# Supplementary material for: A pig BodyMap transcriptome reveals diverse tissue physiologies and evolutionary dynamics of transcription
Source: Nat Commun. 2021 Jun 17;12:3715. doi: 10.1038/s41467-021-23560-8 (PMC8211698; doi:10.1038/s41467-021-23560-8)
Supplement: Supplementary file 4 — Supplementary Data 1 [file 41467_2021_23560_MOESM4_ESM.xlsx]

## Sheet: Sheet1
Supplementary Data 1. Pig samples used in this study.
Germ layer origin	Tissue system/group	Tissue/cell line	Description	Number of replicates for rRNA-depleted RNA-seq libraries	Number of replicates for miRNA-seq libraries	Core atlas dataset for de novo assembly of transcribed sequences
Ectoderm	Nervous	Cerebellum		3	2	TRUE
		Cerebrum		3	1	TRUE
		Retina		2	1	TRUE
Endoderm	Digestive	Colon		3	3	TRUE
		Liver		3	3	TRUE
		Small intestine		3	3	TRUE
		Stomach		1	1	TRUE
Mesoderm	Heart	Left atrium		2	2	TRUE
		Left ventricle		3	3	TRUE
		Right atrium		3	2	TRUE
		Right ventricle		3	3	TRUE
	Renal	Kidney		3	3	TRUE
	Respiratory	Lung		3	3	TRUE
	Immune	Spleen		3	3	TRUE
	Reproductive (Female)	Ovary		3	2	TRUE
		Uterus		3	3	TRUE
	Reproductive (Male)	Testis		3	3	TRUE
	Adipose tissues	Abdominal subcutaneous adipose (ASA)		2	2	TRUE
		Inner layer of backfat (ILB)		3	3	TRUE
		Upper layer of backfat (ULB)		3	3	TRUE
		Greater omentum (GOM)		3	2	TRUE
		Mesenteric adipose (MAD)		2	2	TRUE
		Retroperitoneal adipose (RAD)		2	2	TRUE
	Skeletal muscles	Lingualis (LIN)	Head skeletal muscles	2	2	TRUE
		Masseter (MAS)		2	2	TRUE
		Biceps brachii (BB)	Forelimb skeletal muscles	2	2	FALSE
		Deltoideus acromial part (DAP)		3	3	FALSE
		Deltoideus scapular part (DSP)		3	3	FALSE
		Extensor digitorum communis (EDC)		3	3	FALSE
		Extensor digitorum lateralis (EDL(F))		3	3	FALSE
		Flexor digitorum profundus (FDP(F))		3	3	FALSE
		Flexor digitorum superficialis (FDS(F))		2	2	FALSE
		Infraspinatus (ISP)		3	3	FALSE
		Subscapularis (SUB)		3	3	FALSE
		Supraspinatus (SSP)		3	3	FALSE
		Teres major (TM)		3	3	FALSE
		Triceps brachii caput lateralis (TB-LA)		2	2	FALSE
		Triceps brachii caput longum (TB-LO)		3	3	FALSE
		Triceps brachii caput medalis (TB-M)		3	3	FALSE
		Brachiocephalicus (BRA)	Trunk skeletal muscles	3	3	FALSE
		Latissimus dorsi (LD)		2	2	FALSE
		Longissimus dorsi muscle (LDM)		2	2	FALSE
		Obiliquus extensor abdominis (OEA)		3	3	FALSE
		Pectoralis profundus (PP)		3	3	FALSE
		Pectoralis superficialis (PS)		2	2	FALSE
		Rectus abdominis (RA)		3	3	FALSE
		Rhomboideus (RHO)		2	2	TRUE
		Splenius (SP)		3	3	FALSE
		Transversus abdominis (TA)		3	3	TRUE
		Trapezius cervicis (TRC)		2	2	FALSE
		Adductores (ADD)	Hindlimb skeletal muscles	3	3	FALSE
		Biceps femoris (BF)		3	3	FALSE
		Extensor digitorum lateralis (EDL(H))		3	3	FALSE
		Flexor digitorum profundus (FDP(H))		2	2	FALSE
		Flexor digitorum superficialis (FDS(H))		3	3	FALSE
		Gastrocnemius-lateralis (GAS-L)		3	3	TRUE
		Gastrocnemius-medialis (GAS-M)		3	3	FALSE
		Gluteus medius (GM)		3	3	FALSE
		Gracillis (GRA)		3	3	TRUE
		Psoas major (PM)		3	3	TRUE
		Rectus femoris (RF)		3	3	FALSE
		Sartorius (SAR)		3	3	FALSE
		Semimembranosus (SM)		3	3	FALSE
		Semitendinosus (ST)		3	3	FALSE
		Soleus (SOL)		3	3	TRUE
		Tensor fasciae latae (TFL)		3	3	FALSE
		Tibialis cranialis (TIC)		3	3	FALSE
		Vastus intermedius (VI)		3	3	FALSE
		Vastus lateralis (VL)		3	3	FALSE
		Vastus medialis (VM)		3	3	FALSE
Cell line	Cell line	PIEC	Kidney epithelial cells	1	1	TRUE
		PK15	Iliac endothelial cells	1	1	TRUE
Note: All the samples were collected from adult 2-year-old female Rongchang pigs, with the exception that testes were from adult 2-year-old male large white pigs, and retinas were from 2-day-old female crossbred Meishan (father) × Tibetan (mother) pigs. Parentheses following the tissue names include the abbreviation.
