# Supplementary material for: A pig BodyMap transcriptome reveals diverse tissue physiologies and evolutionary dynamics of transcription
Source: Nat Commun. 2021 Jun 17;12:3715. doi: 10.1038/s41467-021-23560-8 (PMC8211698; doi:10.1038/s41467-021-23560-8)
Supplement: Supplementary file 5 — Supplementary Data 2 [file 41467_2021_23560_MOESM5_ESM.xlsx]

## Sheet: Sheet1
Supplementary Data 2. Summary of all RNA-seq data in pig.
Tissue/cell line	Replicates	rRNA-depleted RNA-seq				miRNA-seq
		Raw bases (Gb)	High-quality bases (Gb)	Q20 (%)	Q30 (%)	High-quality reads
Cerebellum	1	15.2	15.15	94.97	89.43	11421578
	2	15.64	15.6	95.25	89.52
	3	15.55	15.49	95.12	89.57	11072717
Cerebrum	1	15.23	15.12	95.16	89.27	11696524
	2	18.82	18.75	96.64	91.77
	3	18.26	18.19	95.22	89.72
Retina	1	12.09	11.92	97.54	93.73	13194136
	2	13.25	13.05	97.59	93.83
Colon	1	15.31	15.17	95.34	89.65	12914203
	2	16.92	16.85	95.91	90.64	12511897
	3	15.11	15.06	95.71	90.34	12299219
Liver	1	14.54	14.5	95.42	90.12	11057878
	2	14.45	14.38	96.91	92.13	10950916
	3	12.58	12.45	97.35	93.29	11148842
Small intestine	1	12.35	12.32	94.9	88.33	13011753
	2	19.81	19.75	96.73	91.89	12379225
	3	17.86	17.77	96.42	91.45	12523822
Stomach	1	9.97	9.74	96.16	90.79	12793300
Left atrium	1	17.51	17.35	95.07	89.11	10878964
	3	14.63	14.56	96.51	91.59	10711031
Left ventricle	1	16.95	16.78	95.72	90.27	10553881
	2	17.5	17.44	95.55	90.34	9985519
	3	14.74	14.63	96.54	91.69	11706379
Right atrium	1	15.23	15.11	95.33	89.47	11822615
	2	16.97	16.89	96.06	90.91
	3	15.6	15.56	94.88	88.46	21247795
Right ventricle	1	17.5	17.45	95.6	90.38	11940193
	2	14.35	14.27	97.09	92.53	10264016
	3	15.44	15.29	95.86	90.51	12161605
Kidney	1	17.6	17.47	95.56	89.91	11183169
	2	16.54	16.48	96.8	91.98	12201557
	3	16.04	15.97	95.4	89.97	11558768
Lung	1	15.7	15.66	94.14	87.62	12094113
	2	14.63	14.57	96.78	91.98	10801792
	3	15.72	15.54	95.77	90.45	11282786
Spleen	1	16.84	16.72	95.59	89.92	12188787
	2	20.85	20.77	96.92	92.33	12855768
	3	14.29	14.12	95.54	90.05	10406391
Ovary	1	18.52	18.35	95.42	89.82	12548999
	2	15.14	15.09	95.22	89.79
	3	17.11	17.04	95.47	90.16	12193601
Uterus	1	17.11	16.95	95.42	89.84	12691926
	2	12.76	12.7	96.11	90.87	12829171
	3	13.78	13.72	95.75	90.37	12190910
Testis	1	11.53	11.49	94.42	87.66	13016638
	2	11.71	11.69	94.6	87.97	12144978
	3	11.28	11.25	94.59	87.93	11151994
ASA	1	15.41	15.32	96.59	91.66	11493288
	3	15.44	15.33	96.89	92.54	13761423
ILB	1	9.46	9.39	96.21	91.17	12959397
	2	19.01	18.93	96.69	91.83	11770280
	3	15.53	15.45	96.42	91.54	13870712
ULB	1	18.82	18.62	95.28	89.57	13149232
	2	16.06	16	95.79	89.97	11513707
	3	18.06	17.98	96.62	91.97	13260147
GOM	1	14.93	14.83	96.59	91.75	11492525
	2	17.64	17.57	96.52	91.48
	3	15.57	15.51	95.72	90.09	13115044
MAD	1	15.99	15.8	95.17	89.28	11836896
	3	16.99	16.93	95.84	90.29	10117468
RAD	2	17.59	17.48	96.26	91.32	11361855
	3	15.78	15.72	95	88.52	14635133
LIN	1	16.61	16.37	95.9	90.2	11847151
	2	14.53	14.43	96.12	90.6	12335021
MAS	1	18.97	18.69	96	90.39	11913139
	2	14.74	14.68	96.15	90.63	12207498
BB	1	18.57	18.46	96.33	91.22	10144673
	2	18.3	18.22	96.3	91.02	13132628
DAP	1	13	12.58	96.5	91.89	10511298
	2	9.77	9.38	95.56	89.92	12059640
	3	13.94	13.43	96.55	92.05	12576987
DSP	1	12.29	11.88	95.31	89.88	13128819
	2	12.63	11.92	95.49	89.98	12341940
	3	14.3	13.62	96.43	92.09	10704267
EDC	1	15.4	14.88	95.39	89.96	11006675
	2	13.21	12.77	96.07	90.76	11998523
	3	13.36	12.78	96.31	91.69	12735042
EDL(F)	1	11.28	10.9	95.27	89.72	12186952
	2	13.52	13.06	96.19	91.19	10556973
	3	14.96	14.33	96.64	92.3	12936195
FDP(F)	1	12.42	11.79	95.83	90.8	12586385
	2	13.38	12.89	96.44	91.64	12337777
	3	14.28	13.7	96.78	92.62	13139123
FDS(F)	1	17.21	16.95	96.04	90.47	13124390
	2	16.32	16.22	96.09	90.49	12188407
ISP	1	12.14	11.69	95.48	89.77	10193454
	2	11.23	10.58	95.94	90.76	12188027
	3	12.93	12.38	96.53	92.05	10392392
SUB	1	9.42	9.11	95.33	89.93	10120083
	2	13.55	12.81	95.56	90.13	11688770
	3	12.44	11.8	96.19	91.56	12218656
SSP	1	10.57	10.29	94.47	88.31	12292421
	2	13.1	12.4	95.76	90.5	11766255
	3	14.84	14.31	96.69	92.31	10095469
TM	1	10.33	9.96	94.98	89.38	12047757
	2	12.34	12.12	96.65	91.91	11982211
	3	13.67	13.09	96.36	91.78	12297622
TB-LA	1	14.87	14.5	95.2	88.56	11692857
	2	15.34	15.26	95.66	89.69	12691356
TB-LO	1	13.87	13.41	96.53	92.03	12400299
	2	11.43	11.2	96.02	90.64	11637830
	3	14.52	13.81	95.98	91.35	11323247
TB-M	1	12.5	12.06	96.57	92.06	13081770
	2	10.33	10.09	95.7	89.94	11973411
	3	11.52	11.29	96.53	91.75	10806691
BRA	1	12.1	11.64	95.38	89.96	12995995
	2	13.03	12.54	96.23	91.28	10190267
	3	14.24	13.69	96.88	92.75	7221413
LD	1	20.44	20.12	95.83	90	12483644
	2	20.98	20.87	96.04	90.44	11768244
LDM	1	18.51	18.24	95.91	90.14	12089056
	2	14.28	13.66	96.28	91.68	13493324
OEA	1	18.73	18.54	96.42	91.44	11303419
	2	16.91	16.69	96.48	92.19	12649517
	3	15.42	14.83	95.26	89.53	13111633
PP	1	12.84	12.28	95.11	89.26	12426429
	2	12.37	11.92	96.24	91.27	10680543
	3	14.14	13.59	96.56	92.19	9851373
PS	1	22.14	21.77	96.16	90.7	12806509
	2	17.39	17.3	96.19	90.72	11796181
RA	1	18.11	18.04	95.68	89.93	12831322
	2	17.36	17.04	96.46	92.11	11174115
	3	12.41	12.03	96.83	92.5	12761960
RHO	1	16.81	16.55	95.94	90.25	12234994
	2	15.54	15.45	95.98	90.28	12402570
SP	1	11.2	10.76	95.16	89.63	12523870
	2	11.6	11.21	95.75	90.43	12879260
	3	13.2	12.72	96.79	92.56	10652014
TA	1	16.99	16.71	95.99	90.31	12505574
	2	15.25	15.05	96.34	91.95	11878360
	3	17.82	17.19	95.16	89.35	11973523
TRC	1	16.51	16.26	95.9	90.16	12432711
	2	15.19	15.1	95.95	90.28	11807193
ADD	1	12.22	11.62	95.25	89.52	12422801
	2	14.28	13.63	96.59	92.29	11000890
	3	13.79	13.16	96.8	92.53	10382310
BF	1	10.73	10.29	95.25	89.43	12977781
	2	13.63	13.14	96.84	92.59	11196723
	3	13.59	13.05	97.04	93.09	12540588
EDL(H)	1	11.43	11.18	96.19	90.94	12201117
	2	13.96	13.2	96.36	92.04	11558535
	3	12.27	11.79	96.61	92.17	13086959
FDP(H)	1	12.47	11.59	94.28	88.14	12184468
	3	13.83	13.34	96.58	92.11	12523547
FDS(H)	1	11.33	10.79	95.32	89.6	10867332
	2	16.43	15.7	96.41	92.01	11591206
	3	12.57	12.16	96.06	91.09	11980809
GAS-L	1	17.13	17.05	96.07	90.4	12449939
	2	15.18	15.13	95.63	89.69	11975332
	3	16.87	16.69	95.45	89.84	13116846
GAS-M	1	11.28	10.72	95.61	90.09	10051500
	2	15.58	14.86	96.12	91.49	10661606
	3	11.74	11.09	96.57	92.27	10727173
GM	1	15.18	15.12	95.75	89.9	12235583
	2	16.68	16.6	96.05	90.46	10825099
	3	16.31	15.81	95.03	89.17	11971339
GRA	1	11.8	11.35	95.02	89.03	11557445
	2	13.03	12.57	96.43	91.81	11084192
	3	13.73	13.07	96.66	92.32	12522577
PM	1	19.6	19.47	96.4	91.31	13039209
	2	19.21	18.95	96.55	92.36	11806654
	3	15.13	14.66	94.89	88.86	8422584
RF	1	9.15	8.64	94.88	88.93	11623185
	2	14.09	13.68	96.48	91.87	10936892
	3	10.1	9.67	96.84	92.56	11695306
SAR	1	11.45	10.94	95.25	89.45	10552597
	2	14.42	13.85	96.97	92.89	12467437
	3	13.94	13.3	96.53	92.23	12348268
SM	1	13.76	13.69	93.75	85.76	12112870
	2	15.41	15.34	94.94	88.21	11927591
	3	13.76	13.34	94.62	88.4	12599636
ST	1	15.59	15.52	95.78	89.8	12577255
	2	17.67	17.57	96.02	90.41	11889885
	3	15.86	15.38	94.95	89	12351182
SOL	1	15.5	15.43	95.84	89.96	12413352
	2	15.06	14.93	95.5	89.9	12029306
	3	15.56	15.41	95.31	89.55	10466046
TFL	1	14.66	13.71	94.91	89.11	11705511
	2	13.9	13.39	96.35	91.51	12260472
	3	18.3	17.46	96.62	92.41	12110691
TIC	1	15.94	15.22	95.13	89.32	10580791
	2	15.49	14.78	96.31	91.82	10165257
	3	13.04	12.43	96.99	92.89	11567419
VI	1	10.11	9.77	95.1	89.12	12707875
	2	14.9	14.43	96.49	91.87	10933621
	3	16.28	15.58	97.14	93.16	12498374
VL	1	9.56	9.11	94.91	88.94	12940749
	2	17.41	16.76	96.94	92.8	10404701
	3	13.34	12.59	96.64	92.4	11510708
VM	1	13.68	12.95	94.77	88.81	12241063
	2	14.39	13.69	95.94	91.14	12350662
	3	11.47	11.2	96.17	90.93	10834784
PIEC	1	12.9	12.87	94.56	87.92	12540042
PK15	1	10.77	10.67	94.78	88.35	11862247
Notes: All rRNA-depleted strand-specific RNA-seq was performed on the Illumina HiSeq X Ten platform to generate 150 bp paired-end reads. miRNA-seq was performed on the Illumina HiSeq 2500 platform to generate 50 bp single-end reads, with the exception that samples in bold, which were sequenced on the BGISEQ-500 platform generating 50 bp single-end reads.
