# Supplementary material for: A pig BodyMap transcriptome reveals diverse tissue physiologies and evolutionary dynamics of transcription
Source: Nat Commun. 2021 Jun 17;12:3715. doi: 10.1038/s41467-021-23560-8 (PMC8211698; doi:10.1038/s41467-021-23560-8)
Supplement: Supplementary file 6 — Supplementary Data 3 [file 41467_2021_23560_MOESM6_ESM.xlsx]

## Sheet: Sheet1
Supplementary Data 3. Summary of RNA-seq data in other species.
Species	Breed	Age	Tissues	Replicates	Raw bases (Gb)	High-quality bases (Gb)
Monkey	Rhesus	Adult, 5-year-old	Adipose	2	11.37	11.17
			Heart	1	13.68	13.28
				2	14.43	14.15
				3	13.85	13.62
			Kidney	1	14.06	13.82
				2	12.37	12.13
				3	12.02	11.85
			Liver	1	13.14	12.93
				2	12.39	12.3
				3	12.2	12.15
			Lung	1	13.27	13.06
				2	12.57	12.51
				3	12.85	12.71
			Skeletal muscle	1	12.86	12.63
				2	13.69	13.48
				3	11.33	11.23
			Spleen	1	12.55	12.34
				2	13.21	13.11
				3	10.11	9.98
Mouse	C57BL/6J	Adult, 12-week-old	Adipose	1	9.09	8.94
			Heart	1	9.69	9.52
			Kidney	1	11.16	10.98
			Liver	1	11.08	10.81
			Lung	1	9.59	9.42
			Skeletal muscle	1	9.03	8.87
			Spleen	1	9.66	9.49
Rat	SD rat	Adult, 6-month-old	Adipose	1	10.63	10.33
			Heart	1	9.64	9.42
			Kidney	1	13.05	12.69
			Liver	1	9.95	9.73
			Lung	1	13.08	12.79
			Skeletal muscle	1	12.22	11.96
			Spleen	1	13.18	12.88
Guinea pig	Guinea pig	Adult, 8-month-old	Adipose	1	11.32	11
			Heart	1	10.21	9.91
			Kidney	1	12.89	12.68
			Liver	1	10.97	10.79
			Lung	1	11.3	11.11
			Skeletal muscle	1	10.35	10.08
			Spleen	1	11.24	11.05
Rabbit	Japanese big-ear white rabbit	Adult, 8-month-old	Adipose	1	9.42	9.15
				2	12.34	11.8
				3	11.11	11.04
			Heart	1	10.2	10.13
				2	14.01	13.58
			Kidney	1	11.09	10.77
				2	9.51	9.24
				3	13.8	13.65
			Liver	1	9.51	9.46
				2	12.46	12.11
				3	13.45	13.31
			Lung	1	12.06	11.29
				2	16.57	15.98
				3	12.89	12.75
			Skeletal muscle	1	12.72	12.52
				2	10.97	10.58
				3	10.93	10.87
			Spleen	1	13.52	12.66
				2	12.87	12.5
				3	11.62	11.5
Cat	A native breed of cat from Chengdu city	Adult, 2-year-old	Adipose	2	13.15	13.01
				3	12.95	12.84
			Heart	1	11.53	11.34
				2	13.12	13.05
				3	10.6	10.47
			Kidney	1	12.83	12.6
				2	11.08	11
				3	11.99	11.94
			Liver	1	12.3	12.11
				2	13.23	13.07
				3	12.71	12.56
			Lung	1	10.56	10.31
				2	13.7	13.58
				3	12.59	12.52
			Skeletal muscle	1	14.6	14.42
				2	13.7	13.52
				3	12.53	12.47
			Spleen	1	11.27	11.09
				2	12.65	12.53
				3	11.33	11.22
Dog	Beagle dog	Adult, 2-year-old	Adipose	1	25.3	25.06
				2	14.63	14.46
				3	14.01	13.84
			Heart	1	11.82	11.58
				2	10.84	10.63
				3	10.86	10.73
			Kidney	1	10.62	10.46
				2	14.89	14.62
				3	11.64	11.42
			Liver	1	11.56	11.36
				2	11.08	10.87
				3	12.37	12.2
			Lung	1	10.79	10.61
				2	10.03	9.9
				3	11.15	10.97
			Skeletal muscle	1	9.84	9.66
				2	11.09	10.92
				3	12.01	11.81
			Spleen	1	13.02	12.79
				2	10.3	10.09
				3	13.22	12.99
Sheep	Small-tail Han sheep	Adult, 2-year-old	Adipose	1	12.69	12.64
				2	12.09	12.01
				3	12.27	12.05
			Heart	1	14.07	13.9
				2	12.49	12.43
				3	10.74	10.65
			Kidney	1	10.62	10.52
				2	12.1	11.92
				3	13.11	13
			Liver	1	13.12	12.78
				2	11.13	10.92
				3	11.65	11.55
			Lung	1	10.72	10.6
				3	12.97	12.71
			Skeletal muscle	1	10.89	10.63
				2	10.52	10.35
				3	12.93	12.84
			Spleen	1	13.62	13.23
				2	10.83	10.66
				3	10.68	10.56
Chicken	Tibetan chicken	Adult, 10-month-old	Adipose	1	15.23	14.89
				2	15.88	15.6
				3	11.97	11.87
			Heart	1	16	15.61
				2	17.36	16.96
				3	14.6	14.26
			Kidney	1	19.84	19.31
				2	15.54	15.16
				3	12.53	12.2
			Liver	1	15	14.64
				2	17.48	17.11
				3	13.4	13.1
			Lung	1	14.6	14.19
				2	15.99	15.57
				3	14.5	14.09
			Skeletal muscle	1	12.36	11.96
				2	12.45	12.01
				3	11.31	11
			Spleen	1	16.08	15.64
				2	12.66	12.29
				3	16.58	16.09
Note: All the animals used in this study were female. Mice were housed in a controlled environment (12 hour light/dark cycle, 22°C ± 1°C, 60%–70% humidity). The tissue samples of mouse, rat and guinea pig were collected from three biological replicates and then pooled for sequencing. All rRNA-depleted strand-specific RNA-seq was performed on the Illumina HiSeq X Ten platform to generate 150 bp pa…
