# Supplementary material for: A pig BodyMap transcriptome reveals diverse tissue physiologies and evolutionary dynamics of transcription
Source: Nat Commun. 2021 Jun 17;12:3715. doi: 10.1038/s41467-021-23560-8 (PMC8211698; doi:10.1038/s41467-021-23560-8)
Supplement: Supplementary file 7 — Supplementary Data 4 [file 41467_2021_23560_MOESM7_ESM.xlsx]

## Sheet: PCG
Supplementary Data 4. Chromatin information annotated for PCGs.							Expression (TPM)						AB compartment						TAD						Shell	Number of enhancers interactin with gene promoter
							Replicates						Replicates						Replicates						Replicates	Replicates
Gene ID	Gene Name	Chromosome	TSS position	Bin location (start:end)	GC content of bins	Isochore type	1	2	3	4	5	6	1	2	3	4	5	6	1	2	3	4	5	6	1	1	2	3	4	5	6
ENSSSCG00000037372	NA	1	22152	20000:40000	0.4155	H1	7.77212	6.00498	9.11064	0.21027	5.57826	9.38267	4.38394	4.97396	5.40374	4.31363	5.00519	4.83627	1:0-1420000	1:0-980000	1:0-1420000	1:0-1420000	1:0-500000	1:0-1420000	47	0	0	0	0	0	0
ENSSSCG00000027257	PSMB1	1	23782	20000:40000	0.4155	H1	78.432	60.7008	73.3211	19.2851	109.578	89.7531	4.38394	4.97396	5.40374	4.31363	5.00519	4.83627	1:0-1420000	1:0-980000	1:0-1420000	1:0-1420000	1:0-500000	1:0-1420000	47	0	0	0	0	0	0
ENSSSCG00000029697	FAM120B	1	186749	180000:200000	0.50165	H2	15.9769	15.2493	10.9084	0.951106	12.1097	18.7055	4.00311	5.43397	4.44412	4.32264	4.49757	4.61514	1:0-1420000	1:0-980000	1:0-1420000	1:0-1420000	1:0-500000	1:0-1420000	48	7	8	11	17	5	10
ENSSSCG00000027726	DLL1	1	199231	180000:200000	0.50165	H2	0.759884	1.40774	1.18499	0.188488	2.83762	1.3473	4.00311	5.43397	4.44412	4.32264	4.49757	4.61514	1:0-1420000	1:0-980000	1:0-1420000	1:0-1420000	1:0-500000	1:0-1420000	48	7	8	11	17	5	10
ENSSSCG00000047845	NA	1	482720	480000:500000	0.4956	H2	0.990259	0.86301	0.364022	0.0100713	0.578071	0.554419	1.74467	3.98113	3.64813	3.04302	2.70448	3.53002	1:0-1420000	1:0-980000	1:0-1420000	1:0-1420000	1:0-500000	1:0-1420000	46	8	7	8	10	0	11
ENSSSCG00000004010	ERMARD	1	540898	540000:560000	0.49995	H2	13.4051	7.64612	9.29385	0.87862	8.75121	12.3224	5.05635	5.3139	6.04026	5.02506	4.36915	5.45892	1:0-1420000	1:0-980000	1:0-1420000	1:0-1420000	NA	1:0-1420000	48	6	4	8	5	1	10
ENSSSCG00000004009	TCTE3	1	541028	540000:560000	0.49995	H2	1.18012	1.01187	0.429079	0	1.14737	1.21271	5.05635	5.3139	6.04026	5.02506	4.36915	5.45892	1:0-1420000	1:0-980000	1:0-1420000	1:0-1420000	NA	1:0-1420000	48	6	4	8	5	1	10
ENSSSCG00000030155	PHF10	1	555355	540000:560000	0.49995	H2	18.6126	20.2029	16.7098	1.13712	13.0931	22.1626	5.05635	5.3139	6.04026	5.02506	4.36915	5.45892	1:0-1420000	1:0-980000	1:0-1420000	1:0-1420000	NA	1:0-1420000	48	6	4	8	5	1	10
ENSSSCG00000038931	C6orf120	1	578431	560000:580000	0.4854	H2	33.6292	26.1306	44.9325	6.06159	33.3581	42.4872	3.91429	5.53284	5.42965	5.02179	4.55056	4.64245	1:0-1420000	1:0-980000	1:0-1420000	1:0-1420000	1:560000-1400000	1:0-1420000	48	5	3	5	5	1	3
ENSSSCG00000004008	NA	1	578479	560000:580000	0.4854	H2	3.22333	2.12752	1.80948	0.117341	1.41632	3.04087	3.91429	5.53284	5.42965	5.02179	4.55056	4.64245	1:0-1420000	1:0-980000	1:0-1420000	1:0-1420000	1:560000-1400000	1:0-1420000	48	5	3	5	5	1	3
ENSSSCG00000004012	THBS2	1	855030	840000:860000	0.58395	H3	238.439	114.331	122.216	11.4306	109.091	144.662	3.04172	3.58278	2.66106	3.08675	2.16655	4.03588	1:0-1420000	1:0-980000	1:0-1420000	1:0-1420000	1:560000-1400000	1:0-1420000	47	8	4	4	6	3	7
ENSSSCG00000004013	SMOC2	1	1333092	1320000:1340000	0.5692	H3	5.80352	5.59315	4.36264	0.290933	5.19337	4.14079	2.5683	2.44563	2.39398	3.12569	1.96143	2.87223	1:0-1420000	1:1080000-1400000	1:0-1420000	1:0-1420000	1:560000-1400000	1:0-1420000	43	4	5	3	3	1	6
ENSSSCG00000031703	DACT2	1	1413856	1400000:1420000	0.52475	H2	0.621995	0.605048	0.760919	0.0345517	0.398194	1.06952	2.57672	3.11605	2.80806	3.02474	2.23242	2.9522	1:0-1420000	NA	1:0-1420000	1:0-1420000	NA	1:0-1420000	46	2	1	2	2	2	6
ENSSSCG00000004017	NA	1	1509504	1500000:1520000	0.65005	H3	0.864629	0.598062	2.44667	0.0945186	0.747728	0.983761	2.74231	3.12341	3.13585	3.39846	2.68382	4.04426	NA	1:1500000-2020000	1:1500000-2020000	1:1500000-2020000	1:1480000-2020000	1:1500000-2020000	45	12	7	8	6	3	7
ENSSSCG00000004016	NA	1	1537814	1520000:1540000	0.62795	H3	0.333575	0.279575	0.251263	0.0280213	0.237026	0.196684	2.5411	3.99173	4.14227	3.56167	2.52153	3.22052	1:1520000-2020000	1:1500000-2020000	1:1500000-2020000	1:1500000-2020000	1:1480000-2020000	1:1500000-2020000	45	10	13	6	10	4	7
ENSSSCG00000004018	AFDN	1	1698776	1680000:1700000	0.51335	H2	37.6979	26.5488	33.3841	3.40874	35.092	39.4594	3.20699	4.26033	4.07642	3.93049	3.13122	3.26993	1:1520000-2020000	1:1500000-2020000	1:1500000-2020000	1:1500000-2020000	1:1480000-2020000	1:1500000-2020000	46	4	8	8	6	5	7
ENSSSCG00000027404	UNC93A	1	1930020	1920000:1940000	0.50905	H2	20.4469	29.3194	37.6241	4.04948	34.7374	27.9619	2.95498	4.56673	4.27781	3.9926	3.12477	4.56014	1:1520000-2020000	1:1500000-2020000	1:1500000-2020000	1:1500000-2020000	1:1480000-2020000	1:1500000-2020000	46	14	15	13	13	12	12
ENSSSCG00000032403	NA	1	1997233	1980000:2000000	0.5555	H3	0.0937466	0.133238	0.165349	0.0036717	0.125607	0.0913138	2.14519	4.0305	3.53714	2.94699	3.29432	3.54166	1:1520000-2020000	1:1500000-2020000	1:1500000-2020000	1:1500000-2020000	1:1480000-2020000	1:1500000-2020000	46	2	3	4	2	0	1
ENSSSCG00000024562	CCR6	1	2019821	2000000:2020000	0.54665	H3	0.404358	0.273476	0.305776	0.00841943	0.296029	0.531982	2.48451	4.72522	4.44718	3.65085	3.46826	3.10582	1:1520000-2020000	1:1500000-2020000	1:1500000-2020000	1:1500000-2020000	1:1480000-2020000	1:1500000-2020000	46	2	4	2	3	0	7
ENSSSCG00000034196	NA	1	2074662	2060000:2080000	0.49365	H2	0	0	0	0	0	0	2.29992	3.33165	4.18141	4.11388	3.36995	3.06194	NA	NA	NA	NA	1:2060000-2660000	1:2060000-2660000	46	1	1	0	0	0	0
ENSSSCG00000004023	CEP43	1	2120778	2120000:2140000	0.482	H2	10.1432	6.49967	4.54116	0.323133	5.56756	8.54026	3.65475	4.12158	4.17156	3.36284	3.40367	3.2761	1:2080000-2660000	1:2100000-2660000	1:2080000-2660000	1:2080000-2660000	1:2060000-2660000	1:2060000-2660000	46	8	6	10	8	7	10
ENSSSCG00000004024	NA	1	2144304	2140000:2160000	0.56185	H3	36.453	22.2528	34.2196	2.81557	26.85	34.8414	3.11973	3.25969	3.79718	3.58289	3.44932	3.31374	1:2080000-2660000	1:2100000-2660000	1:2080000-2660000	1:2080000-2660000	1:2060000-2660000	1:2060000-2660000	46	3	3	4	4	3	4
ENSSSCG00000004022	RPS6KA2	1	2203605	2200000:2220000	0.53135	H3	4.79626	3.33748	2.75994	0.121174	1.92943	3.65823	2.11025	3.0667	3.10084	2.74476	2.38247	1.85299	1:2080000-2660000	1:2100000-2660000	1:2080000-2660000	1:2080000-2660000	1:2060000-2660000	1:2060000-2660000	44	2	1	2	2	1	3
ENSSSCG00000032916	NA	1	2541383	2540000:2560000	0.5228	H2	252.241	156.993	279.843	43.8397	318.998	151.907	3.35777	4.5744	4.84877	4.47312	4.22103	4.27187	1:2080000-2660000	1:2100000-2660000	1:2080000-2660000	1:2080000-2660000	1:2060000-2660000	1:2060000-2660000	46	0	2	1	4	2	1
ENSSSCG00000004020	SFT2D1	1	2576729	2560000:2580000	0.5169	H2	58.6538	49.0204	57.6141	7.88356	54.8773	52.6881	3.41512	3.6085	4.77575	3.584	3.62843	4.15141	1:2080000-2660000	1:2100000-2660000	1:2080000-2660000	1:2080000-2660000	1:2060000-2660000	1:2060000-2660000	46	3	5	2	5	3	6
ENSSSCG00000036609	TBXT	1	2717165	2700000:2720000	0.47515	H2	0	0	0	0	0	0	0.0198709	-0.132394	0.139499	-0.609068	-0.0780728	0.215403	NA	NA	NA	NA	NA	NA	43	1	0	1	0	0	0
ENSSSCG00000051306	NA	1	2962633	2960000:2980000	0.45505	H1	2.69632	2.87429	2.02147	0.043702	1.42085	2.79221	-0.572199	-0.0301034	-1.13652	-0.570771	-0.71722	-1.06426	1:2720000-3380000	1:2720000-3400000	1:2720000-3360000	1:2740000-3360000	1:2720000-3380000	1:2720000-3380000	44	5	4	3	2	1	4
ENSSSCG00000004027	PDE10A	1	3120223	3120000:3140000	0.52205	H2	3.41326	4.28887	1.2987	0.0754338	2.29336	2.11397	1.08694	1.25361	-0.234502	0.766617	0.217605	0.524122	1:2720000-3380000	1:2720000-3400000	1:2720000-3360000	1:2740000-3360000	1:2720000-3380000	1:2720000-3380000	43	2	3	0	0	2	2
ENSSSCG00000004029	QKI	1	4883768	4880000:4900000	0.46795	H2	175.036	192.957	190.711	24.2965	166.546	203.819	3.43975	4.1257	2.96076	4.02444	3.61399	3.71085	1:3420000-5160000	1:3440000-6660000	1:3420000-6660000	1:3420000-6660000	1:3420000-6640000	1:3420000-6680000	40	13	9	5	9	6	7
ENSSSCG00000038153	PACRG	1	5465066	5460000:5480000	0.4127	H1	2.03075	1.5977	1.00476	0.053676	1.14757	1.51894	0.762906	0.75959	0.497054	0.837421	0.304422	0.984062	1:5420000-6660000	1:3440000-6660000	1:3420000-6660000	1:3420000-6660000	1:3420000-6640000	1:3420000-6680000	43	1	0	0	1	0	0
ENSSSCG00000004032	PRKN	1	5465511	5460000:5480000	0.4127	H1	6.15891	4.18441	4.81364	0.431731	3.95887	5.2719	0.762906	0.75959	0.497054	0.837421	0.304422	0.984062	1:5420000-6660000	1:3440000-6660000	1:3420000-6660000	1:3420000-6660000	1:3420000-6640000	1:3420000-6680000	43	1	0	0	1	0	0
ENSSSCG00000050842	NA	1	5535717	5520000:5540000	0.3683	L1	0.847392	0.974182	0.452617	0.0272557	0.599544	1.0904	-0.487562	-1.54899	-0.978811	-0.974449	-1.48833	-0.624064	1:5420000-6660000	1:3440000-6660000	1:3420000-6660000	1:3420000-6660000	1:3420000-6640000	1:3420000-6680000	46	2	0	0	0	1	0
ENSSSCG00000004033	AGPAT4	1	6772506	6760000:6780000	0.4731	H2	4.46671	3.42376	2.18137	0.326852	3.2304	6.27925	2.19237	4.23501	2.98259	4.28458	3.12025	3.28381	1:6700000-7040000	1:6700000-7040000	1:6700000-7000000	1:6700000-7040000	1:6680000-8100000	1:6720000-7020000	41	3	3	2	2	3	3
ENSSSCG00000004037	MAP3K4	1	7050374	7040000:7060000	0.45255	H1	11.1173	10.3698	7.7343	0.378142	6.91021	11.1976	1.45444	2.01384	1.87945	2.10814	2.57033	2.11007	NA	NA	NA	NA	1:6680000-8100000	NA	38	5	9	6	8	10	6
ENSSSCG00000004038	PLG	1	7061191	7060000:7080000	0.45985	H1	0.834056	4.44018	2.17936	0.88631	3.57595	1.13363	1.29738	2.25295	1.87996	1.08647	1.192	1.4782	NA	NA	NA	NA	1:6680000-8100000	NA	38	2	3	4	5	3	3
ENSSSCG00000004039	SLC22A3	1	7207402	7200000:7220000	0.4813	H2	2.35702	1.58265	2.64725	0.201645	3.12335	2.58754	1.75026	1.99485	2.43278	1.81992	2.32275	1.89225	NA	NA	1:7120000-8080000	NA	1:6680000-8100000	NA	40	2	0	0	0	0	4
ENSSSCG00000004040	SLC22A2	1	7289831	7280000:7300000	0.4952	H2	0.460552	0	0.0496062	0	0	0.233664	1.70355	1.88994	2.44328	1.80894	0.901162	2.41656	NA	NA	1:7120000-8080000	NA	1:6680000-8100000	NA	40	2	2	1	4	1	2
ENSSSCG00000004041	SLC22A1	1	7365520	7360000:7380000	0.5564	H3	0.286583	0.372684	0.0773891	0.0629964	0.317614	0.250189	2.5831	3.02348	3.43731	4.01125	3.57139	3.88085	NA	NA	1:7120000-8080000	NA	1:6680000-8100000	NA	41	2	2	2	4	0	0
ENSSSCG00000004044	IGF2R	1	7472548	7460000:7480000	0.50635	H2	26.9165	19.4951	26.7205	1.31689	24.9886	26.615	4.26659	5.19046	5.15065	5.88634	4.59671	5.17011	NA	NA	1:7120000-8080000	NA	1:6680000-8100000	NA	45	3	2	2	3	3	2
ENSSSCG00000004045	MAS1	1	7528823	7520000:7540000	0.49815	H2	0.0493252	0.119722	0.0562441	0	0.161124	0.121876	4.09107	4.90719	4.28154	4.03124	3.74336	4.22461	NA	NA	1:7120000-8080000	NA	1:6680000-8100000	NA	44	2	3	4	2	2	2
ENSSSCG00000004046	PNLDC1	1	7579254	7560000:7580000	0.5353	H3	0.0334628	0.0963382	0.0258669	0.00493406	0.0525245	0.131056	4.15132	5.2435	4.88626	4.51561	3.77639	4.2912	NA	NA	1:7120000-8080000	NA	1:6680000-8100000	NA	44	0	2	3	0	0	0
ENSSSCG00000004047	MRPL18	1	7590032	7580000:7600000	0.4469	H1	13.9093	9.87885	11.3228	1.05614	13.3656	15.0974	5.61588	6.45003	5.86415	6.03106	6.27542	5.51303	NA	NA	1:7120000-8080000	NA	1:6680000-8100000	NA	44	2	1	1	3	4	1
ENSSSCG00000004048	TCP1	1	7589521	7580000:7600000	0.4469	H1	57.6376	69.7519	61.5506	6.61731	57.68	67.9202	5.61588	6.45003	5.86415	6.03106	6.27542	5.51303	NA	NA	1:7120000-8080000	NA	1:6680000-8100000	NA	44	2	1	1	3	4	1
ENSSSCG00000004049	ACAT2	1	7612811	7600000:7620000	0.50015	H2	12.3336	11.7273	10.9602	1.12086	19.2451	10.7474	4.90014	6.37457	6.48644	6.30405	6.40526	6.21425	NA	1:7600000-8120000	1:7120000-8080000	NA	1:6680000-8100000	NA	45	4	2	1	1	1	2
ENSSSCG00000004050	WTAP	1	7651961	7640000:7660000	0.4426	H1	87.8696	86.6094	93.2504	7.56482	66.0359	114.254	5.92761	6.30824	6.01488	6.99094	6.27702	6.3641	1:7620000-8100000	1:7600000-8120000	1:7120000-8080000	1:7620000-8100000	1:6680000-8100000	1:7620000-8120000	45	2	2	1	0	2	1
ENSSSCG00000040317	SOD2	1	7651280	7640000:7660000	0.4426	H1	80.3696	114.943	115.347	24.0501	100.421	246.398	5.92761	6.30824	6.01488	6.99094	6.27702	6.3641	1:7620000-8100000	1:7600000-8120000	1:7120000-8080000	1:7620000-8100000	1:6680000-8100000	1:7620000-8120000	45	2	2	1	0	2	1
ENSSSCG00000004052	FNDC1	1	8081817	8080000:8100000	0.51075	H2	11.1291	10.8287	6.93563	0.244278	10.9321	8.84373	3.09167	3.45718	3.28854	3.94399	2.96163	3.45175	1:7620000-8100000	1:7600000-8120000	NA	1:7620000-8100000	1:6680000-8100000	1:7620000-8120000	43	8	6	8	9	4	7
ENSSSCG00000004053	TAGAP	1	8208084	8200000:8220000	0.49335	H2	2.32934	2.61618	2.68499	0.265304	2.02946	4.19561	4.02585	5.04641	4.8258	4.99713	3.65364	4.848	1:8180000-8960000	1:8180000-9700000	1:8180000-8940000	1:8180000-8940000	1:8180000-8960000	1:8200000-8960000	44	4	5	7	2	4	4
ENSSSCG00000004055	RSPH3	1	8243905	8240000:8260000	0.4272	H1	2.37756	1.15128	1.96672	0.0759049	1.46724	2.6775	4.19458	4.24026	4.83517	4.78316	3.67434	5.08898	1:8180000-8960000	1:8180000-9700000	1:8180000-8940000	1:8180000-8940000	1:8180000-8960000	1:8200000-8960000	44	6	9	10	7	7	10
ENSSSCG00000004058	EZR	1	8403453	8400000:8420000	0.483	H2	24.1288	27.3346	24.1478	2.48843	25.3654	29.9368	4.91486	5.67346	4.81939	5.24449	4.9897	5.9666	1:8180000-8960000	1:8180000-9700000	1:8180000-8940000	1:8180000-8940000	1:8180000-8960000	1:8200000-8960000	46	8	7	7	5	2	3
ENSSSCG00000004057	SYTL3	1	8546530	8540000:8560000	0.47905	H2	0.985409	1.10097	0.711383	0.0316725	0.472132	0.414782	4.79103	5.58666	4.74692	5.78733	4.40739	6.0008	1:8180000-8960000	1:8180000-9700000	1:8180000-8940000	1:8180000-8940000	1:8180000-8960000	1:8200000-8960000	44	2	3	4	2	3	3
ENSSSCG00000033107	DYNLT1	1	8556059	8540000:8560000	0.47905	H2	30.7125	34.7628	25.6774	1.53743	22.1995	37.5636	4.79103	5.58666	4.74692	5.78733	4.40739	6.0008	1:8180000-8960000	1:8180000-9700000	1:8180000-8940000	1:8180000-8940000	1:8180000-8960000	1:8200000-8960000	44	2	3	4	2	3	3
ENSSSCG00000024876	TMEM181	1	8635681	8620000:8640000	0.49345	H2	10.0198	8.12246	8.73327	0.877228	8.5746	11.7826	4.11819	3.96472	4.6513	3.95876	3.66757	4.26083	1:8180000-8960000	1:8180000-9700000	1:8180000-8940000	1:8180000-8940000	1:8180000-8960000	1:8200000-8960000	44	7	8	6	4	4	5
ENSSSCG00000031776	NA	1	8824497	8820000:8840000	0.42375	H1	10.2722	11.811	9.89442	0.980655	8.92816	12.9623	2.89737	4.89617	4.6952	4.1476	3.64777	5.42125	1:8180000-8960000	1:8180000-9700000	1:8180000-8940000	1:8180000-8940000	1:8180000-8960000	1:8200000-8960000	45	1	0	1	5	1	2
ENSSSCG00000043930	NA	1	8891584	8880000:8900000	0.45775	H1	1.91692	2.17676	0.648169	0.0429924	1.31226	1.31751	4.62325	5.609	4.88632	4.80875	3.5157	4.87284	1:8180000-8960000	1:8180000-9700000	1:8180000-8940000	1:8180000-8940000	1:8180000-8960000	1:8200000-8960000	45	5	4	3	4	4	2
ENSSSCG00000024019	NA	1	8934919	8920000:8940000	0.4322	H1	28.0274	22.7927	38.0183	4.21867	42.1612	31.1408	4.33046	6.1572	5.76834	4.93385	4.41957	5.137	1:8180000-8960000	1:8180000-9700000	1:8180000-8940000	1:8180000-8940000	1:8180000-8960000	1:8200000-8960000	46	4	3	5	4	3	5
ENSSSCG00000012314	SERAC1	1	8935091	8920000:8940000	0.4322	H1	7.26443	6.52003	6.97413	0.752424	5.81184	8.17114	4.33046	6.1572	5.76834	4.93385	4.41957	5.137	1:8180000-8960000	1:8180000-9700000	1:8180000-8940000	1:8180000-8940000	1:8180000-8960000	1:8200000-8960000	46	4	3	5	4	3	5
ENSSSCG00000012315	SYNJ2	1	9109103	9100000:9120000	0.51825	H2	8.53483	8.15558	4.45569	0.380692	6.3394	10.6833	5.29661	6.41406	5.57701	5.4694	5.11366	6.41049	1:9040000-9700000	1:8180000-9700000	1:9060000-9700000	1:9060000-9700000	1:9060000-9700000	1:9040000-9700000	46	4	3	4	4	3	3
ENSSSCG00000030535	SNX9	1	9239343	9220000:9240000	0.4549	H1	100.4	86.3339	100.603	7.34075	83.3487	126.718	5.41267	6.77501	6.34019	6.36026	5.30589	6.59784	1:9040000-9700000	1:8180000-9700000	1:9060000-9700000	1:9060000-9700000	1:9060000-9700000	1:9040000-9700000	46	3	4	4	5	3	5
ENSSSCG00000048243	NA	1	9278703	9260000:9280000	0.43545	H1	1.58482	1.01781	0.58713	0.0298629	0.257655	1.00656	5.59569	7.24716	5.8538	6.09453	5.10605	5.75978	1:9040000-9700000	1:8180000-9700000	1:9060000-9700000	1:9060000-9700000	1:9060000-9700000	1:9040000-9700000	46	3	3	2	2	1	3
ENSSSCG00000035027	ZDHHC14	1	9619727	9600000:9620000	0.44855	H1	3.69571	2.41133	2.05601	0.0709018	3.23144	4.6973	3.41365	4.10455	3.82943	4.81295	3.30094	4.07122	1:9040000-9700000	1:8180000-9700000	1:9060000-9700000	1:9060000-9700000	1:9060000-9700000	1:9040000-9700000	42	1	3	1	4	3	4
ENSSSCG00000038527	NA	1	9620679	9620000:9640000	0.44375	H1	1.86443	1.22265	0.527278	0.0761526	0.42268	2.01462	3.79937	4.56568	4.11985	3.8962	3.27389	5.15929	1:9040000-9700000	1:8180000-9700000	1:9060000-9700000	1:9060000-9700000	1:9060000-9700000	1:9040000-9700000	42	3	5	4	8	3	3
ENSSSCG00000004063	TMEM242	1	9667291	9660000:9680000	0.4342	H1	12.0468	4.44287	11.8161	0.981234	12.6213	10.9503	4.10874	3.65245	3.35422	2.66672	2.90514	4.91103	1:9040000-9700000	1:8180000-9700000	1:9060000-9700000	1:9060000-9700000	1:9060000-9700000	1:9040000-9700000	42	10	10	7	9	9	10
ENSSSCG00000004064	ARID1B	1	10227947	10220000:10240000	0.4483	H1	25.4555	23.4434	23.4968	0.759097	18.4373	28.5518	3.98067	4.75088	4.79394	5.34907	3.6325	4.49137	1:9740000-10360000	1:9760000-10400000	1:9760000-10360000	1:9760000-10380000	1:9760000-10380000	1:9760000-10340000	43	9	6	9	10	9	9
ENSSSCG00000004068	NOX3	1	11446060	11440000:11460000	0.41385	H1	0	0.0373834	0	0	0	0	0.467734	-0.11784	0.49385	-0.565934	0.145217	-0.0691751	1:10460000-11580000	1:10480000-11560000	1:10440000-11560000	1:10460000-11560000	1:10460000-11560000	1:10440000-11560000	45	1	1	1	0	2	2
ENSSSCG00000024361	TFB1M	1	11566249	11560000:11580000	0.4005	L2	3.06079	2.53933	4.43754	0.536196	2.7956	5.79725	1.87344	2.24685	1.87867	2.15413	1.87801	2.55891	1:10460000-11580000	NA	NA	NA	NA	NA	42	3	2	3	2	2	5
ENSSSCG00000004065	TIAM2	1	11799068	11780000:11800000	0.45585	H1	11.472	15.8013	7.23756	0.824665	6.40591	16.5206	1.92646	2.84372	1.98285	2.30855	1.37669	2.75071	1:11640000-12140000	1:11640000-12180000	1:11640000-12100000	1:11640000-12120000	1:11640000-12140000	1:11640000-12140000	43	1	5	3	3	1	2
ENSSSCG00000004070	SCAF8	1	12122348	12120000:12140000	0.4303	H1	28.4547	31.6013	33.207	2.60322	22.8091	37.0046	3.18545	4.52993	3.28724	3.70107	3.74536	5.04805	1:11640000-12140000	1:11640000-12180000	NA	NA	1:11640000-12140000	1:11640000-12140000	45	6	4	3	5	2	3
ENSSSCG00000044991	NA	1	12186093	12180000:12200000	0.42485	H1	1.0194	0.850447	0.363782	0.0341635	0.479066	0.927626	2.14207	2.77868	2.23285	3.03528	2.66789	2.65488	NA	NA	NA	NA	NA	NA	45	2	1	2	1	5	3
ENSSSCG00000004071	CNKSR3	1	12297673	12280000:12300000	0.4506	H1	11.8602	6.0597	4.15295	0.768381	8.85586	5.53237	2.08041	2.81759	1.69892	2.07222	1.99988	2.29122	NA	NA	NA	NA	NA	NA	43	4	1	0	0	1	1
ENSSSCG00000004074	OPRM1	1	12702443	12700000:12720000	0.38095	L2	0.104927	0.188681	0.0701654	0.00325137	0.0564005	0.0766019	-2.29729	-2.94884	-2.83362	-2.8698	-2.36651	-1.94307	1:12640000-13660000	1:12660000-13660000	1:12640000-13640000	1:12660000-13680000	1:12660000-13640000	1:12640000-13900000	58	3	0	1	0	0	4
ENSSSCG00000004075	RGS17	1	13340354	13340000:13360000	0.4096	L2	4.06894	6.0915	11.6769	0.825078	3.63083	6.6877	-0.876261	-0.648396	-0.75659	-1.68965	-1.05248	-0.729288	1:12640000-13660000	1:12660000-13660000	1:12640000-13640000	1:12660000-13680000	1:12660000-13640000	1:12640000-13900000	50	2	0	0	0	0	0
ENSSSCG00000004076	MTRF1L	1	13446490	13440000:13460000	0.375	L2	14.2139	13.8688	23.1071	1.76228	12.0746	20.8767	0.945582	1.31219	1.98907	1.95507	2.16313	2.49505	1:12640000-13660000	1:12660000-13660000	1:12640000-13640000	1:12660000-13680000	1:12660000-13640000	1:12640000-13900000	44	1	0	2	5	1	0
ENSSSCG00000004077	FBXO5	1	13467501	13460000:13480000	0.404	L2	0.713154	1.21723	1.22263	0.0757716	1.27221	2.59515	1.99453	2.01474	1.63871	2.29205	1.62362	1.96529	1:12640000-13660000	1:12660000-13660000	1:12640000-13640000	1:12660000-13680000	1:12660000-13640000	1:12640000-13900000	44	2	1	2	1	2	0
ENSSSCG00000004078	VIP	1	13620269	13620000:13640000	0.3863	L2	1.11844	0.653957	0.186179	0.0079707	0.58036	0.603928	-0.0238591	-0.165018	-0.164076	-0.322076	0.256977	-0.798465	1:12640000-13660000	1:12660000-13660000	1:12640000-13640000	1:12660000-13680000	1:12660000-13640000	1:12640000-13900000	45	5	5	5	5	5	0
ENSSSCG00000031536	MYCT1	1	13688676	13680000:13700000	0.40205	L2	26.407	33.7077	31.9146	2.20051	24.7471	24.6067	0.919984	0.33511	0.883398	0.446529	1.28638	-0.0137019	NA	NA	NA	NA	NA	1:12640000-13900000	45	5	6	1	5	3	3
ENSSSCG00000004081	NA	1	13715171	13700000:13720000	0.4364	H1	6.61981	5.26648	3.82921	0.335725	4.61584	4.66497	1.03037	1.13877	0.790237	0.806112	1.4123	0.864096	NA	NA	NA	NA	NA	1:12640000-13900000	46	3	1	1	4	3	4
ENSSSCG00000049158	NA	1	13972615	13960000:13980000	0.42905	H1	23.7872	18.1314	10.5104	1.41008	17.8891	23.86	2.01038	3.46126	3.15184	2.45373	2.36664	2.99025	NA	NA	NA	NA	NA	NA	44	1	0	3	0	1	1
ENSSSCG00000004082	NA	1	14028858	14020000:14040000	0.4249	H1	26.8595	21.6478	11.1596	1.13858	19.7283	26.2117	3.55095	4.14675	5.01303	4.01707	3.65259	3.90982	1:13980000-14820000	1:14020000-14800000	NA	NA	NA	NA	45	0	1	2	0	0	0
ENSSSCG00000031744	NA	1	14070069	14060000:14080000	0.4093	L2	9.78036	7.84716	4.09703	0.38873	3.46093	7.352	2.76799	4.26768	3.2571	4.27321	2.7629	2.63482	1:13980000-14820000	1:14020000-14800000	NA	NA	NA	NA	45	2	1	2	1	1	2
ENSSSCG00000025777	ESR1	1	14493363	14480000:14500000	0.43245	H1	4.51758	3.15979	4.45411	0.291158	4.36962	3.5871	1.10605	0.354188	1.14682	-0.070616	0.0451182	2.45845	1:13980000-14820000	1:14020000-14800000	1:14100000-14820000	1:14080000-14800000	1:14140000-14800000	1:14080000-14800000	44	2	3	7	4	3	6
ENSSSCG00000004087	CCDC170	1	14751051	14740000:14760000	0.41485	H1	17.6022	10.2641	12.6342	1.13142	9.41865	16.8752	3.03232	4.56804	4.80493	4.24383	3.69127	4.20738	1:13980000-14820000	1:14020000-14800000	1:14100000-14820000	1:14080000-14800000	1:14140000-14800000	1:14080000-14800000	45	1	0	1	5	3	5
ENSSSCG00000004088	ARMT1	1	14795318	14780000:14800000	0.4335	H1	5.31801	6.78789	4.9869	0.838601	7.34368	6.83175	3.90002	4.69294	5.28986	5.08237	4.54928	4.83229	1:13980000-14820000	1:14020000-14800000	1:14100000-14820000	1:14080000-14800000	1:14140000-14800000	1:14080000-14800000	45	0	4	2	1	1	2
ENSSSCG00000004089	RMND1	1	14795691	14780000:14800000	0.4335	H1	12.8397	10.3121	7.94371	0.913661	7.96209	13.7423	3.90002	4.69294	5.28986	5.08237	4.54928	4.83229	1:13980000-14820000	1:14020000-14800000	1:14100000-14820000	1:14080000-14800000	1:14140000-14800000	1:14080000-14800000	45	0	4	2	1	1	2
ENSSSCG00000004090	ZBTB2	1	14866252	14860000:14880000	0.4587	H1	5.68271	6.03119	6.21539	0.259451	4.36582	5.78451	4.67298	5.20475	4.88143	4.90337	4.59811	5.83092	1:14860000-15260000	1:14860000-15280000	1:14860000-15260000	1:14860000-15260000	1:14840000-15260000	1:14860000-15260000	45	6	6	6	8	6	7
ENSSSCG00000031733	AKAP12	1	15017001	15000000:15020000	0.44395	H1	96.0496	104.16	117.804	4.18224	69.5431	106.792	3.40961	3.54579	3.09489	3.27643	2.82446	4.64392	1:14860000-15260000	1:14860000-15280000	1:14860000-15260000	1:14860000-15260000	1:14840000-15260000	1:14860000-15260000	42	2	7	2	3	1	5
ENSSSCG00000004092	MTHFD1L	1	15329966	15320000:15340000	0.4836	H2	1.85208	2.92475	2.40456	0.27693	2.17294	3.57937	3.71681	3.21886	3.05965	3.10768	3.08525	3.8891	1:15320000-15740000	NA	1:15320000-15720000	NA	1:15320000-15720000	1:15320000-15740000	40	9	7	5	13	5	13
ENSSSCG00000032778	PLEKHG1	1	15587591	15580000:15600000	0.4459	H1	8.95699	6.44199	6.35363	0.41437	10.3365	7.9084	3.33017	3.39242	2.84717	2.91034	1.93223	3.70804	1:15320000-15740000	1:15340000-16240000	1:15320000-15720000	1:15340000-16240000	1:15320000-15720000	1:15320000-15740000	42	9	4	7	7	9	8
ENSSSCG00000040966	NA	1	15730101	15720000:15740000	0.45855	H1	0	0	0	0	0	0	3.38463	4.79073	3.34304	2.94121	3.19849	3.97751	1:15320000-15740000	1:15340000-16240000	NA	1:15340000-16240000	NA	1:15320000-15740000	41	15	14	11	11	17	15
ENSSSCG00000004093	IYD	1	15779164	15760000:15780000	0.45665	H1	18.2373	3.7949	14.2434	2.22286	14.3818	13.7477	3.63196	3.61698	4.62031	3.93045	3.16048	5.02364	NA	1:15340000-16240000	NA	1:15340000-16240000	NA	NA	41	15	12	10	11	11	14
ENSSSCG00000004094	PPP1R14C	1	15949956	15940000:15960000	0.46905	H2	1.87052	1.99084	1.38344	0.0382599	1.22704	2.71979	2.79727	2.31198	3.53024	3.4197	3.42362	3.50109	1:15820000-16280000	1:15340000-16240000	1:15800000-16260000	1:15340000-16240000	1:15800000-16260000	1:15820000-16240000	44	2	0	3	4	0	3
ENSSSCG00000035574	NA	1	16007524	16000000:16020000	0.5194	H2	0.183373	0.318237	0.0195755	0.00766896	0.273165	0.0252911	3.80544	3.94568	4.30259	4.48211	4.06693	3.92572	1:15820000-16280000	1:15340000-16240000	1:15800000-16260000	1:15340000-16240000	1:15800000-16260000	1:15820000-16240000	42	6	6	4	7	7	7
ENSSSCG00000032525	NA	1	16022384	16020000:16040000	0.4685	H2	1.68116	1.42868	0.457366	0.0129887	1.12104	1.13274	3.3785	4.13678	3.52904	3.76962	3.4175	3.90845	1:15820000-16280000	1:15340000-16240000	1:15800000-16260000	1:15340000-16240000	1:15800000-16260000	1:15820000-16240000	42	7	6	11	8	9	8
ENSSSCG00000033578	NA	1	16043121	16040000:16060000	0.50065	H2	0.378753	0.374214	0.192803	0.0171169	0.302358	0.524218	2.52094	4.23008	3.75403	3.86888	3.77501	3.76275	1:15820000-16280000	1:15340000-16240000	1:15800000-16260000	1:15340000-16240000	1:15800000-16260000	1:15820000-16240000	42	10	8	9	10	11	7
ENSSSCG00000004096	NA	1	16059722	16040000:16060000	0.50065	H2	0	0.160118	0	0.00377173	0	0.0960974	2.52094	4.23008	3.75403	3.86888	3.77501	3.76275	1:15820000-16280000	1:15340000-16240000	1:15800000-16260000	1:15340000-16240000	1:15800000-16260000	1:15820000-16240000	42	10	8	9	10	11	7
ENSSSCG00000041378	NA	1	16100494	16100000:16120000	0.5276	H2	0.729921	0.523722	0.358607	0.0191079	0.510771	0.659868	3.03075	4.74981	3.96424	4.31464	4.12516	4.25996	1:15820000-16280000	1:15340000-16240000	1:15800000-16260000	1:15340000-16240000	1:15800000-16260000	1:15820000-16240000	42	5	5	4	5	4	6
ENSSSCG00000026042	ULBP1	1	16119674	16100000:16120000	0.5276	H2	1.61456	2.84506	0.859717	0.0997933	2.07005	1.0868	3.03075	4.74981	3.96424	4.31464	4.12516	4.25996	1:15820000-16280000	1:15340000-16240000	1:15800000-16260000	1:15340000-16240000	1:15800000-16260000	1:15820000-16240000	42	5	5	4	5	4	6
ENSSSCG00000004101	LRP11	1	16139496	16120000:16140000	0.5028	H2	8.72119	8.85693	6.47341	0.977184	8.36661	5.23525	3.85582	4.5334	4.74368	4.21952	4.58214	4.23947	1:15820000-16280000	1:15340000-16240000	1:15800000-16260000	1:15340000-16240000	1:15800000-16260000	1:15820000-16240000	42	3	7	4	4	4	6
ENSSSCG00000004103	PCMT1	1	16249531	16240000:16260000	0.4126	H1	11.9051	12.5542	12.4604	3.70468	15.1007	15.773	5.27602	5.25035	6.14002	5.87546	4.74713	6.18631	1:15820000-16280000	NA	1:15800000-16260000	NA	1:15800000-16260000	NA	44	2	2	1	2	0	1
ENSSSCG00000004105	NUP43	1	16249546	16240000:16260000	0.4126	H1	3.90989	2.88985	3.3273	0.701974	4.58448	2.99342	5.27602	5.25035	6.14002	5.87546	4.74713	6.18631	1:15820000-16280000	NA	1:15800000-16260000	NA	1:15800000-16260000	NA	44	2	2	1	2	0	1
ENSSSCG00000031644	NA	1	16275360	16260000:16280000	0.41645	H1	0	0	0.19014	0.135293	0	0	5.45222	5.54106	5.51449	6.51631	5.26652	6.33091	1:15820000-16280000	NA	NA	NA	NA	NA	44	2	0	3	3	0	2
ENSSSCG00000004106	LATS1	1	16274970	16260000:16280000	0.41645	H1	32.3804	32.0824	27.5634	1.96446	24.1594	34.565	5.45222	5.54106	5.51449	6.51631	5.26652	6.33091	1:15820000-16280000	NA	NA	NA	NA	NA	44	2	0	3	3	0	2
ENSSSCG00000004104	KATNA1	1	16321355	16320000:16340000	0.4078	L2	14.6472	13.5188	14.512	1.61234	10.9243	17.8779	5.04082	6.1792	5.89816	5.5742	5.63819	6.34054	NA	NA	NA	NA	NA	NA	46	4	0	3	1	2	0
ENSSSCG00000030067	GINM1	1	16381864	16380000:16400000	0.4316	H1	58.9443	51.6977	78.282	8.20155	42.3424	87.5315	4.16334	5.73984	4.6807	5.27799	4.41825	5.60869	1:16380000-16900000	1:16380000-16880000	1:16380000-16880000	1:16380000-16880000	1:16380000-16900000	1:16380000-16880000	46	2	2	4	4	5	1
ENSSSCG00000028867	PPIL4	1	16400985	16400000:16420000	0.40135	L2	12.7793	11.3462	12.3123	1.09923	10.2689	14.8017	4.22558	5.01804	4.81675	4.83322	4.55608	5.84429	1:16380000-16900000	1:16380000-16880000	1:16380000-16880000	1:16380000-16880000	1:16380000-16900000	1:16380000-16880000	43	1	7	7	7	4	5
ENSSSCG00000004109	ZC3H12D	1	16465252	16460000:16480000	0.4945	H2	0.722329	0.903923	0.456388	0.0696132	0.442784	1.09709	4.10201	4.56427	4.42574	4.78357	3.76845	4.67601	1:16380000-16900000	1:16380000-16880000	1:16380000-16880000	1:16380000-16880000	1:16380000-16900000	1:16380000-16880000	43	3	5	6	7	4	5
ENSSSCG00000004110	TAB2	1	16611884	16600000:16620000	0.4062	L2	30.3346	34.6759	40.1291	1.58743	25.4164	38.7351	3.34949	5.35042	4.11583	4.55871	4.38272	4.81256	1:16380000-16900000	1:16380000-16880000	1:16380000-16880000	1:16380000-16880000	1:16380000-16900000	1:16380000-16880000	41	2	2	2	2	1	4
ENSSSCG00000028974	UST	1	17138393	17120000:17140000	0.44705	H1	14.2333	8.96176	5.7843	0.565747	5.03834	16.0099	2.678	2.74929	2.75322	2.99669	1.94328	3.56893	1:16960000-17300000	1:16960000-17280000	1:16940000-17280000	1:16960000-17280000	1:16940000-17260000	1:16940000-17300000	40	6	2	3	4	4	6
ENSSSCG00000033175	SASH1	1	17662825	17660000:17680000	0.438	H1	40.1747	26.1303	49.7441	4.38557	34.1934	56.1864	1.52108	2.11694	2.25718	2.68608	2.0285	2.33791	1:17340000-18320000	NA	1:17340000-18320000	NA	NA	NA	39	14	14	13	8	5	16
ENSSSCG00000046147	NA	1	17953988	17940000:17960000	0.3909	L2	1.25654	0.849146	0.617824	0.0208171	0.552874	1.45219	-0.879353	-1.24851	-0.830708	-0.776899	-1.59641	-0.707712	1:17340000-18320000	1:17700000-18300000	1:17340000-18320000	1:17700000-18320000	1:17700000-18300000	1:17700000-18320000	51	6	1	2	1	0	0
ENSSSCG00000048240	SAMD5	1	18290022	18280000:18300000	0.44995	H1	2.01411	1.76122	1.28252	0.0654551	1.25284	2.20414	0.400329	0.424011	0.116049	0.245938	-0.0781268	0.406069	1:17340000-18320000	1:17700000-18300000	1:17340000-18320000	1:17700000-18320000	1:17700000-18300000	1:17700000-18320000	46	10	10	11	16	9	11
ENSSSCG00000004113	STXBP5	1	18513252	18500000:18520000	0.39125	L2	18.4658	16.0566	10.6541	1.64838	12.7269	16.4127	2.54412	1.75863	1.36789	1.82356	1.05824	1.98566	1:18400000-19600000	1:18400000-19600000	1:18380000-18900000	1:18400000-19620000	1:18380000-18880000	1:18380000-19600000	43	3	2	2	2	1	2
ENSSSCG00000043354	NA	1	18765323	18760000:18780000	0.37975	L2	1.28692	1.27887	0.9319	0.0562575	1.08165	1.28016	-0.850549	-0.680485	-1.03446	-0.726651	-0.819045	-0.696946	1:18400000-19600000	1:18400000-19600000	1:18380000-18900000	1:18400000-19620000	1:18380000-18880000	1:18380000-19600000	48	5	4	6	5	0	4
ENSSSCG00000004114	RAB32	1	19097892	19080000:19100000	0.41705	H1	47.43	34.7478	39.3129	3.53207	35.0404	48.207	1.15572	1.75153	1.39355	1.53175	1.03788	1.83605	1:18400000-19600000	1:18400000-19600000	1:18960000-19620000	1:18400000-19620000	1:18960000-19620000	1:18380000-19600000	44	5	3	4	6	5	5
ENSSSCG00000004119	GRM1	1	19572769	19560000:19580000	0.37565	L2	0	0	0	0.00724585	0.00779545	0.00940876	-1.45574	-1.62044	-1.5786	-1.67182	-1.53304	-1.19531	1:18400000-19600000	1:18400000-19600000	1:18960000-19620000	1:18400000-19620000	1:18960000-19620000	1:18380000-19600000	53	0	3	1	0	0	0
ENSSSCG00000043624	NA	1	19444520	19440000:19460000	0.34675	L1	1.37647	0.630297	0.648346	0.0156282	0.430124	0.602893	-1.37879	-3.40262	-3.22399	-3.37298	-2.99618	-2.05881	1:18400000-19600000	1:18400000-19600000	1:18960000-19620000	1:18400000-19620000	1:18960000-19620000	1:18380000-19600000	57	5	4	2	2	1	2
ENSSSCG00000004120	SHPRH	1	19612823	19600000:19620000	0.37765	L2	14.7692	16.4972	12.6425	1.42489	12.2755	15.7992	0.564713	1.28127	1.07346	1.46789	1.57454	1.082	NA	NA	1:18960000-19620000	1:18400000-19620000	1:18960000-19620000	NA	44	0	0	0	0	1	0
ENSSSCG00000004121	FBXO30	1	19755720	19740000:19760000	0.40375	L2	30.6361	21.3593	35.0603	6.59856	27.4044	38.9955	1.89388	1.67759	2.17787	1.8521	1.54661	1.9694	NA	NA	NA	NA	NA	NA	43	0	0	0	0	1	0
ENSSSCG00000004123	UTRN	1	21048787	21040000:21060000	0.4415	H1	137.171	164.84	168.002	12.1754	115.781	203.805	3.2833	4.69125	4.01982	4.75647	4.29633	3.93128	1:19800000-21720000	1:19840000-21720000	1:20800000-21720000	1:19820000-21720000	1:19780000-21720000	1:19860000-21720000	43	7	8	6	7	8	11
ENSSSCG00000004125	STX11	1	21159691	21140000:21160000	0.4244	H1	7.80052	8.20738	9.26919	0.762324	9.98733	6.97306	2.88304	4.12142	3.11226	3.59562	3.19797	3.58745	1:19800000-21720000	1:19840000-21720000	1:20800000-21720000	1:19820000-21720000	1:19780000-21720000	1:19860000-21720000	41	1	3	1	1	1	4
ENSSSCG00000004127	PLAGL1	1	21304042	21300000:21320000	0.3775	L2	13.9216	9.21516	6.50528	0.370995	7.14484	12.3492	2.01572	2.83908	3.44671	2.61098	2.72507	3.88244	1:19800000-21720000	1:19840000-21720000	1:20800000-21720000	1:19820000-21720000	1:19780000-21720000	1:19860000-21720000	40	0	4	2	2	2	1
ENSSSCG00000004128	ZC2HC1B	1	21413772	21400000:21420000	0.39465	L2	0.87244	1.12354	0.16722	0.0695947	1.44689	1.06524	2.98775	3.80765	3.50949	3.46504	3.00023	2.551	1:19800000-21720000	1:19840000-21720000	1:20800000-21720000	1:19820000-21720000	1:19780000-21720000	1:19860000-21720000	39	2	5	3	1	3	2
ENSSSCG00000040918	NA	1	21430196	21420000:21440000	0.39925	L2	4.49837	6.63768	5.19701	0.57231	5.26356	6.09763	3.23207	4.35375	3.34016	3.45179	4.10789	4.16977	1:19800000-21720000	1:19840000-21720000	1:20800000-21720000	1:19820000-21720000	1:19780000-21720000	1:19860000-21720000	39	4	5	3	3	5	4
ENSSSCG00000039614	NA	1	21422100	21420000:21440000	0.39925	L2	0	0	0	0	0	0	3.23207	4.35375	3.34016	3.45179	4.10789	4.16977	1:19800000-21720000	1:19840000-21720000	1:20800000-21720000	1:19820000-21720000	1:19780000-21720000	1:19860000-21720000	39	4	5	3	3	5	4
ENSSSCG00000004132	PHACTR2	1	21723790	21720000:21740000	0.45725	H1	129.733	128.452	123.911	6.8369	86.4858	140.913	2.9014	4.35898	3.09414	3.37246	4.19819	3.14956	NA	NA	NA	NA	NA	NA	42	0	0	2	0	0	1
ENSSSCG00000004133	FUCA2	1	21742494	21740000:21760000	0.42485	H1	41.3378	43.8356	38.0044	4.4442	35.8312	48.4916	3.04384	3.45697	3.126	2.86962	3.41982	3.54696	NA	NA	NA	NA	NA	NA	42	1	0	0	1	1	0
ENSSSCG00000004134	PEX3	1	21802182	21800000:21820000	0.40785	L2	45.6169	46.6247	47.6443	5.01341	54.2251	59.3248	3.18692	3.20344	2.70072	1.90021	3.32103	2.42409	1:21760000-22960000	1:21760000-22960000	1:21760000-22940000	1:21760000-22980000	1:21760000-22960000	1:21760000-22940000	39	2	7	13	6	2	9
ENSSSCG00000039598	ADAT2	1	21801560	21800000:21820000	0.40785	L2	2.66159	2.91897	1.465	0.144566	2.35809	2.78254	3.18692	3.20344	2.70072	1.90021	3.32103	2.42409	1:21760000-22960000	1:21760000-22960000	1:21760000-22940000	1:21760000-22980000	1:21760000-22960000	1:21760000-22940000	39	2	7	13	6	2	9
ENSSSCG00000004136	AIG1	1	22165083	22160000:22180000	0.41095	H1	72.1919	43.9045	62.1604	5.22806	70.879	40.142	3.29269	3.54871	2.59358	3.56263	3.15277	3.55411	1:21760000-22960000	1:21760000-22960000	1:21760000-22940000	1:21760000-22980000	1:21760000-22960000	1:21760000-22940000	39	6	4	4	2	4	9
ENSSSCG00000004138	HIVEP2	1	22241840	22240000:22260000	0.419	H1	16.7838	14.9461	13.3454	0.674494	15.5315	16.3695	3.51837	4.42032	3.89255	3.94182	4.01609	4.05583	1:21760000-22960000	1:21760000-22960000	1:21760000-22940000	1:21760000-22980000	1:21760000-22960000	1:21760000-22940000	39	9	11	7	10	10	9
ENSSSCG00000044542	NA	1	22330795	22320000:22340000	0.40245	L2	2.84726	3.88326	0.95336	0.115159	1.36745	2.03681	3.03866	4.61293	2.84789	4.21499	3.33489	3.98236	1:21760000-22960000	1:21760000-22960000	1:21760000-22940000	1:21760000-22980000	1:21760000-22960000	1:21760000-22940000	43	2	4	2	4	3	3
ENSSSCG00000004139	ADGRG6	1	22801864	22800000:22820000	0.4033	L2	5.8047	5.7137	3.55894	0.365128	4.32388	4.83921	1.39159	1.74673	1.51464	1.87395	0.867752	1.1445	1:21760000-22960000	1:21760000-22960000	1:21760000-22940000	1:21760000-22980000	1:21760000-22960000	1:21760000-22940000	40	4	3	3	1	0	0
ENSSSCG00000004140	VTA1	1	22923839	22920000:22940000	0.35885	L1	21.7567	24.1787	33.2916	3.43448	23.8549	29.6986	1.44018	1.29156	1.28671	1.63459	1.62266	1.18242	1:21760000-22960000	1:21760000-22960000	1:21760000-22940000	1:21760000-22980000	1:21760000-22960000	1:21760000-22940000	42	3	4	2	3	4	1
ENSSSCG00000034307	GJE1	1	22935121	22920000:22940000	0.35885	L1	0	0	0	0	0	0	1.44018	1.29156	1.28671	1.63459	1.62266	1.18242	1:21760000-22960000	1:21760000-22960000	1:21760000-22940000	1:21760000-22980000	1:21760000-22960000	1:21760000-22940000	42	3	4	2	3	4	1
ENSSSCG00000036250	NMBR	1	22972287	22960000:22980000	0.35005	L1	0.712296	0.877645	0.404034	0.0285738	0.918517	1.07606	0.13277	0.123319	-0.877849	-0.151799	-0.106777	-0.622423	NA	NA	NA	1:21760000-22980000	NA	NA	42	0	0	1	1	0	0
ENSSSCG00000043584	NA	1	24135450	24120000:24140000	0.3834	L2	0.622158	0.743473	0.270325	0.020323	0.267728	0.930875	1.28135	0.904024	1.11251	0.93856	0.917524	1.21823	1:23000000-25620000	1:23020000-25580000	1:23000000-25600000	1:23040000-25600000	1:23040000-25600000	1:23000000-25580000	55	0	0	0	0	0	0
ENSSSCG00000004142	CITED2	1	25155664	25140000:25160000	0.4029	L2	46.9153	70.6252	53.6542	5.12137	34.9881	85.9397	1.96116	2.03284	2.12748	2.13346	1.5832	2.14947	1:23000000-25620000	1:23020000-25580000	1:23000000-25600000	1:23040000-25600000	1:23040000-25600000	1:23000000-25580000	34	30	25	23	23	18	18
ENSSSCG00000004143	TXLNB	1	25228615	25220000:25240000	0.39315	L2	1.94388	0.881475	1.18489	0.0913982	0.584559	0.796492	1.86364	2.39032	2.09002	1.32424	1.62964	1.24915	1:23000000-25620000	1:23020000-25580000	1:23000000-25600000	1:23040000-25600000	1:23040000-25600000	1:23000000-25580000	36	0	0	0	1	2	2
ENSSSCG00000004144	HECA	1	25364247	25360000:25380000	0.4308	H1	31.1173	26.2483	29.272	3.78199	23.0844	39.4987	2.3215	2.85047	2.48313	2.26568	3.02978	2.55379	1:23000000-25620000	1:23020000-25580000	1:23000000-25600000	1:23040000-25600000	1:23040000-25600000	1:23000000-25580000	36	2	2	5	1	6	2
ENSSSCG00000004145	ABRACL	1	25447594	25440000:25460000	0.42235	H1	10.1458	21.1585	10.2837	2.0128	12.4308	12.4038	2.09074	1.60468	1.28473	1.95014	1.84837	2.07063	1:23000000-25620000	1:23020000-25580000	1:23000000-25600000	1:23040000-25600000	1:23040000-25600000	1:23000000-25580000	37	2	1	0	1	1	0
ENSSSCG00000004146	REPS1	1	25481342	25480000:25500000	0.41235	H1	22.3279	19.3666	28.9673	1.21528	16.2284	23.3206	3.02416	2.14327	3.39438	2.71471	2.00896	2.73575	1:23000000-25620000	1:23020000-25580000	1:23000000-25600000	1:23040000-25600000	1:23040000-25600000	1:23000000-25580000	37	3	2	4	2	3	3
ENSSSCG00000004147	ECT2L	1	25644297	25640000:25660000	0.3958	L2	0.0284415	0.0548928	0	0.00961996	0.0906831	0	2.48723	1.69579	2.24665	1.76509	2.0743	2.75691	NA	NA	NA	NA	NA	NA	37	2	3	3	2	0	3
ENSSSCG00000004148	CCDC28A	1	25663275	25660000:25680000	0.4214	H1	22.1755	15.6723	19.2993	2.64094	26.64	24.2291	2.12502	1.84813	2.56964	1.50479	2.54821	2.01502	1:25660000-27280000	1:25660000-27300000	NA	NA	NA	1:25660000-27300000	37	10	14	11	17	9	15
ENSSSCG00000004149	NHSL1	1	25736370	25720000:25740000	0.44335	H1	12.1767	12.8477	11.6903	0.614071	8.91773	13.543	1.68581	1.45973	1.39864	1.99507	1.21701	1.50044	1:25660000-27280000	1:25660000-27300000	1:25680000-27300000	1:25680000-27600000	1:25680000-27280000	1:25660000-27300000	39	2	5	5	2	2	1
ENSSSCG00000004150	NA	1	26011454	26000000:26020000	0.45105	H1	8.49117	5.43123	9.74143	0.690659	5.12152	8.82906	1.20888	0.946043	1.02038	0.208412	1.18439	0.979611	1:25660000-27280000	1:25660000-27300000	1:25680000-27300000	1:25680000-27600000	1:25680000-27280000	1:25660000-27300000	42	3	5	2	4	0	0
ENSSSCG00000048346	SMIM28	1	26033867	26020000:26040000	0.3849	L2	0	0	0	0	0	0	1.0482	0.0959673	-0.371095	0.0977902	0.252202	0.337653	1:25660000-27280000	1:25660000-27300000	1:25680000-27300000	1:25680000-27600000	1:25680000-27280000	1:25660000-27300000	42	0	2	0	1	0	5
ENSSSCG00000004151	NA	1	26043665	26040000:26060000	0.3593	L1	0	1.98075	0.575121	0	0	0	0.578406	0.214785	-0.0832605	-0.46022	0.0485096	0.157193	1:25660000-27280000	1:25660000-27300000	1:25680000-27300000	1:25680000-27600000	1:25680000-27280000	1:25660000-27300000	42	0	2	0	0	0	2
ENSSSCG00000022968	ARFGEF3	1	26255421	26240000:26260000	0.4393	H1	2.87719	1.60758	1.58109	0.119162	2.59994	3.30167	1.13354	-0.288454	0.916419	0.962581	0.724334	0.451944	1:25660000-27280000	1:25660000-27300000	1:25680000-27300000	1:25680000-27600000	1:25680000-27280000	1:25660000-27300000	41	0	2	2	2	0	1
ENSSSCG00000038420	PERP	1	26301252	26300000:26320000	0.408	L2	0.638123	1.3339	0.783691	0.103309	1.97061	1.02294	1.04746	-0.0340145	0.739204	0.703188	1.13679	1.15201	1:25660000-27280000	1:25660000-27300000	1:25680000-27300000	1:25680000-27600000	1:25680000-27280000	1:25660000-27300000	38	5	5	2	4	3	5
ENSSSCG00000004154	TNFAIP3	1	26489822	26480000:26500000	0.43485	H1	24.956	19.9595	11.0404	0.599934	9.27394	14.1131	2.76029	4.54658	4.14018	3.99794	3.7094	4.2658	1:25660000-27280000	1:25660000-27300000	1:25680000-27300000	1:25680000-27600000	1:25680000-27280000	1:25660000-27300000	43	5	5	9	11	9	7
ENSSSCG00000004155	OLIG3	1	26800671	26800000:26820000	0.4439	H1	0.0707521	0	0.167475	0	0	0	1.66233	0.863396	1.38036	1.45936	1.0874	1.68503	1:25660000-27280000	1:25660000-27300000	1:25680000-27300000	1:25680000-27600000	1:25680000-27280000	1:25660000-27300000	40	1	2	0	1	1	0
ENSSSCG00000004156	IFNGR1	1	27037165	27020000:27040000	0.4293	H1	29.122	25.5634	23.8018	2.14986	22.7255	30.1104	4.15651	4.35383	3.53239	3.94467	4.3886	4.70362	1:25660000-27280000	1:25660000-27300000	1:25680000-27300000	1:25680000-27600000	1:25680000-27280000	1:25660000-27300000	42	0	2	1	3	2	1
ENSSSCG00000004158	IL22RA2	1	27073912	27060000:27080000	0.43815	H1	0.341399	1.27992	0.387578	0.0362513	0.875228	0.469638	2.5424	4.15711	3.53994	3.47839	3.62268	3.45906	1:25660000-27280000	1:25660000-27300000	1:25680000-27300000	1:25680000-27600000	1:25680000-27280000	1:25660000-27300000	42	8	5	5	3	5	6
ENSSSCG00000004157	IL20RA	1	27137558	27120000:27140000	0.4106	H1	0.345377	0.497891	0.36943	0.0278662	0.311128	0.850002	1.85818	2.54387	2.34398	1.63385	1.9665	2.08895	1:25660000-27280000	1:25660000-27300000	1:25680000-27300000	1:25680000-27600000	1:25680000-27280000	1:25660000-27300000	40	9	14	12	7	7	8
ENSSSCG00000004159	SLC35D3	1	27250254	27240000:27260000	0.45775	H1	0.449624	0.163324	0.148442	0.0220784	0.370876	0.288562	1.88392	1.46767	1.65935	1.8398	1.44811	2.27514	1:25660000-27280000	1:25660000-27300000	1:25680000-27300000	1:25680000-27600000	1:25680000-27280000	1:25660000-27300000	40	1	0	1	0	0	0
ENSSSCG00000004160	PEX7	1	27346515	27340000:27360000	0.4081	L2	12.1531	10.6431	11.9398	1.73295	7.85287	13.5819	2.57854	2.47177	2.73514	2.23821	2.96812	3.19525	NA	NA	NA	1:25680000-27600000	NA	NA	42	2	6	6	3	3	2
ENSSSCG00000026041	MAP3K5	1	27380142	27380000:27400000	0.4316	H1	10.2524	7.79386	4.92762	0.619273	8.44707	7.48195	2.92321	2.6433	2.80817	2.91166	3.00362	2.48953	1:27380000-28940000	1:27380000-27600000	1:27380000-27580000	1:25680000-27600000	1:27360000-27580000	NA	42	7	7	8	8	7	7
ENSSSCG00000039049	MAP7	1	27606036	27600000:27620000	0.426	H1	1.07822	0.712812	1.56671	0.15085	1.52996	1.87899	1.31642	1.60192	1.40499	1.39794	1.9189	1.68652	1:27380000-28940000	NA	NA	NA	NA	1:27420000-28940000	43	1	0	2	0	0	1
ENSSSCG00000004163	BCLAF1	1	27872184	27860000:27880000	0.37975	L2	77.6711	86.8107	105.061	7.92531	61.6153	115.479	3.3917	3.70258	3.23131	3.77785	3.61747	3.44679	1:27380000-28940000	1:27780000-28940000	1:27760000-28960000	1:27780000-28940000	1:27740000-28940000	1:27420000-28940000	43	5	3	7	3	4	5
ENSSSCG00000004164	MTFR2	1	27908824	27900000:27920000	0.3791	L2	1.38754	0.934551	0.317149	0.0550467	0.865277	0.655326	2.4287	3.60534	3.11529	3.29181	3.34707	2.55337	1:27380000-28940000	1:27780000-28940000	1:27760000-28960000	1:27780000-28940000	1:27740000-28940000	1:27420000-28940000	42	7	7	6	4	5	8
ENSSSCG00000004165	PDE7B	1	28302412	28300000:28320000	0.3952	L2	8.15757	4.94442	4.39113	0.667224	8.86657	8.14406	1.63947	1.64621	1.9197	1.46991	1.56697	1.95825	1:27380000-28940000	1:27780000-28940000	1:27760000-28960000	1:27780000-28940000	1:27740000-28940000	1:27420000-28940000	42	6	6	4	4	4	3
ENSSSCG00000004166	AHI1	1	28566266	28560000:28580000	0.38625	L2	8.93014	12.2982	7.24056	0.748834	7.81387	9.57288	2.12193	3.02225	2.75104	2.72565	2.81525	2.54814	1:27380000-28940000	1:27780000-28940000	1:27760000-28960000	1:27780000-28940000	1:27740000-28940000	1:27420000-28940000	41	7	8	7	9	6	8
ENSSSCG00000004167	MYB	1	28857000	28840000:28860000	0.4279	H1	1.56804	1.5783	1.17666	0.0695472	0.448788	1.61507	0.751687	0.79567	0.699884	1.33535	1.07685	0.486221	1:27380000-28940000	1:27780000-28940000	1:27760000-28960000	1:27780000-28940000	1:27740000-28940000	1:27420000-28940000	44	0	0	0	1	2	0
ENSSSCG00000041469	NA	1	28907778	28900000:28920000	0.3673	L1	0.0169692	0.05372	0	0.00416801	0.0365347	0.0839209	0.597721	0.784379	0.829123	0.333722	0.696615	0.411101	1:27380000-28940000	1:27780000-28940000	1:27760000-28960000	1:27780000-28940000	1:27740000-28940000	1:27420000-28940000	43	0	0	1	0	0	0
ENSSSCG00000004169	HBS1L	1	28968827	28960000:28980000	0.37725	L2	42.5425	43.6936	51.3456	5.94874	37.4325	52.0516	1.88049	2.10442	2.31166	1.50925	1.70585	1.75015	NA	NA	NA	NA	NA	NA	43	1	0	2	3	2	0
ENSSSCG00000028115	ALDH8A1	1	29060710	29060000:29080000	0.4477	H1	0.129604	0.289425	0.0360817	0.0757792	0.185884	0.236999	1.95954	1.62969	2.09945	2.31873	2.3054	2.22647	1:29000000-29880000	1:29000000-29880000	1:29020000-29860000	1:29000000-29860000	1:29000000-29860000	1:29000000-29880000	44	3	4	4	4	3	3
ENSSSCG00000004170	NA	1	29109020	29100000:29120000	0.41685	H1	1.00663	0.872233	0.479142	0.146698	0.839109	0.673866	2.69244	2.96432	2.71384	2.91293	3.27791	2.49699	1:29000000-29880000	1:29000000-29880000	1:29020000-29860000	1:29000000-29860000	1:29000000-29860000	1:29000000-29880000	42	7	7	5	3	3	7
ENSSSCG00000021443	SGK1	1	29625781	29620000:29640000	0.4149	H1	34.482	59.2661	37.6602	5.44547	39.8267	34.9182	2.06828	2.7765	3.17786	2.90934	2.56589	2.91123	1:29000000-29880000	1:29000000-29880000	1:29020000-29860000	1:29000000-29860000	1:29000000-29860000	1:29000000-29880000	44	7	7	5	4	5	9
ENSSSCG00000004172	SLC2A12	1	29836056	29820000:29840000	0.4273	H1	4.67329	2.63021	2.60812	0.202173	2.16915	2.39919	1.87327	1.89158	2.32952	1.9953	1.60507	2.38788	1:29000000-29880000	1:29000000-29880000	1:29020000-29860000	1:29000000-29860000	1:29000000-29860000	1:29000000-29880000	43	5	6	6	5	5	6
ENSSSCG00000022387	TBPL1	1	29936718	29920000:29940000	0.4108	H1	19.3576	19.3785	14.1606	2.04498	13.4716	19.9839	2.51407	2.41962	2.46585	3.30135	2.37733	2.38089	NA	NA	NA	NA	NA	NA	44	4	2	3	4	4	3
ENSSSCG00000033258	TCF21	1	29978255	29960000:29980000	0.42625	H1	0.110549	0	0	0	0	0.0354844	1.00426	0.915598	1.42351	0.424698	0.68944	0.955304	NA	NA	NA	NA	NA	NA	44	3	9	2	3	3	1
ENSSSCG00000047444	NA	1	30057784	30040000:30060000	0.3984	L2	1.30671	1.05198	0.503732	0.0146465	0.758212	0.892657	-0.987447	-0.665566	-0.480482	-1.33444	-1.32923	-0.787894	1:30000000-31220000	1:30000000-30960000	1:30000000-30940000	1:30020000-31180000	1:30020000-31160000	1:30000000-31180000	51	0	0	0	0	1	1
ENSSSCG00000034139	EYA4	1	30575559	30560000:30580000	0.37365	L2	0.310662	0.899277	0.265234	0.0205237	0.213342	0.0903237	-0.617682	-0.868036	-1.15876	-1.35181	-0.396822	-1.07577	1:30000000-31220000	1:30000000-30960000	1:30000000-30940000	1:30020000-31180000	1:30020000-31160000	1:30000000-31180000	50	2	2	2	0	1	2
ENSSSCG00000004177	RPS12	1	30923658	30920000:30940000	0.43235	H1	1208.86	776.671	1087.17	182.651	1313.17	1188.25	3.06035	2.43825	2.9665	2.71604	2.22253	2.78095	1:30000000-31220000	1:30000000-30960000	1:30000000-30940000	1:30020000-31180000	1:30020000-31160000	1:30000000-31180000	45	1	2	2	0	3	2
ENSSSCG00000004178	SLC18B1	1	30923765	30920000:30940000	0.43235	H1	10.6355	10.0422	9.60146	0.674399	7.39962	15.2384	3.06035	2.43825	2.9665	2.71604	2.22253	2.78095	1:30000000-31220000	1:30000000-30960000	1:30000000-30940000	1:30020000-31180000	1:30020000-31160000	1:30000000-31180000	45	1	2	2	0	3	2
ENSSSCG00000004179	NA	1	30961564	30960000:30980000	0.4211	H1	1.6413	2.16869	2.65926	0.26661	0.688238	2.5656	1.12226	1.84248	2.32184	2.49624	1.77857	1.58087	1:30000000-31220000	NA	NA	1:30020000-31180000	1:30020000-31160000	1:30000000-31180000	45	0	0	0	3	0	2
ENSSSCG00000004180	NA	1	30981599	30980000:31000000	0.42615	H1	0.525762	0.548182	0.189759	0.055586	0.215626	0.319777	1.20443	1.56385	1.55313	1.82864	1.73478	1.45897	1:30000000-31220000	NA	NA	1:30020000-31180000	1:30020000-31160000	1:30000000-31180000	45	0	3	1	1	1	1
ENSSSCG00000004181	VNN1	1	31000254	31000000:31020000	0.408	L2	0.40052	0.58196	0.502984	0.0381966	0.401365	0.226987	0.43896	1.34324	1.72726	1.84698	0.822221	1.17139	1:30000000-31220000	NA	NA	1:30020000-31180000	1:30020000-31160000	1:30000000-31180000	46	4	2	2	4	1	2
ENSSSCG00000004183	TAAR2	1	31073654	31060000:31080000	0.3957	L2	0	0	0	0	0	0	0.483026	0.562723	1.36325	0.864471	0.977208	0.692296	1:30000000-31220000	NA	NA	1:30020000-31180000	1:30020000-31160000	1:30000000-31180000	46	2	2	2	1	2	3
ENSSSCG00000037870	NA	1	31083314	31080000:31100000	0.3885	L2	0	0	0	0	0	0	-0.0357921	0.770988	0.479064	0.866889	0.570684	-0.240665	1:30000000-31220000	NA	NA	1:30020000-31180000	1:30020000-31160000	1:30000000-31180000	46	0	1	1	1	1	1
ENSSSCG00000004184	NA	1	31095335	31080000:31100000	0.3885	L2	0	0	0	0	0	0	-0.0357921	0.770988	0.479064	0.866889	0.570684	-0.240665	1:30000000-31220000	NA	NA	1:30020000-31180000	1:30020000-31160000	1:30000000-31180000	46	0	1	1	1	1	1
ENSSSCG00000037590	NA	1	31115043	31100000:31120000	0.40155	L2	0	0	0	0	0	0	0.829992	0.980372	0.825672	0.405745	0.91287	0.601898	1:30000000-31220000	NA	NA	1:30020000-31180000	1:30020000-31160000	1:30000000-31180000	45	1	3	2	3	1	2
ENSSSCG00000040065	NA	1	31124103	31120000:31140000	0.37915	L2	0	0	0	0	0	0	0.596244	0.331243	0.516533	1.21287	0.629495	0.341997	1:30000000-31220000	NA	NA	1:30020000-31180000	1:30020000-31160000	1:30000000-31180000	45	0	1	0	0	0	1
ENSSSCG00000004187	NA	1	31141482	31140000:31160000	0.39665	L2	1.1878	0.802064	0.562868	0.029041	0.752995	1.57282	0.0713009	1.39322	0.644392	1.34335	-0.0774463	0.531259	1:30000000-31220000	NA	NA	1:30020000-31180000	1:30020000-31160000	1:30000000-31180000	45	4	3	4	3	4	2
ENSSSCG00000004186	NA	1	31150817	31140000:31160000	0.39665	L2	0	0	0	0	0	0	0.0713009	1.39322	0.644392	1.34335	-0.0774463	0.531259	1:30000000-31220000	NA	NA	1:30020000-31180000	1:30020000-31160000	1:30000000-31180000	45	4	3	4	3	4	2
ENSSSCG00000004189	TAAR9	1	31162492	31160000:31180000	0.379	L2	0	0	0	0	0	0	1.38753	0.902643	2.05959	2.40266	1.2397	1.69551	1:30000000-31220000	NA	NA	1:30020000-31180000	NA	1:30000000-31180000	45	5	8	4	8	7	4
ENSSSCG00000004190	STX7	1	31184947	31180000:31200000	0.4121	H1	57.7367	57.3087	65.1674	4.48189	38.2574	72.4022	2.04502	2.58988	2.84014	2.87933	2.06947	1.94841	1:30000000-31220000	NA	NA	NA	NA	NA	45	4	3	2	1	1	3
ENSSSCG00000004191	MOXD1	1	31282506	31280000:31300000	0.41145	H1	0.663881	0.647957	0.293989	0.107202	0.426161	0.686668	1.11104	0.992633	0.886726	1.39808	0.499508	0.842068	NA	NA	NA	NA	NA	NA	46	1	1	0	1	1	3
ENSSSCG00000004192	CCN2	1	31673798	31660000:31680000	0.4321	H1	36.4517	107.443	35.5979	2.80159	66.1605	65.5873	2.52327	2.65375	2.05456	1.72999	1.53495	2.73385	1:31360000-31920000	1:31360000-31920000	1:31380000-31920000	1:31380000-31900000	1:31360000-31920000	1:31360000-31920000	46	9	10	10	8	7	9
ENSSSCG00000004193	ENPP1	1	31796595	31780000:31800000	0.42695	H1	29.6282	26.6274	17.929	2.83596	20.2322	31.4227	2.35807	3.08058	2.21515	3.17094	2.85151	3.04203	1:31360000-31920000	1:31360000-31920000	1:31380000-31920000	1:31380000-31900000	1:31360000-31920000	1:31360000-31920000	45	4	4	2	2	3	3
ENSSSCG00000025992	ENPP3	1	31959879	31940000:31960000	0.38945	L2	5.67694	3.62766	1.44334	0.0969374	1.30358	5.64202	3.07932	2.64349	3.16598	2.87358	2.60735	3.49234	NA	NA	NA	NA	NA	NA	46	1	4	3	1	0	2
ENSSSCG00000004196	MED23	1	31959934	31940000:31960000	0.38945	L2	25.2153	21.267	18.3178	1.62003	17.2123	26.3131	3.07932	2.64349	3.16598	2.87358	2.60735	3.49234	NA	NA	NA	NA	NA	NA	46	1	4	3	1	0	2
ENSSSCG00000004195	ARG1	1	32028986	32020000:32040000	0.4133	H1	0.430692	2.57711	1.01719	0.407307	1.08578	0.557167	1.76424	3.19403	2.6004	3.30597	2.37615	3.19626	1:31960000-32640000	1:31960000-32660000	1:31960000-32640000	1:31960000-32640000	1:31960000-32640000	1:31960000-32620000	46	2	2	5	3	2	3
ENSSSCG00000036790	AKAP7	1	32362001	32360000:32380000	0.4296	H1	18.4134	11.8157	17.8737	2.9616	15.4529	17.1613	3.17568	3.55464	3.94888	3.76441	3.32813	3.81317	1:31960000-32640000	1:31960000-32660000	1:31960000-32640000	1:31960000-32640000	1:31960000-32640000	1:31960000-32620000	46	7	6	5	5	4	10
ENSSSCG00000004199	EPB41L2	1	32418217	32400000:32420000	0.4227	H1	100.58	92.9422	76.8067	2.53174	59.469	95.7959	3.62432	4.19196	3.88702	4.85951	3.31318	3.46861	1:31960000-32640000	1:31960000-32660000	1:31960000-32640000	1:31960000-32640000	1:31960000-32640000	1:31960000-32620000	48	9	5	8	6	5	6
ENSSSCG00000033538	SMLR1	1	32645093	32640000:32660000	0.39955	L2	0.191655	0.214732	0.402691	0.014128	0.057388	0.160744	1.29663	0.864079	0.867411	0.689034	1.34045	2.09574	NA	1:31960000-32660000	NA	NA	NA	NA	45	0	1	1	0	0	0
ENSSSCG00000004201	TMEM200A	1	33033019	33020000:33040000	0.4248	H1	0.503373	0.72987	0.356247	0.0185919	0.306303	0.599239	0.666056	0.638959	-0.0425975	0.342608	0.205681	0.684885	1:32700000-33760000	1:32740000-33760000	1:32680000-33780000	1:32700000-33760000	1:32700000-33760000	1:32680000-33760000	48	2	0	2	2	1	0
ENSSSCG00000004202	SAMD3	1	33146531	33140000:33160000	0.407	L2	2.43361	1.0535	0.473467	0.170015	1.36394	1.17642	2.15528	0.901269	0.872417	1.26414	0.338241	2.26115	1:32700000-33760000	1:32740000-33760000	1:32680000-33780000	1:32700000-33760000	1:32700000-33760000	1:32680000-33760000	47	0	0	0	0	0	0
ENSSSCG00000004203	L3MBTL3	1	33319367	33300000:33320000	0.43365	H1	12.3042	11.5303	15.0602	1.44072	9.84979	15.6392	3.05234	2.5895	2.84624	2.85423	2.22407	2.65353	1:32700000-33760000	1:32740000-33760000	1:32680000-33780000	1:32700000-33760000	1:32700000-33760000	1:32680000-33760000	46	1	0	2	1	0	3
ENSSSCG00000004204	TMEM244	1	33470397	33460000:33480000	0.38915	L2	1.37723	1.34456	0.241302	0	0	0.620832	2.12721	2.51704	2.89398	2.33543	1.623	2.36704	1:32700000-33760000	1:32740000-33760000	1:32680000-33780000	1:32700000-33760000	1:32700000-33760000	1:32680000-33760000	46	0	1	2	1	0	0
ENSSSCG00000004205	ARHGAP18	1	33527734	33520000:33540000	0.4205	H1	74.5398	77.1404	43.4063	4.81603	52.1977	79.3728	2.396	3.24394	3.1982	3.20007	2.82151	3.16996	1:32700000-33760000	1:32740000-33760000	1:32680000-33780000	1:32700000-33760000	1:32700000-33760000	1:32680000-33760000	47	5	7	3	5	8	6
ENSSSCG00000004207	NA	1	34359698	34340000:34360000	0.3602	L1	115.396	90.0323	121.632	11.7606	79.3105	231.669	0.511053	1.17305	0.392073	1.04412	0.172146	1.3021	1:33820000-34420000	1:33820000-34420000	1:33820000-34380000	1:33820000-34400000	1:33820000-34420000	1:33820000-34400000	49	2	8	2	5	7	3
ENSSSCG00000033894	NA	1	34359698	34340000:34360000	0.3602	L1	6.70286	1.72612	4.82947	0.69234	2.60495	8.21206	0.511053	1.17305	0.392073	1.04412	0.172146	1.3021	1:33820000-34420000	1:33820000-34420000	1:33820000-34380000	1:33820000-34400000	1:33820000-34420000	1:33820000-34400000	49	2	8	2	5	7	3
ENSSSCG00000049301	NA	1	34375834	34360000:34380000	0.35335	L1	0	0	0	0	0	0	0.51148	0.419238	-0.272267	0.263986	-0.217993	0.979937	1:33820000-34420000	1:33820000-34420000	1:33820000-34380000	1:33820000-34400000	1:33820000-34420000	1:33820000-34400000	49	2	2	1	0	1	2
ENSSSCG00000048279	NA	1	34442204	34440000:34460000	0.36315	L1	6.63331	11.059	1.75316	0.0616856	0.5809	9.45531	0.213346	-0.859215	0.132008	-0.255366	0.378149	1.36537	NA	NA	1:34440000-35560000	NA	NA	NA	49	4	8	8	1	3	4
ENSSSCG00000004209	PTPRK	1	34693367	34680000:34700000	0.40025	L2	13.8936	12.1555	11.7405	0.975204	10.4089	15.3311	1.89718	1.9583	1.54967	1.86923	1.72653	2.65108	1:34460000-35560000	1:34460000-35520000	1:34440000-35560000	1:34460000-35560000	1:34480000-35560000	1:34460000-35560000	48	2	0	3	1	2	3
ENSSSCG00000039900	NA	1	35296007	35280000:35300000	0.3923	L2	0	0	0	0	0	0	-0.0483158	-0.525157	0.21239	-0.514093	-1.22693	-0.392632	1:34460000-35560000	1:34460000-35520000	1:34440000-35560000	1:34460000-35560000	1:34480000-35560000	1:34460000-35560000	50	2	1	0	0	0	2
ENSSSCG00000024392	THEMIS	1	35333454	35320000:35340000	0.35265	L1	1.24573	0.575493	0.400652	0.0218029	0.331215	0.549692	0.278965	-0.934055	-0.679834	-0.937904	0.0891587	-0.346723	1:34460000-35560000	1:34460000-35520000	1:34440000-35560000	1:34460000-35560000	1:34480000-35560000	1:34460000-35560000	56	0	0	1	1	0	1
ENSSSCG00000004212	NA	1	35600113	35600000:35620000	0.3707	L2	0	0	0	0	0	0	-0.390095	-1.23291	-0.812	-1.37289	-0.9474	-1.08785	NA	1:35600000-36980000	NA	NA	NA	NA	52	0	2	1	0	0	0
ENSSSCG00000004213	NA	1	35647314	35640000:35660000	0.37455	L2	0	0	0	0	0	0	-0.376424	-0.507432	-0.424492	-0.600798	-0.579347	-0.0616262	1:35620000-36980000	1:35600000-36980000	1:35620000-36980000	1:35620000-36980000	1:35620000-36980000	1:35620000-36980000	52	5	4	3	1	3	5
ENSSSCG00000038602	NA	1	35694269	35680000:35700000	0.40925	L2	13.426	5.4009	7.66847	0.812143	7.62736	12.5866	1.1051	0.513209	0.258026	0.498209	0.151854	0.757376	1:35620000-36980000	1:35600000-36980000	1:35620000-36980000	1:35620000-36980000	1:35620000-36980000	1:35620000-36980000	52	1	1	1	5	3	5
ENSSSCG00000004215	KIAA0408	1	35697065	35680000:35700000	0.40925	L2	34.3089	15.2038	21.9621	1.97591	8.09581	31.4257	1.1051	0.513209	0.258026	0.498209	0.151854	0.757376	1:35620000-36980000	1:35600000-36980000	1:35620000-36980000	1:35620000-36980000	1:35620000-36980000	1:35620000-36980000	52	1	1	1	5	3	5
ENSSSCG00000004216	ECHDC1	1	35852934	35840000:35860000	0.4008	L2	42.3282	33.2412	38.5043	3.62347	106.864	48.0786	2.13663	0.965881	1.28106	2.38242	1.0949	2.26056	1:35620000-36980000	1:35600000-36980000	1:35620000-36980000	1:35620000-36980000	1:35620000-36980000	1:35620000-36980000	48	0	0	1	0	0	1
ENSSSCG00000004217	RNF146	1	35926968	35920000:35940000	0.38125	L2	50.8927	32.6451	60.0342	9.72722	42.2565	59.951	3.13707	2.97935	2.96108	2.89669	2.74663	2.66567	1:35620000-36980000	1:35600000-36980000	1:35620000-36980000	1:35620000-36980000	1:35620000-36980000	1:35620000-36980000	47	0	0	0	0	1	0
ENSSSCG00000004218	RSPO3	1	36067079	36060000:36080000	0.4186	H1	19.3105	11.4735	13.8845	0.414884	7.52182	11.8373	0.233383	-0.412841	-0.103606	0.11517	-0.346298	-0.0863102	1:35620000-36980000	1:35600000-36980000	1:35620000-36980000	1:35620000-36980000	1:35620000-36980000	1:35620000-36980000	51	10	6	5	3	3	2
ENSSSCG00000042355	NA	1	36287753	36280000:36300000	0.3635	L1	0.619776	0.742447	0.415847	0.0107511	0.405123	1.00864	-0.51566	-1.33394	-1.6849	-1.45412	-1.64514	-1.52088	1:35620000-36980000	1:35600000-36980000	1:35620000-36980000	1:35620000-36980000	1:35620000-36980000	1:35620000-36980000	56	4	3	3	2	1	3
ENSSSCG00000045632	CENPW	1	36695954	36680000:36700000	0.37295	L2	1.57284	0.71822	0.429204	0.0840787	0.824765	0.916181	0.408888	0.51218	0.492021	0.110434	-0.415504	0.176687	1:35620000-36980000	1:35600000-36980000	1:35620000-36980000	1:35620000-36980000	1:35620000-36980000	1:35620000-36980000	54	1	3	0	1	0	3
ENSSSCG00000004220	TRMT11	1	37002056	37000000:37020000	0.378	L2	10.881	11.7035	15.2306	2.26157	11.9736	14.2249	2.89122	3.57943	2.50924	2.72073	2.4532	3.43987	NA	NA	NA	NA	NA	NA	48	4	9	12	8	6	8
ENSSSCG00000004221	HINT3	1	37023930	37020000:37040000	0.40725	L2	14.2055	15.016	23.1491	2.3283	16.2702	19.0466	3.07021	3.64457	4.04149	3.85579	3.66783	3.6222	NA	1:37020000-38000000	1:37020000-37980000	NA	1:37020000-38000000	NA	48	7	9	10	8	8	8
ENSSSCG00000004222	NCOA7	1	37194480	37180000:37200000	0.41485	H1	25.2256	28.1514	17.1714	1.62562	18.1963	26.777	3.08449	4.50323	3.71681	3.61117	3.86942	4.72438	1:37040000-37980000	1:37020000-38000000	1:37020000-37980000	1:37040000-37980000	1:37020000-38000000	1:37040000-37980000	49	7	8	9	8	8	9
ENSSSCG00000004223	HEY2	1	37231385	37220000:37240000	0.42065	H1	1.49221	1.10434	1.52059	0.02873	1.06296	1.09233	1.91713	2.94209	2.70205	2.5328	2.18687	2.8898	1:37040000-37980000	1:37020000-38000000	1:37020000-37980000	1:37040000-37980000	1:37020000-38000000	1:37040000-37980000	49	8	5	5	8	4	8
ENSSSCG00000004224	HDDC2	1	37640656	37640000:37660000	0.4422	H1	2.88054	1.33054	2.37236	0.321842	1.71916	3.21679	1.35829	1.93288	1.45856	1.68394	1.22111	1.65346	1:37040000-37980000	1:37020000-38000000	1:37020000-37980000	1:37040000-37980000	1:37020000-38000000	1:37040000-37980000	49	3	7	5	4	5	8
ENSSSCG00000004225	TPD52L1	1	37761760	37760000:37780000	0.41415	H1	0.166636	0.579152	0.155843	0.0759905	0.223783	0.278193	1.23358	1.11793	1.52233	2.11149	1.42928	1.38701	1:37040000-37980000	1:37020000-38000000	1:37020000-37980000	1:37040000-37980000	1:37020000-38000000	1:37040000-37980000	50	7	8	8	7	8	6
ENSSSCG00000021149	RNF217	1	37912122	37900000:37920000	0.41985	H1	30.1453	28.7055	26.8976	1.95198	21.8426	41.8519	2.37626	3.41343	2.59843	3.105	2.64276	3.1643	1:37040000-37980000	1:37020000-38000000	1:37020000-37980000	1:37040000-37980000	1:37020000-38000000	1:37040000-37980000	49	6	5	4	5	6	4
ENSSSCG00000036607	NKAIN2	1	39039841	39020000:39040000	0.39185	L2	0.628724	0.537082	1.26916	0.148757	1.09009	1.60065	-1.14217	-1.65811	-1.01455	-0.874614	-1.4535	-0.974488	1:38020000-39720000	1:38040000-39720000	1:38020000-39740000	1:38020000-40160000	1:38040000-39720000	1:38020000-39720000	57	5	1	0	0	0	1
ENSSSCG00000027613	TRDN	1	39180879	39180000:39200000	0.35525	L1	0.112096	0.0460785	0	0	0	0	-2.11257	-1.93005	-1.7484	-2.06913	-2.26282	-1.94083	1:38020000-39720000	1:38040000-39720000	1:38020000-39740000	1:38020000-40160000	1:38040000-39720000	1:38020000-39720000	60	2	0	1	1	0	1
ENSSSCG00000004232	CLVS2	1	39752487	39740000:39760000	0.38775	L2	0.292652	0.19803	0.380335	0.0225051	0.266121	0.19899	-1.82366	-1.77473	-0.745539	-0.997972	-1.93508	-1.32361	NA	NA	NA	1:38020000-40160000	NA	NA	59	2	1	0	2	4	2
ENSSSCG00000004233	SMPDL3A	1	39868731	39860000:39880000	0.393	L2	250.737	244.13	559.158	33.1778	307.582	259.19	0.943202	1.01685	0.897578	2.38993	0.924199	1.30362	1:39800000-41040000	1:39800000-42400000	1:39820000-41000000	1:38020000-40160000	1:39840000-41020000	1:39820000-41020000	52	4	2	4	3	2	5
ENSSSCG00000004234	FABP7	1	39876387	39860000:39880000	0.393	L2	0.425114	0.334956	1.45072	0.0278502	2.56793	0.169319	0.943202	1.01685	0.897578	2.38993	0.924199	1.30362	1:39800000-41040000	1:39800000-42400000	1:39820000-41000000	1:38020000-40160000	1:39840000-41020000	1:39820000-41020000	52	4	2	4	3	2	5
ENSSSCG00000004236	PKIB	1	40022715	40020000:40040000	0.39185	L2	13.696	12.3893	10.8115	2.40371	7.93775	14.3191	0.47956	0.553391	1.3782	0.988372	0.834943	0.410826	1:39800000-41040000	1:39800000-42400000	1:39820000-41000000	1:38020000-40160000	1:39840000-41020000	1:39820000-41020000	52	2	3	2	8	4	2
ENSSSCG00000004237	SERINC1	1	40099339	40080000:40100000	0.3773	L2	167.994	188.686	271.221	44.0582	272.867	229.595	1.54256	1.27702	2.15349	2.33596	1.91967	2.7489	1:39800000-41040000	1:39800000-42400000	1:39820000-41000000	1:38020000-40160000	1:39840000-41020000	1:39820000-41020000	52	3	6	2	3	4	2
ENSSSCG00000004238	HSF2	1	40180297	40180000:40200000	0.38355	L2	10.0588	10.5487	9.60099	1.72679	10.7624	13.2975	1.10122	2.44205	1.47884	1.78126	1.55764	2.45622	1:39800000-41040000	1:39800000-42400000	1:39820000-41000000	NA	1:39840000-41020000	1:39820000-41020000	51	7	7	6	6	5	5
ENSSSCG00000028308	NA	1	40856799	40840000:40860000	0.39245	L2	0	0	0	0	0	0	0.529267	0.28395	0.543236	-0.00571882	0.412811	0.821136	1:39800000-41040000	1:39800000-42400000	1:39820000-41000000	1:40240000-41000000	1:39840000-41020000	1:39820000-41020000	54	11	6	5	6	8	8
ENSSSCG00000050086	NA	1	40902439	40900000:40920000	0.38955	L2	0.165494	0.496196	0	0	0	0	-0.448673	1.03688	-0.227279	0.216045	0.648299	0.952106	1:39800000-41040000	1:39800000-42400000	1:39820000-41000000	1:40240000-41000000	1:39840000-41020000	1:39820000-41020000	54	6	5	6	3	2	7
ENSSSCG00000004241	GJA1	1	41002137	41000000:41020000	0.36745	L1	80.3036	114.336	34.5363	8.92213	75.1683	72.9122	0.239507	0.78699	0.133566	0.743489	-0.208324	0.280395	1:39800000-41040000	1:39800000-42400000	NA	NA	1:39840000-41020000	1:39820000-41020000	54	20	19	13	25	22	19
ENSSSCG00000004242	TBC1D32	1	41057838	41040000:41060000	0.36565	L1	10.9681	9.89417	5.84029	0.809952	5.5766	10.4047	0.377451	0.673601	0.707321	0.47688	0.268514	0.822365	NA	1:39800000-42400000	NA	NA	NA	NA	54	6	6	4	0	1	3
ENSSSCG00000050869	NA	1	41803274	41800000:41820000	0.3314	L1	1.36278	2.15762	1.3802	0.0619153	1.20795	1.77557	-1.92968	-2.67618	-2.04359	-1.91084	-2.39534	-2.45441	1:41100000-42420000	1:39800000-42400000	1:41080000-42400000	1:41420000-42420000	1:41100000-42420000	1:41100000-42400000	66	3	6	5	6	0	2
ENSSSCG00000041950	NA	1	41900630	41900000:41920000	0.33005	L1	0.781096	0.734123	0.898627	0	1.12412	1.19842	-1.68165	-1.60268	-1.6893	-1.56939	-1.5878	-2.31317	1:41100000-42420000	1:39800000-42400000	1:41080000-42400000	1:41420000-42420000	1:41100000-42420000	1:41100000-42400000	65	5	2	6	2	2	5
ENSSSCG00000004243	NA	1	42544248	42540000:42560000	0.39545	L2	0	0	0	0	0	0	0.727092	1.39803	1.50063	0.801427	0.348954	1.47054	1:42480000-43040000	1:42460000-43040000	1:42480000-43020000	1:42480000-43020000	1:42480000-43040000	1:42480000-43020000	53	9	11	9	6	8	7
ENSSSCG00000004244	MAN1A1	1	42729112	42720000:42740000	0.3969	L2	28.4487	30.324	25.0911	2.58423	22.8382	35.9581	2.71646	3.03982	3.12926	3.19979	2.86464	3.14182	1:42480000-43040000	1:42460000-43040000	1:42480000-43020000	1:42480000-43020000	1:42480000-43040000	1:42480000-43020000	52	8	3	3	5	10	4
ENSSSCG00000004245	FAM184A	1	43003764	43000000:43020000	0.409	L2	0.0506113	0.0482886	0.0539222	0.00579769	0	0.0245895	-0.760974	-0.14128	0.133987	-0.59567	-0.398061	-0.0252512	1:42480000-43040000	1:42460000-43040000	1:42480000-43020000	1:42480000-43020000	1:42480000-43040000	1:42480000-43020000	57	3	8	8	10	6	7
ENSSSCG00000004246	NA	1	43171928	43160000:43180000	0.39495	L2	7.5976	8.20477	6.41396	0.726952	5.60355	7.86274	2.50191	2.42935	2.52696	2.23781	3.32483	2.86015	NA	NA	NA	NA	NA	NA	53	3	2	3	3	2	2
ENSSSCG00000004247	ASF1A	1	43214913	43200000:43220000	0.4054	L2	6.68365	6.13401	5.35235	0.786517	4.49829	8.20642	2.23107	2.82028	3.01451	3.22548	3.61835	3.97603	1:43180000-44120000	1:43180000-44100000	1:43200000-44100000	NA	1:43180000-44080000	1:43200000-44100000	52	1	3	7	6	4	7
ENSSSCG00000050966	NA	1	43233793	43220000:43240000	0.3675	L1	8.51659	9.79894	6.3973	0.213348	4.42072	9.00571	2.30189	2.87912	2.98948	3.77189	3.04638	2.66006	1:43180000-44120000	1:43180000-44100000	1:43200000-44100000	1:43220000-44100000	1:43180000-44080000	1:43200000-44100000	52	7	7	7	4	5	9
ENSSSCG00000004249	CEP85L	1	43392645	43380000:43400000	0.39245	L2	20.4935	20.1933	14.8508	1.44251	18.547	18.1163	3.49025	4.6941	3.92113	4.2505	3.67413	4.47608	1:43180000-44120000	1:43180000-44100000	1:43200000-44100000	1:43220000-44100000	1:43180000-44080000	1:43200000-44100000	52	9	6	7	8	8	7
ENSSSCG00000004250	SLC35F1	1	43837393	43820000:43840000	0.37955	L2	0.583898	0.387166	0.338342	0.0191683	0.474635	0.313681	-0.892805	-0.927479	-1.10283	-1.63608	-0.691687	-0.800273	1:43180000-44120000	1:43180000-44100000	1:43200000-44100000	1:43220000-44100000	1:43180000-44080000	1:43200000-44100000	60	3	0	2	3	3	0
ENSSSCG00000042072	NA	1	43935921	43920000:43940000	0.3861	L2	0	0	0	0	0	0.077994	-0.89034	-1.52166	-1.84753	-1.25105	-1.32997	-1.66919	1:43180000-44120000	1:43180000-44100000	1:43200000-44100000	1:43220000-44100000	1:43180000-44080000	1:43200000-44100000	61	1	3	2	0	2	5
ENSSSCG00000020885	NUS1	1	44186194	44180000:44200000	0.41605	H1	16.007	14.5111	18.5444	2.50986	16.8045	18.0994	1.95173	2.01022	1.90148	1.9571	1.83416	2.11049	1:44180000-44440000	1:44160000-44460000	1:44160000-44460000	1:44180000-44460000	1:44140000-44460000	1:44180000-44460000	55	4	4	3	4	4	2
ENSSSCG00000004252	NA	1	44229539	44220000:44240000	0.4002	L2	0.135684	0.109094	0.154076	0	0	0	2.06611	1.37514	2.24795	1.64928	1.48705	1.49579	1:44180000-44440000	1:44160000-44460000	1:44160000-44460000	1:44180000-44460000	1:44140000-44460000	1:44180000-44460000	54	9	7	8	8	9	8
ENSSSCG00000004253	NA	1	44239383	44220000:44240000	0.4002	L2	21.6709	22.1859	20.5383	2.18314	16.9014	20.8242	2.06611	1.37514	2.24795	1.64928	1.48705	1.49579	1:44180000-44440000	1:44160000-44460000	1:44160000-44460000	1:44180000-44460000	1:44140000-44460000	1:44180000-44460000	54	9	7	8	8	9	8
ENSSSCG00000004254	DCBLD1	1	44374143	44360000:44380000	0.42625	H1	7.62517	9.02214	4.42702	0.948334	9.66855	8.97632	1.38268	2.54257	2.53146	2.43558	2.31066	2.06753	1:44180000-44440000	1:44160000-44460000	1:44160000-44460000	1:44180000-44460000	1:44140000-44460000	1:44180000-44460000	53	7	6	6	9	6	6
ENSSSCG00000026978	ROS1	1	44409931	44400000:44420000	0.38345	L2	0.0488458	0	0.00628081	0.00198594	0.0353366	0.00811856	0.277361	0.879099	1.08502	0.954973	1.1684	0.294704	1:44180000-44440000	1:44160000-44460000	1:44160000-44460000	1:44180000-44460000	1:44140000-44460000	1:44180000-44460000	57	4	6	8	8	8	8
ENSSSCG00000045461	NA	1	44547070	44540000:44560000	0.44825	H1	0.403899	0.43537	0.183181	0	0.055333	0.241918	-1.06068	-1.6113	-0.480647	-1.38904	-1.34607	-0.599588	NA	NA	NA	NA	NA	NA	60	0	1	0	1	0	1
ENSSSCG00000004255	VGLL2	1	44557797	44540000:44560000	0.44825	H1	0	0.117979	0.0208754	0	0.021436	0.0266402	-1.06068	-1.6113	-0.480647	-1.38904	-1.34607	-0.599588	NA	NA	NA	NA	NA	NA	60	0	1	0	1	0	1
ENSSSCG00000039333	RFX6	1	44823516	44820000:44840000	0.3722	L2	0.0442394	0.0831459	0.0851137	0.00621367	0.0927548	0.0650643	-1.77468	-0.836097	-1.25671	-0.768899	-0.703482	-1.52265	NA	NA	NA	NA	NA	NA	60	1	2	2	0	1	0
ENSSSCG00000036207	GPRC6A	1	44853937	44840000:44860000	0.3697	L1	0.144179	0.162242	0.0842661	0.00639996	0.122922	0.185875	-0.920237	-0.589955	0.145434	-1.05617	-0.318554	-0.828577	NA	NA	NA	NA	NA	NA	60	5	2	3	3	2	3
ENSSSCG00000038522	FAM162B	1	44889589	44880000:44900000	0.4049	L2	2.75194	3.25562	2.87862	0.144077	3.88892	1.70579	0.593988	0.265357	0.219155	0.15981	0.553712	0.765889	NA	1:44860000-45400000	1:44860000-45400000	1:44860000-45400000	1:44880000-45400000	NA	60	2	0	0	1	2	1
ENSSSCG00000004261	NA	1	44899219	44880000:44900000	0.4049	L2	0	0	0	0	0.725172	0.780658	0.593988	0.265357	0.219155	0.15981	0.553712	0.765889	NA	1:44860000-45400000	1:44860000-45400000	1:44860000-45400000	1:44880000-45400000	NA	60	2	0	0	1	2	1
ENSSSCG00000004262	KPNA5	1	44940551	44940000:44960000	0.3548	L1	4.88557	4.54506	1.86781	0.45932	4.00916	3.78475	1.14761	1.5592	1.29593	1.73917	0.932274	1.42087	1:44920000-45400000	1:44860000-45400000	1:44860000-45400000	1:44860000-45400000	1:44880000-45400000	1:44900000-45400000	56	4	0	0	1	1	0
ENSSSCG00000004263	ZUP1	1	44939951	44920000:44940000	0.35145	L1	10.5074	12.3114	4.87501	0.993646	8.82818	11.8832	1.8813	1.47258	0.862112	1.09715	1.10108	1.05824	1:44920000-45400000	1:44860000-45400000	1:44860000-45400000	1:44860000-45400000	1:44880000-45400000	1:44900000-45400000	56	2	0	0	0	0	1
ENSSSCG00000023834	RSPH4A	1	44985205	44980000:45000000	0.37765	L2	0.0914026	0.357316	0.231834	0.0214103	0.298561	0.150853	0.131496	0.427409	-0.311332	0.646079	0.778519	0.799178	1:44920000-45400000	1:44860000-45400000	1:44860000-45400000	1:44860000-45400000	1:44880000-45400000	1:44900000-45400000	56	3	5	0	4	1	2
ENSSSCG00000032533	NA	1	45026102	45020000:45040000	0.36635	L1	0	0	0	0	0	0	-0.853477	-0.16744	0.0516805	-0.475635	-0.279476	0.335569	1:44920000-45400000	1:44860000-45400000	1:44860000-45400000	1:44860000-45400000	1:44880000-45400000	1:44900000-45400000	57	7	7	6	6	6	6
ENSSSCG00000025941	PTP4A1	1	45170468	45160000:45180000	0.406	L2	47.8282	48.3825	55.6067	4.08104	46.9148	55.8423	2.85554	3.07267	3.30974	2.82876	3.01156	3.38306	1:44920000-45400000	1:44860000-45400000	1:44860000-45400000	1:44860000-45400000	1:44880000-45400000	1:44900000-45400000	55	9	7	4	6	7	8
ENSSSCG00000035259	PHF3	1	45219440	45200000:45220000	0.40575	L2	44.4816	39.3479	45.2506	4.69747	26.8898	56.0129	2.78031	3.32366	3.4783	3.57529	3.40285	3.27826	1:44920000-45400000	1:44860000-45400000	1:44860000-45400000	1:44860000-45400000	1:44880000-45400000	1:44900000-45400000	54	3	5	3	3	2	5
ENSSSCG00000049526	NA	1	46075983	46060000:46080000	0.3552	L1	0.682714	0.39639	0.357085	0.00885336	0.36316	0.200381	-1.72707	-2.41853	-2.64353	-2.823	-2.3073	-2.34897	1:45440000-49100000	1:45440000-49140000	1:45440000-49120000	1:45440000-50360000	1:45440000-49780000	1:45440000-49780000	68	5	2	5	1	2	2
ENSSSCG00000004269	NA	1	46649986	46640000:46660000	0.32245	L1	0	0	0	0	0	0	-2.17046	-2.47526	-2.08905	-2.42243	-2.91084	-2.63404	1:45440000-49100000	1:45440000-49140000	1:45440000-49120000	1:45440000-50360000	1:45440000-49780000	1:45440000-49780000	70	6	7	11	8	0	3
ENSSSCG00000004270	ADGRB3	1	48889295	48880000:48900000	0.39325	L2	0.35534	1.20992	0.140458	0.0216289	0.582037	0.138284	-1.33411	-1.92091	-2.11476	-2.07009	-2.38157	-2.19161	1:45440000-49100000	1:45440000-49140000	1:45440000-49120000	1:45440000-50360000	1:45440000-49780000	1:45440000-49780000	70	11	1	4	4	1	3
ENSSSCG00000004272	LMBRD1	1	49977965	49960000:49980000	0.3993	L2	15.765	13.5469	16.1681	1.93739	11.1746	17.2342	1.96137	1.36848	1.81574	1.94867	1.81577	2.45493	1:49920000-50360000	1:49880000-50360000	1:49900000-50360000	1:45440000-50360000	1:49880000-50340000	1:49920000-50340000	59	0	0	1	1	0	0
ENSSSCG00000044472	COL19A1	1	50045065	50040000:50060000	0.39805	L2	0.395882	0.335022	0.343024	0.0246725	0.215566	0.3127	-0.165751	0.472822	-0.106911	-0.283673	-0.543803	-0.545973	1:49920000-50360000	1:49880000-50360000	1:49900000-50360000	1:45440000-50360000	1:49880000-50340000	1:49920000-50340000	62	2	1	3	0	1	2
ENSSSCG00000004274	COL9A1	1	50498332	50480000:50500000	0.3797	L2	0	0.142759	0.0142978	0	0.016169	0.0737942	-0.367957	-0.867624	-0.570254	-0.676167	-0.44306	-0.673364	1:50400000-52000000	1:50420000-51060000	1:50420000-51040000	1:50420000-51080000	1:50400000-51040000	1:50400000-51060000	64	5	1	7	2	1	3
ENSSSCG00000004275	FAM135A	1	50579706	50560000:50580000	0.3837	L2	25.1575	21.7355	22.3775	2.22432	17.8635	28.6258	1.50448	1.45132	2.74837	2.61777	1.76742	3.02795	1:50400000-52000000	1:50420000-51060000	1:50420000-51040000	1:50420000-51080000	1:50400000-51040000	1:50400000-51060000	59	5	7	6	7	3	4
ENSSSCG00000046534	NA	1	50625250	50620000:50640000	0.3642	L1	0	0	0	0.0464906	0	1.04033	1.62603	1.56412	1.83651	2.07979	1.94077	2.21984	1:50400000-52000000	1:50420000-51060000	1:50420000-51040000	1:50420000-51080000	1:50400000-51040000	1:50400000-51060000	58	6	8	3	3	1	3
ENSSSCG00000004276	SMAP1	1	50721676	50720000:50740000	0.4079	L2	17.6381	17.0973	17.0325	2.00838	16.5157	18.6029	1.29418	2.48765	2.08382	2.28095	1.95129	2.0501	1:50400000-52000000	1:50420000-51060000	1:50420000-51040000	1:50420000-51080000	1:50400000-51040000	1:50400000-51060000	58	6	3	4	4	2	6
ENSSSCG00000026246	B3GAT2	1	51041584	51040000:51060000	0.41005	H1	0.023269	0.170544	0.0448652	0.00760696	0.0261292	0.0459182	-0.425316	-0.12405	0.201904	-0.460484	-0.707358	-0.485677	1:50400000-52000000	1:50420000-51060000	NA	1:50420000-51080000	NA	1:50400000-51060000	63	4	3	3	5	6	6
ENSSSCG00000044120	NA	1	51108627	51100000:51120000	0.4115	H1	2.16229	1.82254	0.959166	0.107802	1.3259	2.00377	-1.15938	-0.958748	-1.07869	-0.708684	-0.30241	-0.765912	1:50400000-52000000	NA	NA	NA	NA	NA	64	3	5	2	3	0	5
ENSSSCG00000043325	NA	1	51276888	51260000:51280000	0.38795	L2	0	0.418868	0.262953	0	0.323105	0.224676	0.543242	1.21953	0.927142	1.72812	1.14475	0.972297	1:50400000-52000000	1:51180000-52000000	1:51180000-51980000	1:51200000-52020000	1:51160000-51940000	1:51180000-52000000	61	3	0	3	2	0	1
ENSSSCG00000004279	OGFRL1	1	51313003	51300000:51320000	0.4269	H1	44.1073	49.6952	74.7469	4.69434	51.8143	50.2985	1.90588	2.79086	2.70193	3.03104	2.54057	1.89349	1:50400000-52000000	1:51180000-52000000	1:51180000-51980000	1:51200000-52020000	1:51160000-51940000	1:51180000-52000000	59	4	1	2	3	1	1
ENSSSCG00000046159	NA	1	51712421	51700000:51720000	0.3812	L2	1.66884	1.71055	1.07802	0.0329581	0.908135	1.6936	-1.36255	-1.69694	-1.6953	-1.94177	-2.27194	-2.08934	1:50400000-52000000	1:51180000-52000000	1:51180000-51980000	1:51200000-52020000	1:51160000-51940000	1:51180000-52000000	67	3	0	1	1	0	2
ENSSSCG00000004280	RIMS1	1	51785495	51780000:51800000	0.42645	H1	2.06982	1.2611	1.50761	0.223007	0.808552	2.7333	-1.4768	-1.96923	-1.86854	-2.0429	-2.46156	-1.68729	1:50400000-52000000	1:51180000-52000000	1:51180000-51980000	1:51200000-52020000	1:51160000-51940000	1:51180000-52000000	67	5	1	3	5	1	7
ENSSSCG00000004281	KCNQ5	1	52435434	52420000:52440000	0.42365	H1	1.13585	0.656049	1.34767	0.060851	0.449431	1.09964	-0.400748	-0.0393127	0.0934175	-0.374444	-0.137991	-0.157171	1:52140000-53420000	1:52120000-53440000	1:52100000-53420000	1:52160000-53420000	1:52080000-53440000	1:52160000-53400000	64	12	13	14	16	13	12
ENSSSCG00000049177	NA	1	52950813	52940000:52960000	0.4478	H1	0.981554	1.49402	0.754542	0.0490115	0.847095	1.63547	-0.380693	0.149174	0.0922004	-0.130403	-0.226293	-0.623588	1:52140000-53420000	1:52120000-53440000	1:52100000-53420000	1:52160000-53420000	1:52080000-53440000	1:52160000-53400000	64	13	4	5	7	2	7
ENSSSCG00000004283	DPPA5	1	52987594	52980000:53000000	0.4978	H2	0	0	0.148138	0	0	0	-0.43952	-0.188528	-0.329889	-0.79078	-0.658431	-0.559402	1:52140000-53420000	1:52120000-53440000	1:52100000-53420000	1:52160000-53420000	1:52080000-53440000	1:52160000-53400000	64	5	2	4	3	0	1
ENSSSCG00000004284	NA	1	52995866	52980000:53000000	0.4978	H2	0	0	0	0	0	0	-0.43952	-0.188528	-0.329889	-0.79078	-0.658431	-0.559402	1:52140000-53420000	1:52120000-53440000	1:52100000-53420000	1:52160000-53420000	1:52080000-53440000	1:52160000-53400000	64	5	2	4	3	0	1
ENSSSCG00000004285	OOEP	1	53007885	53000000:53020000	0.40535	L2	0	0	0	0	0	0	-0.670126	-0.955264	-0.392685	-0.416555	-0.340339	-1.26108	1:52140000-53420000	1:52120000-53440000	1:52100000-53420000	1:52160000-53420000	1:52080000-53440000	1:52160000-53400000	63	2	3	0	3	0	0
ENSSSCG00000004287	NA	1	53021033	53020000:53040000	0.3759	L2	0	0	0	0	0.0316068	0	-0.295854	-0.615075	-0.198779	-0.136438	-0.614762	-0.911085	1:52140000-53420000	1:52120000-53440000	1:52100000-53420000	1:52160000-53420000	1:52080000-53440000	1:52160000-53400000	63	2	3	2	4	1	1
ENSSSCG00000022994	CYB5R4	1	53091419	53080000:53100000	0.4167	H1	4.35145	4.29888	3.65402	0.775405	3.86807	5.29525	0.0911465	1.59191	1.03942	1.27706	0.872215	1.24498	1:52140000-53420000	1:52120000-53440000	1:52100000-53420000	1:52160000-53420000	1:52080000-53440000	1:52160000-53400000	63	1	3	3	4	1	0
ENSSSCG00000026943	MRAP2	1	53256006	53240000:53260000	0.4469	H1	0.0375576	0	0.0281385	0.00432395	0.0289436	0	-0.264178	-0.793814	-0.924414	-0.827005	-0.967018	-0.527323	1:52140000-53420000	1:52120000-53440000	1:52100000-53420000	1:52160000-53420000	1:52080000-53440000	1:52160000-53400000	65	1	6	1	0	0	0
ENSSSCG00000044858	NA	1	53279510	53260000:53280000	0.40845	L2	0.55909	0.54807	0.84785	0	0.461707	0.626913	-0.842267	-1.06128	-0.713853	-0.305814	-0.871908	-0.663683	1:52140000-53420000	1:52120000-53440000	1:52100000-53420000	1:52160000-53420000	1:52080000-53440000	1:52160000-53400000	65	0	3	1	1	1	0
ENSSSCG00000004289	CEP162	1	53442399	53440000:53460000	0.3995	L2	19.2398	14.6123	12.058	1.00305	8.79198	19.3377	1.09484	1.30867	0.448872	1.18962	0.569039	0.951031	NA	NA	NA	NA	NA	NA	63	0	5	4	7	0	2
ENSSSCG00000004290	TBX18	1	53867475	53860000:53880000	0.4389	H1	5.02069	4.08633	4.98506	0.213433	2.72313	2.94401	0.0606416	0.337674	0.113227	-0.441304	-0.567631	0.184152	1:53480000-54660000	1:53500000-54660000	1:53480000-54260000	1:53500000-55460000	1:53520000-54200000	1:53480000-55440000	66	8	2	5	4	11	7
ENSSSCG00000044215	NA	1	54120119	54120000:54140000	0.39135	L2	0.987515	0.993026	0.65608	0.0393781	0.984258	1.86273	-0.3139	-0.530284	-0.360907	-0.617599	-1.64558	-1.15195	1:53480000-54660000	1:53500000-54660000	1:53480000-54260000	1:53500000-55460000	1:53520000-54200000	1:53480000-55440000	66	1	3	4	2	0	2
ENSSSCG00000004291	NT5E	1	54400810	54400000:54420000	0.47865	H2	9.23855	4.91224	5.08365	0.723211	7.87211	10.0081	1.09299	1.32245	0.619663	1.96688	1.47786	1.02643	1:53480000-54660000	1:53500000-54660000	NA	1:53500000-55460000	1:54360000-55460000	1:53480000-55440000	60	2	1	3	3	2	3
ENSSSCG00000004293	SNX14	1	54547216	54540000:54560000	0.39165	L2	51.9808	56.5515	53.3425	6.54336	53.9472	62.9255	3.0427	3.5684	3.17144	3.96336	3.92027	4.34204	1:53480000-54660000	1:53500000-54660000	NA	1:53500000-55460000	1:54360000-55460000	1:53480000-55440000	59	3	2	3	2	4	2
ENSSSCG00000004294	SYNCRIP	1	54598407	54580000:54600000	0.42	H1	89.5058	104.327	97.5983	7.02078	89.2447	111.891	3.53548	4.46868	3.61537	3.91831	4.35107	4.27914	1:53480000-54660000	1:53500000-54660000	NA	1:53500000-55460000	1:54360000-55460000	1:53480000-55440000	59	2	4	2	2	5	3
ENSSSCG00000043097	NA	1	54859629	54840000:54860000	0.37035	L2	0	0	0	0	0	0.065955	-1.29177	-1.27205	-1.3483	-1.67856	-1.46524	-1.46322	1:54740000-55440000	1:54800000-55440000	1:54800000-55440000	1:53500000-55460000	1:54360000-55460000	1:53480000-55440000	70	1	2	2	0	2	1
ENSSSCG00000035251	HTR1E	1	55408112	55400000:55420000	0.415	H1	0	0	0	0	0	0.0129805	-1.77135	-1.46817	-1.16531	-1.25706	-1.02287	-1.80361	1:54740000-55440000	1:54800000-55440000	1:54800000-55440000	1:53500000-55460000	1:54360000-55460000	1:53480000-55440000	68	3	3	3	6	1	2
ENSSSCG00000025434	CGA	1	55568991	55560000:55580000	0.39905	L2	0.593354	0.508841	0.17003	0.00441106	0.0811559	0.285567	1.4679	2.11654	1.16285	2.34069	1.04343	1.62125	1:55500000-57740000	1:55480000-57720000	1:55500000-57740000	1:55500000-57740000	1:55500000-57720000	1:55500000-57700000	62	6	5	6	8	6	5
ENSSSCG00000035281	ZNF292	1	55618544	55600000:55620000	0.4316	H1	33.6255	21.0757	18.6624	1.41118	14.848	25.7961	2.66914	3.12966	3.15036	3.35422	2.55261	3.48388	1:55500000-57740000	1:55480000-57720000	1:55500000-57740000	1:55500000-57740000	1:55500000-57720000	1:55500000-57700000	59	3	3	3	4	2	2
ENSSSCG00000042121	NA	1	55636990	55620000:55640000	0.36875	L1	5.77976	4.88063	2.35212	0.218042	3.2549	4.27279	2.72811	3.65831	2.64403	3.34346	3.52237	3.36557	1:55500000-57740000	1:55480000-57720000	1:55500000-57740000	1:55500000-57740000	1:55500000-57720000	1:55500000-57700000	59	1	2	2	3	1	0
ENSSSCG00000033562	GJB7	1	55731691	55720000:55740000	0.40525	L2	0	0	0	0	0	0.10011	1.44711	1.63914	1.46702	2.05919	1.17365	1.4501	1:55500000-57740000	1:55480000-57720000	1:55500000-57740000	1:55500000-57740000	1:55500000-57720000	1:55500000-57700000	61	4	7	4	2	6	1
ENSSSCG00000004300	SMIM8	1	55753908	55740000:55760000	0.41535	H1	1.92351	1.45558	2.30474	0.158109	1.5201	2.1559	1.50141	1.55274	2.00492	1.51177	0.905718	1.93934	1:55500000-57740000	1:55480000-57720000	1:55500000-57740000	1:55500000-57740000	1:55500000-57720000	1:55500000-57700000	61	3	2	4	10	2	2
ENSSSCG00000004301	C6orf163	1	55765774	55760000:55780000	0.41985	H1	3.17816	2.45844	2.01888	0.113405	2.48168	2.62812	1.00078	1.86501	1.81794	1.45741	1.38814	1.79737	1:55500000-57740000	1:55480000-57720000	1:55500000-57740000	1:55500000-57740000	1:55500000-57720000	1:55500000-57700000	61	0	6	3	3	2	1
ENSSSCG00000004304	SLC35A1	1	55788530	55780000:55800000	0.4051	L2	22.1079	26.9964	15.0642	2.48513	16.4613	23.6157	0.805279	1.07291	1.27681	1.62725	1.21513	1.42104	1:55500000-57740000	1:55480000-57720000	1:55500000-57740000	1:55500000-57740000	1:55500000-57720000	1:55500000-57700000	61	0	4	1	3	2	4
ENSSSCG00000004302	NA	1	55821542	55820000:55840000	0.3916	L2	0.222129	0.363276	0.328776	0.00871895	0.245898	0.263811	1.63253	2.01565	1.45662	1.4287	1.40683	1.90143	1:55500000-57740000	1:55480000-57720000	1:55500000-57740000	1:55500000-57740000	1:55500000-57720000	1:55500000-57700000	61	1	0	2	8	1	2
ENSSSCG00000004303	RARS2	1	55982068	55980000:56000000	0.38435	L2	15.9087	18.8018	11.0406	1.06655	11.1821	19.2057	2.58104	2.7274	3.46552	3.08286	2.92855	3.07971	1:55500000-57740000	1:55480000-57720000	1:55500000-57740000	1:55500000-57740000	1:55500000-57720000	1:55500000-57700000	60	4	4	6	4	4	0
ENSSSCG00000004306	ORC3	1	55954159	55940000:55960000	0.3738	L2	9.04766	9.47235	8.75069	0.900881	8.34444	11.3313	1.78246	2.3324	2.18218	2.5166	2.11937	2.60471	1:55500000-57740000	1:55480000-57720000	1:55500000-57740000	1:55500000-57740000	1:55500000-57720000	1:55500000-57700000	60	0	1	2	2	0	4
ENSSSCG00000004307	NA	1	56070164	56060000:56080000	0.4054	L2	46.1795	44.1058	41.9363	2.22488	70.2417	39.5909	3.5278	3.7195	3.82993	3.52592	3.4188	3.35845	1:55500000-57740000	1:55480000-57720000	1:55500000-57740000	1:55500000-57740000	1:55500000-57720000	1:55500000-57700000	59	2	6	6	5	3	5
ENSSSCG00000004308	SPACA1	1	56378291	56360000:56380000	0.3569	L1	14.285	1.79916	6.51053	0.896063	2.54062	2.77218	-0.421847	-0.701281	0.081503	-1.2728	-1.2731	-0.40038	1:55500000-57740000	1:55480000-57720000	1:55500000-57740000	1:55500000-57740000	1:55500000-57720000	1:55500000-57700000	67	4	4	3	5	0	6
ENSSSCG00000004309	CNR1	1	56492602	56480000:56500000	0.41545	H1	0.304326	0.35028	0.0753947	0.0115013	0.216955	0.571003	-0.236506	-0.634778	-0.648394	0.0555116	0.183902	-0.0208037	1:55500000-57740000	1:55480000-57720000	1:55500000-57740000	1:55500000-57740000	1:55500000-57720000	1:55500000-57700000	67	3	3	3	5	7	2
ENSSSCG00000050040	NA	1	56467230	56460000:56480000	0.40745	L2	0	0	0	0	0	0	-0.601161	-0.880528	-0.349365	-1.59552	-0.613545	-0.770173	1:55500000-57740000	1:55480000-57720000	1:55500000-57740000	1:55500000-57740000	1:55500000-57720000	1:55500000-57700000	67	2	1	3	0	0	5
ENSSSCG00000029003	NA	1	56689068	56680000:56700000	0.3665	L1	0	0	0	0	0	0	-0.209124	-0.00631537	-0.010481	0.185681	-0.182202	0.0885751	1:55500000-57740000	1:55480000-57720000	1:55500000-57740000	1:55500000-57740000	1:55500000-57720000	1:55500000-57700000	67	1	2	3	3	2	0
ENSSSCG00000004311	RNGTT	1	57061972	57060000:57080000	0.42865	H1	16.0841	16.7434	13.5899	1.41248	10.7317	17.5118	3.05351	3.72256	3.96028	3.47832	3.19857	3.29272	1:55500000-57740000	1:55480000-57720000	1:55500000-57740000	1:55500000-57740000	1:55500000-57720000	1:55500000-57700000	60	18	14	16	17	14	12
ENSSSCG00000039953	PNRC1	1	57128305	57120000:57140000	0.4141	H1	370.707	310.543	319.241	17.5274	201.086	352.66	3.90846	5.24871	4.87165	4.44196	4.60933	5.27652	1:55500000-57740000	1:55480000-57720000	1:55500000-57740000	1:55500000-57740000	1:55500000-57720000	1:55500000-57700000	59	4	7	11	5	8	2
ENSSSCG00000046419	NA	1	57141675	57140000:57160000	0.3629	L1	0.375298	0.51603	0.337385	0.0118493	0.278356	0.355056	2.97239	4.80492	3.91997	3.81535	4.60057	4.42098	1:55500000-57740000	1:55480000-57720000	1:55500000-57740000	1:55500000-57740000	1:55500000-57720000	1:55500000-57700000	59	6	4	6	6	5	6
ENSSSCG00000032781	SRSF12	1	57165689	57160000:57180000	0.41455	H1	2.47768	1.4033	1.10355	0.0440335	2.28217	3.0821	2.6603	4.27737	4.03654	3.77459	3.44353	3.68998	1:55500000-57740000	1:55480000-57720000	1:55500000-57740000	1:55500000-57740000	1:55500000-57720000	1:55500000-57700000	59	3	5	5	4	6	3
ENSSSCG00000004314	PM20D2	1	57188535	57180000:57200000	0.3905	L2	13.7189	11.4849	7.12292	0.87515	12.7251	11.4217	2.83255	3.81538	3.64564	3.00993	2.86996	3.07479	1:55500000-57740000	1:55480000-57720000	1:55500000-57740000	1:55500000-57740000	1:55500000-57720000	1:55500000-57700000	59	3	5	7	4	5	4
ENSSSCG00000024249	GABRR2	1	57332720	57320000:57340000	0.44825	H1	0.52988	0.587742	0.705515	0.0301579	0.600701	0.320708	1.43079	2.3712	1.83516	1.5986	2.10186	1.95772	1:55500000-57740000	1:55480000-57720000	1:55500000-57740000	1:55500000-57740000	1:55500000-57720000	1:55500000-57700000	61	3	1	3	5	1	1
ENSSSCG00000004317	UBE2J1	1	57364390	57360000:57380000	0.4384	H1	21.7597	23.4544	23.7224	1.48496	19.9594	25.5243	2.83461	2.94259	3.01486	2.15322	2.91196	2.91362	1:55500000-57740000	1:55480000-57720000	1:55500000-57740000	1:55500000-57740000	1:55500000-57720000	1:55500000-57700000	61	5	6	11	7	5	10
ENSSSCG00000004318	RRAGD	1	57424061	57420000:57440000	0.4507	H1	19.5688	14.6054	22.7406	1.79467	14.2378	17.3347	0.670656	0.756697	1.26782	0.653281	1.01667	0.988382	1:55500000-57740000	1:55480000-57720000	1:55500000-57740000	1:55500000-57740000	1:55500000-57720000	1:55500000-57700000	64	4	8	6	5	2	5
ENSSSCG00000004322	ANKRD6	1	57438000	57420000:57440000	0.4507	H1	1.14034	0.736907	1.65002	0.0773468	0.692565	0.787253	0.670656	0.756697	1.26782	0.653281	1.01667	0.988382	1:55500000-57740000	1:55480000-57720000	1:55500000-57740000	1:55500000-57740000	1:55500000-57720000	1:55500000-57700000	64	4	8	6	5	2	5
ENSSSCG00000004328	MDN1	1	57826368	57820000:57840000	0.439	H1	10.1713	9.53559	7.21488	0.713929	7.48859	11.22	2.93596	3.21672	3.15291	3.25623	3.23633	3.43969	1:57820000-58540000	1:57820000-58560000	1:57820000-58540000	1:57820000-58540000	1:57820000-58560000	1:57820000-58540000	61	2	1	3	3	1	1
ENSSSCG00000004331	CASP8AP2	1	57834116	57820000:57840000	0.439	H1	12.1438	12.3488	10.2745	1.00999	7.61637	13.0815	2.93596	3.21672	3.15291	3.25623	3.23633	3.43969	1:57820000-58540000	1:57820000-58560000	1:57820000-58540000	1:57820000-58540000	1:57820000-58560000	1:57820000-58540000	61	2	1	3	3	1	1
ENSSSCG00000004330	GJA10	1	57879740	57860000:57880000	0.38735	L2	2.10128	0.583852	0.345108	0.0611047	0.561952	0.896365	1.67198	1.52934	2.0311	1.85538	1.723	2.21716	1:57820000-58540000	1:57820000-58560000	1:57820000-58540000	1:57820000-58540000	1:57820000-58560000	1:57820000-58540000	61	2	5	1	4	0	6
ENSSSCG00000004332	BACH2	1	58204839	58200000:58220000	0.4349	H1	1.35057	0.836515	0.628042	0.0398645	1.14816	1.8937	2.93176	3.17653	1.90857	2.27573	2.36886	2.76944	1:57820000-58540000	1:57820000-58560000	1:57820000-58540000	1:57820000-58540000	1:57820000-58560000	1:57820000-58540000	61	8	10	11	17	5	12
ENSSSCG00000044269	NA	1	58218646	58200000:58220000	0.4349	H1	1.00124	0.880782	0.349133	0.024448	0.576553	1.20729	2.93176	3.17653	1.90857	2.27573	2.36886	2.76944	1:57820000-58540000	1:57820000-58560000	1:57820000-58540000	1:57820000-58540000	1:57820000-58560000	1:57820000-58540000	61	8	10	11	17	5	12
ENSSSCG00000004334	MAP3K7	1	58548057	58540000:58560000	0.37755	L2	21.7867	22.0547	18.7673	2.31798	19.3409	28.0826	1.96038	1.59447	2.16907	1.8601	1.80627	2.83042	NA	1:57820000-58560000	NA	NA	1:57820000-58560000	NA	65	2	4	3	3	0	2
ENSSSCG00000043380	NA	1	58711562	58700000:58720000	0.3891	L2	0.890227	0.327344	0.455546	0.0098433	0.363256	0.930776	-2.22906	-2.67559	-1.65128	-2.50009	-0.920631	-2.16631	1:58600000-62460000	1:58620000-61200000	1:58600000-62480000	1:58600000-60380000	1:58600000-62480000	1:58580000-62440000	74	2	0	4	1	4	1
ENSSSCG00000040939	NA	1	58775198	58760000:58780000	0.3637	L1	11.1709	12.8245	8.07274	0.210434	4.54186	14.98	-1.76647	-2.20344	-1.96704	-1.8782	-1.61645	-2.06095	1:58600000-62460000	1:58620000-61200000	1:58600000-62480000	1:58600000-60380000	1:58600000-62480000	1:58580000-62440000	74	3	8	2	4	5	3
ENSSSCG00000004336	EPHA7	1	60944038	60940000:60960000	0.404	L2	0.6207	0.410701	0.149603	0.0237548	0.191111	0.426989	-1.50958	-1.42564	-1.87528	-1.46457	-0.961537	-1.58799	1:58600000-62460000	1:58620000-61200000	1:58600000-62480000	NA	1:58600000-62480000	1:58580000-62440000	75	0	0	5	2	1	0
ENSSSCG00000041606	NA	1	61016697	61000000:61020000	0.3601	L1	0.304971	0.131973	0.178872	0.00511928	0.204199	0.218475	-1.78271	-2.68314	-2.52853	-2.30722	-1.71163	-2.31228	1:58600000-62460000	1:58620000-61200000	1:58600000-62480000	NA	1:58600000-62480000	1:58580000-62440000	78	8	4	4	3	5	0
ENSSSCG00000050706	NA	1	61610836	61600000:61620000	0.3389	L1	0.915811	0.861694	0.51503	0.0241503	0.598126	1.01512	-2.2769	-2.92735	-2.35946	-3.11069	-2.65248	-2.77996	1:58600000-62460000	1:61300000-62400000	1:58600000-62480000	1:61320000-62520000	1:58600000-62480000	1:58580000-62440000	79	5	7	5	4	2	2
ENSSSCG00000035648	MANEA	1	62887881	62880000:62900000	0.36255	L1	25.229	41.2283	34.3656	3.55184	26.9825	30.5382	0.0681603	0.383125	0.212787	0.291789	0.305956	0.762431	1:62600000-63440000	1:62640000-63440000	1:62600000-63440000	1:62620000-63440000	1:62640000-63440000	1:62620000-63440000	73	2	0	0	0	1	1
ENSSSCG00000042849	NA	1	63638463	63620000:63640000	0.37335	L2	0.122873	0.337847	0.041427	0.00131418	0.135422	0.156401	1.42184	1.23841	1.25849	1.49294	1.3051	1.4632	1:63480000-64220000	1:63500000-64240000	1:63500000-64240000	1:63500000-64220000	1:63500000-64220000	1:63500000-64240000	68	3	0	2	0	3	3
ENSSSCG00000004339	UFL1	1	63638592	63620000:63640000	0.37335	L2	41.4073	41.8896	55.5765	6.44478	35.6841	52.3164	1.42184	1.23841	1.25849	1.49294	1.3051	1.4632	1:63480000-64220000	1:63500000-64240000	1:63500000-64240000	1:63500000-64220000	1:63500000-64220000	1:63500000-64240000	68	3	0	2	0	3	3
ENSSSCG00000004340	FHL5	1	63705936	63700000:63720000	0.36675	L1	24.1804	22.7032	15.3241	1.9975	21.1004	13.7286	0.289729	0.492781	0.549861	0.805522	1.26996	1.14233	1:63480000-64220000	1:63500000-64240000	1:63500000-64240000	1:63500000-64220000	1:63500000-64220000	1:63500000-64240000	70	6	2	2	1	3	6
ENSSSCG00000044999	NA	1	63867077	63860000:63880000	0.3704	L2	0.488604	0.566887	0.256924	0.0122827	0.402102	0.746088	-0.274182	-0.561269	-0.276342	-0.259274	-0.797586	-0.355203	1:63480000-64220000	1:63500000-64240000	1:63500000-64240000	1:63500000-64220000	1:63500000-64220000	1:63500000-64240000	72	5	2	2	3	2	3
ENSSSCG00000035240	GPR63	1	63973895	63960000:63980000	0.39435	L2	3.16878	1.47368	1.76425	0.283058	1.44701	2.69545	0.454502	0.565491	0.502431	0.226481	0.258062	0.581289	1:63480000-64220000	1:63500000-64240000	1:63500000-64240000	1:63500000-64220000	1:63500000-64220000	1:63500000-64240000	70	5	2	7	6	4	7
ENSSSCG00000004342	NDUFAF4	1	64044800	64040000:64060000	0.4042	L2	1.19738	1.58382	1.84551	0.199737	2.01457	2.37831	0.77828	0.782909	1.12056	0.394671	1.08107	0.998939	1:63480000-64220000	1:63500000-64240000	1:63500000-64240000	1:63500000-64220000	1:63500000-64220000	1:63500000-64240000	70	9	8	7	10	7	9
ENSSSCG00000027002	KLHL32	1	64078669	64060000:64080000	0.4301	H1	2.65768	1.996	1.5462	0.0838217	1.93437	2.27102	1.12371	1.23303	0.235909	1.10589	0.869006	0.956878	1:63480000-64220000	1:63500000-64240000	1:63500000-64240000	1:63500000-64220000	1:63500000-64220000	1:63500000-64240000	70	4	4	10	6	4	4
ENSSSCG00000004344	MMS22L	1	64459933	64440000:64460000	0.36515	L1	0.848058	1.79065	2.41763	0.245922	1.54642	1.31024	0.215007	0.398383	1.11553	0.644113	0.38444	0.0184706	1:64280000-66240000	1:64280000-66240000	1:64280000-66240000	1:64280000-66220000	1:64280000-66240000	1:64300000-66240000	72	0	2	2	1	1	4
ENSSSCG00000049009	NA	1	65439091	65420000:65440000	0.3705	L2	0.0611289	0.0976186	0.0267445	0.00203609	0.0243578	0.0711523	-1.61983	-1.99367	-1.73889	-1.65305	-1.95003	-1.68905	1:64280000-66240000	1:64280000-66240000	1:64280000-66240000	1:64280000-66220000	1:64280000-66240000	1:64300000-66240000	78	3	5	3	3	1	8
ENSSSCG00000044799	NA	1	65560269	65560000:65580000	0.37835	L2	0.363803	0.6341	0.36635	0.00540379	0.341913	0.40838	-1.03683	-1.94429	-1.44148	-2.24054	-2.08892	-1.80472	1:64280000-66240000	1:64280000-66240000	1:64280000-66240000	1:64280000-66220000	1:64280000-66240000	1:64300000-66240000	77	7	2	2	4	1	5
ENSSSCG00000004347	FBXL4	1	65935703	65920000:65940000	0.3734	L2	27.4299	14.4902	26.0531	1.66897	11.091	29.5434	2.08426	2.02041	2.44927	2.73333	1.74062	2.44201	1:64280000-66240000	1:64280000-66240000	1:64280000-66240000	1:64280000-66220000	1:64280000-66240000	1:64300000-66240000	69	1	0	0	1	0	3
ENSSSCG00000004349	FAXC	1	66346572	66340000:66360000	0.378	L2	18.1797	16.1055	19.8788	2.81427	22.4198	18.3631	2.02551	3.10666	3.35242	3.1035	3.83724	3.1747	1:66300000-66660000	1:66280000-67720000	1:66300000-67540000	1:66300000-67540000	1:66300000-67720000	1:66320000-67700000	66	0	1	1	2	1	1
ENSSSCG00000037594	PNISR	1	66381451	66380000:66400000	0.38755	L2	126.071	136.786	73.7325	4.89619	67.5783	119.557	2.94606	3.53859	2.48263	2.54414	3.31713	2.83079	1:66300000-66660000	1:66280000-67720000	1:66300000-67540000	1:66300000-67540000	1:66300000-67720000	1:66320000-67700000	66	9	3	5	4	7	3
ENSSSCG00000050732	NA	1	66381413	66380000:66400000	0.38755	L2	0	0	0	0	0	0	2.94606	3.53859	2.48263	2.54414	3.31713	2.83079	1:66300000-66660000	1:66280000-67720000	1:66300000-67540000	1:66300000-67540000	1:66300000-67720000	1:66320000-67700000	66	9	3	5	4	7	3
ENSSSCG00000004351	USP45	1	66454741	66440000:66460000	0.39205	L2	9.3923	8.17939	6.95206	0.883967	6.78671	10.0342	2.16112	2.67434	2.78884	2.43822	2.60566	2.66816	1:66300000-66660000	1:66280000-67720000	1:66300000-67540000	1:66300000-67540000	1:66300000-67720000	1:66320000-67700000	67	0	3	1	1	5	4
ENSSSCG00000038757	NA	1	66459987	66440000:66460000	0.39205	L2	14.0834	11.6729	12.9541	1.05724	12.2059	10.6631	2.16112	2.67434	2.78884	2.43822	2.60566	2.66816	1:66300000-66660000	1:66280000-67720000	1:66300000-67540000	1:66300000-67540000	1:66300000-67720000	1:66320000-67700000	67	0	3	1	1	5	4
ENSSSCG00000004353	CCNC	1	66499188	66480000:66500000	0.36965	L1	55.0851	44.5511	51.5491	7.71374	40.3839	50.9944	2.35901	3.48805	3.11541	2.6068	3.07515	3.78054	1:66300000-66660000	1:66280000-67720000	1:66300000-67540000	1:66300000-67540000	1:66300000-67720000	1:66320000-67700000	67	1	1	3	1	2	2
ENSSSCG00000004354	PRDM13	1	66539061	66520000:66540000	0.4442	H1	0	0	0	0	0	0	0.699703	1.63971	1.41136	1.65285	1.12807	1.14291	1:66300000-66660000	1:66280000-67720000	1:66300000-67540000	1:66300000-67540000	1:66300000-67720000	1:66320000-67700000	70	1	1	0	6	2	3
ENSSSCG00000004355	NA	1	66579910	66560000:66580000	0.41655	H1	1.81335	0.735975	0.4803	0.0389245	0.57589	0.617833	-0.360546	0.0530277	0.24608	0.022552	-0.432082	0.260281	1:66300000-66660000	1:66280000-67720000	1:66300000-67540000	1:66300000-67540000	1:66300000-67720000	1:66320000-67700000	70	1	2	2	2	0	1
ENSSSCG00000004356	MCHR2	1	66856947	66840000:66860000	0.41035	H1	0	0	0	0	0	0	-1.78419	-1.50594	-1.48439	-1.31465	-1.75914	-1.89065	1:66740000-67720000	1:66280000-67720000	1:66300000-67540000	1:66300000-67540000	1:66300000-67720000	1:66320000-67700000	79	4	2	4	2	0	0
ENSSSCG00000004357	SIM1	1	67294397	67280000:67300000	0.49285	H2	0.583319	0.93551	0.77401	0.0428064	0.150299	1.05975	0.278861	-0.0905726	-0.399214	0.0664948	0.384304	-0.0283749	1:66740000-67720000	1:66280000-67720000	1:66300000-67540000	1:66300000-67540000	1:66300000-67720000	1:66320000-67700000	75	0	2	1	0	1	1
ENSSSCG00000004358	ASCC3	1	67657085	67640000:67660000	0.38965	L2	16.5409	21.324	16.6612	2.28338	14.2232	21.6878	1.85819	1.73051	0.886401	1.91068	2.13284	1.76334	1:66740000-67720000	1:66280000-67720000	NA	NA	1:66300000-67720000	1:66320000-67700000	72	2	2	1	1	2	1
ENSSSCG00000004361	GRIK2	1	68057737	68040000:68060000	0.4195	H1	0.243388	0.325937	0.0486979	0.0347597	0.078895	0.126521	-2.43455	-2.45872	-2.12111	-2.45422	-2.48566	-2.36695	1:67780000-69140000	1:67780000-70880000	1:67800000-70920000	1:67800000-70920000	1:67780000-70880000	1:67780000-69160000	81	2	1	4	0	0	2
ENSSSCG00000046266	NA	1	69811397	69800000:69820000	0.34075	L1	3.01492	7.22503	1.2214	0.0731318	1.85674	2.17232	-2.73176	-2.99952	-2.89226	-2.88138	-2.90626	-2.89355	1:69260000-70900000	1:67780000-70880000	1:67800000-70920000	1:67800000-70920000	1:67780000-70880000	1:69460000-70920000	86	9	8	6	2	1	4
ENSSSCG00000047827	NA	1	69900749	69900000:69920000	0.35285	L1	0.751072	0.471619	0.204119	0.0127584	0.199809	0.499147	-2.89279	-3.07292	-2.83426	-2.94555	-2.36564	-3.12533	1:69260000-70900000	1:67780000-70880000	1:67800000-70920000	1:67800000-70920000	1:67780000-70880000	1:69460000-70920000	85	5	3	6	3	0	1
ENSSSCG00000041890	NA	1	70542210	70540000:70560000	0.3423	L1	1.23216	0.464583	0	0	0.935141	0	-2.44851	-2.76276	-2.46886	-3.02244	-2.41293	-2.52661	1:69260000-70900000	1:67780000-70880000	1:67800000-70920000	1:67800000-70920000	1:67780000-70880000	1:69460000-70920000	83	3	2	4	0	0	5
ENSSSCG00000004364	HACE1	1	71105012	71100000:71120000	0.4128	H1	15.0755	14.4065	8.90428	1.50658	11.1647	14.619	-0.0965244	0.563339	0.14743	0.412059	0.419413	0.498169	NA	1:71000000-73180000	NA	NA	NA	NA	76	0	0	0	0	0	1
ENSSSCG00000037612	LIN28B	1	71166786	71160000:71180000	0.3384	L1	0	0.0281191	0	0	0.0448581	0.0285591	-0.597298	-0.844288	-0.979082	-1.08178	-0.536603	-0.939839	NA	1:71000000-73180000	NA	NA	NA	1:71120000-73180000	76	1	2	0	1	0	0
ENSSSCG00000004366	BVES	1	71360176	71360000:71380000	0.4118	H1	0.314034	0.449858	0.35356	0.0339579	0.312291	0.400483	-0.875354	-0.577512	-0.80122	-0.313212	-0.271715	-0.201673	1:71200000-73180000	1:71000000-73180000	1:71240000-73180000	1:71280000-73180000	1:71200000-73180000	1:71120000-73180000	77	5	1	8	5	1	8
ENSSSCG00000004367	POPDC3	1	71400192	71400000:71420000	0.4049	L2	0.108618	0.476337	0.25106	0.0192903	0.870844	0.162655	-0.608735	-0.86497	-0.441623	-0.570385	-0.757216	-0.481239	1:71200000-73180000	1:71000000-73180000	1:71240000-73180000	1:71280000-73180000	1:71200000-73180000	1:71120000-73180000	75	4	0	1	1	0	3
ENSSSCG00000045756	NA	1	71457405	71440000:71460000	0.4138	H1	0.990444	1.49072	1.08841	0	0.100262	0.56479	-0.830882	-0.625742	-1.12519	-0.739406	-0.319899	-1.00172	1:71200000-73180000	1:71000000-73180000	1:71240000-73180000	1:71280000-73180000	1:71200000-73180000	1:71120000-73180000	75	1	0	2	1	0	2
ENSSSCG00000004368	PREP	1	71701093	71700000:71720000	0.40645	L2	15.4654	12.619	13.988	0.673988	14.175	17.1857	1.09273	1.05565	1.67667	1.50588	2.09462	1.74805	1:71200000-73180000	1:71000000-73180000	1:71240000-73180000	1:71280000-73180000	1:71200000-73180000	1:71120000-73180000	70	12	17	19	15	22	12
ENSSSCG00000042384	NA	1	71973436	71960000:71980000	0.41805	H1	0.0749067	0.184729	0.0189263	0.00144157	0.0779743	0.0854893	1.60482	1.30769	1.56575	1.51404	2.27888	1.16556	1:71200000-73180000	1:71000000-73180000	1:71240000-73180000	1:71280000-73180000	1:71200000-73180000	1:71120000-73180000	68	5	11	14	14	8	11
ENSSSCG00000004370	ATG5	1	72520453	72520000:72540000	0.38415	L2	28.0538	25.8352	32.0737	5.31581	24.1097	32.5594	1.14936	0.91778	1.70908	1.45586	1.72349	0.994353	1:71200000-73180000	1:71000000-73180000	1:71240000-73180000	1:71280000-73180000	1:71200000-73180000	1:71120000-73180000	72	19	8	13	17	9	24
ENSSSCG00000004369	PRDM1	1	72311880	72300000:72320000	0.4445	H1	3.63681	1.95897	1.43665	0.0829042	2.31869	1.42016	1.84169	2.17505	2.74135	2.42137	2.75299	2.20103	1:71200000-73180000	1:71000000-73180000	1:71240000-73180000	1:71280000-73180000	1:71200000-73180000	1:71120000-73180000	70	2	8	9	9	8	5
ENSSSCG00000004371	CRYBG1	1	72515942	72500000:72520000	0.3763	L2	4.54473	7.19748	3.80144	0.286856	3.86875	6.76944	1.64278	2.38753	2.08932	2.07845	2.25129	2.42457	1:71200000-73180000	1:71000000-73180000	1:71240000-73180000	1:71280000-73180000	1:71200000-73180000	1:71120000-73180000	72	6	6	8	8	3	9
ENSSSCG00000046528	NA	1	72707375	72700000:72720000	0.41165	H1	0	0	0.114161	0.00223615	0.0124589	0.0441819	1.92504	2.5248	2.13616	2.34506	2.91473	2.32267	1:71200000-73180000	1:71000000-73180000	1:71240000-73180000	1:71280000-73180000	1:71200000-73180000	1:71120000-73180000	71	3	1	4	3	3	5
ENSSSCG00000004373	RTN4IP1	1	72815540	72800000:72820000	0.4167	H1	2.11418	3.07918	1.51811	0.359924	3.1629	3.42252	0.861833	1.08246	1.19092	1.16301	1.36682	1.36324	1:71200000-73180000	1:71000000-73180000	1:71240000-73180000	1:71280000-73180000	1:71200000-73180000	1:71120000-73180000	72	5	7	3	3	4	3
ENSSSCG00000004374	QRSL1	1	72815612	72800000:72820000	0.4167	H1	4.25315	5.96613	6.15662	0.653598	6.1849	7.00528	0.861833	1.08246	1.19092	1.16301	1.36682	1.36324	1:71200000-73180000	1:71000000-73180000	1:71240000-73180000	1:71280000-73180000	1:71200000-73180000	1:71120000-73180000	72	5	7	3	3	4	3
ENSSSCG00000031023	NA	1	73124342	73120000:73140000	0.44355	H1	10.0578	4.8382	3.38432	0.179671	3.79169	4.74011	0.457368	1.19596	1.33181	0.783822	0.858722	0.906828	1:71200000-73180000	1:71000000-73180000	1:71240000-73180000	1:71280000-73180000	1:71200000-73180000	1:71120000-73180000	70	13	11	11	13	9	10
ENSSSCG00000037071	NA	1	73130865	73120000:73140000	0.44355	H1	138.456	74.545	168.009	34.1462	176.732	146.959	0.457368	1.19596	1.33181	0.783822	0.858722	0.906828	1:71200000-73180000	1:71000000-73180000	1:71240000-73180000	1:71280000-73180000	1:71200000-73180000	1:71120000-73180000	70	13	11	11	13	9	10
ENSSSCG00000037985	MTRES1	1	73162408	73160000:73180000	0.45135	H1	5.36929	5.07996	4.62803	0.388358	3.87863	5.3763	1.80621	1.83885	2.14688	2.2948	1.95724	1.78538	1:71200000-73180000	1:71000000-73180000	1:71240000-73180000	1:71280000-73180000	1:71200000-73180000	1:71120000-73180000	70	2	3	4	3	0	7
ENSSSCG00000031159	BEND3	1	73360113	73360000:73380000	0.3756	L2	1.1303	0.871794	1.10582	0.106038	0.858832	1.37277	0.152719	0.84492	0.960275	0.455515	0.76025	0.638142	1:73240000-73740000	1:73240000-74520000	1:73240000-73740000	1:73240000-73740000	1:73240000-73700000	1:73220000-73760000	71	0	0	0	0	0	2
ENSSSCG00000036168	PDSS2	1	73510573	73500000:73520000	0.40275	L2	6.2257	6.92242	4.95383	0.348963	4.58345	6.86178	2.45366	2.2045	2.00778	2.03892	1.56998	1.85427	1:73240000-73740000	1:73240000-74520000	1:73240000-73740000	1:73240000-73740000	1:73240000-73700000	1:73220000-73760000	68	3	2	3	4	0	2
ENSSSCG00000004379	SOBP	1	73549307	73540000:73560000	0.44365	H1	12.8519	8.33791	4.76668	0.191984	6.12429	6.62496	1.93112	2.43196	1.28091	1.59175	2.34735	1.98628	1:73240000-73740000	1:73240000-74520000	1:73240000-73740000	1:73240000-73740000	1:73240000-73700000	1:73220000-73760000	68	3	3	7	2	4	5
ENSSSCG00000033392	SCML4	1	73968699	73960000:73980000	0.4141	H1	5.61345	7.11916	2.35338	0.134404	5.3936	2.25549	2.89914	3.61844	3.0645	2.47104	2.24467	2.75836	1:73820000-74520000	1:73240000-74520000	1:73820000-74540000	1:73820000-74520000	1:73780000-74520000	1:73860000-74540000	67	6	4	5	8	6	4
ENSSSCG00000048970	NA	1	73871555	73860000:73880000	0.4091	L2	1.22394	0.227789	0	0.0146837	0.28929	0.223826	2.17417	2.10663	2.44227	2.79654	2.47919	2.46805	1:73820000-74520000	1:73240000-74520000	1:73820000-74540000	1:73820000-74520000	1:73780000-74520000	1:73860000-74540000	68	8	6	5	4	5	1
ENSSSCG00000004382	SEC63	1	74078582	74060000:74080000	0.41455	H1	117.223	131.327	155.221	7.4446	87.7442	155.903	3.6715	3.99474	4.07763	3.398	4.32033	4.38916	1:73820000-74520000	1:73240000-74520000	1:73820000-74540000	1:73820000-74520000	1:73780000-74520000	1:73860000-74540000	64	2	2	0	3	1	1
ENSSSCG00000004383	OSTM1	1	74181084	74180000:74200000	0.40615	L2	25.0342	22.7583	30.6011	5.42058	20.9951	39.3319	3.02216	2.51323	3.00383	3.10856	2.13747	3.23969	1:73820000-74520000	1:73240000-74520000	1:73820000-74540000	1:73820000-74520000	1:73780000-74520000	1:73860000-74540000	65	7	9	9	8	6	6
ENSSSCG00000004384	NR2E1	1	74271042	74260000:74280000	0.47675	H2	0.578139	0.291721	0.182619	0.00701826	0.113386	0.275528	2.71703	2.77499	2.56053	2.23157	2.79208	2.87396	1:73820000-74520000	1:73240000-74520000	1:73820000-74540000	1:73820000-74520000	1:73780000-74520000	1:73860000-74540000	66	3	4	2	1	5	5
ENSSSCG00000004385	SNX3	1	74349335	74340000:74360000	0.4086	L2	99.552	108.59	119.345	13.9088	112.389	140.231	3.85752	4.30047	4.45867	3.71085	3.7358	4.24187	1:73820000-74520000	1:73240000-74520000	1:73820000-74540000	1:73820000-74520000	1:73780000-74520000	1:73860000-74540000	64	1	0	1	1	2	2
ENSSSCG00000040199	AFG1L	1	74367488	74360000:74380000	0.37925	L2	5.67134	5.7493	3.59102	0.629946	5.53358	4.41019	3.28259	3.35872	3.54668	3.79982	3.88337	3.40137	1:73820000-74520000	1:73240000-74520000	1:73820000-74540000	1:73820000-74520000	1:73780000-74520000	1:73860000-74540000	64	0	0	4	2	0	2
ENSSSCG00000004387	NA	1	74628217	74620000:74640000	0.47805	H2	52.9249	23.1544	35.9607	2.6718	41.3895	45.0275	4.92746	5.16385	4.99555	4.87091	4.86749	5.21607	1:74580000-75960000	1:74580000-75960000	1:74580000-75960000	1:74580000-75960000	1:74580000-75980000	1:74580000-75980000	63	25	22	27	24	25	21
ENSSSCG00000004388	ARMC2	1	74923842	74920000:74940000	0.41655	H1	2.53382	1.94338	0.990664	0.0693272	1.08726	1.39979	3.69483	3.38463	3.79128	4.0281	3.27385	2.9032	1:74580000-75960000	1:74580000-75960000	1:74580000-75960000	1:74580000-75960000	1:74580000-75980000	1:74580000-75980000	65	8	5	6	8	6	8
ENSSSCG00000004390	SESN1	1	75169987	75160000:75180000	0.3945	L2	166.497	73.4833	58.8994	12.7742	90.9816	124.722	4.52039	3.54361	4.20937	3.91416	4.59206	4.20331	1:74580000-75960000	1:74580000-75960000	1:74580000-75960000	1:74580000-75960000	1:74580000-75980000	1:74580000-75980000	65	12	13	7	14	8	6
ENSSSCG00000004389	NA	1	75118461	75100000:75120000	0.37525	L2	0	0	0	0	0	0	4.40782	4.34415	4.4725	4.54259	3.40347	3.45359	1:74580000-75960000	1:74580000-75960000	1:74580000-75960000	1:74580000-75960000	1:74580000-75980000	1:74580000-75980000	65	5	7	5	5	3	7
ENSSSCG00000004391	CEP57L1	1	75170617	75160000:75180000	0.3945	L2	6.48967	6.84887	2.83792	0.37492	2.07965	4.83884	4.52039	3.54361	4.20937	3.91416	4.59206	4.20331	1:74580000-75960000	1:74580000-75960000	1:74580000-75960000	1:74580000-75960000	1:74580000-75980000	1:74580000-75980000	65	12	13	7	14	8	6
ENSSSCG00000004415	NA	1	75229861	75220000:75240000	0.35955	L1	2.33723	1.38124	2.02064	0.15331	1.87224	2.32612	2.21063	2.45576	2.49189	2.36136	2.03173	3.03788	1:74580000-75960000	1:74580000-75960000	1:74580000-75960000	1:74580000-75960000	1:74580000-75980000	1:74580000-75980000	67	2	8	1	6	4	4
ENSSSCG00000004414	CD164	1	75458145	75440000:75460000	0.3944	L2	529.959	453.779	732.586	36.3707	361.404	518.316	3.6839	3.09233	4.20577	3.93062	3.75033	3.69041	1:74580000-75960000	1:74580000-75960000	1:74580000-75960000	1:74580000-75960000	1:74580000-75980000	1:74580000-75980000	65	7	7	9	6	5	8
ENSSSCG00000004413	PPIL6	1	75508271	75500000:75520000	0.5295	H2	0.343367	0.259621	0.384738	0.0262157	0.402401	0.364565	4.10242	4.17299	4.1781	3.69997	3.81473	4.37135	1:74580000-75960000	1:74580000-75960000	1:74580000-75960000	1:74580000-75960000	1:74580000-75980000	1:74580000-75980000	63	4	7	2	1	2	1
ENSSSCG00000004408	SMPD2	1	75508350	75500000:75520000	0.5295	H2	4.11489	3.0754	3.7979	0.410646	5.51812	4.99469	4.10242	4.17299	4.1781	3.69997	3.81473	4.37135	1:74580000-75960000	1:74580000-75960000	1:74580000-75960000	1:74580000-75960000	1:74580000-75980000	1:74580000-75980000	63	4	7	2	1	2	1
ENSSSCG00000004412	MICAL1	1	75522765	75520000:75540000	0.4847	H2	12.4497	10.7877	7.31282	0.458752	8.81936	15.3071	4.0826	4.47148	4.23576	4.21628	4.47612	4.03846	1:74580000-75960000	1:74580000-75960000	1:74580000-75960000	1:74580000-75960000	1:74580000-75980000	1:74580000-75980000	63	3	0	1	2	0	1
ENSSSCG00000004411	ZBTB24	1	75548785	75540000:75560000	0.43575	H1	3.03254	4.00053	6.01421	0.518345	3.94087	5.83434	2.99749	3.32827	3.80679	3.9608	3.13652	3.80695	1:74580000-75960000	1:74580000-75960000	1:74580000-75960000	1:74580000-75960000	1:74580000-75980000	1:74580000-75980000	63	4	3	4	1	2	1
ENSSSCG00000004410	NA	1	75564364	75560000:75580000	0.4029	L2	0	0.218039	0	0	0.111385	0	3.09104	2.99624	2.91731	2.56408	2.86838	2.36901	1:74580000-75960000	1:74580000-75960000	1:74580000-75960000	1:74580000-75960000	1:74580000-75980000	1:74580000-75980000	63	9	12	4	5	6	5
ENSSSCG00000033739	NA	1	75693354	75680000:75700000	0.39735	L2	0.409823	0.499073	0.173498	0.0292126	0.354707	0.154023	3.0715	2.2949	2.69636	2.23304	2.82112	2.6641	1:74580000-75960000	1:74580000-75960000	1:74580000-75960000	1:74580000-75960000	1:74580000-75980000	1:74580000-75980000	67	3	2	5	3	1	2
ENSSSCG00000004405	FIG4	1	75692932	75680000:75700000	0.39735	L2	18.5131	15.2712	14.7578	1.32916	12.3223	18.3728	3.0715	2.2949	2.69636	2.23304	2.82112	2.6641	1:74580000-75960000	1:74580000-75960000	1:74580000-75960000	1:74580000-75960000	1:74580000-75980000	1:74580000-75980000	67	3	2	5	3	1	2
ENSSSCG00000049983	NA	1	75740754	75740000:75760000	0.41935	H1	0.249944	1.14358	0.164468	0.0263072	0.324513	0.521887	2.06542	1.8031	2.15415	1.68124	2.42317	2.19631	1:74580000-75960000	1:74580000-75960000	1:74580000-75960000	1:74580000-75960000	1:74580000-75980000	1:74580000-75980000	67	2	6	8	6	5	4
ENSSSCG00000004406	NA	1	75979385	75960000:75980000	0.4169	H1	0	0	0	0	0	0	1.01816	0.575021	0.486917	0.169249	-0.567569	-0.0974356	NA	NA	NA	NA	1:74580000-75980000	1:74580000-75980000	69	9	6	9	7	5	6
ENSSSCG00000004404	NA	1	76180193	76180000:76200000	0.38215	L2	3.95017	2.71774	2.28438	0.114534	4.36674	2.43905	3.5696	3.29792	3.88527	2.83226	2.74565	3.15467	1:76160000-77100000	1:76160000-77120000	1:76140000-77120000	1:76160000-77120000	1:76140000-77140000	1:76160000-77120000	68	7	7	5	6	8	6
ENSSSCG00000004403	CDC40	1	76179164	76160000:76180000	0.3547	L1	19.0459	15.3886	15.1403	2.31737	18.2516	16.901	2.45991	2.24092	2.14044	2.04356	2.47412	2.32019	1:76160000-77100000	1:76160000-77120000	1:76140000-77120000	1:76160000-77120000	1:76140000-77140000	1:76160000-77120000	68	7	10	7	10	6	6
ENSSSCG00000004402	METTL24	1	76367782	76360000:76380000	0.41685	H1	9.60325	3.68995	7.08257	0.486649	5.79457	5.2851	2.34203	2.23301	2.57789	2.04754	1.62334	1.7673	1:76160000-77100000	1:76160000-77120000	1:76140000-77120000	1:76160000-77120000	1:76140000-77140000	1:76160000-77120000	67	8	7	14	10	11	13
ENSSSCG00000049571	NA	1	76357773	76340000:76360000	0.3984	L2	0	0	0	0	0.266312	0	2.34341	2.28779	1.9728	1.82132	2.48363	2.25996	1:76160000-77100000	1:76160000-77120000	1:76140000-77120000	1:76160000-77120000	1:76140000-77140000	1:76160000-77120000	67	5	4	6	4	6	7
ENSSSCG00000004401	DDO	1	76417301	76400000:76420000	0.44395	H1	12.5426	14.0039	14.9673	2.61348	19.2547	15.7457	1.36645	1.82154	1.08144	1.59624	1.25943	0.9819	1:76160000-77100000	1:76160000-77120000	1:76140000-77120000	1:76160000-77120000	1:76140000-77140000	1:76160000-77120000	68	6	10	7	7	5	7
ENSSSCG00000004399	SLC22A16	1	76467576	76460000:76480000	0.4273	H1	0.621537	1.22689	0.676557	0.208805	0.0513432	0.588285	1.00265	0.601861	0.665799	0.895438	0.711041	0.835991	1:76160000-77100000	1:76160000-77120000	1:76140000-77120000	1:76160000-77120000	1:76140000-77140000	1:76160000-77120000	68	8	3	3	5	2	4
ENSSSCG00000037424	CDK19	1	76793384	76780000:76800000	0.4039	L2	12.9079	11.2596	6.63949	0.868138	5.1545	11.8462	3.92034	4.10194	4.26257	3.63688	3.72855	4.23949	1:76160000-77100000	1:76160000-77120000	1:76140000-77120000	1:76160000-77120000	1:76140000-77140000	1:76160000-77120000	64	8	5	5	6	5	5
ENSSSCG00000004396	NA	1	76675741	76660000:76680000	0.3793	L2	0	0.510929	0.442458	0	0.535228	0	2.06597	3.15067	2.57686	2.343	2.67072	3.11463	1:76160000-77100000	1:76160000-77120000	1:76140000-77120000	1:76160000-77120000	1:76140000-77140000	1:76160000-77120000	66	7	11	9	10	9	11
ENSSSCG00000049039	NA	1	76760063	76760000:76780000	0.37875	L2	9.71669	9.3221	4.54872	0.151053	3.68167	6.69723	2.90758	4.04206	3.67124	2.82054	3.52056	3.53961	1:76160000-77100000	1:76160000-77120000	1:76140000-77120000	1:76160000-77120000	1:76140000-77140000	1:76160000-77120000	64	3	3	2	3	5	2
ENSSSCG00000004392	AMD1	1	76839731	76820000:76840000	0.39965	L2	27.6597	33.5536	20.8803	3.71211	25.235	31.944	3.48021	4.65987	3.56925	4.00126	3.32458	3.45666	1:76160000-77100000	1:76160000-77120000	1:76140000-77120000	1:76160000-77120000	1:76140000-77140000	1:76160000-77120000	65	7	7	7	7	8	5
ENSSSCG00000004393	GTF3C6	1	76896083	76880000:76900000	0.4326	H1	10.4882	13.2922	11.8601	1.20987	10.1084	12.6095	2.65264	3.60287	3.38403	3.00981	2.82716	3.0795	1:76160000-77100000	1:76160000-77120000	1:76140000-77120000	1:76160000-77120000	1:76140000-77140000	1:76160000-77120000	65	10	14	9	15	13	12
ENSSSCG00000004394	RPF2	1	76917185	76900000:76920000	0.43555	H1	4.52745	5.81272	5.72771	0.714477	5.53264	6.80478	2.63651	3.55707	3.25118	3.19582	3.25311	3.42349	1:76160000-77100000	1:76160000-77120000	1:76140000-77120000	1:76160000-77120000	1:76140000-77140000	1:76160000-77120000	64	6	9	14	7	8	9
ENSSSCG00000004419	SLC16A10	1	76998359	76980000:77000000	0.45845	H1	3.01012	6.80844	1.64527	0.160448	4.80086	1.91219	2.10946	2.49925	2.44962	2.41385	2.05748	2.08995	1:76160000-77100000	1:76160000-77120000	1:76140000-77120000	1:76160000-77120000	1:76140000-77140000	1:76160000-77120000	64	3	4	3	5	3	2
ENSSSCG00000041409	MFSD4B	1	77159461	77140000:77160000	0.42175	H1	2.61716	2.83828	1.70456	0.195584	2.33207	3.28845	3.30159	3.08569	3.22755	3.27957	2.89574	3.77722	NA	NA	NA	NA	NA	NA	65	7	5	3	6	6	4
ENSSSCG00000025703	REV3L	1	77400137	77400000:77420000	0.40725	L2	36.9934	36.3171	33.7985	3.11702	24.3698	50.6668	4.39405	4.51816	4.5059	4.71563	4.3541	5.07104	1:77180000-78060000	1:77200000-78060000	1:77180000-78060000	1:77180000-78060000	1:77180000-78060000	1:77180000-78060000	63	14	11	11	11	11	9
ENSSSCG00000044325	NA	1	77200250	77200000:77220000	0.38655	L2	2.5295	3.33127	1.55714	0.0918555	2.46556	3.94462	2.99619	3.23971	3.3451	3.53706	3.20085	3.75764	1:77180000-78060000	1:77200000-78060000	1:77180000-78060000	1:77180000-78060000	1:77180000-78060000	1:77180000-78060000	65	3	0	1	1	0	0
ENSSSCG00000004420	TRAF3IP2	1	77541210	77540000:77560000	0.4735	H2	42.0808	27.5222	44.2049	1.41756	25.5898	58.2065	4.19705	4.50371	4.97917	4.19853	3.82715	4.89203	1:77180000-78060000	1:77200000-78060000	1:77180000-78060000	1:77180000-78060000	1:77180000-78060000	1:77180000-78060000	63	7	5	2	10	3	8
ENSSSCG00000004421	FYN	1	77810581	77800000:77820000	0.45625	H1	34.8254	30.7646	27.711	2.01772	22.6628	40.7857	3.61783	4.68564	3.78308	3.57313	3.88955	4.47495	1:77180000-78060000	1:77200000-78060000	1:77180000-78060000	1:77180000-78060000	1:77180000-78060000	1:77180000-78060000	65	9	11	8	11	10	8
ENSSSCG00000004422	CCN6	1	78005847	78000000:78020000	0.4309	H1	0.0657542	0.454012	0.731814	0.018258	0.525527	0.420993	3.33164	2.76673	2.47754	2.63226	3.20696	2.93421	1:77180000-78060000	1:77200000-78060000	1:77180000-78060000	1:77180000-78060000	1:77180000-78060000	1:77180000-78060000	67	20	25	19	10	9	12
ENSSSCG00000004423	TUBE1	1	78048452	78040000:78060000	0.37885	L2	5.20803	4.07112	3.67469	0.501647	2.8045	5.14363	3.23831	3.26464	3.0726	2.46882	2.68514	3.31001	1:77180000-78060000	1:77200000-78060000	1:77180000-78060000	1:77180000-78060000	1:77180000-78060000	1:77180000-78060000	67	1	7	8	4	4	7
ENSSSCG00000036621	FAM229B	1	78058400	78040000:78060000	0.37885	L2	1.30206	0.457714	0.489726	0.0165878	0.651116	0.488164	3.23831	3.26464	3.0726	2.46882	2.68514	3.31001	1:77180000-78060000	1:77200000-78060000	1:77180000-78060000	1:77180000-78060000	1:77180000-78060000	1:77180000-78060000	67	1	7	8	4	4	7
ENSSSCG00000004425	LAMA4	1	78224365	78220000:78240000	0.42115	H1	128.325	126.62	83.4023	7.02104	91.5826	69.5926	2.1837	3.27599	2.41923	2.56382	2.0891	3.39238	1:78080000-79940000	1:78100000-79940000	1:78080000-79940000	1:78100000-79940000	1:78100000-79940000	1:78100000-79940000	67	6	3	5	7	5	7
ENSSSCG00000049926	NA	1	79154279	79140000:79160000	0.34625	L1	0.357825	0.513519	0.403036	0.0184814	0.240117	0.281767	1.17786	0.983694	1.07241	0.859363	0.735836	1.35127	1:78080000-79940000	1:78100000-79940000	1:78080000-79940000	1:78100000-79940000	1:78100000-79940000	1:78100000-79940000	71	4	1	3	6	0	7
ENSSSCG00000043946	NA	1	79161471	79160000:79180000	0.37175	L2	1.01133	1.24199	0.752238	0.0250875	0.238653	0.613348	1.51574	0.682129	1.28357	0.400243	0.596201	0.823797	1:78080000-79940000	1:78100000-79940000	1:78080000-79940000	1:78100000-79940000	1:78100000-79940000	1:78100000-79940000	71	2	1	5	6	0	8
ENSSSCG00000047473	NA	1	79369552	79360000:79380000	0.386	L2	3.70617	3.33421	1.11982	0.0673254	1.24003	2.88029	0.868385	2.16857	2.00302	1.4246	1.93907	1.63002	1:78080000-79940000	1:78100000-79940000	1:78080000-79940000	1:78100000-79940000	1:78100000-79940000	1:78100000-79940000	67	8	6	5	5	1	2
ENSSSCG00000037803	MARCKS	1	79789815	79780000:79800000	0.42635	H1	50.8401	58.2721	54.689	5.33546	40.0532	35.352	3.05959	3.1302	3.57684	2.84919	2.61353	2.98529	1:78080000-79940000	1:78100000-79940000	1:78080000-79940000	1:78100000-79940000	1:78100000-79940000	1:78100000-79940000	67	24	30	25	27	22	24
ENSSSCG00000004432	HDAC2	1	79901585	79900000:79920000	0.42165	H1	49.4927	49.8094	47.4686	4.7028	36.1665	60.8527	2.76597	1.96113	2.13074	1.58014	1.81064	1.99413	1:78080000-79940000	1:78100000-79940000	1:78080000-79940000	1:78100000-79940000	1:78100000-79940000	1:78100000-79940000	72	8	0	4	3	0	2
ENSSSCG00000004433	HS3ST5	1	80243797	80240000:80260000	0.40635	L2	0.592275	0.546535	0.463681	0.0114386	0.066055	0.696067	-0.132201	-1.18365	-1.39979	-1.20935	-1.88404	-0.528441	1:79960000-81660000	1:79980000-81640000	1:79980000-81600000	1:79980000-81660000	1:79980000-81640000	1:79960000-81660000	80	10	9	7	6	5	10
ENSSSCG00000042456	NA	1	81331085	81320000:81340000	0.3553	L1	0.0144549	0.0147227	0	0	0.0201675	0.0145543	-1.04805	-2.98049	-2.29627	-2.70274	-1.90253	-1.94076	1:79960000-81660000	1:79980000-81640000	1:79980000-81600000	1:79980000-81660000	1:79980000-81640000	1:79960000-81660000	81	9	0	3	1	1	1
ENSSSCG00000047971	NA	1	81507179	81500000:81520000	0.3983	L2	0	1.39814	0.239718	0	0	0.229131	-0.667773	-3.14394	-2.6313	-2.38743	-1.89702	-1.15927	1:79960000-81660000	1:79980000-81640000	1:79980000-81600000	1:79980000-81660000	1:79980000-81640000	1:79960000-81660000	80	4	6	5	4	3	5
ENSSSCG00000004434	FRK	1	81714250	81700000:81720000	0.4017	L2	0.11476	0.0223164	0	0	0.0476998	0.0455237	0.161537	0.255713	0.157075	0.376112	-0.107599	1.07906	NA	NA	NA	NA	1:81700000-82220000	NA	74	2	1	1	0	0	0
ENSSSCG00000004435	NT5DC1	1	81746022	81740000:81760000	0.42315	H1	15.9107	12.8611	12.0363	1.06916	12.1769	13.6247	0.973194	0.740772	1.0553	1.47032	0.925184	1.55567	1:81740000-82240000	1:81720000-82220000	1:81720000-82220000	1:81740000-82240000	1:81700000-82220000	1:81740000-82240000	74	0	1	0	1	0	1
ENSSSCG00000004436	COL10A1	1	81773818	81760000:81780000	0.3946	L2	0	0	0.0148798	0	0.0153469	0	1.43434	0.920953	1.01305	1.21062	1.2406	1.89665	1:81740000-82240000	1:81720000-82220000	1:81720000-82220000	1:81740000-82240000	1:81700000-82220000	1:81740000-82240000	74	2	4	2	3	0	1
ENSSSCG00000004438	TSPYL1	1	81909613	81900000:81920000	0.39315	L2	27.5494	20.3203	31.4278	2.97891	25.7987	26.3896	2.81598	2.99396	2.4297	3.04706	2.55914	3.08245	1:81740000-82240000	1:81720000-82220000	1:81720000-82220000	1:81740000-82240000	1:81700000-82220000	1:81740000-82240000	70	11	11	9	10	11	10
ENSSSCG00000004441	NA	1	81934679	81920000:81940000	0.40695	L2	31.0355	27.6706	41.3252	4.18635	33.4432	37.1517	1.92649	2.50546	2.81597	3.18292	2.63162	2.8248	1:81740000-82240000	1:81720000-82220000	1:81720000-82220000	1:81740000-82240000	1:81700000-82220000	1:81740000-82240000	70	9	7	10	9	8	9
ENSSSCG00000036064	CALHM6	1	82085710	82080000:82100000	0.38895	L2	0.109049	0.710446	0.481936	0.10684	0.229718	0.212962	2.06926	2.35058	3.05911	2.82934	2.65413	2.20873	1:81740000-82240000	1:81720000-82220000	1:81720000-82220000	1:81740000-82240000	1:81700000-82220000	1:81740000-82240000	70	5	9	6	7	6	3
ENSSSCG00000040660	TRAPPC3L	1	82144255	82140000:82160000	0.38135	L2	0	0	0	0.00670251	0	0.277426	2.56877	1.97156	2.47146	2.25864	1.7465	2.72884	1:81740000-82240000	1:81720000-82220000	1:81720000-82220000	1:81740000-82240000	1:81700000-82220000	1:81740000-82240000	72	5	9	4	8	3	6
ENSSSCG00000031898	CALHM5	1	82108942	82100000:82120000	0.40735	L2	8.51177	8.63384	5.69928	0.456374	7.14857	6.87425	2.30512	2.55633	2.68509	2.94021	2.49327	2.67477	1:81740000-82240000	1:81720000-82220000	1:81720000-82220000	1:81740000-82240000	1:81700000-82220000	1:81740000-82240000	72	6	7	6	8	6	5
ENSSSCG00000004445	CALHM4	1	82150167	82140000:82160000	0.38135	L2	0.0671039	0.0626665	0.0497653	0.00865908	0.156008	0.0649312	2.56877	1.97156	2.47146	2.25864	1.7465	2.72884	1:81740000-82240000	1:81720000-82220000	1:81720000-82220000	1:81740000-82240000	1:81700000-82220000	1:81740000-82240000	72	5	9	4	8	3	6
ENSSSCG00000004446	RWDD1	1	82161738	82160000:82180000	0.3843	L2	30.2305	28.1678	40.8198	2.83912	21.3381	38.4499	1.68908	2.34194	2.24901	2.44588	1.80079	2.612	1:81740000-82240000	1:81720000-82220000	1:81720000-82220000	1:81740000-82240000	1:81700000-82220000	1:81740000-82240000	72	2	5	4	9	5	5
ENSSSCG00000025656	NA	1	82215855	82200000:82220000	0.37045	L2	0	0	0	0.0228492	0	0	-0.372625	-0.822192	-0.312934	-0.682813	-0.586863	-0.279621	1:81740000-82240000	1:81720000-82220000	1:81720000-82220000	1:81740000-82240000	1:81700000-82220000	1:81740000-82240000	80	0	0	3	1	0	0
ENSSSCG00000023415	NA	1	82251321	82240000:82260000	0.37355	L2	0.522223	4.23853	1.27593	0.345379	1.27467	0.537304	-1.96412	-2.66185	-1.6593	-2.10557	-2.4446	-1.82188	NA	NA	NA	NA	NA	NA	80	1	1	4	1	1	1
ENSSSCG00000043963	NA	1	82432410	82420000:82440000	0.40335	L2	0.605855	0.73885	0.280219	0.0105259	0.346301	0.485916	-2.63502	-2.69038	-2.7816	-2.66659	-2.87854	-2.79656	1:82280000-83940000	1:82300000-83940000	1:82280000-83940000	1:82320000-83940000	1:82280000-82960000	1:82300000-83940000	82	0	0	0	0	0	0
ENSSSCG00000040797	NA	1	82324677	82320000:82340000	0.3413	L1	0	0	0	0.0213752	0	0	-1.90704	-2.73303	-2.78959	-2.98056	-2.75717	-2.66033	1:82280000-83940000	1:82300000-83940000	1:82280000-83940000	1:82320000-83940000	1:82280000-82960000	1:82300000-83940000	81	0	0	1	1	0	1
ENSSSCG00000004450	LGSN	1	82360563	82360000:82380000	0.37025	L2	0	0	0	0	0	0	-3.24371	-3.03071	-3.35455	-2.78462	-2.64036	-2.78056	1:82280000-83940000	1:82300000-83940000	1:82280000-83940000	1:82320000-83940000	1:82280000-82960000	1:82300000-83940000	81	0	0	1	0	0	1
ENSSSCG00000004451	RIPPLY2	1	82432638	82420000:82440000	0.40335	L2	0.749561	0.652495	0.326509	0.0137345	0.357127	0.57273	-2.63502	-2.69038	-2.7816	-2.66659	-2.87854	-2.79656	1:82280000-83940000	1:82300000-83940000	1:82280000-83940000	1:82320000-83940000	1:82280000-82960000	1:82300000-83940000	82	0	0	0	0	0	0
ENSSSCG00000004453	SNAP91	1	82540985	82540000:82560000	0.4036	L2	0.0786587	0.495389	0.397716	0.0185007	0.41649	0.102558	-2.46489	-2.63086	-2.85349	-2.07541	-2.20589	-2.62069	1:82280000-83940000	1:82300000-83940000	1:82280000-83940000	1:82320000-83940000	1:82280000-82960000	1:82300000-83940000	83	0	0	0	0	0	0
ENSSSCG00000004452	PRSS35	1	82735025	82720000:82740000	0.41455	H1	0.595846	0.203147	1.31402	0.0807645	8.40194	0.522546	-0.711635	-1.24487	-0.525048	-0.820105	-0.645104	-1.06775	1:82280000-83940000	1:82300000-83940000	1:82280000-83940000	1:82320000-83940000	1:82280000-82960000	1:82300000-83940000	79	9	7	5	10	7	10
ENSSSCG00000004454	ME1	1	82794964	82780000:82800000	0.39405	L2	122.087	106.32	167.262	15.6949	461.287	76.5226	-0.575051	-0.609447	-1.01446	-0.153216	-0.423215	-0.533106	1:82280000-83940000	1:82300000-83940000	1:82280000-83940000	1:82320000-83940000	1:82280000-82960000	1:82300000-83940000	79	0	2	0	2	0	3
ENSSSCG00000029129	RWDD2A	1	83003554	83000000:83020000	0.4503	H1	3.56888	2.32301	4.97018	0.172372	1.91575	3.8268	1.3932	1.68011	1.2535	1.27417	0.90509	1.77811	1:82280000-83940000	1:82300000-83940000	1:82280000-83940000	1:82320000-83940000	NA	1:82300000-83940000	75	0	3	3	1	1	0
ENSSSCG00000004456	PGM3	1	83003655	83000000:83020000	0.4503	H1	15.0934	11.3658	14.5698	1.32062	12.2662	13.6988	1.3932	1.68011	1.2535	1.27417	0.90509	1.77811	1:82280000-83940000	1:82300000-83940000	1:82280000-83940000	1:82320000-83940000	NA	1:82300000-83940000	75	0	3	3	1	1	0
ENSSSCG00000004457	DOP1A	1	83137427	83120000:83140000	0.4038	L2	10.3338	10.8797	7.21102	0.837679	7.78296	10.0672	1.21631	1.99614	1.19253	1.59464	2.37934	1.75902	1:82280000-83940000	1:82300000-83940000	1:82280000-83940000	1:82320000-83940000	1:83060000-83940000	1:82300000-83940000	76	1	1	2	1	1	2
ENSSSCG00000026346	UBE3D	1	83140474	83140000:83160000	0.427	H1	4.66437	4.10792	5.80689	0.534422	3.15905	3.34524	0.954319	0.870707	1.21022	1.195	1.00022	1.59226	1:82280000-83940000	1:82300000-83940000	1:82280000-83940000	1:82320000-83940000	1:83060000-83940000	1:82300000-83940000	76	5	7	5	9	5	7
ENSSSCG00000004458	TPBG	1	83850881	83840000:83860000	0.40575	L2	5.98032	4.53235	3.09716	0.232535	4.50084	7.1191	-0.229347	0.0928648	0.156316	-0.657643	0.240421	0.296536	1:82280000-83940000	1:82300000-83940000	1:82280000-83940000	1:82320000-83940000	1:83060000-83940000	1:82300000-83940000	81	2	5	4	3	1	3
ENSSSCG00000032485	NA	1	83910831	83900000:83920000	0.40475	L2	0	0	0	0	0	0	-0.224884	-0.0637031	-0.656138	-0.314233	-0.379154	-0.500193	1:82280000-83940000	1:82300000-83940000	1:82280000-83940000	1:82320000-83940000	1:83060000-83940000	1:82300000-83940000	77	0	1	2	2	0	2
ENSSSCG00000004460	IBTK	1	83973560	83960000:83980000	0.43385	H1	18.2898	18.7993	15.2391	2.30417	14.6289	19.7967	2.20059	1.96587	2.07023	1.52744	2.23292	1.95714	NA	1:83960000-86080000	NA	NA	NA	NA	77	1	0	1	1	0	2
ENSSSCG00000031482	NA	1	84378453	84360000:84380000	0.4244	H1	0	0	0	0	0	0	1.0776	1.67493	1.34992	1.71769	0.92834	1.57009	1:83980000-86080000	1:83960000-86080000	1:83980000-86060000	1:83980000-86040000	1:83980000-86040000	1:83980000-86060000	76	1	1	2	1	2	2
ENSSSCG00000004464	TENT5A	1	84545201	84540000:84560000	0.44805	H1	29.8849	29.0379	25.4787	3.28893	25.2515	33.4797	1.9816	1.7609	1.74981	1.45627	0.896018	1.81809	1:83980000-86080000	1:83960000-86080000	1:83980000-86060000	1:83980000-86040000	1:83980000-86040000	1:83980000-86060000	77	0	8	0	4	1	3
ENSSSCG00000049631	NA	1	85412056	85400000:85420000	0.3796	L2	0.715869	0.54389	0.256855	0.0159853	0.410891	0.732438	0.223375	0.0772954	-0.251213	-0.39918	-0.328435	0.618955	1:83980000-86080000	1:83960000-86080000	1:83980000-86060000	1:83980000-86040000	1:83980000-86040000	1:83980000-86060000	81	2	0	1	1	0	3
ENSSSCG00000046012	NA	1	85541235	85540000:85560000	0.38845	L2	0.468588	0.346442	0.435886	0	0.0842938	0.477041	0.862671	0.552111	0.141583	0.230087	0.169781	0.655893	1:83980000-86080000	1:83960000-86080000	1:83980000-86060000	1:83980000-86040000	1:83980000-86040000	1:83980000-86060000	81	1	0	1	0	0	0
ENSSSCG00000046535	NA	1	85693689	85680000:85700000	0.40255	L2	1.36033	0.841934	0.378437	0.0408145	0.556058	0.623321	0.565246	0.22962	0.113041	0.269561	0.171077	1.06344	1:83980000-86080000	1:83960000-86080000	1:83980000-86060000	1:83980000-86040000	1:83980000-86040000	1:83980000-86060000	79	0	0	0	0	0	0
ENSSSCG00000004465	BCKDHB	1	86017600	86000000:86020000	0.43975	H1	20.9525	11.6814	19.0714	3.48892	28.5718	18.1159	0.912624	1.31598	1.2718	1.54161	1.37204	2.12807	1:83980000-86080000	1:83960000-86080000	1:83980000-86060000	1:83980000-86040000	1:83980000-86040000	1:83980000-86060000	78	3	0	4	0	0	0
ENSSSCG00000004466	TTK	1	86125718	86120000:86140000	0.3942	L2	0.364072	0.572085	0.34339	0.0237714	7.45791	0.322271	0.295538	1.06641	0.569976	0.71733	0.608861	0.513488	NA	NA	NA	NA	NA	NA	79	0	1	1	2	0	0
ENSSSCG00000028080	ELOVL4	1	86163838	86160000:86180000	0.41455	H1	2.81443	1.87681	1.64513	0.158679	3.10715	1.10254	0.483268	0.770006	0.0723834	0.209096	0.27652	0.672916	NA	NA	NA	NA	NA	NA	79	2	2	2	2	3	1
ENSSSCG00000032015	SH3BGRL2	1	86481570	86480000:86500000	0.42225	H1	13.4866	11.3966	18.0517	2.1516	17.3462	19.0175	0.644415	0.794612	0.834101	1.24431	1.31162	0.910639	1:86260000-87460000	1:86260000-87420000	1:86240000-87380000	1:86260000-87440000	1:86260000-87440000	1:86260000-87420000	79	1	2	0	0	0	0
ENSSSCG00000004469	LCA5	1	86516306	86500000:86520000	0.4301	H1	4.0826	2.35915	2.79065	0.170227	1.37696	1.18131	0.318443	0.394169	0.639719	0.916793	0.219683	0.298929	1:86260000-87460000	1:86260000-87420000	1:86240000-87380000	1:86260000-87440000	1:86260000-87440000	1:86260000-87420000	79	0	0	0	1	0	0
ENSSSCG00000046076	NA	1	86765854	86760000:86780000	0.38105	L2	0.176963	0.209479	0.137642	0.0116928	0.0227959	0.189995	-0.494023	-0.939025	0.100076	-0.580856	-0.291131	-0.62927	1:86260000-87460000	1:86260000-87420000	1:86240000-87380000	1:86260000-87440000	1:86260000-87440000	1:86260000-87420000	82	1	0	2	2	0	2
ENSSSCG00000050526	NA	1	86854864	86840000:86860000	0.38665	L2	0.593903	0.784477	0.441207	0.0104357	0.33929	0.56369	0.220908	-0.460831	-0.152521	-0.0623429	0.407459	-0.0444037	1:86260000-87460000	1:86260000-87420000	1:86240000-87380000	1:86260000-87440000	1:86260000-87440000	1:86260000-87420000	81	1	0	2	2	0	0
ENSSSCG00000004470	HMGN3	1	86953923	86940000:86960000	0.4215	H1	48.436	38.0985	44.2426	4.52489	46.2031	43.9698	1.42929	1.45462	1.73132	1.30877	2.24915	1.62867	1:86260000-87460000	1:86260000-87420000	1:86240000-87380000	1:86260000-87440000	1:86260000-87440000	1:86260000-87420000	78	1	3	3	1	0	4
ENSSSCG00000004473	PHIP	1	87117111	87100000:87120000	0.39165	L2	37.6879	37.9797	24.1748	2.63591	22.0055	30.1966	1.86654	2.12994	2.41246	2.35014	2.78315	2.74948	1:86260000-87460000	1:86260000-87420000	1:86240000-87380000	1:86260000-87440000	1:86260000-87440000	1:86260000-87420000	76	2	4	2	2	2	4
ENSSSCG00000044875	NA	1	87285792	87280000:87300000	0.39245	L2	0	0	0	0	0	0	0.00444242	0.785243	-0.00422134	0.643936	-0.071279	-0.27831	1:86260000-87460000	1:86260000-87420000	1:86240000-87380000	1:86260000-87440000	1:86260000-87440000	1:86260000-87420000	79	2	3	2	1	2	0
ENSSSCG00000044964	NA	1	87287931	87280000:87300000	0.39245	L2	0	0	0	0	0.0502212	0	0.00444242	0.785243	-0.00422134	0.643936	-0.071279	-0.27831	1:86260000-87460000	1:86260000-87420000	1:86240000-87380000	1:86260000-87440000	1:86260000-87440000	1:86260000-87420000	79	2	3	2	1	2	0
ENSSSCG00000004472	IRAK1BP1	1	87329717	87320000:87340000	0.39965	L2	3.75852	3.67395	5.19148	0.413542	3.056	3.5468	-0.0817135	0.647989	0.663383	-0.271535	-0.171871	0.000304732	1:86260000-87460000	1:86260000-87420000	1:86240000-87380000	1:86260000-87440000	1:86260000-87440000	1:86260000-87420000	82	0	0	0	0	0	0
ENSSSCG00000048044	NA	1	87537641	87520000:87540000	0.3596	L1	0.168639	0.20305	0	0	0.0770288	0	-1.53776	-2.59114	-2.27557	-2.46293	-2.0486	-1.61735	NA	NA	NA	NA	NA	NA	87	1	1	3	0	1	0
ENSSSCG00000044832	NA	1	87812329	87800000:87820000	0.4123	H1	0.570261	1.40697	0.293366	0	0.0682475	0.717691	-1.99837	-1.74166	-1.85583	-2.31875	-2.17341	-2.56217	NA	NA	NA	NA	NA	NA	87	6	6	2	5	5	8
ENSSSCG00000034152	MEI4	1	88399111	88380000:88400000	0.4168	H1	0	0	0.0561684	0.00904896	0	0.060422	-1.84081	-1.55984	-1.96176	-1.55352	-2.05769	-1.70845	1:87900000-90060000	1:87920000-90040000	1:87900000-90060000	1:87900000-90040000	1:87880000-90040000	1:87900000-90060000	86	0	1	1	0	0	1
ENSSSCG00000004475	HTR1B	1	88596215	88580000:88600000	0.40285	L2	1.6732	0.654384	0.109741	0.0297494	0.469635	0.426008	-1.23808	-1.6886	-1.55971	-1.48511	-1.58866	-1.72019	1:87900000-90060000	1:87920000-90040000	1:87900000-90060000	1:87900000-90040000	1:87880000-90040000	1:87900000-90060000	87	0	2	1	0	0	0
ENSSSCG00000046698	NA	1	89263930	89260000:89280000	0.3855	L2	1.41747	1.87398	0.914675	0.0467347	0.811306	1.64093	-1.78147	-2.59802	-2.23837	-2.55322	-2.15706	-1.7802	1:87900000-90060000	1:87920000-90040000	1:87900000-90060000	1:87900000-90040000	1:87880000-90040000	1:87900000-90060000	86	2	1	1	2	1	3
ENSSSCG00000004477	IMPG1	1	89835944	89820000:89840000	0.3841	L2	0.435948	0.262493	0.287894	0.00691032	0.0748899	0.267317	-1.76217	-1.24693	-2.20526	-1.6827	-2.323	-1.40389	1:87900000-90060000	1:87920000-90040000	1:87900000-90060000	1:87900000-90040000	1:87880000-90040000	1:87900000-90060000	86	0	0	0	0	0	0
ENSSSCG00000004478	MYO6	1	90137734	90120000:90140000	0.4022	L2	29.5544	27.2865	24.5891	2.20702	21.6683	33.3939	2.81254	3.36693	3.16958	2.89945	3.09516	3.6108	NA	1:90100000-90620000	1:90120000-90620000	1:90120000-90620000	1:90100000-90620000	1:90120000-90620000	74	0	0	0	0	0	0
ENSSSCG00000020702	SENP6	1	90299981	90280000:90300000	0.40035	L2	116.2	124.84	148.333	11.9705	80.7884	155.933	3.18649	3.6204	4.03528	4.39653	3.10665	4.41277	1:90140000-92800000	1:90100000-90620000	1:90120000-90620000	1:90120000-90620000	1:90100000-90620000	1:90120000-90620000	72	0	3	0	1	0	2
ENSSSCG00000004479	FILIP1	1	90388400	90380000:90400000	0.38735	L2	15.1107	23.5611	4.7768	0.383786	6.32388	9.47851	2.21659	2.97871	2.5176	2.36163	2.47841	2.42727	1:90140000-92800000	1:90100000-90620000	1:90120000-90620000	1:90120000-90620000	1:90100000-90620000	1:90120000-90620000	75	10	11	12	13	8	11
ENSSSCG00000033155	TMEM30A	1	90650685	90640000:90660000	0.3857	L2	68.0465	75.5947	108.503	15.8455	80.8141	143.956	3.84444	4.26021	4.09242	3.86133	3.68227	4.3851	1:90140000-92800000	NA	NA	NA	NA	NA	74	3	9	4	4	3	7
ENSSSCG00000004480	COX7A2	1	90696698	90680000:90700000	0.38995	L2	76.3176	129.845	126.42	42.1359	180.289	104.815	3.80296	3.90966	3.13186	2.63429	3.39233	3.65246	1:90140000-92800000	1:90660000-92800000	1:90680000-92800000	1:90660000-92820000	1:90660000-92820000	1:90660000-92820000	74	3	5	7	5	1	8
ENSSSCG00000004484	COL12A1	1	90744429	90740000:90760000	0.43535	H1	145.622	156.92	94.6586	7.44293	111.893	115.059	1.24859	2.24853	1.41179	1.33406	0.866747	2.33771	1:90140000-92800000	1:90660000-92800000	1:90680000-92800000	1:90660000-92820000	1:90660000-92820000	1:90660000-92820000	78	12	12	15	11	5	14
ENSSSCG00000044069	NA	1	91627667	91620000:91640000	0.3962	L2	0.147283	0.363404	0.469275	0.0336606	0.118169	0.404772	0.603844	0.359896	-0.0742555	-0.182131	0.0595658	0.647443	1:90140000-92800000	1:90660000-92800000	1:90680000-92800000	1:90660000-92820000	1:90660000-92820000	1:90660000-92820000	81	1	0	1	3	0	1
ENSSSCG00000004485	CD109	1	92286747	92280000:92300000	0.4154	H1	19.1791	14.7327	11.2853	1.712	13.3447	20.4649	2.36206	2.90554	2.85802	2.60185	2.80484	2.13398	1:90140000-92800000	1:90660000-92800000	1:90680000-92800000	1:90660000-92820000	1:90660000-92820000	1:90660000-92820000	77	3	1	5	7	3	4
ENSSSCG00000050469	NA	1	92274159	92260000:92280000	0.38605	L2	2.2229	1.7421	1.48654	0.0488306	0.837236	2.31632	1.66331	2.811	2.28659	2.5028	2.17707	2.07139	1:90140000-92800000	1:90660000-92800000	1:90680000-92800000	1:90660000-92820000	1:90660000-92820000	1:90660000-92820000	77	4	1	7	5	3	2
ENSSSCG00000004486	SLC17A5	1	92286841	92280000:92300000	0.4154	H1	9.81418	12.1193	13.9791	1.48833	10.5981	12.4387	2.36206	2.90554	2.85802	2.60185	2.80484	2.13398	1:90140000-92800000	1:90660000-92800000	1:90680000-92800000	1:90660000-92820000	1:90660000-92820000	1:90660000-92820000	77	3	1	5	7	3	4
ENSSSCG00000004489	NA	1	92421005	92420000:92440000	0.4501	H1	3417.44	2932.08	3443.79	802.866	3373.43	3910.71	2.96214	4.25351	3.33467	3.26123	3.12036	3.58226	1:90140000-92800000	1:90660000-92800000	1:90680000-92800000	1:90660000-92820000	1:90660000-92820000	1:90660000-92820000	76	4	4	4	4	4	4
ENSSSCG00000037674	NA	1	92424727	92420000:92440000	0.4501	H1	0.976603	3.04828	0.711621	0.382479	0.260368	0.884557	2.96214	4.25351	3.33467	3.26123	3.12036	3.58226	1:90140000-92800000	1:90660000-92800000	1:90680000-92800000	1:90660000-92820000	1:90660000-92820000	1:90660000-92820000	76	4	4	4	4	4	4
ENSSSCG00000004487	MTO1	1	92483236	92480000:92500000	0.41165	H1	3.20558	3.7779	2.89141	0.415566	3.68882	4.08452	0.953373	1.93673	0.938168	1.70948	1.51651	1.79767	1:90140000-92800000	1:90660000-92800000	1:90680000-92800000	1:90660000-92820000	1:90660000-92820000	1:90660000-92820000	76	1	2	1	2	2	2
ENSSSCG00000021383	CGAS	1	92483327	92480000:92500000	0.41165	H1	1.95804	2.57438	1.36454	0.0843543	1.26449	1.83065	0.953373	1.93673	0.938168	1.70948	1.51651	1.79767	1:90140000-92800000	1:90660000-92800000	1:90680000-92800000	1:90660000-92820000	1:90660000-92820000	1:90660000-92820000	76	1	2	1	2	2	2
ENSSSCG00000033160	NA	1	92952053	92940000:92960000	0.36015	L1	0	0	0	0	0	0	-5.03785	-5.2058	-5.29405	-5.03836	-5.09852	-5.72948	1:92880000-95340000	NA	1:92880000-95300000	NA	NA	1:92920000-95320000	89	0	0	0	0	0	0
ENSSSCG00000045399	NA	1	93013343	93000000:93020000	0.34785	L1	0.0329734	0.163926	0.077011	0.00413905	0.0960662	0.0489581	-3.39845	-4.39583	-3.85875	-3.95465	-3.52824	-4.76549	1:92880000-95340000	1:92980000-95320000	1:92880000-95300000	NA	NA	1:92920000-95320000	91	1	1	1	2	1	2
ENSSSCG00000031165	NA	1	93020917	93020000:93040000	0.3602	L1	0	0	0	0	0	0	-3.54993	-4.03457	-3.64977	-3.80488	-2.90345	-3.24136	1:92880000-95340000	1:92980000-95320000	1:92880000-95300000	1:93020000-95300000	1:93020000-95300000	1:92920000-95320000	91	1	0	1	0	1	2
ENSSSCG00000039396	NA	1	93046903	93040000:93060000	0.36285	L1	0	0	0	0	0	0	-3.77734	-3.71654	-5.37556	-3.45751	-2.11386	-3.58712	1:92880000-95340000	1:92980000-95320000	1:92880000-95300000	1:93020000-95300000	1:93020000-95300000	1:92920000-95320000	91	4	4	1	3	1	4
ENSSSCG00000035076	NA	1	93085493	93080000:93100000	0.35845	L1	0	0	0	0	0	0	-3.60566	-3.30869	-4.52741	-3.97198	-3.39692	-4.4116	1:92880000-95340000	1:92980000-95320000	1:92880000-95300000	1:93020000-95300000	1:93020000-95300000	1:92920000-95320000	91	0	0	0	1	0	0
ENSSSCG00000031966	NA	1	93111777	93100000:93120000	0.36695	L1	0	0	0	0	0	0	-4.14674	-3.82928	-4.49104	-4.88521	-3.61283	-4.316	1:92880000-95340000	1:92980000-95320000	1:92880000-95300000	1:93020000-95300000	1:93020000-95300000	1:92920000-95320000	90	0	2	0	1	0	1
ENSSSCG00000005790	NA	1	93149390	93140000:93160000	0.3611	L1	0	0	0	0	0	0	-3.74445	-4.1452	-4.58769	-3.15721	-3.46086	-3.69812	1:92880000-95340000	1:92980000-95320000	1:92880000-95300000	1:93020000-95300000	1:93020000-95300000	1:92920000-95320000	90	1	1	0	2	0	0
ENSSSCG00000051179	NA	1	93162361	93160000:93180000	0.45	H1	0.0180522	0.0313203	0.0246326	0.0033554	0.0243188	0.0354456	-3.5297	-4.38983	-4.15998	-3.56057	-4.26067	-4.23681	1:92880000-95340000	1:92980000-95320000	1:92880000-95300000	1:93020000-95300000	1:93020000-95300000	1:92920000-95320000	90	0	1	2	0	0	1
ENSSSCG00000044547	NA	1	94059158	94040000:94060000	0.3482	L1	1.19845	1.31337	0.495391	0.0252995	0.563581	0.90844	-0.828132	-1.1008	-1.38192	-0.415383	-1.1629	-1.35476	1:92880000-95340000	1:92980000-95320000	1:92880000-95300000	1:93020000-95300000	1:93020000-95300000	1:92920000-95320000	88	2	2	5	0	0	1
ENSSSCG00000041974	NA	1	94173764	94160000:94180000	0.39095	L2	0	11.9375	2.37652	0	0	1.63388	0.293769	-1.57075	-0.306577	-1.48171	-0.943327	-0.282022	1:92880000-95340000	1:92980000-95320000	1:92880000-95300000	1:93020000-95300000	1:93020000-95300000	1:92920000-95320000	86	7	3	2	5	0	3
ENSSSCG00000004490	SETBP1	1	94295637	94280000:94300000	0.42515	H1	27.5546	23.7395	22.5397	0.873151	12.8334	27.5197	0.659816	0.767524	0.594063	0.343314	-0.334597	0.826218	1:92880000-95340000	1:92980000-95320000	1:92880000-95300000	1:93020000-95300000	1:93020000-95300000	1:92920000-95320000	87	11	14	8	15	8	9
ENSSSCG00000045948	NA	1	94402481	94400000:94420000	0.4346	H1	0.326136	0.145585	0.191313	0.0122355	0.189655	0.453095	2.1811	2.01239	1.86103	2.26953	1.08092	2.73011	1:92880000-95340000	1:92980000-95320000	1:92880000-95300000	1:93020000-95300000	1:93020000-95300000	1:92920000-95320000	81	4	3	2	3	0	0
ENSSSCG00000050379	NA	1	94735587	94720000:94740000	0.3631	L1	0.282749	0.210599	0.162264	0.00467839	0.149764	0.225029	0.505638	-0.625264	-1.07373	-0.558518	-0.851513	0.450717	1:92880000-95340000	1:92980000-95320000	1:92880000-95300000	1:93020000-95300000	1:93020000-95300000	1:92920000-95320000	89	1	4	0	0	0	1
ENSSSCG00000050905	NA	1	94920447	94920000:94940000	0.4262	H1	0.403837	0.227372	0.157919	0.00146353	0.155136	0.189786	-0.691415	-0.58354	-0.69017	-0.808459	-1.15331	-0.391621	1:92880000-95340000	1:92980000-95320000	1:92880000-95300000	1:93020000-95300000	1:93020000-95300000	1:92920000-95320000	87	0	0	0	0	0	0
ENSSSCG00000004491	SLC14A2	1	95255632	95240000:95260000	0.4534	H1	0.136716	0.158926	0.169008	0.001864	0.142592	0.133564	0.943952	1.72759	0.633115	0.43035	0.0344117	0.736743	1:92880000-95340000	1:92980000-95320000	1:92880000-95300000	1:93020000-95300000	1:93020000-95300000	1:92920000-95320000	85	2	0	1	0	0	0
ENSSSCG00000004492	SLC14A1	1	95354805	95340000:95360000	0.44815	H1	0.16377	0.161957	0.035388	0	0.0360263	0.251979	-0.174534	-0.098856	0.041449	0.580638	0.0409223	0.55243	NA	NA	NA	NA	NA	NA	87	1	1	8	5	2	2
ENSSSCG00000004493	SIGLEC15	1	95475447	95460000:95480000	0.41855	H1	0.558017	0.637869	0.364785	0.0177859	0.299955	0.622847	-0.0709149	0.17964	0.912453	0.296318	0.596337	0.129392	NA	NA	1:95360000-96340000	NA	1:95380000-96340000	NA	85	0	0	0	2	1	1
ENSSSCG00000021072	EPG5	1	95616755	95600000:95620000	0.41735	H1	10.8619	9.6124	8.76936	0.783417	7.81834	11.9303	2.46932	2.50628	3.01578	3.1707	3.15911	2.64935	NA	NA	1:95360000-96340000	NA	1:95380000-96340000	NA	80	1	1	2	1	1	1
ENSSSCG00000004499	ATP5F1A	1	95750875	95740000:95760000	0.43305	H1	67.5358	56.2825	66.8326	15.0991	93.5916	61.4015	3.06538	3.22373	3.63207	3.4028	3.56802	3.59555	NA	NA	1:95360000-96340000	NA	1:95380000-96340000	NA	80	0	0	3	2	1	1
ENSSSCG00000004498	HAUS1	1	95756244	95740000:95760000	0.43305	H1	5.89781	10.1397	9.00451	1.38715	8.29286	8.80457	3.06538	3.22373	3.63207	3.4028	3.56802	3.59555	NA	NA	1:95360000-96340000	NA	1:95380000-96340000	NA	80	0	0	3	2	1	1
ENSSSCG00000004500	C18orf25	1	95809187	95800000:95820000	0.45825	H1	14.2124	13.9124	11.906	0.80432	13.6431	13.878	2.52039	3.36778	3.38751	3.20109	3.03442	3.41759	1:95760000-96340000	1:95780000-96320000	1:95360000-96340000	1:95780000-96340000	1:95380000-96340000	1:95760000-96340000	79	0	2	6	6	3	3
ENSSSCG00000004502	RNF165	1	95951414	95940000:95960000	0.4738	H2	1.78121	0.753206	1.22266	0.0579671	0.700409	1.17192	0.917166	2.17357	1.59414	1.85326	1.54262	0.775331	1:95760000-96340000	1:95780000-96320000	1:95360000-96340000	1:95780000-96340000	1:95380000-96340000	1:95760000-96340000	82	1	1	2	1	0	3
ENSSSCG00000004503	LOXHD1	1	96276992	96260000:96280000	0.4764	H2	0	0.0261541	0.0274191	0	0.011511	0	0.135999	0.731759	0.854433	0.893284	0.49295	-0.250591	1:95760000-96340000	1:95780000-96320000	1:95360000-96340000	1:95780000-96340000	1:95380000-96340000	1:95760000-96340000	86	5	5	9	5	3	5
ENSSSCG00000032053	ST8SIA5	1	96375868	96360000:96380000	0.46455	H2	0.480997	0.418107	0.498403	0.0384506	0.562158	0.423043	-0.34035	-0.229359	0.570569	-0.158854	0.0812647	-0.560832	NA	NA	NA	NA	NA	NA	87	0	0	0	0	0	0
ENSSSCG00000034730	PIAS2	1	96545777	96540000:96560000	0.4277	H1	31.7325	27.1799	39.4959	2.28364	28.132	40.2152	2.46736	2.3724	2.7985	2.33346	2.59192	2.26868	NA	NA	NA	NA	NA	NA	81	0	0	0	0	0	0
ENSSSCG00000022643	KATNAL2	1	96566849	96560000:96580000	0.4285	H1	1.88442	0.35011	0.312379	0.021078	0.265919	0.28256	1.09347	1.21753	2.73944	1.73473	2.13791	1.46808	NA	NA	NA	NA	NA	NA	81	1	0	0	0	0	0
ENSSSCG00000005771	HDHD2	1	96729441	96720000:96740000	0.43455	H1	6.50874	8.502	7.16699	0.831176	7.23805	8.29322	1.61552	2.04452	2.28729	2.47976	2.1467	1.90366	1:96580000-97340000	1:96600000-97320000	1:96580000-97360000	1:96600000-97340000	1:96580000-97320000	1:96580000-97340000	83	0	0	1	3	0	0
ENSSSCG00000005768	NA	1	96763821	96760000:96780000	0.42295	H1	15.3178	13.8395	19.8677	2.74415	16.7134	21.7101	1.55399	1.83622	1.71687	1.97281	1.18872	1.47774	1:96580000-97340000	1:96600000-97320000	1:96580000-97360000	1:96600000-97340000	1:96580000-97320000	1:96580000-97340000	83	0	1	1	2	0	0
ENSSSCG00000005767	SKOR2	1	96842064	96840000:96860000	0.4971	H2	0	0	0	0	0	0	-1.95738	-1.15553	-1.0816	-0.739794	-1.57482	-1.35822	1:96580000-97340000	1:96600000-97320000	1:96580000-97360000	1:96600000-97340000	1:96580000-97320000	1:96580000-97340000	88	0	0	3	1	0	2
ENSSSCG00000004505	SMAD2	1	97511358	97500000:97520000	0.42665	H1	38.5363	45.2366	34.3619	4.52444	29.1386	47.1884	3.74721	3.76133	3.72644	3.70254	3.70819	3.20367	1:97380000-98020000	1:97360000-98020000	1:97420000-98040000	1:97400000-98020000	1:97380000-98040000	1:97400000-98020000	80	1	2	0	2	2	3
ENSSSCG00000028076	ZBTB7C	1	98015089	98000000:98020000	0.48975	H2	0.698843	1.23317	0.627902	0.0229626	0.707925	0.603887	1.43903	1.98279	1.84683	1.92328	1.52068	1.92154	1:97380000-98020000	1:97360000-98020000	1:97420000-98040000	1:97400000-98020000	1:97380000-98040000	1:97400000-98020000	83	1	4	3	0	4	5
ENSSSCG00000004506	CTIF	1	98133342	98120000:98140000	0.4749	H2	18.0149	14.0711	20.9185	0.713872	17.9384	18.872	3.09254	3.67502	3.52134	3.04072	3.38813	3.59908	1:98080000-99040000	1:98100000-99040000	1:98120000-99020000	1:98100000-99020000	1:98100000-99020000	1:98120000-99040000	77	2	3	3	3	3	3
ENSSSCG00000004507	SMAD7	1	98542382	98540000:98560000	0.48625	H2	2.53816	3.41671	4.57732	0.428039	5.62827	2.49059	4.34964	4.85228	4.69911	4.39731	4.06787	4.87321	1:98080000-99040000	1:98100000-99040000	1:98120000-99020000	1:98100000-99020000	1:98100000-99020000	1:98120000-99040000	75	4	8	7	9	7	10
ENSSSCG00000049139	NA	1	98631262	98620000:98640000	0.4287	H1	2.31106	2.3988	1.21252	0.061815	1.33717	2.09147	2.13602	3.23407	2.96428	3.29331	2.62036	2.91591	1:98080000-99040000	1:98100000-99040000	1:98120000-99020000	1:98100000-99020000	1:98100000-99020000	1:98120000-99040000	77	3	2	0	2	1	3
ENSSSCG00000004508	DYM	1	99024642	99020000:99040000	0.42135	H1	38.9758	30.6534	28.1424	2.15884	21.1899	32.9969	3.43646	4.30078	3.97911	4.20316	3.9877	5.29039	1:98080000-99040000	1:98100000-99040000	NA	NA	NA	1:98120000-99040000	79	0	0	0	1	0	0
ENSSSCG00000035007	RPL17-C18orf32	1	99048410	99040000:99060000	0.43705	H1	745.062	542.114	737.338	139.852	693.154	798.705	3.18884	3.81328	3.91068	3.85564	3.27269	3.69973	NA	NA	NA	NA	NA	NA	79	3	7	7	7	4	6
ENSSSCG00000004509	LIPG	1	99081938	99080000:99100000	0.47475	H2	1.76014	1.83763	2.06017	0.415443	2.9719	2.66312	1.7263	2.25984	2.56895	2.13511	1.79028	2.66001	NA	NA	1:99080000-100000000	NA	1:99080000-100000000	NA	79	5	4	6	7	4	6
ENSSSCG00000043017	NA	1	99269536	99260000:99280000	0.44725	H1	0.181924	0.205494	0.0509524	0.00744451	0.025347	0.344182	1.14084	2.48457	2.19652	1.85807	1.7716	2.55429	1:99100000-99940000	1:99100000-99980000	1:99080000-100000000	1:99100000-100000000	1:99080000-100000000	1:99100000-99980000	81	5	8	3	7	4	5
ENSSSCG00000004510	ACAA2	1	99332381	99320000:99340000	0.3932	L2	55.8357	45.4303	66.3473	8.78962	72.1239	35.7544	0.581512	1.52369	1.165	1.14852	1.42722	1.54156	1:99100000-99940000	1:99100000-99980000	1:99080000-100000000	1:99100000-100000000	1:99080000-100000000	1:99100000-99980000	85	1	0	0	0	0	0
ENSSSCG00000004511	NA	1	99809899	99800000:99820000	0.4643	H2	0.337989	0.991494	0.613941	0.0293859	0.447808	0.485838	-0.664309	0.0708064	0.408649	-0.0922198	-0.513815	0.162643	1:99100000-99940000	1:99100000-99980000	1:99080000-100000000	1:99100000-100000000	1:99080000-100000000	1:99100000-99980000	87	0	0	1	0	1	2
ENSSSCG00000049462	NA	1	99729403	99720000:99740000	0.43265	H1	0.98363	0.795518	0.0900225	0.00626711	0.392303	0.260126	-1.71853	-1.07781	-0.466022	-1.32147	-1.04073	-1.40504	1:99100000-99940000	1:99100000-99980000	1:99080000-100000000	1:99100000-100000000	1:99080000-100000000	1:99100000-99980000	89	3	3	2	2	1	2
ENSSSCG00000045942	NA	1	99747458	99740000:99760000	0.43205	H1	2.08541	2.14511	1.62555	0.0702794	1.72499	2.89755	-1.40849	-1.00607	-0.584572	-1.69791	-1.24566	-2.006	1:99100000-99940000	1:99100000-99980000	1:99080000-100000000	1:99100000-100000000	1:99080000-100000000	1:99100000-99980000	89	0	1	1	1	0	1
ENSSSCG00000041158	NA	1	99841641	99840000:99860000	0.3726	L2	0.276412	0.194184	0.0975606	0.0115533	0.144318	0.256988	-0.293405	0.38416	1.02649	0.604114	0.562448	0.39642	1:99100000-99940000	1:99100000-99980000	1:99080000-100000000	1:99100000-100000000	1:99080000-100000000	1:99100000-99980000	87	1	0	0	1	0	1
ENSSSCG00000004516	MBD1	1	99917328	99900000:99920000	0.4676	H2	19.9243	19.0917	13.5153	1.6165	16.4618	19.2282	1.59156	1.92488	2.50829	1.97993	2.4117	2.56884	1:99100000-99940000	1:99100000-99980000	1:99080000-100000000	1:99100000-100000000	1:99080000-100000000	1:99100000-99980000	85	0	1	0	0	0	0
ENSSSCG00000004517	CXXC1	1	99940130	99940000:99960000	0.42765	H1	10.0906	7.4746	9.53396	0.826023	7.90856	10.5892	1.73094	2.04293	2.58103	2.4683	1.82893	1.93464	NA	1:99100000-99980000	1:99080000-100000000	1:99100000-100000000	1:99080000-100000000	1:99100000-99980000	85	0	0	0	1	0	1
ENSSSCG00000004518	SKA1	1	99976485	99960000:99980000	0.4334	H1	0.144586	0.575074	0.58857	0.0375857	0.726689	0.469644	0.80426	1.20408	1.55761	1.42962	1.6501	1.26606	NA	1:99100000-99980000	1:99080000-100000000	1:99100000-100000000	1:99080000-100000000	1:99100000-99980000	85	1	0	0	4	2	2
ENSSSCG00000004520	MAPK4	1	100107935	100100000:100120000	0.4324	H1	0.232211	0.0107971	0.0511772	0.00904531	0.113918	0.163005	-0.532172	-0.748562	-0.64175	-0.650292	-1.1377	-1.12053	NA	NA	NA	NA	NA	NA	89	0	0	0	0	0	0
ENSSSCG00000004521	MRO	1	100512463	100500000:100520000	0.3802	L2	0	0.0613507	0.0167999	0	0.12863	0.0253028	1.69003	2.81985	2.3567	1.88905	2.7259	2.50973	1:100320000-100940000	1:100320000-101180000	1:100320000-103020000	1:100360000-103020000	1:100360000-100900000	1:100360000-103060000	81	1	4	3	4	3	2
ENSSSCG00000004522	ME2	1	100419427	100400000:100420000	0.42585	H1	17.6258	21.7874	13.7294	1.60493	16.5632	26.8752	1.36594	2.66794	1.9722	2.21569	2.42581	1.60205	1:100320000-100940000	1:100320000-101180000	1:100320000-103020000	1:100360000-103020000	1:100360000-100900000	1:100360000-103060000	84	0	0	1	2	0	1
ENSSSCG00000024479	ELAC1	1	100514760	100500000:100520000	0.3802	L2	10.7436	5.22343	7.81362	0.632705	9.05989	8.90433	1.69003	2.81985	2.3567	1.88905	2.7259	2.50973	1:100320000-100940000	1:100320000-101180000	1:100320000-103020000	1:100360000-103020000	1:100360000-100900000	1:100360000-103060000	81	1	4	3	4	3	2
ENSSSCG00000004524	SMAD4	1	100514791	100500000:100520000	0.3802	L2	67.805	69.5001	66.7761	6.86879	50.2151	74.4186	1.69003	2.81985	2.3567	1.88905	2.7259	2.50973	1:100320000-100940000	1:100320000-101180000	1:100320000-103020000	1:100360000-103020000	1:100360000-100900000	1:100360000-103060000	81	1	4	3	4	3	2
ENSSSCG00000034427	MEX3C	1	100699765	100680000:100700000	0.4099	L2	13.0205	13.8923	9.90191	1.66018	12.7947	13.0228	2.84196	3.58767	3.49982	3.02513	3.18721	3.19584	1:100320000-100940000	1:100320000-101180000	1:100320000-103020000	1:100360000-103020000	1:100360000-100900000	1:100360000-103060000	84	0	1	0	0	0	0
ENSSSCG00000041603	NA	1	100967925	100960000:100980000	0.41105	H1	26.8459	8.73292	15.7179	0.262081	5.60776	17.4312	0.254357	-0.468321	-0.624909	0.240821	-1.4511	-0.963074	NA	1:100320000-101180000	1:100320000-103020000	1:100360000-103020000	NA	1:100360000-103060000	89	3	2	1	0	1	2
ENSSSCG00000040836	DCC	1	102080200	102080000:102100000	0.3617	L1	0.022612	0.0298878	0.0641607	0.0209635	0.110399	0.24721	-2.95707	-3.37008	-2.96193	-2.79753	-3.05597	-2.71277	1:101260000-103040000	1:101280000-103040000	1:100320000-103020000	1:100360000-103020000	1:101240000-103040000	1:100360000-103060000	93	3	3	3	1	2	3
ENSSSCG00000043936	NA	1	102767687	102760000:102780000	0.388	L2	0.63194	1.19763	0.489324	0	0.245247	0.549082	-2.53786	-3.30031	-3.01902	-3.64296	-2.66595	-3.42845	1:101260000-103040000	1:101280000-103040000	1:100320000-103020000	1:100360000-103020000	1:101240000-103040000	1:100360000-103060000	90	1	0	0	1	0	2
ENSSSCG00000004528	MBD2	1	103752427	103740000:103760000	0.3877	L2	31.2168	28.4726	33.9977	2.30131	25.0941	41.1112	2.8284	3.0898	3.2204	3.46254	3.77896	3.01298	1:103620000-104460000	1:103120000-104220000	1:103620000-104220000	1:103620000-104220000	1:103640000-104180000	1:103640000-104200000	80	4	3	4	5	3	3
ENSSSCG00000004529	POLI	1	103794071	103780000:103800000	0.3953	L2	8.2809	7.54798	9.23645	1.21378	7.44872	13.0176	2.36849	2.96742	3.17474	2.82697	3.00886	2.6469	1:103620000-104460000	1:103120000-104220000	1:103620000-104220000	1:103620000-104220000	1:103640000-104180000	1:103640000-104200000	80	3	4	6	4	5	5
ENSSSCG00000004530	STARD6	1	103859513	103840000:103860000	0.3677	L1	9.00857	3.59277	4.39432	0.198256	2.88602	6.46926	0.90913	1.5562	1.50574	1.77131	1.2677	1.77137	1:103620000-104460000	1:103120000-104220000	1:103620000-104220000	1:103620000-104220000	1:103640000-104180000	1:103640000-104200000	87	8	5	5	5	4	2
ENSSSCG00000004531	C18orf54	1	103861246	103860000:103880000	0.3582	L1	6.07724	8.33446	4.73727	0.841609	5.36587	8.69342	0.0299172	1.29915	1.03453	1.0146	0.98363	1.09743	1:103620000-104460000	1:103120000-104220000	1:103620000-104220000	1:103620000-104220000	1:103640000-104180000	1:103640000-104200000	87	5	4	4	4	3	6
ENSSSCG00000038606	NA	1	103906316	103900000:103920000	0.37625	L2	0.166834	0.165879	0.0210242	0.0163672	0.384044	0.224499	-1.08466	-0.834634	-1.09951	-1.08481	-0.603225	-1.23958	1:103620000-104460000	1:103120000-104220000	1:103620000-104220000	1:103620000-104220000	1:103640000-104180000	1:103640000-104200000	89	7	2	3	5	2	5
ENSSSCG00000041749	NA	1	103947489	103940000:103960000	0.4161	H1	0.293285	0	0.541664	0.0276537	0	0.131749	-1.86646	-1.22339	-1.81683	-2.41011	-1.65926	-1.48382	1:103620000-104460000	1:103120000-104220000	1:103620000-104220000	1:103620000-104220000	1:103640000-104180000	1:103640000-104200000	89	6	6	6	5	1	7
ENSSSCG00000048009	NA	1	104042999	104040000:104060000	0.37415	L2	0	0	0	0	0	0.0434181	-2.64721	-2.99128	-2.53127	-2.84623	-3.01224	-2.44106	1:103620000-104460000	1:103120000-104220000	1:103620000-104220000	1:103620000-104220000	1:103640000-104180000	1:103640000-104200000	88	5	5	4	4	0	4
ENSSSCG00000039443	NA	1	104157073	104140000:104160000	0.38115	L2	0.678428	0.606137	0.543345	0.0223498	0.431266	0.677651	-2.19176	-2.94018	-2.4231	-2.4453	-3.28489	-2.57653	1:103620000-104460000	1:103120000-104220000	1:103620000-104220000	1:103620000-104220000	1:103640000-104180000	1:103640000-104200000	87	6	4	1	5	0	6
ENSSSCG00000035243	RAB27B	1	104241571	104240000:104260000	0.36105	L1	5.86963	3.62059	2.23139	0.167181	1.77309	2.86742	-1.45666	-1.358	-0.458633	-0.827173	-1.3488	-2.25775	1:103620000-104460000	NA	NA	NA	NA	NA	90	3	5	7	4	2	5
ENSSSCG00000004534	CCDC68	1	104474489	104460000:104480000	0.40235	L2	14.7131	10.3849	13.296	1.49787	12.6974	10.5499	-0.0888522	-0.0560495	0.188005	-0.166525	0.322787	-0.661265	NA	NA	NA	NA	1:104260000-106040000	NA	87	3	7	5	2	2	4
ENSSSCG00000004535	TCF4	1	105079919	105060000:105080000	0.3847	L2	111.517	120.301	72.6585	4.44824	67.0654	96.51	3.19569	4.42998	4.3997	3.50783	3.47996	3.73777	1:104520000-106040000	1:104520000-106040000	1:104540000-106040000	1:104540000-106040000	1:104260000-106040000	1:104520000-106040000	77	18	15	12	13	15	10
ENSSSCG00000032236	NA	1	105079597	105060000:105080000	0.3847	L2	0	0	0	0	0	0	3.19569	4.42998	4.3997	3.50783	3.47996	3.73777	1:104520000-106040000	1:104520000-106040000	1:104540000-106040000	1:104540000-106040000	1:104260000-106040000	1:104520000-106040000	77	18	15	12	13	15	10
ENSSSCG00000004537	TXNL1	1	106013574	106000000:106020000	0.3995	L2	60.8462	62.0637	77.3286	6.30426	58.4645	81.5483	4.0007	4.17628	4.58563	4.34863	4.52613	4.6217	1:104520000-106040000	1:104520000-106040000	1:104540000-106040000	1:104540000-106040000	1:104260000-106040000	1:104520000-106040000	73	4	6	6	6	0	5
ENSSSCG00000004538	WDR7	1	106036029	106020000:106040000	0.4246	H1	17.6715	16.9953	12.6071	0.88868	12.1639	16.5372	3.87784	4.3096	4.90011	4.57773	4.47238	4.55625	1:104520000-106040000	1:104520000-106040000	1:104540000-106040000	1:104540000-106040000	1:104260000-106040000	1:104520000-106040000	73	3	5	2	4	1	5
ENSSSCG00000046392	NA	1	106538690	106520000:106540000	0.4191	H1	0.237429	0	0	0	0.260799	0	-0.638951	0.0558438	0.379664	-0.217484	0.384211	-0.634437	1:106080000-106880000	1:106080000-106860000	1:106080000-106860000	1:106080000-106860000	1:106080000-106860000	1:106080000-106860000	81	1	2	5	2	1	3
ENSSSCG00000038971	ST8SIA3	1	106683664	106680000:106700000	0.4239	H1	0	0	0	0	0	0	-0.369167	0.957562	0.129717	0.65013	0.114644	-0.0458791	1:106080000-106880000	1:106080000-106860000	1:106080000-106860000	1:106080000-106860000	1:106080000-106860000	1:106080000-106860000	80	0	3	3	2	0	2
ENSSSCG00000004540	ONECUT2	1	106751173	106740000:106760000	0.506	H2	0.0466217	0.090219	0.0483327	0.00229553	0.0952659	0	1.36603	1.60434	1.4236	2.46107	2.08748	1.92859	1:106080000-106880000	1:106080000-106860000	1:106080000-106860000	1:106080000-106860000	1:106080000-106860000	1:106080000-106860000	77	2	0	2	0	0	2
ENSSSCG00000004541	FECH	1	106898418	106880000:106900000	0.43635	H1	12.1045	8.7073	11.4647	0.955103	10.7661	14.0113	3.71994	4.69622	4.54118	4.40741	4.5965	3.76823	NA	NA	NA	NA	NA	NA	73	4	7	9	1	6	8
ENSSSCG00000033063	NA	1	106885204	106880000:106900000	0.43635	H1	0	0	0	0	0	0	3.71994	4.69622	4.54118	4.40741	4.5965	3.76823	NA	NA	NA	NA	NA	NA	73	4	7	9	1	6	8
ENSSSCG00000004542	NARS1	1	106933118	106920000:106940000	0.43155	H1	58.9867	66.642	68.7723	7.54612	46.4727	81.6326	4.23495	5.10532	5.17265	5.02497	5.05537	4.95494	1:106920000-107620000	1:106920000-107840000	1:106920000-107620000	1:106920000-107840000	1:106920000-107840000	NA	72	4	2	5	2	4	4
ENSSSCG00000004543	MTFMT	1	106970640	106960000:106980000	0.40885	L2	15.4496	13.7048	10.4905	0.879352	11.2119	15.9245	4.75276	5.46086	5.18535	5.63234	4.34309	5.57588	1:106920000-107620000	1:106920000-107840000	1:106920000-107620000	1:106920000-107840000	1:106920000-107840000	1:106940000-107640000	72	3	3	4	1	4	2
ENSSSCG00000004544	SPG21	1	106970656	106960000:106980000	0.40885	L2	15.2668	12.1084	17.269	1.80824	13.412	18.0132	4.75276	5.46086	5.18535	5.63234	4.34309	5.57588	1:106920000-107620000	1:106920000-107840000	1:106920000-107620000	1:106920000-107840000	1:106920000-107840000	1:106940000-107640000	72	3	3	4	1	4	2
ENSSSCG00000004545	ANKDD1A	1	107139235	107120000:107140000	0.49525	H2	0.775094	0.561434	0.282596	0.0210863	0.308452	0.491131	4.19632	4.86643	5.61948	4.90004	4.7635	5.01362	1:106920000-107620000	1:106920000-107840000	1:106920000-107620000	1:106920000-107840000	1:106920000-107840000	1:106940000-107640000	70	4	6	6	5	4	7
ENSSSCG00000037998	NA	1	107108492	107100000:107120000	0.44775	H1	0	0	0	0	0	0	3.85376	4.69892	4.69592	4.88048	4.41866	4.60162	1:106920000-107620000	1:106920000-107840000	1:106920000-107620000	1:106920000-107840000	1:106920000-107840000	1:106940000-107640000	70	0	2	1	1	1	2
ENSSSCG00000004547	NA	1	107219320	107200000:107220000	0.50975	H2	13.7275	15.0656	12.5357	1.03548	16.4339	17.1084	5.73343	6.84848	6.53822	6.40221	6.18252	6.59993	1:106920000-107620000	1:106920000-107840000	1:106920000-107620000	1:106920000-107840000	1:106920000-107840000	1:106940000-107640000	69	2	3	4	2	4	4
ENSSSCG00000004548	PIF1	1	107218657	107200000:107220000	0.50975	H2	0.0302973	0	0	0.00213051	0.0128376	0.0148538	5.73343	6.84848	6.53822	6.40221	6.18252	6.59993	1:106920000-107620000	1:106920000-107840000	1:106920000-107620000	1:106920000-107840000	1:106920000-107840000	1:106940000-107640000	69	2	3	4	2	4	4
ENSSSCG00000004549	RBPMS2	1	107259351	107240000:107260000	0.47825	H2	15.0443	8.85727	9.24123	0.0890097	8.38957	12.7969	4.51069	5.61827	5.53699	4.95252	5.03666	5.4857	1:106920000-107620000	1:106920000-107840000	1:106920000-107620000	1:106920000-107840000	1:106920000-107840000	1:106940000-107640000	69	2	2	2	3	1	4
ENSSSCG00000004550	OAZ2	1	107325190	107320000:107340000	0.48155	H2	16.7096	19.2298	14.4504	3.30677	20.7301	18.1	5.16073	6.51789	6.06147	5.85535	5.85447	5.93876	1:106920000-107620000	1:106920000-107840000	1:106920000-107620000	1:106920000-107840000	1:106920000-107840000	1:106940000-107640000	70	11	11	11	11	9	10
ENSSSCG00000004551	ZNF609	1	107583273	107580000:107600000	0.426	H1	16.2544	15.9744	14.2093	0.579443	11.753	18.7469	5.41513	5.84155	6.12502	5.94866	5.6862	6.64173	1:106920000-107620000	1:106920000-107840000	1:106920000-107620000	1:106920000-107840000	1:106920000-107840000	1:106940000-107640000	69	13	9	8	8	9	12
ENSSSCG00000041571	NA	1	107456120	107440000:107460000	0.38685	L2	0.940253	0.911932	0.654957	0.0227099	0.49229	0.759404	4.2041	5.67207	5.44071	5.45586	4.6125	6.37753	1:106920000-107620000	1:106920000-107840000	1:106920000-107620000	1:106920000-107840000	1:106920000-107840000	1:106940000-107640000	68	4	2	8	3	3	3
ENSSSCG00000004552	TRIP4	1	107655214	107640000:107660000	0.4069	L2	12.9629	14.8855	13.1342	1.7843	12.7717	15.4241	5.0532	5.85984	6.51447	5.37395	5.60772	6.19686	NA	1:106920000-107840000	NA	1:106920000-107840000	1:106920000-107840000	NA	70	9	7	8	9	7	8
ENSSSCG00000004554	PCLAF	1	107659501	107640000:107660000	0.4069	L2	1.96211	3.90351	1.63706	0.325255	4.6229	3.0592	5.0532	5.85984	6.51447	5.37395	5.60772	6.19686	NA	1:106920000-107840000	NA	1:106920000-107840000	1:106920000-107840000	NA	70	9	7	8	9	7	8
ENSSSCG00000045500	NA	1	107680046	107680000:107700000	0.4125	H1	1.0528	1.15231	0.635187	0.0216067	0.669219	1.09481	5.79254	6.36781	6.14962	5.72981	5.42121	6.2777	NA	1:106920000-107840000	NA	1:106920000-107840000	1:106920000-107840000	NA	70	6	9	4	6	6	7
ENSSSCG00000004558	CSNK1G1	1	107690065	107680000:107700000	0.4125	H1	12.9266	12.6195	9.98647	1.10384	9.28874	13.109	5.79254	6.36781	6.14962	5.72981	5.42121	6.2777	NA	1:106920000-107840000	NA	1:106920000-107840000	1:106920000-107840000	NA	70	6	9	4	6	6	7
ENSSSCG00000034137	PPIB	1	107886658	107880000:107900000	0.51695	H2	10.2543	7.46815	8.38427	1.55043	11.3942	11.1105	5.30085	6.4922	6.45532	5.77359	6.33827	6.41865	NA	NA	NA	NA	NA	NA	69	4	2	8	4	2	7
ENSSSCG00000037275	SNX22	1	107897529	107880000:107900000	0.51695	H2	0.194975	0.187624	0.117882	0.0278372	0.118921	0.372154	5.30085	6.4922	6.45532	5.77359	6.33827	6.41865	NA	NA	NA	NA	NA	NA	69	4	2	8	4	2	7
ENSSSCG00000042703	NA	1	107952265	107940000:107960000	0.42855	H1	40.8043	41.0706	44.9799	6.59738	34.0743	48.2169	6.45856	6.94603	6.71763	7.114	6.60372	6.98738	1:107900000-109300000	1:107900000-109280000	1:107900000-109280000	1:107900000-109280000	1:107900000-109280000	1:107900000-109260000	69	3	2	7	1	5	6
ENSSSCG00000048062	NA	1	107952265	107940000:107960000	0.42855	H1	0.0260968	0.210965	0.0800746	0	0.107496	0.102436	6.45856	6.94603	6.71763	7.114	6.60372	6.98738	1:107900000-109300000	1:107900000-109280000	1:107900000-109280000	1:107900000-109280000	1:107900000-109280000	1:107900000-109260000	69	3	2	7	1	5	6
ENSSSCG00000047502	NA	1	107942224	107940000:107960000	0.42855	H1	3.56126	3.24157	2.29531	0.113355	2.18008	3.62464	6.45856	6.94603	6.71763	7.114	6.60372	6.98738	1:107900000-109300000	1:107900000-109280000	1:107900000-109280000	1:107900000-109280000	1:107900000-109280000	1:107900000-109260000	69	3	2	7	1	5	6
ENSSSCG00000034124	CIAO2A	1	107951646	107940000:107960000	0.42855	H1	26.6058	34.4279	28.3499	3.02483	23.0413	31.0644	6.45856	6.94603	6.71763	7.114	6.60372	6.98738	1:107900000-109300000	1:107900000-109280000	1:107900000-109280000	1:107900000-109280000	1:107900000-109280000	1:107900000-109260000	69	3	2	7	1	5	6
ENSSSCG00000021588	DAPK2	1	107997293	107980000:108000000	0.43055	H1	4.51332	6.98954	4.82229	0.291514	2.45115	4.05859	5.14138	5.2241	5.23866	5.57296	4.6159	5.75623	1:107900000-109300000	1:107900000-109280000	1:107900000-109280000	1:107900000-109280000	1:107900000-109280000	1:107900000-109260000	69	18	20	19	19	15	15
ENSSSCG00000004561	HERC1	1	108205580	108200000:108220000	0.40035	L2	17.4807	20.4928	14.5629	1.5962	14.7895	19.5906	5.34899	5.64074	5.82726	5.85916	5.395	6.40804	1:107900000-109300000	1:107900000-109280000	1:107900000-109280000	1:107900000-109280000	1:107900000-109280000	1:107900000-109260000	69	5	2	4	1	1	3
ENSSSCG00000038786	NA	1	108411768	108400000:108420000	0.485	H2	1.0312	0.20383	0.516461	0.0575005	0.537635	0.434158	5.10792	5.91598	6.02019	5.39953	5.55071	6.30817	1:107900000-109300000	1:107900000-109280000	1:107900000-109280000	1:107900000-109280000	1:107900000-109280000	1:107900000-109260000	69	4	6	10	5	5	6
ENSSSCG00000028737	USP3	1	108515451	108500000:108520000	0.4055	L2	28.529	25.0254	26.4939	2.20093	22.4531	31.8648	5.49757	6.1491	6.74297	6.08797	5.81171	7.25732	1:107900000-109300000	1:107900000-109280000	1:107900000-109280000	1:107900000-109280000	1:107900000-109280000	1:107900000-109260000	70	4	7	5	3	2	2
ENSSSCG00000032949	APH1B	1	108840142	108840000:108860000	0.407	L2	3.26642	2.62351	2.2844	0.162117	1.44765	2.85415	5.88744	6.07393	6.63824	6.1247	5.525	6.87966	1:107900000-109300000	1:107900000-109280000	1:107900000-109280000	1:107900000-109280000	1:107900000-109280000	1:107900000-109260000	68	4	2	4	4	2	4
ENSSSCG00000004565	CA12	1	108649271	108640000:108660000	0.45665	H1	3.40694	2.90234	1.22552	0.161606	3.5987	2.9895	4.61629	5.89066	5.33081	4.92452	4.78947	5.74799	1:107900000-109300000	1:107900000-109280000	1:107900000-109280000	1:107900000-109280000	1:107900000-109280000	1:107900000-109260000	69	4	6	5	5	2	7
ENSSSCG00000026571	RAB8B	1	108840211	108840000:108860000	0.407	L2	98.9427	210.829	133.696	10.2646	76.0004	164.354	5.88744	6.07393	6.63824	6.1247	5.525	6.87966	1:107900000-109300000	1:107900000-109280000	1:107900000-109280000	1:107900000-109280000	1:107900000-109280000	1:107900000-109260000	68	4	2	4	4	2	4
ENSSSCG00000023158	NA	1	108881552	108880000:108900000	0.38695	L2	30.8764	42.6689	42.2065	8.51899	28.9859	45.2559	5.66731	5.86818	6.65106	6.26046	5.56804	5.87145	1:107900000-109300000	1:107900000-109280000	1:107900000-109280000	1:107900000-109280000	1:107900000-109280000	1:107900000-109260000	68	8	6	8	8	5	8
ENSSSCG00000004569	LACTB	1	108924511	108920000:108940000	0.3933	L2	19.838	21.0907	18.6575	2.72798	21.7397	26.7138	5.10165	5.60703	5.62517	5.40764	5.45125	6.27563	1:107900000-109300000	1:107900000-109280000	1:107900000-109280000	1:107900000-109280000	1:107900000-109280000	1:107900000-109260000	71	7	12	7	8	9	5
ENSSSCG00000004570	TPM1	1	109019440	109000000:109020000	0.4749	H2	228.937	351.868	206.585	12.8077	143.001	285.854	4.58613	5.2777	5.33296	5.33627	4.50291	5.30059	1:107900000-109300000	1:107900000-109280000	1:107900000-109280000	1:107900000-109280000	1:107900000-109280000	1:107900000-109260000	69	8	10	8	13	11	15
ENSSSCG00000024088	TLN2	1	109680199	109680000:109700000	0.41895	H1	55.5381	35.8431	49.0009	3.83346	36.0129	55.7334	4.30902	4.97462	4.66304	3.96983	2.79356	4.59107	1:109340000-109760000	1:109360000-109760000	1:109340000-110040000	1:109340000-110040000	1:109340000-110040000	1:109340000-110040000	69	11	7	7	12	10	11
ENSSSCG00000046767	NA	1	109617806	109600000:109620000	0.47105	H2	3.12205	2.9856	2.46761	0.100216	1.35874	3.88798	3.8379	4.04705	4.21203	3.71994	3.07684	4.17176	1:109340000-109760000	1:109360000-109760000	1:109340000-110040000	1:109340000-110040000	1:109340000-110040000	1:109340000-110040000	69	4	4	7	5	0	6
ENSSSCG00000004572	NA	1	109825438	109820000:109840000	0.44745	H1	1.33833	0.327592	0.0499769	0.0699955	0.760231	0.406612	3.50152	3.75164	3.65374	3.89585	3.79227	4.48665	NA	NA	1:109340000-110040000	1:109340000-110040000	1:109340000-110040000	1:109340000-110040000	70	2	0	0	2	1	1
ENSSSCG00000035016	NA	1	109826405	109820000:109840000	0.44745	H1	0	0	0	0	0	0	3.50152	3.75164	3.65374	3.89585	3.79227	4.48665	NA	NA	1:109340000-110040000	1:109340000-110040000	1:109340000-110040000	1:109340000-110040000	70	2	0	0	2	1	1
ENSSSCG00000004573	NA	1	109923168	109920000:109940000	0.43185	H1	0.975214	0.539663	0.811857	0.0440845	0.431493	0.923615	4.73952	5.49502	5.2285	5.23276	5.0023	5.68399	NA	NA	1:109340000-110040000	1:109340000-110040000	1:109340000-110040000	1:109340000-110040000	71	4	4	4	6	5	5
ENSSSCG00000036431	VPS13C	1	109931264	109920000:109940000	0.43185	H1	43.0535	44.2832	33.0907	4.8896	27.1816	58.9795	4.73952	5.49502	5.2285	5.23276	5.0023	5.68399	NA	NA	1:109340000-110040000	1:109340000-110040000	1:109340000-110040000	1:109340000-110040000	71	4	4	4	6	5	5
ENSSSCG00000004576	RORA	1	110719190	110700000:110720000	0.43505	H1	23.9486	21.3416	26.9903	2.64321	22.0841	25.8705	0.872331	0.869442	0.140892	0.608676	0.30142	1.25904	1:110100000-111680000	1:110100000-111680000	1:110080000-111660000	1:110100000-111680000	1:110100000-111680000	1:110100000-111680000	76	2	0	0	2	0	2
ENSSSCG00000004577	ICE2	1	111489760	111480000:111500000	0.3739	L2	25.1188	24.0904	26.4423	1.78937	13.9127	27.2915	3.50755	3.89034	3.64661	4.14208	3.78691	4.35682	1:110100000-111680000	1:110100000-111680000	1:110080000-111660000	1:110100000-111680000	1:110100000-111680000	1:110100000-111680000	74	3	3	6	2	1	4
ENSSSCG00000004578	NA	1	111588306	111580000:111600000	0.45115	H1	1230.07	1087.83	1560.83	131.492	1463.91	1251.34	5.43315	5.7637	5.11671	5.85806	5.19117	5.26869	1:110100000-111680000	1:110100000-111680000	1:110080000-111660000	1:110100000-111680000	1:110100000-111680000	1:110100000-111680000	72	0	1	2	3	0	2
ENSSSCG00000035244	FOXB1	1	112000550	112000000:112020000	0.43625	H1	0	0	0	0	0	0.0207072	-1.15931	-1.80133	-1.27394	-0.707882	-0.941202	-1.05798	1:111720000-112300000	1:111740000-112300000	1:111720000-112300000	1:111740000-112320000	1:111740000-112300000	1:111720000-112320000	81	2	4	0	4	0	2
ENSSSCG00000004582	BNIP2	1	112343559	112340000:112360000	0.37565	L2	17.2682	15.7087	17.0681	2.70274	16.9628	19.8859	2.31084	3.41048	3.27525	3.29282	3.22758	3.82073	NA	NA	NA	NA	NA	NA	76	0	4	1	5	0	7
ENSSSCG00000004583	NA	1	112344223	112340000:112360000	0.37565	L2	40.231	49.5906	44.6021	6.12377	35.131	50.9439	2.31084	3.41048	3.27525	3.29282	3.22758	3.82073	NA	NA	NA	NA	NA	NA	76	0	4	1	5	0	7
ENSSSCG00000004584	GCNT3	1	112540983	112540000:112560000	0.41385	H1	1.33421	1.6554	0.384851	0.0541031	1.12589	1.39284	2.26271	2.98535	2.84514	3.27571	3.01334	2.99379	1:112360000-113780000	1:112360000-113780000	1:112360000-113800000	1:112360000-113780000	1:112360000-113780000	1:112360000-113780000	78	10	9	9	12	10	7
ENSSSCG00000004586	FAM81A	1	112620747	112620000:112640000	0.4316	H1	2.2999	2.87138	3.62326	0.272349	4.35161	1.88209	2.344	3.56895	3.73021	3.78104	3.84904	4.01619	1:112360000-113780000	1:112360000-113780000	1:112360000-113800000	1:112360000-113780000	1:112360000-113780000	1:112360000-113780000	73	3	10	9	10	7	5
ENSSSCG00000004587	MYO1E	1	112677810	112660000:112680000	0.42725	H1	29.4271	31.0824	14.1861	1.91049	25.0689	28.729	3.31616	4.17049	3.42313	4.71464	3.96399	3.97805	1:112360000-113780000	1:112360000-113780000	1:112360000-113800000	1:112360000-113780000	1:112360000-113780000	1:112360000-113780000	73	8	14	8	11	10	8
ENSSSCG00000004588	CCNB2	1	112942219	112940000:112960000	0.42095	H1	8.33546	4.39495	4.15182	0.274309	4.42696	1.59784	2.66645	3.97158	3.81658	4.24997	3.39774	3.65468	1:112360000-113780000	1:112360000-113780000	1:112360000-113800000	1:112360000-113780000	1:112360000-113780000	1:112360000-113780000	75	4	3	6	8	3	4
ENSSSCG00000004589	RNF111	1	113059543	113040000:113060000	0.38165	L2	21.4319	23.7065	15.6657	1.02276	16.786	21.3925	3.45371	4.62156	3.81669	4.48417	4.5144	4.22144	1:112360000-113780000	1:112360000-113780000	1:112360000-113800000	1:112360000-113780000	1:112360000-113780000	1:112360000-113780000	74	6	8	5	5	7	7
ENSSSCG00000004592	SLTM	1	113084864	113080000:113100000	0.3858	L2	74.1656	78.1328	53.4663	6.16563	40.3269	74.5263	4.11431	4.7006	3.98956	4.81607	4.50966	4.50191	1:112360000-113780000	1:112360000-113780000	1:112360000-113800000	1:112360000-113780000	1:112360000-113780000	1:112360000-113780000	74	5	3	3	2	3	4
ENSSSCG00000024131	MINDY2	1	113258753	113240000:113260000	0.3962	L2	18.8067	18.1371	15.1554	1.88561	13.2472	18.4979	3.21285	3.49068	3.30476	3.56125	3.99182	3.31366	1:112360000-113780000	1:112360000-113780000	1:112360000-113800000	1:112360000-113780000	1:112360000-113780000	1:112360000-113780000	75	3	7	5	6	2	8
ENSSSCG00000004595	ADAM10	1	113289197	113280000:113300000	0.3931	L2	37.9778	45.1282	37.6387	5.78706	39.7341	49.3528	3.3095	3.91538	4.08291	4.08694	4.3452	4.41603	1:112360000-113780000	1:112360000-113780000	1:112360000-113800000	1:112360000-113780000	1:112360000-113780000	1:112360000-113780000	75	6	9	10	11	8	7
ENSSSCG00000024660	NA	1	113346357	113340000:113360000	0.36695	L1	0	0	0	0	0	0	2.9191	3.24896	2.78005	2.97354	3.28622	3.31244	1:112360000-113780000	1:112360000-113780000	1:112360000-113800000	1:112360000-113780000	1:112360000-113780000	1:112360000-113780000	75	4	3	3	4	4	3
ENSSSCG00000004596	LIPC	1	113604306	113600000:113620000	0.4196	H1	3.08071	3.06605	1.07343	0.131672	1.03169	2.2033	1.86595	2.35242	2.35871	2.90444	2.18781	2.17284	1:112360000-113780000	1:112360000-113780000	1:112360000-113800000	1:112360000-113780000	1:112360000-113780000	1:112360000-113780000	78	14	15	8	14	8	15
ENSSSCG00000025578	ALDH1A2	1	113715620	113700000:113720000	0.38335	L2	3.92554	8.40147	3.84203	0.716438	4.01184	2.05804	1.28941	1.58186	1.85635	1.14698	1.28788	1.51782	1:112360000-113780000	1:112360000-113780000	1:112360000-113800000	1:112360000-113780000	1:112360000-113780000	1:112360000-113780000	82	2	2	5	1	0	3
ENSSSCG00000004597	AQP9	1	113848685	113840000:113860000	0.39525	L2	1.48149	2.2656	1.9936	0.191468	1.21716	2.72629	0.00622246	0.407753	1.20691	0.738399	1.13758	0.186459	NA	NA	NA	NA	NA	NA	82	0	0	1	0	0	1
ENSSSCG00000046774	NA	1	113869587	113860000:113880000	0.39125	L2	0.944012	1.25039	0.222841	0.00822675	0.156571	0.506507	0.194578	1.2181	1.13788	0.752551	0.246301	0.510482	1:113860000-114340000	1:113860000-114300000	1:113860000-114360000	1:113860000-114340000	1:113860000-114340000	1:113860000-115480000	82	2	5	2	2	2	4
ENSSSCG00000030605	POLR2M	1	114266875	114260000:114280000	0.4144	H1	21.16	20.8734	25.2858	3.28366	19.8084	27.0021	1.64624	1.75481	2.30439	2.4376	2.25248	2.25835	1:113860000-114340000	1:113860000-114300000	1:113860000-114360000	1:113860000-114340000	1:113860000-114340000	1:113860000-115480000	81	1	0	0	2	1	1
ENSSSCG00000004598	NA	1	114386473	114380000:114400000	0.47765	H2	5.96231	8.95444	3.84299	0.35538	5.24093	3.99042	1.22299	1.7415	2.22699	1.3341	1.77085	1.42632	NA	NA	NA	NA	NA	1:113860000-115480000	83	4	5	3	4	1	7
ENSSSCG00000035038	CGNL1	1	114598823	114580000:114600000	0.4603	H2	8.2327	4.78701	6.76768	0.500581	3.17646	8.55294	1.75015	2.3892	1.8217	1.4735	2.10097	1.9666	1:114400000-115480000	1:114400000-115480000	1:114440000-115460000	1:114420000-115460000	1:114440000-115460000	1:113860000-115480000	79	4	4	6	4	2	6
ENSSSCG00000004600	TCF12	1	115056366	115040000:115060000	0.3886	L2	51.1385	49.2134	32.8706	2.26037	28.4908	50.0497	3.32657	3.39372	3.45052	4.01226	3.73447	4.06983	1:114400000-115480000	1:114400000-115480000	1:114440000-115460000	1:114420000-115460000	1:114440000-115460000	1:113860000-115480000	78	10	8	8	9	10	12
ENSSSCG00000041181	NA	1	114821606	114820000:114840000	0.37275	L2	4.18773	4.58511	2.03517	0.115716	2.28679	3.72951	2.7882	3.65156	2.82141	3.66529	2.94117	3.2296	1:114400000-115480000	1:114400000-115480000	1:114440000-115460000	1:114420000-115460000	1:114440000-115460000	1:113860000-115480000	79	15	14	12	12	16	12
ENSSSCG00000043390	NA	1	114913458	114900000:114920000	0.3564	L1	3.12583	3.99053	1.7497	0.14187	2.15953	3.99859	2.0904	3.5091	3.09663	3.43957	3.274	3.99887	1:114400000-115480000	1:114400000-115480000	1:114440000-115460000	1:114420000-115460000	1:114440000-115460000	1:113860000-115480000	76	3	4	3	1	4	3
ENSSSCG00000026960	NA	1	115078682	115060000:115080000	0.40035	L2	18.4024	18.9694	13.9492	1.07182	9.59036	19.7855	2.4742	3.82765	3.50261	4.07108	3.09703	4.29325	1:114400000-115480000	1:114400000-115480000	1:114440000-115460000	1:114420000-115460000	1:114440000-115460000	1:113860000-115480000	78	6	9	6	8	8	8
ENSSSCG00000046217	NA	1	115462851	115460000:115480000	0.3744	L2	1.1323	1.22065	0.640246	0.0231904	0.543786	0.967361	0.196653	-0.0888268	0.351981	0.513751	0.970437	-0.0924856	1:114400000-115480000	1:114400000-115480000	NA	NA	NA	1:113860000-115480000	88	1	3	0	1	2	3
ENSSSCG00000004601	MNS1	1	115471922	115460000:115480000	0.3744	L2	8.54056	4.57244	13.515	2.93393	6.79337	15.0669	0.196653	-0.0888268	0.351981	0.513751	0.970437	-0.0924856	1:114400000-115480000	1:114400000-115480000	NA	NA	NA	1:113860000-115480000	88	1	3	0	1	2	3
ENSSSCG00000004602	TEX9	1	115734194	115720000:115740000	0.40655	L2	23.2177	18.8525	21.5442	1.82384	12.3357	22.1159	1.70927	1.57074	1.35039	1.05694	1.92259	1.40956	1:115520000-116560000	1:115540000-118860000	1:115520000-116560000	1:115540000-118860000	1:115520000-118860000	1:115560000-116560000	81	3	3	2	3	4	2
ENSSSCG00000004603	RFX7	1	115734344	115720000:115740000	0.40655	L2	16.8541	15.0354	14.4099	0.526742	9.41191	16.7424	1.70927	1.57074	1.35039	1.05694	1.92259	1.40956	1:115520000-116560000	1:115540000-118860000	1:115520000-116560000	1:115540000-118860000	1:115520000-118860000	1:115560000-116560000	81	3	3	2	3	4	2
ENSSSCG00000049979	NA	1	115761242	115760000:115780000	0.36235	L1	0.366645	0.25042	0.111788	0.0170442	0.126488	0.362485	0.856541	1.4966	1.19099	1.08295	1.06142	1.70788	1:115520000-116560000	1:115540000-118860000	1:115520000-116560000	1:115540000-118860000	1:115520000-118860000	1:115560000-116560000	81	2	1	2	0	2	0
ENSSSCG00000037499	NEDD4	1	115941937	115940000:115960000	0.38535	L2	24.2167	19.1018	14.18	1.18715	11.0292	23.3474	1.85672	2.42196	0.967082	2.32472	1.29338	1.56763	1:115520000-116560000	1:115540000-118860000	1:115520000-116560000	1:115540000-118860000	1:115520000-118860000	1:115560000-116560000	85	1	1	0	1	2	1
ENSSSCG00000035798	PRTG	1	116132100	116120000:116140000	0.4126	H1	0.392998	0.228135	0.256218	0.0188497	0.52456	0.353439	-0.254016	0.0108531	0.269086	-0.40495	-0.337833	-0.318421	1:115520000-116560000	1:115540000-118860000	1:115520000-116560000	1:115540000-118860000	1:115520000-118860000	1:115560000-116560000	89	1	1	1	0	1	1
ENSSSCG00000004607	PYGO1	1	116292642	116280000:116300000	0.41475	H1	16.6313	16.4457	14.8693	0.804051	9.32937	15.6946	0.529314	0.64586	0.513948	0.856437	0.621164	0.475925	1:115520000-116560000	1:115540000-118860000	1:115520000-116560000	1:115540000-118860000	1:115520000-118860000	1:115560000-116560000	90	0	1	0	0	0	0
ENSSSCG00000004608	DNAAF4	1	116332319	116320000:116340000	0.3724	L2	4.91983	4.80207	3.96908	0.125719	2.61573	4.08478	-0.0159262	0.542991	0.106712	-0.378454	-0.164222	0.639725	1:115520000-116560000	1:115540000-118860000	1:115520000-116560000	1:115540000-118860000	1:115520000-118860000	1:115560000-116560000	89	1	0	1	0	0	1
ENSSSCG00000004610	CCPG1	1	116425654	116420000:116440000	0.39025	L2	130.224	146.508	167.434	20.1017	109.834	188.6	0.0832895	0.283207	1.03628	1.27944	0.723709	0.507429	1:115520000-116560000	1:115540000-118860000	1:115520000-116560000	1:115540000-118860000	1:115520000-118860000	1:115560000-116560000	87	2	0	1	2	0	2
ENSSSCG00000032854	C15orf65	1	116448624	116440000:116460000	0.38725	L2	6.13186	1.25967	2.55542	0.161807	1.34331	1.75712	1.38489	2.34436	1.65824	2.41069	2.45092	1.53219	1:115520000-116560000	1:115540000-118860000	1:115520000-116560000	1:115540000-118860000	1:115520000-118860000	1:115560000-116560000	87	3	1	0	1	1	0
ENSSSCG00000032619	PIGB	1	116532934	116520000:116540000	0.42565	H1	5.33144	6.15471	6.90036	0.504056	5.81334	5.41188	1.44624	1.08341	1.47383	1.28167	1.1751	1.23916	1:115520000-116560000	1:115540000-118860000	1:115520000-116560000	1:115540000-118860000	1:115520000-118860000	1:115560000-116560000	89	6	4	5	6	7	4
ENSSSCG00000004612	RAB27A	1	116533024	116520000:116540000	0.42565	H1	6.91201	9.83005	5.41356	0.730747	6.4692	6.76662	1.44624	1.08341	1.47383	1.28167	1.1751	1.23916	1:115520000-116560000	1:115540000-118860000	1:115520000-116560000	1:115540000-118860000	1:115520000-118860000	1:115560000-116560000	89	6	4	5	6	7	4
ENSSSCG00000024983	RSL24D1	1	116612330	116600000:116620000	0.39795	L2	23.7988	27.4032	29.415	6.16566	28.7406	33.3912	1.26866	1.37187	1.36226	1.64127	1.77722	1.02136	NA	1:115540000-118860000	NA	1:115540000-118860000	1:115520000-118860000	NA	92	3	3	4	3	5	2
ENSSSCG00000004614	UNC13C	1	117764668	117760000:117780000	0.37335	L2	0.148962	0.383811	0.168635	0.0080867	0.164123	0.0494832	-2.88233	-3.13974	-2.71012	-2.53717	-2.61949	-3.05199	1:116620000-117980000	1:115540000-118860000	1:116620000-117980000	1:115540000-118860000	1:115520000-118860000	1:116620000-118860000	94	0	1	0	1	1	3
ENSSSCG00000051452	NA	1	117400184	117400000:117420000	0.37245	L2	0.348891	0.360098	0.224212	0.00621929	0	0.505075	-2.89911	-3.56429	-2.99987	-2.80887	-3.00427	-2.98257	1:116620000-117980000	1:115540000-118860000	1:116620000-117980000	1:115540000-118860000	1:115520000-118860000	1:116620000-118860000	94	3	3	5	4	1	5
ENSSSCG00000004615	WDR72	1	117946040	117940000:117960000	0.39085	L2	0.0197311	0	0	0	0	0	-2.62063	-2.87769	-3.18933	-2.97108	-2.97595	-2.87287	1:116620000-117980000	1:115540000-118860000	1:116620000-117980000	1:115540000-118860000	1:115520000-118860000	1:116620000-118860000	96	3	0	5	2	0	3
ENSSSCG00000041333	NA	1	118367967	118360000:118380000	0.39485	L2	1.48983	1.76852	0.814746	0.0429759	0.995971	1.68389	-3.045	-3.49603	-3.26958	-3.12147	-3.71695	-3.57578	1:118080000-118860000	1:115540000-118860000	1:118060000-118860000	1:115540000-118860000	1:115520000-118860000	1:116620000-118860000	94	3	8	1	1	2	0
ENSSSCG00000004616	ONECUT1	1	118913785	118900000:118920000	0.51805	H2	0.66256	0.471071	0.176578	0.0327408	0.242221	0.451884	-0.457488	-0.152485	0.0316408	0.291517	0.0759457	-0.290794	1:118900000-119540000	1:118900000-119540000	1:118900000-119540000	1:118900000-119560000	1:118900000-119540000	1:118900000-119540000	91	4	9	5	5	6	1
ENSSSCG00000004617	FAM214A	1	119020990	119020000:119040000	0.396	L2	71.47	34.2843	53.337	6.42519	53.5605	65.6488	2.73224	3.59506	3.70563	3.57589	3.64676	3.85561	1:118900000-119540000	1:118900000-119540000	1:118900000-119540000	1:118900000-119560000	1:118900000-119540000	1:118900000-119540000	84	7	3	6	4	6	7
ENSSSCG00000004620	MYO5A	1	119134313	119120000:119140000	0.4043	L2	56.0397	62.8111	64.9452	7.091	56.3256	70.9004	2.48744	3.16296	3.06112	3.07561	2.59934	2.8891	1:118900000-119540000	1:118900000-119540000	1:118900000-119540000	1:118900000-119560000	1:118900000-119540000	1:118900000-119540000	84	6	10	9	13	11	11
ENSSSCG00000004621	MYO5C	1	119407343	119400000:119420000	0.4154	H1	0.133193	0.012292	0.0102315	0.00159912	0	0.065899	-0.376462	0.536092	0.831392	1.53877	0.819173	0.123928	1:118900000-119540000	1:118900000-119540000	1:118900000-119540000	1:118900000-119560000	1:118900000-119540000	1:118900000-119540000	91	0	2	4	3	0	2
ENSSSCG00000004622	GNB5	1	119484397	119480000:119500000	0.4496	H1	11.773	6.46213	12.5415	0.508704	8.25876	5.84228	0.1962	0.612534	0.256385	0.888499	0.079165	0.00745398	1:118900000-119540000	1:118900000-119540000	1:118900000-119540000	1:118900000-119560000	1:118900000-119540000	1:118900000-119540000	91	6	5	6	5	4	7
ENSSSCG00000004623	NA	1	119597088	119580000:119600000	0.44255	H1	0	0.145493	0	0	0	0	-0.641214	-0.380927	0.2164	0.0618725	-0.0580416	-0.204463	NA	NA	NA	NA	NA	NA	92	3	2	2	2	1	1
ENSSSCG00000004624	MAPK6	1	119771312	119760000:119780000	0.4079	L2	28.1428	40.9943	38.1221	5.3921	35.6423	35.6405	2.36925	3.24857	2.7574	3.41155	2.92321	2.97693	1:119620000-120640000	1:119620000-120640000	1:119620000-120660000	1:119640000-120660000	1:119620000-120620000	1:119640000-120620000	84	1	3	2	2	1	5
ENSSSCG00000004625	LEO1	1	119805039	119800000:119820000	0.3892	L2	19.5675	22.8031	9.54851	0.888706	12.3745	17.0532	2.30188	2.94098	2.58254	3.13694	2.65516	2.6715	1:119620000-120640000	1:119620000-120640000	1:119620000-120660000	1:119640000-120660000	1:119620000-120620000	1:119640000-120620000	86	6	8	8	5	3	3
ENSSSCG00000004626	TMOD3	1	119948883	119940000:119960000	0.391	L2	55.3941	54.9404	38.4243	5.80343	40.7255	62.8222	2.55112	3.21835	2.88662	3.16917	3.4042	3.31716	1:119620000-120640000	1:119620000-120640000	1:119620000-120660000	1:119640000-120660000	1:119620000-120620000	1:119640000-120620000	86	3	9	8	8	7	8
ENSSSCG00000004628	TMOD2	1	120009364	120000000:120020000	0.42475	H1	35.034	21.8133	32.1325	1.90627	13.9949	28.3236	1.63461	1.70802	1.73047	1.55124	1.79462	1.67084	1:119620000-120640000	1:119620000-120640000	1:119620000-120660000	1:119640000-120660000	1:119620000-120620000	1:119640000-120620000	88	4	5	4	6	3	3
ENSSSCG00000004629	LYSMD2	1	120026525	120020000:120040000	0.4225	H1	1.09438	1.21964	2.01366	0.367816	2.82608	2.06897	1.07475	1.7775	1.55065	1.24852	1.90339	1.45968	1:119620000-120640000	1:119620000-120640000	1:119620000-120660000	1:119640000-120660000	1:119620000-120620000	1:119640000-120620000	88	1	2	0	3	1	2
ENSSSCG00000004630	SCG3	1	120138175	120120000:120140000	0.40825	L2	4.0474	1.99819	3.00759	0.156864	1.9852	2.87542	1.42866	2.10969	1.72711	1.81843	1.25922	1.3827	1:119620000-120640000	1:119620000-120640000	1:119620000-120660000	1:119640000-120660000	1:119620000-120620000	1:119640000-120620000	89	6	6	5	4	3	3
ENSSSCG00000032517	DMXL2	1	120138334	120120000:120140000	0.40825	L2	18.2283	19.952	13.9564	1.32231	11.4638	17.085	1.42866	2.10969	1.72711	1.81843	1.25922	1.3827	1:119620000-120640000	1:119620000-120640000	1:119620000-120660000	1:119640000-120660000	1:119620000-120620000	1:119640000-120620000	89	6	6	5	4	3	3
ENSSSCG00000039810	NA	1	120161129	120160000:120180000	0.3781	L2	0	0	0	0	0	0	1.11184	1.45962	1.07482	1.30591	1.07306	0.570575	1:119620000-120640000	1:119620000-120640000	1:119620000-120660000	1:119640000-120660000	1:119620000-120620000	1:119640000-120620000	89	0	0	1	1	0	0
ENSSSCG00000004632	GLDN	1	120399041	120380000:120400000	0.4142	H1	0.991949	0.825507	0.931924	0.0634561	0.819719	0.8777	-1.90019	-1.68712	-1.54458	-1.74105	-2.3442	-1.74121	1:119620000-120640000	1:119620000-120640000	1:119620000-120660000	1:119640000-120660000	1:119620000-120620000	1:119640000-120620000	93	0	0	0	0	0	1
ENSSSCG00000030168	CYP19A1	1	120367667	120360000:120380000	0.4119	H1	0.0395226	0.154229	0.0697218	0.0147741	0.208829	0.153001	-1.88714	-1.75676	-1.67504	-1.84005	-1.47666	-2.3214	1:119620000-120640000	1:119620000-120640000	1:119620000-120660000	1:119640000-120660000	1:119620000-120620000	1:119640000-120620000	93	0	1	1	1	0	2
ENSSSCG00000043744	NA	1	120649666	120640000:120660000	0.43275	H1	0.47868	0.360399	0.139301	0.0187892	0.269553	0.434332	-2.33034	-3.17614	-2.73268	-2.47016	-2.31271	-2.8087	NA	NA	1:119620000-120660000	1:119640000-120660000	NA	NA	92	2	2	4	2	2	2
ENSSSCG00000004634	AP4E1	1	120946052	120940000:120960000	0.3933	L2	13.8876	14.4916	14.8246	1.91738	13.2246	19.1285	1.99076	2.34249	2.24286	2.63617	2.20408	2.60541	1:120720000-122880000	1:120720000-122880000	1:120740000-123460000	1:120760000-123460000	1:120760000-122880000	1:120740000-122880000	87	6	6	9	7	6	10
ENSSSCG00000031794	TNFAIP8L3	1	120807392	120800000:120820000	0.4613	H2	5.97009	4.79346	3.27128	0.411921	5.10765	3.27764	-0.407299	0.253581	-0.443119	-0.499701	0.0245368	-0.306109	1:120720000-122880000	1:120720000-122880000	1:120740000-123460000	1:120760000-123460000	1:120760000-122880000	1:120740000-122880000	89	1	0	0	0	0	0
ENSSSCG00000004635	SPPL2A	1	121066674	121060000:121080000	0.4325	H1	20.7586	24.0583	25.4919	3.42623	19.2601	27.3083	1.91837	2.34695	2.32829	2.0599	2.46734	2.54595	1:120720000-122880000	1:120720000-122880000	1:120740000-123460000	1:120760000-123460000	1:120760000-122880000	1:120740000-122880000	85	5	6	1	4	3	3
ENSSSCG00000047865	NA	1	121081799	121080000:121100000	0.3866	L2	2.09671	1.47391	1.05716	0.0744825	1.13868	2.37639	1.55796	2.14785	1.94067	2.00069	1.89236	2.23454	1:120720000-122880000	1:120720000-122880000	1:120740000-123460000	1:120760000-123460000	1:120760000-122880000	1:120740000-122880000	85	1	3	1	2	1	1
ENSSSCG00000004636	TRPM7	1	121146115	121140000:121160000	0.38665	L2	68.0812	60.0528	39.8022	4.98814	35.4756	69.4984	2.78139	3.19471	2.75011	2.69657	3.41077	3.2648	1:120720000-122880000	1:120720000-122880000	1:120740000-123460000	1:120760000-123460000	1:120760000-122880000	1:120740000-122880000	85	5	8	7	8	7	8
ENSSSCG00000034352	NA	1	121190717	121180000:121200000	0.3613	L1	0	0	0	0	0	0	2.21353	3.65569	3.25596	3.11934	2.95253	2.87691	1:120720000-122880000	1:120720000-122880000	1:120740000-123460000	1:120760000-123460000	1:120760000-122880000	1:120740000-122880000	85	3	3	6	4	3	2
ENSSSCG00000004638	USP50	1	121273062	121260000:121280000	0.40395	L2	0.956695	0.327326	0.105144	0.0159843	0.0955529	0.0662989	2.38323	2.86933	2.48508	2.47002	2.31591	3.15645	1:120720000-122880000	1:120720000-122880000	1:120740000-123460000	1:120760000-123460000	1:120760000-122880000	1:120740000-122880000	84	1	3	1	1	1	2
ENSSSCG00000004639	USP8	1	121376099	121360000:121380000	0.39345	L2	44.9914	47.9536	45.1569	3.42005	32.8713	50.0568	2.90925	4.13412	3.93861	3.41879	3.84004	3.28383	1:120720000-122880000	1:120720000-122880000	1:120740000-123460000	1:120760000-123460000	1:120760000-122880000	1:120740000-122880000	83	0	0	2	1	0	0
ENSSSCG00000004645	GABPB1	1	121413506	121400000:121420000	0.41035	H1	7.42624	9.83699	7.0898	0.329987	4.99174	7.95798	3.34296	3.97604	4.02861	3.8162	3.93847	3.84234	1:120720000-122880000	1:120720000-122880000	1:120740000-123460000	1:120760000-123460000	1:120760000-122880000	1:120740000-122880000	84	0	1	2	1	0	1
ENSSSCG00000004644	HDC	1	121505742	121500000:121520000	0.44225	H1	0.684083	0.350807	0.343455	0.014592	0.239754	0.224352	2.08024	2.67678	2.34641	1.906	1.66018	2.82303	1:120720000-122880000	1:120720000-122880000	1:120740000-123460000	1:120760000-123460000	1:120760000-122880000	1:120740000-122880000	88	6	3	5	2	2	3
ENSSSCG00000004643	SLC27A2	1	121579121	121560000:121580000	0.419	H1	0.408461	0.47232	0.157908	0.0253931	0.167845	0.20672	1.20743	1.90908	1.55234	1.48232	1.36255	1.91324	1:120720000-122880000	1:120720000-122880000	1:120740000-123460000	1:120760000-123460000	1:120760000-122880000	1:120740000-122880000	88	0	1	0	2	0	2
ENSSSCG00000004646	ATP8B4	1	121644376	121640000:121660000	0.40725	L2	1.43144	2.25647	0.892154	0.0489387	0.607548	0.772033	2.29276	2.41533	2.41444	1.84419	1.5745	2.32962	1:120720000-122880000	1:120720000-122880000	1:120740000-123460000	1:120760000-123460000	1:120760000-122880000	1:120740000-122880000	88	0	0	0	3	0	0
ENSSSCG00000045182	NA	1	121716765	121700000:121720000	0.3887	L2	0.27641	0.891519	0.743411	0.0131459	0.152329	0.656171	1.56515	2.47057	1.30207	2.02553	2.39013	1.41174	1:120720000-122880000	1:120720000-122880000	1:120740000-123460000	1:120760000-123460000	1:120760000-122880000	1:120740000-122880000	89	6	5	5	6	5	6
ENSSSCG00000004647	DTWD1	1	122139272	122120000:122140000	0.35325	L1	30.1386	22.0156	29.1737	2.87436	16.6659	34.2828	3.14504	2.55775	2.11695	2.45363	2.57874	3.59808	1:120720000-122880000	1:120720000-122880000	1:120740000-123460000	1:120760000-123460000	1:120760000-122880000	1:120740000-122880000	86	8	6	8	5	4	12
ENSSSCG00000004648	FAM227B	1	122139442	122120000:122140000	0.35325	L1	6.7671	7.19782	4.24425	0.371618	4.6307	7.40881	3.14504	2.55775	2.11695	2.45363	2.57874	3.59808	1:120720000-122880000	1:120720000-122880000	1:120740000-123460000	1:120760000-123460000	1:120760000-122880000	1:120740000-122880000	86	8	6	8	5	4	12
ENSSSCG00000004651	GALK2	1	122542224	122540000:122560000	0.3698	L1	87.562	88.4247	59.5491	8.40526	52.7529	90.0359	2.67294	4.04251	2.70582	3.19324	3.71866	2.76451	1:120720000-122880000	1:120720000-122880000	1:120740000-123460000	1:120760000-123460000	1:120760000-122880000	1:120740000-122880000	86	6	6	7	3	3	3
ENSSSCG00000004652	COPS2	1	122542411	122540000:122560000	0.3698	L1	73.3104	73.7068	91.7417	7.47202	54.5955	99.5504	2.67294	4.04251	2.70582	3.19324	3.71866	2.76451	1:120720000-122880000	1:120720000-122880000	1:120740000-123460000	1:120760000-123460000	1:120760000-122880000	1:120740000-122880000	86	6	6	7	3	3	3
ENSSSCG00000004653	SECISBP2L	1	122633736	122620000:122640000	0.38415	L2	81.1374	77.5892	81.7763	7.54156	63.3481	104.298	3.12555	4.13789	3.65076	3.68469	3.34279	3.90057	1:120720000-122880000	1:120720000-122880000	1:120740000-123460000	1:120760000-123460000	1:120760000-122880000	1:120740000-122880000	84	0	2	1	1	1	0
ENSSSCG00000004657	CEP152	1	122725903	122720000:122740000	0.4511	H1	4.29356	3.85811	6.21832	0.478024	3.5215	5.35749	1.87231	1.86798	2.06701	0.984643	1.45732	1.732	1:120720000-122880000	1:120720000-122880000	1:120740000-123460000	1:120760000-123460000	1:120760000-122880000	1:120740000-122880000	88	1	0	1	2	0	0
ENSSSCG00000004656	NA	1	122812131	122800000:122820000	0.38595	L2	155.033	87.0973	229.895	16.7889	143.507	144.779	1.9266	1.8	2.17859	1.72393	1.90623	1.72734	1:120720000-122880000	1:120720000-122880000	1:120740000-123460000	1:120760000-123460000	1:120760000-122880000	1:120740000-122880000	89	4	11	2	2	5	0
ENSSSCG00000004658	FBN1	1	123102009	123100000:123120000	0.41365	H1	126.902	105.043	92.5315	9.91222	115.411	131.799	2.14533	2.42739	1.71537	1.52491	1.84692	2.7302	1:122940000-123460000	1:122940000-123480000	1:120740000-123460000	1:120760000-123460000	1:122940000-123460000	1:122960000-123460000	87	7	12	9	7	8	8
ENSSSCG00000032141	DUT	1	123462232	123460000:123480000	0.4158	H1	41.5158	37.073	44.7153	7.74974	57.4527	59.1905	2.10479	2.23554	1.98296	2.08457	2.34189	2.61155	NA	1:122940000-123480000	NA	NA	NA	NA	88	6	4	2	2	3	5
ENSSSCG00000004659	SLC12A1	1	123571630	123560000:123580000	0.3608	L1	0.827817	0.0317701	0.0847276	0	0	1.05329	-0.841061	-0.733153	-1.03371	-0.984603	-1.30183	-0.926071	1:123500000-124600000	1:123520000-124600000	1:123520000-124580000	1:123500000-124620000	1:123500000-124620000	1:123500000-124600000	93	1	0	0	0	0	3
ENSSSCG00000040204	CTXN2	1	123582998	123580000:123600000	0.35545	L1	0	0	0	0	0	0	-0.796832	-0.647976	-0.676223	-0.874037	-0.555481	-0.0234558	1:123500000-124600000	1:123520000-124600000	1:123520000-124580000	1:123500000-124620000	1:123500000-124620000	1:123500000-124600000	93	0	1	0	0	0	1
ENSSSCG00000004661	MYEF2	1	123582433	123580000:123600000	0.35545	L1	6.62979	5.72308	10.3768	0.930504	8.39566	6.94825	-0.796832	-0.647976	-0.676223	-0.874037	-0.555481	-0.0234558	1:123500000-124600000	1:123520000-124600000	1:123520000-124580000	1:123500000-124620000	1:123500000-124620000	1:123500000-124600000	93	0	1	0	0	0	1
ENSSSCG00000004662	SLC24A5	1	123656737	123640000:123660000	0.37075	L2	0	0	0	0	0	0	-0.871366	-1.46524	-0.575023	-1.17973	-0.922541	-0.890746	1:123500000-124600000	1:123520000-124600000	1:123520000-124580000	1:123500000-124620000	1:123500000-124620000	1:123500000-124600000	93	4	0	2	0	0	0
ENSSSCG00000004663	SEMA6D	1	124307241	124300000:124320000	0.37455	L2	9.66455	5.76068	5.46708	0.304759	8.63475	7.55473	-0.746833	-1.18096	-1.85822	-1.11633	-1.0994	-1.12943	1:123500000-124600000	1:123520000-124600000	1:123520000-124580000	1:123500000-124620000	1:123500000-124620000	1:123500000-124600000	93	3	1	3	3	1	2
ENSSSCG00000049014	NA	1	124562767	124560000:124580000	0.40685	L2	0	36.9522	28.5723	0.131913	4.95093	26.8645	-0.809178	-1.19588	-1.40284	-0.995808	-1.47848	-0.864693	1:123500000-124600000	1:123520000-124600000	1:123520000-124580000	1:123500000-124620000	1:123500000-124620000	1:123500000-124600000	95	12	13	7	7	10	7
ENSSSCG00000042248	NA	1	124564309	124560000:124580000	0.40685	L2	0	0	0.417768	0.0113199	0	0	-0.809178	-1.19588	-1.40284	-0.995808	-1.47848	-0.864693	1:123500000-124600000	1:123520000-124600000	1:123520000-124580000	1:123500000-124620000	1:123500000-124620000	1:123500000-124600000	95	12	13	7	7	10	7
ENSSSCG00000050164	NA	1	125261029	125260000:125280000	0.3796	L2	0	0	0	0	0	0.0476101	-2.0805	-1.93926	-2.12897	-3.2054	-2.51846	-2.19358	1:124680000-126060000	1:124680000-126020000	1:124660000-126060000	1:124680000-126040000	1:124680000-126040000	1:124680000-126060000	92	5	2	3	2	1	5
ENSSSCG00000045481	NA	1	125678996	125660000:125680000	0.3765	L2	0	0	0.269191	0.00810571	0	0.208404	-2.78094	-2.15188	-2.96445	-2.8072	-2.54787	-2.75686	1:124680000-126060000	1:124680000-126020000	1:124660000-126060000	1:124680000-126040000	1:124680000-126040000	1:124680000-126060000	90	3	3	2	0	2	2
ENSSSCG00000051796	NA	1	125683191	125680000:125700000	0.3934	L2	1.93472	1.18331	0	0	0.0867989	0.305712	-1.85836	-2.84115	-3.22173	-2.91451	-2.19308	-2.3457	1:124680000-126060000	1:124680000-126020000	1:124660000-126060000	1:124680000-126040000	1:124680000-126040000	1:124680000-126060000	90	4	2	1	1	1	1
ENSSSCG00000044345	NA	1	125794655	125780000:125800000	0.407	L2	0	1.29569	0.0954587	0	0.468137	0	-1.66108	-2.83436	-2.06748	-2.27411	-2.20478	-1.7441	1:124680000-126060000	1:124680000-126020000	1:124660000-126060000	1:124680000-126040000	1:124680000-126040000	1:124680000-126060000	91	6	3	2	2	2	0
ENSSSCG00000004666	NA	1	126137062	126120000:126140000	0.43115	H1	42.7455	42.7955	28.8622	3.58727	37.3628	40.7122	2.84845	3.24619	2.75373	3.48111	3.15765	2.84296	1:126120000-127720000	1:126080000-127720000	1:126120000-127720000	1:126120000-127720000	1:126100000-127720000	1:126120000-127720000	82	2	2	3	3	3	2
ENSSSCG00000037384	BLOC1S6	1	126184870	126180000:126200000	0.3855	L2	18.7366	23.6202	17.6234	3.488	18.1142	24.2122	2.62524	2.45588	3.23533	3.04872	3.14603	2.59049	1:126120000-127720000	1:126080000-127720000	1:126120000-127720000	1:126120000-127720000	1:126100000-127720000	1:126120000-127720000	82	5	4	5	6	4	5
ENSSSCG00000049592	NA	1	126208898	126200000:126220000	0.38	L2	0.295181	0.266217	0.230511	0.0108028	0.173578	0.285657	1.53291	2.86014	2.15441	2.33055	2.39382	2.42131	1:126120000-127720000	1:126080000-127720000	1:126120000-127720000	1:126120000-127720000	1:126100000-127720000	1:126120000-127720000	82	0	2	1	0	0	2
ENSSSCG00000004668	SLC30A4	1	126237032	126220000:126240000	0.42755	H1	9.45205	11.0558	6.81997	1.14294	8.6266	9.89909	2.63267	3.12968	2.7923	2.91072	3.20762	2.86465	1:126120000-127720000	1:126080000-127720000	1:126120000-127720000	1:126120000-127720000	1:126100000-127720000	1:126120000-127720000	82	2	0	0	0	0	1
ENSSSCG00000004670	NA	1	126310749	126300000:126320000	0.39485	L2	1.54092	1.9413	1.45004	0.105748	1.16236	1.8553	2.71799	3.024	2.79264	2.9313	3.41741	2.65161	1:126120000-127720000	1:126080000-127720000	1:126120000-127720000	1:126120000-127720000	1:126100000-127720000	1:126120000-127720000	81	6	4	5	4	4	6
ENSSSCG00000004671	SPATA5L1	1	126335391	126320000:126340000	0.42035	H1	4.03544	3.27374	3.72517	0.284317	3.52125	5.2612	2.80995	3.2959	3.35176	3.45543	3.12753	2.77436	1:126120000-127720000	1:126080000-127720000	1:126120000-127720000	1:126120000-127720000	1:126100000-127720000	1:126120000-127720000	81	8	6	5	7	8	7
ENSSSCG00000004672	GATM	1	126361945	126360000:126380000	0.4147	H1	32.0342	19.2592	10.1094	1.54274	8.78916	27.4696	3.59372	3.10511	3.63358	3.32514	3.53567	3.75645	1:126120000-127720000	1:126080000-127720000	1:126120000-127720000	1:126120000-127720000	1:126100000-127720000	1:126120000-127720000	81	1	1	0	1	0	1
ENSSSCG00000004673	SLC28A2	1	126511365	126500000:126520000	0.4153	H1	0.12834	0.0715831	0.0139008	0.00486177	0.0428827	0.0366788	2.71158	2.95872	2.50379	2.89302	3.04175	2.37004	1:126120000-127720000	1:126080000-127720000	1:126120000-127720000	1:126120000-127720000	1:126100000-127720000	1:126120000-127720000	79	6	4	3	5	6	7
ENSSSCG00000004674	SHF	1	126549747	126540000:126560000	0.4961	H2	1.39317	0.996432	1.83491	0.0807921	1.3391	1.36404	3.4142	4.36348	3.68749	3.08967	4.24219	4.14131	1:126120000-127720000	1:126080000-127720000	1:126120000-127720000	1:126120000-127720000	1:126100000-127720000	1:126120000-127720000	79	0	0	1	0	0	1
ENSSSCG00000004675	DUOX1	1	126620118	126620000:126640000	0.5298	H2	0.0473318	0.200774	0.052279	0.00104857	0	0	1.65858	2.67345	3.44894	2.63872	2.7664	2.70582	1:126120000-127720000	1:126080000-127720000	1:126120000-127720000	1:126120000-127720000	1:126100000-127720000	1:126120000-127720000	80	8	4	4	4	4	4
ENSSSCG00000004676	DUOXA2	1	126652463	126640000:126660000	0.44625	H1	0.606907	0.63594	0.901557	0.15427	1.76214	0.364407	2.80281	2.97085	2.59525	2.07452	2.68355	2.28291	1:126120000-127720000	1:126080000-127720000	1:126120000-127720000	1:126120000-127720000	1:126100000-127720000	1:126120000-127720000	80	0	0	1	2	0	2
ENSSSCG00000004677	DUOXA1	1	126605142	126600000:126620000	0.49475	H2	0.240106	0.15241	0.176632	0.0313905	0.0339939	0.155037	2.70797	2.65092	2.47799	2.58679	2.86515	2.38585	1:126120000-127720000	1:126080000-127720000	1:126120000-127720000	1:126120000-127720000	1:126100000-127720000	1:126120000-127720000	80	8	5	6	5	4	7
ENSSSCG00000004678	DUOX2	1	126620477	126620000:126640000	0.5298	H2	1.29249	1.01058	0.521492	0.0335263	1.25414	0.341687	1.65858	2.67345	3.44894	2.63872	2.7664	2.70582	1:126120000-127720000	1:126080000-127720000	1:126120000-127720000	1:126120000-127720000	1:126100000-127720000	1:126120000-127720000	80	8	4	4	4	4	4
ENSSSCG00000004679	SORD	1	126700858	126700000:126720000	0.4151	H1	4.24541	2.68126	2.27359	0.333774	3.91385	2.34488	1.90858	2.17833	2.35934	2.24827	2.38069	2.19467	1:126120000-127720000	1:126080000-127720000	1:126120000-127720000	1:126120000-127720000	1:126100000-127720000	1:126120000-127720000	80	2	0	0	0	1	1
ENSSSCG00000004680	TERB2	1	126768708	126760000:126780000	0.40105	L2	0.222311	0	0.14189	0.00571317	0	0.149899	1.86467	2.30867	2.95639	2.4118	2.85077	2.42412	1:126120000-127720000	1:126080000-127720000	1:126120000-127720000	1:126120000-127720000	1:126100000-127720000	1:126120000-127720000	80	7	8	3	5	6	4
ENSSSCG00000004681	TRIM69	1	126816846	126800000:126820000	0.40155	L2	0	0	0	0.007192	0	0	3.08119	4.08318	3.78817	3.69375	3.22366	3.69879	1:126120000-127720000	1:126080000-127720000	1:126120000-127720000	1:126120000-127720000	1:126100000-127720000	1:126120000-127720000	67	4	3	4	3	3	6
ENSSSCG00000004687	B2M	1	126981582	126980000:127000000	0.439	H1	918.526	1463.39	1196.7	211.367	1225.6	920.115	3.56949	4.22317	3.81615	3.39727	3.60693	4.04109	1:126120000-127720000	1:126080000-127720000	1:126120000-127720000	1:126120000-127720000	1:126100000-127720000	1:126120000-127720000	78	0	0	2	0	0	3
ENSSSCG00000004684	SPG11	1	126890892	126880000:126900000	0.46335	H2	25.7384	22.739	16.3002	1.51927	17.076	22.6248	4.31358	4.67486	4.86709	4.39662	4.66489	4.74025	1:126120000-127720000	1:126080000-127720000	1:126120000-127720000	1:126120000-127720000	1:126100000-127720000	1:126120000-127720000	67	0	0	0	0	0	0
ENSSSCG00000004691	EIF3J	1	127019148	127000000:127020000	0.41135	H1	32.0545	38.0184	40.7193	3.33473	33.3752	44.6465	3.73177	4.66811	4.15287	4.30948	4.51787	4.57787	1:126120000-127720000	1:126080000-127720000	1:126120000-127720000	1:126120000-127720000	1:126100000-127720000	1:126120000-127720000	76	5	0	1	1	2	2
ENSSSCG00000035827	CTDSPL2	1	127125392	127120000:127140000	0.3666	L1	21.8584	23.1617	22.0936	2.40377	17.2644	24.2725	4.12303	4.11514	3.54732	3.89895	4.23146	3.548	1:126120000-127720000	1:126080000-127720000	1:126120000-127720000	1:126120000-127720000	1:126100000-127720000	1:126120000-127720000	75	2	1	3	1	2	5
ENSSSCG00000023996	GOLM2	1	127238485	127220000:127240000	0.40105	L2	51.6993	45.7955	52.554	3.42948	28.3525	50.3987	2.48116	2.46587	3.10781	3.29124	2.79943	2.91001	1:126120000-127720000	1:126080000-127720000	1:126120000-127720000	1:126120000-127720000	1:126100000-127720000	1:126120000-127720000	76	1	3	5	3	2	1
ENSSSCG00000004694	FRMD5	1	127317728	127300000:127320000	0.418	H1	0.278904	0.303301	0.0458464	0.0226671	0.099278	0.230769	1.96701	1.39891	2.02631	2.04994	2.49694	1.95256	1:126120000-127720000	1:126080000-127720000	1:126120000-127720000	1:126120000-127720000	1:126100000-127720000	1:126120000-127720000	78	7	4	7	7	3	5
ENSSSCG00000004695	WDR76	1	127741354	127740000:127760000	0.4302	H1	8.00731	5.60214	5.08139	0.57176	3.8298	5.41126	4.28022	5.1986	4.64456	5.08639	5.01917	4.51063	NA	NA	NA	NA	NA	NA	72	3	0	3	1	0	1
ENSSSCG00000040383	MFAP1	1	127741537	127740000:127760000	0.4302	H1	37.2495	42.9813	41.4301	3.64491	27.2826	46.5125	4.28022	5.1986	4.64456	5.08639	5.01917	4.51063	NA	NA	NA	NA	NA	NA	72	3	0	3	1	0	1
ENSSSCG00000038436	HYPK	1	127767479	127760000:127780000	0.4612	H2	6.80306	9.63444	8.44786	0.710944	6.45632	7.37124	4.41517	5.90077	5.46493	5.72177	5.46862	5.50626	NA	NA	NA	NA	NA	NA	72	0	1	3	3	1	1
ENSSSCG00000004698	SERINC4	1	127760374	127760000:127780000	0.4612	H2	0	0.221561	0.0590311	0.0330568	0.0314782	0.044186	4.41517	5.90077	5.46493	5.72177	5.46862	5.50626	NA	NA	NA	NA	NA	NA	72	0	1	3	3	1	1
ENSSSCG00000024263	SERF2	1	127767546	127760000:127780000	0.4612	H2	172.511	130.08	216.753	41.897	359.944	182.442	4.41517	5.90077	5.46493	5.72177	5.46862	5.50626	NA	NA	NA	NA	NA	NA	72	0	1	3	3	1	1
ENSSSCG00000004699	ELL3	1	127781403	127780000:127800000	0.4315	H1	0.318522	0.367638	0.105983	0.0390004	0.245454	0.243116	4.3059	5.52549	4.76761	4.7808	4.42061	4.65014	1:127780000-130960000	1:127780000-130720000	NA	NA	NA	NA	72	1	0	1	0	2	4
ENSSSCG00000004700	PDIA3	1	127814196	127800000:127820000	0.43165	H1	178.717	196.681	193.335	14.6197	172.748	207.769	4.81838	5.42531	5.19273	4.91323	4.6914	4.84935	1:127780000-130960000	1:127780000-130720000	1:127800000-130740000	1:127800000-130740000	1:127800000-130740000	1:127800000-130720000	74	1	2	1	1	0	0
ENSSSCG00000004701	CATSPER2	1	127814343	127800000:127820000	0.43165	H1	12.0623	8.5512	9.14369	0.407629	7.0363	10.1294	4.81838	5.42531	5.19273	4.91323	4.6914	4.84935	1:127780000-130960000	1:127780000-130720000	1:127800000-130740000	1:127800000-130740000	1:127800000-130740000	1:127800000-130720000	74	1	2	1	1	0	0
ENSSSCG00000004702	STRC	1	127821905	127820000:127840000	0.45235	H1	0.249306	0.205115	0.159779	0.00563088	0.239598	0.226078	3.91889	4.64623	5.01617	4.30981	3.84767	3.39043	1:127780000-130960000	1:127780000-130720000	1:127800000-130740000	1:127800000-130740000	1:127800000-130740000	1:127800000-130720000	74	0	1	1	1	1	1
ENSSSCG00000004703	NA	1	127858972	127840000:127860000	0.5094	H2	0	0	0	0	0	0.0466726	3.39191	4.43403	4.55273	3.21085	3.78981	3.91317	1:127780000-130960000	1:127780000-130720000	1:127800000-130740000	1:127800000-130740000	1:127800000-130740000	1:127800000-130720000	74	6	7	4	7	3	4
ENSSSCG00000004704	PPIP5K1	1	127865562	127860000:127880000	0.45155	H1	4.25219	3.84541	3.54587	0.182017	2.92757	2.59078	3.54466	4.05258	4.20388	3.93045	3.73028	3.99889	1:127780000-130960000	1:127780000-130720000	1:127800000-130740000	1:127800000-130740000	1:127800000-130740000	1:127800000-130720000	74	12	7	5	5	6	10
ENSSSCG00000004705	MAP1A	1	127936955	127920000:127940000	0.52105	H2	8.98963	7.65908	10.8463	0.300785	7.46009	10.0612	4.48296	5.2801	4.46287	3.74098	4.25499	4.43413	1:127780000-130960000	1:127780000-130720000	1:127800000-130740000	1:127800000-130740000	1:127800000-130740000	1:127800000-130720000	73	0	2	2	0	2	2
ENSSSCG00000031949	TP53BP1	1	127958518	127940000:127960000	0.4066	L2	11.9647	12.1562	7.90255	0.564158	6.4247	10.9568	4.48595	4.62823	5.30315	4.16139	4.01488	4.71778	1:127780000-130960000	1:127780000-130720000	1:127800000-130740000	1:127800000-130740000	1:127800000-130740000	1:127800000-130720000	73	3	2	0	3	3	4
ENSSSCG00000004708	TUBGCP4	1	128083946	128080000:128100000	0.43765	H1	8.11674	6.83572	4.48255	0.377911	5.74655	8.40679	4.34177	5.17259	4.56922	4.50004	4.54648	4.11772	1:127780000-130960000	1:127780000-130720000	1:127800000-130740000	1:127800000-130740000	1:127800000-130740000	1:127800000-130720000	74	1	2	2	1	0	0
ENSSSCG00000004709	ZSCAN29	1	128084050	128080000:128100000	0.43765	H1	5.53295	3.87094	8.66546	0.566872	4.53093	8.2491	4.34177	5.17259	4.56922	4.50004	4.54648	4.11772	1:127780000-130960000	1:127780000-130720000	1:127800000-130740000	1:127800000-130740000	1:127800000-130740000	1:127800000-130720000	74	1	2	2	1	0	0
ENSSSCG00000040362	NA	1	128089434	128080000:128100000	0.43765	H1	1.57203	1.199	0	0	1.25508	0.669032	4.34177	5.17259	4.56922	4.50004	4.54648	4.11772	1:127780000-130960000	1:127780000-130720000	1:127800000-130740000	1:127800000-130740000	1:127800000-130740000	1:127800000-130720000	74	1	2	2	1	0	0
ENSSSCG00000004710	ADAL	1	128125967	128120000:128140000	0.4144	H1	8.27341	8.11596	3.97053	0.62403	7.52203	10.1133	4.12293	4.16696	4.59584	4.80917	3.85043	4.60313	1:127780000-130960000	1:127780000-130720000	1:127800000-130740000	1:127800000-130740000	1:127800000-130740000	1:127800000-130720000	73	1	1	1	0	2	0
ENSSSCG00000048742	NA	1	128125799	128120000:128140000	0.4144	H1	0	0	0	0	0	1.17327	4.12293	4.16696	4.59584	4.80917	3.85043	4.60313	1:127780000-130960000	1:127780000-130720000	1:127800000-130740000	1:127800000-130740000	1:127800000-130740000	1:127800000-130720000	73	1	1	1	0	2	0
ENSSSCG00000004712	TGM7	1	128159562	128140000:128160000	0.4333	H1	0	0	0	0.00384134	0.0219184	0.0520208	3.27167	4.28352	3.8572	3.55017	3.73251	4.13175	1:127780000-130960000	1:127780000-130720000	1:127800000-130740000	1:127800000-130740000	1:127800000-130740000	1:127800000-130720000	73	4	3	1	3	1	1
ENSSSCG00000004713	TGM5	1	128191630	128180000:128200000	0.4776	H2	0.484955	0.264324	0.0815538	0	0.234743	0.524874	3.67426	3.60333	4.03412	3.49392	3.58675	3.62993	1:127780000-130960000	1:127780000-130720000	1:127800000-130740000	1:127800000-130740000	1:127800000-130740000	1:127800000-130720000	73	1	0	0	1	1	1
ENSSSCG00000004714	EPB42	1	128231997	128220000:128240000	0.44225	H1	0.386238	0.131417	0.0637897	0	0.0648848	0.402712	3.52038	4.28064	3.69637	3.61421	3.36472	3.59205	1:127780000-130960000	1:127780000-130720000	1:127800000-130740000	1:127800000-130740000	1:127800000-130740000	1:127800000-130720000	73	2	0	1	1	0	0
ENSSSCG00000038434	NA	1	128234812	128220000:128240000	0.44225	H1	3.25172	1.06053	2.79765	0.0244023	1.23312	4.16131	3.52038	4.28064	3.69637	3.61421	3.36472	3.59205	1:127780000-130960000	1:127780000-130720000	1:127800000-130740000	1:127800000-130740000	1:127800000-130740000	1:127800000-130720000	73	2	0	1	1	0	0
ENSSSCG00000034771	CCNDBP1	1	128269484	128260000:128280000	0.4133	H1	24.1407	24.5139	22.0465	2.70088	19.4954	30.3604	4.22898	5.11774	5.5287	5.48591	4.46385	4.93594	1:127780000-130960000	1:127780000-130720000	1:127800000-130740000	1:127800000-130740000	1:127800000-130740000	1:127800000-130720000	73	3	2	2	4	0	2
ENSSSCG00000004716	TMEM62	1	128306056	128300000:128320000	0.4148	H1	12.2369	7.60224	9.1452	0.83508	6.51102	10.6258	4.58899	6.19287	5.46414	5.393	4.88211	5.14894	1:127780000-130960000	1:127780000-130720000	1:127800000-130740000	1:127800000-130740000	1:127800000-130740000	1:127800000-130720000	73	2	0	2	3	0	1
ENSSSCG00000004717	UBR1	1	128319310	128300000:128320000	0.4148	H1	21.1017	27.2101	19.9231	2.05226	17.2252	28.7762	4.58899	6.19287	5.46414	5.393	4.88211	5.14894	1:127780000-130960000	1:127780000-130720000	1:127800000-130740000	1:127800000-130740000	1:127800000-130740000	1:127800000-130720000	73	2	0	2	3	0	1
ENSSSCG00000004718	TTBK2	1	128489687	128480000:128500000	0.38635	L2	10.1429	11.0831	9.46897	0.800669	10.0745	10.8232	5.36396	5.5571	5.76862	4.83812	4.11316	5.18756	1:127780000-130960000	1:127780000-130720000	1:127800000-130740000	1:127800000-130740000	1:127800000-130740000	1:127800000-130720000	73	9	13	10	13	10	16
ENSSSCG00000004719	CDAN1	1	128641430	128640000:128660000	0.5193	H2	5.27978	3.43799	4.03262	0.482025	4.11585	5.7479	4.88885	5.91806	5.91629	5.58532	4.99016	5.3425	1:127780000-130960000	1:127780000-130720000	1:127800000-130740000	1:127800000-130740000	1:127800000-130740000	1:127800000-130720000	71	4	5	5	5	4	8
ENSSSCG00000022039	NA	1	128708952	128700000:128720000	0.45825	H1	6.40998	5.70831	3.37853	0.260014	5.52823	6.95429	4.87954	5.22207	5.14259	4.09796	4.64398	5.42499	1:127780000-130960000	1:127780000-130720000	1:127800000-130740000	1:127800000-130740000	1:127800000-130740000	1:127800000-130720000	70	0	9	6	3	5	6
ENSSSCG00000044105	NA	1	128684931	128680000:128700000	0.5267	H2	7.13902	4.61198	3.81299	0.168236	4.45519	6.66896	4.73842	5.20297	5.2167	4.65563	4.98243	5.55969	1:127780000-130960000	1:127780000-130720000	1:127800000-130740000	1:127800000-130740000	1:127800000-130740000	1:127800000-130720000	71	4	4	2	4	2	3
ENSSSCG00000044127	NA	1	128801764	128800000:128820000	0.456	H1	27.5665	25.459	12.7474	0.591755	15.11	24.4981	5.70257	5.98335	5.39442	6.00032	5.25052	6.11129	1:127780000-130960000	1:127780000-130720000	1:127800000-130740000	1:127800000-130740000	1:127800000-130740000	1:127800000-130720000	70	6	10	9	8	7	7
ENSSSCG00000035719	HAUS2	1	128839112	128820000:128840000	0.41	L2	6.02835	6.52169	5.54734	0.603513	5.8607	5.57235	5.11368	6.1404	5.39483	5.20663	5.37786	5.94286	1:127780000-130960000	1:127780000-130720000	1:127800000-130740000	1:127800000-130740000	1:127800000-130740000	1:127800000-130720000	70	8	9	8	13	10	13
ENSSSCG00000004726	LRRC57	1	128839223	128820000:128840000	0.41	L2	11.8313	9.31245	8.49619	1.18069	9.11537	11.057	5.11368	6.1404	5.39483	5.20663	5.37786	5.94286	1:127780000-130960000	1:127780000-130720000	1:127800000-130740000	1:127800000-130740000	1:127800000-130740000	1:127800000-130720000	70	8	9	8	13	10	13
ENSSSCG00000038735	SNAP23	1	128888947	128880000:128900000	0.4323	H1	60.7481	73.7957	49.6803	7.23732	44.0742	70.3732	5.7077	5.72244	5.73725	5.71612	5.18821	5.85515	1:127780000-130960000	1:127780000-130720000	1:127800000-130740000	1:127800000-130740000	1:127800000-130740000	1:127800000-130720000	70	12	14	15	11	11	10
ENSSSCG00000004725	ZNF106	1	128893970	128880000:128900000	0.4323	H1	46.9614	48.7955	57.7319	4.97922	37.1377	49.4513	5.7077	5.72244	5.73725	5.71612	5.18821	5.85515	1:127780000-130960000	1:127780000-130720000	1:127800000-130740000	1:127800000-130740000	1:127800000-130740000	1:127800000-130720000	70	12	14	15	11	11	10
ENSSSCG00000004728	CAPN3	1	129013547	129000000:129020000	0.45025	H1	5.7721	3.16138	3.50775	0.296855	2.75374	2.86101	4.99558	5.72329	4.87694	4.67142	4.9183	4.73569	1:127780000-130960000	1:127780000-130720000	1:127800000-130740000	1:127800000-130740000	1:127800000-130740000	1:127800000-130720000	70	2	3	5	4	2	6
ENSSSCG00000004729	NA	1	129098302	129080000:129100000	0.40995	L2	13.9324	8.83028	4.76465	0.409566	5.84109	8.00046	4.42741	5.58182	6.06474	4.76862	5.12236	5.42638	1:127780000-130960000	1:127780000-130720000	1:127800000-130740000	1:127800000-130740000	1:127800000-130740000	1:127800000-130720000	70	7	7	8	7	3	5
ENSSSCG00000004730	TMEM87A	1	129098388	129080000:129100000	0.40995	L2	32.8763	32.0294	25.4731	4.76809	23.152	40.3178	4.42741	5.58182	6.06474	4.76862	5.12236	5.42638	1:127780000-130960000	1:127780000-130720000	1:127800000-130740000	1:127800000-130740000	1:127800000-130740000	1:127800000-130720000	70	7	7	8	7	3	5
ENSSSCG00000033472	NA	1	129132295	129120000:129140000	0.3921	L2	0	0	0	0	0	0	4.87343	5.78386	4.98868	5.23442	5.31041	5.31868	1:127780000-130960000	1:127780000-130720000	1:127800000-130740000	1:127800000-130740000	1:127800000-130740000	1:127800000-130720000	73	5	4	8	6	6	4
ENSSSCG00000004731	VPS39	1	129144344	129140000:129160000	0.4069	L2	19.8552	15.2956	19.9291	1.29397	17.8099	17.9357	5.32174	5.21079	5.17694	5.2363	5.2132	5.47653	1:127780000-130960000	1:127780000-130720000	1:127800000-130740000	1:127800000-130740000	1:127800000-130740000	1:127800000-130720000	73	4	7	7	7	2	5
ENSSSCG00000004732	PLA2G4F	1	129201069	129200000:129220000	0.5419	H3	0.0111272	0	0	0	0	0.010926	4.39643	4.73726	4.70062	4.40189	4.36428	5.18536	1:127780000-130960000	1:127780000-130720000	1:127800000-130740000	1:127800000-130740000	1:127800000-130740000	1:127800000-130720000	71	5	6	3	7	1	3
ENSSSCG00000004733	PLA2G4D	1	129247024	129240000:129260000	0.51115	H2	0.299692	0.335057	0.150334	0.0201352	0.227715	0.342007	4.77573	4.88317	4.92521	4.74224	3.71325	4.79222	1:127780000-130960000	1:127780000-130720000	1:127800000-130740000	1:127800000-130740000	1:127800000-130740000	1:127800000-130720000	71	3	2	3	2	2	1
ENSSSCG00000037292	PLA2G4E	1	129289112	129280000:129300000	0.4365	H1	0.144943	0.0693494	0.134262	0.00557919	0.0570429	0.0715544	4.79518	4.86251	4.88701	4.30274	3.98402	4.74569	1:127780000-130960000	1:127780000-130720000	1:127800000-130740000	1:127800000-130740000	1:127800000-130740000	1:127800000-130720000	71	4	6	5	3	3	8
ENSSSCG00000020666	EHD4	1	129374613	129360000:129380000	0.43945	H1	13.0896	16.8215	16.8349	1.94203	22.0969	16.2683	5.24819	5.94025	5.95317	5.89766	5.76224	5.61627	1:127780000-130960000	1:127780000-130720000	1:127800000-130740000	1:127800000-130740000	1:127800000-130740000	1:127800000-130720000	70	5	3	6	6	3	5
ENSSSCG00000004736	SPTBN5	1	129463674	129460000:129480000	0.5515	H3	0.159059	0.265971	0.381859	0.0342245	0.387278	0.689554	4.6437	6.27855	5.0414	5.73565	4.85974	5.24938	1:127780000-130960000	1:127780000-130720000	1:127800000-130740000	1:127800000-130740000	1:127800000-130740000	1:127800000-130720000	70	0	2	3	2	2	0
ENSSSCG00000004737	PLA2G4B	1	129533398	129520000:129540000	0.55895	H3	3.93487	2.51262	2.37077	0.176417	2.78923	3.55596	4.93986	5.99622	5.48778	5.45007	5.08843	5.39387	1:127780000-130960000	1:127780000-130720000	1:127800000-130740000	1:127800000-130740000	1:127800000-130740000	1:127800000-130720000	72	2	6	3	5	1	3
ENSSSCG00000004738	MAPKBP1	1	129588095	129580000:129600000	0.4207	H1	2.41753	2.53946	2.30834	0.176538	2.85216	3.73242	4.84099	5.92207	5.16744	5.70704	5.56021	6.02266	1:127780000-130960000	1:127780000-130720000	1:127800000-130740000	1:127800000-130740000	1:127800000-130740000	1:127800000-130720000	72	7	10	9	3	4	5
ENSSSCG00000004739	MGA	1	129697408	129680000:129700000	0.41285	H1	31.3167	29.735	19.3325	1.96987	18.7648	29.271	5.68497	6.26339	6.13182	6.02683	5.77645	6.49675	1:127780000-130960000	1:127780000-130720000	1:127800000-130740000	1:127800000-130740000	1:127800000-130740000	1:127800000-130720000	71	4	4	5	4	2	4
ENSSSCG00000004744	TYRO3	1	129828991	129820000:129840000	0.5132	H2	0.659877	0.532353	0.506347	0.0646378	0.880298	0.616783	4.96529	6.48872	5.74369	5.76846	5.41901	5.58431	1:127780000-130960000	1:127780000-130720000	1:127800000-130740000	1:127800000-130740000	1:127800000-130740000	1:127800000-130720000	72	9	7	7	6	10	9
ENSSSCG00000004745	RPAP1	1	129838585	129820000:129840000	0.5132	H2	4.55856	3.51894	3.82732	0.328528	3.81732	4.58702	4.96529	6.48872	5.74369	5.76846	5.41901	5.58431	1:127780000-130960000	1:127780000-130720000	1:127800000-130740000	1:127800000-130740000	1:127800000-130740000	1:127800000-130720000	72	9	7	7	6	10	9
ENSSSCG00000004747	RTF1	1	129942982	129940000:129960000	0.44315	H1	25.9367	26.5134	30.0477	1.03741	19.5575	30.5556	5.60948	6.13753	5.96693	5.63702	5.45925	5.87121	1:127780000-130960000	1:127780000-130720000	1:127800000-130740000	1:127800000-130740000	1:127800000-130740000	1:127800000-130720000	71	1	0	4	0	0	0
ENSSSCG00000004748	NDUFAF1	1	129968502	129960000:129980000	0.42925	H1	11.1416	9.5786	9.32257	1.17311	12.3023	12.7805	4.82156	5.34581	5.90221	5.20023	4.9349	5.67861	1:127780000-130960000	1:127780000-130720000	1:127800000-130740000	1:127800000-130740000	1:127800000-130740000	1:127800000-130720000	71	1	3	1	2	4	3
ENSSSCG00000035544	NA	1	130065605	130060000:130080000	0.4166	H1	8.16172	7.70136	10.6591	1.0366	7.63709	7.56453	5.42102	6.31977	5.61993	5.69822	5.65449	5.93348	1:127780000-130960000	1:127780000-130720000	1:127800000-130740000	1:127800000-130740000	1:127800000-130740000	1:127800000-130720000	71	0	0	0	2	0	2
ENSSSCG00000004750	OIP5	1	130036480	130020000:130040000	0.41695	H1	1.10757	0.955661	0.637181	0.0580469	0.892962	0.869159	5.71114	5.71193	6.15333	5.21363	4.92738	5.67501	1:127780000-130960000	1:127780000-130720000	1:127800000-130740000	1:127800000-130740000	1:127800000-130740000	1:127800000-130720000	71	0	1	1	0	0	1
ENSSSCG00000004751	CHP1	1	130112753	130100000:130120000	0.41905	H1	38.6407	56.6809	52.1047	2.45705	49.3144	43.073	5.51027	5.78115	6.12106	5.55494	5.15939	6.34069	1:127780000-130960000	1:127780000-130720000	1:127800000-130740000	1:127800000-130740000	1:127800000-130740000	1:127800000-130720000	72	1	1	3	0	0	2
ENSSSCG00000004752	EXD1	1	130112845	130100000:130120000	0.41905	H1	1.21814	0.911576	1.05088	0.152165	0.513616	1.1783	5.51027	5.78115	6.12106	5.55494	5.15939	6.34069	1:127780000-130960000	1:127780000-130720000	1:127800000-130740000	1:127800000-130740000	1:127800000-130740000	1:127800000-130720000	72	1	1	3	0	0	2
ENSSSCG00000004753	INO80	1	130201718	130200000:130220000	0.41425	H1	16.378	14.9063	12.6218	1.12497	12.665	17.5551	5.39878	5.9148	5.80632	5.8933	5.95228	6.11471	1:127780000-130960000	1:127780000-130720000	1:127800000-130740000	1:127800000-130740000	1:127800000-130740000	1:127800000-130720000	72	4	0	3	5	3	4
ENSSSCG00000038521	CHAC1	1	130363308	130360000:130380000	0.5146	H2	10.7646	0.596148	3.4568	0.98468	10.2344	3.96162	4.42669	5.95195	5.54983	5.98887	5.48222	5.913	1:127780000-130960000	1:127780000-130720000	1:127800000-130740000	1:127800000-130740000	1:127800000-130740000	1:127800000-130720000	72	7	6	7	8	8	11
ENSSSCG00000004755	DLL4	1	130386713	130380000:130400000	0.5691	H3	20.2038	19.5873	7.87599	1.01373	17.2412	12.3404	5.56744	6.46104	6.40147	5.62405	5.67759	6.03291	1:127780000-130960000	1:127780000-130720000	1:127800000-130740000	1:127800000-130740000	1:127800000-130740000	1:127800000-130720000	72	7	6	8	10	9	9
ENSSSCG00000004757	VPS18	1	130420450	130420000:130440000	0.4401	H1	4.31109	3.11384	7.62636	0.535304	5.39378	4.92673	4.54197	5.89991	5.2372	5.31596	5.11082	4.88758	1:127780000-130960000	1:127780000-130720000	1:127800000-130740000	1:127800000-130740000	1:127800000-130740000	1:127800000-130720000	73	4	6	5	5	3	5
ENSSSCG00000004758	RHOV	1	130439220	130420000:130440000	0.4401	H1	1.47905	1.10608	0.761822	0.0442497	0.911103	1.2063	4.54197	5.89991	5.2372	5.31596	5.11082	4.88758	1:127780000-130960000	1:127780000-130720000	1:127800000-130740000	1:127800000-130740000	1:127800000-130740000	1:127800000-130720000	73	4	6	5	5	3	5
ENSSSCG00000004759	SPINT1	1	130473783	130460000:130480000	0.50625	H2	0.081707	0.0956551	0	0.00269733	0.0173674	0.178047	4.34521	5.24511	5.57311	4.91398	5.25122	4.69134	1:127780000-130960000	1:127780000-130720000	1:127800000-130740000	1:127800000-130740000	1:127800000-130740000	1:127800000-130720000	73	2	7	4	4	2	3
ENSSSCG00000004760	PPP1R14D	1	130485346	130480000:130500000	0.4383	H1	0	0	0	0	0	0	4.16028	4.66931	5.01352	5.34383	4.57765	4.68705	1:127780000-130960000	1:127780000-130720000	1:127800000-130740000	1:127800000-130740000	1:127800000-130740000	1:127800000-130720000	73	1	1	2	2	0	4
ENSSSCG00000005612	NA	1	130495973	130480000:130500000	0.4383	H1	0	0	0	0	0	0	4.16028	4.66931	5.01352	5.34383	4.57765	4.68705	1:127780000-130960000	1:127780000-130720000	1:127800000-130740000	1:127800000-130740000	1:127800000-130740000	1:127800000-130720000	73	1	1	2	2	0	4
ENSSSCG00000004761	ZFYVE19	1	130517222	130500000:130520000	0.475	H2	3.92645	3.9017	1.25366	0.113887	1.97	3.06882	4.91101	5.40216	5.61718	5.30247	5.46534	5.29069	1:127780000-130960000	1:127780000-130720000	1:127800000-130740000	1:127800000-130740000	1:127800000-130740000	1:127800000-130720000	73	3	1	4	4	2	3
ENSSSCG00000004762	DNAJC17	1	130516795	130500000:130520000	0.475	H2	4.83779	5.68322	3.44048	0.224375	3.43049	7.39556	4.91101	5.40216	5.61718	5.30247	5.46534	5.29069	1:127780000-130960000	1:127780000-130720000	1:127800000-130740000	1:127800000-130740000	1:127800000-130740000	1:127800000-130720000	73	3	1	4	4	2	3
ENSSSCG00000004765	RMDN3	1	130516831	130500000:130520000	0.475	H2	3.63241	4.28866	4.40953	0.464257	4.12159	4.1224	4.91101	5.40216	5.61718	5.30247	5.46534	5.29069	1:127780000-130960000	1:127780000-130720000	1:127800000-130740000	1:127800000-130740000	1:127800000-130740000	1:127800000-130720000	73	3	1	4	4	2	3
ENSSSCG00000032022	GCHFR	1	130563562	130560000:130580000	0.47155	H2	2.5033	2.42826	2.73619	0.168027	3.76599	2.49818	5.08741	5.54126	5.42253	4.64151	5.02206	4.66497	1:127780000-130960000	1:127780000-130720000	1:127800000-130740000	1:127800000-130740000	1:127800000-130740000	1:127800000-130720000	73	6	8	6	6	4	6
ENSSSCG00000043412	NA	1	130563488	130560000:130580000	0.47155	H2	0	0	0	0	0	0	5.08741	5.54126	5.42253	4.64151	5.02206	4.66497	1:127780000-130960000	1:127780000-130720000	1:127800000-130740000	1:127800000-130740000	1:127800000-130740000	1:127800000-130720000	73	6	8	6	6	4	6
ENSSSCG00000004766	RAD51	1	130640136	130640000:130660000	0.4003	L2	0.729508	0.606238	0.617771	0.0312699	0.505943	0.885369	3.92045	5.1263	4.16079	4.14246	4.33822	4.28252	1:127780000-130960000	1:127780000-130720000	1:127800000-130740000	1:127800000-130740000	1:127800000-130740000	1:127800000-130720000	71	2	0	1	1	0	1
ENSSSCG00000039107	NA	1	130728737	130720000:130740000	0.42535	H1	0.526402	0.679432	0.49515	0.0526603	0.836336	0.663091	2.4712	2.87319	2.11005	2.92296	1.87479	2.88553	1:127780000-130960000	NA	1:127800000-130740000	1:127800000-130740000	1:127800000-130740000	NA	74	8	4	10	9	5	9
ENSSSCG00000042522	NA	1	130728769	130720000:130740000	0.42535	H1	0.311121	0.49707	0.57254	0.0486683	0.561329	0.502222	2.4712	2.87319	2.11005	2.92296	1.87479	2.88553	1:127780000-130960000	NA	1:127800000-130740000	1:127800000-130740000	1:127800000-130740000	NA	74	8	4	10	9	5	9
ENSSSCG00000038033	CCDC32	1	130753186	130740000:130760000	0.45025	H1	14.2843	11.5406	14.2739	2.63627	16.1394	20.0323	5.32028	5.3009	5.52253	5.11146	5.04838	5.07693	1:127780000-130960000	NA	NA	NA	NA	NA	74	8	3	3	4	5	4
ENSSSCG00000004770	NA	1	130825927	130820000:130840000	0.44055	H1	0.552344	0	0	0	0.447094	0.958041	4.30678	4.78075	5.19403	4.90368	4.33972	5.23647	1:127780000-130960000	1:130820000-132640000	1:130820000-132620000	1:130820000-132600000	1:130820000-132620000	NA	75	5	0	1	2	0	0
ENSSSCG00000004772	BAHD1	1	130878321	130860000:130880000	0.54655	H3	7.55016	7.0572	7.69796	0.350445	8.22686	9.09397	5.01472	5.11963	5.33871	5.37087	5.74297	5.38323	1:127780000-130960000	1:130820000-132640000	1:130820000-132620000	1:130820000-132600000	1:130820000-132620000	NA	75	3	3	6	5	4	1
ENSSSCG00000004774	IVD	1	130940350	130940000:130960000	0.53365	H3	61.7124	19.2531	31.7856	4.99354	57.1248	33.0463	4.54249	5.41253	5.35434	4.21939	4.25042	5.39604	1:127780000-130960000	1:130820000-132640000	1:130820000-132620000	1:130820000-132600000	1:130820000-132620000	NA	74	8	5	2	1	0	3
ENSSSCG00000004776	DISP2	1	130952061	130940000:130960000	0.53365	H3	0.267738	0.0879241	0.139958	0.00411839	0.047234	0.257218	4.54249	5.41253	5.35434	4.21939	4.25042	5.39604	1:127780000-130960000	1:130820000-132640000	1:130820000-132620000	1:130820000-132600000	1:130820000-132620000	NA	74	8	5	2	1	0	3
ENSSSCG00000023975	CCDC9B	1	130974667	130960000:130980000	0.5312	H3	5.66609	5.93377	10.141	0.511064	7.35794	8.39269	5.06569	5.33396	5.34304	5.26807	4.52774	5.49136	NA	1:130820000-132640000	1:130820000-132620000	1:130820000-132600000	1:130820000-132620000	NA	74	8	5	2	5	2	10
ENSSSCG00000004779	PLCB2	1	131005408	131000000:131020000	0.52405	H2	3.11209	3.79098	2.14655	0.109947	1.41881	2.60941	4.78201	4.94348	4.57083	4.82907	4.1291	5.13807	NA	1:130820000-132640000	1:130820000-132620000	1:130820000-132600000	1:130820000-132620000	NA	77	3	3	4	4	3	6
ENSSSCG00000004781	PAK6	1	131076631	131060000:131080000	0.5495	H3	0.0879218	0.0802134	0.0202796	0.0032325	0.061365	0.0346414	3.25213	4.85014	4.96739	4.80747	3.93754	4.45669	1:131060000-132640000	1:130820000-132640000	1:130820000-132620000	1:130820000-132600000	1:130820000-132620000	NA	77	1	1	4	3	2	3
ENSSSCG00000004782	NA	1	131143805	131140000:131160000	0.4501	H1	0.606425	0.574655	0.396876	0.0427802	1.41774	0.493433	4.38752	5.20557	4.92143	4.91592	4.42351	4.69497	1:131060000-132640000	1:130820000-132640000	1:130820000-132620000	1:130820000-132600000	1:130820000-132620000	NA	74	2	3	2	3	2	2
ENSSSCG00000035284	BMF	1	131178295	131160000:131180000	0.4659	H2	7.00753	3.85962	4.6757	0.590133	5.30976	7.27592	5.11319	6.1263	5.62126	5.64242	4.98921	5.07784	1:131060000-132640000	1:130820000-132640000	1:130820000-132620000	1:130820000-132600000	1:130820000-132620000	NA	74	3	2	3	2	1	2
ENSSSCG00000004785	SRP14	1	131241612	131240000:131260000	0.40635	L2	28.3642	31.3261	40.5758	7.14784	31.9154	35.1488	3.88389	4.65858	4.63862	4.63673	4.41712	4.26425	1:131060000-132640000	1:130820000-132640000	1:130820000-132620000	1:130820000-132600000	1:130820000-132620000	NA	76	6	8	6	8	4	7
ENSSSCG00000039061	EIF2AK4	1	131355224	131340000:131360000	0.4223	H1	23.3861	22.1182	18.2587	1.32059	16.2195	23.7668	4.12014	4.1624	4.27309	4.89416	4.30977	4.66771	1:131060000-132640000	1:130820000-132640000	1:130820000-132620000	1:130820000-132600000	1:130820000-132620000	1:131280000-132640000	76	0	2	0	0	0	2
ENSSSCG00000004787	GPR176	1	131355327	131340000:131360000	0.4223	H1	14.4243	8.44107	6.54737	0.944178	9.20698	9.21487	4.12014	4.1624	4.27309	4.89416	4.30977	4.66771	1:131060000-132640000	1:130820000-132640000	1:130820000-132620000	1:130820000-132600000	1:130820000-132620000	1:131280000-132640000	76	0	2	0	0	0	2
ENSSSCG00000040418	FSIP1	1	131510455	131500000:131520000	0.3843	L2	1.00505	0.599184	0.689355	0.0702142	0.531925	0.73944	2.92207	2.64911	2.25475	2.18833	1.93387	3.14075	1:131060000-132640000	1:130820000-132640000	1:130820000-132620000	1:130820000-132600000	1:130820000-132620000	1:131280000-132640000	83	8	18	13	13	8	14
ENSSSCG00000046035	NA	1	131724601	131720000:131740000	0.4296	H1	2.24059	1.96168	6.43155	0	0	3.27001	1.85642	2.0551	1.44013	2.32881	1.84974	3.07094	1:131060000-132640000	1:130820000-132640000	1:130820000-132620000	1:130820000-132600000	1:130820000-132620000	1:131280000-132640000	81	5	9	2	3	7	3
ENSSSCG00000004789	THBS1	1	131746115	131740000:131760000	0.4465	H1	154.303	230.156	94.9253	31.2346	173.335	289.897	2.47934	2.48026	2.78785	2.14734	2.58528	3.39372	1:131060000-132640000	1:130820000-132640000	1:130820000-132620000	1:130820000-132600000	1:130820000-132620000	1:131280000-132640000	81	20	20	20	14	20	16
ENSSSCG00000004791	RASGRP1	1	132702541	132700000:132720000	0.44565	H1	2.42126	2.56995	1.64948	0.0844213	1.06172	1.74441	1.69797	1.524	1.77901	1.84424	1.42458	1.81029	NA	NA	NA	NA	NA	NA	85	5	4	4	1	3	1
ENSSSCG00000004792	FAM98B	1	132819226	132800000:132820000	0.37355	L2	25.3848	30.1772	30.856	1.56289	22.8847	29.9665	2.18484	2.65789	2.56741	2.38795	2.14092	2.64222	1:132780000-133300000	1:132780000-133280000	1:132780000-133300000	1:132780000-133300000	1:132780000-133300000	1:132760000-133280000	83	5	4	2	4	4	3
ENSSSCG00000039393	SPRED1	1	133016467	133000000:133020000	0.38775	L2	22.8368	21.1636	19.9385	2.74455	18.9926	25.8774	3.15901	3.87186	3.67036	4.38954	3.47178	3.74792	1:132780000-133300000	1:132780000-133280000	1:132780000-133300000	1:132780000-133300000	1:132780000-133300000	1:132760000-133280000	81	7	7	9	8	8	6
ENSSSCG00000043630	NA	1	133155170	133140000:133160000	0.3651	L1	0.277442	0	0	0	0.404603	0.742965	2.47912	3.2161	3.57327	3.43962	2.2753	3.30198	1:132780000-133300000	1:132780000-133280000	1:132780000-133300000	1:132780000-133300000	1:132780000-133300000	1:132760000-133280000	81	9	9	8	5	4	7
ENSSSCG00000004794	TMCO5A	1	133302041	133300000:133320000	0.3988	L2	0	0	0	0	0	0	1.09607	1.39292	1.3781	1.79629	1.40813	1.98303	NA	NA	NA	NA	NA	NA	91	10	9	11	7	5	7
ENSSSCG00000049157	NA	1	133689777	133680000:133700000	0.3687	L1	1.02576	0.841385	0.783763	0.0371186	0.613825	0.923791	-0.403394	-1.17677	-1.21625	-1.5153	-1.12696	-1.2689	1:133340000-136220000	1:133340000-136280000	1:133340000-136220000	1:133340000-136260000	1:133340000-136220000	1:133320000-136220000	95	4	1	3	2	1	4
ENSSSCG00000047417	NA	1	133836370	133820000:133840000	0.3352	L1	1.24942	0.990397	0.722857	0.0356339	0.534304	0.62517	-0.718997	-1.02786	-1.46352	-0.778991	-1.24919	-1.02331	1:133340000-136220000	1:133340000-136280000	1:133340000-136220000	1:133340000-136260000	1:133340000-136220000	1:133320000-136220000	87	8	3	1	2	0	10
ENSSSCG00000004795	MEIS2	1	134013820	134000000:134020000	0.48035	H2	13.9284	17.188	18.1822	1.19547	12.0486	22.6815	1.98212	1.72084	1.69453	1.46352	0.835213	2.08339	1:133340000-136220000	1:133340000-136280000	1:133340000-136220000	1:133340000-136260000	1:133340000-136220000	1:133320000-136220000	90	8	11	12	6	12	8
ENSSSCG00000026900	CDIN1	1	134538463	134520000:134540000	0.4136	H1	9.49315	7.18154	3.06961	0.213593	3.05978	6.45941	1.50614	1.38586	1.57741	1.79027	1.42823	1.49942	1:133340000-136220000	1:133340000-136280000	1:133340000-136220000	1:133340000-136260000	1:133340000-136220000	1:133320000-136220000	90	1	4	3	1	0	1
ENSSSCG00000048762	NA	1	134426616	134420000:134440000	0.37395	L2	1.42611	1.02898	0.74982	0.0502392	1.12119	1.4463	0.830774	0.588577	0.204824	0.365079	0.602475	0.449552	1:133340000-136220000	1:133340000-136280000	1:133340000-136220000	1:133340000-136260000	1:133340000-136220000	1:133320000-136220000	91	1	2	1	1	0	4
ENSSSCG00000042387	NA	1	134525831	134520000:134540000	0.4136	H1	2.18473	0.645072	1.74836	0.00895736	0.398725	2.82357	1.50614	1.38586	1.57741	1.79027	1.42823	1.49942	1:133340000-136220000	1:133340000-136280000	1:133340000-136220000	1:133340000-136260000	1:133340000-136220000	1:133320000-136220000	90	1	4	3	1	0	1
ENSSSCG00000048307	NA	1	134699180	134680000:134700000	0.3696	L1	2.99222	2.50408	1.97301	0.0696822	1.52601	3.37178	-0.109448	-0.791347	-0.374109	-1.07287	-0.612849	-0.50199	1:133340000-136220000	1:133340000-136280000	1:133340000-136220000	1:133340000-136260000	1:133340000-136220000	1:133320000-136220000	95	11	2	0	2	0	1
ENSSSCG00000035254	DPH6	1	135577936	135560000:135580000	0.37995	L2	23.0029	17.2728	18.6297	1.26758	13.1067	23.2274	1.84462	1.03293	1.68262	1.97192	1.48726	1.58281	1:133340000-136220000	1:133340000-136280000	1:133340000-136220000	1:133340000-136260000	1:133340000-136220000	1:133320000-136220000	91	4	5	4	2	4	5
ENSSSCG00000050569	NA	1	136061583	136060000:136080000	0.3856	L2	0.837396	0.535846	0.289666	0.0237885	0.410924	0.720268	0.368197	0.614713	0.501054	0.0371777	-0.0541344	0.744764	1:133340000-136220000	1:133340000-136280000	1:133340000-136220000	1:133340000-136260000	1:133340000-136220000	1:133320000-136220000	92	3	1	5	0	1	6
ENSSSCG00000030003	NA	1	136096760	136080000:136100000	0.37785	L2	0	0	0	0	0	0	0.00403227	1.00929	1.13527	0.684472	0.622029	1.28346	1:133340000-136220000	1:133340000-136280000	1:133340000-136220000	1:133340000-136260000	1:133340000-136220000	1:133320000-136220000	92	3	2	2	2	1	1
ENSSSCG00000041438	NA	1	136112178	136100000:136120000	0.3982	L2	0	0	1.8278e-08	0	0.118086	0	0.913009	0.905303	1.29438	0.998312	1.69555	1.66367	1:133340000-136220000	1:133340000-136280000	1:133340000-136220000	1:133340000-136260000	1:133340000-136220000	1:133320000-136220000	86	0	3	4	1	3	2
ENSSSCG00000044817	NA	1	136116821	136100000:136120000	0.3982	L2	0.368591	1.40901	0.611282	0.0158505	1.36271	1.54165	0.913009	0.905303	1.29438	0.998312	1.69555	1.66367	1:133340000-136220000	1:133340000-136280000	1:133340000-136220000	1:133340000-136260000	1:133340000-136220000	1:133320000-136220000	86	0	3	4	1	3	2
ENSSSCG00000004799	ZNF770	1	136121110	136120000:136140000	0.386	L2	8.24881	7.61262	10.637	0.77253	4.52203	12.7407	1.70332	1.90887	2.23205	2.08676	2.19269	2.23358	1:133340000-136220000	1:133340000-136280000	1:133340000-136220000	1:133340000-136260000	1:133340000-136220000	1:133320000-136220000	86	0	0	0	0	0	0
ENSSSCG00000004802	AQR	1	136121111	136120000:136140000	0.386	L2	20.8469	22.2567	21.4174	1.86842	15.4712	24.0153	1.70332	1.90887	2.23205	2.08676	2.19269	2.23358	1:133340000-136220000	1:133340000-136280000	1:133340000-136220000	1:133340000-136260000	1:133340000-136220000	1:133320000-136220000	86	0	0	0	0	0	0
ENSSSCG00000004803	ACTC1	1	136281167	136280000:136300000	0.4535	H1	0.0627909	0.114436	0	0.00825325	0.200498	0.392035	-0.36285	-0.629253	-0.101679	-0.211096	-0.527574	-0.432707	NA	NA	NA	NA	NA	NA	87	0	0	0	0	0	1
ENSSSCG00000036219	GJD2	1	136323803	136320000:136340000	0.4346	H1	0	0	0	0	0.0240622	0	-0.818249	-0.783049	-0.874779	-1.57498	-0.609294	-1.65672	NA	NA	NA	NA	NA	NA	88	0	0	1	1	1	2
ENSSSCG00000004806	NA	1	136497503	136480000:136500000	0.40385	L2	4.16674	4.37176	5.44584	0.440999	4.81121	5.30605	1.23917	0.533445	1.23932	1.14019	0.851212	1.01629	1:136480000-137020000	1:136460000-136980000	1:136480000-136940000	1:136480000-136940000	NA	1:136480000-137140000	87	0	0	0	0	0	0
ENSSSCG00000004807	SCG5	1	136525943	136520000:136540000	0.42535	H1	1.1726	0.929222	1.67942	0.104466	1.35352	1.08324	1.12027	0.29768	1.24424	0.974256	0.739594	0.311791	1:136480000-137020000	1:136460000-136980000	1:136480000-136940000	1:136480000-136940000	1:136500000-136960000	1:136480000-137140000	89	6	5	2	5	1	6
ENSSSCG00000033657	GREM1	1	136617069	136600000:136620000	0.4322	H1	5.53899	2.58972	0.229445	0.0558224	0.315783	11.184	0.131954	-0.310154	-0.344024	-0.647566	-0.874588	-0.249347	1:136480000-137020000	1:136460000-136980000	1:136480000-136940000	1:136480000-136940000	1:136500000-136960000	1:136480000-137140000	88	1	1	1	1	0	3
ENSSSCG00000044690	FMN1	1	137008721	137000000:137020000	0.43015	H1	2.94174	3.1801	1.75576	0.0940548	1.08097	2.52233	0.700329	0.743889	0.275651	0.79584	-0.228279	-0.0209681	1:136480000-137020000	NA	NA	NA	NA	1:136480000-137140000	87	1	1	3	4	2	1
ENSSSCG00000027232	NA	1	137297185	137280000:137300000	0.4606	H2	0.41511	0.215286	0.140604	0	0.0903466	0.0721029	2.06253	2.11094	2.34913	2.28749	1.65114	2.57167	1:137180000-137900000	1:137180000-137900000	1:137180000-137900000	1:137180000-137920000	1:137180000-137880000	1:137200000-137880000	88	11	6	8	6	8	6
ENSSSCG00000004811	PGPEP1L	1	137308438	137300000:137320000	0.4183	H1	1.4787	0.638063	0.813252	0.0203593	0.555593	1.83743	2.10499	2.06398	2.31021	2.30105	1.81878	3.26792	1:137180000-137900000	1:137180000-137900000	1:137180000-137900000	1:137180000-137920000	1:137180000-137880000	1:137200000-137880000	82	1	0	2	4	1	6
ENSSSCG00000030560	IGF1R	1	137690666	137680000:137700000	0.43635	H1	22.799	20.7283	13.0554	0.673888	11.3466	25.6397	3.78436	4.14452	4.86619	3.99592	3.90369	4.22567	1:137180000-137900000	1:137180000-137900000	1:137180000-137900000	1:137180000-137920000	1:137180000-137880000	1:137200000-137880000	80	10	10	11	11	14	12
ENSSSCG00000035223	NA	1	137855658	137840000:137860000	0.45235	H1	5.92677	3.79364	4.97064	1.08092	6.75542	7.70056	2.41675	3.32923	2.7498	2.95207	2.77094	3.3311	1:137180000-137900000	1:137180000-137900000	1:137180000-137900000	1:137180000-137920000	1:137180000-137880000	1:137200000-137880000	84	14	16	19	12	14	13
ENSSSCG00000004813	TTC23	1	137997131	137980000:138000000	0.3805	L2	7.19115	6.87061	3.34009	0.373803	3.42768	6.21569	4.32972	3.35413	4.62503	4.02408	3.25626	4.43515	1:137960000-138560000	1:137960000-138580000	1:137940000-138560000	1:137980000-138560000	1:137960000-138560000	1:137960000-138540000	83	2	5	3	6	3	4
ENSSSCG00000004814	LRRC28	1	137998554	137980000:138000000	0.3805	L2	67.8669	54.1486	69.3473	4.65177	53.4232	63.6465	4.32972	3.35413	4.62503	4.02408	3.25626	4.43515	1:137960000-138560000	1:137960000-138580000	1:137940000-138560000	1:137980000-138560000	1:137960000-138560000	1:137960000-138540000	83	2	5	3	6	3	4
ENSSSCG00000028771	MEF2A	1	138341153	138340000:138360000	0.39785	L2	51.6919	51.849	47.9314	3.44033	33.6035	55.2536	4.54966	4.80865	4.39358	4.98775	4.26106	5.67154	1:137960000-138560000	1:137960000-138580000	1:137940000-138560000	1:137980000-138560000	1:137960000-138560000	1:137960000-138540000	80	12	11	13	14	12	10
ENSSSCG00000048929	NA	1	138545426	138540000:138560000	0.3825	L2	1.20885	0.946791	0.805767	0.0298622	0.708185	1.11399	2.79979	3.44675	2.98047	2.3387	2.75002	3.46157	1:137960000-138560000	1:137960000-138580000	1:137940000-138560000	1:137980000-138560000	1:137960000-138560000	NA	83	1	4	4	0	0	4
ENSSSCG00000030487	NA	1	138567562	138560000:138580000	0.42255	H1	4.38432	3.617	5.83858	0.659181	4.06057	6.02503	3.30558	3.4936	3.80169	2.54688	2.76013	3.75603	NA	1:137960000-138580000	NA	NA	NA	NA	83	6	9	7	4	3	6
ENSSSCG00000038452	ADAMTS17	1	139016125	139000000:139020000	0.50455	H2	1.96453	2.01758	1.8064	0.0825644	2.17137	1.51576	3.02816	2.53962	3.28203	2.87445	2.36212	2.9224	1:138620000-139160000	1:138640000-139140000	1:138600000-139160000	1:138620000-139140000	1:138620000-139100000	1:138600000-139160000	85	12	3	7	15	9	6
ENSSSCG00000050967	NA	1	138799705	138780000:138800000	0.4648	H2	0.616164	0.803483	0.553654	0.0266131	0.55518	0.573464	1.91953	1.83398	2.4134	1.844	1.26794	2.57191	1:138620000-139160000	1:138640000-139140000	1:138600000-139160000	1:138620000-139140000	1:138620000-139100000	1:138600000-139160000	84	1	3	1	2	0	3
ENSSSCG00000045556	NA	1	138861695	138860000:138880000	0.42245	H1	0.739025	0.39218	0	0	0.153835	0	1.51823	1.95979	2.25812	1.28493	1.68483	2.45964	1:138620000-139160000	1:138640000-139140000	1:138600000-139160000	1:138620000-139140000	1:138620000-139100000	1:138600000-139160000	83	1	2	1	5	0	3
ENSSSCG00000004819	CERS3	1	139136874	139120000:139140000	0.40645	L2	0.0739781	0.181648	0.156254	0.0024133	0.0976583	0.0364007	2.28038	2.40487	2.97826	1.87956	2.1231	2.67557	1:138620000-139160000	1:138640000-139140000	1:138600000-139160000	1:138620000-139140000	NA	1:138600000-139160000	85	1	2	1	3	2	4
ENSSSCG00000004820	LINS1	1	139191145	139180000:139200000	0.4026	L2	7.12181	5.4371	9.78846	1.09397	7.29331	8.13037	4.40081	4.8634	4.18015	4.17448	4.47258	4.71355	NA	NA	NA	NA	NA	NA	85	10	11	12	9	7	10
ENSSSCG00000004821	ASB7	1	139191569	139180000:139200000	0.4026	L2	4.94842	5.43611	6.38209	0.699989	4.99431	7.40414	4.40081	4.8634	4.18015	4.17448	4.47258	4.71355	NA	NA	NA	NA	NA	NA	85	10	11	12	9	7	10
ENSSSCG00000038358	NA	1	139432200	139420000:139440000	0.46385	H2	0	0	0	0	0	0	3.20187	3.86701	3.63218	3.42829	2.34187	3.54252	1:139220000-139880000	1:139220000-139900000	1:139240000-139900000	1:139220000-139900000	1:139220000-139900000	1:139240000-139880000	84	7	9	5	8	7	6
ENSSSCG00000004822	ALDH1A3	1	139451049	139440000:139460000	0.4841	H2	4.99137	10.9056	11.7823	1.17991	10.3898	4.5145	2.49437	3.52266	3.93062	3.1804	3.01198	4.14499	1:139220000-139880000	1:139220000-139900000	1:139240000-139900000	1:139220000-139900000	1:139220000-139900000	1:139240000-139880000	84	8	8	5	10	8	9
ENSSSCG00000004823	LRRK1	1	139494120	139480000:139500000	0.47555	H2	19.6031	15.5303	20.9013	2.03958	14.3191	25.0495	3.75313	4.30358	4.01552	4.00127	3.195	3.93681	1:139220000-139880000	1:139220000-139900000	1:139240000-139900000	1:139220000-139900000	1:139220000-139900000	1:139240000-139880000	84	11	6	8	5	7	9
ENSSSCG00000045683	NA	1	139705224	139700000:139720000	0.4176	H1	7.43126	5.62498	3.74611	0.156799	2.46939	4.57263	2.53078	3.33056	3.64044	3.16032	2.56837	3.31722	1:139220000-139880000	1:139220000-139900000	1:139240000-139900000	1:139220000-139900000	1:139220000-139900000	1:139240000-139880000	82	2	2	3	4	1	1
ENSSSCG00000004825	CHSY1	1	139804583	139800000:139820000	0.44785	H1	6.76784	10.1086	6.09106	0.74993	7.28665	8.24016	3.88103	4.46071	4.67664	3.98373	3.49955	3.60037	1:139220000-139880000	1:139220000-139900000	1:139240000-139900000	1:139220000-139900000	1:139220000-139900000	1:139240000-139880000	86	10	17	11	15	11	14
ENSSSCG00000004826	SELENOS	1	139836914	139820000:139840000	0.4654	H2	21.2195	25.8023	36.2996	6.74712	28.7888	34.5653	3.30371	4.21546	4.25581	3.90411	3.06637	3.75419	1:139220000-139880000	1:139220000-139900000	1:139240000-139900000	1:139220000-139900000	1:139220000-139900000	1:139240000-139880000	86	4	5	5	8	6	8
ENSSSCG00000035584	GABRG3	1	140464472	140460000:140480000	0.40755	L2	0	0	0	0.0056561	0	0	-2.72216	-4.432	-3.41831	-3.84822	-3.43782	-3.38703	1:139920000-142160000	1:139940000-142140000	1:139940000-142160000	1:139940000-142160000	1:139940000-142140000	1:139920000-142140000	94	2	0	0	2	0	4
ENSSSCG00000004827	GABRA5	1	140567893	140560000:140580000	0.41415	H1	0	0	0	0	0	0	-2.89378	-3.89048	-3.34364	-3.60158	-3.52888	-3.79014	1:139920000-142160000	1:139940000-142140000	1:139940000-142160000	1:139940000-142160000	1:139940000-142140000	1:139920000-142140000	94	3	0	1	0	1	0
ENSSSCG00000038547	GABRB3	1	140566287	140560000:140580000	0.41415	H1	0	0.020457	0.0164563	0.0024861	0	0	-2.89378	-3.89048	-3.34364	-3.60158	-3.52888	-3.79014	1:139920000-142160000	1:139940000-142140000	1:139940000-142160000	1:139940000-142160000	1:139940000-142140000	1:139920000-142140000	94	3	0	1	0	1	0
ENSSSCG00000032719	NA	1	141206876	141200000:141220000	0.40535	L2	0	0.100017	0	0	0	0	-0.983505	-1.27006	-0.617623	-1.45526	-1.29229	-0.663482	1:139920000-142160000	1:139940000-142140000	1:139940000-142160000	1:139940000-142160000	1:139940000-142140000	1:139920000-142140000	93	1	1	1	1	0	1
ENSSSCG00000043519	NA	1	141494692	141480000:141500000	0.46835	H2	4.37668	4.28891	4.56877	0.556536	2.46028	2.12139	1.21523	1.61379	1.33803	1.67882	0.933824	1.17299	1:139920000-142160000	1:139940000-142140000	1:139940000-142160000	1:139940000-142160000	1:139940000-142140000	1:139920000-142140000	92	6	9	7	6	7	5
ENSSSCG00000004830	NA	1	141494883	141480000:141500000	0.46835	H2	3.20642	5.01937	5.35346	0.37106	3.91239	5.18557	1.21523	1.61379	1.33803	1.67882	0.933824	1.17299	1:139920000-142160000	1:139940000-142140000	1:139940000-142160000	1:139940000-142160000	1:139940000-142140000	1:139920000-142140000	92	6	9	7	6	7	5
ENSSSCG00000004831	NA	1	141887987	141880000:141900000	0.398	L2	2.4116	0.797052	1.24837	0.348288	3.89571	1.80188	3.03399	3.84063	3.1739	4.10461	3.29701	3.33291	1:139920000-142160000	1:139940000-142140000	1:139940000-142160000	1:139940000-142160000	1:139940000-142140000	1:139920000-142140000	91	2	2	1	2	1	0
ENSSSCG00000004832	UBE3A	1	141887168	141880000:141900000	0.398	L2	42.7921	54.4437	45.6343	5.15079	43.6219	55.8059	3.03399	3.84063	3.1739	4.10461	3.29701	3.33291	1:139920000-142160000	1:139940000-142140000	1:139940000-142160000	1:139940000-142160000	1:139940000-142140000	1:139920000-142140000	91	2	2	1	2	1	0
ENSSSCG00000004834	NDN	1	142412565	142400000:142420000	0.4091	L2	13.2637	9.57748	14.3343	0.972101	10.7912	11.3183	-2.54346	-3.72251	-3.25273	-3.26803	-3.02979	-2.93223	1:142200000-145720000	1:142200000-145720000	1:142200000-142480000	1:142300000-142500000	1:142240000-142480000	1:142220000-142480000	97	4	2	2	4	1	1
ENSSSCG00000004835	MAGEL2	1	142448689	142440000:142460000	0.4278	H1	1.06758	0.301221	0.585362	0.00773518	0.504682	0.373384	-2.67195	-3.41252	-3.26151	-2.91984	-3.24323	-3.41972	1:142200000-145720000	1:142200000-145720000	1:142200000-142480000	1:142300000-142500000	1:142240000-142480000	1:142220000-142480000	97	5	5	4	4	2	3
ENSSSCG00000004836	MKRN3	1	142500982	142500000:142520000	0.4146	H1	0.542658	0.106198	0.112084	0.00935566	0.100072	0.0911133	-2.34994	-3.34613	-3.38964	-3.2208	-2.86427	-3.66691	1:142200000-145720000	1:142200000-145720000	NA	NA	NA	NA	98	0	2	0	4	1	0
ENSSSCG00000051103	NA	1	142610401	142600000:142620000	0.3825	L2	0.0295126	0	0	0	0	0	-3.24074	-3.92928	-3.61486	-3.3524	-3.97412	-3.70896	1:142200000-145720000	1:142200000-145720000	1:142600000-145720000	NA	1:142600000-145720000	1:142600000-145320000	98	7	3	4	7	1	4
ENSSSCG00000047528	NA	1	142619171	142600000:142620000	0.3825	L2	0.308234	0.563079	0.693379	0.0220974	0.293972	0.650328	-3.24074	-3.92928	-3.61486	-3.3524	-3.97412	-3.70896	1:142200000-145720000	1:142200000-145720000	1:142600000-145720000	NA	1:142600000-145720000	1:142600000-145320000	98	7	3	4	7	1	4
ENSSSCG00000004839	CHRNA7	1	142937788	142920000:142940000	0.4301	H1	0.18198	0.230604	0.172584	0.025791	0.165469	0.27086	-2.33915	-3.96565	-3.08707	-3.33789	-2.91079	-2.9226	1:142200000-145720000	1:142200000-145720000	1:142600000-145720000	1:142620000-145720000	1:142600000-145720000	1:142600000-145320000	97	2	2	1	3	0	2
ENSSSCG00000004840	OTUD7A	1	143109218	143100000:143120000	0.44895	H1	0.757365	0.545557	0.446683	0.123279	0.481925	0.55276	-1.54405	-1.28434	-1.44478	-1.27997	-1.15917	-1.36565	1:142200000-145720000	1:142200000-145720000	1:142600000-145720000	1:142620000-145720000	1:142600000-145720000	1:142600000-145320000	95	0	0	1	0	0	1
ENSSSCG00000026006	KLF13	1	143540563	143540000:143560000	0.4992	H2	19.7377	13.517	34.5956	4.51318	33.426	24.9488	2.99475	4.16091	4.43127	3.33433	3.2815	2.75894	1:142200000-145720000	1:142200000-145720000	1:142600000-145720000	1:142620000-145720000	1:142600000-145720000	1:142600000-145320000	87	5	1	8	5	6	7
ENSSSCG00000004843	TRPM1	1	143709864	143700000:143720000	0.46775	H2	0.0267623	0.0391639	0.0102907	0.0116982	0.01037	0.0531006	0.6599	0.366297	1.33288	1.20155	1.59689	1.06499	1:142200000-145720000	1:142200000-145720000	1:142600000-145720000	1:142620000-145720000	1:142600000-145720000	1:142600000-145320000	92	7	14	6	12	5	3
ENSSSCG00000004844	MTMR10	1	143867853	143860000:143880000	0.43575	H1	47.7126	47.4214	66.0767	3.39646	36.956	48.1551	1.32535	2.91473	2.53226	3.00601	3.22225	2.75389	1:142200000-145720000	1:142200000-145720000	1:142600000-145720000	1:142620000-145720000	1:142600000-145720000	1:142600000-145320000	90	4	10	7	8	7	6
ENSSSCG00000004845	FAN1	1	143961664	143960000:143980000	0.429	H1	22.4357	17.0959	18.0259	1.76815	14.041	24.8522	1.6589	2.38697	2.58521	2.80076	2.04821	2.18425	1:142200000-145720000	1:142200000-145720000	1:142600000-145720000	1:142620000-145720000	1:142600000-145720000	1:142600000-145320000	91	4	4	4	5	4	3
ENSSSCG00000004847	MPHOSPH10	1	143994041	143980000:144000000	0.4035	L2	10.948	15.3996	13.8142	1.42705	10.1793	14.2642	1.23713	1.79163	1.84304	1.91816	1.55351	1.97853	1:142200000-145720000	1:142200000-145720000	1:142600000-145720000	1:142620000-145720000	1:142600000-145720000	1:142600000-145320000	91	0	4	3	3	4	1
ENSSSCG00000035696	MCEE	1	143993731	143980000:144000000	0.4035	L2	5.94714	7.66676	7.77538	0.812093	8.40687	6.13705	1.23713	1.79163	1.84304	1.91816	1.55351	1.97853	1:142200000-145720000	1:142200000-145720000	1:142600000-145720000	1:142620000-145720000	1:142600000-145720000	1:142600000-145320000	91	0	4	3	3	4	1
ENSSSCG00000004849	APBA2	1	144071859	144060000:144080000	0.4982	H2	0.0148394	0.0427351	0.0114112	0	0.0120874	0.0872435	0.0558388	-0.10855	0.429985	-0.491293	-0.0928044	-0.589734	1:142200000-145720000	1:142200000-145720000	1:142600000-145720000	1:142620000-145720000	1:142600000-145720000	1:142600000-145320000	94	2	4	1	4	2	1
ENSSSCG00000004850	FAM189A1	1	144788091	144780000:144800000	0.43455	H1	0.10847	0.140924	0.166582	0.005989	0.0815978	0.203096	-1.14666	-1.89363	-2.76168	-1.1704	-2.11088	-2.16098	1:142200000-145720000	1:142200000-145720000	1:142600000-145720000	1:142620000-145720000	1:142600000-145720000	1:142600000-145320000	94	5	2	1	1	0	7
ENSSSCG00000004854	TJP1	1	145195836	145180000:145200000	0.4113	H1	73.1913	89.9118	64.1484	2.80067	45.2317	84.9332	-0.81807	-0.396305	-0.295527	-0.257854	-0.172841	-0.503738	1:142200000-145720000	1:142200000-145720000	1:142600000-145720000	1:142620000-145720000	1:142600000-145720000	1:142600000-145320000	93	8	6	6	8	6	6
ENSSSCG00000033540	NA	1	145204789	145200000:145220000	0.36765	L1	0	0	0	0	0	0	-1.15576	-1.02252	-0.646854	-0.92238	-1.0469	-0.971893	1:142200000-145720000	1:142200000-145720000	1:142600000-145720000	1:142620000-145720000	1:142600000-145720000	1:142600000-145320000	95	5	2	3	4	0	3
ENSSSCG00000005781	TARS3	1	145302278	145300000:145320000	0.4406	H1	1.81868	1.82909	1.24075	0.0909034	1.25116	2.25897	0.36696	-0.355777	0.511417	0.371938	-0.412746	0.116736	1:142200000-145720000	1:142200000-145720000	1:142600000-145720000	1:142620000-145720000	1:142600000-145720000	1:142600000-145320000	93	1	0	1	2	2	2
ENSSSCG00000005782	TM2D3	1	145359326	145340000:145360000	0.42185	H1	9.823	6.04562	5.52504	1.45382	9.45173	11.0456	0.721687	1.91041	1.58104	1.44207	1.19361	2.11013	1:142200000-145720000	1:142200000-145720000	1:142600000-145720000	1:142620000-145720000	1:142600000-145720000	NA	93	3	3	1	3	2	0
ENSSSCG00000005785	PCSK6	1	145508636	145500000:145520000	0.50385	H2	10.9169	7.49087	8.32973	0.595725	4.6381	13.3916	1.06822	1.80447	0.935835	1.235	0.666404	1.56819	1:142200000-145720000	1:142200000-145720000	1:142600000-145720000	1:142620000-145720000	1:142600000-145720000	1:145400000-145720000	90	7	3	4	3	2	3
ENSSSCG00000005786	SNRPA1	1	145707412	145700000:145720000	0.4096	L2	16.6548	25.8719	28.1129	3.24621	21.3311	29.8529	1.99158	3.00761	3.07586	2.98283	2.33338	2.41384	1:142200000-145720000	1:142200000-145720000	1:142600000-145720000	1:142620000-145720000	1:142600000-145720000	1:145400000-145720000	90	7	4	3	5	5	4
ENSSSCG00000005787	CTDP1	1	145811678	145800000:145820000	0.4543	H1	7.87414	7.44001	7.55225	0.564265	7.42179	8.76246	2.64696	4.09248	4.1996	3.97084	3.5949	4.28404	1:145780000-146020000	1:145780000-146040000	1:145780000-146020000	1:145780000-146020000	1:145780000-146000000	1:145780000-146020000	87	4	5	1	5	4	5
ENSSSCG00000040252	NA	1	145812329	145800000:145820000	0.4543	H1	21.3285	22.1976	18.6205	1.36384	16.9565	28.1051	2.64696	4.09248	4.1996	3.97084	3.5949	4.28404	1:145780000-146020000	1:145780000-146040000	1:145780000-146020000	1:145780000-146020000	1:145780000-146000000	1:145780000-146020000	87	4	5	1	5	4	5
ENSSSCG00000004856	NFATC1	1	146017701	146000000:146020000	0.54495	H3	19.0556	15.9202	15.3429	0.472792	14.1546	20.8703	3.99884	5.04975	5.27062	4.72923	4.61378	5.09756	1:145780000-146020000	1:145780000-146040000	1:145780000-146020000	1:145780000-146020000	NA	1:145780000-146020000	89	10	11	8	9	13	10
ENSSSCG00000004857	ATP9B	1	146221770	146220000:146240000	0.45815	H1	16.7363	13.105	17.7089	1.42173	14.0772	20.1227	2.47676	3.01291	2.24487	2.02514	2.68798	2.37641	1:146120000-147120000	1:146120000-147120000	1:146100000-147120000	1:146120000-147120000	1:146080000-147120000	1:146100000-147120000	91	3	2	3	1	1	4
ENSSSCG00000040521	NA	1	146060590	146060000:146080000	0.4413	H1	0	0	0	0	0	0	1.00006	1.9017	2.92964	2.47446	1.25578	1.87764	NA	NA	NA	NA	NA	NA	89	0	0	6	2	1	5
ENSSSCG00000004858	SALL3	1	146274620	146260000:146280000	0.48585	H2	0.0447503	0.106419	0.0682119	0.00815679	0.0440733	0.0976028	0.661473	1.51445	1.39496	1.09751	1.2233	1.21393	1:146120000-147120000	1:146120000-147120000	1:146100000-147120000	1:146120000-147120000	1:146080000-147120000	1:146100000-147120000	91	3	2	1	3	1	6
ENSSSCG00000036442	NA	1	146511071	146500000:146520000	0.45635	H1	1.87211	1.7679	1.07019	0	0.498916	1.84635	-2.06679	-1.19928	-1.25127	-1.20485	-1.44879	-2.10442	1:146120000-147120000	1:146120000-147120000	1:146100000-147120000	1:146120000-147120000	1:146080000-147120000	1:146100000-147120000	95	4	3	1	3	0	4
ENSSSCG00000036984	GALR1	1	147463542	147460000:147480000	0.4562	H1	4.01888	2.98247	1.63862	0.179964	1.56428	3.80574	0.968924	1.34062	0.760705	1.06641	0.791376	0.829027	1:147180000-149560000	1:147180000-149900000	1:147160000-149900000	1:147180000-149900000	1:147180000-149900000	1:147180000-149540000	90	7	7	6	8	5	8
ENSSSCG00000038767	MBP	1	147568673	147560000:147580000	0.4798	H2	5.99094	9.3669	8.95727	0.831161	6.94304	11.4502	2.08879	2.97859	2.91058	2.41055	2.48645	2.35035	1:147180000-149560000	1:147180000-149900000	1:147160000-149900000	1:147180000-149900000	1:147180000-149900000	1:147180000-149540000	90	4	0	2	4	2	2
ENSSSCG00000023533	ZNF236	1	147782129	147780000:147800000	0.4433	H1	9.09556	8.36243	7.10248	0.464272	5.46288	11.7368	2.91742	3.98166	3.54879	3.23883	3.44299	3.79	1:147180000-149560000	1:147180000-149900000	1:147160000-149900000	1:147180000-149900000	1:147180000-149900000	1:147180000-149540000	88	8	5	8	9	6	7
ENSSSCG00000004859	ZNF516	1	147984481	147980000:148000000	0.4743	H2	5.18069	4.12727	3.56945	0.256137	4.81334	5.1563	3.52608	4.49922	3.75852	4.00883	4.26913	4.77998	1:147180000-149560000	1:147180000-149900000	1:147160000-149900000	1:147180000-149900000	1:147180000-149900000	1:147180000-149540000	87	3	5	5	7	1	5
ENSSSCG00000047797	NA	1	148855476	148840000:148860000	0.41465	H1	4.39961	3.51611	3.19696	0	0.211165	5.31127	0.368797	1.10452	0.536722	0.608274	0.970747	1.33689	1:147180000-149560000	1:147180000-149900000	1:147160000-149900000	1:147180000-149900000	1:147180000-149900000	1:147180000-149540000	93	4	2	2	3	2	3
ENSSSCG00000004861	TSHZ1	1	148984832	148980000:149000000	0.479	H2	16.5732	7.25304	12.6088	0.475701	10.3775	13.8513	2.65264	3.60294	3.12173	3.41036	3.14815	3.32372	1:147180000-149560000	1:147180000-149900000	1:147160000-149900000	1:147180000-149900000	1:147180000-149900000	1:147180000-149540000	89	3	3	5	7	9	7
ENSSSCG00000032488	ZADH2	1	148987568	148980000:149000000	0.479	H2	8.79297	5.74326	10.3917	1.10667	7.85043	12.2271	2.65264	3.60294	3.12173	3.41036	3.14815	3.32372	1:147180000-149560000	1:147180000-149900000	1:147160000-149900000	1:147180000-149900000	1:147180000-149900000	1:147180000-149540000	89	3	3	5	7	9	7
ENSSSCG00000033971	ZNF407	1	149516790	149500000:149520000	0.4155	H1	5.86429	6.83663	5.62522	0.381457	4.57713	7.15091	2.68248	2.15782	2.2664	2.79526	2.48263	2.31272	1:147180000-149560000	1:147180000-149900000	1:147160000-149900000	1:147180000-149900000	1:147180000-149900000	1:147180000-149540000	91	4	7	9	9	7	6
ENSSSCG00000004869	CNDP1	1	149562528	149560000:149580000	0.50315	H2	0.320016	0.0800854	0.0727749	0.0049216	0.0203686	0.175112	2.07269	2.22131	2.10179	1.59079	2.32185	1.83301	NA	1:147180000-149900000	1:147160000-149900000	1:147180000-149900000	1:147180000-149900000	NA	91	4	5	5	6	6	4
ENSSSCG00000004870	CNDP2	1	149584292	149580000:149600000	0.44175	H1	22.5698	19.4104	23.7952	3.26017	24.0632	24.9277	1.58549	2.53721	2.16133	1.96972	2.2278	2.09043	NA	1:147180000-149900000	1:147160000-149900000	1:147180000-149900000	1:147180000-149900000	NA	91	7	8	6	8	7	5
ENSSSCG00000039486	DIPK1C	1	149611380	149600000:149620000	0.487	H2	0.172996	0.106304	0.14612	0.00592186	0.0652855	0.0725579	0.328488	1.47128	1.37638	1.54896	1.11733	0.833315	1:149600000-149860000	1:147180000-149900000	1:147160000-149900000	1:147180000-149900000	1:147180000-149900000	1:149600000-149880000	92	1	4	5	4	5	3
ENSSSCG00000004874	C18orf63	1	149721455	149720000:149740000	0.4114	H1	0	0	0.0317261	0	0	0	1.31392	1.84893	2.3861	1.75584	1.90265	1.37513	1:149600000-149860000	1:147180000-149900000	1:147160000-149900000	1:147180000-149900000	1:147180000-149900000	1:149600000-149880000	91	4	4	4	4	3	1
ENSSSCG00000004875	CYB5A	1	149737571	149720000:149740000	0.4114	H1	63.9462	57.9533	63.733	10.5402	71.4674	69.7973	1.31392	1.84893	2.3861	1.75584	1.90265	1.37513	1:149600000-149860000	1:147180000-149900000	1:147160000-149900000	1:147180000-149900000	1:147180000-149900000	1:149600000-149880000	91	4	4	4	4	3	1
ENSSSCG00000032494	TIMM21	1	149855908	149840000:149860000	0.43425	H1	12.8678	10.5354	8.11755	1.09215	11.5713	11.1559	1.61424	2.0518	2.31872	1.84674	2.10091	1.95736	1:149600000-149860000	1:147180000-149900000	1:147160000-149900000	1:147180000-149900000	1:147180000-149900000	1:149600000-149880000	93	3	5	6	5	6	2
ENSSSCG00000004873	FBXO15	1	149856489	149840000:149860000	0.43425	H1	0.743055	0.411668	0.460032	0.0444025	0.376672	0.899714	1.61424	2.0518	2.31872	1.84674	2.10091	1.95736	1:149600000-149860000	1:147180000-149900000	1:147160000-149900000	1:147180000-149900000	1:147180000-149900000	1:149600000-149880000	93	3	5	6	5	6	2
ENSSSCG00000041473	NA	1	150433327	150420000:150440000	0.3929	L2	1.07531	1.06117	0.203451	0.0233857	0.473944	0.267422	-2.48164	-3.36938	-2.77967	-3.52064	-3.39387	-3.04794	1:149940000-150800000	1:150040000-152400000	1:149960000-152420000	1:149980000-150760000	1:149960000-152440000	1:149960000-150800000	93	1	0	3	2	0	0
ENSSSCG00000027654	NETO1	1	150711627	150700000:150720000	0.4025	L2	0.214816	0.397951	0.119741	0.0215951	0.295792	0.499343	-2.51287	-3.09192	-2.48468	-3.51779	-3.05952	-2.82958	1:149940000-150800000	1:150040000-152400000	1:149960000-152420000	1:149980000-150760000	1:149960000-152440000	1:149960000-150800000	97	0	0	2	0	1	1
ENSSSCG00000020859	CBLN2	1	150973622	150960000:150980000	0.421	H1	0	0.0345576	0	0.00498114	0.0295835	0.0352879	-2.30597	-2.50459	-3.22606	-2.97964	-2.94017	-2.52175	1:150860000-152440000	1:150040000-152400000	1:149960000-152420000	1:150860000-152440000	1:149960000-152440000	1:150880000-152440000	98	1	2	0	1	0	1
ENSSSCG00000032214	SOCS6	1	152636651	152620000:152640000	0.4235	H1	10.9993	11.1613	8.66026	1.26507	9.80578	11.1815	1.37297	2.14202	1.97694	1.7575	1.62335	1.59393	1:152500000-153900000	1:152480000-153880000	1:152500000-153900000	1:152520000-153900000	1:152500000-153900000	1:152520000-153880000	93	0	0	0	0	0	0
ENSSSCG00000032574	RTTN	1	152689504	152680000:152700000	0.38205	L2	5.31782	4.08079	3.71053	0.555803	3.47071	4.5693	0.641033	0.940011	1.08252	1.24522	0.41123	0.325721	1:152500000-153900000	1:152480000-153880000	1:152500000-153900000	1:152520000-153900000	1:152500000-153900000	1:152520000-153880000	93	6	3	5	5	3	5
ENSSSCG00000038398	CD226	1	152882761	152880000:152900000	0.40295	L2	1.17517	1.86958	0.465944	0.055887	0.632516	0.642028	-1.72066	-1.29095	-1.17366	-1.30939	-0.67151	-2.0052	1:152500000-153900000	1:152480000-153880000	1:152500000-153900000	1:152520000-153900000	1:152500000-153900000	1:152520000-153880000	98	4	2	1	0	0	2
ENSSSCG00000028977	DOK6	1	153393418	153380000:153400000	0.39625	L2	0.498741	0.262159	1.28049	0.058176	0.367565	0.522482	-1.54982	-1.57411	-1.23788	-1.85898	-2.09397	-1.89505	1:152500000-153900000	1:152480000-153880000	1:152500000-153900000	1:152520000-153900000	1:152500000-153900000	1:152520000-153880000	98	3	4	3	2	0	1
ENSSSCG00000032084	NA	1	153932906	153920000:153940000	0.35015	L1	0.0790137	0	0.179109	0.0480604	1.17981	0.235451	-0.797962	-0.795177	-1.00545	-0.950406	-0.986434	-1.36104	NA	1:153920000-155220000	NA	NA	NA	1:153920000-155200000	98	4	6	3	7	2	3
ENSSSCG00000004884	TMX3	1	153988050	153980000:154000000	0.40085	L2	41.9752	45.2441	45.5723	7.31923	38.1833	49.9938	0.764287	0.944879	1.34041	0.763234	0.362708	0.892945	1:153940000-155220000	1:153920000-155220000	1:153940000-155220000	1:153940000-155220000	1:153940000-155220000	1:153920000-155200000	98	2	7	3	2	1	5
ENSSSCG00000050442	NA	1	154362274	154360000:154380000	0.34725	L1	0.31798	0.305231	0.132502	0.0234539	0.303639	0.802279	-1.55894	-2.15156	-1.869	-1.55376	-1.80824	-2.24274	1:153940000-155220000	1:153920000-155220000	1:153940000-155220000	1:153940000-155220000	1:153940000-155220000	1:153920000-155200000	99	4	2	4	6	1	10
ENSSSCG00000037349	NA	1	154596530	154580000:154600000	0.39255	L2	0	0	0	0	0	0	-1.75507	-1.58182	-1.19844	-1.59922	-1.39943	-1.45663	1:153940000-155220000	1:153920000-155220000	1:153940000-155220000	1:153940000-155220000	1:153940000-155220000	1:153920000-155200000	97	7	7	2	8	2	9
ENSSSCG00000050338	NA	1	154601395	154600000:154620000	0.34715	L1	0.233408	0.194335	0.440772	0	0.122952	0.252357	-1.34216	-1.51521	-1.61616	-1.60966	-0.931062	-1.56481	1:153940000-155220000	1:153920000-155220000	1:153940000-155220000	1:153940000-155220000	1:153940000-155220000	1:153920000-155200000	98	3	8	5	8	1	5
ENSSSCG00000035941	DSEL	1	154919550	154900000:154920000	0.4025	L2	10.8354	17.0553	9.82956	0.96648	9.22842	13.6087	0.356382	0.664975	0.0309171	0.771479	0.823474	0.375049	1:153940000-155220000	1:153920000-155220000	1:153940000-155220000	1:153940000-155220000	1:153940000-155220000	1:153920000-155200000	97	6	8	7	7	6	9
ENSSSCG00000004885	CDH19	1	155669136	155660000:155680000	0.32285	L1	4.07385	3.24694	2.17199	0.220856	1.64303	2.4254	-2.56934	-2.24923	-2.79161	-2.09464	-2.55836	-1.99853	1:155460000-158100000	1:155500000-158080000	1:155280000-157780000	1:155480000-158060000	1:155440000-157760000	1:155460000-158100000	99	11	1	1	6	1	4
ENSSSCG00000004886	CDH7	1	156435823	156420000:156440000	0.40545	L2	0.0334889	0.0492489	0.0514813	0.00394776	0.0116484	0.01657	-2.20823	-2.3203	-2.42554	-2.58109	-2.63354	-2.52061	1:155460000-158100000	1:155500000-158080000	1:155280000-157780000	1:155480000-158060000	1:155440000-157760000	1:155460000-158100000	96	3	0	1	1	0	0
ENSSSCG00000047724	NA	1	157523365	157520000:157540000	0.36655	L1	0.115672	0.282546	0.180767	0.00877338	0.0535208	0.247198	-2.67637	-3.00216	-2.81999	-2.62892	-2.39392	-2.68516	1:155460000-158100000	1:155500000-158080000	1:155280000-157780000	1:155480000-158060000	1:155440000-157760000	1:155460000-158100000	96	0	2	1	0	1	2
ENSSSCG00000004888	SERPINB8	1	157836904	157820000:157840000	0.41105	H1	10.5632	12.8018	8.03965	1.40706	9.12272	25.9582	0.253493	0.711949	1.33554	1.20195	1.00467	0.858656	1:155460000-158100000	1:155500000-158080000	NA	1:155480000-158060000	NA	1:155460000-158100000	94	15	11	14	15	11	11
ENSSSCG00000004889	SERPINB10	1	157866913	157860000:157880000	0.3869	L2	5.51096	4.3289	6.52002	0.496575	1.29019	8.52362	0.124171	1.00629	0.783754	0.797925	0.475308	0.25721	1:155460000-158100000	1:155500000-158080000	1:157840000-158060000	1:155480000-158060000	1:157840000-158060000	1:155460000-158100000	94	1	0	3	2	0	3
ENSSSCG00000004890	SERPINB2	1	157886753	157880000:157900000	0.38085	L2	0	0.196283	0	0.0108686	0.112605	0.254369	-0.447099	0.411653	0.38679	0.622471	0.648169	-0.526944	1:155460000-158100000	1:155500000-158080000	1:157840000-158060000	1:155480000-158060000	1:157840000-158060000	1:155460000-158100000	94	1	2	1	1	1	2
ENSSSCG00000034000	NA	1	157937594	157920000:157940000	0.3814	L2	0.389637	0.286964	0.324022	0.0213767	0.233323	0.322164	-0.365735	0.153535	0.729889	-0.0938179	-0.0749342	-0.651089	1:155460000-158100000	1:155500000-158080000	1:157840000-158060000	1:155480000-158060000	1:157840000-158060000	1:155460000-158100000	94	4	0	2	2	2	4
ENSSSCG00000004891	SERPINB7	1	157998842	157980000:158000000	0.39495	L2	0.684985	0.56477	0.651716	0.119868	1.22211	0.580277	0.00743615	0.00881845	0.833966	0.382366	0.0846208	-0.000831094	1:155460000-158100000	1:155500000-158080000	1:157840000-158060000	1:155480000-158060000	1:157840000-158060000	1:155460000-158100000	94	3	6	2	4	5	7
ENSSSCG00000049954	NA	1	158012306	158000000:158020000	0.41465	H1	58.0408	59.7881	18.4083	3.18599	47.2069	60.84	-0.321527	0.164102	0.749081	0.661207	0.643857	0.0250747	1:155460000-158100000	1:155500000-158080000	1:157840000-158060000	1:155480000-158060000	1:157840000-158060000	1:155460000-158100000	94	6	5	7	6	6	8
ENSSSCG00000022337	SERPINB11	1	158030763	158020000:158040000	0.42705	H1	0.890448	0.432253	0.856105	0.0722293	0.804304	0.114357	-0.0772773	0.672121	0.707723	0.371329	0.773974	-0.383675	1:155460000-158100000	1:155500000-158080000	1:157840000-158060000	1:155480000-158060000	1:157840000-158060000	1:155460000-158100000	94	4	3	2	3	3	0
ENSSSCG00000033560	NA	1	158053372	158040000:158060000	0.43865	H1	0	0	0	0	0.0508442	0	0.140178	0.0033262	1.10474	0.72901	1.11024	-0.0248738	1:155460000-158100000	1:155500000-158080000	1:157840000-158060000	1:155480000-158060000	1:157840000-158060000	1:155460000-158100000	94	3	2	6	4	1	2
ENSSSCG00000034519	SERPINB13	1	158113501	158100000:158120000	0.39845	L2	0	0	0	0	0	0	-0.0931991	0.501153	0.760645	0.372722	0.196886	-0.07215	NA	NA	NA	NA	NA	NA	94	1	4	4	3	1	4
ENSSSCG00000039151	SERPINB12	1	158134452	158120000:158140000	0.40665	L2	0	0	0	0	0	0	-0.252841	0.454096	0.42217	0.0754922	0.380516	-0.390927	NA	NA	1:158120000-158560000	NA	NA	NA	94	2	7	5	3	2	3
ENSSSCG00000004894	SERPINB5	1	158195796	158180000:158200000	0.41535	H1	0.204395	0.302714	0.363383	0.0164324	0.285496	0.338596	0.689467	1.19644	1.97521	1.65571	1.16508	1.30076	1:158140000-158560000	1:158140000-158560000	1:158120000-158560000	1:158140000-158560000	1:158140000-158560000	1:158160000-158560000	94	4	5	4	5	1	5
ENSSSCG00000004893	VPS4B	1	158233051	158220000:158240000	0.40695	L2	65.2011	100.343	64.4426	7.64825	53.8121	78.5294	2.84919	2.95209	3.6157	3.44504	2.96189	2.76436	1:158140000-158560000	1:158140000-158560000	1:158120000-158560000	1:158140000-158560000	1:158140000-158560000	1:158160000-158560000	88	9	6	6	8	4	7
ENSSSCG00000025744	KDSR	1	158288544	158280000:158300000	0.4272	H1	82.915	66.9024	91.6089	7.48611	58.4367	88.092	2.70573	3.71624	3.92233	3.78174	3.28517	3.59602	1:158140000-158560000	1:158140000-158560000	1:158120000-158560000	1:158140000-158560000	1:158140000-158560000	1:158160000-158560000	88	7	6	6	5	4	6
ENSSSCG00000004896	PHLPP1	1	158862706	158860000:158880000	0.42925	H1	7.43316	5.46113	4.46462	0.545431	4.25132	7.60866	2.9909	3.0351	3.06571	3.24945	3.0678	3.46426	1:158620000-159320000	1:158620000-159320000	1:158620000-159320000	1:158640000-159320000	1:158620000-159320000	1:158620000-159320000	87	9	9	7	10	9	11
ENSSSCG00000004897	ZCCHC2	1	159022072	159020000:159040000	0.43035	H1	53.1624	38.5889	17.3192	1.81804	17.7445	38.6158	3.80288	4.92054	4.65803	4.77265	4.73581	4.55948	1:158620000-159320000	1:158620000-159320000	1:158620000-159320000	1:158640000-159320000	1:158620000-159320000	1:158620000-159320000	85	4	1	3	3	2	3
ENSSSCG00000004898	TNFRSF11A	1	159187481	159180000:159200000	0.42005	H1	27.0586	19.6467	20.8	0.989141	22.5907	46.4337	2.34348	2.59964	3.88747	3.4911	3.41432	3.64689	1:158620000-159320000	1:158620000-159320000	1:158620000-159320000	1:158640000-159320000	1:158620000-159320000	1:158620000-159320000	86	4	1	5	5	2	3
ENSSSCG00000004899	RELCH	1	159317641	159300000:159320000	0.386	L2	18.3638	15.4866	17.8401	2.08966	15.5	20.0071	2.78085	2.95643	3.62365	3.39648	2.92927	3.18643	1:158620000-159320000	1:158620000-159320000	1:158620000-159320000	1:158640000-159320000	1:158620000-159320000	1:158620000-159320000	90	6	7	6	7	2	4
ENSSSCG00000004901	PIGN	1	159317734	159300000:159320000	0.386	L2	13.4474	10.4097	7.7226	1.28471	7.54222	14.3383	2.78085	2.95643	3.62365	3.39648	2.92927	3.18643	1:158620000-159320000	1:158620000-159320000	1:158620000-159320000	1:158640000-159320000	1:158620000-159320000	1:158620000-159320000	90	6	7	6	7	2	4
ENSSSCG00000004902	RNF152	1	159530623	159520000:159540000	0.466	H2	9.01058	4.66045	7.83154	0.514454	6.52944	5.92905	1.56793	2.36813	2.36555	2.13512	2.07611	1.98212	1:159360000-161080000	1:159360000-159880000	1:159360000-159860000	1:159360000-160500000	1:159360000-159860000	1:159360000-161080000	89	9	12	5	11	14	11
ENSSSCG00000004903	CDH20	1	160024988	160020000:160040000	0.41025	H1	1.08607	0.522125	0.624886	0.0576678	0.773084	0.964457	-1.11275	-1.71523	-1.47983	-0.674521	-1.34877	-0.686214	1:159360000-161080000	NA	NA	1:159360000-160500000	NA	1:159360000-161080000	91	6	6	9	3	8	5
ENSSSCG00000048538	NA	1	160348885	160340000:160360000	0.34995	L1	0.484245	0.323621	0.412297	0.012688	0.232342	0.430904	-3.51275	-3.94532	-3.81171	-3.35565	-3.78991	-3.48374	1:159360000-161080000	1:160160000-161080000	1:160120000-161080000	1:159360000-160500000	1:160160000-160480000	1:159360000-161080000	92	2	1	7	2	0	0
ENSSSCG00000036234	NA	1	160749478	160740000:160760000	0.35655	L1	0	0.106791	0.0414246	0	0	0	-3.2962	-3.73793	-3.91132	-3.79879	-3.80767	-3.93912	1:159360000-161080000	1:160160000-161080000	1:160120000-161080000	1:160600000-161080000	1:160600000-161060000	1:159360000-161080000	90	3	3	4	5	2	2
ENSSSCG00000051798	MC4R	1	160772013	160760000:160780000	0.3652	L1	0	0	0	0	0	0.0369027	-3.3079	-4.00667	-4.29924	-3.82276	-3.90864	-3.9596	1:159360000-161080000	1:160160000-161080000	1:160120000-161080000	1:160600000-161080000	1:160600000-161060000	1:159360000-161080000	90	4	1	1	4	0	0
ENSSSCG00000026454	PMAIP1	1	161188164	161180000:161200000	0.41935	H1	7.91291	9.59057	6.52016	1.01703	7.536	7.68488	2.7412	2.56758	2.83361	3.86854	2.81462	2.67801	1:161140000-162060000	1:161180000-163120000	NA	NA	1:161140000-163120000	1:161180000-163140000	87	0	0	1	1	1	0
ENSSSCG00000043998	NA	1	161232825	161220000:161240000	0.42465	H1	0.732944	0.910046	0.286062	0.0295627	0.619812	0.810357	1.00894	1.85299	2.36723	1.38972	0.950258	1.69063	1:161140000-162060000	1:161180000-163120000	NA	NA	1:161140000-163120000	1:161180000-163140000	86	7	6	5	7	4	5
ENSSSCG00000004907	CCBE1	1	161321273	161320000:161340000	0.4627	H2	2.66561	2.16792	0.869336	0.203501	2.81275	2.1053	-0.135097	1.08373	0.211525	0.480479	0.340302	0.265454	1:161140000-162060000	1:161180000-163120000	NA	NA	1:161140000-163120000	1:161180000-163140000	86	0	1	2	2	1	0
ENSSSCG00000004908	LMAN1	1	161607139	161600000:161620000	0.38785	L2	36.8759	38.6915	41.6649	4.10611	34.1883	41.931	1.75341	2.0869	1.49711	2.18337	2.10474	2.08433	1:161140000-162060000	1:161180000-163120000	NA	NA	1:161140000-163120000	1:161180000-163140000	84	1	1	1	1	1	3
ENSSSCG00000004909	CPLX4	1	161634934	161620000:161640000	0.3728	L2	1.08301	4.07275	0	0.460735	3.33637	1.82441	1.11478	2.00895	1.80301	1.21469	1.18917	1.24094	1:161140000-162060000	1:161180000-163120000	NA	NA	1:161140000-163120000	1:161180000-163140000	84	0	0	1	1	0	1
ENSSSCG00000004910	RAX	1	161679154	161660000:161680000	0.4488	H1	0	0	0	0	0	0	0.522667	1.4622	1.14793	1.59396	0.694892	0.931108	1:161140000-162060000	1:161180000-163120000	NA	NA	1:161140000-163120000	1:161180000-163140000	84	0	2	2	3	2	0
ENSSSCG00000037300	GRP	1	161721782	161720000:161740000	0.4542	H1	0	0	0	0	0	0	1.19204	1.50401	1.98369	1.71376	1.49425	1.39705	1:161140000-162060000	1:161180000-163120000	NA	NA	1:161140000-163120000	1:161180000-163140000	85	1	4	0	2	1	2
ENSSSCG00000004912	SEC11C	1	161769526	161760000:161780000	0.45055	H1	25.3386	27.1135	37.1445	4.5598	31.0928	29.1812	2.28188	2.50183	2.87161	3.0763	2.24691	2.53647	1:161140000-162060000	1:161180000-163120000	1:161740000-163120000	1:161760000-163120000	1:161140000-163120000	1:161180000-163140000	85	3	4	3	7	3	2
ENSSSCG00000004911	NA	1	161864582	161860000:161880000	0.4296	H1	2.77287	2.32827	2.37783	0.756167	3.66862	4.60658	2.37631	2.84329	2.22359	2.44611	2.3176	2.41714	1:161140000-162060000	1:161180000-163120000	1:161740000-163120000	1:161760000-163120000	1:161140000-163120000	1:161180000-163140000	82	6	8	7	4	6	10
ENSSSCG00000034704	ZNF532	1	161985172	161980000:162000000	0.4591	H1	18.9454	19.2924	16.8728	0.942458	12.2349	19.4081	2.60702	3.40968	2.93122	2.83896	2.75537	3.35793	1:161140000-162060000	1:161180000-163120000	1:161740000-163120000	1:161760000-163120000	1:161140000-163120000	1:161180000-163140000	81	5	6	8	5	5	5
ENSSSCG00000004917	MALT1	1	162144880	162140000:162160000	0.43625	H1	14.3442	14.3918	7.97554	0.829181	11.9945	12.6549	3.01612	3.40607	3.81213	3.93306	3.60042	3.26638	NA	1:161180000-163120000	1:161740000-163120000	1:161760000-163120000	1:161140000-163120000	1:161180000-163140000	81	1	0	1	1	0	2
ENSSSCG00000004918	ALPK2	1	162144471	162140000:162160000	0.43625	H1	0.231243	0.239525	0.10343	0.0161156	0.178684	0.130419	3.01612	3.40607	3.81213	3.93306	3.60042	3.26638	NA	1:161180000-163120000	1:161740000-163120000	1:161760000-163120000	1:161140000-163120000	1:161180000-163140000	81	1	0	1	1	0	2
ENSSSCG00000004919	NEDD4L	1	162737492	162720000:162740000	0.4476	H1	9.95187	5.76783	5.80413	0.308139	5.62355	6.14201	2.71875	3.37462	2.87924	2.7872	3.07693	3.55715	1:162340000-163140000	1:161180000-163120000	1:161740000-163120000	1:161760000-163120000	1:161140000-163120000	1:161180000-163140000	79	5	5	4	6	4	6
ENSSSCG00000004921	ATP8B1	1	162933131	162920000:162940000	0.439	H1	26.4631	32.7519	12.6904	1.58619	19.7798	20.2601	3.60273	3.53521	2.76312	2.87548	2.70781	4.05593	1:162340000-163140000	1:161180000-163120000	1:161740000-163120000	1:161760000-163120000	1:161140000-163120000	1:161180000-163140000	75	7	7	4	4	8	7
ENSSSCG00000004923	SLC51B	1	163081180	163080000:163100000	0.49865	H2	0.177671	0	0	0	0	0.174914	3.27031	3.68871	4.29142	4.7289	3.61718	4.13848	1:162340000-163140000	1:161180000-163120000	1:161740000-163120000	1:161760000-163120000	1:161140000-163120000	1:161180000-163140000	78	1	3	0	2	1	2
ENSSSCG00000038071	RASL12	1	163103446	163100000:163120000	0.50405	H2	3.21598	2.47783	2.72744	0.238322	3.29888	3.94964	3.62525	4.79484	4.03943	4.42336	3.98211	4.33276	1:162340000-163140000	1:161180000-163120000	1:161740000-163120000	1:161760000-163120000	1:161140000-163120000	1:161180000-163140000	75	6	3	1	1	1	2
ENSSSCG00000035667	KBTBD13	1	163113321	163100000:163120000	0.50405	H2	0	0	0.0235015	0	0	0	3.62525	4.79484	4.03943	4.42336	3.98211	4.33276	1:162340000-163140000	1:161180000-163120000	1:161740000-163120000	1:161760000-163120000	1:161140000-163120000	1:161180000-163140000	75	6	3	1	1	1	2
ENSSSCG00000035506	UBAP1L	1	163146726	163140000:163160000	0.4386	H1	0.62904	0.529576	0.39891	0.0199791	0.254539	0.381315	4.00346	5.05732	5.30987	4.59912	5.07121	5.2136	NA	NA	NA	NA	NA	NA	75	3	2	2	2	1	2
ENSSSCG00000004926	PDCD7	1	163170228	163160000:163180000	0.41705	H1	6.74973	6.22628	7.69102	0.984182	7.29578	8.33695	5.0897	6.47847	6.17236	5.58718	5.44563	6.26005	NA	NA	NA	NA	NA	NA	75	2	1	1	3	1	1
ENSSSCG00000004927	CLPX	1	163222042	163220000:163240000	0.45525	H1	45.107	36.1925	54.0202	5.93041	39.118	55.2028	6.21517	6.20982	6.70648	5.84732	5.63996	7.01706	NA	NA	NA	NA	NA	NA	74	5	5	4	5	4	4
ENSSSCG00000004928	CILP	1	163271164	163260000:163280000	0.46835	H2	40.2918	54.7787	37.4323	2.85723	22.8135	88.1438	4.70049	5.85112	6.35409	4.94391	4.99701	5.37026	NA	NA	1:163260000-164800000	NA	1:163260000-164800000	NA	74	1	0	1	2	1	1
ENSSSCG00000004929	PARP16	1	163320022	163320000:163340000	0.44155	H1	11.3564	8.41188	9.08285	0.706323	8.75659	9.29304	5.09556	6.58607	6.40804	6.35694	5.75311	6.79704	1:163280000-164260000	1:163320000-164800000	1:163260000-164800000	NA	1:163260000-164800000	NA	72	3	4	1	2	2	2
ENSSSCG00000004931	IGDCC4	1	163436063	163420000:163440000	0.5062	H2	7.61701	5.71238	6.06155	0.47266	5.86795	5.85881	5.26504	6.27761	5.49606	5.23904	5.35881	5.79583	1:163280000-164260000	1:163320000-164800000	1:163260000-164800000	1:163340000-164780000	1:163260000-164800000	1:163340000-164280000	74	5	5	4	5	2	5
ENSSSCG00000004934	DPP8	1	163517417	163500000:163520000	0.41225	H1	23.0973	22.1174	24.3172	3.13946	20.1089	28.0074	5.37659	5.95061	5.87935	6.09508	5.34674	6.03325	1:163280000-164260000	1:163320000-164800000	1:163260000-164800000	1:163340000-164780000	1:163260000-164800000	1:163340000-164280000	73	7	4	7	6	4	5
ENSSSCG00000004935	HACD3	1	163525934	163520000:163540000	0.41475	H1	21.1151	21.2595	19.8284	2.31387	19.8518	24.501	4.9945	5.63163	5.76929	5.51142	5.502	6.14556	1:163280000-164260000	1:163320000-164800000	1:163260000-164800000	1:163340000-164780000	1:163260000-164800000	1:163340000-164280000	73	7	5	5	4	4	6
ENSSSCG00000004936	INTS14	1	163603184	163600000:163620000	0.40575	L2	8.12963	8.07821	8.6446	0.799131	8.41138	10.1377	4.35081	5.1369	5.29384	4.84131	5.031	5.06409	1:163280000-164260000	1:163320000-164800000	1:163260000-164800000	1:163340000-164780000	1:163260000-164800000	1:163340000-164280000	74	3	4	2	4	2	4
ENSSSCG00000004937	SLC24A1	1	163630366	163620000:163640000	0.42805	H1	0.354733	0.344723	0.282957	0.0266426	0.134571	0.503829	3.25132	4.02778	5.48465	5.21085	4.06277	4.49494	1:163280000-164260000	1:163320000-164800000	1:163260000-164800000	1:163340000-164780000	1:163260000-164800000	1:163340000-164280000	74	9	16	8	10	6	7
ENSSSCG00000004938	DENND4A	1	163790196	163780000:163800000	0.39845	L2	27.222	30.8502	17.4254	3.12587	23.4179	29.5002	5.17711	6.22575	5.71387	5.67794	5.06814	5.50487	1:163280000-164260000	1:163320000-164800000	1:163260000-164800000	1:163340000-164780000	1:163260000-164800000	1:163340000-164280000	72	3	4	5	5	7	9
ENSSSCG00000032312	RAB11A	1	163858123	163840000:163860000	0.40225	L2	118.513	105.478	113.115	14.0664	123.44	124.874	5.22681	5.47692	5.04285	5.13586	5.02935	5.42457	1:163280000-164260000	1:163320000-164800000	1:163260000-164800000	1:163340000-164780000	1:163260000-164800000	1:163340000-164280000	72	5	8	7	5	5	9
ENSSSCG00000004939	MEGF11	1	164275404	164260000:164280000	0.48325	H2	0.108622	0.0882478	0.18372	0.00560027	0.151212	0.0889065	2.89655	3.29342	3.78689	3.75982	3.21745	3.65196	NA	1:163320000-164800000	1:163260000-164800000	1:163340000-164780000	1:163260000-164800000	1:163340000-164280000	71	3	1	5	4	1	5
ENSSSCG00000004941	DIS3L	1	164310448	164300000:164320000	0.44045	H1	6.19202	6.23143	7.70008	0.667788	5.88721	8.01353	4.06192	4.32796	4.2587	4.93922	4.43374	5.0091	NA	1:163320000-164800000	1:163260000-164800000	1:163340000-164780000	1:163260000-164800000	NA	72	10	9	11	13	7	7
ENSSSCG00000004942	TIPIN	1	164369225	164360000:164380000	0.41015	H1	5.12782	4.29059	3.46658	0.580374	3.46054	6.08433	5.21795	5.57365	4.99995	5.56798	5.55381	5.93671	1:164360000-164780000	1:163320000-164800000	1:163260000-164800000	1:163340000-164780000	1:163260000-164800000	1:164360000-164780000	72	8	4	9	7	5	12
ENSSSCG00000004943	MAP2K1	1	164381845	164380000:164400000	0.4318	H1	16.2341	16.7199	9.57963	2.10148	16.8867	15.8235	5.1456	5.91577	5.7701	5.54683	5.1598	5.25225	1:164360000-164780000	1:163320000-164800000	1:163260000-164800000	1:163340000-164780000	1:163260000-164800000	1:164360000-164780000	72	7	3	10	7	4	3
ENSSSCG00000038941	SNAPC5	1	164474978	164460000:164480000	0.4574	H1	2.56682	1.45306	3.22712	0.336886	1.7079	2.57145	5.35421	5.33929	5.14334	5.6924	5.299	6.78492	1:164360000-164780000	1:163320000-164800000	1:163260000-164800000	1:163340000-164780000	1:163260000-164800000	1:164360000-164780000	73	4	3	5	3	4	2
ENSSSCG00000004945	NA	1	164481534	164480000:164500000	0.40975	L2	799.786	790.447	833.239	105.423	695.254	856.707	4.61773	5.52835	5.32868	5.40821	5.04907	5.15462	1:164360000-164780000	1:163320000-164800000	1:163260000-164800000	1:163340000-164780000	1:163260000-164800000	1:164360000-164780000	73	8	2	6	5	3	6
ENSSSCG00000004946	ZWILCH	1	164481785	164480000:164500000	0.40975	L2	4.69259	5.24235	3.85946	0.654806	3.6202	5.85444	4.61773	5.52835	5.32868	5.40821	5.04907	5.15462	1:164360000-164780000	1:163320000-164800000	1:163260000-164800000	1:163340000-164780000	1:163260000-164800000	1:164360000-164780000	73	8	2	6	5	3	6
ENSSSCG00000004947	LCTL	1	164540118	164540000:164560000	0.4804	H2	0	0	0	0	0	0	4.21859	5.29307	5.59096	4.69228	4.77548	4.87493	1:164360000-164780000	1:163320000-164800000	1:163260000-164800000	1:163340000-164780000	1:163260000-164800000	1:164360000-164780000	74	7	3	5	3	3	2
ENSSSCG00000004948	SMAD6	1	164657086	164640000:164660000	0.5094	H2	3.59536	8.43107	7.24027	0.477738	2.88424	4.89595	3.98365	5.6147	5.07455	5.25868	4.98162	5.34929	1:164360000-164780000	1:163320000-164800000	1:163260000-164800000	1:163340000-164780000	1:163260000-164800000	1:164360000-164780000	73	8	8	11	7	8	6
ENSSSCG00000004952	SMAD3	1	164998083	164980000:165000000	0.5014	H2	27.279	16.295	24.2904	2.09015	22.884	33.118	4.73861	5.75189	5.54255	5.42528	4.97795	5.83043	1:164820000-166100000	1:164840000-166100000	1:164840000-166120000	1:164840000-166120000	1:164840000-166120000	1:164840000-166100000	72	13	10	12	12	10	10
ENSSSCG00000004951	AAGAB	1	165436771	165420000:165440000	0.39155	L2	13.6383	15.8134	13.5434	2.86544	16.2553	15.4894	4.10065	4.20421	4.55859	4.36368	4.06546	3.44459	1:164820000-166100000	1:164840000-166100000	1:164840000-166120000	1:164840000-166120000	1:164840000-166120000	1:164840000-166100000	71	4	3	5	3	1	5
ENSSSCG00000034963	IQCH	1	165193111	165180000:165200000	0.41055	H1	0.240357	0.427263	0.173603	0.00877938	0.189958	0.123955	4.30304	5.17505	3.79008	4.59133	5.03005	5.51994	1:164820000-166100000	1:164840000-166100000	1:164840000-166120000	1:164840000-166120000	1:164840000-166120000	1:164840000-166100000	71	9	11	9	10	9	9
ENSSSCG00000004954	C15orf61	1	165436814	165420000:165440000	0.39155	L2	8.56307	5.96993	13.1563	0.873988	8.05156	13.6489	4.10065	4.20421	4.55859	4.36368	4.06546	3.44459	1:164820000-166100000	1:164840000-166100000	1:164840000-166120000	1:164840000-166120000	1:164840000-166120000	1:164840000-166100000	71	4	3	5	3	1	5
ENSSSCG00000004955	MAP2K5	1	165458258	165440000:165460000	0.39005	L2	21.3104	16.3347	17.7441	1.13588	14.7778	21.5063	3.98053	4.86543	4.17028	4.6429	3.96549	4.85082	1:164820000-166100000	1:164840000-166100000	1:164840000-166120000	1:164840000-166120000	1:164840000-166120000	1:164840000-166100000	71	2	3	8	4	0	2
ENSSSCG00000004956	SKOR1	1	165753522	165740000:165760000	0.54955	H3	0.0409736	0.0131745	0.0315774	0.00160769	0.0560786	0.0271082	3.67905	4.25309	3.89376	4.47086	4.4751	4.44105	1:164820000-166100000	1:164840000-166100000	1:164840000-166120000	1:164840000-166120000	1:164840000-166120000	1:164840000-166100000	73	7	12	9	5	7	12
ENSSSCG00000004958	PIAS1	1	165853126	165840000:165860000	0.48145	H2	39.5446	44.4977	46.2881	2.63689	25.2222	45.9356	3.13956	4.12611	4.09959	3.94389	2.96695	4.11362	1:164820000-166100000	1:164840000-166100000	1:164840000-166120000	1:164840000-166120000	1:164840000-166120000	1:164840000-166100000	71	1	3	5	1	0	1
ENSSSCG00000026517	CALML4	1	166099834	166080000:166100000	0.4466	H1	13.0674	17.3794	17.0512	0.991328	11.8891	14.9637	4.84958	5.90247	5.25226	5.06552	5.13596	5.21602	1:164820000-166100000	1:164840000-166100000	1:164840000-166120000	1:164840000-166120000	1:164840000-166120000	1:164840000-166100000	73	5	6	8	5	2	8
ENSSSCG00000004957	CLN6	1	166126584	166120000:166140000	0.48325	H2	5.47906	4.10759	6.9764	0.298331	5.75922	7.68016	5.94858	5.83168	5.51351	5.60349	5.5355	6.26446	NA	NA	NA	NA	NA	NA	74	7	9	8	5	3	4
ENSSSCG00000022419	FEM1B	1	166162883	166160000:166180000	0.403	L2	22.8364	24.3155	23.3738	2.82536	21.5388	27.6739	5.18262	5.14823	4.8125	5.24804	4.67825	5.38837	1:166160000-166860000	1:166160000-166840000	1:166160000-166840000	NA	NA	1:166160000-166840000	74	5	0	7	3	0	8
ENSSSCG00000004961	ITGA11	1	166310972	166300000:166320000	0.49245	H2	5.01045	5.58787	4.26295	0.218314	2.95878	4.4002	3.40033	3.41151	3.78606	3.56416	3.03784	3.38949	1:166160000-166860000	1:166160000-166840000	1:166160000-166840000	1:166180000-166840000	1:166180000-166840000	1:166160000-166840000	74	1	1	1	1	2	3
ENSSSCG00000004962	CORO2B	1	166465953	166460000:166480000	0.5259	H2	16.6058	10.0946	4.69937	0.260167	9.70393	11.1567	3.91064	4.54412	4.31024	4.2087	3.8925	4.85398	1:166160000-166860000	1:166160000-166840000	1:166160000-166840000	1:166180000-166840000	1:166180000-166840000	1:166160000-166840000	75	7	7	9	10	5	8
ENSSSCG00000047355	NA	1	166633289	166620000:166640000	0.4215	H1	1.43804	1.55908	2.18464	0.0193369	1.24182	1.22192	3.95383	3.5885	3.56255	3.62447	3.32951	3.59715	1:166160000-166860000	1:166160000-166840000	1:166160000-166840000	1:166180000-166840000	1:166180000-166840000	1:166160000-166840000	73	2	6	3	7	2	3
ENSSSCG00000004963	NA	1	166701227	166700000:166720000	0.39715	L2	24.1578	30.6708	25.9976	2.08767	18.6394	24.6286	4.29699	5.562	4.53865	4.58992	4.49317	4.67861	1:166160000-166860000	1:166160000-166840000	1:166160000-166840000	1:166180000-166840000	1:166180000-166840000	1:166160000-166840000	76	3	4	7	9	6	10
ENSSSCG00000032244	SPESP1	1	166818037	166800000:166820000	0.3827	L2	0.359286	0.382372	0.534367	0.0177734	0.524124	0.670677	3.50631	3.61653	3.72749	2.93091	3.08391	3.96452	1:166160000-166860000	1:166160000-166840000	1:166160000-166840000	1:166180000-166840000	1:166180000-166840000	1:166160000-166840000	78	10	10	16	13	6	15
ENSSSCG00000004966	NOX5	1	166868087	166860000:166880000	0.4402	H1	1.3621	1.61201	0.918273	0.042122	1.31503	0.957177	3.36934	3.66806	4.03963	3.72398	3.84983	4.3874	NA	NA	NA	NA	NA	NA	78	6	6	8	2	1	7
ENSSSCG00000026078	GLCE	1	167007964	167000000:167020000	0.41265	H1	14.733	17.7373	16.2884	2.02454	16.0044	21.7327	4.328	4.84764	4.81544	5.18592	5.01898	4.57297	1:166900000-167220000	1:166900000-167220000	1:166900000-167220000	1:166900000-167220000	1:166900000-167220000	1:166900000-167240000	75	4	3	7	6	4	6
ENSSSCG00000004968	PAQR5	1	167154627	167140000:167160000	0.5077	H2	2.29375	1.06979	3.47274	0.224169	1.52045	4.96355	3.94948	4.01218	4.54698	4.4616	3.63485	3.80203	1:166900000-167220000	1:166900000-167220000	1:166900000-167220000	1:166900000-167220000	1:166900000-167220000	1:166900000-167240000	76	4	3	5	4	4	5
ENSSSCG00000004969	KIF23	1	167240013	167240000:167260000	0.4023	L2	0.945184	1.1309	2.20723	0.208892	2.64572	1.80371	4.19783	4.60103	4.6281	4.53438	5.09319	4.35122	NA	NA	NA	NA	NA	NA	78	3	1	4	0	2	6
ENSSSCG00000004970	RPLP1	1	167296090	167280000:167300000	0.41615	H1	2517.33	1391.93	1823.75	406.35	3275.45	2406.58	4.33047	4.51498	5.18394	4.75211	5.11905	5.38193	1:167260000-168540000	1:167260000-168560000	1:167260000-168500000	1:167260000-168540000	1:167260000-168520000	1:167260000-168560000	78	9	10	8	12	9	15
ENSSSCG00000004971	TLE3	1	167855911	167840000:167860000	0.54265	H3	19.8712	17.5942	6.28583	0.604215	12.3853	17.8692	4.85818	5.93337	5.60071	5.77267	5.08329	5.93335	1:167260000-168540000	1:167260000-168560000	1:167260000-168500000	1:167260000-168540000	1:167260000-168520000	1:167260000-168560000	78	8	9	15	12	14	11
ENSSSCG00000004973	UACA	1	168530087	168520000:168540000	0.4367	H1	69.9475	76.1342	67.6395	4.31259	37.283	77.1669	4.11677	4.66574	4.13011	3.83643	4.21395	4.10845	1:167260000-168540000	1:167260000-168560000	NA	1:167260000-168540000	NA	1:167260000-168560000	78	0	0	1	0	0	0
ENSSSCG00000004974	LARP6	1	168530251	168520000:168540000	0.4367	H1	19.3866	12.0342	12.2885	1.70803	13.0715	28.6078	4.11677	4.66574	4.13011	3.83643	4.21395	4.10845	1:167260000-168540000	1:167260000-168560000	NA	1:167260000-168540000	NA	1:167260000-168560000	78	0	0	1	0	0	0
ENSSSCG00000004976	LRRC49	1	168544421	168540000:168560000	0.39055	L2	1.07996	0.493155	0.338766	0.078561	0.885401	1.32214	3.19987	3.71111	3.0564	3.42724	2.99535	4.03505	NA	1:167260000-168560000	NA	NA	NA	1:167260000-168560000	78	9	5	3	4	3	8
ENSSSCG00000004980	THSD4	1	168751423	168740000:168760000	0.46835	H2	0.77242	0.932213	0.908465	0.0274521	0.86982	0.633919	0.910906	1.43191	0.852396	0.547574	0.660664	1.07634	1:168600000-169680000	1:168620000-169680000	1:168580000-169320000	1:168600000-169320000	1:168600000-169320000	1:168620000-169680000	88	10	6	9	13	12	8
ENSSSCG00000045715	NA	1	168800525	168800000:168820000	0.41425	H1	0	0	0	0	0.0803342	0	1.28893	1.34058	1.50408	0.474613	0.730798	1.31733	1:168600000-169680000	1:168620000-169680000	1:168580000-169320000	1:168600000-169320000	1:168600000-169320000	1:168620000-169680000	84	2	0	3	4	0	5
ENSSSCG00000004978	NR2E3	1	169360729	169360000:169380000	0.4565	H1	0	0	0	0	0	0	2.89569	3.06812	2.94167	2.52631	2.84106	2.65706	1:168600000-169680000	1:168620000-169680000	NA	NA	NA	1:168620000-169680000	83	7	6	3	4	4	3
ENSSSCG00000037781	NA	1	169373221	169360000:169380000	0.4565	H1	289.146	187.805	161.305	26.8842	187.228	314.696	2.89569	3.06812	2.94167	2.52631	2.84106	2.65706	1:168600000-169680000	1:168620000-169680000	NA	NA	NA	1:168620000-169680000	83	7	6	3	4	4	3
ENSSSCG00000004979	MYO9A	1	169596636	169580000:169600000	0.38515	L2	38.0088	37.4904	26.5603	2.49544	22.0354	42.6895	4.35202	4.93893	5.09133	4.94144	4.79299	4.48475	1:168600000-169680000	1:168620000-169680000	1:169420000-169660000	1:169400000-169660000	1:169400000-169680000	1:168620000-169680000	84	2	5	3	4	3	3
ENSSSCG00000025616	SENP8	1	169596198	169580000:169600000	0.38515	L2	4.97448	4.61485	3.76663	0.43559	3.70702	5.89321	4.35202	4.93893	5.09133	4.94144	4.79299	4.48475	1:168600000-169680000	1:168620000-169680000	1:169420000-169660000	1:169400000-169660000	1:169400000-169680000	1:168620000-169680000	84	2	5	3	4	3	3
ENSSSCG00000026486	NA	1	169645093	169640000:169660000	0.5047	H2	0.0754373	0.0713084	0.522693	0.0201922	0.0613498	0.0729663	2.54428	3.52143	3.40681	3.31973	3.60753	3.04691	1:168600000-169680000	1:168620000-169680000	1:169420000-169660000	1:169400000-169660000	1:169400000-169680000	1:168620000-169680000	86	0	3	10	6	7	7
ENSSSCG00000024102	NA	1	169652905	169640000:169660000	0.5047	H2	4.63697	0	0	0	0	0	2.54428	3.52143	3.40681	3.31973	3.60753	3.04691	1:168600000-169680000	1:168620000-169680000	1:169420000-169660000	1:169400000-169660000	1:169400000-169680000	1:168620000-169680000	86	0	3	10	6	7	7
ENSSSCG00000004985	GEMIN2	1	169676156	169660000:169680000	0.3963	L2	28.287	24.4194	18.2858	2.40663	20.2396	25.2067	3.2429	4.06739	3.91573	3.73487	3.64759	3.91017	1:168600000-169680000	1:168620000-169680000	NA	NA	1:169400000-169680000	1:168620000-169680000	86	4	4	3	1	2	1
ENSSSCG00000004986	TRAPPC6B	1	169722735	169720000:169740000	0.4097	L2	44.9497	33.4971	46.9109	6.14056	32.2186	41.9998	3.68934	3.57958	4.40488	4.03255	3.94453	3.56122	NA	NA	NA	NA	NA	NA	88	3	1	3	1	1	5
ENSSSCG00000022828	PNN	1	169725287	169720000:169740000	0.4097	L2	74.1207	92.9096	68.1443	2.52036	47.8117	92.7508	3.68934	3.57958	4.40488	4.03255	3.94453	3.56122	NA	NA	NA	NA	NA	NA	88	3	1	3	1	1	5
ENSSSCG00000004983	NA	1	169777595	169760000:169780000	0.39875	L2	11.8066	12.2215	12.666	1.73235	12.2106	14.7302	1.98273	2.60143	2.62821	1.73321	1.9296	2.05276	NA	NA	NA	NA	NA	NA	88	4	2	1	2	1	2
ENSSSCG00000004989	FBXO33	1	169915602	169900000:169920000	0.38835	L2	9.54403	11.7624	10.4095	2.044	11.0714	11.8075	2.76084	3.48251	3.74899	3.08689	3.22636	2.34523	NA	NA	NA	NA	NA	NA	93	9	5	9	7	6	4
ENSSSCG00000043564	NA	1	170049153	170040000:170060000	0.35505	L1	0.856438	1.18359	0.535067	0.0239148	0.559689	0.571075	-0.743128	-1.79906	-1.30907	-0.606902	-1.68136	-1.59639	1:169920000-172720000	1:169940000-175080000	1:169920000-172080000	1:170000000-175100000	1:169980000-175080000	1:169960000-175100000	99	2	1	2	6	0	5
ENSSSCG00000041595	NA	1	170066099	170060000:170080000	0.36275	L1	1.00568	1.58295	0.733044	0.0385148	0.625783	0.439452	-1.3729	-1.1242	-1.36868	-1.26991	-1.54145	-1.82256	1:169920000-172720000	1:169940000-175080000	1:169920000-172080000	1:170000000-175100000	1:169980000-175080000	1:169960000-175100000	99	2	1	1	6	4	10
ENSSSCG00000004990	LRFN5	1	171906198	171900000:171920000	0.40285	L2	1.17047	1.83844	0.495637	0.0697157	0.757257	1.27314	-0.949256	-0.966754	-1.27937	-1.25522	-1.20122	-0.927765	1:169920000-172720000	1:169940000-175080000	1:169920000-172080000	1:170000000-175100000	1:169980000-175080000	1:169960000-175100000	97	2	1	0	0	1	1
ENSSSCG00000048720	NA	1	171964462	171960000:171980000	0.3818	L2	0.100182	0.0169029	0.0876032	0	0.0464602	0.16367	-1.14685	-1.8611	-1.65543	-1.24319	-1.43383	-1.806	1:169920000-172720000	1:169940000-175080000	1:169920000-172080000	1:170000000-175100000	1:169980000-175080000	1:169960000-175100000	97	3	1	1	1	0	2
ENSSSCG00000047027	NA	1	174313029	174300000:174320000	0.3309	L1	1.96112	2.01427	1.66246	0.036646	0.850779	2.43064	-1.91105	-1.78947	-2.25881	-3.00671	-2.37964	-2.78342	1:172860000-175100000	1:169940000-175080000	1:172820000-175100000	1:170000000-175100000	1:169980000-175080000	1:169960000-175100000	97	10	4	6	4	2	1
ENSSSCG00000043072	NA	1	174633964	174620000:174640000	0.35365	L1	0.347074	0.249001	0.0657962	0.00405484	0.110404	0.175162	-1.71744	-2.32982	-1.58124	-2.51833	-2.1373	-1.78293	1:172860000-175100000	1:169940000-175080000	1:172820000-175100000	1:170000000-175100000	1:169980000-175080000	1:169960000-175100000	96	2	1	2	3	0	0
ENSSSCG00000030679	C14orf28	1	175145913	175140000:175160000	0.3806	L2	7.00889	6.75268	5.487	0.59306	3.88651	8.31257	1.94851	2.47701	2.24568	2.83437	2.85905	2.60968	1:175140000-179420000	1:175140000-175420000	1:175140000-179400000	1:175140000-179400000	1:175140000-179400000	1:175140000-179400000	92	7	4	5	4	5	2
ENSSSCG00000004996	KLHL28	1	175198100	175180000:175200000	0.3914	L2	13.2602	16.0256	7.75981	1.53645	11.2328	13.5531	2.6444	3.65954	3.22641	3.4275	3.64448	3.94965	1:175140000-179420000	1:175140000-175420000	1:175140000-179400000	1:175140000-179400000	1:175140000-179400000	1:175140000-179400000	92	6	5	5	4	3	3
ENSSSCG00000027765	TOGARAM1	1	175198385	175180000:175200000	0.3914	L2	14.0882	16.0488	17.1289	1.64925	12.8978	18.5582	2.6444	3.65954	3.22641	3.4275	3.64448	3.94965	1:175140000-179420000	1:175140000-175420000	1:175140000-179400000	1:175140000-179400000	1:175140000-179400000	1:175140000-179400000	92	6	5	5	4	3	3
ENSSSCG00000004997	PRPF39	1	175285269	175280000:175300000	0.3961	L2	59.1985	54.7774	37.1821	5.49082	36.0394	61.615	2.37086	3.64844	3.54489	3.16861	3.68332	3.0258	1:175140000-179420000	1:175140000-175420000	1:175140000-179400000	1:175140000-179400000	1:175140000-179400000	1:175140000-179400000	90	4	5	4	2	5	2
ENSSSCG00000021217	FKBP3	1	175332788	175320000:175340000	0.3886	L2	105.469	92.8124	99.5184	6.0168	59.2738	97.3685	2.65611	3.43278	3.02864	3.77418	3.10614	3.21175	1:175140000-179420000	1:175140000-175420000	1:175140000-179400000	1:175140000-179400000	1:175140000-179400000	1:175140000-179400000	91	6	6	3	5	7	5
ENSSSCG00000005000	FANCM	1	175334047	175320000:175340000	0.3886	L2	3.03424	1.82897	1.58723	0.213019	1.87242	1.26375	2.65611	3.43278	3.02864	3.77418	3.10614	3.21175	1:175140000-179420000	1:175140000-175420000	1:175140000-179400000	1:175140000-179400000	1:175140000-179400000	1:175140000-179400000	91	6	6	3	5	7	5
ENSSSCG00000004999	MIS18BP1	1	175448276	175440000:175460000	0.38205	L2	11.7316	13.5389	10.0464	1.18617	9.03975	17.9133	1.35029	1.76032	1.3986	1.81145	2.06738	1.11812	1:175140000-179420000	NA	1:175140000-179400000	1:175140000-179400000	1:175140000-179400000	1:175140000-179400000	93	5	8	4	6	3	4
ENSSSCG00000049486	NA	1	175493052	175480000:175500000	0.3689	L1	0	0	0	0.0219942	0.0779942	0.510246	-0.591077	-0.349655	-0.240559	-0.216614	-0.809706	-0.794455	1:175140000-179420000	NA	1:175140000-179400000	1:175140000-179400000	1:175140000-179400000	1:175140000-179400000	93	0	2	0	0	0	0
ENSSSCG00000005001	RPL10L	1	176603892	176600000:176620000	0.3541	L1	0	0	0	0.0414048	0	0	-2.73499	-2.88062	-2.89317	-2.83961	-2.48682	-2.87774	1:175140000-179420000	1:175500000-179400000	1:175140000-179400000	1:175140000-179400000	1:175140000-179400000	1:175140000-179400000	97	2	4	3	0	1	3
ENSSSCG00000005002	MDGA2	1	177593677	177580000:177600000	0.4128	H1	2.10757	1.6785	0.572633	0.184587	0.424244	0.639285	-2.70179	-2.21484	-2.01066	-1.76359	-3.4021	-2.4029	1:175140000-179420000	1:175500000-179400000	1:175140000-179400000	1:175140000-179400000	1:175140000-179400000	1:175140000-179400000	96	3	4	3	2	0	1
ENSSSCG00000046948	NA	1	179253542	179240000:179260000	0.37855	L2	1.73122	1.60762	1.07948	0.0575202	1.30257	1.88134	-2.10021	-2.22346	-2.20157	-2.13358	-2.09756	-2.44698	1:175140000-179420000	1:175500000-179400000	1:175140000-179400000	1:175140000-179400000	1:175140000-179400000	1:175140000-179400000	94	0	2	3	3	0	3
ENSSSCG00000038507	RPS29	1	179461631	179460000:179480000	0.4291	H1	473.757	1133.61	973.439	148.037	419.708	739.949	3.75926	5.04044	4.9708	5.39902	4.76429	5.01194	1:179440000-180620000	1:179440000-180640000	1:179440000-180640000	1:179440000-180640000	1:179440000-180640000	1:179440000-180640000	85	3	9	5	4	5	4
ENSSSCG00000005004	LRR1	1	179462234	179460000:179480000	0.4291	H1	4.6035	4.27715	3.44472	0.481265	3.50225	5.01265	3.75926	5.04044	4.9708	5.39902	4.76429	5.01194	1:179440000-180620000	1:179440000-180640000	1:179440000-180640000	1:179440000-180640000	1:179440000-180640000	1:179440000-180640000	85	3	9	5	4	5	4
ENSSSCG00000005006	RPL36AL	1	179479148	179460000:179480000	0.4291	H1	38.8442	49.6995	59.9611	5.41852	29.2284	53.1451	3.75926	5.04044	4.9708	5.39902	4.76429	5.01194	1:179440000-180620000	1:179440000-180640000	1:179440000-180640000	1:179440000-180640000	1:179440000-180640000	1:179440000-180640000	85	3	9	5	4	5	4
ENSSSCG00000035611	MGAT2	1	179477992	179460000:179480000	0.4291	H1	16.8343	15.2722	16.0652	2.23868	18.5027	17.8582	3.75926	5.04044	4.9708	5.39902	4.76429	5.01194	1:179440000-180620000	1:179440000-180640000	1:179440000-180640000	1:179440000-180640000	1:179440000-180640000	1:179440000-180640000	85	3	9	5	4	5	4
ENSSSCG00000005008	DNAAF2	1	179529896	179520000:179540000	0.4137	H1	1.16429	1.28014	1.32143	0.110172	1.00213	1.2738	3.72857	4.74529	5.10728	4.34591	4.64485	4.12847	1:179440000-180620000	1:179440000-180640000	1:179440000-180640000	1:179440000-180640000	1:179440000-180640000	1:179440000-180640000	82	1	5	0	1	2	1
ENSSSCG00000032489	KLHDC1	1	179540547	179540000:179560000	0.39	L2	9.13163	7.88466	7.51383	0.760547	5.62195	10.1047	2.91022	4.0916	4.26766	4.34957	4.03245	4.46159	1:179440000-180620000	1:179440000-180640000	1:179440000-180640000	1:179440000-180640000	1:179440000-180640000	1:179440000-180640000	82	3	5	0	2	1	0
ENSSSCG00000005011	NEMF	1	179671015	179660000:179680000	0.39375	L2	37.229	35.4777	46.7723	4.15643	29.1499	50.8297	4.47441	5.84901	5.28205	4.99373	5.2998	4.86266	1:179440000-180620000	1:179440000-180640000	1:179440000-180640000	1:179440000-180640000	1:179440000-180640000	1:179440000-180640000	81	7	13	11	10	9	8
ENSSSCG00000005009	KLHDC2	1	179604921	179600000:179620000	0.41425	H1	24.8653	21.472	20.826	2.46266	14.9416	25.2116	4.16011	4.90747	4.26864	4.07481	4.20413	4.34119	1:179440000-180620000	1:179440000-180640000	1:179440000-180640000	1:179440000-180640000	1:179440000-180640000	1:179440000-180640000	81	4	8	4	5	5	3
ENSSSCG00000005012	ARF6	1	179697615	179680000:179700000	0.4064	L2	34.1323	46.013	39.1693	4.37982	37.1859	54.7379	4.41364	5.69157	5.42093	6.09594	5.06753	5.99237	1:179440000-180620000	1:179440000-180640000	1:179440000-180640000	1:179440000-180640000	1:179440000-180640000	1:179440000-180640000	81	14	20	17	17	19	14
ENSSSCG00000036735	VCPKMT	1	179906967	179900000:179920000	0.38775	L2	15.5773	9.36649	10.8225	1.1736	8.96193	16.0267	4.66172	4.90533	5.34396	4.60818	4.44332	4.89743	1:179440000-180620000	1:179440000-180640000	1:179440000-180640000	1:179440000-180640000	1:179440000-180640000	1:179440000-180640000	81	10	11	12	10	7	10
ENSSSCG00000005015	SOS2	1	180015220	180000000:180020000	0.3918	L2	26.6076	29.815	25.5697	2.29994	16.3587	31.1085	4.57794	5.57809	5.57553	4.92233	5.18491	4.52368	1:179440000-180620000	1:179440000-180640000	1:179440000-180640000	1:179440000-180640000	1:179440000-180640000	1:179440000-180640000	81	3	2	5	3	5	4
ENSSSCG00000005016	L2HGDH	1	180069146	180060000:180080000	0.4052	L2	20.1308	19.5671	19.7957	1.03988	16.1712	20.4582	4.91184	4.90442	4.8489	4.79118	5.14286	5.11608	1:179440000-180620000	1:179440000-180640000	1:179440000-180640000	1:179440000-180640000	1:179440000-180640000	1:179440000-180640000	81	8	4	10	8	5	5
ENSSSCG00000050792	NA	1	179984807	179980000:180000000	0.34965	L1	5.63378	5.87487	3.91494	0.192386	3.07323	7.00352	3.76643	4.72801	5.20286	5.1866	4.3668	5.49186	1:179440000-180620000	1:179440000-180640000	1:179440000-180640000	1:179440000-180640000	1:179440000-180640000	1:179440000-180640000	81	2	8	4	3	2	5
ENSSSCG00000031354	NA	1	180069138	180060000:180080000	0.4052	L2	10.0535	8.23985	9.38988	1.55858	11.444	15.3264	4.91184	4.90442	4.8489	4.79118	5.14286	5.11608	1:179440000-180620000	1:179440000-180640000	1:179440000-180640000	1:179440000-180640000	1:179440000-180640000	1:179440000-180640000	81	8	4	10	8	5	5
ENSSSCG00000034516	CDKL1	1	180145043	180140000:180160000	0.41035	H1	5.65084	3.51474	2.03789	0.185518	2.79797	4.5156	2.81074	4.30959	3.57013	3.86777	4.01815	4.33034	1:179440000-180620000	1:179440000-180640000	1:179440000-180640000	1:179440000-180640000	1:179440000-180640000	1:179440000-180640000	82	1	2	3	2	2	2
ENSSSCG00000036634	MAP4K5	1	180299496	180280000:180300000	0.4116	H1	25.2221	27.6756	28.634	2.54237	22.9456	29.7491	3.49137	3.38857	3.28061	3.86406	3.85454	4.32499	1:179440000-180620000	1:179440000-180640000	1:179440000-180640000	1:179440000-180640000	1:179440000-180640000	1:179440000-180640000	83	11	10	9	9	7	11
ENSSSCG00000005020	ATL1	1	180299469	180280000:180300000	0.4116	H1	0.567634	0.564648	0.636701	0.070738	0.723585	0.821138	3.49137	3.38857	3.28061	3.86406	3.85454	4.32499	1:179440000-180620000	1:179440000-180640000	1:179440000-180640000	1:179440000-180640000	1:179440000-180640000	1:179440000-180640000	83	11	10	9	9	7	11
ENSSSCG00000005021	SAV1	1	180434384	180420000:180440000	0.39065	L2	31.263	25.3564	51.4924	2.76191	29.0863	38.4423	4.01024	3.98755	4.4798	4.34934	3.31251	4.33231	1:179440000-180620000	1:179440000-180640000	1:179440000-180640000	1:179440000-180640000	1:179440000-180640000	1:179440000-180640000	82	0	3	4	4	2	8
ENSSSCG00000005022	NIN	1	180621895	180620000:180640000	0.44255	H1	65.9024	62.2053	53.7085	4.02959	38.9049	65.1149	3.74574	3.72234	3.94484	3.91245	4.02888	3.92762	NA	1:179440000-180640000	1:179440000-180640000	1:179440000-180640000	1:179440000-180640000	1:179440000-180640000	81	5	3	5	5	2	6
ENSSSCG00000005024	PYGL	1	180719979	180700000:180720000	0.4362	H1	83.852	82.4771	112.89	10.7005	91.4796	93.3762	3.83866	3.68379	3.76529	3.97521	3.78851	4.12743	1:180700000-182220000	1:180700000-182220000	1:180700000-182220000	NA	1:180700000-182220000	1:180700000-182220000	81	6	2	5	5	9	6
ENSSSCG00000005023	ABHD12B	1	180635727	180620000:180640000	0.44255	H1	0.0575165	0.106137	0.0424633	0.0081463	0	0	3.74574	3.72234	3.94484	3.91245	4.02888	3.92762	NA	1:179440000-180640000	1:179440000-180640000	1:179440000-180640000	1:179440000-180640000	1:179440000-180640000	81	5	3	5	5	2	6
ENSSSCG00000005025	TRIM9	1	180830243	180820000:180840000	0.4079	L2	0	0.0557706	0	0	0.0337282	0.0142974	2.3856	1.7888	1.89952	1.65198	1.63277	2.37999	1:180700000-182220000	1:180700000-182220000	1:180700000-182220000	1:180720000-182240000	1:180700000-182220000	1:180700000-182220000	82	3	3	0	3	1	3
ENSSSCG00000046029	NA	1	180878428	180860000:180880000	0.399	L2	0	0	0	0	0	0	1.42659	2.04767	2.07191	1.70362	1.72227	2.09451	1:180700000-182220000	1:180700000-182220000	1:180700000-182220000	1:180720000-182240000	1:180700000-182220000	1:180700000-182220000	82	1	0	0	2	2	2
ENSSSCG00000038422	TMX1	1	180933881	180920000:180940000	0.3859	L2	22.0823	26.495	21.5855	3.64471	23.2306	29.6182	3.78582	3.35526	3.52455	3.63646	3.64684	3.85523	1:180700000-182220000	1:180700000-182220000	1:180700000-182220000	1:180720000-182240000	1:180700000-182220000	1:180700000-182220000	82	8	3	5	3	4	5
ENSSSCG00000005027	FRMD6	1	181175350	181160000:181180000	0.40655	L2	79.8087	55.6822	43.2236	6.17537	53.2791	66.8558	1.8291	1.79944	1.42024	1.25724	0.999497	2.86119	1:180700000-182220000	1:180700000-182220000	1:180700000-182220000	1:180720000-182240000	1:180700000-182220000	1:180700000-182220000	81	6	7	3	3	1	6
ENSSSCG00000028092	NA	1	181428919	181420000:181440000	0.4222	H1	19.6757	19.7994	23.7687	1.75083	19.4302	19.8012	2.67658	3.37633	3.10625	3.04825	2.98743	4.04858	1:180700000-182220000	1:180700000-182220000	1:180700000-182220000	1:180720000-182240000	1:180700000-182220000	1:180700000-182220000	82	18	19	14	18	16	19
ENSSSCG00000005029	RTRAF	1	181681352	181680000:181700000	0.36575	L1	227.492	207.567	295.775	37.6823	203.926	263.114	3.91386	3.96431	4.24949	4.13419	4.2389	4.19697	1:180700000-182220000	1:180700000-182220000	1:180700000-182220000	1:180720000-182240000	1:180700000-182220000	1:180700000-182220000	80	8	11	8	9	8	8
ENSSSCG00000005030	NID2	1	181772750	181760000:181780000	0.44385	H1	161.96	125.334	245.092	6.09152	134.744	125.388	3.63752	4.23399	3.71495	4.30734	3.72176	4.50993	1:180700000-182220000	1:180700000-182220000	1:180700000-182220000	1:180720000-182240000	1:180700000-182220000	1:180700000-182220000	78	5	5	5	5	5	4
ENSSSCG00000021862	PTGER2	1	181955307	181940000:181960000	0.4208	H1	2.44668	2.93725	3.19745	0.267985	2.40545	3.27916	3.12587	3.37775	3.6762	3.54843	2.88877	2.54118	1:180700000-182220000	1:180700000-182220000	1:180700000-182220000	1:180720000-182240000	1:180700000-182220000	1:180700000-182220000	80	3	5	5	5	4	7
ENSSSCG00000035934	TXNDC16	1	182203048	182200000:182220000	0.39035	L2	13.1228	15.1167	15.7227	1.07459	9.82747	14.6972	4.16959	4.62499	3.66941	3.87746	4.03702	3.47157	1:180700000-182220000	1:180700000-182220000	1:180700000-182220000	1:180720000-182240000	1:180700000-182220000	1:180700000-182220000	78	2	1	3	2	1	3
ENSSSCG00000005036	GPR137C	1	182202767	182200000:182220000	0.39035	L2	0.699821	0.957211	0.274484	0.053088	0.608631	0.467696	4.16959	4.62499	3.66941	3.87746	4.03702	3.47157	1:180700000-182220000	1:180700000-182220000	1:180700000-182220000	1:180720000-182240000	1:180700000-182220000	1:180700000-182220000	78	2	1	3	2	1	3
ENSSSCG00000005037	ERO1A	1	182318195	182300000:182320000	0.40605	L2	52.0119	51.1971	32.8452	2.59012	25.7126	44.0956	4.58444	5.02127	4.87498	5.40123	4.73383	4.54507	NA	NA	NA	NA	NA	NA	75	1	1	1	0	3	1
ENSSSCG00000035799	NA	1	182296753	182280000:182300000	0.3743	L2	0	0	0	0	0	0	4.27502	4.22288	4.19644	4.16216	4.07087	4.24564	NA	NA	NA	NA	NA	NA	78	0	0	0	2	0	3
ENSSSCG00000044458	NA	1	182297749	182280000:182300000	0.3743	L2	0	0	0	0	0	0	4.27502	4.22288	4.19644	4.16216	4.07087	4.24564	NA	NA	NA	NA	NA	NA	78	0	0	0	2	0	3
ENSSSCG00000005038	PSMC6	1	182328521	182320000:182340000	0.3957	L2	89.6531	96.1651	100.711	15.7893	95.0261	107.302	4.78465	5.52596	5.13245	6.14663	5.80171	5.72963	NA	NA	NA	NA	NA	NA	75	1	2	2	2	2	2
ENSSSCG00000005039	STYX	1	182357607	182340000:182360000	0.39235	L2	22.2605	28.2107	22.0801	2.81105	22.9758	22.7103	4.89166	5.56389	4.86892	5.08988	4.70698	5.13263	NA	1:182340000-182700000	1:182340000-182680000	NA	1:182340000-182700000	1:182340000-182680000	75	2	4	1	2	0	3
ENSSSCG00000005040	GNPNAT1	1	182423443	182420000:182440000	0.40835	L2	28.0791	39.027	27.209	2.98941	23.1462	25.5785	4.06404	5.30722	4.16722	4.84087	4.44177	4.84966	1:182360000-182700000	1:182340000-182700000	1:182340000-182680000	1:182380000-182680000	1:182340000-182700000	1:182340000-182680000	77	6	4	7	1	3	5
ENSSSCG00000005041	FERMT2	1	182606869	182600000:182620000	0.42655	H1	269.266	323.234	271.932	21.3724	219.434	228.373	3.61358	4.64302	3.64511	3.59577	3.51931	4.774	1:182360000-182700000	1:182340000-182700000	1:182340000-182680000	1:182380000-182680000	1:182340000-182700000	1:182340000-182680000	79	7	11	7	10	8	9
ENSSSCG00000005043	DDHD1	1	182754208	182740000:182760000	0.403	L2	22.7533	28.9945	27.4018	2.56972	22.9014	23.5516	3.60232	3.27235	2.98196	3.24441	3.21282	3.73471	NA	NA	NA	NA	NA	NA	79	4	2	5	4	1	4
ENSSSCG00000005045	BMP4	1	183792417	183780000:183800000	0.40895	L2	5.66102	3.06763	3.54331	0.180341	2.82614	4.48828	3.44124	3.6476	3.37846	3.71685	3.13428	3.49719	1:182780000-183840000	1:182780000-183820000	1:182780000-183820000	1:182780000-183820000	1:182800000-183820000	1:182760000-183840000	83	6	11	8	5	2	4
ENSSSCG00000005047	CDKN3	1	183792673	183780000:183800000	0.40895	L2	8.69932	3.22893	3.88502	0.428036	4.97036	6.28754	3.44124	3.6476	3.37846	3.71685	3.13428	3.49719	1:182780000-183840000	1:182780000-183820000	1:182780000-183820000	1:182780000-183820000	1:182800000-183820000	1:182760000-183840000	83	6	11	8	5	2	4
ENSSSCG00000027256	CNIH1	1	183829224	183820000:183840000	0.4073	L2	30.6664	35.6178	44.21	9.85439	51.487	40.4397	3.60602	4.37243	4.21738	4.01739	4.35181	4.30222	1:182780000-183840000	NA	NA	NA	NA	1:182760000-183840000	78	3	3	4	5	2	7
ENSSSCG00000026294	GMFB	1	183863392	183860000:183880000	0.43795	H1	26.3251	30.3629	35.6925	7.48846	34.7019	34.0143	4.48142	5.67407	5.12797	5.38641	5.56956	5.099	NA	NA	1:183860000-184180000	NA	1:183860000-184180000	NA	78	3	4	5	5	2	7
ENSSSCG00000021451	CGRRF1	1	183876919	183860000:183880000	0.43795	H1	13.3321	12.6622	18.1217	2.81229	14.5638	11.8263	4.48142	5.67407	5.12797	5.38641	5.56956	5.099	NA	NA	1:183860000-184180000	NA	1:183860000-184180000	NA	78	3	4	5	5	2	7
ENSSSCG00000023408	SAMD4A	1	183915339	183900000:183920000	0.43935	H1	35.6946	25.5439	49.2833	1.99815	32.465	36.2269	3.76991	5.25742	4.62962	3.97557	4.00538	4.76644	1:183880000-184200000	1:183880000-184200000	1:183860000-184180000	1:183880000-184200000	1:183860000-184180000	1:183880000-184200000	76	11	10	13	12	12	12
ENSSSCG00000042101	NA	1	184192650	184180000:184200000	0.408	L2	0	1.76496	0.478631	0	0.176689	0.714841	2.75367	2.95145	3.75903	3.06748	2.38855	3.16783	1:183880000-184200000	1:183880000-184200000	NA	1:183880000-184200000	NA	1:183880000-184200000	79	2	2	1	4	1	2
ENSSSCG00000035715	GCH1	1	184257315	184240000:184260000	0.43605	H1	3.81137	6.25387	2.58915	0.46209	4.8623	4.20545	2.84962	4.33067	4.0972	3.70537	3.7353	3.90871	NA	NA	NA	NA	NA	NA	78	3	3	1	1	0	0
ENSSSCG00000005052	WDHD1	1	184378959	184360000:184380000	0.39835	L2	5.65657	4.87147	4.0104	0.74719	3.5842	4.47163	3.10571	3.38787	4.43807	3.94812	3.85588	3.71363	NA	NA	NA	NA	NA	NA	78	3	2	2	3	0	2
ENSSSCG00000032332	SOCS4	1	184379086	184360000:184380000	0.39835	L2	14.1769	28.0412	20.5431	3.42526	17.3969	22.9888	3.10571	3.38787	4.43807	3.94812	3.85588	3.71363	NA	NA	NA	NA	NA	NA	78	3	2	2	3	0	2
ENSSSCG00000005054	MAPK1IP1L	1	184401342	184400000:184420000	0.409	L2	20.2837	23.3344	22.0928	2.03424	20.643	26.1067	4.29063	5.90625	4.78817	4.14483	4.64679	5.03284	NA	NA	NA	NA	NA	NA	77	4	5	6	4	4	3
ENSSSCG00000005055	LGALS3	1	184478710	184460000:184480000	0.45365	H1	57.7215	96.1077	65.5264	5.72472	55.541	106.001	4.15024	5.68612	4.13598	5.29263	4.15704	4.70354	NA	NA	NA	NA	NA	NA	77	0	0	2	1	0	1
ENSSSCG00000005056	DLGAP5	1	184550020	184540000:184560000	0.4112	H1	1.59304	1.09551	0.755405	0.12151	1.71	1.05373	4.05147	4.7493	4.09474	4.07747	3.68588	3.9756	NA	NA	NA	NA	NA	NA	78	6	6	2	4	4	5
ENSSSCG00000005057	FBXO34	1	184599599	184580000:184600000	0.4252	H1	11.0583	12.0067	8.53757	1.63936	10.2107	10.8517	3.93757	4.31282	4.1519	3.8006	3.58746	4.44427	NA	NA	NA	NA	NA	NA	78	7	6	6	6	7	5
ENSSSCG00000005058	ATG14	1	184743753	184740000:184760000	0.3819	L2	5.63971	4.41837	6.50635	0.563713	4.43326	6.95058	2.12238	3.15175	3.20229	2.55929	2.88321	3.15745	1:184600000-185800000	1:184620000-185800000	1:184600000-185800000	1:184620000-185800000	1:184600000-185800000	1:184600000-185800000	83	5	3	8	2	2	3
ENSSSCG00000005059	TBPL2	1	184791550	184780000:184800000	0.40705	L2	1.47409	0.7002	0.732266	0.0490311	0.886236	0.964102	0.755663	2.04659	1.97794	1.14821	2.67936	1.66943	1:184600000-185800000	1:184620000-185800000	1:184600000-185800000	1:184620000-185800000	1:184600000-185800000	1:184600000-185800000	83	2	3	2	4	0	1
ENSSSCG00000005060	KTN1	1	184881550	184880000:184900000	0.39295	L2	147.463	177.739	199.741	18.8382	111.402	181.434	2.52262	3.43798	2.27035	2.49644	2.7606	2.42454	1:184600000-185800000	1:184620000-185800000	1:184600000-185800000	1:184620000-185800000	1:184600000-185800000	1:184600000-185800000	83	0	1	1	2	0	1
ENSSSCG00000033800	PELI2	1	185397702	185380000:185400000	0.4129	H1	10.1919	5.54996	8.01156	1.54471	9.19104	9.70085	2.34206	2.48967	1.94563	2.33169	1.80924	2.47493	1:184600000-185800000	1:184620000-185800000	1:184600000-185800000	1:184620000-185800000	1:184600000-185800000	1:184600000-185800000	86	7	6	13	9	7	9
ENSSSCG00000045820	NA	1	185767634	185760000:185780000	0.4108	H1	0	0	0	0	0.479128	0	0.476773	0.489664	0.164611	1.32537	0.657904	0.620022	1:184600000-185800000	1:184620000-185800000	1:184600000-185800000	1:184620000-185800000	1:184600000-185800000	1:184600000-185800000	90	10	9	4	10	3	5
ENSSSCG00000005062	TMEM260	1	185821518	185820000:185840000	0.3741	L2	27.7126	16.0795	17.5569	1.51554	17.5951	22.2166	1.85435	2.26769	1.259	2.0957	1.98411	1.12958	NA	NA	NA	NA	1:185820000-187200000	NA	90	5	2	8	2	0	6
ENSSSCG00000005063	OTX2	1	186038229	186020000:186040000	0.4814	H2	0	0	0	0.00482375	0	0	-0.588531	-1.28487	-0.974338	-0.890098	-0.841703	-0.821682	1:185840000-187200000	1:185840000-187200000	1:185840000-187200000	1:185840000-187220000	1:185820000-187200000	1:185840000-187200000	88	2	3	0	1	1	1
ENSSSCG00000005066	EXOC5	1	186430108	186420000:186440000	0.38285	L2	38.5254	43.7274	42.6949	6.72789	40.9821	54.7109	2.34159	2.17638	1.9598	2.87807	2.38431	2.91937	1:185840000-187200000	1:185840000-187200000	1:185840000-187200000	1:185840000-187220000	1:185820000-187200000	1:185840000-187200000	89	3	2	2	1	0	0
ENSSSCG00000005065	AP5M1	1	186430227	186420000:186440000	0.38285	L2	19.3388	18.0665	16.0169	2.06557	16.4161	21.5613	2.34159	2.17638	1.9598	2.87807	2.38431	2.91937	1:185840000-187200000	1:185840000-187200000	1:185840000-187200000	1:185840000-187220000	1:185820000-187200000	1:185840000-187200000	89	3	2	2	1	0	0
ENSSSCG00000031332	NAA30	1	186530136	186520000:186540000	0.39895	L2	11.7991	11.6273	14.9695	1.96611	10.679	14.6177	1.79738	1.59813	1.9786	1.99405	2.00076	1.77092	1:185840000-187200000	1:185840000-187200000	1:185840000-187200000	1:185840000-187220000	1:185820000-187200000	1:185840000-187200000	90	1	3	5	5	0	3
ENSSSCG00000005067	CCDC198	1	186633082	186620000:186640000	0.37905	L2	0.500642	0.204847	0.145602	0	0.0899598	0.366093	-1.86554	-1.47227	-1.6558	-1.47566	-1.84083	-2.04449	1:185840000-187200000	1:185840000-187200000	1:185840000-187200000	1:185840000-187220000	1:185820000-187200000	1:185840000-187200000	89	1	3	0	1	0	0
ENSSSCG00000005068	SLC35F4	1	186952108	186940000:186960000	0.41905	H1	0	0	0	0	0	0	-2.897	-2.99338	-2.92904	-2.41144	-2.25477	-3.52019	1:185840000-187200000	1:185840000-187200000	1:185840000-187200000	1:185840000-187220000	1:185820000-187200000	1:185840000-187200000	88	2	4	4	1	0	1
ENSSSCG00000005071	ARMH4	1	187259015	187240000:187260000	0.4217	H1	4.06018	1.75033	2.12282	0.24456	1.63138	2.73369	0.354522	0.366842	1.33296	1.26093	0.608318	0.256118	1:187240000-188220000	NA	NA	NA	NA	NA	89	0	1	1	0	0	0
ENSSSCG00000022299	ACTR10	1	187307660	187300000:187320000	0.3899	L2	27.2338	26.2456	28.2886	3.64542	27.7054	31.4044	2.04525	3.61933	3.88101	4.08323	3.41884	3.83866	1:187240000-188220000	1:187260000-188240000	1:187260000-188220000	1:187280000-188220000	1:187260000-188220000	1:187280000-188220000	83	4	4	5	6	3	7
ENSSSCG00000005072	PSMA3	1	187343507	187340000:187360000	0.3812	L2	50.6218	70.6591	55.9176	13.4965	56.1766	66.4762	4.05158	5.29426	4.79683	4.81175	4.83059	4.79564	1:187240000-188220000	1:187260000-188240000	1:187260000-188220000	1:187280000-188220000	1:187260000-188220000	1:187280000-188220000	83	3	3	4	3	3	4
ENSSSCG00000005073	ARID4A	1	187385332	187380000:187400000	0.39555	L2	30.2063	33.1742	30.4651	2.222	21.9436	33.5063	3.56599	4.324	5.03974	4.38472	4.58845	4.58075	1:187240000-188220000	1:187260000-188240000	1:187260000-188220000	1:187280000-188220000	1:187260000-188220000	1:187280000-188220000	83	3	3	4	4	4	2
ENSSSCG00000005075	TOMM20L	1	187475004	187460000:187480000	0.4294	H1	0.209153	0.785184	0.458041	0.0635926	0.657017	0.205782	1.65489	2.11863	3.02014	3.13002	2.40849	2.41591	1:187240000-188220000	1:187260000-188240000	1:187260000-188220000	1:187280000-188220000	1:187260000-188220000	1:187280000-188220000	87	4	4	2	2	1	2
ENSSSCG00000005076	KIAA0586	1	187475007	187460000:187480000	0.4294	H1	6.33696	6.05802	4.3277	0.395906	3.62111	4.42109	1.65489	2.11863	3.02014	3.13002	2.40849	2.41591	1:187240000-188220000	1:187260000-188240000	1:187260000-188220000	1:187280000-188220000	1:187260000-188220000	1:187280000-188220000	87	4	4	2	2	1	2
ENSSSCG00000027270	NA	1	187504099	187500000:187520000	0.37765	L2	11.1173	10.5891	13.4583	1.00017	7.883	14.7171	1.54476	1.38992	1.94971	2.41462	2.53666	2.3377	1:187240000-188220000	1:187260000-188240000	1:187260000-188220000	1:187280000-188220000	1:187260000-188220000	1:187280000-188220000	90	2	0	1	4	3	1
ENSSSCG00000044073	NA	1	187677223	187660000:187680000	0.43545	H1	0.0305289	0	0.0121489	0.00177926	0.0225522	0	0.162775	0.157916	0.248361	-0.151771	-0.467093	-0.00594573	1:187240000-188220000	1:187260000-188240000	1:187260000-188220000	1:187280000-188220000	1:187260000-188220000	1:187280000-188220000	90	7	0	3	1	0	2
ENSSSCG00000031856	DACT1	1	187719162	187700000:187720000	0.4488	H1	5.50265	3.87321	4.64815	0.42742	5.51545	4.51813	0.246084	0.926438	0.467367	0.345839	-0.359174	0.135669	1:187240000-188220000	1:187260000-188240000	1:187260000-188220000	1:187280000-188220000	1:187260000-188220000	1:187280000-188220000	89	5	7	7	6	7	9
ENSSSCG00000005077	NA	1	188121121	188120000:188140000	0.3762	L2	0	0	0	0.017026	0	0	-1.1642	-0.189151	-1.41238	-1.41073	-1.20813	-1.10549	1:187240000-188220000	1:187260000-188240000	1:187260000-188220000	1:187280000-188220000	1:187260000-188220000	1:187280000-188220000	93	4	2	7	4	0	1
ENSSSCG00000050857	NA	1	188217627	188200000:188220000	0.37555	L2	0	0.218888	0	0	0	0	-0.165867	0.755141	-0.170292	0.0689432	-0.246347	-0.300395	1:187240000-188220000	1:187260000-188240000	1:187260000-188220000	1:187280000-188220000	1:187260000-188220000	1:187280000-188220000	90	2	5	5	6	3	3
ENSSSCG00000005078	DAAM1	1	188335384	188320000:188340000	0.41335	H1	43.7487	41.0296	18.6754	3.32497	29.6	31.2816	2.9451	3.93984	3.26928	3.90372	3.27001	3.58148	1:188280000-188600000	1:188280000-188620000	1:188280000-188600000	1:188280000-188600000	1:188280000-188620000	1:188280000-188620000	82	11	9	11	3	8	5
ENSSSCG00000032928	GPR135	1	188582434	188580000:188600000	0.4321	H1	0.482666	0.0891876	0.269114	0	0.110978	0.693665	1.79673	2.03219	1.72176	1.92487	2.1103	2.40529	1:188280000-188600000	1:188280000-188620000	1:188280000-188600000	1:188280000-188600000	1:188280000-188620000	1:188280000-188620000	87	7	7	9	9	7	9
ENSSSCG00000037854	L3HYPDH	1	188632585	188620000:188640000	0.3908	L2	6.70532	3.22115	4.38783	0.234664	3.17998	3.88404	-0.673835	-0.0681852	0.0406797	-0.286743	-0.400435	-0.442117	NA	NA	NA	NA	NA	NA	92	2	9	11	8	5	10
ENSSSCG00000034798	JKAMP	1	188598501	188580000:188600000	0.4321	H1	13.4546	13.1791	16.3884	1.56646	13.7754	14.3337	1.79673	2.03219	1.72176	1.92487	2.1103	2.40529	1:188280000-188600000	1:188280000-188620000	1:188280000-188600000	1:188280000-188600000	1:188280000-188620000	1:188280000-188620000	87	7	7	9	9	7	9
ENSSSCG00000027678	NA	1	188691691	188680000:188700000	0.39745	L2	0.0736945	0.037542	0.0490358	0	0	0.0849138	-1.92324	-2.05597	-1.66876	-2.12525	-1.56251	-1.48829	1:188660000-190180000	1:188660000-190180000	1:188640000-190180000	1:188660000-190180000	1:188660000-190180000	1:188660000-190180000	92	3	0	5	4	1	2
ENSSSCG00000049041	NA	1	188675140	188660000:188680000	0.3834	L2	0.388539	0.181824	0.376025	0	0	0.214462	-1.45042	-1.51408	-1.3695	-1.84031	-1.28514	-1.54086	1:188660000-190180000	1:188660000-190180000	1:188640000-190180000	1:188660000-190180000	1:188660000-190180000	1:188660000-190180000	92	1	3	3	3	1	7
ENSSSCG00000025013	RTN1	1	188926087	188920000:188940000	0.38675	L2	0.305882	0.323738	0.155469	0.0160608	0.421175	0.378434	-0.893507	-1.95009	-1.05847	-1.79857	-1.98068	-1.81412	1:188660000-190180000	1:188660000-190180000	1:188640000-190180000	1:188660000-190180000	1:188660000-190180000	1:188660000-190180000	90	0	3	3	3	0	1
ENSSSCG00000005081	LRRC9	1	188966637	188960000:188980000	0.37145	L2	0.729837	0.666693	0.452936	0.0426195	0.326406	0.68621	-1.53151	-0.605726	-0.778211	-1.6076	-1.0491	-1.11149	1:188660000-190180000	1:188660000-190180000	1:188640000-190180000	1:188660000-190180000	1:188660000-190180000	1:188660000-190180000	90	4	5	5	4	4	1
ENSSSCG00000005082	PCNX4	1	189110458	189100000:189120000	0.37475	L2	13.3352	12.7517	8.98524	0.898905	9.78456	12.6186	1.51402	2.72827	1.61796	2.45434	1.82219	2.58247	1:188660000-190180000	1:188660000-190180000	1:188640000-190180000	1:188660000-190180000	1:188660000-190180000	1:188660000-190180000	87	4	3	4	3	5	2
ENSSSCG00000005083	DHRS7	1	189170534	189160000:189180000	0.4045	L2	76.6415	67.1189	80.0669	6.13172	73.0847	57.8122	1.72655	1.90006	2.00164	1.60988	1.6233	2.14387	1:188660000-190180000	1:188660000-190180000	1:188640000-190180000	1:188660000-190180000	1:188660000-190180000	1:188660000-190180000	87	5	5	3	5	5	5
ENSSSCG00000005084	PPM1A	1	189170585	189160000:189180000	0.4045	L2	66.2742	68.6373	84.6048	11.4506	63.2	90.2517	1.72655	1.90006	2.00164	1.60988	1.6233	2.14387	1:188660000-190180000	1:188660000-190180000	1:188640000-190180000	1:188660000-190180000	1:188660000-190180000	1:188660000-190180000	87	5	5	3	5	5	5
ENSSSCG00000005085	C14orf39	1	189471537	189460000:189480000	0.35805	L1	1.78385	1.58142	1.18304	0.0755483	0.703312	2.46198	-0.341897	-1.13632	-0.375066	-1.18149	-1.17602	-0.0331644	1:188660000-190180000	1:188660000-190180000	1:188640000-190180000	1:188660000-190180000	1:188660000-190180000	1:188660000-190180000	84	0	3	0	0	0	1
ENSSSCG00000005086	SIX6	1	189497815	189480000:189500000	0.4235	H1	0	0.0151917	0	0	0	0	-0.228945	0.293603	0.230749	0.106849	-0.159644	0.62987	1:188660000-190180000	1:188660000-190180000	1:188640000-190180000	1:188660000-190180000	1:188660000-190180000	1:188660000-190180000	84	2	1	3	4	1	2
ENSSSCG00000041264	NA	1	189617544	189600000:189620000	0.4281	H1	2.45373	1.11612	0.803936	0.0418425	0.607542	1.76131	2.09269	2.77582	2.26189	2.08858	1.69692	2.16835	1:188660000-190180000	1:188660000-190180000	1:188640000-190180000	1:188660000-190180000	1:188660000-190180000	1:188660000-190180000	86	9	12	10	10	8	10
ENSSSCG00000005087	SIX1	1	189628187	189620000:189640000	0.46705	H2	8.53428	8.0369	6.20065	0.838898	7.14293	10.1206	2.4551	2.90607	2.91292	2.08218	2.08503	2.68333	1:188660000-190180000	1:188660000-190180000	1:188640000-190180000	1:188660000-190180000	1:188660000-190180000	1:188660000-190180000	86	4	6	5	7	8	9
ENSSSCG00000005089	SIX4	1	189682783	189680000:189700000	0.4302	H1	1.81947	1.2932	1.26194	0.139943	1.21538	1.77031	2.10852	3.04349	2.21509	2.447	2.52197	2.04438	1:188660000-190180000	1:188660000-190180000	1:188640000-190180000	1:188660000-190180000	1:188660000-190180000	1:188660000-190180000	86	5	5	5	5	4	6
ENSSSCG00000005090	MNAT1	1	189690354	189680000:189700000	0.4302	H1	13.6535	12.1913	13.6642	1.46232	8.89526	15.1414	2.10852	3.04349	2.21509	2.447	2.52197	2.04438	1:188660000-190180000	1:188660000-190180000	1:188640000-190180000	1:188660000-190180000	1:188660000-190180000	1:188660000-190180000	86	5	5	5	5	4	6
ENSSSCG00000024529	TRMT5	1	189923234	189920000:189940000	0.38715	L2	4.74998	4.58333	5.74472	0.552774	4.37523	6.10609	2.34308	3.65636	3.20912	3.43264	2.70494	3.12672	1:188660000-190180000	1:188660000-190180000	1:188640000-190180000	1:188660000-190180000	1:188660000-190180000	1:188660000-190180000	85	7	5	4	3	5	4
ENSSSCG00000005092	SLC38A6	1	189923306	189920000:189940000	0.38715	L2	9.92253	9.89876	7.32771	0.546707	6.62819	11.9522	2.34308	3.65636	3.20912	3.43264	2.70494	3.12672	1:188660000-190180000	1:188660000-190180000	1:188640000-190180000	1:188660000-190180000	1:188660000-190180000	1:188660000-190180000	85	7	5	4	3	5	4
ENSSSCG00000005095	NA	1	190205678	190200000:190220000	0.43475	H1	13.8748	18.7667	16.6256	2.07829	23.4762	16.5146	1.91399	2.22188	2.51375	2.94261	2.90411	1.96506	NA	NA	NA	NA	NA	NA	85	5	3	5	3	5	6
ENSSSCG00000005096	HIF1A	1	190625181	190620000:190640000	0.38095	L2	75.613	93.2476	66.1501	8.95368	103.957	84.7228	3.23755	4.06633	3.97554	4.0238	3.69645	4.26194	1:190240000-191220000	1:190240000-191200000	1:190240000-191180000	1:190240000-191220000	1:190220000-191200000	1:190240000-191220000	83	12	9	9	8	9	9
ENSSSCG00000005097	SNAPC1	1	190677904	190660000:190680000	0.36875	L1	37.4599	50.4015	19.6963	3.26636	26.602	25.8549	3.27095	4.61121	3.99129	4.43273	4.16147	3.6516	1:190240000-191220000	1:190240000-191200000	1:190240000-191180000	1:190240000-191220000	1:190220000-191200000	1:190240000-191220000	83	10	7	7	9	8	15
ENSSSCG00000005098	SYT16	1	190874964	190860000:190880000	0.4226	H1	0.0505215	0.194121	0.494071	0.0836401	0.345102	0.269103	-2.02091	-1.02379	-1.34178	-0.180831	-1.3018	-1.56995	1:190240000-191220000	1:190240000-191200000	1:190240000-191180000	1:190240000-191220000	1:190220000-191200000	1:190240000-191220000	88	0	1	0	0	0	1
ENSSSCG00000041512	NA	1	190892386	190880000:190900000	0.3901	L2	0	0	0.274631	0	0	0.70677	-1.46976	-1.74283	-1.28743	-1.46259	-1.5314	-1.32548	1:190240000-191220000	1:190240000-191200000	1:190240000-191180000	1:190240000-191220000	1:190220000-191200000	1:190240000-191220000	88	0	0	1	0	1	0
ENSSSCG00000037043	NA	1	191028346	191020000:191040000	0.38635	L2	1.20419	2.30486	0.542955	0.309114	0.370703	1.09888	-1.35881	-1.42343	-0.182888	-1.49899	-1.25136	-0.897593	1:190240000-191220000	1:190240000-191200000	1:190240000-191180000	1:190240000-191220000	1:190220000-191200000	1:190240000-191220000	89	4	5	3	7	2	2
ENSSSCG00000005101	NA	1	191102213	191100000:191120000	0.4097	L2	0	0	0	0	0	0	-1.37647	0.0963947	-0.118648	-0.0490521	0.124762	-0.583494	1:190240000-191220000	1:190240000-191200000	1:190240000-191180000	1:190240000-191220000	1:190220000-191200000	1:190240000-191220000	86	1	0	0	3	1	0
ENSSSCG00000049674	NA	1	191146003	191140000:191160000	0.4533	H1	0.51245	0.359095	0.208696	0.0169268	0.210193	0.225195	1.18214	1.44711	0.743228	1.24429	1.142	1.12489	1:190240000-191220000	1:190240000-191200000	1:190240000-191180000	1:190240000-191220000	1:190220000-191200000	1:190240000-191220000	86	0	2	1	1	0	0
ENSSSCG00000024867	ISG20	1	191195475	191180000:191200000	0.5077	H2	0.449858	0.949745	0.380812	0.0579012	0.663791	0.874832	0.697944	1.64638	1.71355	1.54358	2.27838	1.13728	1:190240000-191220000	1:190240000-191200000	NA	1:190240000-191220000	1:190220000-191200000	1:190240000-191220000	86	0	0	1	3	0	0
ENSSSCG00000005102	AEN	1	191225036	191220000:191240000	0.4265	H1	5.13011	5.72731	5.53303	0.674144	6.55844	4.87318	0.279467	1.77249	1.2233	1.83127	1.01746	0.970955	NA	NA	NA	NA	NA	NA	86	0	1	0	3	0	0
ENSSSCG00000005103	NA	1	191263447	191260000:191280000	0.417	H1	3.49589	4.5227	3.11883	0.32446	2.9022	4.34056	0.924274	2.3732	2.17151	1.55725	1.32591	1.30963	NA	NA	NA	NA	NA	NA	86	0	0	1	2	0	0
ENSSSCG00000037343	MRPS11	1	191321648	191320000:191340000	0.45115	H1	13.0543	15.5913	10.7819	2.46199	14.9234	14.7854	0.915928	1.09367	1.63759	1.44963	0.765684	0.369294	1:191300000-193720000	1:191300000-193700000	1:191280000-193700000	1:191300000-193700000	1:191280000-193700000	1:191300000-193720000	89	0	1	2	1	0	0
ENSSSCG00000005105	MRPL46	1	191321999	191320000:191340000	0.45115	H1	14.4941	13.0152	18.108	1.54679	13.8698	20.476	0.915928	1.09367	1.63759	1.44963	0.765684	0.369294	1:191300000-193720000	1:191300000-193700000	1:191280000-193700000	1:191300000-193700000	1:191280000-193700000	1:191300000-193720000	89	0	1	2	1	0	0
ENSSSCG00000048650	NA	1	191388860	191380000:191400000	0.39725	L2	1.65093	1.62964	0.871976	0.0513291	1.31541	1.65025	-1.95799	-1.21551	-1.35239	-1.19634	-1.714	-2.10897	1:191300000-193720000	1:191300000-193700000	1:191280000-193700000	1:191300000-193700000	1:191280000-193700000	1:191300000-193720000	89	1	1	4	1	1	3
ENSSSCG00000005106	NTRK3	1	191535300	191520000:191540000	0.5417	H3	1.16781	1.16822	0.860145	0.0275199	0.6918	0.762622	-0.0858971	-0.482304	0.206804	-0.330796	-0.499134	-0.793147	1:191300000-193720000	1:191300000-193700000	1:191280000-193700000	1:191300000-193700000	1:191280000-193700000	1:191300000-193720000	91	1	1	1	4	1	5
ENSSSCG00000051349	NA	1	193049352	193040000:193060000	0.37645	L2	1.59657	1.91848	0	0	0.511747	0.308541	-2.64167	-2.78797	-3.02234	-3.21438	-3.82602	-2.62103	1:191300000-193720000	1:191300000-193700000	1:191280000-193700000	1:191300000-193700000	1:191280000-193700000	1:191300000-193720000	90	2	0	0	3	0	1
ENSSSCG00000005109	ESR2	1	193722164	193720000:193740000	0.4016	L2	0	0	0	0	0	0	-2.63276	-2.98668	-2.4534	-2.51571	-2.90053	-2.54371	NA	NA	NA	NA	NA	NA	91	1	0	4	2	0	1
ENSSSCG00000005110	SYNE2	1	194264354	194260000:194280000	0.4168	H1	53.7728	48.4887	22.9224	2.23134	27.7144	46.7105	1.66912	2.62272	2.46253	2.21788	2.89061	2.27304	1:193780000-194320000	1:193760000-196160000	1:193760000-196160000	NA	1:193760000-194280000	1:193780000-194300000	84	8	6	7	2	13	7
ENSSSCG00000028558	SGPP1	1	194352003	194340000:194360000	0.41845	H1	21.1674	22.0015	22.6496	2.57868	24.5128	23.4896	1.79463	2.97468	3.94693	2.80717	2.82588	2.19504	NA	1:193760000-196160000	1:193760000-196160000	NA	NA	NA	85	1	1	1	1	1	3
ENSSSCG00000005112	WDR89	1	194439820	194420000:194440000	0.3906	L2	4.47291	3.9701	2.61677	0.657638	4.21409	5.85356	2.40317	3.21656	3.14411	3.45556	3.08307	2.9781	NA	1:193760000-196160000	1:193760000-196160000	NA	NA	NA	83	2	0	2	0	2	2
ENSSSCG00000026382	PPP2R5E	1	194505025	194500000:194520000	0.40935	L2	25.094	29.6369	26.2336	2.74963	23.7526	34.8221	2.5767	3.27134	3.37048	3.06286	3.36847	3.3682	NA	1:193760000-196160000	1:193760000-196160000	NA	NA	NA	82	1	5	3	1	3	1
ENSSSCG00000005116	GPHB5	1	194731450	194720000:194740000	0.4168	H1	0	0	0	0.00389039	0.0528126	0.0713575	-0.791644	0.092501	0.592442	0.323555	-0.107446	-0.0865418	1:194680000-196160000	1:193760000-196160000	1:193760000-196160000	NA	1:194700000-195880000	1:194720000-196180000	90	0	3	0	3	1	2
ENSSSCG00000022804	RHOJ	1	194844356	194840000:194860000	0.40125	L2	78.028	67.7784	70.986	4.35932	71.7737	80.1094	1.17959	1.85939	0.743421	1.98377	2.10818	1.47379	1:194680000-196160000	1:193760000-196160000	1:193760000-196160000	1:194740000-196160000	1:194700000-195880000	1:194720000-196180000	86	2	1	2	2	3	1
ENSSSCG00000034726	KCNH5	1	194965730	194960000:194980000	0.39335	L2	0	0	0.00847131	0	0.00800876	0	-1.7225	-1.37925	-1.3069	-1.59829	-1.44802	-1.411	1:194680000-196160000	1:193760000-196160000	1:193760000-196160000	1:194740000-196160000	1:194700000-195880000	1:194720000-196180000	91	0	1	3	2	3	4
ENSSSCG00000044869	NA	1	195848800	195840000:195860000	0.4155	H1	0	0	0	0	0	0	-1.18665	-0.633285	-0.879487	-1.16608	-1.2407	-0.126657	1:194680000-196160000	1:193760000-196160000	1:193760000-196160000	1:194740000-196160000	1:194700000-195880000	1:194720000-196180000	91	0	1	3	2	0	0
ENSSSCG00000005121	NA	1	195879933	195860000:195880000	0.39375	L2	0	0	0	0	0	0	-0.893187	-0.503719	-1.0457	-0.219057	-0.574935	-1.49433	1:194680000-196160000	1:193760000-196160000	1:193760000-196160000	1:194740000-196160000	1:194700000-195880000	1:194720000-196180000	91	0	1	2	1	0	0
ENSSSCG00000005122	TEK	1	196051957	196040000:196060000	0.4099	L2	16.8911	31.7663	15.56	1.92657	20.0272	18.1184	1.45963	1.8441	2.05405	2.21914	2.27015	2.35496	1:194680000-196160000	1:193760000-196160000	1:193760000-196160000	1:194740000-196160000	1:195940000-196180000	1:194720000-196180000	88	1	1	3	3	4	2
ENSSSCG00000005124	IFT74	1	196173880	196160000:196180000	0.38555	L2	12.99	9.52769	10.9566	0.635094	6.86009	13.044	1.75731	2.26355	2.44316	2.45779	2.51428	2.8595	NA	NA	NA	NA	1:195940000-196180000	1:194720000-196180000	80	3	2	3	4	2	3
ENSSSCG00000005125	LRRC19	1	196129905	196120000:196140000	0.3494	L1	0.358028	0.151153	0.158794	0.0100692	0.030432	0.350314	0.585649	1.43298	1.00834	1.31204	0.810657	1.47611	1:194680000-196160000	1:193760000-196160000	1:193760000-196160000	1:194740000-196160000	1:195940000-196180000	1:194720000-196180000	80	4	4	6	7	5	6
ENSSSCG00000005126	PLAA	1	196176256	196160000:196180000	0.38555	L2	38.6143	28.3246	43.3176	6.03715	40.0715	47.247	1.75731	2.26355	2.44316	2.45779	2.51428	2.8595	NA	NA	NA	NA	1:195940000-196180000	1:194720000-196180000	80	3	2	3	4	2	3
ENSSSCG00000005128	TUSC1	1	197309229	197300000:197320000	0.3656	L1	6.11898	1.3135	3.41361	0.977648	4.95429	2.9799	0.0264567	0.0200746	0.43213	0.670431	-0.303194	0.527248	1:196200000-198000000	1:196220000-198760000	1:196200000-198040000	1:196220000-198040000	1:196220000-198020000	1:196240000-198760000	87	1	0	0	0	1	1
ENSSSCG00000005129	IZUMO3	1	198357091	198340000:198360000	0.3762	L2	0	0	0	0	0	0	-2.79549	-3.49699	-2.96064	-2.9912	-3.32586	-2.87993	1:198280000-198760000	1:196220000-198760000	1:198320000-200340000	NA	1:198200000-200360000	1:196240000-198760000	91	1	0	0	0	0	0
ENSSSCG00000005130	ELAVL2	1	198964132	198960000:198980000	0.36625	L1	0.0263324	0	0.128516	0.0227521	0	0.0843992	-2.14486	-2.24551	-2.47397	-1.92403	-2.12911	-3.08015	1:198900000-200500000	1:198900000-200360000	1:198320000-200340000	1:198380000-200360000	1:198200000-200360000	1:198900000-200360000	92	0	2	0	2	2	3
ENSSSCG00000042911	NA	1	199323014	199320000:199340000	0.3966	L2	0.342216	0.324184	0.0516443	0	0.050187	0.280322	-2.18541	-2.75059	-2.4612	-2.59497	-2.71382	-2.68971	1:198900000-200500000	1:198900000-200360000	1:198320000-200340000	1:198380000-200360000	1:198200000-200360000	1:198900000-200360000	88	1	3	1	2	1	2
ENSSSCG00000047728	NA	1	199630899	199620000:199640000	0.36165	L1	0.427917	0.331759	0.0878043	0.00324321	0.226585	0.154831	-1.69319	-2.34791	-2.20821	-2.19104	-2.88698	-2.71248	1:198900000-200500000	1:198900000-200360000	1:198320000-200340000	1:198380000-200360000	1:198200000-200360000	1:198900000-200360000	93	1	1	1	1	1	1
ENSSSCG00000005131	DMRTA1	1	200414334	200400000:200420000	0.3654	L1	0.147219	0.144187	0.135689	0.0104772	0.107058	0.269069	-1.7264	-2.10437	-2.60677	-2.42574	-2.63126	-2.49175	1:198900000-200500000	NA	NA	NA	NA	NA	91	2	2	2	0	0	1
ENSSSCG00000034120	CDKN2B	1	200761004	200760000:200780000	0.40365	L2	0.128371	0.152096	0.145409	0.00760627	0.313296	0.407128	2.26002	1.78545	1.79684	2.12403	2.11553	1.48159	1:200600000-201380000	1:200580000-201360000	1:200580000-201360000	1:200600000-201360000	1:200580000-201380000	1:200600000-201380000	87	1	3	3	1	2	2
ENSSSCG00000005134	P14ARF	1	200774496	200760000:200780000	0.40365	L2	0	0	0.332055	0	0	0.207525	2.26002	1.78545	1.79684	2.12403	2.11553	1.48159	1:200600000-201380000	1:200580000-201360000	1:200580000-201360000	1:200600000-201360000	1:200580000-201380000	1:200600000-201380000	87	1	3	3	1	2	2
ENSSSCG00000005135	MTAP	1	200934639	200920000:200940000	0.41065	H1	14.3873	16.6383	14.7216	1.65269	13.0283	21.9558	1.0585	0.696631	1.1889	0.994561	0.628172	0.823212	1:200600000-201380000	1:200580000-201360000	1:200580000-201360000	1:200600000-201360000	1:200580000-201380000	1:200600000-201380000	90	8	12	6	9	10	4
ENSSSCG00000041931	NA	1	200918079	200900000:200920000	0.41915	H1	1.27164	1.01837	0.813596	0.0345996	0.667215	1.89089	0.858431	0.428985	0.796947	1.07438	0.610282	1.2064	1:200600000-201380000	1:200580000-201360000	1:200580000-201360000	1:200600000-201360000	1:200580000-201380000	1:200600000-201380000	90	2	6	3	8	4	4
ENSSSCG00000045977	NA	1	201015099	201000000:201020000	0.36045	L1	2.78075	5.87667	2.53858	0.030987	0.60859	2.17075	-1.79293	-1.6931	-2.05612	-1.55885	-1.60248	-2.04023	1:200600000-201380000	1:200580000-201360000	1:200580000-201360000	1:200600000-201360000	1:200580000-201380000	1:200600000-201380000	84	1	1	0	0	0	1
ENSSSCG00000005136	IFNE	1	201221665	201220000:201240000	0.373	L2	0	0.116062	0	0	0	0	-0.844854	-0.0531894	0.132695	0.303733	0.448875	-0.0907063	1:200600000-201380000	1:200580000-201360000	1:200580000-201360000	1:200600000-201360000	1:200580000-201380000	1:200600000-201380000	87	2	4	3	4	3	2
ENSSSCG00000031529	NA	1	201246611	201240000:201260000	0.38425	L2	0	0	0	0	0	0	0.00284893	1.30745	1.25472	1.35007	0.765997	0.483369	1:200600000-201380000	1:200580000-201360000	1:200580000-201360000	1:200600000-201360000	1:200580000-201380000	1:200600000-201380000	87	3	5	7	6	1	3
ENSSSCG00000047263	NA	1	201257287	201240000:201260000	0.38425	L2	0.724199	0.653396	0.574549	0.0356922	0.514695	0.945087	0.00284893	1.30745	1.25472	1.35007	0.765997	0.483369	1:200600000-201380000	1:200580000-201360000	1:200580000-201360000	1:200600000-201360000	1:200580000-201380000	1:200600000-201380000	87	3	5	7	6	1	3
ENSSSCG00000048212	IFN-DELTA-8	1	201280086	201280000:201300000	0.41435	H1	0.60785	0.393107	0.23431	0.0116484	0.0943762	0.431596	1.81252	2.933	3.22956	2.7875	2.36437	2.59214	1:200600000-201380000	1:200580000-201360000	1:200580000-201360000	1:200600000-201360000	1:200580000-201380000	1:200600000-201380000	87	3	2	1	3	1	2
ENSSSCG00000043817	NA	1	201292659	201280000:201300000	0.41435	H1	10.0971	7.64832	4.82238	0.328531	4.61829	6.57779	1.81252	2.933	3.22956	2.7875	2.36437	2.59214	1:200600000-201380000	1:200580000-201360000	1:200580000-201360000	1:200600000-201360000	1:200580000-201380000	1:200600000-201380000	87	3	2	1	3	1	2
ENSSSCG00000040054	IFN-OMEGA-7	1	201317561	201300000:201320000	0.39985	L2	0	0	0	0	0	0	1.33936	1.7358	2.62199	1.71826	1.5288	2.14982	1:200600000-201380000	1:200580000-201360000	1:200580000-201360000	1:200600000-201360000	1:200580000-201380000	1:200600000-201380000	84	0	0	2	3	0	1
ENSSSCG00000031850	IFN-OMEGA-3	1	201334938	201320000:201340000	0.39275	L2	0	0	0	0	0	0	1.67443	2.39259	2.16927	1.33984	1.67156	1.31808	1:200600000-201380000	1:200580000-201360000	1:200580000-201360000	1:200600000-201360000	1:200580000-201380000	1:200600000-201380000	84	1	1	3	4	1	5
ENSSSCG00000036510	IFN-DELTA-6	1	201343342	201340000:201360000	0.409	L2	0	0	0	0	0	0	1.85991	2.21363	2.59281	2.24203	1.92314	2.16326	1:200600000-201380000	1:200580000-201360000	1:200580000-201360000	1:200600000-201360000	1:200580000-201380000	1:200600000-201380000	84	6	5	5	4	5	3
ENSSSCG00000043301	IFN-ALPHA-8	1	201392587	201380000:201400000	0.40895	L2	0.0992559	0.097911	0.17813	0.00381763	0.0938243	0.0326601	1.80262	2.02635	2.51851	2.75457	2.3076	1.52172	NA	NA	NA	NA	NA	NA	84	6	3	4	6	7	5
ENSSSCG00000045163	IFN-ALPHA-9	1	201408266	201400000:201420000	0.4175	H1	0	0	0	0	0	0	2.15491	3.02962	1.76562	2.36934	2.49209	3.06232	NA	NA	NA	NA	NA	NA	84	4	4	3	4	5	3
ENSSSCG00000032099	IFN-DELTA-11	1	201412828	201400000:201420000	0.4175	H1	0	0	0	0	0	0	2.15491	3.02962	1.76562	2.36934	2.49209	3.06232	NA	NA	NA	NA	NA	NA	84	4	4	3	4	5	3
ENSSSCG00000031075	NA	1	201501095	201500000:201520000	0.40505	L2	0	0	0	0.0377201	0	0	1.11798	2.75111	2.55791	2.05868	1.41988	1.00802	NA	NA	1:201480000-203320000	NA	NA	NA	79	2	2	2	2	2	1
ENSSSCG00000051765	NA	1	201573611	201560000:201580000	0.4179	H1	4.49096	5.23258	2.64088	0.0720437	1.95275	5.07094	1.61209	2.86577	3.03349	3.28282	2.52917	2.82184	NA	NA	1:201480000-203320000	NA	NA	NA	79	2	3	2	2	2	2
ENSSSCG00000005150	KLHL9	1	201591830	201580000:201600000	0.3925	L2	17.9241	15.8248	17.4513	2.09862	15.1581	20.8911	3.12242	3.80728	3.82079	3.34015	3.5617	3.4201	NA	NA	1:201480000-203320000	NA	NA	NA	79	1	0	1	0	1	0
ENSSSCG00000044440	IFN-ALPHA-4	1	201615970	201600000:201620000	0.4097	L2	0	0	0	0	0	0	2.00911	3.50478	2.47497	2.93945	2.87541	2.84991	NA	NA	1:201480000-203320000	NA	NA	NA	84	2	4	4	3	3	2
ENSSSCG00000033910	IFN-OMEGA-2	1	201623473	201620000:201640000	0.39475	L2	0	0	0	0	0	0	1.59222	2.14538	2.87522	2.49488	2.14945	2.50986	NA	NA	1:201480000-203320000	NA	NA	NA	84	3	4	4	3	3	2
ENSSSCG00000005152	IFN-DELTA-1	1	201654500	201640000:201660000	0.39445	L2	1.43082	1.18231	0.360966	0.0463532	0.672719	0.636131	1.22209	1.40148	2.68524	2.02384	1.80535	1.46214	NA	NA	1:201480000-203320000	NA	NA	NA	84	4	6	5	4	4	5
ENSSSCG00000034940	IFN-DELTA-9	1	201673749	201660000:201680000	0.41295	H1	0	0	0	0	0	0	0.092631	3.26515	1.90447	2.14447	2.24052	2.48917	NA	NA	1:201480000-203320000	NA	NA	NA	84	8	5	7	6	6	5
ENSSSCG00000031149	IFN-ALPHA-15	1	201677540	201660000:201680000	0.41295	H1	0.0380506	0	0.0673342	0	0.0533044	0.0363498	0.092631	3.26515	1.90447	2.14447	2.24052	2.48917	NA	NA	1:201480000-203320000	NA	NA	NA	84	8	5	7	6	6	5
ENSSSCG00000047475	NA	1	201678376	201660000:201680000	0.41295	H1	0	0	0	0	0	0	0.092631	3.26515	1.90447	2.14447	2.24052	2.48917	NA	NA	1:201480000-203320000	NA	NA	NA	84	8	5	7	6	6	5
ENSSSCG00000051680	IFN-OMEGA-6	1	201713376	201700000:201720000	0.40375	L2	0.0256521	0.0875984	0.0790528	0.00274539	0.0355393	0.0254463	1.79541	2.30142	2.86269	2.3897	2.40541	2.12133	1:201680000-203340000	1:201700000-203300000	1:201480000-203320000	1:201680000-203320000	1:201680000-203320000	1:201700000-203320000	85	3	3	3	5	3	3
ENSSSCG00000050619	IFNA1	1	201736694	201720000:201740000	0.41385	H1	0	0	0	0	0	0	1.35207	1.88934	1.73708	3.48849	2.30959	2.10695	1:201680000-203340000	1:201700000-203300000	1:201480000-203320000	1:201680000-203320000	1:201680000-203320000	1:201700000-203320000	85	4	3	4	5	4	3
ENSSSCG00000038075	IFN-OMEGA-5	1	201781339	201780000:201800000	0.38205	L2	0	0	0	0	0	0	-0.314117	0.221124	0.500196	0.994105	0.163246	0.951671	1:201680000-203340000	1:201700000-203300000	1:201480000-203320000	1:201680000-203320000	1:201680000-203320000	1:201700000-203320000	85	0	0	0	3	0	0
ENSSSCG00000024140	NA	1	201852294	201840000:201860000	0.38125	L2	0	0	0	0	0	0	0.98592	0.818909	1.53498	1.41574	1.56794	1.36178	1:201680000-203340000	1:201700000-203300000	1:201480000-203320000	1:201680000-203320000	1:201680000-203320000	1:201700000-203320000	85	0	1	2	1	0	0
ENSSSCG00000021504	IFN-ALPHAOMEGA	1	201831741	201820000:201840000	0.36745	L1	0	0	0	0	0	0	1.41068	1.47312	1.18167	1.31816	1.7305	1.60799	1:201680000-203340000	1:201700000-203300000	1:201480000-203320000	1:201680000-203320000	1:201680000-203320000	1:201700000-203320000	85	0	0	1	1	1	1
ENSSSCG00000005163	IFNB1	1	201850935	201840000:201860000	0.38125	L2	0	0	0	0	0	0	0.98592	0.818909	1.53498	1.41574	1.56794	1.36178	1:201680000-203340000	1:201700000-203300000	1:201480000-203320000	1:201680000-203320000	1:201680000-203320000	1:201700000-203320000	85	0	1	2	1	0	0
ENSSSCG00000028406	FOCAD	1	202258815	202240000:202260000	0.3998	L2	11.8563	10.8505	8.2514	0.775627	7.09154	9.63516	2.27249	2.41979	3.06423	2.38537	2.10275	2.05102	1:201680000-203340000	1:201700000-203300000	1:201480000-203320000	1:201680000-203320000	1:201680000-203320000	1:201700000-203320000	83	3	1	1	5	1	3
ENSSSCG00000005164	HACD4	1	201886380	201880000:201900000	0.3855	L2	7.71157	6.81953	11.4623	0.848551	5.92512	10.6222	0.57575	0.743955	0.93179	1.50598	0.83637	0.717998	1:201680000-203340000	1:201700000-203300000	1:201480000-203320000	1:201680000-203320000	1:201680000-203320000	1:201700000-203320000	85	0	0	0	1	0	0
ENSSSCG00000005166	MLLT3	1	202317453	202300000:202320000	0.40765	L2	15.0999	12.8404	11.2343	0.823654	6.63799	12.886	1.2825	1.97577	1.26292	1.94859	1.80816	0.989453	1:201680000-203340000	1:201700000-203300000	1:201480000-203320000	1:201680000-203320000	1:201680000-203320000	1:201700000-203320000	85	7	11	10	15	13	12
ENSSSCG00000048205	NA	1	202378678	202360000:202380000	0.38955	L2	0.595302	0.490705	0.192148	0.0252679	0.3631	0.546449	1.16171	1.68563	1.1147	0.919071	0.865881	1.52214e-05	1:201680000-203340000	1:201700000-203300000	1:201480000-203320000	1:201680000-203320000	1:201680000-203320000	1:201700000-203320000	85	1	3	1	2	0	1
ENSSSCG00000005167	SLC24A2	1	203059588	203040000:203060000	0.39675	L2	0.00912254	0.083249	0.0724344	0.00111869	0.0509816	0.132761	-1.36767	-1.58987	-1.92921	-1.81545	-1.7517	-1.65968	1:201680000-203340000	1:201700000-203300000	1:201480000-203320000	1:201680000-203320000	1:201680000-203320000	1:201700000-203320000	83	1	1	2	0	0	2
ENSSSCG00000034213	ACER2	1	203415027	203400000:203420000	0.43755	H1	32.5979	20.2837	17.9659	5.00677	20.4881	29.8403	2.76341	4.36648	3.90824	4.59881	3.86371	3.52277	1:203380000-203720000	1:203380000-203720000	1:203400000-203720000	1:203400000-203720000	1:203400000-203720000	1:203380000-203720000	77	2	0	1	0	1	0
ENSSSCG00000005169	RPS6	1	203444450	203440000:203460000	0.3894	L2	265.246	214.604	243.779	35.5771	171.167	271.15	4.1198	4.47164	5.13942	4.51603	3.78212	4.82122	1:203380000-203720000	1:203380000-203720000	1:203400000-203720000	1:203400000-203720000	1:203400000-203720000	1:203380000-203720000	77	2	2	1	2	2	4
ENSSSCG00000005170	DENND4C	1	203601295	203600000:203620000	0.42795	H1	35.7945	40.8885	34.2547	3.96371	29.5906	46.5766	3.88293	5.11749	4.47241	4.5596	4.05239	4.93196	1:203380000-203720000	1:203380000-203720000	1:203400000-203720000	1:203400000-203720000	1:203400000-203720000	1:203380000-203720000	76	1	0	2	1	1	1
ENSSSCG00000035863	PLIN2	1	203683862	203680000:203700000	0.4463	H1	69.8027	100.657	75.9522	28.0622	68.4617	154.368	3.92433	5.43803	4.66615	4.95467	3.71161	4.46957	1:203380000-203720000	1:203380000-203720000	1:203400000-203720000	1:203400000-203720000	1:203400000-203720000	1:203380000-203720000	76	4	6	5	4	2	6
ENSSSCG00000045652	NA	1	203699752	203680000:203700000	0.4463	H1	3.21401	2.96804	1.257	0.202177	2.60437	2.42553	3.92433	5.43803	4.66615	4.95467	3.71161	4.46957	1:203380000-203720000	1:203380000-203720000	1:203400000-203720000	1:203400000-203720000	1:203400000-203720000	1:203380000-203720000	76	4	6	5	4	2	6
ENSSSCG00000005173	HAUS6	1	203720279	203720000:203740000	0.39515	L2	16.8586	16.0498	10.5313	1.57753	11.9235	15.823	3.84467	4.49047	3.9233	4.25209	3.45376	4.19249	NA	NA	NA	NA	NA	NA	78	1	1	1	1	0	1
ENSSSCG00000044125	NA	1	203743411	203740000:203760000	0.3844	L2	2.32565	2.34875	1.57529	0.0601178	1.69641	3.04763	2.71334	3.16712	3.30932	3.76064	2.41593	2.85089	NA	NA	NA	NA	NA	NA	78	1	2	1	1	1	0
ENSSSCG00000005174	RRAGA	1	203774577	203760000:203780000	0.39075	L2	25.6563	21.2018	30.6409	1.33407	25.0732	28.5197	2.97907	3.31611	3.33929	3.43864	3.18203	2.90383	1:203760000-205320000	1:203760000-205300000	1:203760000-205320000	NA	NA	1:203760000-205320000	78	1	1	6	2	1	5
ENSSSCG00000040408	SAXO1	1	203788397	203780000:203800000	0.41725	H1	0	0	0	0	0	0	1.84659	1.4026	1.92273	1.79518	1.53003	2.22492	1:203760000-205320000	1:203760000-205300000	1:203760000-205320000	1:203780000-205320000	1:203780000-205300000	1:203760000-205320000	78	7	9	6	8	7	11
ENSSSCG00000040366	ADAMTSL1	1	204383846	204380000:204400000	0.3873	L2	15.2605	3.48587	3.55756	0.241117	3.00674	5.55835	1.12123	0.905098	-0.438686	-0.678561	-0.597587	0.56963	1:203760000-205320000	1:203760000-205300000	1:203760000-205320000	1:203780000-205320000	1:203780000-205300000	1:203760000-205320000	85	4	0	3	3	2	1
ENSSSCG00000047729	NA	1	204157540	204140000:204160000	0.40185	L2	3.24147	1.39244	0.791971	0.0269327	1.33021	1.9772	0.145629	0.234566	-0.176366	-0.29408	0.197833	0.709439	1:203760000-205320000	1:203760000-205300000	1:203760000-205320000	1:203780000-205320000	1:203780000-205300000	1:203760000-205320000	83	1	1	2	3	1	1
ENSSSCG00000044462	NA	1	204563610	204560000:204580000	0.3689	L1	0.163086	0.0301501	0.023944	0.015595	0.0228572	0.0624032	-0.00350396	0.259708	0.156809	0.0756571	0.0568735	-0.28879	1:203760000-205320000	1:203760000-205300000	1:203760000-205320000	1:203780000-205320000	1:203780000-205300000	1:203760000-205320000	87	2	6	2	0	4	1
ENSSSCG00000005177	SH3GL2	1	205285343	205280000:205300000	0.41685	H1	3.16199	1.70713	2.27981	0.223563	0.943837	1.83705	0.10881	-1.32986	-1.10171	-1.74173	-1.87892	-0.956802	1:203760000-205320000	1:203760000-205300000	1:203760000-205320000	1:203780000-205320000	1:203780000-205300000	1:203760000-205320000	86	1	1	0	2	0	0
ENSSSCG00000005178	CNTLN	1	205697768	205680000:205700000	0.36995	L1	13.0504	17.3848	12.8292	0.788344	8.12163	13.995	1.69	2.03234	0.983951	1.83253	1.13362	1.85584	1:205400000-207000000	1:205380000-206980000	1:205380000-207000000	1:205420000-207000000	1:205380000-207000000	1:205400000-207000000	83	2	1	0	1	1	1
ENSSSCG00000044896	NA	1	205457331	205440000:205460000	0.34565	L1	0.109241	0.281353	0.0844074	0	0.2139	0.164848	-0.619926	0.0646756	-1.01073	-0.954563	-0.0653957	-0.730243	1:205400000-207000000	1:205380000-206980000	1:205380000-207000000	1:205420000-207000000	1:205380000-207000000	1:205400000-207000000	86	1	0	0	1	0	1
ENSSSCG00000042200	NA	1	205858360	205840000:205860000	0.40625	L2	1.43899	1.34523	0.984381	0.0279	0.981612	1.48195	0.016941	-0.373789	-0.869897	-0.251345	-0.945661	-0.282173	1:205400000-207000000	1:205380000-206980000	1:205380000-207000000	1:205420000-207000000	1:205380000-207000000	1:205400000-207000000	82	1	0	2	1	0	1
ENSSSCG00000005180	BNC2	1	205924881	205920000:205940000	0.42145	H1	34.9913	27.0374	33.8555	0.641299	20.1671	28.4836	1.45312	0.646679	0.245547	0.691104	0.337142	1.41163	1:205400000-207000000	1:205380000-206980000	1:205380000-207000000	1:205420000-207000000	1:205380000-207000000	1:205400000-207000000	82	5	5	1	6	2	5
ENSSSCG00000005182	CCDC171	1	207143553	207140000:207160000	0.41925	H1	1.36539	2.02776	0.907656	0.0494192	0.562233	1.6192	2.01776	2.76423	2.69397	2.45994	2.43176	2.33679	1:207060000-207480000	1:207060000-207500000	1:207040000-207480000	1:207060000-207480000	1:207040000-207480000	1:207060000-207480000	79	2	0	1	1	1	0
ENSSSCG00000005183	PSIP1	1	207173259	207160000:207180000	0.39835	L2	71.3337	65.6772	44.6588	1.39209	21.2189	56.5895	2.24904	2.99798	2.24546	2.17643	2.85627	2.95078	1:207060000-207480000	1:207060000-207500000	1:207040000-207480000	1:207060000-207480000	1:207040000-207480000	1:207060000-207480000	79	3	1	1	4	0	1
ENSSSCG00000005184	SNAPC3	1	207252396	207240000:207260000	0.3938	L2	5.33126	4.24917	3.26268	0.51435	4.2513	4.4254	1.31556	1.61641	1.65386	1.83759	2.2892	1.99065	1:207060000-207480000	1:207060000-207500000	1:207040000-207480000	1:207060000-207480000	1:207040000-207480000	1:207060000-207480000	81	10	6	6	6	7	6
ENSSSCG00000005186	TTC39B	1	207347010	207340000:207360000	0.43855	H1	3.20786	2.29083	2.35855	0.260548	1.479	3.33134	1.75713	2.01422	2.21147	2.5756	2.56239	2.77823	1:207060000-207480000	1:207060000-207500000	1:207040000-207480000	1:207060000-207480000	1:207040000-207480000	1:207060000-207480000	80	4	1	1	2	2	2
ENSSSCG00000039025	FREM1	1	207640839	207640000:207660000	0.40475	L2	0.517718	0.125229	0.0612087	0.00333273	0.119921	0.195626	-1.25097	-1.49057	-0.835661	-1.27632	-0.730565	-0.94336	1:207540000-209760000	1:207560000-209780000	1:207540000-209760000	1:207540000-209760000	1:207540000-209780000	1:207540000-209760000	84	1	0	0	0	0	2
ENSSSCG00000039169	CER1	1	207818042	207800000:207820000	0.38115	L2	0.0365651	0	0	0	0	0	-1.03023	-0.685503	-0.283931	-0.79467	-0.599133	-0.523834	1:207540000-209760000	1:207560000-209780000	1:207540000-209760000	1:207540000-209760000	1:207540000-209780000	1:207540000-209760000	85	1	0	0	3	0	3
ENSSSCG00000035730	ZDHHC21	1	207836573	207820000:207840000	0.39785	L2	2.66589	3.05244	2.17427	0.230977	1.79448	2.83623	0.383327	-0.181352	-0.188663	-0.855815	-0.602009	-0.599918	1:207540000-209760000	1:207560000-209780000	1:207540000-209760000	1:207540000-209760000	1:207540000-209780000	1:207540000-209760000	85	0	1	0	1	0	0
ENSSSCG00000047994	NA	1	208045734	208040000:208060000	0.40555	L2	1.8455	1.15089	0.613804	0.0387254	0.578993	1.20949	1.55838	1.25547	1.15214	0.538384	0.682836	1.258	1:207540000-209760000	1:207560000-209780000	1:207540000-209760000	1:207540000-209760000	1:207540000-209780000	1:207540000-209760000	85	4	3	10	9	4	8
ENSSSCG00000041984	NA	1	208104590	208100000:208120000	0.39745	L2	0.569883	0.43563	0.538013	0.00215778	0.277408	0.703356	1.63332	2.49199	1.97723	1.87354	1.36236	2.46669	1:207540000-209760000	1:207560000-209780000	1:207540000-209760000	1:207540000-209760000	1:207540000-209780000	1:207540000-209760000	81	7	9	11	8	9	9
ENSSSCG00000005190	NFIB	1	208175194	208160000:208180000	0.39745	L2	148.16	138.163	117.632	3.73957	96.8257	140.503	3.26463	3.87422	2.56388	2.7521	3.3709	3.74224	1:207540000-209760000	1:207560000-209780000	1:207540000-209760000	1:207540000-209760000	1:207540000-209780000	1:207540000-209760000	81	11	7	11	8	7	7
ENSSSCG00000005191	MPDZ	1	209181465	209180000:209200000	0.39755	L2	37.4791	40.4311	24.3352	3.06962	23.1062	40.2845	1.9363	2.36708	1.49258	1.65987	1.98864	2.59192	1:207540000-209760000	1:207560000-209780000	1:207540000-209760000	1:207540000-209760000	1:207540000-209780000	1:207540000-209760000	83	1	1	3	1	0	1
ENSSSCG00000036360	LURAP1L	1	209668894	209660000:209680000	0.37715	L2	1.87932	2.98533	0.998783	0.112572	1.73735	1.68451	0.138607	0.448357	-0.0131302	-0.384522	0.165136	0.272742	1:207540000-209760000	1:207560000-209780000	1:207540000-209760000	1:207540000-209760000	1:207540000-209780000	1:207540000-209760000	86	4	10	5	7	4	6
ENSSSCG00000005193	TYRP1	1	209745705	209740000:209760000	0.363	L1	3.12054	3.00281	1.82195	0.13468	1.84795	4.41517	-1.50144	-0.851001	-1.33284	-1.12162	-0.954553	-1.32896	1:207540000-209760000	1:207560000-209780000	1:207540000-209760000	1:207540000-209760000	1:207540000-209780000	1:207540000-209760000	87	0	1	3	2	0	2
ENSSSCG00000047464	NA	1	210966020	210960000:210980000	0.3906	L2	0.634976	2.47032	0.537654	0	0.126428	0.641461	-3.24968	-2.93107	-3.41113	-2.84768	-3.75679	-3.32735	1:209800000-212480000	1:209820000-212480000	1:209800000-212460000	1:209820000-212460000	1:209820000-212460000	1:209800000-212480000	89	2	4	2	2	1	3
ENSSSCG00000050028	NA	1	211263498	211260000:211280000	0.3589	L1	0.758217	0.703572	0.241118	0.0103493	0.459872	0.5249	-2.72275	-2.64641	-3.25357	-3.27514	-2.97975	-2.87428	1:209800000-212480000	1:209820000-212480000	1:209800000-212460000	1:209820000-212460000	1:209820000-212460000	1:209800000-212480000	87	2	1	1	2	1	4
ENSSSCG00000046197	NA	1	212044187	212040000:212060000	0.35325	L1	0.555373	0.59581	0.421679	0.0310857	0.300773	0.785942	-2.39101	-2.69538	-2.73943	-2.45823	-2.47774	-2.34046	1:209800000-212480000	1:209820000-212480000	1:209800000-212460000	1:209820000-212460000	1:209820000-212460000	1:209800000-212480000	84	5	2	1	2	0	2
ENSSSCG00000041506	NA	1	212063721	212060000:212080000	0.34905	L1	0.495448	0.49114	0.232295	0.00820405	0.201901	0.2595	-2.40751	-2.52828	-2.51807	-2.88431	-2.80002	-1.9333	1:209800000-212480000	1:209820000-212480000	1:209800000-212460000	1:209820000-212460000	1:209820000-212460000	1:209800000-212480000	84	8	3	6	7	2	5
ENSSSCG00000005194	PTPRD	1	213482964	213480000:213500000	0.3923	L2	3.55384	3.15368	1.61804	0.10688	2.42318	2.40136	-0.870148	-1.11635	-2.03125	-1.50402	-1.80322	-1.39011	1:212520000-215500000	1:212540000-215500000	1:212520000-215460000	1:212520000-215460000	1:212520000-215480000	1:212540000-215480000	86	4	1	2	3	1	3
ENSSSCG00000005196	DMAC1	1	214448041	214440000:214460000	0.37825	L2	0	0.129847	0	0	0	0	0.426472	0.457509	0.560107	0.245454	0.392057	0.144915	1:212520000-215500000	1:212540000-215500000	1:212520000-215460000	1:212520000-215460000	1:212520000-215480000	1:212540000-215480000	83	3	0	0	0	0	2
ENSSSCG00000050722	NA	1	214452591	214440000:214460000	0.37825	L2	2.33123	1.78333	1.39815	0.273801	1.89154	2.62366	0.426472	0.457509	0.560107	0.245454	0.392057	0.144915	1:212520000-215500000	1:212540000-215500000	1:212520000-215460000	1:212520000-215460000	1:212520000-215480000	1:212540000-215480000	83	3	0	0	0	0	2
ENSSSCG00000046128	NA	1	214962195	214960000:214980000	0.4097	L2	0.0828749	0	0	0.0070158	0.0551657	0.36642	-1.3615	-1.65017	-1.36944	-1.94122	-1.14008	-1.26411	1:212520000-215500000	1:212540000-215500000	1:212520000-215460000	1:212520000-215460000	1:212520000-215480000	1:212540000-215480000	82	3	5	1	3	0	0
ENSSSCG00000042982	NA	1	214970422	214960000:214980000	0.4097	L2	1.71015	4.34095	1.85823	0.104226	3.36978	4.86369	-1.3615	-1.65017	-1.36944	-1.94122	-1.14008	-1.26411	1:212520000-215500000	1:212540000-215500000	1:212520000-215460000	1:212520000-215460000	1:212520000-215480000	1:212540000-215480000	82	3	5	1	3	0	0
ENSSSCG00000005198	KDM4C	1	215507800	215500000:215520000	0.4359	H1	22.3867	12.9465	12.4577	2.04032	12.6679	18.3346	1.35316	2.03613	1.98194	2.38915	2.00121	1.83001	NA	NA	NA	NA	NA	NA	79	0	0	0	0	3	1
ENSSSCG00000047663	NA	1	215521837	215520000:215540000	0.4127	H1	2.31467	1.88955	0.878094	0.0888371	0.837976	1.60689	0.49101	1.11463	0.788719	0.90909	0.971107	0.765712	NA	NA	NA	NA	NA	NA	79	1	0	2	1	1	0
ENSSSCG00000005199	GLDC	1	215608849	215600000:215620000	0.43745	H1	0.034767	0.109908	0.026323	0.0130528	0.0898922	0.0171741	0.295912	-0.0655221	0.574195	0.809645	0.656749	0.0793502	1:215560000-216160000	1:215560000-216180000	1:215540000-216140000	1:215560000-216160000	1:215560000-216120000	1:215560000-216140000	79	0	1	1	1	0	2
ENSSSCG00000005201	UHRF2	1	215807628	215800000:215820000	0.3992	L2	26.2727	24.8727	14.5165	2.41793	24.1202	28.4341	2.13157	2.62292	2.54136	3.01213	2.55652	3.06682	1:215560000-216160000	1:215560000-216180000	1:215540000-216140000	1:215560000-216160000	1:215560000-216120000	1:215560000-216140000	79	6	8	4	7	6	7
ENSSSCG00000005204	RANBP6	1	215807795	215800000:215820000	0.3992	L2	9.57277	9.5504	9.66177	1.09035	9.47729	9.16028	2.13157	2.62292	2.54136	3.01213	2.55652	3.06682	1:215560000-216160000	1:215560000-216180000	1:215540000-216140000	1:215560000-216160000	1:215560000-216120000	1:215560000-216140000	79	6	8	4	7	6	7
ENSSSCG00000021136	TPD52L3	1	215842113	215840000:215860000	0.38745	L2	0.541111	0	0	0	0	0.469638	0.643033	0.892266	0.221673	1.0963	0.770439	1.29393	1:215560000-216160000	1:215560000-216180000	1:215540000-216140000	1:215560000-216160000	1:215560000-216120000	1:215560000-216140000	79	12	12	13	13	13	10
ENSSSCG00000005203	IL33	1	215941840	215940000:215960000	0.38305	L2	62.2862	85.597	22.5119	2.66572	29.8563	58.2161	0.570422	0.671474	0.350269	0.497872	0.41855	0.954385	1:215560000-216160000	1:215560000-216180000	1:215540000-216140000	1:215560000-216160000	1:215560000-216120000	1:215560000-216140000	78	4	6	7	6	6	5
ENSSSCG00000005205	KIAA2026	1	216115646	216100000:216120000	0.4011	L2	27.6459	30.4403	25.8088	1.89764	17.0153	30.0177	3.05354	2.3852	2.65373	2.53181	2.95943	2.72345	1:215560000-216160000	1:215560000-216180000	1:215540000-216140000	1:215560000-216160000	1:215560000-216120000	1:215560000-216140000	78	8	9	6	6	7	12
ENSSSCG00000045829	NA	1	216138938	216120000:216140000	0.36025	L1	2.78304	2.92306	1.70795	0.0804929	2.00678	3.59022	2.08306	2.79701	2.67015	2.72984	2.13594	2.72354	1:215560000-216160000	1:215560000-216180000	1:215540000-216140000	1:215560000-216160000	NA	1:215560000-216140000	78	1	3	1	1	1	1
ENSSSCG00000005206	MLANA	1	216245389	216240000:216260000	0.4451	H1	0	0	0	0	0	0	0.798832	1.14748	0.855831	0.921508	0.834314	0.485027	NA	NA	NA	NA	NA	NA	79	0	2	0	3	0	0
ENSSSCG00000005207	ERMP1	1	216312627	216300000:216320000	0.40825	L2	4.80118	7.59819	4.24885	0.382487	3.56018	5.593	1.05954	1.32581	1.57919	0.871353	0.97684	0.958187	NA	NA	1:216300000-217400000	NA	NA	NA	79	1	2	2	6	2	0
ENSSSCG00000005208	RIC1	1	216494793	216480000:216500000	0.3901	L2	13.611	12.7012	13.2778	2.23551	12.6012	19.2197	2.52874	3.11405	3.36448	3.11972	3.03247	3.28092	1:216320000-217380000	1:216320000-217380000	1:216300000-217400000	1:216320000-217380000	1:216320000-217400000	1:216320000-217380000	77	2	4	2	4	0	4
ENSSSCG00000005209	NA	1	216527318	216520000:216540000	0.40795	L2	0.184533	0	0	0	0.144119	0	1.46235	2.56746	2.38975	2.78618	2.43524	2.06755	1:216320000-217380000	1:216320000-217380000	1:216300000-217400000	1:216320000-217380000	1:216320000-217400000	1:216320000-217380000	77	4	3	4	9	6	6
ENSSSCG00000032561	PDCD1LG2	1	216682607	216680000:216700000	0.40035	L2	2.49819	3.98453	3.80816	0.148124	2.26664	2.0303	1.73537	2.89707	2.29283	2.38831	2.4973	1.90686	1:216320000-217380000	1:216320000-217380000	1:216300000-217400000	1:216320000-217380000	1:216320000-217400000	1:216320000-217380000	78	17	15	19	15	19	15
ENSSSCG00000005211	CD274	1	216792724	216780000:216800000	0.3586	L1	1.00796	1.46546	1.44086	0.220264	1.36715	1.63756	0.401482	0.654444	1.16344	0.901621	1.23428	0.577964	1:216320000-217380000	1:216320000-217380000	1:216300000-217400000	1:216320000-217380000	1:216320000-217400000	1:216320000-217380000	78	7	8	9	4	5	11
ENSSSCG00000005212	PLGRKT	1	216692047	216680000:216700000	0.40035	L2	11.8999	13.7151	17.3509	3.63735	33.0112	20.4406	1.73537	2.89707	2.29283	2.38831	2.4973	1.90686	1:216320000-217380000	1:216320000-217380000	1:216300000-217400000	1:216320000-217380000	1:216320000-217400000	1:216320000-217380000	78	17	15	19	15	19	15
ENSSSCG00000005216	NA	1	216763439	216760000:216780000	0.36355	L1	0	0	0.142444	0.0812138	0.619899	0.556972	0.854014	1.3966	1.16279	1.09686	1.00819	1.38924	1:216320000-217380000	1:216320000-217380000	1:216300000-217400000	1:216320000-217380000	1:216320000-217400000	1:216320000-217380000	78	5	4	2	3	3	1
ENSSSCG00000005214	INSL6	1	216792787	216780000:216800000	0.3586	L1	1.05887	0.774848	0.702702	0.0459112	0.441953	1.00165	0.401482	0.654444	1.16344	0.901621	1.23428	0.577964	1:216320000-217380000	1:216320000-217380000	1:216300000-217400000	1:216320000-217380000	1:216320000-217400000	1:216320000-217380000	78	7	8	9	4	5	11
ENSSSCG00000005215	JAK2	1	217002148	217000000:217020000	0.39735	L2	22.8815	25.3885	21.7146	2.58111	17.8581	25.2741	2.82928	3.09138	2.84951	2.89391	2.58065	2.91882	1:216320000-217380000	1:216320000-217380000	1:216300000-217400000	1:216320000-217380000	1:216320000-217400000	1:216320000-217380000	77	9	9	9	10	12	5
ENSSSCG00000049203	NA	1	217023648	217020000:217040000	0.36065	L1	1.95019	1.37985	1.33105	0.0744192	1.0965	2.2649	0.688634	2.02984	1.98974	1.82832	2.05777	1.87148	1:216320000-217380000	1:216320000-217380000	1:216300000-217400000	1:216320000-217380000	1:216320000-217400000	1:216320000-217380000	77	2	3	4	6	3	1
ENSSSCG00000005217	RCL1	1	217204965	217200000:217220000	0.4297	H1	16.3896	16.8309	21.074	2.12967	21.5179	23.3078	2.80401	2.7803	3.22763	3.26301	3.1212	3.19783	1:216320000-217380000	1:216320000-217380000	1:216300000-217400000	1:216320000-217380000	1:216320000-217400000	1:216320000-217380000	76	13	9	12	11	13	9
ENSSSCG00000023595	AK3	1	217236482	217220000:217240000	0.4298	H1	19.4003	17.3698	17.6534	2.27639	17.4341	18.6033	2.80975	2.46957	3.02272	3.10429	3.09681	2.75232	1:216320000-217380000	1:216320000-217380000	1:216300000-217400000	1:216320000-217380000	1:216320000-217400000	1:216320000-217380000	76	10	11	14	12	12	13
ENSSSCG00000005219	CDC37L1	1	217287963	217280000:217300000	0.39385	L2	36.6669	29.1064	33.9618	3.62513	37.6893	36.7062	2.68488	3.20838	3.06956	3.60206	2.8914	2.99841	1:216320000-217380000	1:216320000-217380000	1:216300000-217400000	1:216320000-217380000	1:216320000-217400000	1:216320000-217380000	76	8	6	8	4	6	4
ENSSSCG00000051776	NA	1	217295089	217280000:217300000	0.39385	L2	1.85575	2.18463	1.48462	0.0442075	0.951768	2.24273	2.68488	3.20838	3.06956	3.60206	2.8914	2.99841	1:216320000-217380000	1:216320000-217380000	1:216300000-217400000	1:216320000-217380000	1:216320000-217400000	1:216320000-217380000	76	8	6	8	4	6	4
ENSSSCG00000005221	SPATA6L	1	217300959	217300000:217320000	0.39345	L2	3.23205	3.17367	2.97324	0.183327	2.58689	3.62643	2.18223	1.88351	2.64766	2.242	2.35823	2.3708	1:216320000-217380000	1:216320000-217380000	1:216300000-217400000	1:216320000-217380000	1:216320000-217400000	1:216320000-217380000	79	10	11	14	13	10	12
ENSSSCG00000005220	PLPP6	1	217305017	217300000:217320000	0.39345	L2	4.27879	1.41686	3.17859	0.445755	4.02045	4.02729	2.18223	1.88351	2.64766	2.242	2.35823	2.3708	1:216320000-217380000	1:216320000-217380000	1:216300000-217400000	1:216320000-217380000	1:216320000-217400000	1:216320000-217380000	79	10	11	14	13	10	12
ENSSSCG00000005222	SLC1A1	1	217441674	217440000:217460000	0.39345	L2	0.355823	0.494079	0.316203	0.0780475	0.0864342	0.020077	-1.18862	-1.36172	0.09581	-0.0422876	-1.00829	-0.888936	NA	NA	NA	NA	NA	NA	79	1	2	0	3	0	2
ENSSSCG00000005224	GLIS3	1	217629331	217620000:217640000	0.4052	L2	4.29132	3.65947	2.31992	0.183077	2.51621	5.12005	0.957438	1.14675	1.38339	1.38424	1.1454	1.97116	1:217500000-218200000	1:217520000-218220000	1:217520000-218200000	1:217540000-218900000	1:217560000-218200000	1:217520000-218180000	79	7	1	3	5	0	6
ENSSSCG00000005225	RFX3	1	218340446	218340000:218360000	0.3487	L1	6.57126	6.68623	2.95567	0.483374	4.22751	5.17078	2.01761	2.13855	1.59089	2.08499	1.88893	2.23219	1:218280000-218920000	1:218300000-218900000	1:218300000-218920000	1:217540000-218900000	1:218280000-218920000	1:218280000-218920000	79	8	4	7	3	1	4
ENSSSCG00000039823	NA	1	218676232	218660000:218680000	0.4112	H1	0	0.0528952	0	0	0	0.0269177	-1.11258	-1.50337	-1.13239	-1.49133	-1.0156	-1.15332	1:218280000-218920000	1:218300000-218900000	1:218300000-218920000	1:217540000-218900000	1:218280000-218920000	1:218280000-218920000	82	0	6	1	3	0	5
ENSSSCG00000005227	PUM3	1	218994185	218980000:219000000	0.4149	H1	12.235	14.075	14.888	1.70654	13.4877	17.67	1.44368	1.45356	1.86416	1.78907	1.60771	1.36396	1:218980000-220100000	1:218960000-220100000	1:218980000-219720000	1:218960000-220780000	1:218980000-220080000	1:218980000-220120000	80	14	6	10	8	6	7
ENSSSCG00000005228	KCNV2	1	219112905	219100000:219120000	0.41945	H1	0	0	0	0	0	0	0.467233	0.783603	0.504886	0.258059	0.106669	-0.276073	1:218980000-220100000	1:218960000-220100000	1:218980000-219720000	1:218960000-220780000	1:218980000-220080000	1:218980000-220120000	77	0	0	2	2	0	4
ENSSSCG00000005229	VLDLR	1	219210343	219200000:219220000	0.4545	H1	25.8614	18.3843	25.5041	2.28682	24.3068	21.8564	0.829945	0.826943	0.893938	0.741794	1.12217	0.758454	1:218980000-220100000	1:218960000-220100000	1:218980000-219720000	1:218960000-220780000	1:218980000-220080000	1:218980000-220120000	77	2	2	3	6	2	2
ENSSSCG00000040670	NA	1	219193139	219180000:219200000	0.4358	H1	0	0	0	0	0	0	-0.16104	0.344811	0.610228	0.619736	0.944277	0.225572	1:218980000-220100000	1:218960000-220100000	1:218980000-219720000	1:218960000-220780000	1:218980000-220080000	1:218980000-220120000	77	6	1	1	0	0	5
ENSSSCG00000005232	SMARCA2	1	219815421	219800000:219820000	0.4409	H1	129.39	117.8	111.669	10.7142	98.8883	115.382	2.71526	3.32444	3.47666	3.36892	3.419	3.56172	1:218980000-220100000	1:218960000-220100000	NA	1:218960000-220780000	1:218980000-220080000	1:218980000-220120000	76	1	0	0	0	2	1
ENSSSCG00000041522	NA	1	219643274	219640000:219660000	0.425	H1	1.56795	2.42366	0.594559	0.0116437	0.841734	1.59283	1.44127	2.54095	2.71941	3.11191	1.90695	1.74521	1:218980000-220100000	1:218960000-220100000	1:218980000-219720000	1:218960000-220780000	1:218980000-220080000	1:218980000-220120000	76	2	3	4	2	2	2
ENSSSCG00000050207	NA	1	220202541	220200000:220220000	0.3817	L2	0.479761	0.530608	0.351623	0.00548092	0.39289	0.831929	-2.20691	-2.53142	-2.64069	-2.27381	-2.3179	-2.74442	1:220200000-220800000	1:220180000-220800000	1:220180000-220780000	1:218960000-220780000	1:220200000-220780000	NA	82	2	5	1	1	0	5
ENSSSCG00000032324	NA	1	220471326	220460000:220480000	0.40015	L2	1.74041	0	0	0	2.39226	0	-0.649001	-1.49843	-1.32127	-1.18478	-2.02822	-1.03087	1:220200000-220800000	1:220180000-220800000	1:220180000-220780000	1:218960000-220780000	1:220200000-220780000	1:220220000-220820000	79	1	3	1	0	0	2
ENSSSCG00000044946	NA	1	220610681	220600000:220620000	0.42945	H1	0	0	0	0	0	0	-1.1365	-1.34233	-2.00972	-1.5103	-1.66656	-1.98094	1:220200000-220800000	1:220180000-220800000	1:220180000-220780000	1:218960000-220780000	1:220200000-220780000	1:220220000-220820000	78	0	2	0	1	0	0
ENSSSCG00000046403	NA	1	220615573	220600000:220620000	0.42945	H1	0	0	0	0	0	0	-1.1365	-1.34233	-2.00972	-1.5103	-1.66656	-1.98094	1:220200000-220800000	1:220180000-220800000	1:220180000-220780000	1:218960000-220780000	1:220200000-220780000	1:220220000-220820000	78	0	2	0	1	0	0
ENSSSCG00000047233	NA	1	220632508	220620000:220640000	0.40845	L2	0.257295	0.201139	0.0979207	0.00519345	0.125698	0.229308	-1.67819	-2.27765	-1.71593	-1.73122	-2.18346	-1.72812	1:220200000-220800000	1:220180000-220800000	1:220180000-220780000	1:218960000-220780000	1:220200000-220780000	1:220220000-220820000	78	3	6	4	2	2	2
ENSSSCG00000005233	DMRT2	1	220757313	220740000:220760000	0.41845	H1	11.5116	13.3911	5.78937	0.729007	6.83695	13.1879	0.0985941	-0.0452962	-0.0624783	0.332171	-0.106693	0.253139	1:220200000-220800000	1:220180000-220800000	1:220180000-220780000	1:218960000-220780000	1:220200000-220780000	1:220220000-220820000	78	0	1	0	1	0	0
ENSSSCG00000040481	DMRT3	1	220833835	220820000:220840000	0.47865	H2	0	0	0	0	0	0	-0.0603365	-0.179066	0.345371	0.808295	-0.127189	0.711953	NA	NA	NA	NA	NA	NA	77	2	2	2	0	1	0
ENSSSCG00000005236	DMRT1	1	220953442	220940000:220960000	0.4417	H1	0	0.0476686	0	0	0	0	-0.00191298	-0.441082	0.671549	0.367385	-0.0702939	0.197078	1:220900000-221320000	1:220940000-222400000	1:220880000-222420000	1:220920000-221340000	1:220880000-221340000	NA	77	0	1	0	2	1	0
ENSSSCG00000005235	KANK1	1	221218575	221200000:221220000	0.43185	H1	26.8684	21.0828	42.6405	3.0589	24.758	40.7893	0.129132	0.542975	0.862758	0.708591	0.963832	0.311254	1:220900000-221320000	1:220940000-222400000	1:220880000-222420000	1:220920000-221340000	1:220880000-221340000	1:220960000-222400000	74	1	0	1	0	1	0
ENSSSCG00000005240	DOCK8	1	221491953	221480000:221500000	0.4202	H1	7.1531	10.9004	7.88972	0.440882	5.6318	7.72561	1.03067	1.4038	1.8949	1.81237	1.30774	1.0039	NA	1:220940000-222400000	1:220880000-222420000	NA	NA	1:220960000-222400000	75	1	1	1	2	3	3
ENSSSCG00000005241	NA	1	221521302	221520000:221540000	0.3643	L1	39.7531	29.5505	23.6485	2.87115	21.8023	28.4843	1.3997	2.21276	2.26741	2.00705	1.07312	1.82426	NA	1:220940000-222400000	1:220880000-222420000	NA	NA	1:220960000-222400000	76	1	3	3	2	5	2
ENSSSCG00000041279	NA	1	221578077	221560000:221580000	0.38705	L2	0	0	0	0	0	0	0.825135	0.884578	0.754119	2.06184	0.884215	1.82681	1:221560000-222400000	1:220940000-222400000	1:220880000-222420000	1:221560000-222400000	1:221540000-222420000	1:220960000-222400000	76	5	5	1	2	3	1
ENSSSCG00000005243	PGM5	1	221634524	221620000:221640000	0.425	H1	17.6393	15.5443	13.9476	1.25471	11.4527	17.7415	0.676582	0.978699	1.09359	0.723048	0.920789	0.866495	1:221560000-222400000	1:220940000-222400000	1:220880000-222420000	1:221560000-222400000	1:221540000-222420000	1:220960000-222400000	75	10	8	11	11	12	10
ENSSSCG00000037125	TMEM252	1	221848480	221840000:221860000	0.418	H1	0.254505	0	0	0	0	0.420227	-0.38912	0.14434	0.387228	-0.504992	0.226162	-0.0849096	1:221560000-222400000	1:220940000-222400000	1:220880000-222420000	1:221560000-222400000	1:221540000-222420000	1:220960000-222400000	76	5	3	3	3	1	2
ENSSSCG00000044242	NA	1	221973181	221960000:221980000	0.39865	L2	2.37943	1.46715	2.31591	0.108744	1.55121	2.78344	-1.1271	-1.29147	-0.359265	-0.326762	-0.612164	-1.18638	1:221560000-222400000	1:220940000-222400000	1:220880000-222420000	1:221560000-222400000	1:221540000-222420000	1:220960000-222400000	76	5	1	3	3	2	1
ENSSSCG00000027161	PIP5K1B	1	222038914	222020000:222040000	0.4333	H1	0.90632	1.73613	0.74421	0.068551	1.24992	1.3322	-0.504772	0.0536203	-0.232615	-0.266416	-0.106592	-0.221685	1:221560000-222400000	1:220940000-222400000	1:220880000-222420000	1:221560000-222400000	1:221540000-222420000	1:220960000-222400000	76	0	3	3	2	0	3
ENSSSCG00000032999	NA	1	222412500	222400000:222420000	0.4706	H2	5.53296	5.17574	4.0609	0.446942	5.44367	5.92449	1.09041	1.49658	1.24182	1.63259	0.715174	1.03223	NA	NA	1:220880000-222420000	NA	1:221540000-222420000	NA	73	4	8	5	5	5	5
ENSSSCG00000005247	NA	1	222474639	222460000:222480000	0.43115	H1	10.7265	13.8752	12.0659	0.946587	9.25468	14.646	1.13237	1.72032	1.82409	2.04328	1.2094	1.7394	NA	NA	NA	NA	NA	NA	73	2	3	4	7	5	2
ENSSSCG00000005249	FAM189A2	1	222658350	222640000:222660000	0.42655	H1	0.408393	0.420715	0.415738	0.0252383	0.461712	0.551686	0.377268	0.890011	0.626086	0.548533	0.0441699	0.465933	1:222640000-223520000	NA	NA	NA	NA	NA	75	0	2	1	0	0	0
ENSSSCG00000005250	APBA1	1	222990335	222980000:223000000	0.41005	H1	2.22076	2.02065	1.73233	0.0818949	1.53992	1.38962	0.873233	1.17282	0.929691	0.737764	0.278872	0.74796	1:222640000-223520000	1:222660000-223960000	1:222660000-223260000	1:222660000-223960000	1:222660000-223240000	1:222660000-223960000	76	4	1	7	2	11	3
ENSSSCG00000044374	NA	1	223001839	223000000:223020000	0.3834	L2	0.878609	1.15341	0.672038	0.0414773	0.582831	1.03058	0.0540902	0.400208	0.59748	0.268131	0.779318	0.452686	1:222640000-223520000	1:222660000-223960000	1:222660000-223260000	1:222660000-223960000	1:222660000-223240000	1:222660000-223960000	74	3	5	5	1	2	4
ENSSSCG00000005252	PTAR1	1	223089668	223080000:223100000	0.377	L2	10.6583	14.0776	11.3988	1.36889	11.1252	13.5471	1.51204	1.69636	1.765	1.44806	1.39753	1.15518	1:222640000-223520000	1:222660000-223960000	1:222660000-223260000	1:222660000-223960000	1:222660000-223240000	1:222660000-223960000	74	2	1	1	1	1	2
ENSSSCG00000035668	C9orf135	1	223153673	223140000:223160000	0.39545	L2	1.07688	1.24819	5.00113	0.231755	0.964555	0.940034	-1.13709	-0.955431	-0.370561	-0.82944	-0.69605	-0.740767	1:222640000-223520000	1:222660000-223960000	1:222660000-223260000	1:222660000-223960000	1:222660000-223240000	1:222660000-223960000	76	0	1	1	0	1	3
ENSSSCG00000041641	NA	1	223367317	223360000:223380000	0.38535	L2	1.8221	1.29969	0.806144	0.0407871	0.839778	2.41772	0.534988	1.54932	1.63276	1.19351	0.921879	1.34891	1:222640000-223520000	1:222660000-223960000	NA	1:222660000-223960000	NA	1:222660000-223960000	74	4	5	2	2	0	4
ENSSSCG00000030655	MAMDC2	1	223385097	223380000:223400000	0.43855	H1	20.3017	18.0117	17.9899	4.89549	15.122	23.6855	1.14258	1.52315	1.73595	1.71524	1.53822	1.80225	1:222640000-223520000	1:222660000-223960000	NA	1:222660000-223960000	NA	1:222660000-223960000	74	2	4	4	3	0	4
ENSSSCG00000005255	NA	1	223560282	223560000:223580000	0.3667	L1	26.1141	26.7633	28.4604	2.25994	18.989	29.981	2.17233	2.69041	2.46608	3.17613	2.75002	2.45035	NA	1:222660000-223960000	NA	1:222660000-223960000	NA	1:222660000-223960000	74	1	0	1	1	0	2
ENSSSCG00000021646	KLF9	1	223748226	223740000:223760000	0.47135	H2	104.701	38.7917	112.132	18.3626	102.983	85.5982	4.58674	5.50101	5.08497	6.10513	4.78471	4.90299	1:223620000-223940000	1:222660000-223960000	1:223620000-223960000	1:222660000-223960000	1:223600000-223960000	1:222660000-223960000	71	5	5	7	4	6	7
ENSSSCG00000005257	TRPM3	1	224680190	224680000:224700000	0.3846	L2	0.41226	0.503615	0.389649	0.0110297	0.377339	0.572751	-1.39125	-1.40697	-1.42683	-1.93767	-1.39355	-2.07619	1:224020000-225300000	1:224480000-225300000	1:224020000-225300000	1:224020000-225280000	1:224480000-225300000	1:224020000-225300000	79	3	2	5	2	1	1
ENSSSCG00000024257	CEMIP2	1	225041575	225040000:225060000	0.4295	H1	12.4354	16.1018	9.15115	1.28498	20.1598	12.2931	2.08239	2.50144	2.38806	2.78854	2.01634	2.0022	1:224020000-225300000	1:224480000-225300000	1:224020000-225300000	1:224020000-225280000	1:224480000-225300000	1:224020000-225300000	74	13	5	9	9	8	8
ENSSSCG00000021802	ABHD17B	1	225193334	225180000:225200000	0.3892	L2	8.00629	9.3436	7.85024	1.92311	13.1508	10.6381	1.53601	2.75334	2.48012	2.54871	2.26988	2.24758	1:224020000-225300000	1:224480000-225300000	1:224020000-225300000	1:224020000-225280000	1:224480000-225300000	1:224020000-225300000	72	3	2	0	2	2	0
ENSSSCG00000031105	C9orf85	1	225193689	225180000:225200000	0.3892	L2	4.68069	6.06064	1.70069	0.195497	4.1593	4.837	1.53601	2.75334	2.48012	2.54871	2.26988	2.24758	1:224020000-225300000	1:224480000-225300000	1:224020000-225300000	1:224020000-225280000	1:224480000-225300000	1:224020000-225300000	72	3	2	0	2	2	0
ENSSSCG00000034919	GDA	1	225402117	225400000:225420000	0.3789	L2	0.0770534	0.075234	0.0467084	0.00490234	0.0527028	0.0925292	-2.32817	-2.47568	-2.12338	-1.69101	-2.1659	-1.62097	1:225360000-226380000	NA	1:225380000-226400000	1:225380000-226380000	NA	NA	75	2	0	1	1	0	5
ENSSSCG00000030268	ZFAND5	1	225714365	225700000:225720000	0.39585	L2	151.641	63.4823	74.2648	11.4435	104.458	114.477	3.14696	4.056	3.01351	3.36576	3.01142	3.22668	1:225360000-226380000	1:225580000-226400000	1:225380000-226400000	1:225380000-226380000	1:225600000-226260000	1:225600000-226400000	72	4	5	6	5	6	6
ENSSSCG00000005266	TMC1	1	225714021	225700000:225720000	0.39585	L2	1.33002	1.18714	0.893595	0.058365	0.387154	1.14813	3.14696	4.056	3.01351	3.36576	3.01142	3.22668	1:225360000-226380000	1:225580000-226400000	1:225380000-226400000	1:225380000-226380000	1:225600000-226260000	1:225600000-226400000	72	4	5	6	5	6	6
ENSSSCG00000028996	ALDH1A1	1	226217312	226200000:226220000	0.36915	L1	170.042	131.976	173.034	26.7277	314.671	136.094	-0.00255518	0.336886	0.480429	-0.0762718	-0.389594	0.574597	1:225360000-226380000	1:225580000-226400000	1:225380000-226400000	1:225380000-226380000	1:225600000-226260000	1:225600000-226400000	74	1	0	0	2	1	0
ENSSSCG00000041232	NA	1	226295226	226280000:226300000	0.39365	L2	0.69195	0.857921	0.355597	0.0159178	0.502246	0.534951	0.611452	0.709689	-0.278664	-0.750881	-0.361225	0.090667	1:225360000-226380000	1:225580000-226400000	1:225380000-226400000	1:225380000-226380000	NA	1:225600000-226400000	74	3	6	6	4	4	2
ENSSSCG00000005267	ANXA1	1	226414307	226400000:226420000	0.34685	L1	458.417	532.208	594.534	148.063	671.774	658.452	1.91578	2.14595	1.94322	2.5158	1.39637	2.27638	NA	NA	NA	NA	NA	NA	74	3	2	3	3	2	2
ENSSSCG00000005268	RORB	1	227574647	227560000:227580000	0.38405	L2	0.575613	0.266133	0.288095	0.00473854	0.134797	0.0997093	-2.21228	-2.15707	-1.94129	-1.97212	-1.27097	-2.32563	1:226460000-227780000	1:226500000-227760000	1:226480000-227760000	1:226480000-227760000	1:226440000-227760000	1:226480000-227760000	80	1	0	0	0	0	0
ENSSSCG00000005269	TRPM6	1	227963110	227960000:227980000	0.39415	L2	8.91757	5.73791	4.00403	0.250624	3.62913	6.98752	0.31094	1.32725	0.994383	0.871081	0.468396	0.530089	1:227820000-228600000	1:227800000-228580000	1:227820000-228580000	1:227820000-228580000	1:227800000-228580000	1:227820000-228600000	70	2	2	0	1	0	1
ENSSSCG00000048925	NA	1	227858464	227840000:227860000	0.38385	L2	2.18445	1.29797	0.830145	0.0345655	1.46146	2.32454	0.594942	0.260477	-0.0929971	0.15521	0.27997	0.565452	1:227820000-228600000	1:227800000-228580000	1:227820000-228580000	1:227820000-228580000	1:227800000-228580000	1:227820000-228600000	74	8	9	7	8	7	8
ENSSSCG00000031382	C9orf40	1	228045013	228040000:228060000	0.3928	L2	6.9403	7.3292	5.48403	0.859671	6.44673	6.44879	1.93983	2.31582	2.32999	2.43873	1.85134	2.02768	1:227820000-228600000	1:227800000-228580000	1:227820000-228580000	1:227820000-228580000	1:227800000-228580000	1:227820000-228600000	70	2	2	3	2	1	4
ENSSSCG00000005271	CARNMT1	1	228092358	228080000:228100000	0.3876	L2	19.7429	18.0375	16.9646	2.22043	14.8932	20.0365	1.67619	2.2289	1.7879	2.46955	2.51712	2.22081	1:227820000-228600000	1:227800000-228580000	1:227820000-228580000	1:227820000-228580000	1:227800000-228580000	1:227820000-228600000	70	3	2	2	2	2	3
ENSSSCG00000005272	NMRK1	1	228141890	228140000:228160000	0.4314	H1	42.5347	30.9006	33.2603	2.08351	24.0387	36.9817	3.01011	3.34759	3.32867	3.28591	4.01391	3.45159	1:227820000-228600000	1:227800000-228580000	1:227820000-228580000	1:227820000-228580000	1:227800000-228580000	1:227820000-228600000	71	1	2	2	1	2	0
ENSSSCG00000005273	OSTF1	1	228142041	228140000:228160000	0.4314	H1	59.0827	71.116	78.1954	10.3226	56.4238	89.2439	3.01011	3.34759	3.32867	3.28591	4.01391	3.45159	1:227820000-228600000	1:227800000-228580000	1:227820000-228580000	1:227820000-228580000	1:227800000-228580000	1:227820000-228600000	71	1	2	2	1	2	0
ENSSSCG00000045514	NA	1	228530439	228520000:228540000	0.3817	L2	0.795195	0.875117	0.583657	0.0252236	0.608898	1.61657	-1.13727	-2.54509	-1.82041	-1.36976	-2.222	-1.46228	1:227820000-228600000	1:227800000-228580000	1:227820000-228580000	1:227820000-228580000	1:227800000-228580000	1:227820000-228600000	75	3	1	2	3	0	0
ENSSSCG00000041324	NA	1	228644792	228640000:228660000	0.42095	H1	0	0	0	0	0	0	-1.00959	0.315901	-0.328908	-0.0988679	-0.319116	-0.413659	NA	NA	NA	NA	NA	NA	76	1	1	1	2	1	2
ENSSSCG00000023520	PCSK5	1	228854595	228840000:228860000	0.4286	H1	8.74159	10.4397	5.50774	0.602865	6.75882	10.8836	1.02962	1.00791	0.233212	0.6658	0.0404174	0.839209	1:228800000-229320000	1:228800000-229300000	NA	1:228840000-229320000	NA	1:228820000-229320000	70	4	4	5	3	0	5
ENSSSCG00000037390	NA	1	228956209	228940000:228960000	0.39325	L2	2.13805	17.1098	6.03178	1.11381	1.3721	5.97547	-0.143431	0.18626	0.423882	-0.51216	-0.0728296	0.113221	1:228800000-229320000	1:228800000-229300000	1:228860000-229300000	1:228840000-229320000	1:228860000-229300000	1:228820000-229320000	70	0	3	3	3	4	0
ENSSSCG00000037277	RFK	1	229337075	229320000:229340000	0.4028	L2	10.4867	11.5018	9.86729	1.03426	11.9696	13.5887	2.50757	2.02029	1.60136	2.02654	1.73445	2.06673	NA	NA	NA	NA	NA	NA	70	2	0	5	4	2	2
ENSSSCG00000005277	GCNT1	1	229428781	229420000:229440000	0.43705	H1	3.33896	5.20078	1.98647	0.147377	2.79457	4.60623	0.958642	1.3988	1.37537	1.42885	0.848565	0.727351	1:229360000-229680000	1:229360000-229660000	1:229360000-229680000	1:229360000-229680000	1:229360000-229680000	1:229380000-229680000	67	6	9	9	6	8	8
ENSSSCG00000047518	NA	1	229530576	229520000:229540000	0.39225	L2	0.274009	0.240668	1.20416	0	0.398591	0.351278	1.78406	2.08416	2.08963	2.21824	1.13561	1.28132	1:229360000-229680000	1:229360000-229660000	1:229360000-229680000	1:229360000-229680000	1:229360000-229680000	1:229380000-229680000	67	3	3	1	2	2	3
ENSSSCG00000039009	NA	1	229848914	229840000:229860000	0.4172	H1	10.4311	5.30728	5.17884	0.30988	6.76352	4.28103	0.320389	-0.158479	-0.195292	-0.119269	-0.182767	-0.512507	1:229740000-230000000	1:229740000-230020000	1:229720000-230000000	1:229740000-230000000	1:229740000-230000000	1:229760000-230020000	70	2	2	1	0	0	0
ENSSSCG00000005278	NA	1	229666407	229660000:229680000	0.41105	H1	5.82516	2.59878	2.28293	0.0801809	4.02051	1.76303	0.730026	0.629813	0.665261	0.0410475	0.18736	-0.47999	1:229360000-229680000	NA	1:229360000-229680000	1:229360000-229680000	1:229360000-229680000	1:229380000-229680000	70	5	6	7	5	6	6
ENSSSCG00000005279	NA	1	229956229	229940000:229960000	0.48535	H2	0	0	0	0	0	0	-0.0121041	-0.231535	0.0609419	0.066732	-0.42842	-0.215741	1:229740000-230000000	1:229740000-230020000	1:229720000-230000000	1:229740000-230000000	1:229740000-230000000	1:229760000-230020000	71	2	4	3	4	4	3
ENSSSCG00000005282	VPS13A	1	230069337	230060000:230080000	0.393	L2	29.1406	30.3878	20.2723	3.08948	18.7625	30.5177	1.69862	1.92147	2.36456	2.43141	1.60645	2.11011	NA	NA	NA	NA	NA	NA	69	3	0	2	0	0	0
ENSSSCG00000005284	GNA14	1	230546120	230540000:230560000	0.4358	H1	1.16558	1.1053	0.934159	0.126761	1.58628	1.68346	2.08341	2.14624	1.93464	1.91422	1.75281	2.14808	1:230080000-231160000	1:230080000-231200000	1:230280000-231160000	1:230300000-231180000	1:230080000-231160000	1:230280000-231140000	65	4	7	7	5	3	6
ENSSSCG00000050902	NA	1	230422601	230420000:230440000	0.4087	L2	0.598352	0.630535	0.511106	0.0253305	1.14092	1.43248	0.774229	1.05971	1.07051	1.18525	1.25438	2.11744	1:230080000-231160000	1:230080000-231200000	1:230280000-231160000	1:230300000-231180000	1:230080000-231160000	1:230280000-231140000	65	2	2	1	1	0	3
ENSSSCG00000033763	GNAQ	1	230907675	230900000:230920000	0.41645	H1	55.5482	59.4422	53.4156	3.56531	43.4311	60.0699	3.06301	3.9545	3.43725	3.74404	3.41936	3.61087	1:230080000-231160000	1:230080000-231200000	1:230280000-231160000	1:230300000-231180000	1:230080000-231160000	1:230280000-231140000	66	23	23	14	23	18	20
ENSSSCG00000044692	NA	1	230946447	230940000:230960000	0.3974	L2	1.32376	1.29425	0.774342	0.0364345	0.81202	1.32988	1.53201	1.78033	2.86273	2.28818	1.6386	1.49428	1:230080000-231160000	1:230080000-231200000	1:230280000-231160000	1:230300000-231180000	1:230080000-231160000	1:230280000-231140000	66	3	10	2	5	2	7
ENSSSCG00000005286	CEP78	1	231081196	231080000:231100000	0.3847	L2	5.65158	4.79733	3.10161	0.788703	4.35765	5.38699	1.48053	1.2682	1.74845	1.9352	0.970845	0.830028	1:230080000-231160000	1:230080000-231200000	1:230280000-231160000	1:230300000-231180000	1:230080000-231160000	1:230280000-231140000	67	3	5	4	3	3	4
ENSSSCG00000005287	PSAT1	1	231142625	231140000:231160000	0.45455	H1	185.824	152.611	153.902	18.54	187.76	141.958	0.635127	0.955648	1.52898	1.92471	0.638528	1.05944	1:230080000-231160000	1:230080000-231200000	1:230280000-231160000	1:230300000-231180000	1:230080000-231160000	NA	64	0	0	0	0	0	3
ENSSSCG00000005288	TLE4	1	232355959	232340000:232360000	0.43355	H1	11.6589	11.8833	7.77537	0.350468	8.26882	9.86346	2.35447	2.61971	2.26671	2.88196	2.38277	2.46134	1:231280000-232940000	1:231280000-232920000	1:231260000-232940000	1:231280000-235680000	1:231260000-235660000	1:231260000-235680000	62	0	3	0	0	0	0
ENSSSCG00000043640	NA	1	233083301	233080000:233100000	0.37325	L2	0.052803	0.0740209	0.0466519	0.00288943	0.051171	0.0743495	-0.573944	-0.588495	-1.092	-0.421958	-0.808073	-0.47982	NA	NA	NA	1:231280000-235680000	1:231260000-235660000	1:231260000-235680000	65	0	2	3	1	1	0
ENSSSCG00000042784	NA	1	233929846	233920000:233940000	0.34875	L1	1.53491	1.70522	1.15414	0.0271513	0.620662	1.64261	-1.00763	-0.76553	-1.36054	-0.484691	-1.05092	-0.800799	1:233320000-235680000	1:233320000-235680000	1:233360000-235680000	1:231280000-235680000	1:231260000-235660000	1:231260000-235680000	65	1	1	1	1	1	2
ENSSSCG00000005291	TLE1	1	234370593	234360000:234380000	0.4434	H1	8.59032	6.77987	3.11226	0.231291	6.08517	6.53663	1.39938	1.64984	1.60292	1.45029	1.76299	1.92439	1:233320000-235680000	1:233320000-235680000	1:233360000-235680000	1:231280000-235680000	1:231260000-235660000	1:231260000-235680000	61	6	8	5	7	5	2
ENSSSCG00000033805	NA	1	234370868	234360000:234380000	0.4434	H1	0.00936813	0.0275056	0.0287721	0.0011166	0.0220696	0.0277444	1.39938	1.64984	1.60292	1.45029	1.76299	1.92439	1:233320000-235680000	1:233320000-235680000	1:233360000-235680000	1:231280000-235680000	1:231260000-235660000	1:231260000-235680000	61	6	8	5	7	5	2
ENSSSCG00000037497	NA	1	234370946	234360000:234380000	0.4434	H1	0.0166452	0	0	0	0.0249406	0	1.39938	1.64984	1.60292	1.45029	1.76299	1.92439	1:233320000-235680000	1:233320000-235680000	1:233360000-235680000	1:231280000-235680000	1:231260000-235660000	1:231260000-235680000	61	6	8	5	7	5	2
ENSSSCG00000022044	NA	1	235796157	235780000:235800000	0.49605	H2	0.0785983	0.186973	0.0133309	0.0175411	0.0938258	0.0974074	1.97468	2.67447	2.18265	2.27012	1.99177	2.33644	NA	NA	NA	NA	NA	NA	64	0	1	1	1	1	2
ENSSSCG00000005296	PHF24	1	235757797	235740000:235760000	0.4156	H1	0.0107696	0	0.0155418	0.00118057	0	0	0.122972	-0.228153	0.495385	0.526169	0.294233	-0.105479	NA	NA	NA	NA	NA	NA	64	1	1	0	1	1	0
ENSSSCG00000005297	DNAJB5	1	235790289	235780000:235800000	0.49605	H2	3.53205	3.00622	2.62828	0.15784	2.92463	2.99282	1.97468	2.67447	2.18265	2.27012	1.99177	2.33644	NA	NA	NA	NA	NA	NA	64	0	1	1	1	1	2
ENSSSCG00000005300	VCP	1	235876321	235860000:235880000	0.4887	H2	78.5466	73.7498	92.2439	10.0318	102.042	101.536	3.42886	4.00394	3.78187	4.68389	4.32149	4.16253	1:235800000-236560000	1:235800000-236560000	1:235800000-236540000	1:235820000-236540000	1:235800000-236560000	1:235820000-236540000	66	0	1	0	0	0	0
ENSSSCG00000005298	C9orf131	1	235844951	235840000:235860000	0.45675	H1	0	0	0	0	0	0	2.54674	3.52216	3.55214	3.06683	3.22854	2.58381	1:235800000-236560000	1:235800000-236560000	1:235800000-236540000	1:235820000-236540000	1:235800000-236560000	1:235820000-236540000	66	0	1	1	2	0	0
ENSSSCG00000005303	PIGO	1	235888000	235880000:235900000	0.5234	H2	0.634608	0.638081	1.38471	0.17572	1.2932	1.11322	3.81426	5.41125	4.4386	3.53938	3.6843	3.88531	1:235800000-236560000	1:235800000-236560000	1:235800000-236540000	1:235820000-236540000	1:235800000-236560000	1:235820000-236540000	66	0	3	3	3	2	5
ENSSSCG00000034874	FANCG	1	235887992	235880000:235900000	0.5234	H2	5.88224	4.05335	3.68155	0.395709	3.90811	5.25983	3.81426	5.41125	4.4386	3.53938	3.6843	3.88531	1:235800000-236560000	1:235800000-236560000	1:235800000-236540000	1:235820000-236540000	1:235800000-236560000	1:235820000-236540000	66	0	3	3	3	2	5
ENSSSCG00000039782	STOML2	1	235894625	235880000:235900000	0.5234	H2	18.2284	9.84624	19.376	4.1191	21.4612	18.9641	3.81426	5.41125	4.4386	3.53938	3.6843	3.88531	1:235800000-236560000	1:235800000-236560000	1:235800000-236540000	1:235820000-236540000	1:235800000-236560000	1:235820000-236540000	66	0	3	3	3	2	5
ENSSSCG00000005301	FAM214B	1	235907110	235900000:235920000	0.47285	H2	9.97732	9.48729	11.1511	0.839201	13.7377	14.025	3.74655	4.71709	4.13192	4.50376	3.89552	4.07786	1:235800000-236560000	1:235800000-236560000	1:235800000-236540000	1:235820000-236540000	1:235800000-236560000	1:235820000-236540000	66	10	17	12	13	10	13
ENSSSCG00000005305	UNC13B	1	235918736	235900000:235920000	0.47285	H2	10.3779	7.80883	6.57477	0.661894	6.83852	10.9885	3.74655	4.71709	4.13192	4.50376	3.89552	4.07786	1:235800000-236560000	1:235800000-236560000	1:235800000-236540000	1:235820000-236540000	1:235800000-236560000	1:235820000-236540000	66	10	17	12	13	10	13
ENSSSCG00000049310	NA	1	236077865	236060000:236080000	0.3897	L2	1.93291	2.32182	1.22186	0.0379086	1.59746	3.62747	1.23611	2.42943	2.28178	2.99049	1.76967	1.55443	1:235800000-236560000	1:235800000-236560000	1:235800000-236540000	1:235820000-236540000	1:235800000-236560000	1:235820000-236540000	64	0	0	3	3	0	2
ENSSSCG00000005307	NA	1	236196872	236180000:236200000	0.3804	L2	0	0.0546588	0.0320918	0.00493046	0.0108624	0.0836539	1.8561	2.61417	2.38919	2.90563	2.96483	3.05765	1:235800000-236560000	1:235800000-236560000	1:235800000-236540000	1:235820000-236540000	1:235800000-236560000	1:235820000-236540000	67	1	3	2	3	2	0
ENSSSCG00000005308	RUSC2	1	236265973	236260000:236280000	0.41745	H1	28.1759	23.3466	23.8909	1.27303	15.8487	25.0217	3.8481	5.49867	4.6748	4.85317	4.64501	4.26108	1:235800000-236560000	1:235800000-236560000	1:235800000-236540000	1:235820000-236540000	1:235800000-236560000	1:235820000-236540000	67	8	5	5	9	6	5
ENSSSCG00000005309	FAM166B	1	236324981	236320000:236340000	0.4415	H1	0.298618	0.139003	0.163804	0.020092	0.124079	0.0713862	4.7481	5.71194	4.7627	5.17624	4.75013	5.10568	1:235800000-236560000	1:235800000-236560000	1:235800000-236540000	1:235820000-236540000	1:235800000-236560000	1:235820000-236540000	67	4	5	5	6	5	5
ENSSSCG00000005310	TESK1	1	236341179	236340000:236360000	0.54145	H3	14.9278	12.9833	19.8842	0.508132	16.1013	19.5624	4.84454	6.36429	5.6113	5.77257	4.59282	5.69394	1:235800000-236560000	1:235800000-236560000	1:235800000-236540000	1:235820000-236540000	1:235800000-236560000	1:235820000-236540000	67	6	5	7	3	4	5
ENSSSCG00000005311	NA	1	236373054	236360000:236380000	0.44315	H1	1.57915	1.13701	0.913	0.108845	0.928361	0.629462	4.6259	6.00085	5.12968	5.7294	4.66802	5.38951	1:235800000-236560000	1:235800000-236560000	1:235800000-236540000	1:235820000-236540000	1:235800000-236560000	1:235820000-236540000	67	2	6	3	1	1	2
ENSSSCG00000005312	SIT1	1	236373419	236360000:236380000	0.44315	H1	0.77746	0.817117	0.830585	0.0509037	0.612455	1.25017	4.6259	6.00085	5.12968	5.7294	4.66802	5.38951	1:235800000-236560000	1:235800000-236560000	1:235800000-236540000	1:235820000-236540000	1:235800000-236560000	1:235820000-236540000	67	2	6	3	1	1	2
ENSSSCG00000005314	ARHGEF39	1	236387667	236380000:236400000	0.50195	H2	2.88697	2.3649	1.06528	4.08901	1.43821	2.7713	5.35673	6.01925	5.50769	5.4872	5.00269	5.72247	1:235800000-236560000	1:235800000-236560000	1:235800000-236540000	1:235820000-236540000	1:235800000-236560000	1:235820000-236540000	67	5	4	6	7	4	5
ENSSSCG00000005313	CCDC107	1	236380577	236380000:236400000	0.50195	H2	15.5732	7.21306	8.20792	0.665424	6.49044	10.2117	5.35673	6.01925	5.50769	5.4872	5.00269	5.72247	1:235800000-236560000	1:235800000-236560000	1:235800000-236540000	1:235820000-236540000	1:235800000-236560000	1:235820000-236540000	67	5	4	6	7	4	5
ENSSSCG00000051368	CA9	1	236388690	236380000:236400000	0.50195	H2	1.33813	1.24266	1.35242	0.0627838	1.10877	1.3287	5.35673	6.01925	5.50769	5.4872	5.00269	5.72247	1:235800000-236560000	1:235800000-236560000	1:235800000-236540000	1:235820000-236540000	1:235800000-236560000	1:235820000-236540000	67	5	4	6	7	4	5
ENSSSCG00000005316	TPM2	1	236410471	236400000:236420000	0.5304	H3	62.285	67.2978	34.2297	1.51765	41.1006	34.4196	4.94063	6.71232	5.65472	5.59425	5.19465	5.55397	1:235800000-236560000	1:235800000-236560000	1:235800000-236540000	1:235820000-236540000	1:235800000-236560000	1:235820000-236540000	67	1	4	2	1	2	1
ENSSSCG00000005317	TLN1	1	236450922	236440000:236460000	0.54665	H3	122.033	130.972	159.333	8.2398	116.472	169.63	5.12106	6.14054	5.71794	5.67719	5.56532	6.35087	1:235800000-236560000	1:235800000-236560000	1:235800000-236540000	1:235820000-236540000	1:235800000-236560000	1:235820000-236540000	67	4	7	7	3	5	5
ENSSSCG00000005318	CREB3	1	236450342	236440000:236460000	0.54665	H3	13.826	14.1801	16.9504	2.32094	16.4979	19.4218	5.12106	6.14054	5.71794	5.67719	5.56532	6.35087	1:235800000-236560000	1:235800000-236560000	1:235800000-236540000	1:235820000-236540000	1:235800000-236560000	1:235820000-236540000	67	4	7	7	3	5	5
ENSSSCG00000005319	GBA2	1	236468210	236460000:236480000	0.52665	H2	9.57475	10.1429	8.79847	0.574667	8.83074	12.1316	3.90885	6.41891	5.25031	5.17571	5.35156	5.76958	1:235800000-236560000	1:235800000-236560000	1:235800000-236540000	1:235820000-236540000	1:235800000-236560000	1:235820000-236540000	67	1	2	1	0	1	3
ENSSSCG00000005320	RGP1	1	236468320	236460000:236480000	0.52665	H2	2.90895	2.39875	4.48525	0.288597	3.73519	4.28122	3.90885	6.41891	5.25031	5.17571	5.35156	5.76958	1:235800000-236560000	1:235800000-236560000	1:235800000-236540000	1:235820000-236540000	1:235800000-236560000	1:235820000-236540000	67	1	2	1	0	1	3
ENSSSCG00000038905	MSMP	1	236473819	236460000:236480000	0.52665	H2	0	0.0860003	0.076948	0.0459444	0.222766	0.297535	3.90885	6.41891	5.25031	5.17571	5.35156	5.76958	1:235800000-236560000	1:235800000-236560000	1:235800000-236540000	1:235820000-236540000	1:235800000-236560000	1:235820000-236540000	67	1	2	1	0	1	3
ENSSSCG00000005322	NPR2	1	236508998	236500000:236520000	0.4991	H2	7.69202	6.4373	6.79929	0.282438	6.40357	8.30112	4.33368	5.19748	4.94334	4.69109	4.26501	4.87369	1:235800000-236560000	1:235800000-236560000	1:235800000-236540000	1:235820000-236540000	1:235800000-236560000	1:235820000-236540000	67	2	4	2	3	2	1
ENSSSCG00000025842	SPAG8	1	236534630	236520000:236540000	0.4996	H2	9.35596	7.49519	8.7211	1.29476	9.20803	8.05846	4.6484	6.26495	5.22359	5.30918	4.5439	4.78414	1:235800000-236560000	1:235800000-236560000	1:235800000-236540000	1:235820000-236540000	1:235800000-236560000	1:235820000-236540000	67	1	2	2	0	2	1
ENSSSCG00000005324	FAM221B	1	236548116	236540000:236560000	0.5196	H2	1.85839	2.40098	1.84666	0.0596716	1.17889	2.25482	4.1714	5.23914	5.53116	4.96921	4.59911	5.1378	1:235800000-236560000	1:235800000-236560000	NA	NA	1:235800000-236560000	NA	67	3	1	4	2	2	1
ENSSSCG00000005325	TMEM8B	1	236551162	236540000:236560000	0.5196	H2	3.91588	2.34963	2.65702	0.0975794	1.95724	3.83986	4.1714	5.23914	5.53116	4.96921	4.59911	5.1378	1:235800000-236560000	1:235800000-236560000	NA	NA	1:235800000-236560000	NA	67	3	1	4	2	2	1
ENSSSCG00000005326	NA	1	236587251	236580000:236600000	0.52535	H2	0	0	0	0	0	0	2.65593	4.73643	4.45587	3.79834	4.63919	3.32841	NA	NA	NA	NA	NA	NA	67	2	1	1	1	2	1
ENSSSCG00000051658	NA	1	236597257	236580000:236600000	0.52535	H2	0	0	0	0	0	0	2.65593	4.73643	4.45587	3.79834	4.63919	3.32841	NA	NA	NA	NA	NA	NA	67	2	1	1	1	2	1
ENSSSCG00000037731	NA	1	236616089	236600000:236620000	0.54015	H3	0	0	0	0	0	0	0	0	0	0	0	0	NA	NA	NA	NA	NA	NA	67	0	4	1	0	1	1
ENSSSCG00000044434	NA	1	236625514	236620000:236640000	0.53165	H3	0	0	0	0	0	0	3.43059	4.29791	2.7778	2.83488	1.93522	1.91783	NA	NA	NA	NA	NA	NA	67	1	5	2	1	1	3
ENSSSCG00000050457	NA	1	236634721	236620000:236640000	0.53165	H3	0	0	0	0	0	0	3.43059	4.29791	2.7778	2.83488	1.93522	1.91783	NA	NA	NA	NA	NA	NA	67	1	5	2	1	1	3
ENSSSCG00000048280	OR2S2	1	236710632	236700000:236720000	0.44295	H1	0	0	0	0	0	0	2.87266	2.9167	3.15864	3.24452	2.98753	3.17385	1:236640000-237300000	1:236640000-237320000	1:236640000-237320000	1:236660000-237300000	1:236660000-237300000	1:236660000-237300000	63	4	4	4	4	4	5
ENSSSCG00000048089	NA	1	236729290	236720000:236740000	0.44155	H1	0	0	0	0	0	0.0686557	2.30104	3.15679	3.50654	2.54881	2.94491	2.56264	1:236640000-237300000	1:236640000-237320000	1:236640000-237320000	1:236660000-237300000	1:236660000-237300000	1:236660000-237300000	63	0	1	2	0	0	0
ENSSSCG00000043725	NA	1	236742192	236740000:236760000	0.4025	L2	0	0	0	0	0	0	2.26963	2.84866	3.28576	2.54337	2.20516	2.71683	1:236640000-237300000	1:236640000-237320000	1:236640000-237320000	1:236660000-237300000	1:236660000-237300000	1:236660000-237300000	63	0	0	1	3	0	1
[truncated: 17,946 more rows]

## Sheet: TUCP
Supplementary Data 4. Chromatin information annotated for TUCPs.						Expression (TPM)						AB compartment						TAD						Shell
						Replicates						Replicates						Replicates						Replicates
[truncated: 2,208 more rows]

## Sheet: lncRNA
Supplementary Data 4. Chromatin information annotated for lncRNAs.						Expression (TPM)						AB compartment						TAD						Shell
[truncated: 17,766 more rows]
