# Supplementary material for: A pig BodyMap transcriptome reveals diverse tissue physiologies and evolutionary dynamics of transcription
Source: Nat Commun. 2021 Jun 17;12:3715. doi: 10.1038/s41467-021-23560-8 (PMC8211698; doi:10.1038/s41467-021-23560-8)
Supplement: Supplementary file 8 — Supplementary Data 5 [file 41467_2021_23560_MOESM8_ESM.xlsx]

## Sheet: Summary
Supplementary Data 5. Transcripts (PCGs, TUCPs, lncRNAs, circRNAs and miRNAs) specifically correlated with MYHs.
Pearson correlation coefficient between each transcript and MYH was calculated, with two-sided statistical significance of the P value.

## Sheet: PCG
MYHs	PCG	Gene symbol	Pearson correlation coefficient	P value
MYH7	ENSSSCG00000025353	TNNT1	0.983283	0
	ENSSSCG00000024061	TNNI1	0.976355	0
	ENSSSCG00000006556	TPM3	0.975095	0
	ENSSSCG00000039710	MYL2	0.9703	0
	ENSSSCG00000011441	TNNC1	0.962019	0
	ENSSSCG00000011325	MYL3	0.905479	0
	ENSSSCG00000034386	ATP2A2	0.902077	0
	ENSSSCG00000024681	TECRL	0.897902	0
	ENSSSCG00000007288	MYH7B	0.896755	0
	ENSSSCG00000026427	RORC	0.884613	0
	ENSSSCG00000032838	MYOZ2	0.878981	0
	ENSSSCG00000026981	ENSSSCG00000026981	0.860345	0
	ENSSSCG00000010493	PDLIM1	0.859807	0
	ENSSSCG00000031300	AGBL4	0.839184	0
	ENSSSCG00000003691	MYL12A	0.833558	0
	ENSSSCG00000027325	TRNP1	0.827986	0
	ENSSSCG00000028446	PCBP4	0.825296	0
	ENSSSCG00000009074	ABHD18	0.822963	0
	ENSSSCG00000013736	PRDX2	0.820944	0
	ENSSSCG00000017565	SPATA20	0.815913	0
	ENSSSCG00000010144	ACTN2	0.81585	0
	ENSSSCG00000011324	ENSSSCG00000011324	0.814544	0
	ENSSSCG00000000576	ENSSSCG00000000576	0.802978	0
	ENSSSCG00000004250	SLC35F1	0.801116	0
	ENSSSCG00000032787	ALAD	0.797161	0
	ENSSSCG00000004218	RSPO3	0.79604	0
	ENSSSCG00000005449	PTPN3	0.791856	0
	ENSSSCG00000010481	LGI1	0.791773	0
	ENSSSCG00000009276	XPO4	0.789121	0
	ENSSSCG00000035956	HABP4	0.784735	0
	ENSSSCG00000006745	CASQ2	0.781511	0
	ENSSSCG00000001762	CIB2	0.779084	0
	ENSSSCG00000016821	SLC45A2	0.77665	0
	ENSSSCG00000015584	PROX1	0.773032	0
	ENSSSCG00000032557	LDHB	0.769684	0
	ENSSSCG00000003506	PINK1	0.768098	0
	ENSSSCG00000043687	TNNI3	0.766269	0
	ENSSSCG00000016156	ACADL	0.766229	0
	ENSSSCG00000009150	HADH	0.760365	0
	ENSSSCG00000001723	PLA2G7	0.756299	0
	ENSSSCG00000015336	SLC25A13	0.755717	0
	ENSSSCG00000010522	ANKRD2	0.752992	0
	ENSSSCG00000005467	HSDL2	0.752715	0
	ENSSSCG00000007143	MAVS	0.752277	0
	ENSSSCG00000002013	DHRS4	0.750657	0
	ENSSSCG00000003229	ETFB	0.750048	0
	ENSSSCG00000034167	SLC5A3	0.749993	0
	ENSSSCG00000010631	GPAM	0.749763	0
	ENSSSCG00000016318	ASB18	0.74598	0
	ENSSSCG00000001852	IDH2	0.745472	0
	ENSSSCG00000007943	NMRAL1	0.744301	0
	ENSSSCG00000022295	ENSSSCG00000022295	0.741952	0
	ENSSSCG00000010017	SMTN	0.74005	0
	ENSSSCG00000002316	COX16	0.738249	0
	ENSSSCG00000008571	HADHA	0.73805	0
	ENSSSCG00000017947	ACADVL	0.737315	0
	ENSSSCG00000011755	NCEH1	0.736327	0
	ENSSSCG00000043557	ENSSSCG00000043557	0.736314	0
	ENSSSCG00000013038	ENSSSCG00000013038	0.735946	0
	ENSSSCG00000027907	ENSSSCG00000027907	0.735407	0
	ENSSSCG00000016732	TBRG4	0.73537	0
	ENSSSCG00000039506	ENSSSCG00000039506	0.734943	0
	ENSSSCG00000036883	FABP3	0.734317	0
	ENSSSCG00000014324	MYOT	0.734207	0
	ENSSSCG00000000216	ASIC1	0.734164	0
	ENSSSCG00000014298	PPP2CA	0.731875	0
	ENSSSCG00000027019	CACNA2D3	0.731775	0
	ENSSSCG00000000939	ACSS3	0.728313	0
	ENSSSCG00000018041	ALDH3A2	0.727868	0
	ENSSSCG00000006771	SLC16A1	0.727422	0
	ENSSSCG00000008048	RNPS1	0.725713	0
	ENSSSCG00000004433	HS3ST5	0.723905	0
	ENSSSCG00000005036	GPR137C	0.723194	0
	ENSSSCG00000029304	STEAP3	0.72289	0
	ENSSSCG00000013734	HOOK2	0.722282	0
	ENSSSCG00000035615	GSTK1	0.722186	0
	ENSSSCG00000001476	HSD17B8	0.722102	0
	ENSSSCG00000017500	TCAP	0.721854	0
	ENSSSCG00000049430	ARMC6	0.721384	0
	ENSSSCG00000025525	ENSSSCG00000025525	0.720867	0
	ENSSSCG00000011147	AKR1C2	0.719191	0
	ENSSSCG00000006196	SLCO5A1	0.718313	0
	ENSSSCG00000003851	CPT2	0.717886	0
	ENSSSCG00000007866	TMC7	0.71772	0
	ENSSSCG00000015969	CHRNA1	0.717589	0
	ENSSSCG00000035666	C20orf27	0.71716	0
	ENSSSCG00000035675	ENSSSCG00000035675	0.716847	0
	ENSSSCG00000001795	SH3GL3	0.71675	0
	ENSSSCG00000000764	HDHD5	0.715943	0
	ENSSSCG00000000064	ACO2	0.715643	0
	ENSSSCG00000023862	MTMR8	0.715196	0
	ENSSSCG00000021997	ALS2CL	0.714787	0
	ENSSSCG00000003693	MYOM1	0.714241	0
	ENSSSCG00000032053	ST8SIA5	0.714196	0
	ENSSSCG00000013307	LMO2	0.711843	0
	ENSSSCG00000016090	SPATS2L	0.711628	0
	ENSSSCG00000004522	ME2	0.711213	0
	ENSSSCG00000030260	PFN2	0.711143	0
	ENSSSCG00000004510	ACAA2	0.709982	0
	ENSSSCG00000006538	FLAD1	0.708538	0
	ENSSSCG00000038954	PLIN3	0.708273	0
	ENSSSCG00000011581	MKRN2OS	0.708044	0
	ENSSSCG00000015346	ICA1	0.707931	0
	ENSSSCG00000005839	FBXW5	0.70769	0
	ENSSSCG00000029837	VWA8	0.707347	0
	ENSSSCG00000012334	TSR2	0.707298	0
	ENSSSCG00000014578	DENND5A	0.705057	0
	ENSSSCG00000012290	WDR45	0.70504	0
	ENSSSCG00000013591	TIMM44	0.705016	0
	ENSSSCG00000037673	BFAR	0.704179	0
	ENSSSCG00000033116	YBEY	0.701413	0
	ENSSSCG00000033690	DERL1	0.700339	0
	ENSSSCG00000015784	ACSL1	0.699351	0
	ENSSSCG00000020926	SDHB	0.698778	0
	ENSSSCG00000026025	HMGCL	0.69806	0
	ENSSSCG00000013615	ECSIT	0.69758	0
	ENSSSCG00000025492	NUDT13	0.696986	0
	ENSSSCG00000014431	AFAP1L1	0.696643	0
	ENSSSCG00000020785	DES	0.696499	0
	ENSSSCG00000012202	ENSSSCG00000012202	0.696265	0
	ENSSSCG00000001000	ECI2	0.695452	0
	ENSSSCG00000010795	NDUFAB1	0.695034	0
	ENSSSCG00000036275	NSMCE1	0.694703	0
	ENSSSCG00000010929	CYB5R1	0.693856	0
	ENSSSCG00000017260	WIPI1	0.693031	0
	ENSSSCG00000005943	ST3GAL1	0.692715	0
	ENSSSCG00000015886	ITGB6	0.692644	0
	ENSSSCG00000034978	PNPLA7	0.692614	0
	ENSSSCG00000006624	SELENBP1	0.692541	0
	ENSSSCG00000010429	PRKG1	0.692459	0
	ENSSSCG00000039873	DCXR	0.692448	0
	ENSSSCG00000016406	ESYT2	0.692322	0
	ENSSSCG00000000866	MYBPC1	0.692036	0
	ENSSSCG00000017792	CORO6	0.691919	0
	ENSSSCG00000014396	DELE1	0.691688	0
	ENSSSCG00000027307	NDUFA11	0.689499	0
	ENSSSCG00000012606	ATP1B4	0.688995	0
	ENSSSCG00000040608	AKR1B1	0.688416	0
	ENSSSCG00000007952	TRAP1	0.687572	0
	ENSSSCG00000007026	VDAC3	0.68707	0
	ENSSSCG00000016841	SLC1A3	0.68706	0
	ENSSSCG00000036411	ACOT13	0.686775	0
	ENSSSCG00000016753	POLD2	0.686533	0
	ENSSSCG00000007803	TUFM	0.686412	0
	ENSSSCG00000010330	PPIF	0.685668	0
	ENSSSCG00000026153	ACAT1	0.685457	0
	ENSSSCG00000012667	IGSF1	0.68517	0
	ENSSSCG00000011765	USP13	0.684488	0
	ENSSSCG00000002697	NUDT7	0.684431	0
	ENSSSCG00000010594	NT5C2	0.683965	0
	ENSSSCG00000003828	FGGY	0.683934	0
	ENSSSCG00000017566	ACSF2	0.683133	0
	ENSSSCG00000023903	ATP5ME	0.6826	0
	ENSSSCG00000037016	ID1	0.68218	0
	ENSSSCG00000002351	ENSSSCG00000002351	0.681521	0
	ENSSSCG00000009519	CLYBL	0.681111	0
	ENSSSCG00000003434	MFN2	0.680776	0
	ENSSSCG00000006083	LAPTM4B	0.680689	0
	ENSSSCG00000016568	AHCYL2	0.680098	0
	ENSSSCG00000005901	GPT	0.679974	0
	ENSSSCG00000039244	PHYH	0.679404	0
	ENSSSCG00000025109	PLD3	0.678761	0
	ENSSSCG00000000144	ENSSSCG00000000144	0.678601	0
	ENSSSCG00000008753	ADGRA3	0.678598	0
	ENSSSCG00000007275	RALY	0.678247	0
	ENSSSCG00000010651	ABLIM1	0.677974	0
	ENSSSCG00000003189	PRMT1	0.677947	0
	ENSSSCG00000022364	CPT1B	0.677874	0
	ENSSSCG00000029761	ENSSSCG00000029761	0.677871	0
	ENSSSCG00000029145	POMGNT1	0.677648	0
	ENSSSCG00000016605	LMOD2	0.677504	0
	ENSSSCG00000011435	TWF2	0.677339	0
	ENSSSCG00000012000	GBE1	0.677041	0
	ENSSSCG00000003435	MIIP	0.675292	0
	ENSSSCG00000035532	ATP5F1D	0.674697	0
	ENSSSCG00000011346	PLXNB1	0.674224	0
	ENSSSCG00000023014	ENSSSCG00000023014	0.673843	0
	ENSSSCG00000010034	ENSSSCG00000010034	0.673778	0
	ENSSSCG00000010931	ENSSSCG00000010931	0.672846	0
	ENSSSCG00000009916	ACADS	0.672657	0
	ENSSSCG00000030345	INPP5J	0.672258	0
	ENSSSCG00000038766	MAD1L1	0.671982	0
	ENSSSCG00000029034	COX4I1	0.671972	0
	ENSSSCG00000005528	NDUFA8	0.671816	0
	ENSSSCG00000023165	SEMA7A	0.671493	0
	ENSSSCG00000040145	SNAI3	0.671412	0
	ENSSSCG00000020963	EPDR1	0.670366	0
	ENSSSCG00000033514	CRHR2	0.669592	0
	ENSSSCG00000010537	GOT1	0.669339	0
	ENSSSCG00000011714	MED12L	0.669031	0
	ENSSSCG00000001862	ETFA	0.668729	0
	ENSSSCG00000016877	NNT	0.667704	0
	ENSSSCG00000017488	CSF3	0.665794	0
	ENSSSCG00000005678	NTMT1	0.665142	0
	ENSSSCG00000000405	ENSSSCG00000000405	0.665044	0
	ENSSSCG00000013028	ESRRA	0.665004	0
	ENSSSCG00000006126	DECR1	0.664775	0
	ENSSSCG00000036436	FZD1	0.664669	0
	ENSSSCG00000017357	ITGA2B	0.663852	0
	ENSSSCG00000006325	MGST3	0.663648	0
	ENSSSCG00000036659	NIPSNAP2	0.66348	0
	ENSSSCG00000027299	PANK4	0.663313	0
	ENSSSCG00000012842	RPLP2	0.66331	0
	ENSSSCG00000013622	TMEM205	0.663243	0
	ENSSSCG00000020783	SLC41A1	0.663214	0
	ENSSSCG00000031781	PSMB10	0.662319	0
	ENSSSCG00000035825	UBE2QL1	0.662206	0
	ENSSSCG00000024313	NDUFA4	0.661637	0
	ENSSSCG00000010290	MCU	0.661306	0
	ENSSSCG00000013830	ILVBL	0.660861	0
	ENSSSCG00000013988	IBA57	0.659867	0
	ENSSSCG00000032067	ENSSSCG00000032067	0.659532	0
	ENSSSCG00000014909	ENSSSCG00000014909	0.659458	0
	ENSSSCG00000012327	HSD17B10	0.659309	0
	ENSSSCG00000014568	DENND2B	0.659268	0
	ENSSSCG00000034994	AKAP1	0.659095	0
	ENSSSCG00000005840	C8G	0.658078	0
	ENSSSCG00000024655	PHB2	0.657888	0
	ENSSSCG00000022874	DNAJA3	0.65784	0
	ENSSSCG00000038829	ENSSSCG00000038829	0.657249	0
	ENSSSCG00000016216	TUBA4A	0.656854	0
	ENSSSCG00000025272	HEMK1	0.65624	0
	ENSSSCG00000020879	FBXW7	0.654699	0
	ENSSSCG00000008132	STARD7	0.654684	0
	ENSSSCG00000002496	GLRX5	0.654572	0
	ENSSSCG00000003359	TPRG1L	0.653565	0
	ENSSSCG00000010853	EPHX1	0.653558	0
	ENSSSCG00000041499	ENSSSCG00000041499	0.652963	0
	ENSSSCG00000012896	NDUFV1	0.650782	0
	ENSSSCG00000003555	HMGN2	0.650085	0
	ENSSSCG00000004490	SETBP1	0.650061	0
	ENSSSCG00000031053	S100A1	0.649793	0
	ENSSSCG00000023806	LRRN1	0.64967	0
	ENSSSCG00000014891	GAB2	0.649663	0
	ENSSSCG00000025486	MDH2	0.649534	0
	ENSSSCG00000031206	TFCP2	0.649038	0
	ENSSSCG00000027423	TMEM53	0.648427	0
	ENSSSCG00000035775	BCS1L	0.647846	0
	ENSSSCG00000034763	IRS2	0.647792	0
	ENSSSCG00000013778	NDUFB7	0.647621	0
	ENSSSCG00000012699	FHL1	0.647396	0
	ENSSSCG00000036033	THRB	0.64703	0
	ENSSSCG00000006354	TOMM40L	0.646647	0
	ENSSSCG00000022784	PLEKHO1	0.64664	0
	ENSSSCG00000037999	PPP1R14B	0.646582	0
	ENSSSCG00000009290	MIPEP	0.646242	0
	ENSSSCG00000035760	RFLNA	0.646	0
	ENSSSCG00000032910	C12orf73	0.645873	0
	ENSSSCG00000031306	ENSSSCG00000031306	0.645227	0
	ENSSSCG00000026710	CARHSP1	0.645186	0
	ENSSSCG00000024144	ENSSSCG00000024144	0.644905	0
	ENSSSCG00000034948	RASSF9	0.644855	0
	ENSSSCG00000008844	KDR	0.644298	0
	ENSSSCG00000007117	ENSSSCG00000007117	0.64419	0
	ENSSSCG00000000997	PPP1R3G	0.643713	0
	ENSSSCG00000001983	SDR39U1	0.643619	0
	ENSSSCG00000009111	SYNPO2	0.643399	0
	ENSSSCG00000010861	COQ8A	0.64286	0
	ENSSSCG00000007425	SNX21	0.642852	0
	ENSSSCG00000003662	NT5C1A	0.642349	2.22045e-16
	ENSSSCG00000021067	BLVRB	0.642021	2.22045e-16
	ENSSSCG00000012238	ENSSSCG00000012238	0.641917	2.22045e-16
	ENSSSCG00000006530	EFNA1	0.641915	2.22045e-16
	ENSSSCG00000016215	ENSSSCG00000016215	0.641885	2.22045e-16
	ENSSSCG00000039921	ENSSSCG00000039921	0.641828	2.22045e-16
	ENSSSCG00000009852	VSIG10	0.641668	2.22045e-16
	ENSSSCG00000022358	RAB28	0.64141	2.22045e-16
	ENSSSCG00000036855	SLC25A36	0.640889	2.22045e-16
	ENSSSCG00000015405	CD36	0.640827	2.22045e-16
	ENSSSCG00000007763	BCKDK	0.640758	2.22045e-16
	ENSSSCG00000004029	QKI	0.64034	2.22045e-16
	ENSSSCG00000000456	SLC16A7	0.640275	2.22045e-16
	ENSSSCG00000001453	SLA-DRA	0.640061	2.22045e-16
	ENSSSCG00000002813	KATNB1	0.640057	2.22045e-16
	ENSSSCG00000040199	AFG1L	0.64001	2.22045e-16
	ENSSSCG00000024316	COX5A	0.639817	2.22045e-16
	ENSSSCG00000023272	ILK	0.639704	2.22045e-16
	ENSSSCG00000036534	MYOM3	0.639407	2.22045e-16
	ENSSSCG00000004349	FAXC	0.639196	2.22045e-16
	ENSSSCG00000005646	COQ4	0.639064	4.44089e-16
	ENSSSCG00000013936	NDUFA13	0.638918	4.44089e-16
	ENSSSCG00000040317	SOD2	0.63826	4.44089e-16
	ENSSSCG00000035934	TXNDC16	0.637487	4.44089e-16
	ENSSSCG00000016695	HIBADH	0.637334	4.44089e-16
	ENSSSCG00000035061	WBP1	0.637049	4.44089e-16
	ENSSSCG00000039514	ID3	0.636984	4.44089e-16
	ENSSSCG00000002815	ADGRG1	0.636847	4.44089e-16
	ENSSSCG00000025114	FMNL3	0.636748	4.44089e-16
	ENSSSCG00000009335	B3GLCT	0.636745	4.44089e-16
	ENSSSCG00000031311	ENSSSCG00000031311	0.63674	4.44089e-16
	ENSSSCG00000002907	ENSSSCG00000002907	0.63649	4.44089e-16
	ENSSSCG00000016226	ENSSSCG00000016226	0.635131	4.44089e-16
	ENSSSCG00000011501	SUCLG2	0.634999	4.44089e-16
	ENSSSCG00000011312	LARS2	0.634991	4.44089e-16
	ENSSSCG00000012566	ENSSSCG00000012566	0.634965	4.44089e-16
	ENSSSCG00000011775	KLHL24	0.634653	4.44089e-16
	ENSSSCG00000022672	TRPM4	0.634393	4.44089e-16
	ENSSSCG00000030130	DPYSL2	0.633871	4.44089e-16
	ENSSSCG00000021494	CDC25A	0.633775	4.44089e-16
	ENSSSCG00000031129	SIRT5	0.633098	6.66134e-16
	ENSSSCG00000030991	ENSSSCG00000030991	0.63302	6.66134e-16
	ENSSSCG00000011437	ALAS1	0.632026	8.88178e-16
	ENSSSCG00000009410	RUBCNL	0.631949	8.88178e-16
	ENSSSCG00000010039	SLC5A4	0.631424	8.88178e-16
	ENSSSCG00000003553	MTFR1L	0.631084	8.88178e-16
	ENSSSCG00000001959	CFL2	0.630424	8.88178e-16
	ENSSSCG00000001440	NOTCH4	0.630144	8.88178e-16
	ENSSSCG00000014920	FZD4	0.629389	1.11022e-15
	ENSSSCG00000024254	ALKBH7	0.629057	1.11022e-15
	ENSSSCG00000015894	DPP4	0.628664	1.11022e-15
	ENSSSCG00000012111	HCCS	0.62865	1.33227e-15
	ENSSSCG00000012657	AIFM1	0.628594	1.33227e-15
	ENSSSCG00000029102	MED24	0.628458	1.33227e-15
	ENSSSCG00000003161	PRRG2	0.62836	1.33227e-15
	ENSSSCG00000012332	WNK3	0.628169	1.33227e-15
	ENSSSCG00000010613	ITPRIP	0.628021	1.33227e-15
	ENSSSCG00000026078	GLCE	0.627825	1.33227e-15
	ENSSSCG00000029154	NOSIP	0.627796	1.33227e-15
	ENSSSCG00000008503	FEZ2	0.62776	1.33227e-15
	ENSSSCG00000025344	PHC2	0.627704	1.33227e-15
	ENSSSCG00000015380	CDCA7L	0.627544	1.33227e-15
	ENSSSCG00000013513	PLIN5	0.627513	1.33227e-15
	ENSSSCG00000006312	GPA33	0.627029	1.33227e-15
	ENSSSCG00000001073	TPMT	0.626789	1.33227e-15
	ENSSSCG00000038918	CTSF	0.626407	1.55431e-15
	ENSSSCG00000017926	SLC16A13	0.626211	1.77636e-15
	ENSSSCG00000035969	THRA	0.626052	1.77636e-15
	ENSSSCG00000028159	ENSSSCG00000028159	0.625984	1.77636e-15
	ENSSSCG00000032443	KIAA0895L	0.625628	1.77636e-15
	ENSSSCG00000023604	LAP3	0.625517	1.77636e-15
	ENSSSCG00000003909	ENSSSCG00000003909	0.625042	1.77636e-15
	ENSSSCG00000011358	TREX1	0.624797	1.9984e-15
	ENSSSCG00000024550	UQCR10	0.624751	1.9984e-15
	ENSSSCG00000039416	CXCR4	0.624749	1.9984e-15
	ENSSSCG00000040631	LPL	0.624349	2.22045e-15
	ENSSSCG00000012953	YIF1A	0.624278	2.22045e-15
	ENSSSCG00000017583	SGCA	0.624102	2.22045e-15
	ENSSSCG00000007430	NEURL2	0.623984	2.22045e-15
	ENSSSCG00000013524	MICOS13	0.623881	2.22045e-15
	ENSSSCG00000027407	MYH14	0.623841	2.22045e-15
	ENSSSCG00000017068	FAXDC2	0.623816	2.22045e-15
	ENSSSCG00000020686	ENSSSCG00000020686	0.623767	2.22045e-15
	ENSSSCG00000029385	LIAS	0.623508	2.22045e-15
	ENSSSCG00000015200	ESAM	0.623486	2.22045e-15
	ENSSSCG00000001659	KLC4	0.623106	2.44249e-15
	ENSSSCG00000028567	BTNL9	0.622959	2.44249e-15
	ENSSSCG00000005319	GBA2	0.622933	2.66454e-15
	ENSSSCG00000038604	DOCK6	0.62286	2.66454e-15
	ENSSSCG00000012273	USP11	0.622756	2.66454e-15
	ENSSSCG00000008877	ETFDH	0.622656	2.66454e-15
	ENSSSCG00000037890	ZNF853	0.622655	2.66454e-15
	ENSSSCG00000009836	ACAD10	0.622111	2.66454e-15
	ENSSSCG00000010073	CHCHD10	0.621818	2.88658e-15
	ENSSSCG00000040203	ENSSSCG00000040203	0.620891	3.10862e-15
	ENSSSCG00000004973	UACA	0.619911	3.55271e-15
	ENSSSCG00000023334	BCLAF3	0.619738	3.77476e-15
	ENSSSCG00000016593	ARF5	0.619314	3.9968e-15
	ENSSSCG00000037013	WFIKKN1	0.619143	3.9968e-15
	ENSSSCG00000009534	ENSSSCG00000009534	0.618994	4.21885e-15
	ENSSSCG00000001963	EGLN3	0.618883	4.21885e-15
	ENSSSCG00000024184	FASTK	0.618388	4.44089e-15
	ENSSSCG00000010012	SLC35E4	0.618067	4.88498e-15
	ENSSSCG00000013046	COX8A	0.617997	4.88498e-15
	ENSSSCG00000008569	HADHB	0.617845	4.88498e-15
	ENSSSCG00000001455	SLA-DRB1	0.617702	4.88498e-15
	ENSSSCG00000015792	LRP2BP	0.617417	5.10703e-15
	ENSSSCG00000005424	ENSSSCG00000005424	0.61729	5.32907e-15
	ENSSSCG00000025751	MDH1	0.617065	5.32907e-15
	ENSSSCG00000033830	CCDC8	0.61677	5.55112e-15
	ENSSSCG00000044952	NLRX1	0.616049	6.21725e-15
	ENSSSCG00000022788	PPA2	0.615964	6.21725e-15
	ENSSSCG00000006547	SHE	0.615736	6.21725e-15
	ENSSSCG00000002746	DHODH	0.615688	6.43929e-15
	ENSSSCG00000003142	IZUMO1	0.615522	6.66134e-15
	ENSSSCG00000000719	NDUFA9	0.615501	6.66134e-15
	ENSSSCG00000031918	CYC1	0.615472	6.66134e-15
	ENSSSCG00000000901	FGD6	0.614934	7.10543e-15
	ENSSSCG00000007030	IKBKB	0.614843	7.10543e-15
	ENSSSCG00000026414	ENSSSCG00000026414	0.614719	7.10543e-15
	ENSSSCG00000014395	PCDH12	0.614467	7.54952e-15
	ENSSSCG00000024071	SCARF1	0.614456	7.54952e-15
	ENSSSCG00000001457	SLA-DQB1	0.614422	7.54952e-15
	ENSSSCG00000012173	SAT1	0.614408	7.54952e-15
	ENSSSCG00000004831	ENSSSCG00000004831	0.613754	8.21565e-15
	ENSSSCG00000023956	NEDD9	0.613546	8.43769e-15
	ENSSSCG00000006127	NBN	0.612959	9.10383e-15
	ENSSSCG00000009229	ARHGAP24	0.612873	9.32587e-15
	ENSSSCG00000012157	PHKA2	0.612814	9.32587e-15
	ENSSSCG00000017791	ENSSSCG00000017791	0.612444	9.76996e-15
	ENSSSCG00000003655	ENSSSCG00000003655	0.61244	9.76996e-15
	ENSSSCG00000002314	SMOC1	0.612243	9.99201e-15
	ENSSSCG00000038086	ECHS1	0.612107	1.02141e-14
	ENSSSCG00000016954	ERBIN	0.612079	1.02141e-14
	ENSSSCG00000034086	ATP5F1C	0.612048	1.02141e-14
	ENSSSCG00000016349	NDUFA10	0.61196	1.02141e-14
	ENSSSCG00000023186	CA4	0.611661	1.06581e-14
	ENSSSCG00000005296	PHF24	0.611545	1.08802e-14
	ENSSSCG00000005669	MIGA2	0.61138	1.11022e-14
	ENSSSCG00000009532	POGLUT2	0.611309	1.11022e-14
	ENSSSCG00000003612	EIF3I	0.611269	1.13243e-14
	ENSSSCG00000004142	CITED2	0.611243	1.13243e-14
	ENSSSCG00000012905	TMEM134	0.61121	1.13243e-14
	ENSSSCG00000007307	NFS1	0.610923	1.17684e-14
	ENSSSCG00000033120	PALM2AKAP2	0.610921	1.17684e-14
	ENSSSCG00000007133	ACSS1	0.610537	1.24345e-14
	ENSSSCG00000030005	LGALSL	0.610417	1.24345e-14
	ENSSSCG00000006159	HEY1	0.610358	1.26565e-14
	ENSSSCG00000021911	NDRG4	0.610287	1.28786e-14
	ENSSSCG00000007845	UQCRC2	0.610154	1.28786e-14
	ENSSSCG00000004520	MAPK4	0.610079	1.31006e-14
	ENSSSCG00000035727	SURF1	0.610048	1.31006e-14
	ENSSSCG00000015203	ROBO4	0.610006	1.33227e-14
	ENSSSCG00000036078	KCNJ3	0.609638	1.37668e-14
	ENSSSCG00000017544	ATP5MC1	0.60963	1.37668e-14
	ENSSSCG00000010131	TXNRD2	0.609584	1.39888e-14
	ENSSSCG00000012758	NSDHL	0.609481	1.42109e-14
	ENSSSCG00000011385	APEH	0.609384	1.42109e-14
	ENSSSCG00000001716	RCAN2	0.609313	1.44329e-14
	ENSSSCG00000004939	MEGF11	0.60918	1.46549e-14
	ENSSSCG00000007027	SLC20A2	0.609168	1.46549e-14
	ENSSSCG00000038255	ART1	0.609147	1.46549e-14
	ENSSSCG00000022011	NMI	0.608791	1.55431e-14
	ENSSSCG00000027072	ATP5IF1	0.608704	1.55431e-14
	ENSSSCG00000032097	DUSP16	0.608548	1.59872e-14
	ENSSSCG00000036724	CRYAB	0.608432	1.59872e-14
	ENSSSCG00000007173	IDH3B	0.60834	1.64313e-14
	ENSSSCG00000009278	FGF9	0.608259	1.64313e-14
	ENSSSCG00000025106	THNSL2	0.608035	1.68754e-14
	ENSSSCG00000044127	ENSSSCG00000044127	0.607716	1.77636e-14
	ENSSSCG00000006866	DBT	0.607599	1.77636e-14
	ENSSSCG00000017835	CLUH	0.607451	1.82077e-14
	ENSSSCG00000022032	ENSSSCG00000022032	0.606905	1.95399e-14
	ENSSSCG00000008194	ACTR1B	0.60661	2.02061e-14
	ENSSSCG00000024109	BDH1	0.606304	2.08722e-14
	ENSSSCG00000009431	DGKH	0.606287	2.10942e-14
	ENSSSCG00000011538	LMCD1	0.606003	2.17604e-14
	ENSSSCG00000014296	VDAC1	0.605767	2.24265e-14
	ENSSSCG00000026281	SCAP	0.605758	2.26485e-14
	ENSSSCG00000022901	KLHDC3	0.605667	2.26485e-14
	ENSSSCG00000024932	CERS5	0.605334	2.35367e-14
	ENSSSCG00000012841	PNPLA2	0.605319	2.37588e-14
	ENSSSCG00000032094	DKK2	0.605009	2.4647e-14
	ENSSSCG00000010654	ATRNL1	0.60477	2.53131e-14
	ENSSSCG00000039494	NDUFC2	0.604359	2.66454e-14
	ENSSSCG00000013598	KANK3	0.603693	2.88658e-14
	ENSSSCG00000013755	CCDC130	0.603644	2.93099e-14
	ENSSSCG00000002006	PSME1	0.603588	2.93099e-14
	ENSSSCG00000024564	IMMT	0.603448	2.9754e-14
	ENSSSCG00000002265	FAM174B	0.603374	3.01981e-14
	ENSSSCG00000000951	CSRP2	0.603347	3.01981e-14
	ENSSSCG00000016848	EGFLAM	0.603313	3.04201e-14
	ENSSSCG00000011356	UQCRC1	0.60318	3.08642e-14
	ENSSSCG00000021867	HPN	0.603087	3.13083e-14
	ENSSSCG00000030217	COLGALT2	0.602883	3.19744e-14
	ENSSSCG00000008874	TMEM144	0.602671	3.28626e-14
	ENSSSCG00000040636	KRT80	0.602243	3.4639e-14
	ENSSSCG00000037821	RGS5	0.602178	3.5083e-14
	ENSSSCG00000023277	NDUFA1	0.601876	3.64153e-14
	ENSSSCG00000013566	INSR	0.601811	3.64153e-14
	ENSSSCG00000031130	ZBED1	0.601599	3.75255e-14
	ENSSSCG00000050722	ENSSSCG00000050722	0.601505	3.79696e-14
	ENSSSCG00000025788	ENPP4	0.601389	3.86358e-14
	ENSSSCG00000007286	ACSS2	0.601382	3.86358e-14
	ENSSSCG00000002763	PRMT7	0.601331	3.86358e-14
	ENSSSCG00000023033	PARP3	0.601235	3.90799e-14
	ENSSSCG00000000185	PRKAG1	0.601115	3.9968e-14
	ENSSSCG00000026793	B4GALT2	0.601046	4.01901e-14
	ENSSSCG00000034771	CCNDBP1	0.600666	4.21885e-14
	ENSSSCG00000012969	FIBP	0.600655	4.21885e-14
	ENSSSCG00000037431	TIMM17A	0.600589	4.24105e-14
	ENSSSCG00000039009	ENSSSCG00000039009	0.600539	4.26326e-14
	ENSSSCG00000003904	LRRC41	0.600511	4.28546e-14
MYH2	ENSSSCG00000033260	TNNI2	0.862563	0
	ENSSSCG00000031903	TNNT3	0.855728	0
	ENSSSCG00000035213	ZBTB18	0.853598	0
	ENSSSCG00000022331	FGF13	0.848774	0
	ENSSSCG00000007799	MYLPF	0.848256	0
	ENSSSCG00000007424	TNNC2	0.845224	0
	ENSSSCG00000006872	AGL	0.835175	0
	ENSSSCG00000016640	PPP1R3A	0.827639	0
	ENSSSCG00000004725	ZNF106	0.821307	0
	ENSSSCG00000004570	TPM1	0.818635	0
	ENSSSCG00000007805	ATP2A1	0.817173	0
	ENSSSCG00000036244	PRR33	0.815891	0
	ENSSSCG00000013243	DDB2	0.810197	0
	ENSSSCG00000005229	VLDLR	0.808321	0
	ENSSSCG00000011582	CAND2	0.807247	0
	ENSSSCG00000004728	CAPN3	0.806296	0
	ENSSSCG00000035729	MYOZ3	0.80543	0
	ENSSSCG00000015937	KLHL23	0.801992	0
	ENSSSCG00000023133	OSBPL6	0.801889	0
	ENSSSCG00000025087	ASPH	0.800147	0
	ENSSSCG00000007744	PHKG1	0.799404	0
	ENSSSCG00000024453	RAF1	0.799276	0
	ENSSSCG00000003582	SMPDL3B	0.798445	0
	ENSSSCG00000009773	RILPL1	0.798296	0
	ENSSSCG00000040607	MAF	0.798236	0
	ENSSSCG00000012411	PHKA1	0.796664	0
	ENSSSCG00000000685	TPI1	0.795176	0
	ENSSSCG00000006084	MTDH	0.795087	0
	ENSSSCG00000011367	ARIH2	0.794903	0
	ENSSSCG00000034191	SOX6	0.793974	0
	ENSSSCG00000000691	COPS7A	0.792337	0
	ENSSSCG00000002844	PHKB	0.790931	0
	ENSSSCG00000001930	ENSSSCG00000001930	0.790853	0
	ENSSSCG00000028035	ENSSSCG00000028035	0.790468	0
	ENSSSCG00000005425	SLC44A1	0.789437	0
	ENSSSCG00000035429	HJV	0.78785	0
	ENSSSCG00000036115	ENSSSCG00000036115	0.787567	0
	ENSSSCG00000010569	OGA	0.786575	0
	ENSSSCG00000030396	SETD7	0.784892	0
	ENSSSCG00000013125	OSBP	0.783887	0
	ENSSSCG00000017419	DNAJC7	0.783481	0
	ENSSSCG00000003218	MYBPC2	0.782994	0
	ENSSSCG00000034139	EYA4	0.781208	0
	ENSSSCG00000015227	SRPRA	0.77916	0
	ENSSSCG00000024158	ANO1	0.778047	0
	ENSSSCG00000003857	ZYG11B	0.777999	0
	ENSSSCG00000017796	BLMH	0.777666	0
	ENSSSCG00000037811	RNF34	0.777541	0
	ENSSSCG00000037499	NEDD4	0.777033	0
	ENSSSCG00000009172	PPP3CA	0.776515	0
	ENSSSCG00000014394	RNF14	0.776466	0
	ENSSSCG00000006754	AMPD1	0.776273	0
	ENSSSCG00000008694	GRK4	0.776153	0
	ENSSSCG00000013244	PACSIN3	0.775471	0
	ENSSSCG00000035120	ALKBH5	0.774933	0
	ENSSSCG00000016157	MYL1	0.774039	0
	ENSSSCG00000015720	BIN1	0.773535	0
	ENSSSCG00000040887	HEATR3	0.773302	0
	ENSSSCG00000014838	PGM2L1	0.772556	0
	ENSSSCG00000042910	AGO4	0.772062	0
	ENSSSCG00000004300	SMIM8	0.771949	0
	ENSSSCG00000006544	UBE2Q1	0.771493	0
	ENSSSCG00000036454	TMEM220	0.770926	0
	ENSSSCG00000005084	PPM1A	0.770042	0
	ENSSSCG00000000694	GAPDH	0.769797	0
	ENSSSCG00000004814	LRRC28	0.76938	0
	ENSSSCG00000006303	DCAF6	0.769157	0
	ENSSSCG00000021129	PFKM	0.768194	0
	ENSSSCG00000029811	PLCL2	0.767689	0
	ENSSSCG00000005480	RGS3	0.767581	0
	ENSSSCG00000013366	ENSSSCG00000013366	0.765762	0
	ENSSSCG00000001487	KLHL31	0.765419	0
	ENSSSCG00000023307	FBXW11	0.765093	0
	ENSSSCG00000011194	ANKRD28	0.764991	0
	ENSSSCG00000012825	IKBKG	0.764957	0
	ENSSSCG00000017406	STAT5B	0.764889	0
	ENSSSCG00000010174	EXOC8	0.764804	0
	ENSSSCG00000030309	NDRG2	0.764723	0
	ENSSSCG00000015940	UBR3	0.764707	0
	ENSSSCG00000035478	RMND5A	0.764337	0
	ENSSSCG00000027898	ATP2B1	0.764113	0
	ENSSSCG00000014827	PLEKHB1	0.763894	0
	ENSSSCG00000010470	IDE	0.763094	0
	ENSSSCG00000016164	IKZF2	0.76272	0
	ENSSSCG00000002769	THAP11	0.762379	0
	ENSSSCG00000014190	FBXL17	0.762293	0
	ENSSSCG00000027667	EML1	0.762126	0
	ENSSSCG00000029219	SH3BGR	0.762089	0
	ENSSSCG00000038767	MBP	0.762015	0
	ENSSSCG00000009957	MYO18B	0.761611	0
	ENSSSCG00000026106	TXNDC15	0.75999	0
	ENSSSCG00000006468	HDGF	0.759958	0
	ENSSSCG00000033842	CFDP1	0.759884	0
	ENSSSCG00000039249	ENSSSCG00000039249	0.759829	0
	ENSSSCG00000004347	FBXL4	0.759553	0
	ENSSSCG00000040827	CFAP298-TCP10L	0.759512	0
	ENSSSCG00000000488	MDM2	0.759191	0
	ENSSSCG00000049158	ENSSSCG00000049158	0.758387	0
	ENSSSCG00000008799	LIMCH1	0.758296	0
	ENSSSCG00000046707	ENSSSCG00000046707	0.758175	0
	ENSSSCG00000033196	MYORG	0.758154	0
	ENSSSCG00000005459	ECPAS	0.757943	0
	ENSSSCG00000006900	DIPK1A	0.757195	0
	ENSSSCG00000015014	ZC3H12C	0.757146	0
	ENSSSCG00000033291	PIP4K2B	0.756448	0
	ENSSSCG00000008909	CLOCK	0.755909	0
	ENSSSCG00000007289	TRPC4AP	0.755508	0
	ENSSSCG00000038469	KLHL7	0.755004	0
	ENSSSCG00000004110	TAB2	0.754901	0
	ENSSSCG00000002806	MMP15	0.754782	0
	ENSSSCG00000006283	SCYL3	0.754212	0
	ENSSSCG00000024814	PFKFB1	0.75373	0
	ENSSSCG00000012746	ENSSSCG00000012746	0.753656	0
	ENSSSCG00000014179	FAM174A	0.753574	0
	ENSSSCG00000016567	STRIP2	0.753521	0
	ENSSSCG00000006631	TMOD4	0.752787	0
	ENSSSCG00000029651	SLN	0.752498	0
	ENSSSCG00000018057	SOCS7	0.75196	0
	ENSSSCG00000010744	DHX32	0.751943	0
	ENSSSCG00000006816	AHCYL1	0.751821	0
	ENSSSCG00000010304	MYOZ1	0.751447	0
	ENSSSCG00000013838	AKAP8L	0.751252	0
	ENSSSCG00000041114	ENSSSCG00000041114	0.750989	0
	ENSSSCG00000003870	NRDC	0.750673	0
	ENSSSCG00000014058	CLTB	0.750522	0
	ENSSSCG00000029790	PCYOX1	0.750386	0
	ENSSSCG00000031692	ENSSSCG00000031692	0.750366	0
	ENSSSCG00000011361	SLC26A6	0.749413	0
	ENSSSCG00000023665	FBXO25	0.748796	0
	ENSSSCG00000033987	ENSSSCG00000033987	0.748549	0
	ENSSSCG00000033753	UBXN2A	0.748417	0
	ENSSSCG00000013110	TMEM109	0.748298	0
	ENSSSCG00000017278	TEX2	0.748281	0
	ENSSSCG00000029578	NFATC3	0.748001	0
	ENSSSCG00000031271	STRADB	0.747999	0
	ENSSSCG00000005582	STRBP	0.747768	0
	ENSSSCG00000016532	WDR91	0.747478	0
	ENSSSCG00000016717	MPP6	0.74703	0
	ENSSSCG00000011521	PDZRN3	0.746876	0
	ENSSSCG00000028327	RHOBTB1	0.746815	0
	ENSSSCG00000020744	DUSP3	0.746793	0
	ENSSSCG00000016958	PIK3R1	0.746728	0
	ENSSSCG00000001527	ILRUN	0.745559	0
	ENSSSCG00000017268	PRKCA	0.745518	0
	ENSSSCG00000036083	PCGF5	0.745402	0
	ENSSSCG00000017764	KIAA0100	0.745395	0
	ENSSSCG00000008515	MEMO1	0.745225	0
	ENSSSCG00000038313	ZNF219	0.745076	0
	ENSSSCG00000017904	ENO3	0.744776	0
	ENSSSCG00000015105	SLC37A4	0.744284	0
	ENSSSCG00000031011	CCDC160	0.744195	0
	ENSSSCG00000015743	PTPN4	0.743748	0
	ENSSSCG00000001433	ENSSSCG00000001433	0.743632	0
	ENSSSCG00000002532	ENSSSCG00000002532	0.743513	0
	ENSSSCG00000014305	SAR1B	0.743425	0
	ENSSSCG00000039609	ANKRD33B	0.743391	0
	ENSSSCG00000006790	WDR77	0.74326	0
	ENSSSCG00000011103	PARD3	0.743241	0
	ENSSSCG00000003486	ARHGEF10L	0.742847	0
	ENSSSCG00000031659	SEPHS1	0.742244	0
	ENSSSCG00000015358	CRPPA	0.741923	0
	ENSSSCG00000016435	SMARCD3	0.74162	0
	ENSSSCG00000040657	STRN3	0.741357	0
	ENSSSCG00000032556	ALDOA	0.741107	0
	ENSSSCG00000012440	PGK1	0.740568	0
	ENSSSCG00000008096	ZC3H6	0.740462	0
	ENSSSCG00000017717	UNC45B	0.740452	0
	ENSSSCG00000014010	MAPK9	0.739864	0
	ENSSSCG00000017601	TOM1L1	0.739452	0
	ENSSSCG00000004314	PM20D2	0.739393	0
	ENSSSCG00000013644	KRI1	0.739209	0
	ENSSSCG00000027051	EMC7	0.73911	0
	ENSSSCG00000024373	TRIP12	0.739049	0
	ENSSSCG00000036731	TSPAN31	0.738926	0
	ENSSSCG00000015402	CACNA2D1	0.738923	0
	ENSSSCG00000007692	ENSSSCG00000007692	0.73891	0
	ENSSSCG00000007369	ENSSSCG00000007369	0.738883	0
	ENSSSCG00000011235	UBP1	0.738589	0
	ENSSSCG00000028698	CCDC47	0.738479	0
	ENSSSCG00000017877	ANKFY1	0.738433	0
	ENSSSCG00000022953	PTER	0.738304	0
	ENSSSCG00000022070	ZNF143	0.738154	0
	ENSSSCG00000042572	IMP3	0.738135	0
	ENSSSCG00000026098	CMYA5	0.738002	0
	ENSSSCG00000022401	ENSSSCG00000022401	0.737866	0
	ENSSSCG00000004144	HECA	0.737764	0
	ENSSSCG00000034493	ST3GAL6	0.737571	0
	ENSSSCG00000010738	ZRANB1	0.737297	0
	ENSSSCG00000014255	SLC12A2	0.73728	0
	ENSSSCG00000017397	MLX	0.737205	0
	ENSSSCG00000007235	TPX2	0.736621	0
	ENSSSCG00000016208	ZFAND2B	0.736569	0
	ENSSSCG00000014043	ENSSSCG00000014043	0.736284	0
	ENSSSCG00000015872	GPD2	0.73595	0
	ENSSSCG00000006174	JPH1	0.735653	0
	ENSSSCG00000026087	GKAP1	0.735195	0
	ENSSSCG00000014828	RAB6A	0.734952	0
	ENSSSCG00000023247	OPTN	0.734932	0
	ENSSSCG00000029637	KDM2A	0.734886	0
	ENSSSCG00000015599	PPP2R5A	0.734211	0
	ENSSSCG00000010301	PPP3CB	0.73388	0
	ENSSSCG00000000359	ENSSSCG00000000359	0.733747	0
	ENSSSCG00000007160	DDRGK1	0.733204	0
	ENSSSCG00000008242	KCMF1	0.732744	0
	ENSSSCG00000036145	PRKAA2	0.732661	0
	ENSSSCG00000025791	MON1A	0.732192	0
	ENSSSCG00000016430	GALNT11	0.732076	0
	ENSSSCG00000000846	HCFC2	0.732057	0
	ENSSSCG00000004592	SLTM	0.731888	0
	ENSSSCG00000013155	ENSSSCG00000013155	0.731485	0
	ENSSSCG00000016543	EXOC4	0.731465	0
	ENSSSCG00000034773	ENSSSCG00000034773	0.731392	0
	ENSSSCG00000002873	GPI	0.731362	0
	ENSSSCG00000011375	USP19	0.731293	0
	ENSSSCG00000009631	PEBP4	0.731048	0
	ENSSSCG00000038397	PTK2	0.731042	0
	ENSSSCG00000039673	ASB16	0.731015	0
	ENSSSCG00000038007	HACD1	0.731012	0
	ENSSSCG00000011183	ATP2C1	0.730901	0
	ENSSSCG00000016200	PRKAG3	0.730751	0
	ENSSSCG00000015486	PIGC	0.730685	0
	ENSSSCG00000032062	WDR55	0.730489	0
	ENSSSCG00000023110	UBXN1	0.729951	0
	ENSSSCG00000015391	CROT	0.72985	0
	ENSSSCG00000006137	WWP1	0.729755	0
	ENSSSCG00000024412	RNF139	0.729621	0
	ENSSSCG00000028031	HDAC11	0.729185	0
	ENSSSCG00000013405	EIF4G2	0.728696	0
	ENSSSCG00000024696	CCNYL1	0.728548	0
	ENSSSCG00000015013	RDX	0.728533	0
	ENSSSCG00000010211	CCDC6	0.728019	0
	ENSSSCG00000039368	ENSSSCG00000039368	0.72761	0
	ENSSSCG00000020878	HNRNPLL	0.727583	0
	ENSSSCG00000009090	KIAA1109	0.727528	0
	ENSSSCG00000016217	DNAJB2	0.727434	0
	ENSSSCG00000036568	MVB12A	0.727154	0
	ENSSSCG00000002741	ZNF821	0.727014	0
	ENSSSCG00000025514	RUFY3	0.726736	0
	ENSSSCG00000005356	DCAF10	0.72658	0
	ENSSSCG00000007839	EEF2K	0.726536	0
	ENSSSCG00000029199	ENSSSCG00000029199	0.726524	0
	ENSSSCG00000013402	USP47	0.726522	0
	ENSSSCG00000001838	POLG	0.726471	0
	ENSSSCG00000002377	EIF2B2	0.726242	0
	ENSSSCG00000013312	HIPK3	0.725988	0
	ENSSSCG00000004941	DIS3L	0.725763	0
	ENSSSCG00000005060	KTN1	0.72563	0
	ENSSSCG00000039701	DCAF5	0.725463	0
	ENSSSCG00000039201	ENSSSCG00000039201	0.725339	0
	ENSSSCG00000008487	ATL2	0.725264	0
	ENSSSCG00000038843	ST3GAL2	0.724788	0
	ENSSSCG00000030610	FNBP4	0.724783	0
	ENSSSCG00000005984	ZHX1	0.724675	0
	ENSSSCG00000033113	CHMP7	0.724603	0
	ENSSSCG00000038253	ZNF326	0.724567	0
	ENSSSCG00000010555	HIF1AN	0.724489	0
	ENSSSCG00000023276	ZNF24	0.724472	0
	ENSSSCG00000024555	ING2	0.724398	0
	ENSSSCG00000015414	FAM185A	0.724239	0
	ENSSSCG00000010941	ERCC6L2	0.723916	0
	ENSSSCG00000012772	BCAP31	0.723872	0
	ENSSSCG00000006994	PCM1	0.723848	0
	ENSSSCG00000005219	CDC37L1	0.723798	0
	ENSSSCG00000036926	MVB12B	0.723796	0
	ENSSSCG00000038443	ZNF639	0.723489	0
	ENSSSCG00000027444	STAU1	0.723395	0
	ENSSSCG00000017799	CPD	0.723393	0
	ENSSSCG00000028336	YIPF6	0.72252	0
	ENSSSCG00000016047	MSTN	0.722498	0
	ENSSSCG00000033074	ZCCHC24	0.722457	0
	ENSSSCG00000031452	C14orf93	0.722382	0
	ENSSSCG00000033692	B3GALNT2	0.722002	0
	ENSSSCG00000030326	TCP11L1	0.721886	0
	ENSSSCG00000014165	TTC37	0.721789	0
	ENSSSCG00000008268	AUP1	0.72169	0
	ENSSSCG00000016874	PAIP1	0.721639	0
	ENSSSCG00000023714	SLC31A2	0.721586	0
	ENSSSCG00000022192	NCAPD3	0.721509	0
	ENSSSCG00000033301	THAP7	0.721459	0
	ENSSSCG00000001805	WHAMM	0.720941	0
	ENSSSCG00000039060	RASSF3	0.72093	0
	ENSSSCG00000010142	RYR2	0.720883	0
	ENSSSCG00000010180	TTC13	0.720874	0
	ENSSSCG00000014116	MTX3	0.720813	0
	ENSSSCG00000011253	OXSR1	0.720726	0
	ENSSSCG00000030369	YARS1	0.720719	0
	ENSSSCG00000034973	CXCL12	0.720673	0
	ENSSSCG00000029652	TMBIM6	0.720551	0
	ENSSSCG00000017546	ZNF652	0.720474	0
	ENSSSCG00000001924	ENSSSCG00000001924	0.720375	0
	ENSSSCG00000034883	AMIGO1	0.720362	0
	ENSSSCG00000002008	ENSSSCG00000002008	0.720212	0
	ENSSSCG00000010947	FBP2	0.720092	0
	ENSSSCG00000005713	PLPP7	0.719937	0
	ENSSSCG00000017670	RPS6KB1	0.719779	0
	ENSSSCG00000003401	KIF1B	0.719581	0
	ENSSSCG00000038760	ANKRD40	0.719392	0
	ENSSSCG00000036658	PSMD8	0.71937	0
	ENSSSCG00000012163	RPS6KA3	0.719316	0
	ENSSSCG00000003809	JAK1	0.719084	0
	ENSSSCG00000037334	ADSS1	0.718936	0
	ENSSSCG00000004272	LMBRD1	0.718879	0
	ENSSSCG00000034562	TMEM203	0.718709	0
	ENSSSCG00000029633	USP24	0.718578	0
	ENSSSCG00000028266	TMUB1	0.718334	0
	ENSSSCG00000006554	C1orf43	0.718284	0
	ENSSSCG00000027700	RPRD1A	0.718264	0
	ENSSSCG00000029285	ZNF75A	0.718083	0
	ENSSSCG00000028949	NUP35	0.718082	0
	ENSSSCG00000028148	DMD	0.717806	0
	ENSSSCG00000012743	MTMR1	0.717354	0
	ENSSSCG00000034017	KPNA6	0.717276	0
	ENSSSCG00000029343	MFSD11	0.717196	0
	ENSSSCG00000003107	ARHGAP35	0.717192	0
	ENSSSCG00000039885	PTP4A2	0.717104	0
	ENSSSCG00000001563	STK38	0.717094	0
	ENSSSCG00000031899	JSRP1	0.71697	0
	ENSSSCG00000027778	ENSSSCG00000027778	0.716944	0
	ENSSSCG00000017672	MED13	0.716943	0
	ENSSSCG00000004103	PCMT1	0.71691	0
	ENSSSCG00000031083	SZRD1	0.716767	0
	ENSSSCG00000009994	MTMR3	0.716614	0
	ENSSSCG00000023710	REEP1	0.716413	0
	ENSSSCG00000005291	TLE1	0.716331	0
	ENSSSCG00000001667	ZNF318	0.716328	0
	ENSSSCG00000032216	ATMIN	0.716321	0
	ENSSSCG00000013344	ANO5	0.716239	0
	ENSSSCG00000033687	ATG101	0.716222	0
	ENSSSCG00000001436	RNF5	0.716062	0
	ENSSSCG00000001819	MAN2A2	0.715817	0
	ENSSSCG00000016189	AAMP	0.715777	0
	ENSSSCG00000012102	ENSSSCG00000012102	0.715681	0
	ENSSSCG00000028771	MEF2A	0.71545	0
	ENSSSCG00000028475	KPNA1	0.71544	0
	ENSSSCG00000006390	CASQ1	0.71544	0
	ENSSSCG00000010824	RAB3GAP2	0.715236	0
	ENSSSCG00000012569	ATG4A	0.715212	0
	ENSSSCG00000012371	AR	0.715143	0
	ENSSSCG00000011301	ZDHHC3	0.71505	0
	ENSSSCG00000005955	EFR3A	0.714997	0
	ENSSSCG00000002703	TERF2IP	0.714964	0
	ENSSSCG00000039887	MARCHF5	0.71454	0
	ENSSSCG00000001075	DEK	0.714446	0
	ENSSSCG00000008621	NBAS	0.714009	0
	ENSSSCG00000016572	TNPO3	0.713871	0
	ENSSSCG00000013233	CELF1	0.713846	0
	ENSSSCG00000002378	MLH3	0.713841	0
	ENSSSCG00000001863	TMEM266	0.713734	0
	ENSSSCG00000001621	TFEB	0.713633	0
	ENSSSCG00000010433	SGMS1	0.713584	0
	ENSSSCG00000030155	PHF10	0.713512	0
	ENSSSCG00000009914	ENSSSCG00000009914	0.713509	0
	ENSSSCG00000011514	MITF	0.713472	0
	ENSSSCG00000010802	UCHL5	0.713397	0
	ENSSSCG00000009310	POLR1D	0.713317	0
	ENSSSCG00000008363	AFTPH	0.713196	0
	ENSSSCG00000009178	H2AFZ	0.713097	0
	ENSSSCG00000004719	CDAN1	0.713089	0
	ENSSSCG00000002841	N4BP1	0.713059	0
	ENSSSCG00000007395	SYS1	0.712344	0
	ENSSSCG00000017402	STAT5A	0.712333	0
	ENSSSCG00000038026	RAB12	0.712331	0
	ENSSSCG00000003104	STRN4	0.711862	0
	ENSSSCG00000009053	RNF150	0.711801	0
	ENSSSCG00000024614	ITSN1	0.711651	0
	ENSSSCG00000013435	MBD3	0.71118	0
	ENSSSCG00000038465	VAPA	0.711113	0
	ENSSSCG00000016441	ENSSSCG00000016441	0.71108	0
	ENSSSCG00000006267	PCMTD1	0.710902	0
	ENSSSCG00000027131	KLHDC10	0.710851	0
	ENSSSCG00000003461	RSC1A1	0.710804	0
	ENSSSCG00000000019	NUP50	0.710459	0
	ENSSSCG00000015566	EDEM3	0.710243	0
	ENSSSCG00000011166	ZMYND11	0.710183	0
	ENSSSCG00000016760	C7orf25	0.710076	0
	ENSSSCG00000002381	NEK9	0.709928	0
	ENSSSCG00000021427	DCTN4	0.709878	0
	ENSSSCG00000004318	RRAGD	0.709675	0
	ENSSSCG00000028902	RB1CC1	0.709593	0
	ENSSSCG00000004729	ENSSSCG00000004729	0.709451	0
	ENSSSCG00000011794	SENP2	0.709264	0
	ENSSSCG00000009226	KLHL8	0.709261	0
	ENSSSCG00000010563	BTRC	0.709175	0
	ENSSSCG00000012322	KDM5C	0.708745	0
	ENSSSCG00000022197	HS6ST1	0.708612	0
	ENSSSCG00000011454	SFMBT1	0.708568	0
	ENSSSCG00000000462	RXYLT1	0.708432	0
	ENSSSCG00000011769	FXR1	0.708414	0
	ENSSSCG00000001892	SCAMP2	0.7084	0
	ENSSSCG00000011720	MBNL1	0.708388	0
	ENSSSCG00000003642	INPP5B	0.708324	0
	ENSSSCG00000033732	ANKRD10	0.708317	0
	ENSSSCG00000042162	KCNJ11	0.708179	0
	ENSSSCG00000013406	CTR9	0.708069	0
	ENSSSCG00000009259	PAQR3	0.707766	0
	ENSSSCG00000017407	GHDC	0.707539	0
	ENSSSCG00000022903	NAPEPLD	0.707456	0
	ENSSSCG00000002723	AARS1	0.707415	0
	ENSSSCG00000000887	ENSSSCG00000000887	0.707176	0
	ENSSSCG00000031073	BABAM1	0.70677	0
	ENSSSCG00000037341	RNF220	0.706544	0
	ENSSSCG00000001689	GTPBP2	0.706507	0
	ENSSSCG00000030487	ENSSSCG00000030487	0.706413	0
	ENSSSCG00000010816	TGFB2	0.706172	0
	ENSSSCG00000009814	ANAPC5	0.706109	0
	ENSSSCG00000009713	CLCN3	0.705633	0
	ENSSSCG00000029471	STAC3	0.705548	0
	ENSSSCG00000022353	RAP1GDS1	0.705507	0
	ENSSSCG00000051291	ENSSSCG00000051291	0.705492	0
	ENSSSCG00000016846	WDR70	0.705422	0
	ENSSSCG00000038505	MSI2	0.705327	0
	ENSSSCG00000028225	DICER1	0.705305	0
	ENSSSCG00000013650	ENSSSCG00000013650	0.705253	0
	ENSSSCG00000026004	MSRB3	0.705019	0
	ENSSSCG00000026898	FAM149B1	0.704932	0
	ENSSSCG00000025942	MCCC1	0.704862	0
	ENSSSCG00000024481	PDE4DIP	0.704814	0
	ENSSSCG00000006628	PSMD4	0.704781	0
	ENSSSCG00000027988	ENSSSCG00000027988	0.704749	0
	ENSSSCG00000001080	CDKAL1	0.704604	0
	ENSSSCG00000032198	SPOPL	0.704572	0
	ENSSSCG00000038359	ENSSSCG00000038359	0.704419	0
	ENSSSCG00000006663	OTUD7B	0.704352	0
	ENSSSCG00000012251	USP9X	0.704317	0
	ENSSSCG00000009134	EGF	0.704208	0
	ENSSSCG00000009793	CLIP1	0.704154	0
	ENSSSCG00000016907	DHX29	0.704091	0
	ENSSSCG00000005300	VCP	0.703992	0
	ENSSSCG00000001779	ZFAND6	0.703836	0
	ENSSSCG00000003566	NUDC	0.703769	0
	ENSSSCG00000016111	FZD7	0.703744	0
	ENSSSCG00000008167	CNOT11	0.703399	0
	ENSSSCG00000026536	DCUN1D2	0.703282	0
	ENSSSCG00000020965	LYSMD1	0.703205	0
	ENSSSCG00000011783	EIF2B5	0.703159	0
	ENSSSCG00000013362	UEVLD	0.703148	0
	ENSSSCG00000010327	POLR3A	0.703126	0
	ENSSSCG00000039969	THAP1	0.703002	0
	ENSSSCG00000026473	ABCA8	0.702856	0
	ENSSSCG00000002467	ASB2	0.702769	0
	ENSSSCG00000016207	RETREG2	0.702745	0
	ENSSSCG00000006729	TENT5C	0.702564	0
	ENSSSCG00000010566	FBXW4	0.702552	0
	ENSSSCG00000046387	PSMD2	0.702342	0
	ENSSSCG00000027128	LONP1	0.702335	0
	ENSSSCG00000026001	DNAJC1	0.702133	0
	ENSSSCG00000027551	NUDT15	0.701959	0
	ENSSSCG00000022212	SNRNP35	0.701735	0
	ENSSSCG00000017073	FAM114A2	0.70153	0
	ENSSSCG00000006559	ENSSSCG00000006559	0.701369	0
	ENSSSCG00000034860	HSCB	0.70134	0
	ENSSSCG00000010172	ENSSSCG00000010172	0.701326	0
	ENSSSCG00000003586	EPB41	0.701181	0
	ENSSSCG00000001346	ABCF1	0.701102	0
	ENSSSCG00000022404	SLC3A2	0.701048	0
	ENSSSCG00000021343	ZEB2	0.700839	0
	ENSSSCG00000015455	CUL1	0.700636	0
	ENSSSCG00000032060	ENSSSCG00000032060	0.700626	0
	ENSSSCG00000028406	FOCAD	0.700456	0
	ENSSSCG00000003760	TTLL7	0.700314	0
	ENSSSCG00000001904	CLK3	0.700297	0
	ENSSSCG00000039719	ZDHHC4	0.70023	0
	ENSSSCG00000034406	MRPL58	0.700096	0
	ENSSSCG00000011972	FILIP1L	0.699974	0
	ENSSSCG00000002867	CEBPG	0.699935	0
	ENSSSCG00000000176	DDX23	0.699889	0
	ENSSSCG00000001402	NFKBIL1	0.699873	0
	ENSSSCG00000008175	CHST10	0.699722	0
	ENSSSCG00000016509	ENSSSCG00000016509	0.699708	0
	ENSSSCG00000016720	PGAM2	0.699493	0
	ENSSSCG00000002441	PPP4R3A	0.699427	0
	ENSSSCG00000025768	CALM1	0.699086	0
	ENSSSCG00000021669	MARK3	0.698839	0
	ENSSSCG00000042430	ENSSSCG00000042430	0.698812	0
	ENSSSCG00000006835	SARS1	0.698706	0
	ENSSSCG00000028592	TM2D2	0.698661	0
	ENSSSCG00000013245	ARFGAP2	0.698453	0
	ENSSSCG00000038607	GADL1	0.698353	0
	ENSSSCG00000016828	ENSSSCG00000016828	0.698213	0
	ENSSSCG00000032674	TCEA3	0.698196	0
	ENSSSCG00000011117	UPF2	0.697977	0
	ENSSSCG00000035795	SUMO3	0.697885	0
	ENSSSCG00000021466	BMT2	0.697866	0
	ENSSSCG00000012181	PDK3	0.697802	0
	ENSSSCG00000038731	STX18	0.697768	0
	ENSSSCG00000023112	PDS5A	0.69775	0
	ENSSSCG00000035344	UBE2S	0.697709	0
	ENSSSCG00000028606	ZBTB7B	0.697444	0
	ENSSSCG00000012542	FAM199X	0.697381	0
	ENSSSCG00000013347	PRMT3	0.697031	0
	ENSSSCG00000015845	GTF2E2	0.696978	0
	ENSSSCG00000015360	ANKMY2	0.696792	0
	ENSSSCG00000012403	OGT	0.696486	0
	ENSSSCG00000000202	MCRS1	0.696434	0
	ENSSSCG00000010200	CSGALNACT2	0.696392	0
	ENSSSCG00000037647	TFDP2	0.696236	0
	ENSSSCG00000042004	ENSSSCG00000042004	0.696129	0
	ENSSSCG00000017352	CCDC43	0.696039	0
	ENSSSCG00000016212	ANKZF1	0.695837	0
	ENSSSCG00000022790	SNX2	0.695716	0
	ENSSSCG00000023297	SCRN3	0.695601	0
	ENSSSCG00000015011	ENSSSCG00000015011	0.695464	0
	ENSSSCG00000007560	TMEM184A	0.695453	0
	ENSSSCG00000008693	NOP14	0.695332	0
	ENSSSCG00000002822	AMFR	0.695328	0
	ENSSSCG00000006388	DCAF8	0.695302	0
	ENSSSCG00000017836	PAFAH1B1	0.695214	0
	ENSSSCG00000008971	USO1	0.695199	0
	ENSSSCG00000033385	ENSSSCG00000033385	0.695177	0
	ENSSSCG00000005627	AK1	0.695174	0
	ENSSSCG00000007272	CHMP4B	0.694966	0
	ENSSSCG00000015283	PIK3C2B	0.694949	0
	ENSSSCG00000000076	SGSM3	0.694848	0
	ENSSSCG00000012739	TMEM185A	0.694697	0
	ENSSSCG00000011562	EMC3	0.69459	0
	ENSSSCG00000002629	FBXO9	0.69456	0
	ENSSSCG00000026617	EIF2S2	0.69441	0
	ENSSSCG00000010309	ZSWIM8	0.694352	0
	ENSSSCG00000021353	TMX4	0.69414	0
	ENSSSCG00000036643	RBSN	0.69409	0
	ENSSSCG00000036952	GTPBP8	0.693996	0
	ENSSSCG00000007088	ENSSSCG00000007088	0.693931	0
	ENSSSCG00000005126	PLAA	0.693559	0
	ENSSSCG00000039550	EMC4	0.693521	0
	ENSSSCG00000010358	OPN4	0.693399	0
	ENSSSCG00000038534	TSR1	0.693265	0
	ENSSSCG00000004979	MYO9A	0.693228	0
	ENSSSCG00000038904	FRAT2	0.693109	0
	ENSSSCG00000029311	MYPN	0.692948	0
	ENSSSCG00000023354	ACAD9	0.692916	0
	ENSSSCG00000020702	SENP6	0.692896	0
	ENSSSCG00000004829	CACHD1	0.692655	0
	ENSSSCG00000028513	VKORC1L1	0.692595	0
	ENSSSCG00000006156	ENSSSCG00000006156	0.692397	0
	ENSSSCG00000014893	NARS2	0.692277	0
	ENSSSCG00000028168	TAF7	0.692059	0
	ENSSSCG00000006307	RCSD1	0.692045	0
	ENSSSCG00000017301	TLK2	0.692019	0
	ENSSSCG00000011917	NAA50	0.691997	0
	ENSSSCG00000006342	UHMK1	0.691858	0
	ENSSSCG00000028172	FAM78A	0.691837	0
	ENSSSCG00000013891	CCDC124	0.691735	0
	ENSSSCG00000012171	PRDX4	0.691584	0
	ENSSSCG00000014170	CAST	0.691379	0
	ENSSSCG00000021285	RNF216	0.691248	0
	ENSSSCG00000011642	RYK	0.69116	0
	ENSSSCG00000005313	CCDC107	0.691146	0
	ENSSSCG00000003738	MAPRE2	0.691106	0
	ENSSSCG00000027613	TRDN	0.690982	0
	ENSSSCG00000016606	ASB15	0.690813	0
	ENSSSCG00000021310	LIN9	0.690813	0
	ENSSSCG00000031629	MOSMO	0.690693	0
	ENSSSCG00000010143	MTR	0.690666	0
	ENSSSCG00000004634	AP4E1	0.69037	0
	ENSSSCG00000010092	PI4KA	0.690337	0
	ENSSSCG00000032357	APPL1	0.690334	0
	ENSSSCG00000022545	CALM3	0.690311	0
	ENSSSCG00000008008	STUB1	0.690292	0
	ENSSSCG00000017608	ENSSSCG00000017608	0.690201	0
	ENSSSCG00000015113	ABCG4	0.690091	0
	ENSSSCG00000002722	DDX19B	0.689989	0
	ENSSSCG00000000071	ST13	0.689928	0
	ENSSSCG00000007949	SRL	0.689853	0
	ENSSSCG00000029066	IDI1	0.689814	0
	ENSSSCG00000026960	ENSSSCG00000026960	0.689786	0
	ENSSSCG00000012325	SMC1A	0.689646	0
	ENSSSCG00000009622	POLR3D	0.689606	0
	ENSSSCG00000033669	RDH10	0.689524	0
	ENSSSCG00000007531	FAM217B	0.689508	0
	ENSSSCG00000003652	AKIRIN1	0.689502	0
	ENSSSCG00000039425	BPGM	0.689326	0
	ENSSSCG00000032657	RPL3L	0.689269	0
	ENSSSCG00000008309	SPR	0.689216	0
	ENSSSCG00000010834	MIA3	0.689206	0
	ENSSSCG00000021200	ENSSSCG00000021200	0.68912	0
	ENSSSCG00000013523	SAFB2	0.689104	0
	ENSSSCG00000022161	ZNF251	0.689093	0
	ENSSSCG00000009890	MAPKAPK5	0.68908	0
	ENSSSCG00000006490	SMG5	0.688943	0
	ENSSSCG00000038714	MFSD9	0.688898	0
	ENSSSCG00000048439	RALA	0.688843	0
	ENSSSCG00000032180	MCM7	0.688824	0
	ENSSSCG00000040918	ENSSSCG00000040918	0.688777	0
	ENSSSCG00000020954	PCGF6	0.688682	0
	ENSSSCG00000014917	CCDC81	0.688675	0
	ENSSSCG00000022668	ZFP1	0.688477	0
	ENSSSCG00000006774	PPM1J	0.688476	0
	ENSSSCG00000007460	ARFGEF2	0.688256	0
	ENSSSCG00000033298	ENSSSCG00000033298	0.688252	0
	ENSSSCG00000023266	FOXJ3	0.688091	0
	ENSSSCG00000017712	AP2B1	0.688	0
	ENSSSCG00000013919	ENSSSCG00000013919	0.687995	0
	ENSSSCG00000024972	CCDC25	0.687889	0
	ENSSSCG00000014577	TMEM9B	0.687608	0
	ENSSSCG00000012988	EHBP1L1	0.687563	0
	ENSSSCG00000009071	JADE1	0.687473	0
	ENSSSCG00000002352	ZNF410	0.687428	0
	ENSSSCG00000026269	RAB29	0.687381	0
	ENSSSCG00000016772	VPS41	0.68722	0
	ENSSSCG00000001806	FSD2	0.687212	0
	ENSSSCG00000014014	TBC1D9B	0.687156	0
	ENSSSCG00000029198	CUL5	0.687	0
	ENSSSCG00000000233	ACVR1B	0.686978	0
	ENSSSCG00000009556	CUL4A	0.686833	0
	ENSSSCG00000025531	SSPN	0.686826	0
	ENSSSCG00000017336	HEXIM1	0.686716	0
	ENSSSCG00000009305	GTF3A	0.686714	0
	ENSSSCG00000010703	HTRA1	0.686711	0
	ENSSSCG00000010267	LRRC20	0.68671	0
	ENSSSCG00000004517	CXXC1	0.686589	0
	ENSSSCG00000003812	PGM1	0.686477	0
	ENSSSCG00000001868	TSPAN3	0.686365	0
	ENSSSCG00000009864	MED13L	0.686351	0
	ENSSSCG00000034709	ENSSSCG00000034709	0.686338	0
	ENSSSCG00000008339	GFPT1	0.686222	0
	ENSSSCG00000011257	ACVR2B	0.68622	0
	ENSSSCG00000001068	CAP2	0.686013	0
	ENSSSCG00000003713	HRH4	0.685957	0
	ENSSSCG00000008130	CIAO1	0.685945	0
	ENSSSCG00000015233	RPUSD4	0.685835	0
	ENSSSCG00000024197	USP48	0.685818	0
	ENSSSCG00000013005	VPS51	0.685702	0
	ENSSSCG00000025321	MAZ	0.685627	0
	ENSSSCG00000032467	RAB5C	0.685597	0
	ENSSSCG00000010606	SLK	0.685501	0
	ENSSSCG00000012910	RPS6KB2	0.685295	0
	ENSSSCG00000029594	WBP1L	0.685121	0
	ENSSSCG00000017213	JPT1	0.684973	0
	ENSSSCG00000008097	TTL	0.684854	0
	ENSSSCG00000009733	GOLGA3	0.684851	0
	ENSSSCG00000015835	DUSP26	0.684765	0
	ENSSSCG00000006626	PI4KB	0.684756	0
	ENSSSCG00000017613	COIL	0.684685	0
	ENSSSCG00000011803	EIF4A2	0.684642	0
	ENSSSCG00000011353	PFKFB4	0.684616	0
	ENSSSCG00000026161	E2F6	0.684386	0
	ENSSSCG00000004624	MAPK6	0.684386	0
	ENSSSCG00000038436	HYPK	0.684362	0
	ENSSSCG00000000571	ABCC9	0.684316	0
	ENSSSCG00000014901	PCF11	0.684277	0
	ENSSSCG00000008274	ENSSSCG00000008274	0.68425	0
	ENSSSCG00000032007	RTN4	0.684184	0
	ENSSSCG00000024938	SH3BP5	0.684081	0
	ENSSSCG00000031636	ENSSSCG00000031636	0.683903	0
	ENSSSCG00000020899	CDC16	0.683717	0
	ENSSSCG00000026644	DDX46	0.683701	0
	ENSSSCG00000011402	IFRD2	0.683693	0
	ENSSSCG00000013460	OAZ1	0.683622	0
	ENSSSCG00000011010	C9orf72	0.683575	0
	ENSSSCG00000008068	IARS1	0.683504	0
	ENSSSCG00000000158	RTCB	0.683346	0
	ENSSSCG00000023667	KEAP1	0.683275	0
	ENSSSCG00000010900	DENND1B	0.683175	0
	ENSSSCG00000022869	BCAP29	0.683071	0
	ENSSSCG00000028113	CAPZA2	0.68307	0
	ENSSSCG00000006494	SLC25A44	0.683068	0
	ENSSSCG00000008479	DHX57	0.68293	0
	ENSSSCG00000015862	LIMS2	0.682786	0
	ENSSSCG00000010315	ADK	0.682685	0
	ENSSSCG00000005441	ELP1	0.682625	0
	ENSSSCG00000002681	HSDL1	0.682502	0
	ENSSSCG00000031332	NAA30	0.682485	0
	ENSSSCG00000008619	DDX1	0.682463	0
	ENSSSCG00000017335	HEXIM2	0.68241	0
	ENSSSCG00000030289	PTPN11	0.682405	0
	ENSSSCG00000010672	RAB11FIP2	0.682287	0
	ENSSSCG00000028282	SLC1A4	0.682216	0
	ENSSSCG00000005066	EXOC5	0.682167	0
	ENSSSCG00000002714	WDR59	0.681978	0
	ENSSSCG00000003805	PDE4B	0.681968	0
	ENSSSCG00000013429	STK11	0.681888	0
	ENSSSCG00000009241	COPS4	0.681837	0
	ENSSSCG00000033030	FBXO45	0.68182	0
	ENSSSCG00000004432	HDAC2	0.681766	0
	ENSSSCG00000028033	SECISBP2	0.681729	0
	ENSSSCG00000027722	BMP2K	0.681629	0
	ENSSSCG00000000078	TNRC6B	0.681393	0
	ENSSSCG00000038561	ENSSSCG00000038561	0.681278	0
	ENSSSCG00000013011	SAC3D1	0.681245	0
	ENSSSCG00000040396	SSNA1	0.681019	0
	ENSSSCG00000028097	GPBP1L1	0.680962	0
	ENSSSCG00000017953	FXR2	0.680861	0
	ENSSSCG00000040434	KANSL3	0.680789	0
	ENSSSCG00000014331	ENSSSCG00000014331	0.680757	0
	ENSSSCG00000009776	SBNO1	0.680722	0
	ENSSSCG00000002140	KLHL33	0.680593	0
	ENSSSCG00000009142	SEC24B	0.680506	0
	ENSSSCG00000000077	ADSL	0.680491	0
	ENSSSCG00000037594	PNISR	0.680462	0
	ENSSSCG00000036001	RNF170	0.68045	0
	ENSSSCG00000038222	CACUL1	0.680364	0
	ENSSSCG00000011953	ZBTB11	0.680347	0
	ENSSSCG00000013837	AKAP8	0.680311	0
	ENSSSCG00000014946	CEP295	0.680267	0
	ENSSSCG00000024253	CTCF	0.680237	0
	ENSSSCG00000015648	EIF2D	0.679898	0
	ENSSSCG00000017940	GPS2	0.679871	0
	ENSSSCG00000007315	AAR2	0.679732	0
	ENSSSCG00000016158	LANCL1	0.679654	0
	ENSSSCG00000008852	MAP9	0.679506	0
	ENSSSCG00000033744	ENSSSCG00000033744	0.679445	0
	ENSSSCG00000025440	ELOA	0.67938	0
	ENSSSCG00000010016	MORC2	0.679311	0
	ENSSSCG00000013554	TRIP10	0.679236	0
	ENSSSCG00000006927	PKN2	0.679223	0
	ENSSSCG00000031172	RNF11	0.679035	0
	ENSSSCG00000007907	USP7	0.679032	0
	ENSSSCG00000011845	PCYT1A	0.67886	0
	ENSSSCG00000002508	SETD3	0.678819	0
	ENSSSCG00000009308	LNX2	0.678722	0
	ENSSSCG00000024125	KPNA3	0.678674	0
	ENSSSCG00000030947	ZFAT	0.678595	0
	ENSSSCG00000015632	ENSSSCG00000015632	0.678579	0
	ENSSSCG00000027135	PPM1G	0.678548	0
	ENSSSCG00000013235	MADD	0.678297	0
	ENSSSCG00000010360	BMPR1A	0.678267	0
	ENSSSCG00000010311	CAMK2G	0.678258	0
	ENSSSCG00000037267	MAX	0.678252	0
	ENSSSCG00000016192	PLCD4	0.677956	0
	ENSSSCG00000013752	STX10	0.677912	0
	ENSSSCG00000011243	GOLGA4	0.67788	0
	ENSSSCG00000004390	SESN1	0.677668	0
	ENSSSCG00000004538	WDR7	0.677631	0
	ENSSSCG00000031459	KMT5B	0.677436	0
	ENSSSCG00000008980	SCARB2	0.677353	0
	ENSSSCG00000013426	PWWP3A	0.677304	0
	ENSSSCG00000017913	ENSSSCG00000017913	0.677167	0
	ENSSSCG00000027777	PRRG1	0.677119	0
	ENSSSCG00000037642	ARID3A	0.676921	0
	ENSSSCG00000022895	CRYBG3	0.676853	0
	ENSSSCG00000008317	ENSSSCG00000008317	0.676672	0
	ENSSSCG00000030378	LIMK1	0.676665	0
	ENSSSCG00000006762	AP4B1	0.676559	0
	ENSSSCG00000011615	RAB7A	0.676414	0
	ENSSSCG00000012366	LAS1L	0.676321	0
	ENSSSCG00000032782	PNPO	0.676223	0
	ENSSSCG00000033126	FAM168B	0.67614	0
	ENSSSCG00000008227	ST3GAL5	0.676002	0
	ENSSSCG00000027230	SLC35G1	0.675997	0
	ENSSSCG00000006202	CSPP1	0.675953	0
	ENSSSCG00000005436	RAD23B	0.675905	0
	ENSSSCG00000012911	CARNS1	0.675868	0
	ENSSSCG00000011287	HHATL	0.675811	0
	ENSSSCG00000012940	B4GAT1	0.675722	0
	ENSSSCG00000005575	RC3H2	0.675663	0
	ENSSSCG00000022725	FLOT1	0.675443	0
	ENSSSCG00000027342	BAZ1B	0.675439	0
	ENSSSCG00000015423	DNAJC2	0.67543	0
	ENSSSCG00000017513	NPEPPS	0.675278	0
	ENSSSCG00000017818	SERPINF1	0.675225	0
	ENSSSCG00000026276	ZBTB40	0.675069	0
	ENSSSCG00000000890	NEDD1	0.675007	0
	ENSSSCG00000006703	PRKAB2	0.674998	0
	ENSSSCG00000003385	PARK7	0.674856	0
	ENSSSCG00000003156	HRC	0.674843	0
	ENSSSCG00000009220	DMP1	0.674713	0
	ENSSSCG00000000189	LMBR1L	0.674674	0
	ENSSSCG00000012713	ATP11C	0.674659	0
	ENSSSCG00000023495	PITHD1	0.67464	0
	ENSSSCG00000004249	CEP85L	0.67461	0
	ENSSSCG00000000958	DYRK2	0.67458	0
	ENSSSCG00000015107	VPS11	0.674568	0
	ENSSSCG00000024789	SRRT	0.674558	0
	ENSSSCG00000025900	SH3BP5L	0.674452	0
	ENSSSCG00000023357	REST	0.674451	0
	ENSSSCG00000034677	ENSSSCG00000034677	0.674445	0
	ENSSSCG00000021977	ENSSSCG00000021977	0.674408	0
	ENSSSCG00000000702	ZNF384	0.674323	0
	ENSSSCG00000034616	LRRC58	0.674294	0
	ENSSSCG00000011858	ZNF148	0.674185	0
	ENSSSCG00000004761	ZFYVE19	0.674183	0
	ENSSSCG00000021802	ABHD17B	0.674153	0
	ENSSSCG00000037549	GCLM	0.674085	0
	ENSSSCG00000009480	NDFIP2	0.674027	0
	ENSSSCG00000009560	TFDP1	0.673922	0
	ENSSSCG00000026392	BSDC1	0.673901	0
	ENSSSCG00000037558	YY1	0.67389	0
	ENSSSCG00000044227	NRG4	0.673859	0
	ENSSSCG00000020809	B3GAT3	0.673716	0
	ENSSSCG00000037153	FEM1A	0.673697	0
	ENSSSCG00000007516	STX16-NPEPL1	0.673682	0
	ENSSSCG00000016193	CNOT9	0.67362	0
	ENSSSCG00000016498	MKRN1	0.673255	0
	ENSSSCG00000037420	TMEM170B	0.673172	0
	ENSSSCG00000022479	UBR5	0.673121	0
	ENSSSCG00000043102	ENSSSCG00000043102	0.673109	0
	ENSSSCG00000025534	CSE1L	0.673102	0
	ENSSSCG00000004169	HBS1L	0.673066	0
	ENSSSCG00000006024	EBAG9	0.673053	0
	ENSSSCG00000010239	RUFY2	0.673013	0
	ENSSSCG00000004120	SHPRH	0.672918	0
	ENSSSCG00000023318	MARS1	0.672912	0
	ENSSSCG00000014098	WDR41	0.672872	0
	ENSSSCG00000017514	KPNB1	0.672805	0
	ENSSSCG00000022906	ENSSSCG00000022906	0.672752	0
	ENSSSCG00000004070	SCAF8	0.672745	0
	ENSSSCG00000016834	LMBRD2	0.672725	0
	ENSSSCG00000000746	WASHC1	0.672647	0
	ENSSSCG00000034859	GADD45GIP1	0.672454	0
	ENSSSCG00000036610	ARMC8	0.672423	0
	ENSSSCG00000017069	LARP1	0.672303	0
	ENSSSCG00000013453	ENSSSCG00000013453	0.672293	0
	ENSSSCG00000005460	DNAJC25	0.672164	0
	ENSSSCG00000029805	RHOBTB3	0.672129	0
	ENSSSCG00000036546	RNF141	0.672007	0
	ENSSSCG00000039652	OTUD3	0.671987	0
	ENSSSCG00000001971	HECTD1	0.671964	0
	ENSSSCG00000036924	PSMA4	0.671874	0
	ENSSSCG00000009962	TFIP11	0.671805	0
	ENSSSCG00000001556	MAPK14	0.67178	0
	ENSSSCG00000035223	ENSSSCG00000035223	0.671766	0
	ENSSSCG00000021410	STRAP	0.671367	0
	ENSSSCG00000006179	STAU2	0.671271	0
	ENSSSCG00000035057	RUNDC1	0.671253	0
	ENSSSCG00000007337	CTNNBL1	0.671136	0
	ENSSSCG00000032810	ENSSSCG00000032810	0.671093	0
	ENSSSCG00000015509	COP1	0.671026	0
	ENSSSCG00000040053	LSMEM1	0.670951	0
	ENSSSCG00000003814	EFCAB7	0.670885	0
	ENSSSCG00000016817	TARS1	0.670839	0
	ENSSSCG00000037439	TRAPPC4	0.670828	0
	ENSSSCG00000035410	IWS1	0.670762	0
	ENSSSCG00000021664	MAU2	0.670712	0
	ENSSSCG00000011494	PSMD6	0.670631	0
	ENSSSCG00000009557	PCID2	0.670446	0
	ENSSSCG00000035320	ASB14	0.670426	0
	ENSSSCG00000027293	TNPO1	0.67041	0
	ENSSSCG00000011622	KBTBD12	0.670368	0
	ENSSSCG00000013635	TIMM29	0.670286	0
	ENSSSCG00000015670	GTDC1	0.670279	0
	ENSSSCG00000005777	TXNL4A	0.670207	0
	ENSSSCG00000022164	ENSSSCG00000022164	0.670108	0
	ENSSSCG00000003943	MED8	0.669997	0
	ENSSSCG00000031608	ENSSSCG00000031608	0.669967	0
	ENSSSCG00000004399	SLC22A16	0.669958	0
	ENSSSCG00000024240	CCDC9	0.669786	0
	ENSSSCG00000024279	ZMAT5	0.669709	0
	ENSSSCG00000004351	USP45	0.669646	0
	ENSSSCG00000017047	CLINT1	0.669637	0
	ENSSSCG00000008098	POLR1B	0.669541	0
	ENSSSCG00000015960	MAP3K20	0.669488	0
	ENSSSCG00000014081	CERT1	0.669468	0
	ENSSSCG00000014129	ZCCHC9	0.669437	0
	ENSSSCG00000010243	CCAR1	0.669356	0
	ENSSSCG00000026753	OSBPL11	0.669221	0
	ENSSSCG00000001884	COMMD4	0.669135	0
	ENSSSCG00000004148	CCDC28A	0.669012	0
	ENSSSCG00000024232	CCDC91	0.668956	0
	ENSSSCG00000017371	TMEM101	0.668838	0
	ENSSSCG00000024623	USP25	0.668802	0
	ENSSSCG00000001641	UBR2	0.668773	0
	ENSSSCG00000011653	PCCB	0.668703	0
	ENSSSCG00000029262	GOSR1	0.668683	0
	ENSSSCG00000025028	XIAP	0.668673	0
	ENSSSCG00000022454	NRBP1	0.668621	0
	ENSSSCG00000024296	NKIRAS1	0.668589	0
	ENSSSCG00000029168	MARF1	0.668584	0
	ENSSSCG00000003863	ZFYVE9	0.668455	0
	ENSSSCG00000004747	RTF1	0.668445	0
	ENSSSCG00000040912	SNX6	0.668442	0
	ENSSSCG00000014835	C2CD3	0.668258	0
	ENSSSCG00000004943	MAP2K1	0.668171	0
	ENSSSCG00000002547	KLC1	0.66811	0
	ENSSSCG00000001865	SCAPER	0.668088	0
	ENSSSCG00000035867	GFOD1	0.668077	0
	ENSSSCG00000008981	ENSSSCG00000008981	0.668027	0
MYH4	ENSSSCG00000015105	SLC37A4	0.888658	0
	ENSSSCG00000005627	AK1	0.871436	0
	ENSSSCG00000016720	PGAM2	0.859304	0
	ENSSSCG00000012911	CARNS1	0.852376	0
	ENSSSCG00000038607	GADL1	0.852092	0
	ENSSSCG00000003812	PGM1	0.841835	0
	ENSSSCG00000003521	ENSSSCG00000003521	0.838325	0
	ENSSSCG00000013366	ENSSSCG00000013366	0.836749	0
	ENSSSCG00000001930	ENSSSCG00000001930	0.832449	0
	ENSSSCG00000038323	ACTN3	0.831446	0
	ENSSSCG00000003814	EFCAB7	0.828955	0
	ENSSSCG00000032556	ALDOA	0.824461	0
	ENSSSCG00000017215	SLC16A5	0.823749	0
	ENSSSCG00000039425	BPGM	0.817901	0
	ENSSSCG00000010947	FBP2	0.812361	0
	ENSSSCG00000009134	EGF	0.812252	0
	ENSSSCG00000017904	ENO3	0.809891	0
	ENSSSCG00000015872	GPD2	0.808437	0
	ENSSSCG00000021129	PFKM	0.807947	0
	ENSSSCG00000008003	HAGHL	0.807085	0
	ENSSSCG00000040507	PDLIM7	0.803505	0
	ENSSSCG00000012440	PGK1	0.80294	0
	ENSSSCG00000046707	ENSSSCG00000046707	0.798668	0
	ENSSSCG00000002873	GPI	0.796413	0
	ENSSSCG00000001872	LINGO1	0.79608	0
	ENSSSCG00000014037	ENSSSCG00000014037	0.792417	0
	ENSSSCG00000000694	GAPDH	0.790161	0
	ENSSSCG00000012411	PHKA1	0.788461	0
	ENSSSCG00000016200	PRKAG3	0.787103	0
	ENSSSCG00000007424	TNNC2	0.786837	0
	ENSSSCG00000000685	TPI1	0.785565	0
	ENSSSCG00000001931	ENSSSCG00000001931	0.781823	0
	ENSSSCG00000002844	PHKB	0.7817	0
	ENSSSCG00000007799	MYLPF	0.780117	0
	ENSSSCG00000015223	DDX25	0.779965	0
	ENSSSCG00000004570	TPM1	0.778586	0
	ENSSSCG00000006816	AHCYL1	0.771861	0
	ENSSSCG00000006754	AMPD1	0.771193	0
	ENSSSCG00000003218	MYBPC2	0.770235	0
	ENSSSCG00000042162	KCNJ11	0.769551	0
	ENSSSCG00000044227	NRG4	0.76751	0
	ENSSSCG00000033260	TNNI2	0.764094	0
	ENSSSCG00000012663	ENOX2	0.760719	0
	ENSSSCG00000030113	SHISA2	0.760629	0
	ENSSSCG00000024696	CCNYL1	0.759594	0
	ENSSSCG00000032996	SLC7A5	0.758262	0
	ENSSSCG00000002294	ARG2	0.755313	0
	ENSSSCG00000012181	PDK3	0.754257	0
	ENSSSCG00000013022	PYGM	0.754095	0
	ENSSSCG00000006872	AGL	0.751534	0
	ENSSSCG00000001863	TMEM266	0.750811	0
	ENSSSCG00000040607	MAF	0.748434	0
	ENSSSCG00000016047	MSTN	0.748144	0
	ENSSSCG00000025768	CALM1	0.74185	0
	ENSSSCG00000013377	USH1C	0.740005	0
	ENSSSCG00000010211	CCDC6	0.733616	0
	ENSSSCG00000031905	KCNS3	0.733291	0
	ENSSSCG00000014838	PGM2L1	0.732713	0
	ENSSSCG00000024814	PFKFB1	0.73175	0
	ENSSSCG00000031903	TNNT3	0.729645	0
	ENSSSCG00000023110	UBXN1	0.728529	0
	ENSSSCG00000001992	RABGGTA	0.72364	0
	ENSSSCG00000013435	MBD3	0.723288	0
	ENSSSCG00000028327	RHOBTB1	0.722589	0
	ENSSSCG00000036115	ENSSSCG00000036115	0.719313	0
	ENSSSCG00000005604	PBX3	0.718385	0
	ENSSSCG00000034191	SOX6	0.71832	0
	ENSSSCG00000033442	HCN2	0.718062	0
	ENSSSCG00000028513	VKORC1L1	0.716147	0
	ENSSSCG00000027778	ENSSSCG00000027778	0.714891	0
	ENSSSCG00000040349	HOXD8	0.714379	0
	ENSSSCG00000006390	CASQ1	0.714247	0
	ENSSSCG00000039673	ASB16	0.713717	0
	ENSSSCG00000007805	ATP2A1	0.713666	0
	ENSSSCG00000000214	GPD1	0.712468	0
	ENSSSCG00000006137	WWP1	0.711977	0
	ENSSSCG00000026527	HCN1	0.710548	0
	ENSSSCG00000016157	MYL1	0.710041	0
	ENSSSCG00000006900	DIPK1A	0.709373	0
	ENSSSCG00000007839	EEF2K	0.708964	0
	ENSSSCG00000035027	ZDHHC14	0.708374	0
	ENSSSCG00000007744	PHKG1	0.707019	0
	ENSSSCG00000025087	ASPH	0.706977	0
	ENSSSCG00000036948	ENSSSCG00000036948	0.704475	0
	ENSSSCG00000037334	ADSS1	0.704329	0
	ENSSSCG00000027928	TMEM9	0.70406	0
	ENSSSCG00000000084	ATF4	0.70259	0
	ENSSSCG00000014179	FAM174A	0.70225	0
	ENSSSCG00000002819	ARL2BP	0.699084	0
	ENSSSCG00000027667	EML1	0.6975	0
	ENSSSCG00000037070	GRID2IP	0.697233	0
	ENSSSCG00000013043	MACROD1	0.696546	0
	ENSSSCG00000012773	PNCK	0.696462	0
	ENSSSCG00000005713	PLPP7	0.69619	0
	ENSSSCG00000013244	PACSIN3	0.695804	0
	ENSSSCG00000035320	ASB14	0.694969	0

## Sheet: TUCP
MYHs	TUCP	Pearson correlation coefficient	P value	Neighboring PCGs within 100kb distance form TUCP (from left [proximal] to right [distal])
				1st PCG			2nd PCG			3rd PCG			4th PCG			5th PCG
				Distance from TUCP to PCG (bp)	Pig Ensembl ID	Gene sybmols name	Distance from lncRNA to PCG (bp)	Pig Ensembl IDs	Gene sybmols name	Distance from lncRNA to PCG (bp)	Pig Ensembl IDs	Gene sybmols name	Distance from lncRNA to PCG (bp)	Pig Ensembl IDs	Gene sybmols name	Distance from lncRNA to PCG (bp)	Pig Ensembl IDs	Gene sybmols name
MYH7	G14343	0.683814	0
	G20212	0.68534	0	28049	ENSSSCG00000007430	NEURL2	28049	ENSSSCG00000007433	PCIF1
	G34998	0.682753	0	53280	ENSSSCG00000003216	POLD1	0	ENSSSCG00000003217	ASPDH	9177	ENSSSCG00000003219	FAM71E1
	G43115	0.643941	0	77186	ENSSSCG00000028979	UVRAG
	G4845	0.630156	8.88178e-16	26010	ENSSSCG00000010877	HNRNPU
	G1150	0.624579	1.9984e-15
	G46133	0.597172	6.43929e-14	34978	ENSSSCG00000031132	SIVA1	67620	ENSSSCG00000033720	INF2
	G17548	0.58444	2.8777e-13	71120	ENSSSCG00000016263	SP100
	G9268	0.600802	4.13003e-14	9384	ENSSSCG00000018041	ALDH3A2	85589	ENSSSCG00000018045	ULK2	32836	ENSSSCG00000033329	SLC47A1
	G27550	0.62619	1.77636e-15	25378	ENSSSCG00000008509	RASGRP3
MYH2	G10537	0.626193	1.77636e-15	0	ENSSSCG00000023437	ITPR1
	G17535	0.656943	0	94470	ENSSSCG00000016002	CCDC141	28805	ENSSSCG00000034677	TTN	24071	ENSSSCG00000038561		14055	ENSSSCG00000042430
	G24690	0.651795	0	613	ENSSSCG00000014255	SLC12A2
	G32730	0.643068	0	31775	ENSSSCG00000021166	RPAP3
	G33210	0.638975	4.44089e-16	0	ENSSSCG00000044340	EEA1
	G33533	0.661765	0	1516	ENSSSCG00000002703	TERF2IP	43844	ENSSSCG00000002704	KARS1	63629	ENSSSCG00000002706	ADAT1	92931	ENSSSCG00000002707	GABARAPL2
	G35806	0.63356	4.44089e-16	38090	ENSSSCG00000003570	WDTC1
	G4626	0.598793	5.28466e-14
	G582	0.603852	2.84217e-14
	G11677	0.651874	0	12451	ENSSSCG00000011889	GSK3B
	G21926	0.588597	1.77636e-13	0	ENSSSCG00000024158	ANO1	83770	ENSSSCG00000037451	PPFIA1
	G28650	0.649277	0	98740	ENSSSCG00000006016	EIF3H
	G37175	0.580504	4.51639e-13	81593	ENSSSCG00000003863	ZFYVE9	0	ENSSSCG00000003867	TXNDC12	45002	ENSSSCG00000021036	RAB3B	19838	ENSSSCG00000038762	BTF3L4	0	ENSSSCG00000046753	AL445685.3
	G17659	0.604747	2.55351e-14	13101	ENSSSCG00000016199	CYP27A1	56611	ENSSSCG00000016200	PRKAG3	56611	ENSSSCG00000016201	TTLL4
	G33211	0.616738	5.77316e-15	0	ENSSSCG00000044340	EEA1
	G12948	0.590017	1.50546e-13
	G1789	0.619874	3.77476e-15	0	ENSSSCG00000004576	RORA
	G45748	0.584551	2.84217e-13
	G33536	0.577722	6.18838e-13	40459	ENSSSCG00000002703	TERF2IP	82787	ENSSSCG00000002704	KARS1
	G1791	0.606079	2.17604e-14	0	ENSSSCG00000004576	RORA
	G1792	0.597122	6.4615e-14	0	ENSSSCG00000004576	RORA
	G46965	0.575156	8.25118e-13
	G18454	0.580435	4.55191e-13	0	ENSSSCG00000016942	CWC27
	G48524	0.569799	1.49303e-12
	G47214	0.576616	7.00773e-13	32723	ENSSSCG00000028148	DMD
	G24143	0.574805	8.58202e-13	78687	ENSSSCG00000014148	TMEM161B
	G26117	0.564022	2.79621e-12	0	ENSSSCG00000007917	RBFOX1
MYH4	G32730	0.738272	0
	G582	0.861437	0
	G47214	0.80443	0	32723	ENSSSCG00000028148	DMD
	G15262	0.732199	0

## Sheet: LncRNA
MYHs	LncRNA	Pearson correlation coefficient	P value	Neighboring PCGs within 100kb distance form lncRNA (from left [proximal] to right [distal])
				1st PCG			2nd PCG			3rd PCG			4th PCG			5th PCG			6th PCG			7th PCG
				Distance from lncRNA to PCG (bp)	Pig Ensembl IDs	Gene sybmols name	Distance from lncRNA to PCG (bp)	Pig Ensembl IDs	Gene sybmols name	Distance from lncRNA to PCG (bp)	Pig Ensembl IDs	Gene sybmols name	Distance from lncRNA to PCG (bp)	Pig Ensembl IDs	Gene sybmols name	Distance from lncRNA to PCG (bp)	Pig Ensembl IDs	Gene sybmols name	Distance from lncRNA to PCG (bp)	Pig Ensembl IDs	Gene sybmols name	Distance from lncRNA to PCG (bp)	Pig Ensembl IDs	Gene sybmols name
MYH7	G10908	0.729627	0
	G14846	0.746509	0	41374	ENSSSCG00000051054	L1TD1
	G676	0.764653	0	57041	ENSSSCG00000004218	RSPO3
	G42139	0.716956	0	93664	ENSSSCG00000009111	SYNPO2	0	ENSSSCG00000032838	MYOZ2
	G2137	0.737824	0	14673	ENSSSCG00000004772	BAHD1	58821	ENSSSCG00000004774	IVD
	G25898	0.701038	0
	G29983	0.894456	0
	G27113	0.690428	0
	G42147	0.751398	0	73293	ENSSSCG00000009111	SYNPO2	0	ENSSSCG00000032838	MYOZ2
	G38344	0.675174	0
	G12288	0.73461	0	34186	ENSSSCG00000026981	MRPS6	72277	ENSSSCG00000034167	SLC5A3
	G9340	0.756525	0	91364	ENSSSCG00000031392	UBE2E2
	G27696	0.67163	0	0	ENSSSCG00000008475	MAP4K3
	G12789	0.67059	0
	G16814	0.711282	0
	G16813	0.677433	0
	G17107	0.764064	0	67931	ENSSSCG00000016036	WDR75	6010	ENSSSCG00000027157	SLC40A1
	G17108	0.673218	0	37652	ENSSSCG00000016036	WDR75	70359	ENSSSCG00000027157	SLC40A1
	G17109	0.738071	0	73122	ENSSSCG00000027157	SLC40A1
	G33239	0.762694	0	0	ENSSSCG00000046153
	G42553	0.686146	0	53409	ENSSSCG00000009233	GPAT3
	G7053	0.767186	0
	G15157	0.788496	0	0	ENSSSCG00000010644	DCLRE1A	83697	ENSSSCG00000032408	CASP7
	G28072	0.774281	0
	G10853	0.857073	0
	G37090	0.64237	2.22045e-16	64196	ENSSSCG00000003789	CTH
	G7758	0.775155	0	298	ENSSSCG00000017311	MAPT
	G35028	0.833921	0	66625	ENSSSCG00000003301	PPP6R1	0	ENSSSCG00000025353	TNNT1	3148	ENSSSCG00000038287	RDH13	5882	ENSSSCG00000042884	AC010327.2	5881	ENSSSCG00000043687	TNNI3
	G10818	0.79631	0	22152	ENSSSCG00000030260	PFN2
	G674	0.863222	0
	G675	0.746842	0	34236	ENSSSCG00000004218	RSPO3
	G7069	0.63747	4.44089e-16	64159	ENSSSCG00000034763	IRS2
	G13214	0.663576	0	65553	ENSSSCG00000009818	IFT81	40036	ENSSSCG00000009821	ARPC3	97605	ENSSSCG00000009824	RAD9B
	G7994	0.675442	0
	G10767	0.706752	0
	G22001	0.64894	0
	G7568	0.666467	0	330	ENSSSCG00000017260	WIPI1	36949	ENSSSCG00000017261	ARSG
	G47984	0.783176	0	41119	ENSSSCG00000012508	ARMCX6
	G4648	0.803864	0	67462	ENSSSCG00000010858	SDE2	17324	ENSSSCG00000023971	H3-3A	60658	ENSSSCG00000024180	ACBD3
	G43683	0.715283	0
	G33962	0.811451	0	77346	ENSSSCG00000002828	LPCAT2
	G25908	0.668073	0
	G32546	0.717033	0	82144	ENSSSCG00000000753	WNK1
	G19721	0.656553	0
	G34760	0.669719	0	38049	ENSSSCG00000023371	EHD2
	G809	0.877058	0
	G813	0.841379	0
	G814	0.824337	0
	G678	0.77747	0
	G1149	0.713715	0
	G6531	0.680533	0
	G11096	0.644058	0
	G35894	0.634888	4.44089e-16	4752	ENSSSCG00000031639	ZCCHC17	358	ENSSSCG00000036883	FABP3
	G6093	0.644245	0
	G27365	0.634369	4.44089e-16	53007	ENSSSCG00000008451	PPM1B	75972	ENSSSCG00000008452	LRPPRC
	G12287	0.636815	4.44089e-16	197	ENSSSCG00000026981	MRPS6	38288	ENSSSCG00000034167	SLC5A3
	G22743	0.646792	0	71858	ENSSSCG00000031940	GAS2
	G1605	0.64051	2.22045e-16	94145	ENSSSCG00000004534	CCDC68
	G20293	0.628399	1.33227e-15	8341	ENSSSCG00000007484	ZNF217
	G26287	0.63906	4.44089e-16	41525	ENSSSCG00000007812	XPO6	23283	ENSSSCG00000038038	SBK1
	G17110	0.641481	2.22045e-16	72800	ENSSSCG00000016036	WDR75	40121	ENSSSCG00000027157	SLC40A1
	G10803	0.645162	0
	ENSSSCG00000040582	0.630224	8.88178e-16	22344	ENSSSCG00000005907	ADCK5	10857	ENSSSCG00000005918	DGAT1	65223	ENSSSCG00000005924	MROH1	70673	ENSSSCG00000025116	TONSL
	G12289	0.630059	8.88178e-16	14394	ENSSSCG00000026981	MRPS6	52485	ENSSSCG00000034167	SLC5A3
	G32280	0.629821	8.88178e-16
MYH2	G28641	0.656743	0	42896	ENSSSCG00000006016	EIF3H
	G19139	0.673825	0
	G11002	0.651222	0	839	ENSSSCG00000023434	PPM1L
	G26767	0.637908	4.44089e-16	62266	ENSSSCG00000008179	REV1	85154	ENSSSCG00000008183	AC079447.1
	G5822	0.692398	0	82017	ENSSSCG00000011162	LARP4B	7507	ENSSSCG00000028602	GTPBP4
	G46970	0.666892	0	57344	ENSSSCG00000012114	MSL3
	G35371	0.661993	0	0	ENSSSCG00000033497	RERE
	G17189	0.698505	0	14052	ENSSSCG00000024696	CCNYL1	77140	ENSSSCG00000034395	CREB1	59428	ENSSSCG00000036466	METTL21A
	G44452	0.639063	4.44089e-16	0	ENSSSCG00000015358	CRPPA
	G137	0.664532	0	0	ENSSSCG00000004032	PRKN
	G29559	0.709348	0	141	ENSSSCG00000006333	NUF2
	G47718	0.65042	0	97214	ENSSSCG00000012437	ATP7A	0	ENSSSCG00000026714	TAF9B
	G23966	0.630501	8.88178e-16	59826	ENSSSCG00000014060	KIAA1191	14708	ENSSSCG00000014061	THOC3	93118	ENSSSCG00000029985	ARL10
	G43961	0.630599	8.88178e-16	58218	ENSSSCG00000015227	SRPRA	0	ENSSSCG00000015233	RPUSD4	75329	ENSSSCG00000022413	TIRAP	8947	ENSSSCG00000025806	FAM118B	64593	ENSSSCG00000030017	FOXRED1
	G14225	0.622183	2.66454e-15
	G25929	0.67569	0	0	ENSSSCG00000007812	XPO6	98354	ENSSSCG00000022778	SGF29	52695	ENSSSCG00000033623	APOBR	35919	ENSSSCG00000036603	CLN3
	G997	0.641037	2.22045e-16	86704	ENSSSCG00000004293	SNX14	35513	ENSSSCG00000004294	SYNCRIP
	G5356	0.646346	0	51004	ENSSSCG00000011036	STAM	1155	ENSSSCG00000038007	HACD1
	G13762	0.636114	4.44089e-16	98856	ENSSSCG00000010026	PIK3IP1	56380	ENSSSCG00000010027	PATZ1	0	ENSSSCG00000010030	EIF4ENIF1
	G42238	0.702437	0	0	ENSSSCG00000009134	EGF	95044	ENSSSCG00000009135	LRIT3
	G33726	0.628363	1.33227e-15
	G13574	0.610552	1.24345e-14	0	ENSSSCG00000033385	KIAA1671
	G28511	0.641787	2.22045e-16	0	ENSSSCG00000005950	PHF20L1
	G42009	0.731263	0	83752	ENSSSCG00000020711	RAB33B	16450	ENSSSCG00000030396	SETD7
	G33594	0.637662	4.44089e-16	0	ENSSSCG00000040607	MAF
	G8250	0.609125	1.46549e-14	84587	ENSSSCG00000017555	LUC7L3	19397	ENSSSCG00000017557	WFIKKN2	74112	ENSSSCG00000033228	SPAG9
	G38639	0.620691	3.33067e-15	0	ENSSSCG00000027778	GLO1	22628	ENSSSCG00000037507	BTBD9
	G38638	0.63332	6.66134e-16	11825	ENSSSCG00000037507	BTBD9
	G48419	0.618178	4.66294e-15	17512	ENSSSCG00000012689	ZNF75D	55891	ENSSSCG00000012691	ZNF449
	G41831	0.6336	4.44089e-16	31222	ENSSSCG00000009052	ZNF330	567	ENSSSCG00000009053	RNF150
	G24752	0.609498	1.42109e-14
	ENSSSCG00000033029	0.650459	0
	G47469	0.683161	0	0	ENSSSCG00000028148	DMD
	G26647	0.660226	0	92698	ENSSSCG00000008150	TMEM182
	G4822	0.650084	0
	G9999	0.642634	2.22045e-16	0	ENSSSCG00000035818	FHIT
	G21607	0.625788	1.77636e-15	18398	ENSSSCG00000016720	PGAM2	23152	ENSSSCG00000016724	MRPS24	38444	ENSSSCG00000032734	VOPP1	0	ENSSSCG00000040519	URGCP
	G27830	0.606872	1.95399e-14	6510	ENSSSCG00000008572	GAREM2	0	ENSSSCG00000008573	RAB10
	G23161	0.626648	1.55431e-15	85	ENSSSCG00000013891	CCDC124
	G17247	0.64093	2.22045e-16	77865	ENSSSCG00000016113	BMPR2	0	ENSSSCG00000022225	NOP58	0	ENSSSCG00000033533		34586	ENSSSCG00000035842
	G31680	0.602425	3.39728e-14	0	ENSSSCG00000000457	USP15	32358	ENSSSCG00000000458	MON2
	G7618	0.635549	4.44089e-16	41811	ENSSSCG00000017256	ABCA6	1768	ENSSSCG00000017257	ABCA9	8423	ENSSSCG00000026473	ABCA8
	G48332	0.626111	1.77636e-15	0	ENSSSCG00000012713	ATP11C
	G37559	0.61764	4.88498e-15	6997	ENSSSCG00000003979	ZNF684	34334	ENSSSCG00000003980	EXO5	42197	ENSSSCG00000003981	ZFP69B	99948	ENSSSCG00000003983	SMAP2
	G34349	0.63372	4.44089e-16	0	ENSSSCG00000031169
	G133	0.63495	4.44089e-16	0	ENSSSCG00000004032	PRKN
	G25334	0.604197	2.73115e-14
	G19878	0.601709	3.70814e-14	78	ENSSSCG00000007203	CSNK2A1	91088	ENSSSCG00000007206	RBCK1	67451	ENSSSCG00000036081	TBC1D20
	G3669	0.633111	6.66134e-16	2242	ENSSSCG00000005399	RNF20	66465	ENSSSCG00000029687	PGAP4
	G22823	0.559039	4.75797e-12	10888	ENSSSCG00000013366		10888	ENSSSCG00000013367	GTF2H1	97343	ENSSSCG00000045256
	G28642	0.644673	0	47054	ENSSSCG00000006016	EIF3H
	G3114	0.631911	8.88178e-16	31192	ENSSSCG00000005065	AP5M1	62403	ENSSSCG00000005066	EXOC5	30	ENSSSCG00000031332	NAA30
	G21220	0.630923	8.88178e-16
	G36511	0.611292	1.11022e-14	0	ENSSSCG00000003738	MAPRE2	43429	ENSSSCG00000028047	DTNA
	G8401	0.589913	1.52323e-13	17940	ENSSSCG00000017573	XYLT2	40636	ENSSSCG00000023783	MRPL27	52095	ENSSSCG00000028019	LRRC59
	G46323	0.623667	2.22045e-15
	G41404	0.609124	1.46549e-14	43762	ENSSSCG00000008909	CLOCK	0	ENSSSCG00000023269	EXOC1
	G1630	0.601872	3.64153e-14	34851	ENSSSCG00000004541	FECH	151	ENSSSCG00000004542	NARS1	6698	ENSSSCG00000004543	MTFMT	6714	ENSSSCG00000004544	SPG21
	G18836	0.608507	1.59872e-14	0	ENSSSCG00000017065	MRPL22	45521	ENSSSCG00000017066	GEMIN5	80151	ENSSSCG00000017067	CNOT8
	G28640	0.62102	3.10862e-15	21193	ENSSSCG00000006016	EIF3H
	G23962	0.615735	6.21725e-15	74188	ENSSSCG00000014060	KIAA1191	465	ENSSSCG00000014061	THOC3	106	ENSSSCG00000014062	SIMC1
	G40189	0.619498	3.9968e-15	0	ENSSSCG00000002429	FOXN3
	G27829	0.597115	6.4837e-14	13850	ENSSSCG00000008572	GAREM2	0	ENSSSCG00000008573	RAB10
	G30402	0.602238	3.4639e-14	32217	ENSSSCG00000006828	ATXN7L2	42780	ENSSSCG00000006829	SYPL2	57676	ENSSSCG00000006830	PSMA5	15023	ENSSSCG00000034883	AMIGO1	24383	ENSSSCG00000037808	GSTM4
	G30224	0.601213	3.93019e-14	49661	ENSSSCG00000006752	CSDE1	1615	ENSSSCG00000006754	AMPD1	0	ENSSSCG00000006755	DENND2C	37159	ENSSSCG00000032477	NRAS
	G10287	0.610454	1.24345e-14	10155	ENSSSCG00000011531		975	ENSSSCG00000011532	SUMF1
	G15718	0.622598	2.66454e-15	0	ENSSSCG00000015667	MBD5	33305	ENSSSCG00000015668	ORC4
	G2722	0.594731	8.61533e-14	112	ENSSSCG00000004970
	G47470	0.594217	9.14824e-14	0	ENSSSCG00000028148	DMD
	G11521	0.607081	1.90958e-14	63847	ENSSSCG00000011858	ZNF148	92343	ENSSSCG00000026753	OSBPL11
	G10052	0.594392	8.9706e-14
	G19970	0.589717	1.55875e-13	76611	ENSSSCG00000007312	SCAND1
	G48477	0.559704	4.43423e-12	69486	ENSSSCG00000012811	VBP1	10793	ENSSSCG00000012813	BRCC3	325	ENSSSCG00000012816	MTCP1	0	ENSSSCG00000012817	FUNDC2	10724	ENSSSCG00000012818	F8	61476	ENSSSCG00000012822	MPP1	33980	ENSSSCG00000044704	SMIM9
	G10538	0.609526	1.42109e-14	35175	ENSSSCG00000023437	ITPR1
	G24991	0.582914	3.43059e-13	92074	ENSSSCG00000014331	KDM3B	6252	ENSSSCG00000014337	ETF1	1874	ENSSSCG00000014338	HSPA9
	G15694	0.57403	9.35696e-13	0	ENSSSCG00000015670	GTDC1	53360	ENSSSCG00000021343	ZEB2
	G13779	0.616998	5.32907e-15	0	ENSSSCG00000009968	TTC28	71623	ENSSSCG00000034864	CHEK2
	G7559	0.574539	8.84182e-13	45832	ENSSSCG00000017264	AMZ2
	G134	0.60924	1.46549e-14	0	ENSSSCG00000004032	PRKN
	G33445	0.578263	5.82201e-13	3029	ENSSSCG00000040607	MAF
	G37076	0.593292	1.02141e-13	0	ENSSSCG00000023243	NFIA
	G27406	0.59126	1.29896e-13	0	ENSSSCG00000008444	PRKCE	78522	ENSSSCG00000008445	SRBD1
	G10053	0.600617	4.21885e-14
	G135	0.621951	2.88658e-15	0	ENSSSCG00000004032	PRKN
	G15717	0.611222	1.13243e-14	77316	ENSSSCG00000015667	MBD5	157	ENSSSCG00000015668	ORC4	77316	ENSSSCG00000015669	ACVR2A
	G1635	0.591964	1.1946e-13	85427	ENSSSCG00000004558	CSNK1G1	23374	ENSSSCG00000021588	DAPK2	171	ENSSSCG00000034124	CIAO2A	72374	ENSSSCG00000034137	PPIB	17207	ENSSSCG00000042703	SNX1	27248	ENSSSCG00000047502
	G33520	0.572589	1.09779e-12	46607	ENSSSCG00000032060		0	ENSSSCG00000032216	ATMIN	19529	ENSSSCG00000039216	CENPN
	G21319	0.586554	2.25375e-13	83588	ENSSSCG00000016659	KIAA0895	0	ENSSSCG00000016661	SEPTIN7	35961	ENSSSCG00000043288
	G17349	0.584985	2.7045e-13	24287	ENSSSCG00000035501	SMARCAL1
	G47467	0.586185	2.35367e-13	0	ENSSSCG00000028148	DMD
	G34849	0.599474	4.86278e-14	88	ENSSSCG00000040828
	G25765	0.564087	2.77667e-12	91376	ENSSSCG00000007723	RCC1L	535	ENSSSCG00000024045	CASTOR2
	G47657	0.611832	1.06581e-14
	G41549	0.563903	2.83218e-12	0	ENSSSCG00000023357	REST	0	ENSSSCG00000025792	NOA1	652	ENSSSCG00000036736
	G17561	0.573711	9.69447e-13
	G37876	0.594845	8.4821e-14
	G47468	0.595038	8.30447e-14	0	ENSSSCG00000028148	DMD
	G35419	0.58681	2.18936e-13	84079	ENSSSCG00000003412	EXOSC10	38935	ENSSSCG00000023126	TARDBP	69226	ENSSSCG00000027689	SRM
	G46001	0.585166	2.64677e-13
	G24386	0.577957	6.02629e-13	0	ENSSSCG00000014190	FBXL17
	G21303	0.604479	2.62013e-14	0	ENSSSCG00000016650	IMMP2L
	G17536	0.599236	5.01821e-14	87054	ENSSSCG00000016002	CCDC141	35453	ENSSSCG00000034677	TTN	30719	ENSSSCG00000038561		20703	ENSSSCG00000042430
	G1223	0.575339	8.08686e-13	83296	ENSSSCG00000004293	SNX14	32105	ENSSSCG00000004294	SYNCRIP
	G47950	0.574004	9.38361e-13	14151	ENSSSCG00000012542	FAM199X
	G131	0.582938	3.41949e-13	0	ENSSSCG00000004032	PRKN
	G34293	0.569144	1.60405e-12	0	ENSSSCG00000002872	GARRE1	0	ENSSSCG00000002873	GPI
	G4155	0.577934	6.04405e-13	28342	ENSSSCG00000005507	PSMD5	7234	ENSSSCG00000005508	FBXW2	50657	ENSSSCG00000039972
	G21293	0.595991	7.41629e-14	0	ENSSSCG00000016650	IMMP2L
	G36816	0.557312	5.70877e-12	82	ENSSSCG00000003812	PGM1	83	ENSSSCG00000003814	EFCAB7
	G41237	0.569471	1.54765e-12
	G9388	0.57324	1.02141e-12
	G139	0.603137	3.10862e-14	0	ENSSSCG00000004032	PRKN
	G36444	0.582779	3.48388e-13	1581	ENSSSCG00000029030	SMCHD1	73617	ENSSSCG00000038494	LPIN2
	G21536	0.555739	6.73328e-12	41760	ENSSSCG00000016658	ANLN	0	ENSSSCG00000016659	KIAA0895	27589	ENSSSCG00000039703	EEPD1
	G14945	0.59231	1.14797e-13	96833	ENSSSCG00000010565	DPCD	96833	ENSSSCG00000010566	FBXW4	70982	ENSSSCG00000010568	NPM3	74087	ENSSSCG00000010569	OGA
	G36292	0.575493	7.94698e-13
	G31669	0.564859	2.55529e-12
	G14653	0.57169	1.21259e-12
	G21291	0.585334	2.5957e-13	0	ENSSSCG00000016650	IMMP2L
	G11577	0.567079	2.00906e-12	81860	ENSSSCG00000025349	CCDC14
	G37877	0.593553	9.90319e-14	0	ENSSSCG00000001076	RNF144B
	G19539	0.604139	2.75335e-14	0	ENSSSCG00000007056	PLCB1
	G38837	0.56752	1.91491e-12	3257	ENSSSCG00000001646	BICRAL	0	ENSSSCG00000001651	CNPY3	20194	ENSSSCG00000001653	PEX6	35925	ENSSSCG00000001654	PPP2R5D	54775	ENSSSCG00000001655	MEA1	67594	ENSSSCG00000001656	RRP36	96513	ENSSSCG00000001658	MRPL2
	G15782	0.568903	1.6469e-12	12649	ENSSSCG00000015697	CCNT2
	G44728	0.557827	5.40767e-12	14805	ENSSSCG00000015315	RBM48	26594	ENSSSCG00000029967	PEX1	0	ENSSSCG00000045005	FAM133B	58803	ENSSSCG00000048637		88398	ENSSSCG00000051578
	G973	0.562245	3.38352e-12	32379	ENSSSCG00000004300	SMIM8	44245	ENSSSCG00000004301	C6orf163	67001	ENSSSCG00000004304	SLC35A1	2382	ENSSSCG00000035281	ZNF292	68263	ENSSSCG00000042121
	G29619	0.587198	2.09166e-13	7675	ENSSSCG00000006288	SELP	94983	ENSSSCG00000022396	BLZF1
	G40706	0.574561	8.81961e-13
	G1796	0.6001	4.50751e-14	0	ENSSSCG00000004576	RORA
	G46002	0.579743	4.92495e-13
	G36646	0.580175	4.68958e-13	0	ENSSSCG00000005773	RBFA	58319	ENSSSCG00000005777	TXNL4A	76241	ENSSSCG00000005778	HSBP1L1	97211	ENSSSCG00000023171	SLC66A2	0	ENSSSCG00000038632	ADNP2
	G35407	0.561424	3.69349e-12	10187	ENSSSCG00000003998	ZNF274	51313	ENSSSCG00000004002	RPS5	50803	ENSSSCG00000023027	ZNF329	0	ENSSSCG00000034027	ZNF544
	G19536	0.594529	8.81517e-14	0	ENSSSCG00000007056	PLCB1
	G32140	0.58331	3.27738e-13	0	ENSSSCG00000000567	SOX5
	G10064	0.586411	2.2915e-13
	G443	0.568321	1.75504e-12
	G2729	0.568513	1.71863e-12	69035	ENSSSCG00000004983		802	ENSSSCG00000004985	GEMIN2	998	ENSSSCG00000004986	TRAPPC6B	16727	ENSSSCG00000022828	PNN	86141	ENSSSCG00000025616	SENP8	57220	ENSSSCG00000026486	GRAMD2A
	G32038	0.562964	3.13261e-12	31190	ENSSSCG00000000553	TM7SF3	84350	ENSSSCG00000000554	FGFR1OP2	15805	ENSSSCG00000041972	MED21
	G39273	0.592348	1.14131e-13	0	ENSSSCG00000039317	SLC25A21	6110	ENSSSCG00000047378
	G10000	0.589646	1.57208e-13	0	ENSSSCG00000035818	FHIT
	G18482	0.563886	2.83751e-12
	ENSSSCG00000031587	0.561618	3.61777e-12	1756	ENSSSCG00000023672
	ENSSSCG00000037166	0.575567	7.88258e-13
	G16794	0.567814	1.85474e-12	489	ENSSSCG00000033987
	G37102	0.555525	6.88583e-12	0	ENSSSCG00000036145	PRKAA2
	G42788	0.562491	3.29559e-12	22599	ENSSSCG00000009242	LIN54	140	ENSSSCG00000009243	THAP9	0	ENSSSCG00000009244	SEC31A
	G33046	0.565078	2.49534e-12
	G2269	0.578893	5.42233e-13	0	ENSSSCG00000004832	UBE3A
	G39271	0.567624	1.8936e-12	0	ENSSSCG00000039317	SLC25A21	31316	ENSSSCG00000039714	MIPOL1
	G1190	0.567576	1.90337e-12	4748	ENSSSCG00000031159	BEND3	55092	ENSSSCG00000036168	PDSS2	0	ENSSSCG00000037985	MTRES1
	G37141	0.566784	2.07478e-12	90365	ENSSSCG00000003857	ZYG11B	76383	ENSSSCG00000003859	TUT4	90353	ENSSSCG00000027114	PODN	10731	ENSSSCG00000038094	GPX7
	G26646	0.570695	1.35314e-12	0	ENSSSCG00000008150	TMEM182	82094	ENSSSCG00000038714	MFSD9
	G14051	0.571719	1.20881e-12	6617	ENSSSCG00000010143	MTR
	G27765	0.564283	2.71871e-12	435	ENSSSCG00000008593	KLHL29
	G33526	0.556414	6.27387e-12
	G22146	0.56406	2.78466e-12	23890	ENSSSCG00000012984	SCYL1	78311	ENSSSCG00000012988	EHBP1L1	58870	ENSSSCG00000012993	SLC25A45	77596	ENSSSCG00000012995	DPF2
	G32951	0.561759	3.56382e-12
	G6580	0.55913	4.71223e-12	58671	ENSSSCG00000009348	STARD13
	G10054	0.586762	2.20046e-13	0	ENSSSCG00000035818	FHIT
	G32948	0.563421	2.98295e-12
	G21258	0.561203	3.78142e-12	0	ENSSSCG00000016650	IMMP2L
	G19541	0.582212	3.71703e-13	0	ENSSSCG00000007056	PLCB1
	G32141	0.572796	1.07292e-12	0	ENSSSCG00000000567	SOX5
	G1794	0.575742	7.72937e-13	0	ENSSSCG00000004576	RORA
	G19548	0.579119	5.28466e-13	0	ENSSSCG00000007056	PLCB1
	G41211	0.577051	6.67466e-13	0	ENSSSCG00000008836	SCFD2
	G32947	0.558486	5.04485e-12
	G14643	0.576363	7.20979e-13	0	ENSSSCG00000010433	SGMS1
	G14644	0.56478	2.57705e-12	0	ENSSSCG00000010433	SGMS1
	G20319	0.575848	7.63833e-13
	G6015	0.572409	1.11999e-12	57401	ENSSSCG00000009326	KATNAL1	51990	ENSSSCG00000009327
	G41016	0.570331	1.40821e-12	951	ENSSSCG00000021793	SMIM14	3386	ENSSSCG00000030150	UGDH
	G10324	0.564386	2.68896e-12	0	ENSSSCG00000011521	PDZRN3
	G11143	0.563115	3.08242e-12	0	ENSSSCG00000011752	FNDC3B
	G14426	0.562783	3.19411e-12
	G17055	0.562627	3.24785e-12	61261	ENSSSCG00000016082	BOLL	0	ENSSSCG00000016083	PLCL1	7855	ENSSSCG00000041558
	G19562	0.561219	3.77476e-12	0	ENSSSCG00000007056	PLCB1
	G26451	0.558915	4.82103e-12	53172	ENSSSCG00000021704	PTPDC1	0	ENSSSCG00000032834	ZNF169	37458	ENSSSCG00000047240
	G27734	0.558869	4.84435e-12	69733	ENSSSCG00000008550	SLC5A6	22702	ENSSSCG00000008553	PREB	14649	ENSSSCG00000008556	KHK	22534	ENSSSCG00000008559	TMEM214	35869	ENSSSCG00000029185	MAPRE3
	G29498	0.557602	5.53713e-12	77274	ENSSSCG00000006310	POU2F1	1415	ENSSSCG00000006311	STYXL2
	G10299	0.55759	5.54401e-12	0	ENSSSCG00000011521	PDZRN3	80188	ENSSSCG00000047927		76070	ENSSSCG00000049525
	G13772	0.555739	6.73306e-12	0	ENSSSCG00000009968	TTC28
	G10987	0.555458	6.93401e-12	0	ENSSSCG00000023434	PPM1L
MYH4	G37875	0.657138	0
	ENSSSCG00000033029	0.712062	0
	G24752	0.751771	0
	G47215	0.788837	0	72273	ENSSSCG00000048954
	G41543	0.687515	0	27080	ENSSSCG00000008965	BTC
	G3285	0.73533	0	47	ENSSSCG00000040366	ADAMTSL1
	G7559	0.775346	0
	G16779	0.676343	0	11471	ENSSSCG00000015982	HOXD9	1230	ENSSSCG00000015984	HOXD4	36123	ENSSSCG00000015986	HOXD1	2216	ENSSSCG00000040349	HOXD8
	G34349	0.758468	0
	G24249	0.648204	0	42087	ENSSSCG00000014141	RFESD	0	ENSSSCG00000029805	RHOBTB3	9002	ENSSSCG00000030114	SPATA9
	G36816	0.717868	0	82	ENSSSCG00000003812	PGM1	83	ENSSSCG00000003814	EFCAB7
	G30224	0.694008	0	1615	ENSSSCG00000006754	AMPD1	0	ENSSSCG00000006755	DENND2C
	G42009	0.754843	0	16450	ENSSSCG00000030396	SETD7
	G46970	0.827486	0
	G35419	0.650692	0
	G42238	0.713711	0	0	ENSSSCG00000009134	EGF
	G4840	0.703649	0	33167	ENSSSCG00000024784	CACNA1S	0	ENSSSCG00000027928	TMEM9	21470	ENSSSCG00000036948	IGFN1
	G24334	0.670157	0	96003	ENSSSCG00000029805	RHOBTB3
	G16793	0.654763	0	49187	ENSSSCG00000015982	HOXD9	21002	ENSSSCG00000015984	HOXD4	49187	ENSSSCG00000015986	HOXD1	39932	ENSSSCG00000040349	HOXD8
	G17189	0.856032	0	14052	ENSSSCG00000024696	CCNYL1
	G47467	0.635209	4.44089e-16	0	ENSSSCG00000028148	DMD
	G16787	0.62809	1.33227e-15	9529	ENSSSCG00000015982	HOXD9	1328	ENSSSCG00000015984	HOXD4	36221	ENSSSCG00000015986	HOXD1	274	ENSSSCG00000040349	HOXD8
	G19139	0.633665	4.44089e-16
	G19541	0.631254	8.88178e-16	0	ENSSSCG00000007056	PLCB1
	G37877	0.630605	8.88178e-16
	G39002	0.731653	0
	G29259	0.693379	0
	G454	0.625796	1.77636e-15
	G34908	0.624735	1.9984e-15	17305	ENSSSCG00000032978

## Sheet: circRNA
MYHs	CircRNA	Pearson correlation coefficient	P value	Host gene Ensembl IDs	Host gene symbols name
MYH7	ssc_circ_000137	0.694999	0	ENSSSCG00000004029	QKI
	ssc_circ_000139	0.630928	8.88178e-16	ENSSSCG00000004029	QKI
	ssc_circ_002715	0.41438	9.52557e-07	ENSSSCG00000040199	AFG1L
	ssc_circ_005868	0.400616	2.3243e-06	ENSSSCG00000004739	MGA
	ssc_circ_007957	0.433252	2.62369e-07	ENSSSCG00000005036	GPR137C
	ssc_circ_023838	0.406375	1.60805e-06	ENSSSCG00000024201	TASOR
	ssc_circ_023845	0.404738	1.78681e-06	ENSSSCG00000024201	TASOR
	ssc_circ_028794	0.450701	7.41498e-08	ENSSSCG00000024623	USP25
	ssc_circ_031159	0.533116	6.58864e-11	ENSSSCG00000034386	ATP2A2
	ssc_circ_031160	0.590565	1.40998e-13	ENSSSCG00000034386	ATP2A2
	ssc_circ_031167	0.692924	0	ENSSSCG00000034386	ATP2A2
	ssc_circ_035000	0.472538	1.376e-08	ENSSSCG00000010493	PDLIM1
	ssc_circ_035139	0.601505	3.79696e-14	ENSSSCG00000010522	ANKRD2
	ssc_circ_036644	0.581672	3.95461e-13	ENSSSCG00000016397	NEB
	ssc_circ_040001	0.448912	8.46835e-08	ENSSSCG00000016036	WDR75
	ssc_circ_040973	0.409048	1.35212e-06	ENSSSCG00000016127	NDUFS1
	ssc_circ_043735	0.45487	5.42469e-08	ENSSSCG00000016954	ERBIN
	ssc_circ_062763	0.523326	1.67947e-10	ENSSSCG00000006127	NBN
	ssc_circ_062996	0.442929	1.31322e-07	ENSSSCG00000006179	STAU2
	ssc_circ_065983	0.496437	1.89284e-09	ENSSSCG00000022534	ZNF644
	ssc_circ_066060	0.472966	1.32963e-08	ENSSSCG00000022032	HS2ST1
	ssc_circ_066061	0.445825	1.06305e-07	ENSSSCG00000022032	HS2ST1
	ssc_circ_069652	0.402765	2.02743e-06	ENSSSCG00000026597	SLC38A4
	ssc_circ_069859	0.406917	1.55268e-06	ENSSSCG00000000853	NT5DC3
	ssc_circ_069925	0.441383	1.46886e-07	ENSSSCG00000000866	MYBPC1
	ssc_circ_069953	0.453903	5.83457e-08	ENSSSCG00000000866	MYBPC1
	ssc_circ_070450	0.411111	1.18159e-06	ENSSSCG00000000902	NR2C1
	ssc_circ_071426	0.416695	8.16608e-07	ENSSSCG00000002755	NFAT5
	ssc_circ_072948	0.623549	2.22045e-15	ENSSSCG00000025353	TNNT1
	ssc_circ_074884	0.464408	2.61171e-08	ENSSSCG00000003693	MYOM1
	ssc_circ_076816	0.507766	6.99879e-10	ENSSSCG00000003828	FGGY
	ssc_circ_078326	0.405943	1.65351e-06	ENSSSCG00000021069
	ssc_circ_082303	0.499992	1.39069e-09	ENSSSCG00000002461	BTBD7
	ssc_circ_082963	0.487416	4.07462e-09	ENSSSCG00000008753	ADGRA3
	ssc_circ_084141	0.419779	6.63969e-07	ENSSSCG00000008877	ETFDH
	ssc_circ_084461	0.417095	7.95044e-07	ENSSSCG00000024681	TECRL
	ssc_circ_086174	0.468497	1.89602e-08	ENSSSCG00000032838	MYOZ2
	ssc_circ_086175	0.553529	8.47766e-12	ENSSSCG00000032838	MYOZ2
	ssc_circ_088111	0.409737	1.2927e-06	ENSSSCG00000014913	PICALM
	ssc_circ_088669	0.421985	5.71896e-07	ENSSSCG00000026153	ACAT1
	ssc_circ_089569	0.448167	8.94774e-08	ENSSSCG00000015247	ZBTB44
	ssc_circ_093719	0.40006	2.40757e-06	ENSSSCG00000023334	BCLAF3
MYH2	ssc_circ_007331	0.479127	8.0841e-09	ENSSSCG00000004979	MYO9A
	ssc_circ_057033	0.507077	7.44346e-10	ENSSSCG00000008096	ZC3H6
	ssc_circ_057036	0.41199	1.11532e-06	ENSSSCG00000008096	ZC3H6
	ssc_circ_057037	0.451071	7.21333e-08	ENSSSCG00000008096	ZC3H6
	ssc_circ_057038	0.46276	2.96809e-08	ENSSSCG00000008096	ZC3H6
	ssc_circ_072888	0.602516	3.35287e-14	ENSSSCG00000003218	MYBPC2
	ssc_circ_095577	0.448876	8.49089e-08	ENSSSCG00000012642	STAG2
MYH4	ssc_circ_002291	0.536519	4.7258e-11	ENSSSCG00000004318	RRAGD
	ssc_circ_003051	0.480821	7.03829e-09	ENSSSCG00000004432	HDAC2
	ssc_circ_003103	0.518144	2.72343e-10	ENSSSCG00000004454	ME1
	ssc_circ_003108	0.42627	4.26644e-07	ENSSSCG00000004454	ME1
	ssc_circ_003777	0.409325	1.32794e-06	ENSSSCG00000004524	SMAD4
	ssc_circ_004220	0.425199	4.59239e-07	ENSSSCG00000036431	VPS13C
	ssc_circ_004484	0.433343	2.60689e-07	ENSSSCG00000004592	SLTM
	ssc_circ_005763	0.440396	1.57737e-07	ENSSSCG00000004729	GANC
	ssc_circ_006232	0.410652	1.21766e-06	ENSSSCG00000028771	MEF2A
	ssc_circ_006250	0.455206	5.28885e-08	ENSSSCG00000028771	MEF2A
	ssc_circ_006448	0.486171	4.52159e-09	ENSSSCG00000004856	NFATC1
	ssc_circ_006449	0.474298	1.19506e-08	ENSSSCG00000004856	NFATC1
	ssc_circ_006453	0.55662	6.13931e-12	ENSSSCG00000004856	NFATC1
	ssc_circ_007114	0.447042	9.72136e-08	ENSSSCG00000004952	SMAD3
	ssc_circ_007331	0.49896	1.52139e-09	ENSSSCG00000004979	MYO9A
	ssc_circ_007385	0.434923	2.3317e-07	ENSSSCG00000004979	MYO9A
	ssc_circ_007435	0.465275	2.44125e-08	ENSSSCG00000004983
	ssc_circ_008429	0.430101	3.27176e-07	ENSSSCG00000005090	MNAT1
	ssc_circ_009562	0.537034	4.49236e-11	ENSSSCG00000005229	VLDLR
	ssc_circ_009563	0.486752	4.3075e-09	ENSSSCG00000005229	VLDLR
	ssc_circ_010384	0.52372	1.61829e-10	ENSSSCG00000040634	ERP44
	ssc_circ_010566	0.444756	1.14956e-07	ENSSSCG00000005436	RAD23B
	ssc_circ_010876	0.412653	1.06766e-06	ENSSSCG00000005465	SUSD1
	ssc_circ_011229	0.455362	5.22651e-08	ENSSSCG00000020743	RABGAP1
	ssc_circ_011413	0.411739	1.13383e-06	ENSSSCG00000036926	MVB12B
	ssc_circ_011704	0.554365	7.77156e-12	ENSSSCG00000005724	SETX
	ssc_circ_012828	0.575908	7.58504e-13	ENSSSCG00000036948	IGFN1
	ssc_circ_013056	0.478809	8.29702e-09	ENSSSCG00000010947	FBP2
	ssc_circ_013295	0.415787	8.6755e-07	ENSSSCG00000026087	GKAP1
	ssc_circ_013296	0.592607	1.108e-13	ENSSSCG00000021005	UBQLN1
	ssc_circ_013919	0.433042	2.66275e-07	ENSSSCG00000011045	MINDY3
	ssc_circ_014655	0.472111	1.42367e-08	ENSSSCG00000011112	CDC123
	ssc_circ_015499	0.410243	1.25065e-06	ENSSSCG00000009319	PAN3
	ssc_circ_016837	0.458451	4.13347e-08	ENSSSCG00000009449	TDRD3
	ssc_circ_016948	0.415735	8.70583e-07	ENSSSCG00000009464	TBC1D4
	ssc_circ_017264	0.409983	1.27214e-06	ENSSSCG00000009480	NDFIP2
	ssc_circ_017265	0.62983	8.88178e-16	ENSSSCG00000009480	NDFIP2
	ssc_circ_017353	0.511696	4.91376e-10	ENSSSCG00000026996	ABCC4
	ssc_circ_019865	0.467704	2.0182e-08	ENSSSCG00000017668	VMP1
	ssc_circ_019901	0.440235	1.59578e-07	ENSSSCG00000017670	RPS6KB1
	ssc_circ_020086	0.423528	5.14856e-07	ENSSSCG00000026665	PPM1D
	ssc_circ_021492	0.529577	9.27276e-11	ENSSSCG00000018039	NCOR1
	ssc_circ_021828	0.450251	7.66704e-08	ENSSSCG00000011194	ANKRD28
	ssc_circ_022187	0.473572	1.26673e-08	ENSSSCG00000038607	GADL1
	ssc_circ_022192	0.513279	4.25569e-10	ENSSSCG00000038607	GADL1
	ssc_circ_022206	0.495047	2.13329e-09	ENSSSCG00000038607	GADL1
	ssc_circ_022212	0.567145	1.99485e-12	ENSSSCG00000038607	GADL1
	ssc_circ_022213	0.414976	9.15616e-07	ENSSSCG00000038607	GADL1
	ssc_circ_023296	0.413574	1.00472e-06	ENSSSCG00000034357	DAG1
	ssc_circ_023297	0.420009	6.53747e-07	ENSSSCG00000034357	DAG1
	ssc_circ_023310	0.421054	6.09163e-07	ENSSSCG00000011394	RBM6
	ssc_circ_023664	0.42041	6.36296e-07	ENSSSCG00000011454	SFMBT1
	ssc_circ_024364	0.467285	2.08573e-08	ENSSSCG00000011521	PDZRN3
	ssc_circ_024598	0.409059	1.35116e-06	ENSSSCG00000011572	SEC13
	ssc_circ_025089	0.407725	1.4735e-06	ENSSSCG00000011653	PCCB
	ssc_circ_025367	0.452531	6.46734e-08	ENSSSCG00000011676	ATP1B3
	ssc_circ_026294	0.583053	3.37508e-13	ENSSSCG00000030467	PHC3
	ssc_circ_026777	0.506925	7.54492e-10	ENSSSCG00000022783
	ssc_circ_026780	0.552908	9.0421e-12	ENSSSCG00000022783
	ssc_circ_027403	0.522977	1.73554e-10	ENSSSCG00000011833	DLG1
	ssc_circ_027843	0.415785	8.6765e-07	ENSSSCG00000025107	CCDC58
	ssc_circ_028581	0.535746	5.09797e-11	ENSSSCG00000034493	ST3GAL6
	ssc_circ_029863	0.457936	4.29926e-08	ENSSSCG00000035901	SPIN1
	ssc_circ_032074	0.540726	3.11737e-11	ENSSSCG00000009994	MTMR3
	ssc_circ_033307	0.414594	9.39135e-07	ENSSSCG00000028327	RHOBTB1
	ssc_circ_034315	0.479672	7.73232e-09	ENSSSCG00000010360	BMPR1A
	ssc_circ_034810	0.503054	1.06334e-09	ENSSSCG00000010470	IDE
	ssc_circ_034971	0.49616	1.93869e-09	ENSSSCG00000010485	TBC1D12
	ssc_circ_035596	0.499427	1.46084e-09	ENSSSCG00000010626
	ssc_circ_036202	0.401893	2.14326e-06	ENSSSCG00000010703	HTRA1
	ssc_circ_036305	0.536337	4.81073e-11	ENSSSCG00000010741	EDRF1
	ssc_circ_036657	0.684646	0	ENSSSCG00000016397	NEB
	ssc_circ_039088	0.447934	9.10299e-08	ENSSSCG00000015940	UBR3
	ssc_circ_039089	0.400191	2.38776e-06	ENSSSCG00000015940	UBR3
	ssc_circ_041164	0.483005	5.88079e-09	ENSSSCG00000016157	MYL1
	ssc_circ_041603	0.565929	2.2764e-12	ENSSSCG00000016243	RHBDD1
	ssc_circ_042088	0.449172	8.30671e-08	ENSSSCG00000016330	LRRFIP1
	ssc_circ_042089	0.469235	1.78877e-08	ENSSSCG00000016330	LRRFIP1
	ssc_circ_042533	0.452511	6.47747e-08	ENSSSCG00000016836	NADK2
	ssc_circ_045215	0.409335	1.32703e-06	ENSSSCG00000007056	PLCB1
	ssc_circ_045781	0.408739	1.3796e-06	ENSSSCG00000007231	MYLK2
	ssc_circ_047360	0.548611	1.4071e-11	ENSSSCG00000016494	BRAF
	ssc_circ_048946	0.491074	2.99394e-09	ENSSSCG00000016726	ADCY1
	ssc_circ_049045	0.455036	5.35712e-08	ENSSSCG00000035581	SUGCT
	ssc_circ_050610	0.503588	1.01446e-09	ENSSSCG00000034191	SOX6
	ssc_circ_050614	0.429987	3.29801e-07	ENSSSCG00000034191	SOX6
	ssc_circ_050802	0.416296	8.38625e-07	ENSSSCG00000013402	USP47
	ssc_circ_051129	0.534809	5.58715e-11	ENSSSCG00000013861	SLC35E1
	ssc_circ_051145	0.403891	1.88658e-06	ENSSSCG00000013857	EPS15L1
	ssc_circ_051162	0.573361	1.00764e-12	ENSSSCG00000022227	BRD4
	ssc_circ_051566	0.434075	2.47575e-07	ENSSSCG00000024570	KDM4B
	ssc_circ_054188	0.553552	8.45768e-12	ENSSSCG00000014296	VDAC1
	ssc_circ_054329	0.531085	8.01967e-11	ENSSSCG00000014307	MACROH2A1
	ssc_circ_055735	0.73547	0	ENSSSCG00000007805	ATP2A1
	ssc_circ_056383	0.465519	2.39517e-08	ENSSSCG00000036428
	ssc_circ_056840	0.498814	1.54094e-09	ENSSSCG00000007979	LUC7L
	ssc_circ_057033	0.476815	9.75528e-09	ENSSSCG00000008096	ZC3H6
	ssc_circ_057036	0.42183	5.7795e-07	ENSSSCG00000008096	ZC3H6
	ssc_circ_057037	0.451807	6.8273e-08	ENSSSCG00000008096	ZC3H6
	ssc_circ_057038	0.546686	1.71201e-11	ENSSSCG00000008096	ZC3H6
	ssc_circ_061556	0.420276	6.42068e-07	ENSSSCG00000005975	MTSS1
	ssc_circ_061648	0.528488	1.0293e-10	ENSSSCG00000005984	ZHX1
	ssc_circ_061773	0.481365	6.7313e-09	ENSSSCG00000005997	COL14A1
	ssc_circ_062877	0.49525	2.09648e-09	ENSSSCG00000006137	WWP1
	ssc_circ_062885	0.55473	7.48157e-12	ENSSSCG00000006137	WWP1
	ssc_circ_062896	0.581726	3.93019e-13	ENSSSCG00000006137	WWP1
	ssc_circ_062903	0.445933	1.05469e-07	ENSSSCG00000006137	WWP1
	ssc_circ_063017	0.418601	7.18757e-07	ENSSSCG00000006179	STAU2
	ssc_circ_063448	0.541787	2.80425e-11	ENSSSCG00000025087	ASPH
	ssc_circ_064264	0.588597	1.77636e-13	ENSSSCG00000006508	ASH1L
	ssc_circ_064280	0.407352	1.50962e-06	ENSSSCG00000006508	ASH1L
	ssc_circ_064860	0.405778	1.67118e-06	ENSSSCG00000006730	MAN1A2
	ssc_circ_064883	0.446153	1.03781e-07	ENSSSCG00000006740	ATP1A1
	ssc_circ_064947	0.464996	2.49493e-08	ENSSSCG00000006754	AMPD1
	ssc_circ_065492	0.54284	2.52376e-11	ENSSSCG00000006872	AGL
	ssc_circ_065500	0.406689	1.57574e-06	ENSSSCG00000006872	AGL
	ssc_circ_065518	0.485914	4.61939e-09	ENSSSCG00000006872	AGL
	ssc_circ_065985	0.531972	7.36105e-11	ENSSSCG00000022534	ZNF644
	ssc_circ_066050	0.41663	8.20157e-07	ENSSSCG00000006927	PKN2
	ssc_circ_066166	0.407258	1.51883e-06	ENSSSCG00000000970	PPP6R2
	ssc_circ_067329	0.459794	3.73005e-08	ENSSSCG00000026004	MSRB3
	ssc_circ_071140	0.409955	1.27443e-06	G33533
	ssc_circ_071151	0.453612	5.96379e-08	ENSSSCG00000033842	CFDP1
	ssc_circ_071198	0.507063	7.45246e-10	ENSSSCG00000030420	GLG1
	ssc_circ_072200	0.466747	2.17569e-08	ENSSSCG00000002844	PHKB
	ssc_circ_072209	0.446646	1.00089e-07	ENSSSCG00000033527	ITFG1
	ssc_circ_072469	0.474179	1.20655e-08	ENSSSCG00000002872	GARRE1
	ssc_circ_072888	0.813489	0	ENSSSCG00000003218	MYBPC2
	ssc_circ_072899	0.484287	5.28878e-09	ENSSSCG00000003218	MYBPC2
	ssc_circ_072903	0.689637	0	ENSSSCG00000003218	MYBPC2
	ssc_circ_072904	0.65847	0	ENSSSCG00000003218	MYBPC2
	ssc_circ_073209	0.551854	1.00844e-11	ENSSSCG00000003401	KIF1B
	ssc_circ_074260	0.548752	1.38707e-11	ENSSSCG00000003627	ZMYM4
	ssc_circ_074586	0.417014	7.99363e-07	ENSSSCG00000003660	PABPC4
	ssc_circ_075312	0.483762	5.52368e-09	ENSSSCG00000003700	ESCO1
	ssc_circ_075336	0.530631	8.37841e-11	ENSSSCG00000003700	ESCO1
	ssc_circ_075992	0.593777	9.63674e-14	ENSSSCG00000003760	TTLL7
	ssc_circ_076134	0.521744	1.94824e-10	ENSSSCG00000003772	ZZZ3
	ssc_circ_076526	0.624198	2.22045e-15	ENSSSCG00000003812	PGM1
	ssc_circ_076530	0.582656	3.53495e-13	ENSSSCG00000003812	PGM1
	ssc_circ_076883	0.518912	2.5363e-10	ENSSSCG00000036145	PRKAA2
	ssc_circ_076955	0.411616	1.14309e-06	ENSSSCG00000029633	USP24
	ssc_circ_077324	0.40087	2.28713e-06	ENSSSCG00000003872	EPS15
	ssc_circ_077957	0.422045	5.69558e-07	ENSSSCG00000001056	RANBP9
	ssc_circ_078442	0.462217	3.09533e-08	ENSSSCG00000001485	MLIP
	ssc_circ_079349	0.450165	7.71662e-08	ENSSSCG00000038708	MTHFS
	ssc_circ_079356	0.423566	5.13527e-07	ENSSSCG00000001779	ZFAND6
	ssc_circ_079456	0.547169	1.62996e-11	ENSSSCG00000001805	WHAMM
	ssc_circ_079936	0.471403	1.50626e-08	ENSSSCG00000001903	EDC3
	ssc_circ_080542	0.408277	1.42163e-06	ENSSSCG00000040657	STRN3
	ssc_circ_080667	0.418173	7.39706e-07	ENSSSCG00000001993	TGM1
	ssc_circ_080733	0.460828	3.44532e-08	ENSSSCG00000002032	SLC7A8
	ssc_circ_081356	0.456895	4.65341e-08	ENSSSCG00000039701	DCAF5
	ssc_circ_081939	0.44753	9.37812e-08	ENSSSCG00000027865	GALC
	ssc_circ_082188	0.51553	3.46466e-10	ENSSSCG00000002445	TRIP11
	ssc_circ_082521	0.483006	5.88013e-09	ENSSSCG00000027667	EML1
	ssc_circ_083332	0.414745	9.29782e-07	ENSSSCG00000033602	UBE2K
	ssc_circ_083333	0.40844	1.40664e-06	ENSSSCG00000033602	UBE2K
	ssc_circ_084802	0.496567	1.87181e-09	ENSSSCG00000008965	BTC
	ssc_circ_086364	0.645745	0	ENSSSCG00000009134	EGF
	ssc_circ_086365	0.537619	4.24096e-11	ENSSSCG00000009134	EGF
	ssc_circ_086367	0.605554	2.30926e-14	ENSSSCG00000009134	EGF
	ssc_circ_086373	0.456585	4.76425e-08	ENSSSCG00000009134	EGF
	ssc_circ_086375	0.644484	0	ENSSSCG00000009134	EGF
	ssc_circ_086379	0.444454	1.17519e-07	ENSSSCG00000009134	EGF
	ssc_circ_087502	0.479079	8.11644e-09	ENSSSCG00000014598	PPFIBP2
	ssc_circ_087738	0.445471	1.09105e-07	ENSSSCG00000014838	PGM2L1
	ssc_circ_088823	0.446724	9.95197e-08	ENSSSCG00000025606	ATM
	ssc_circ_091966	0.409765	1.29035e-06	ENSSSCG00000015531
	ssc_circ_091987	0.400546	2.3346e-06	ENSSSCG00000015531
	ssc_circ_093103	0.431372	2.99399e-07	ENSSSCG00000002547	KLC1
	ssc_circ_093237	0.409616	1.30295e-06	ENSSSCG00000038870	TNRC6A
	ssc_circ_093314	0.664757	0	ENSSSCG00000038437	EHMT1
	ssc_circ_093508	0.59862	5.39568e-14	G46970
	ssc_circ_093755	0.54992	1.23066e-11	ENSSSCG00000012163	RPS6KA3
	ssc_circ_094186	0.403368	1.95082e-06	ENSSSCG00000028148	DMD
	ssc_circ_094623	0.529993	8.90954e-11	ENSSSCG00000024814	PFKFB1
	ssc_circ_094624	0.625408	1.77636e-15	ENSSSCG00000024814	PFKFB1
	ssc_circ_094938	0.428245	3.72235e-07	ENSSSCG00000012434	ATRX
	ssc_circ_095577	0.553781	8.25917e-12	ENSSSCG00000012642	STAG2

## Sheet: miRNA
MYHs	MicroRNA	Pearson correlation coefficient	P value	Target gene number	Target genes	GO term annotation (top 10)	Functions	References
MYH7	ssc-miR-499-3p	0.670712	0	72	AQP11,GSDME,NRIP1,FOXO1,TMEM38B,PIGC,CCDC153,MBP,RRAGD,MPP6,FGF13,TIGD7,LYPD3,MAF,RNF139,PPTC7,CSPP1,RASEF,LMBRD2,KRT6C,RFESD,ASB13,PKP1,TMEM100,GAREM2,MEF2A,GJB2,PSTPIP2,SUMO3,PARD6G,CHCHD5,ZKSCAN2,SH3RF2,SULT1E1,SPCS3,SLC7A8,TMEM229A,LINGO1,PGK1,NUDT4,ARL2BP,FRAT2,SCN4B,DGKD,EMC7,IGSF10,ANO1,TENT5C,KLHL8,CLOCK,HOXD1,SEMA5A,KIAA2013,LPIN1,FAM83G,PTPN4,GPLD1,PGM2L1,KLK10,TPRG1,NEDD4,MYLK3,PPIE,HS…	GO:0061621:Canonical glycolysis GO:0006735:NADH regeneration GO:0061718:Glucose catabolic process to pyruvate GO:0061620:Glycolytic process through glucose-6-phosphate GO:0061615:Glycolytic process through fructose-6-phosphate GO:0006007:Glucose catabolic process GO:0006734:NADH metabolic process GO:0006006:Glucose metabolic process GO:0045732:Positive regulation of protein catabolic process GO:0…
	ssc-miR-499-5p	0.763651	0	39	SLC30A4，H2AZ1，ZNF24，VAV3，TSPAN3，MAPK6，YIPF6，PPP3CA，SOX6，AHCYL1，MTX3，NIPAL1，FBXL4，IKZF2，EIF4G2，SH3BP5，EPHA5，FKBP5，SLC12A2，FEM1C，STEAP2，SLC8A3，PPP3CB，DCUN1D1，MTDH，JPH1，LMX1A，AGO3，PCYOX1，COL4A3，YY1，PTPN4，NRIP1，TGFBR1，EIF5，ZEB2，DDX3X，ABAT，ST3GAL6	GO:0016049:Cell growth GO:0007223:Wnt signaling pathway, calcium modulating pathway GO:1905114:Cell surface receptor signaling pathway involved in cell-cell signaling GO:0050796:Regulation of insulin secretion hsa04662:B cell receptor signaling pathway GO:0009749:Response to glucose GO:0006446:Regulation of translational initiation GO:0009746:Response to hexose GO:0021766:Hippocampus development …	Target sox6 induced myogenic differentiation.	MicroRNA-1 and -499 Regulate Differentiation and Proliferation in Human-Derived Cardiomyocyte Progenitor Cells
	conserve-ssc-miR-497-3p	0.537338	4.36002e-11	290	GPLD1，UCHL1，VBP1，DPP10，LRRC3B，PAQR5，HOPX，SLC10A4，HECA，MAD2L1，IDI1，RGR，NUDT4，SPATA9，TSPAN3，ENTPD4，TBC1D14，PIGC，GADL1，PCMT1，DKK1，TIAM2，TRH，EIF4G2，MTX3，ARG2，NSUN6，EIPR1，SPINT1，NRG4，OTX2，KRT10，MBNL1，MT-ATP6，TEKT3，NPM3，GRPEL2，FGF13，DDX3X，EEF2K，CALM1，CCNYL1，SMN2，UBXN2A，NME9，LMBRD2，RBM24，SNX5，RXRG，GRAMD2A，GABRA2，FOXO1，B3GALT6，LONRF3，RAMP1，C3orf22，P2RY1，KIAA2013，RPS21，ANKRD66，EXTL3，CHAC2，NRIP1，SETD7，PCYT…	GO:0090407：Organophosphate biosynthetic process GO:0032869：Cellular response to insulin stimulus GO:0008286：Insulin receptor signaling pathway GO:0009259：Ribonucleotide metabolic process GO:0032870：Cellular response to hormone stimulus GO:0034404：Nucleobase-containing small molecule biosynthetic process GO:0019693：Ribose phosphate metabolic process GO:0032868：Response to insulin GO:0009261：Ribonu…
	conserve-ssc-miR-497-5p	0.510842	5.30842e-10	24	PAPPA，PTPN4，SRPRA，SYT3，PSMD7，C16orf72，SPRY3，UHMK1，FOSL1，CPD，VMA21，PTGFR，PIK3R1，FBXO33，NOS1，CAPN6，SLC39A10，GALNT13，MDN1，STYX，SGMS2，PPAN-P2RY11，PLXNA1，CCDC6	GO:0031146：SCF-dependent proteasomal ubiquitin-dependent protein catabolic process GO:0044706：Multi-multicellular organism process GO:0006470：Protein dephosphorylation GO:0050851：Antigen receptor-mediated signaling pathway GO:0018209：Peptidyl-serine modification GO:0006913：Nucleocytoplasmic transport GO:0051169：Nuclear transport GO:0043161：Proteasome-mediated ubiquitin-dependent protein catabolic…	target Reck and take part in myofibroblast differentiation	The role of miR-497-5p in myofibroblast differentiation of LR-MSCs and pulmonary fibrogenesis
	ssc-miR-378-5p	0.554578	7.60103e-12	10	RSPH4A,ARL10,UCK1,VAT1L,GLIPR2,FKBP5,FAHD2A,BMP8B,ZNF507,TBX6	NA	target Actin and involve in muscle contraction	The Role of miR-378a in Metabolism, Angiogenesis,and Muscle Biology
	ssc-miR-4338-3p	0.431443	2.97898e-07	NA	NA	NA
	ssc-miR-30c-3p	0.404293	1.83855e-06	NA	NA	NA
MYH2	ssc-miR-486-5p	0.400382	2.35898e-06	16	DENND2B，DOCK3，FLRT2，TANC1，ARHGAP44，ACTR3，IGF1，EPB41L1，ZNF827，FNIP2，B3GNT9，SHFL，CDH11，GAB2，GRIN3A，SPATS2L	GO:0048667:Cell morphogenesis involved in neuron differentiation GO:0048812:Neuron projection morphogenesis GO:0120039:Plasma membrane bounded cell projection morphogenesis GO:0048858:Cell projection morphogenesis GO:0032990:Cell part morphogenesis GO:0007169:Transmembrane receptor protein tyrosine kinase signaling pathway GO:0000904:Cell morphogenesis involved in differentiation GO:0050808:Synap…	target FOXO1 and induce apoptosis
MYH4		0.649943	0					miR-486-5p Inhibits Inflammatory Response, Matrix Degradation and Apoptosis of Nucleus Pulposus Cells through Directly Targeting FOXO1 in Intervertebral Disc Degeneration.
MYH4	ssc-miR-542-5p	0.633319	6.66134e-16	38	CYTH1，SOX12，C16orf54，HSPB7，KIF21B，RGS16，TRNP1，UCMA，LRRC8A，KLRG1，GRAMD1A，MEX3B，LRRC32，GIPR，GUCA2B，ATP1A2，CD74，LY86，TMEM119，MMGT1，RNF223，TMEM156，CCL1，GOLT1A，HDAC10，GIMAP1，VASH1，ARHGAP4，ADRA2C，ONECUT3，HAS3，TSPAN15，KLRB1，EPHB4，FGFRL1，GDF11，CYGB，HLA-C，CDC42EP1，BGN，CNN2，NDUFA11，FOSB，HGSNAT，DNAJC4，PXDC1，FAM86C1，ECSIT，VWA1，COX4I1，TRAF3IP2，ADAMTS8，FBLN7，FAM163A，GUSB，KIAA0040，C1orf115，HAPLN4，PAX1，RALB，CNTN…	GO:0050866:Negative regulation of cell activation GO:0046649:Lymphocyte activation GO:0019221:Cytokine-mediated signaling pathway GO:0070661:Leukocyte proliferation GO:0022407:Regulation of cell-cell adhesion GO:1903530:Regulation of secretion by cell GO:0120035:Regulation of plasma membrane bounded cell projection organization GO:0030155:Regulation of cell adhesion GO:0031344:Regulation of cell …
	ssc-miR-885-5p	0.607234	1.86517e-14	135	CYTL1，NDUFA10，CCDC155，YWHAH，CBLN2，SLC1A1，FSD1L，ANXA13，TRAPPC3L，C2orf88，MAP7，TMC7，CRACD，EZR，OCIAD2，CALCB，OSTN，RET，CBR1，SLC35F4，MEGF10，HMX1，CYB561，AGPAT4，GALP，NXPH2，FBXO36，ELAVL3，TMEM163，AICDA，MYOM3，PDK1，NTN1，SNAP91，NIBAN2，SFMBT2，ZNF827，TMEM65，LRRC3，OTOGL，TDRD10，GABRB2，LRP4，SATB2，STAG3，DIXDC1，SOCS6，DDTL，KIRREL2，C10orf67，CSRP3，HPSE2，VASH1，DNAJA4，MBOAT2，NKX2-4，IQCJ，HEY2，ABLIM3，MAFK，GPR20，CLIP4，RNF152…	GO:1905475:Regulation of protein localization to membrane GO:1905477:Positive regulation of protein localization to membrane GO:0007416:Synapse assembly GO:0098916:Anterograde trans-synaptic signaling GO:0007268: hemical synaptic transmission GO:0099537:Trans-synaptic signaling GO:0099536:Synaptic signaling GO:0010977:Negative regulation of neuron projection development GO:0030036:Actin cytoskele…
	ssc-miR-885-3p	0.571369	1.25633e-12	396	ISYNA1，SNRPD2，OXLD1，MSMP，NEURL1B，DTX3，GJB3，ASIC1，LSP1，TRIM9，KCNK6，STK32B，PLXNB1，LFNG，ASF1B，DGKQ，TK1，KCNAB2，RAVER2，PPP1R14B，MYL3，FAM101A，SCAP，LZTS2，WDR83OS，RAB11FIP5，C20orf27，SRRM4，CIITA，RP11-195F19.5，SLC25A31，GPR35，SLC45A3，INF2，KIF18B，NLRC5，FRMD8，KLRF1，GSC，CRABP1，MCM5，SP5，CD79B，MAP3K9，COCH，ART1，GRN，ZYX，MCM2，ABHD11，KIAA0101，TREML2，PTTG1IP，MZB1，CCNF，CLIP4，CHDH，CA7，PXDC1，TMEM154，FCGR1A，SHCBP1，KIAA11…	GO:0098662:inorganic cation transmembrane transport GO:0030155:regulation of cell adhesion GO:0050865:regulation of cell activation GO:0046649:lymphocyte activation GO:0120035:regulation of plasma membrane bounded cell projection organization GO:0031344:regulation of cell projection organization GO:0002694:regulation of leukocyte activation GO:0002521:leukocyte differentiation GO:0015672:monovale…
	ssc-miR-10b-3p	0.544772	2.07807e-11	NA	NA	NA
	ssc-miR-181a-3p	0.523102	1.71523e-10	148	MAP3K5，ARL4A，AGPAT4，TUBB6，ALDH18A1，SLC49A3，ZNF3，H1-0，C12orf49，REM1，CD93，PHF8，SNPH，ACTR3，CA12，GATA3，TLCD3A，ENPEP，DUSP23，RCAN3，ORAI3，PARP9，GOLGA7B，DCLK2，SLC4A2，TCF19，CLEC2D，KIF26A，TANC1，COMMD2，TAP2，PTPRJ，APLNR，EDNRB，APP，WNT2B，MYOCD，SURF4，PODN，GNA11，TMEM154，COG6，TAL1，TRIM29，PML，CRK，CD34，AP1S3，ETV6，DRAM1，ADAMTS3，RFLNB，KDELR2，GABBR1，TMEM229B，THSD4，ZNF618，SPOUT1，SLC35B4，SRGAP1，NPAS3，BACE2，MTA2，TNFAIP8L…	GO:0016358:Dendrite development GO:0000186:Activation of MAPKK activity GO:0048813:Dendrite morphogenesis GO:0048814:Regulation of dendrite morphogenesis GO:0010332:Response to gamma radiation GO:0050773:Regulation of dendrite development GO:0032469:Andoplasmic reticulum calcium ion homeostasis GO:0071425:Hematopoietic stem cell proliferation GO:0048169:Regulation of long-term neuronal synaptic p…	target PTEN and reduce basal mitochondrial respiration/Inhibition of PI3K signaling	Divergent Effects of miR-181 Family Members on Myocardial Function Through Protective Cytosolic and Detrimental Mitochondrial microRNA Targets
	ssc-miR-450b-5p	0.476836	9.73865e-09	418	CAMTA1，CMTM8，KRT20，MS4A12，IFI35，TCEAL1，TRAPPC3L，ELAVL4，TMEM178A，CYP7B1，GZF1，SLC5A12，MAMDC2，PIP5K1B，IGSF1，TAL2，MKX，HSPA2，HMGA2，GAD2，MARCHF11，NSG1，CCNYL1，OTOGL，DKK3，TCTEX1D4，GPR135，TMEM230，C2orf88，GPM6B，ESAM，RGS5，MYF5，KCNMB1，SF3B4，NET1，CCR6，CALB1，OTUD1，OLFML2B，CDH8，B3GNT2，TMEM255A，KCNV1，C5AR1，PMEPA1，EDN3，PTPRR，F2R，SOX30，ALKAL1，MRO，RAET1E，TCF19，RCAN1，NXF3，RSPO3，LRRC37A，WRNIP1，CDKN1C，AHNAK2，CCDC96，LH…	GO:0060322:Head development GO:0007420:Brain development GO:0030900:Forebrain development GO:0021953:Central nervous system neuron differentiation GO:0001501:Skeletal system development GO:0022612:Gland morphogenesis GO:0030029:Actin filament-based process GO:0043009:Chordate embryonic development GO:0009792:Embryo development ending in birth or egg hatching GO:0006935:Chemotaxis
	ssc-miR-7134-3p	0.497542	1.72056e-09	NA	NA	NA
	ssc-miR-10b-5p	0.484044	5.39625e-09	8	NCOR2，FLRT2，CYTH1，ESRRG，TRIM2，FOSL2，INHBB，UNC5B	GO:0032870:Cellular response to hormone stimulus	target BNDF and regulate synaptic and contractile muscle strength	miR‑1, miR‑10b, miR‑155, and miR‑191 are novel regulators
	ssc-miR-10a-5p	0.482108	6.33223e-09	56	SOBP，GATA6，ERGIC2，KLF11，ERI3，ATXN2，GABRB2，IL1RAPL1，RAP2A，IGDCC4，HAS3，KLF7，NPAS3，E2F7，FNBP1L，CSRNP3，IGSF1，EPHA2，SUSD6，JARID2，WBP11，ZFAND5，GATA3，SERTAD4，SHANK3，VASH1，CDK6，GPCPD1，NR5A2，GPR61，BAZ2B，SLC38A2，PEA15，TSPAN9，CREB1，ARRDC3，JCAD，NFE2L1，FZD2，FLT1，SUFU，NFAT5，LCOR，ST8SIA1，TIAM1，DGKH，PPARGC1B，SMURF1，RIMS2，C3orf14，SERPINE1，SLC9A7，DVL3，SMAD2，TRPC1,ZNF827	GO:0048812:Reuron projection morphogenesis GO:0009792:Ambryo development ending in birth or egg hatching GO:0120039:Plasma membrane bounded cell projection morphogenesis GO:0048858:Cell projection morphogenesis GO:0032990:Cell part morphogenesis GO:0030855:Apithelial cell differentiation GO:0043009:Chordate embryonic development GO:0120035:Regulation of plasma membrane bounded cell projection org…
	ssc-miR-542-3p	0.46092	3.42095e-08	91	COLGALT2，ILK，TMEM65，YPEL5，ZNF618，FHOD3，GPRIN1，RAB13，ETS1，KIAA1324L，ASRGL1，RNF125，NPFFR1，MAP7，ALCAM，CDON，PARP12，TSC22D1，FAM161A，CCL22，MSN，SOX17，EPB41L1，SYNPO2，RBPMS，SMAD9，HIF1A，PAK3，MYH9，ROBO1，CDK14，PIGR，PPP2R1A，HFE，DBNL，FMN1，VASP，ELOVL6，SH2B3，SPTBN1，DBT，SRI，ITGB8，LASP1，SERTAD4，RUNX1T1，KLF12，IRF1，APBB2，NEBL，TCEANC2，C2CD2，CUX2，PPP1R12B，MFHAS1，MEX3C，C3orf14，KCNE4，GLIS3，ANGPT2，PCP4L1，MGAT5，MMP16，TET3…	GO:0030029:Actin filament-based process GO:0030036:Actin cytoskeleton organization GO:0032970:Regulation of actin filament-based process GO:0007015:Actin filament organization GO:0070099:Regulation of chemokine-mediated signaling pathway GO:0032956:Regulation of actin cytoskeleton organization GO:0110053:Regulation of actin filament organization GO:0001667:Ameboidal-type cell migration hsa04810:R…	target VANGL2 and active canonical WNT signaling	miR‑542‑3p overexpression is associated with enhanced osteosarcoma cell proliferation and migration ability by targeting Van Gogh‑like 2
	ssc-miR-340-3p	0.44096	1.51449e-07	180	TAPBP，CXCL16，LRTOMT，SINHCAF，SPC24，SHOX，TBXA2R，JAK3，NUAK2，OPRK1，FRMD8，STK4，TRIM68，MAP1LC3C，KIAA0825，RCAN3，TOR4A，PCYT1B，FZD2，MANSC1，LIX1，TRAF5，TRPV2，KCNV1，NCCRP1，APLP1，CD81，SERPINB9，ST8SIA4，ISLR2，RAET1E，CCL22，POU2AF1，RASGRP4，CRTAP，ELF5，STEAP2，NOG，SLC29A4，NUGGC，MFSD4A，PPP1R3G，RWDD2A，PIK3IP1，PLEKHH1，RFLNB，GNAL，VANGL1，LTB，G6PC，ALOX15，CCNF，GPR55，FKBP6，FAM124A，STK17B，PIK3CD，KDM6B，SCN2B，MREG，CGNL1，SERPIN…	GO:0002367:Cytokine production involved in immune response GO:0002703:Regulation of leukocyte mediated immunity GO:0090066:Regulation of anatomical structure size GO:0070374:Positive regulation of ERK1 and ERK2 cascade GO:0002718:Regulation of cytokine production involved in immune response GO:0002697:Regulation of immune effector process GO:0010818:T cell chemotaxis GO:0002720:Positive regulatio…	target Nrf2 and involve in handling adaptation to cellular stress induced by exercise	MiR-340-5p: a potential direct regulator of Nrf2 expression in post-exercise skeletal muscle of mice
	ssc-miR-181d-5p	0.417874	7.54648e-07	19	OSBPL3，GSKIP，S1PR1，LPCAT2，SERTAD4，ITGB8，QKI，TUSC3，BTG2，BICDL1，UGCG，TNS3，INHBA，PDE5A，CD2AP，FSD1L，FRYL，PLXDC2，GUCY1A2	GO:0003006:Developmental process involved in reproduction GO:0008610:Lipid biosynthetic process GO:0022412:Cellular process involved in reproduction in multicellular organism GO:0006869:Lipid transport GO:0010876:Lipid localization GO:0061061:Muscle structure development GO:0048514:Blood vessel morphogenesis GO:0007276:Gamete generation GO:0007420:Brain development GO:0001817:Regulation of cytoki…
	ssc-miR-181b-5p	0.438466	1.81191e-07	974	SOWAHA，SHISA3，CCDC68，PTPRG，ADGRL4，MEX3B，FAM216B，DISC1，SLC24A2，UPK2，CFAP126，VSNL1，SNX31，IGSF5，CTLA4，RAB27A，CEP135，DRAM1，PTTG1IP，AKR1E2，SEMA3C，NT5C1B-RDH14，ULK2，POMGNT1，F2RL1，ZNF37A，CYYR1，TMEM26，FAM221B，ZCCHC12，C1orf198，TMEM156，SNX30，HS1BP3，DOK6，SPDL1，WDSUB1，H2AC8，COX10，VWC2，F2R，CYB561，RNF152，TIMM17A，TCF7L2，AFAP1L2，SASH1，CBL，SSC4D，ZNF536，XKR4，MECOM，PHB2，GUCY2C，TMEM154，ACAA2，PRR3，KCNS1，CRYAB，KLRF1，C…	GO:0016358:Dendrite development GO:0000186:Activation of MAPKK activity GO:0048813:Dendrite morphogenesis GO:0048814:Regulation of dendrite morphogenesis GO:0010332:Response to gamma radiation GO:0050773:Regulation of dendrite development GO:0032469:Andoplasmic reticulum calcium ion homeostasis GO:0071425:Hematopoietic stem cell proliferation GO:0048169:Regulation of long-term neuronal synaptic p…
	ssc-miR-181b-3p	0.400614	2.32469e-06	50	NCALD，ARHGEF3，OTOGL，HOXA1，MB21D2，PROX1，HS3ST3A1，GPR137C，ETS1，B3GALT1，HEY2，ACTA2，MBOAT2，RCAN3，SHE，ENAH，LBR，TOX，MYO1E，GNB4，LRRN1，EPHA4，DPYSL2，MINAR1，KLF3，TBC1D1，GDI1，DOCK4，IRS2，LGI2，GRIK2，SLC35F1，KCNQ5，SLC35F3，DOCK10，ANKRD50，PGR，INPP5A，KIAA1324L，TBC1D9，KCNK12，CEP135，ANXA11，ZNF394，RNF152，CORO1C，STOX2，MCUR1，ETV6，MAP3K9	GO:0043087:Regulation of GTPase activity GO:0120035:Regulation of plasma membrane bounded cell projection organization GO:0031344:Regulation of cell projection organization GO:0000904:Cell morphogenesis involved in differentiation GO:0090102:Cochlea development GO:0043547:Positive regulation of GTPase activity GO:0045664:Regulation of neuron differentiation GO:0120039:Plasma membrane bounded cell…
	conserve-ssc-miR-4645-3p	0.409042	1.3526e-06	384	LIX1，IL33，SOHLH2，C2orf88，OMG，C4BPA，CHN2，MRNIP，CLVS1，PHACTR2，RUBCNL，GKN2，MRPS9，SCAI，ACADM，PRPS2，PNMA8A，CSF3，TTC39B，CDK6，IFT122，CHRM2，F2R，EPSTI1，GNA12，H4-16，PAQR7，CHST11，EPDR1，ARHGAP24，C12orf75，ZBTB37，EVL，PKIG，NFIB，EFCC1，CHCHD6，EMCN，FAM174B，CYBB，RAB27A，OLR1，CYSLTR1，SLC25A29，PTPRCAP，CAPN5，STX5，DDIT4L，MSH2，IGSF5，PAH，LYPLA1，DPP4，SNX30，B4GALNT1，SMAD9，CSF2RB，LRIG1，PHF11，LHFPL1，PIP4K2A，TPM3，ACLY，ZNF366，S…	GO:0030029:Actin filament-based process GO:0000904:Xell morphogenesis involved in differentiation GO:0030036:Actin cytoskeleton organization GO:0051056:Eegulation of small GTPase mediated signal transduction GO:0048667:Cell morphogenesis involved in neuron differentiation GO:0120039:Plasma membrane bounded cell projection morphogenesis GO:0031032:Actomyosin structure organization GO:0048858:Cell …
Notes: The miRNA targets were predicted using Targetscan and also shoud be significantly negtive (p<0.05) correlated to miRNAs across all SMTs. 'NA' represents miRNA with no homologous sequence between Sus scrofa and Homo sapiens, thus no target predicted.
