# Supplementary material for: A pig BodyMap transcriptome reveals diverse tissue physiologies and evolutionary dynamics of transcription
Source: Nat Commun. 2021 Jun 17;12:3715. doi: 10.1038/s41467-021-23560-8 (PMC8211698; doi:10.1038/s41467-021-23560-8)
Supplement: Supplementary file 9 — Supplementary Data 6 [file 41467_2021_23560_MOESM9_ESM.xlsx]

## Sheet: Replicate 1
Supplementary Data 6. Signature matrix for different myofibers.
Gene name	I	IIA	IIB
ABCC5	25.2421	11.5497	4.35117
ABHD16A	23.6261	65.131	4.25389
ABI1	5.18379	49.3687	3.14343
ABL1	8.38263	8.13575	20.9976
ACADSB	34.4571	86.6156	25.9088
ACBD5	15.5133	4.71735	43.8576
ACRBP	17.1833	1.21249	1.06785
ACSF2	6.91867	64.3317	29.5323
ACSM5	48.0598	31.0074	3.345
ADD3	6.73611	55.7644	3.8665
ADRB2	24.5106	1.89961	1.12756
AFF1	21.6663	30.8447	1.99306
AGAP3	2.93167	11.4883	31.0349
AGFG1	5.43742	61.2366	16.3363
AGO4	34.9787	16.0858	58.5978
AGPAT5	47.2255	102.752	17.2309
AGT	11.4278	44.5412	12.9777
AHCTF1	7.13344	31.2683	39.3111
AHCYL1	39.2999	25.3469	121.682
AK6	13.7578	28.1205	37.2461
AKAP8	48.4392	16.0349	5.42293
AKT3	5.177	2.3223	37.0976
ALDH5A1	12.157	4.07284	51.0856
ANKLE2	33.7932	4.45066	2.20313
ANKRD40	47.6454	83.8669	16.4436
ANO10	1.03825	23.0818	3.69118
APOO	52.7819	17.8983	4.63303
APRT	0	0	0
ARL5A	20.2089	13.6448	36.7172
ARMH3	2.85402	26.6888	9.84411
ARVCF	37.2156	5.43154	29.691
ASB1	35.9606	6.90363	43.4636
ASB8	40.9076	21.386	94.2675
ASL	0	0	0
ATIC	23.613	2.21708	1.46596
ATP1A1	17.8137	56.3751	3.59757
ATP6V0D1	40.1223	15.1262	4.60105
ATRN	16.896	1.7122	1.85498
B4GALT2	23.7842	14.4349	2.91753
BECN1	37.7669	8.04241	71.0612
BET1	27.6605	20.6316	70.0658
BHLHE41	31.9347	5.99127	5.80471
BMS1	6.54254	48.0215	2.55457
BNIP1	3.09455	27.968	19.9029
BRMS1L	39.3987	21.593	3.18396
BSCL2	11.6499	28.8463	2.18871
BSDC1	5.91737	47.9868	34.2921
BUB3	16.2116	12.6011	91.4373
C11orf68	23.6844	17.4044	2.33816
C1QA	21.301	83.8527	29.7597
C1QB	22.7113	135.997	31.8256
C1QC	41.505	92.448	12.0046
C2CD5	14.0858	42.2715	3.18968
C3	9.59704	54.718	4.4126
C9orf78	73.3182	89.8906	3.40226
CAMLG	22.7203	2.31799	43.075
CAVIN3	16.6277	127.722	49.3473
CCDC117	55.8301	2.63107	24.2181
CCDC160	4.78108	47.903	13.2519
CCDC3	12.8024	53.0333	1.62542
CCDC6	7.05939	57.1234	10.651
CCL19	3.41936	55.3509	4.25593
CD209	4.00971	30.2212	38.1397
CD248	6.21529	23.5049	3.46498
CD302	7.60289	35.3492	1.11756
CDC42BPB	27.0695	12.0028	0.511633
CEP192	47.8071	36.4371	4.75046
CIR1	61.7091	7.76062	5.69012
CISH	26.748	12.8579	18.1124
CLCC1	18.4737	58.8975	3.47227
CLIC2	1.91509	41.3047	4.5063
CLOCK	4.58878	74.0797	30.4535
CMPK1	103.533	28.881	30.2344
CNDP2	4.23031	2.41783	28.5037
CNOT1	53.2866	2.39884	27.64
CNOT2	3.83778	76.7105	19.5507
CNOT9	28.8243	2.39214	3.86191
CNST	12.5102	2.03102	22.8702
COA4	5.42826	48.9532	3.08688
COG4	64.7057	14.5083	15.4124
COL14A1	20.969	77.7212	6.75418
CPD	23.3529	47.2215	4.09246
CRAMP1	4.63051	3.58253	14.131
CREBZF	50.3474	3.34973	5.6431
CSF1R	18.3851	57.3404	9.97529
CSRP3	2161.91	316.837	262.009
CYP51A1	5.88794	12.1809	52.7242
CYTH3	44.1546	1.77332	4.14122
DARS1	142.478	99.0999	33.3736
DCAF7	2.74705	24.8307	18.8124
DCPS	0	57.3644	3.27002
DDX23	13.374	6.14955	39.4909
DDX24	47.6635	1.2837	4.38592
DMAP1	4.07402	3.84469	27.8065
DMWD	13.1747	31.575	2.18061
DNAJC14	2.4546	14.0366	24.5875
DNAJC3	26.2966	1.67535	19.6083
DNTTIP2	55.5429	5.9566	9.86019
DOHH	32.7752	2.85115	3.93653
DOK7	3.01895	12.7337	25.1713
DOT1L	16.4434	0.871912	1.87244
DPT	9.03236	120.958	72.1269
DRG2	38.317	2.90784	33.105
DUSP11	4.62225	44.7907	21.84
DUSP19	4.94491	55.594	1.96628
DYM	4.10229	57.5649	4.6701
EFL1	9.21883	8.942	32.9441
EFR3A	17.3134	90.1483	29.0083
EIF2B2	5.71802	52.628	11.516
ELMO2	34.0833	9.51806	14.1964
ELP6	24.6418	1.6232	3.268
EMC4	22.2537	5.02579	98.6823
EMC7	32.9956	25.5947	69.7153
EMP3	23.2499	66.2206	3.5987
ENSSSCG00000000767	92.1278	45.2468	3.17293
ENSSSCG00000002875	19.9603	3.13944	31.9448
ENSSSCG00000003839	74.0549	171.497	10.021
ENSSSCG00000003984	12.7904	65.0774	4.16265
ENSSSCG00000004207	62.0619	7.95461	8.24858
ENSSSCG00000005643	36.1765	43.4192	4.79791
ENSSSCG00000005683	0	0	0
ENSSSCG00000005759	0	0	0
ENSSSCG00000010053	20.5629	1.45931	29.2194
ENSSSCG00000010401	6.35058	50.6012	4.06137
ENSSSCG00000011859	0.752012	21.7767	2.61542
ENSSSCG00000012251	0	0	0
ENSSSCG00000014197	41.1491	4.91523	66.3228
ENSSSCG00000014414	11.3002	65.3537	4.07716
ENSSSCG00000016376	3.50295	2.75913	42.9847
ENSSSCG00000016426	66.6033	3.58636	4.71543
ENSSSCG00000016969	29.2194	9.54747	0.936634
ENSSSCG00000018039	21.4344	31.2648	0.527283
ENSSSCG00000023323	0	0	0
ENSSSCG00000024070	21.3545	23.0689	3.78635
ENSSSCG00000024669	4.84378	15.8921	37.5708
ENSSSCG00000025060	43.1293	11.5908	2.24767
ENSSSCG00000030300	0	0	0
ENSSSCG00000031349	2.04051	10.6962	16.66
ENSSSCG00000032650	15.1932	59.6336	35.4887
ENSSSCG00000032748	0	0	0
ENSSSCG00000032942	3.13154	45.6677	1.34933
ENSSSCG00000032984	2.16053	23.3169	1.01041
ENSSSCG00000033620	29.6811	3.01731	1.81557
ENSSSCG00000035544	0	57.39	3.11204
ENSSSCG00000036428	0	0	0
ENSSSCG00000036618	9.12127	65.5194	6.05003
ENSSSCG00000038080	0	0	0
ENSSSCG00000038757	45.7123	2.6113	2.34834
ENSSSCG00000039473	27.4413	10.7466	1.83403
ENSSSCG00000039612	123.663	10.3891	50.8182
ENSSSCG00000048318	0	0	0
ENSSSCG00000049515	27.9996	1.77962	2.29944
ENSSSCG00000049656	0	0	0
ENSSSCG00000050094	5.37472	0	61.6559
ENSSSCG00000050627	24.1896	20.31	2.9541
ENTR1	1.00983	35.8824	2.66893
ETFRF1	62.3767	5.13989	74.3146
EXOC1	46.0157	3.59258	4.89081
EXOSC8	49.354	5.01112	20.9091
EYA4	4.71655	66.0873	58.9093
FADS2	0	43.6775	3.03341
FAH	9.62931	1.43302	28.0637
FAM168B	51.1891	49.8551	2.78658
FAM210B	4.03689	24.9878	41.6477
FARP1	3.01539	29.9723	1.33662
FBXO9	66.5309	35.2838	26.0393
FGFRL1	30.1465	8.14819	1.59925
FOLR1	0	0	0
FOXJ2	18.2994	2.29528	13.3529
GAS6	5.8077	46.73	30.4945
GDE1	16.9022	3.29785	47.6089
GEMIN7	7.14013	16.0731	0.289199
GET1	19.1385	5.10108	36.0238
GFPT1	27.1546	60.6056	3.73685
GGCX	4.47619	22.6353	32.6985
GLS	48.9833	22.2123	4.63977
GLTP	6.17934	7.60745	19.5207
GMPPA	2.56044	39.4484	2.28823
GMPS	8.51304	26.3235	0.961119
GOLIM4	27.2308	2.2116	23.3899
GOLT1B	28.6239	3.72548	1.72736
GTF3A	10.1932	2.43495	22.4689
GULP1	41.3388	35.7163	2.8309
HDAC2	5.5142	63.8005	4.98197
HDAC7	10.7979	40.8884	2.51595
HEXIM2	20.5947	28.0429	1.15223
HIGD1B	10.3048	6.21685	1.19104
HNRNPLL	4.86001	39.9763	18.4284
HSCB	22.3757	10.9161	110.355
HSF2	55.3838	17.5067	3.25325
HSF4	37.6534	16.9794	2.88684
HSPA14	14.4686	30.3858	54.4817
IFNAR1	31.3531	3.7107	2.55922
IFNGR1	3.64087	37.3961	2.62609
ING2	3.83715	11.6773	32.4367
INKA2	1.7227	16.2105	31.839
INTS11	2.30593	56.6486	2.13993
IPO8	11.208	1.75682	39.0639
IPPK	18.3287	1.951	1.79792
IRAK1	10.9331	54.0791	9.23119
IRF2BP1	2.28086	37.6993	13.0533
IRF3	11.1175	47.1391	5.29155
IST1	86.7395	32.8009	23.0633
ITM2A	26.1829	85.9187	5.43609
ITPRIP	16.0519	6.21609	6.43254
JDP2	4.21462	17.43	32.347
JMJD8	7.77308	45.4849	1.34418
KCTD3	12.4728	14.4457	40.7853
KDM6A	0	0	0
KIAA0100	3.79967	55.0061	3.97959
KIAA1143	17.6404	11.0084	1.71976
KIAA2026	38.6204	4.0236	1.41535
KLHDC10	51.6976	36.9283	6.10445
KLHDC3	171.509	144.214	11.9412
KMT2E	4.33918	55.9431	11.3108
LARGE1	51.0347	43.692	6.08895
LARS1	27.5687	18.9003	93.6922
LDLRAD4	32.3977	3.3212	14.8636
LEPROT	13.1546	2.52853	57.0817
LETM1	35.4942	53.4567	3.55494
LHFPL6	19.8546	4.61472	47.9841
LHPP	1.12241	28.8454	35.107
LIG3	7.47444	13.8012	36.8032
LIMD1	22.6052	15.4755	3.90907
LIMK1	4.51562	14.0537	45.5546
LIN7C	72.2044	3.44319	61.215
LINGO1	3.39186	33.789	17.6504
LMBRD1	35.5909	11.7143	13.3825
LMF1	13.6176	9.91829	19.2553
LPCAT3	49.4311	23.0096	3.19339
LRRC8A	7.00497	34.3343	2.44403
LRWD1	2.24462	9.29483	23.0665
LSM2	15.708	26.7703	55.8707
LTBR	8.2933	15.3372	33.2051
LYSMD2	8.5053	46.2746	20.9262
LYSMD3	1.98337	0.951189	15.8103
MAFF	23.8422	42.2834	3.46015
MAFG	1.73404	27.0147	1.54776
MAGEH1	0.961614	13.4841	26.6925
MAGIX	20.6518	19.9378	40.1019
MAPK9	5.29292	71.3005	26.4742
MARCHF5	17.1855	2.41005	23.9183
MARCHF9	0.562753	4.19382	23.3651
MAU2	22.2957	5.97549	57.4634
MBP	4.20417	19.133	33.0016
MCRIP1	2.55745	58.6295	41.3324
ME1	7.73699	80.5304	1.41269
MED1	4.66234	4.17032	44.6452
METTL17	58.0887	2.50844	3.7559
METTL22	33.2339	17.2338	3.12551
METTL26	17.1673	60.5528	22.8432
METTL9	29.4401	34.4505	91.5902
MFAP1	5.21718	64.8468	5.75739
MFN1	75.7648	20.0324	25.9681
MGAT4B	0.128793	11.9318	33.234
MGLL	26.9825	15.178	67.3817
MITF	27.4647	5.32294	47.0944
MMGT1	35.093	1.48151	3.5151
MMP2	47.7819	105.418	4.32139
MRPL34	0	0	0
MRPS10	42.1935	64.641	5.90051
MRPS7	60.4906	50.5361	5.13644
MSS51	8.1321	150.976	186.489
MTIF3	39.5487	15.2811	2.41113
MTX2	66.7574	30.8317	6.66714
MUS81	13.3786	42.3105	3.62806
MYH4	353.881	830.887	5889.28
MYL3	4874.7	943.288	874.421
MYOZ2	805.504	112.598	104.003
NAA60	4.16082	28.2467	50.4433
NFIL3	44.5516	25.9775	3.40104
NIPA2	2.30383	36.099	4.6753
NMD3	21.9022	75.3624	9.02769
NOL4L	52.2935	4.13174	13.7439
NPEPPS	45.8252	68.903	4.4712
NUCKS1	215.927	136.985	68.2538
NUFIP2	29.2528	13.9162	75.1087
NUP153	15.9574	2.48459	41.8294
NUP54	29.3465	1.97228	3.88268
NUPR1	8.60905	64.7341	30.1137
OSBP	17.0555	14.7824	68.7638
OTUD5	23.2649	3.36527	2.08658
PAQR9	5.18966	33.5631	58.4167
PBX1	43.2784	17.6081	2.83927
PBX3	0	10.8394	30.3695
PCCA	9.59003	28.0656	49.7719
PCID2	49.9384	43.4327	3.45828
PCSK6	6.70513	1.57088	27.9642
PDCD4	18.7675	75.5121	3.5923
PDGFRB	13.6724	47.5026	1.27478
PDK3	10.6853	15.0324	54.3441
PDPK1	12.6912	30.7543	2.46874
PEX13	19.4574	64.3697	18.3397
PGGT1B	9.6238	4.07528	37.5272
PGLS	2.30668	24.6973	12.5011
PHAX	5.81358	56.8912	2.16317
PHF20L1	27.0018	3.43898	4.00151
PHKG1	28.9338	95.5698	151.39
PHLDB1	25.8742	50.4709	3.15341
PIM3	12.0166	28.3527	1.06099
PITPNB	11.5893	47.8112	1.12598
PITPNM1	0.40431	1.08696	19.2166
PLAAT3	0	25.5499	51.2497
PLCD1	17.3427	88.7156	14.9021
PLEKHA1	1.58062	4.21999	26.4658
PLGRKT	156.397	40.3444	95.0304
PLSCR3	6.14865	3.28923	30.2998
POLR1E	19.6322	37.4436	1.63344
POP7	26.2225	4.1048	39.5772
PPA1	88.8275	97.233	6.08579
PPFIA3	0.571425	5.7281	16.3085
PPP1CA	69.4883	12.3719	53.0866
PPP1R15B	38.3	1.66219	2.1743
PPP2R1B	38.0439	5.24344	3.63814
PRELID1	1.24887	2.95379	69.8956
PRKAG3	7.58205	60.797	35.7576
PRKD3	40.9693	4.19296	4.11179
PRKRA	12.7162	1.79086	23.0947
PRR33	3.63862	75.0518	65.9388
PSKH1	4.89224	3.70417	10.9264
PTPN11	46.4672	21.9855	5.14691
PUS7	32.4681	21.7504	2.83959
PWWP3B	5.9333	36.7962	6.92743
PYGO1	37.895	4.24964	5.54339
RAB12	64.6155	17.1337	123.083
RAB4A	10.9069	2.24761	18.4557
RANBP9	13.9978	57.762	17.5
RASGEF1B	3.45894	1.79236	26.5688
RBM6	34.0788	7.15773	81.7258
RENBP	27.1789	12.3395	2.27103
RGL1	2.85131	20.018	2.58462
RHBDL1	0.954323	14.0636	28.5408
RIPK1	1.36315	19.4805	2.1661
RNASEK	4.02774	18.8763	41.1037
RNF111	0	19.8064	10.0518
RNF122	8.48661	0	14.8123
RNF128	45.713	3.25755	8.86104
RNF166	17.4565	3.81654	46.7969
RNF19B	41.5607	2.80933	3.65311
RPAP1	22.7237	1.43055	1.14976
RPF1	26.3718	84.2372	4.68946
RPL26L1	74.6052	29.31	10.0405
RPL7L1	24.3541	27.2683	72.0639
RPP40	0	13.0231	21.5778
RPS6KB2	32.8275	19.0122	2.57647
RUFY1	2.89128	2.53098	29.8257
RUVBL1	44.6846	6.00112	6.06115
S100A6	12.8121	236.834	67.1246
SCAMP4	0	4.96533	19.5235
SCCPDH	58.4324	5.8579	6.89196
SCN4A	6.1113	25.6004	60.0716
SDC2	13.8837	59.7881	15.012
SEC11A	40.0315	6.73031	3.43623
SEC13	65.8437	23.6873	5.81158
SECISBP2L	49.9078	20.1459	3.87533
SEL1L	39.7634	24.0949	4.73078
SELENOO	63.2791	34.0776	3.94101
SENP8	4.74968	26.1115	0.922514
SF3A1	10.7264	42.3114	0.185771
SHISA5	9.82321	38.4173	3.32646
SIRT3	28.6191	2.05506	41.0106
SIX4	44.4361	35.191	5.8446
SLC1A5	2.32281	12.6899	46.6123
SLC29A1	51.3067	47.7845	4.34297
SLC31A1	19.2547	16.5862	2.22767
SLC4A2	1.18304	8.13322	20.7353
SLC4A7	47.8191	28.5269	2.65229
SMARCA5	7.30043	13.6371	57.0605
SMCR8	16.2799	22.6215	2.97969
SNRPD1	30.3615	22.4717	3.21057
SNX13	0	24.6197	49.4169
SNX6	91.0804	4.3526	4.52624
SORD	4.91169	0.117749	11.3753
SOX6	3.17683	54.6839	13.4647
SPHK2	20.7613	3.06119	1.23287
SPNS1	15.2629	27.5542	1.70284
SRRM1	10.4255	45.7115	2.11776
STAB1	1.50855	36.706	1.72821
STAU2	113.33	90.1186	11.0127
STOM	19.5866	76.1868	21.4379
STRIP2	13.4748	34.1386	4.93248
STT3B	84.6784	85.567	8.34507
SUGP2	5.69949	19.5287	41.2324
SUPT5H	6.59743	0	25.1238
SWSAP1	0	10.6386	18.46
TACO1	1.98202	15.6794	35.8985
TAF5L	14.5029	1.68464	27.9158
TAOK2	4.35153	13.4656	37.6145
TARDBP	99.419	101.265	6.86317
TARS1	2.48555	38.8626	4.04599
TENT5C	5.36034	53.8521	4.02218
TFAM	63.2456	5.74172	5.53933
THYN1	39.9692	5.71528	57.024
TLE1	1.88865	42.2723	4.60323
TM9SF2	21.7853	50.3042	97.4851
TMEM115	34.3808	1.48065	36.0204
TMEM184B	0.426166	30.1334	0.670899
TMEM30A	23.3168	5.75868	48.9661
TNFSF12	1.76399	11.872	52.2899
TPD52	0	0	0
TRIM45	59.68	4.86453	21.5663
TSHZ1	8.328	5.32508	25.9519
TUBB6	2.32659	41.1975	3.9291
TXNDC12	9.7941	21.181	72.2589
TXNRD2	0.605959	33.9967	1.01093
TYROBP	66.6495	109.901	7.98807
TYW3	36.2659	11.942	66.7377
UBE2V2	2.05148	17.5404	21.939
UBE3B	22.278	14.7064	3.17669
UCP3	18.2247	45.2089	0.379163
UPF2	14.9995	19.4519	38.4804
USP14	67.0265	11.3833	45.8703
USP16	48.2725	12.4231	3.16005
USP22	34.8775	70.4661	4.27365
VBP1	44.1022	50.1376	18.0357
VPS37B	9.82298	32.4337	7.41832
VPS50	66.3789	9.56914	30.0133
VTA1	108.61	1.79353	24.514
WDR41	20.8048	58.6281	3.26528
WHAMM	9.76527	2.79952	29.1009
WIPF3	30.667	11.4065	12.3078
WNT5B	0.417176	8.87316	15.7631
WSB2	204.269	115.141	49.5119
YAF2	19.1543	5.61525	43.9179
YIF1B	28.253	58.7118	3.38629
YIPF2	23.3916	5.92811	44.8679
ZBED5	44.332	31.8852	3.67825
ZBTB45	0	0.20431	7.41256
ZBTB7B	4.76823	22.4198	35.9041
ZC3HC1	9.80253	54.3096	1.18366
ZDHHC5	30.0514	2.22451	2.58911
ZEB2	18.7725	15.6614	37.5371
ZFP30	1.06295	15.8013	28.2466
ZNF131	7.34595	46.2443	1.75203
ZNF16	25.4178	10.7483	0.423063
ZNF205	35.9595	10.7179	2.51038
ZNF292	14.0312	2.64568	31.305
ZNF384	1.0345	26.4957	2.51465
ZNF503	25.2511	1.50535	14.8838
ZNF639	63.8313	55.0305	7.4804
ZNF75D	60.4016	6.48313	3.53184
ZNF821	3.23803	8.64191	66.666

## Sheet: Replicate 2
Gene name	I	IIA	IIB
AASS	34.4656	1.83165	9.44064
ABAT	0	3.6074	23.7361
ABCA8	1.94516	41.0868	3.93835
ABI3BP	15.4416	49.9352	4.4098
ACBD3	19.7779	0.808228	40.215
ACP2	7.63433	0.331461	22.0915
ACP4	1.98988	12.5064	20.9203
ADAM9	4.10498	41.5689	5.36422
ADCY3	1.26734	20.5239	5.65975
ADD3	19.6828	59.1513	3.77487
ADIPOQ	11.2685	268.86	7.16585
ADIRF	53.5155	340.936	58.922
AGTR1	26.3118	7.36117	7.87755
ALKBH4	37.2504	2.87518	2.44172
ALYREF	22.7958	6.30048	43.0918
ANAPC13	17.795	76.951	162.658
ANGPTL2	24.1526	47.7232	3.54142
ANKRD13B	1.58448	25.6121	6.39119
ANKRD28	27.3845	4.05116	41.2603
ANKRD34A	0.759489	10.3271	1.17273
ANTXR2	28.2541	92.8795	18.6858
ANXA1	15.1084	152.666	130.503
AP5B1	1.02581	7.02638	18.8011
APBB2	19.0827	44.94	3.86908
APH1A	5.58125	72.9324	23.768
APLF	14.9818	4.35496	36.5213
ARF5	80.3734	71.7882	6.01248
ARFRP1	92	2.40361	31.3245
ARID1B	28.4663	1.20647	8.60935
ARL2BP	14.906	78.9322	28.0202
ARPC5	39.9891	61.0944	7.53232
ASAP1	2.0788	29.1929	0
ASB12	17.5932	23.6465	65.705
ASB13	26.2603	3.85431	38.3571
ASB15	50.289	7.40059	63.5695
ASB18	32.5004	0.78998	6.76869
ASB8	113.211	3.70595	63.2345
ASCC3	25.207	1.06123	52.2017
ASXL1	7.08633	19.3186	1.1033
ATG12	51.9564	27.8753	3.12321
ATG4B	6.05309	33.3185	11.7023
ATP8	29.1689	141.543	308.031
AZI2	26.013	1.62089	12.3708
B3GAT3	38.2734	26.8255	109.581
B3GLCT	2.25684	13.9853	1.84969
BATF3	15.0056	0.671249	1.07258
BET1	8.0755	30.1477	78.9068
BIRC5	0.932051	1.71878	10.4574
BLOC1S2	38.3771	12.7073	1.58734
BLOC1S5	19.8795	9.85635	1.68319
BNIP1	2.88657	46.8916	0.838823
BRPF3	1.44785	42.677	1.56575
BTBD10	17.351	38.3086	2.69712
C12orf4	20.4007	31.3512	2.66874
C12orf45	8.00812	99.2609	1.50546
C1orf109	2.05101	42.644	10.5702
C1orf122	23.1942	56.8159	22.2468
C1QA	27.4162	111.381	24.7331
C4A	31.4725	68.2435	5.36948
C9orf40	42.9903	13.5906	10.8212
CALCOCO1	1.01522	35.0333	12.4391
CAMKK1	3.79322	6.12401	41.8263
CAMTA1	49.332	33.5424	79.8529
CARD19	106.859	7.92983	33.2962
CBR4	48.3161	5.17634	4.05335
CCDC107	27.126	61.6962	13.6618
CCDC130	34.132	2.33364	3.13351
CCDC167	54.473	6.02099	4.07609
CD209	3.25964	74.9741	2.43721
CD302	33.7461	0.553592	1.65058
CEP120	16.8849	60.0984	1.36865
CEP295	32.8075	4.82455	1.28002
CEP63	37.1815	4.09856	3.6293
CERCAM	6.64263	20.4809	1.01998
CIAO1	5.27218	18.3537	41.3984
CIAPIN1	67.8385	7.18841	73.5488
CIART	17.5021	53.9182	23.137
CKAP5	57.8173	3.63183	3.51019
CNN1	7.57062	82.0497	64.6628
CNOT8	15.7129	5.20412	40.5305
CNPPD1	35.9962	3.35653	13.8796
COL14A1	11.1311	90.4059	5.58239
COL18A1	6.46695	35.6898	16.8625
COMMD8	8.13749	38.5764	0.491229
COMMD9	61.9104	4.76435	24.7356
COPB1	36.4801	70.4274	21.2339
COPG1	27.9945	58.7971	5.41631
COPZ2	61.9835	74.4947	1.34245
CSNK1G2	60.1712	5.36078	23.4852
CUL2	54.0013	20.3391	15.1795
CUTC	14.3733	55.4733	4.04469
CYBA	6.61684	95.2595	5.72427
CYBRD1	2.04646	32.4111	45.5355
DAGLA	6.341	4.35545	7.64283
DBNL	46.1581	3.05263	12.5424
DCAF1	12.6363	50.3474	5.37512
DCTPP1	5.02467	49.4347	14.8644
DDX39A	0.843694	23.8313	36.9896
DEGS1	56.0095	14.1481	2.38394
DENND1A	3.0641	5.28313	20.8153
DESI1	9.57406	2.5206	24.7834
DHDH	66.2552	11.5626	57.0627
DHRS7B	44.9239	18.9313	4.52732
DIABLO	4.89705	41.6228	36.8415
DNAJB12	45.7094	2.32509	10.3783
DTWD1	2.59946	38.4503	10.7608
DTWD2	1.48472	1.36256	23.1346
DTX2	0.994756	8.08542	20.553
DUSP12	1.90675	25.0036	2.40967
DYNLT3	15.738	0.54885	29.7795
EBAG9	53.9828	36.0617	4.77006
EBF2	1.2653	28.3366	3.21153
EBF3	17.6069	3.1035	12.261
ECH1	66.8605	14.6188	115.629
EIF2AK2	22.9302	3.61768	2.13584
ELMOD3	17.8842	7.0002	51.8757
ENSSSCG00000000696	4.46204	38.6324	14.9431
ENSSSCG00000001931	1.5536	5.54152	11.9838
ENSSSCG00000001970	3.27255	0.56516	31.6998
ENSSSCG00000002281	34.6962	12.3437	56.0791
ENSSSCG00000003079	14.6052	2.21531	22.8754
ENSSSCG00000004207	3.14936	77.2203	7.68735
ENSSSCG00000004983	64.0337	14.7393	4.06783
ENSSSCG00000005478	63.3501	4.01235	4.30938
ENSSSCG00000005667	0	0	0
ENSSSCG00000005959	7.97011	58.8993	2.62994
ENSSSCG00000006418	3.85528	53.6368	3.09233
ENSSSCG00000009419	9.25032	40.173	3.93434
ENSSSCG00000010829	67.3486	33.7478	3.28889
ENSSSCG00000010893	47.4253	3.92303	3.71792
ENSSSCG00000010992	19.736	1.67872	1.81739
ENSSSCG00000011601	0	0	0
ENSSSCG00000011859	14.9795	51.1341	2.68116
ENSSSCG00000012088	22.5929	9.90172	38.0709
ENSSSCG00000012165	9.19215	1.77788	26.1663
ENSSSCG00000012257	23.681	72.9465	6.46624
ENSSSCG00000016096	0	0	0
ENSSSCG00000017181	2.21329	27.8883	2.88382
ENSSSCG00000017608	5.30241	41.9673	3.34482
ENSSSCG00000023323	0	0	0
ENSSSCG00000023325	5.7417	96.4536	11.3639
ENSSSCG00000024070	39.1993	8.98257	1.20006
ENSSSCG00000024669	4.03477	54.3257	4.13966
ENSSSCG00000025940	33.4672	55.3723	4.7309
ENSSSCG00000027988	8.67753	9.93567	23.5317
ENSSSCG00000031349	19.7873	8.77388	0.605247
ENSSSCG00000032110	7.25098	21.1838	45.2849
ENSSSCG00000032480	0.89392	17.9582	8.04074
ENSSSCG00000032483	0	0	0
ENSSSCG00000032591	5.79433	56.9995	7.17566
ENSSSCG00000032984	1.20249	20.1194	9.35957
ENSSSCG00000033029	0	0	0
ENSSSCG00000035142	0.988752	12.3636	19.6107
ENSSSCG00000036669	6.00198	85.7255	7.58861
ENSSSCG00000038708	4.43064	6.9258	32.2743
ENSSSCG00000039264	0	0	0
ENSSSCG00000039807	59.5867	0.325921	7.49748
ENSSSCG00000040918	1.75558	17.4947	1.8326
ENSSSCG00000042062	0	0	0
ENSSSCG00000043761	0	0	0
ENSSSCG00000044084	0	0	0
ENSSSCG00000044913	0	0	0
ENSSSCG00000045591	0	0	0
ENSSSCG00000045769	2.2472	0.860425	26.696
ENSSSCG00000047072	0	0	0
ENSSSCG00000047129	0	0	0
ENSSSCG00000048553	0	0	0
ENSSSCG00000048933	0	0	0
ENSSSCG00000049515	21.7455	1.13689	2.75451
ENSSSCG00000050094	54.1927	1.77483	46.2971
ERBB2	3.19965	24.3859	2.75746
EVI5L	18.564	1.40471	21.042
EXOSC5	23.738	11.0489	40.5879
EZH1	15.1226	60.0981	28.0405
FAM13A	36.7942	3.50303	3.06089
FAM160A2	4.25337	3.51118	26.5281
FAM217B	1.10884	19.8563	25.0788
FASN	13.6624	99.8994	34.2588
FBH1	4.96997	16.3015	35.9594
FBXO3	17.5449	14.4807	52.7547
FBXO42	24.6479	9.18825	0.471348
FCER1G	4.22433	27.1382	7.78333
FGFR1	12.5385	50.753	11.968
FGFR1OP2	43.1015	20.0175	3.95576
FHL5	57.5863	33.8879	6.15352
FHOD3	44.3236	2.13012	11.5468
FN1	56.2246	178.9	11.3058
FNDC7	14.797	3.11998	27.8836
FUT11	6.94817	44.0543	40.2343
GAB1	10.1335	4.78212	27.7936
GALNT16	1.06496	8.06615	22.8512
GDF9	9.4778	31.8951	6.70353
GEMIN4	32.2101	4.38907	4.15472
GEMIN5	35.2898	1.9177	2.12516
GIT2	41.9713	12.8489	0.750687
GMNN	7.83674	4.24532	67.2552
GNPAT	122.984	61.1953	7.85028
GPC3	13.7046	64.1481	3.25746
GPD2	26.451	137.138	35.6118
GPS2	35.5389	49.6787	172.508
GRK4	11.2546	8.43384	53.5576
GSTO1	33.0052	45.9183	94.4365
GTF2F2	3.99603	4.83198	35.7785
GTPBP10	42.2706	2.90872	2.07272
H1.0	0	0	0
HAGHL	3.88033	32.7553	22.3291
HARS1	6.03147	57.4312	13.5241
HCFC2	46.0138	5.59746	19.728
HDAC10	24.5371	2.92782	1.53089
HDGFL2	6.41327	33.9332	40.4879
HECA	4.14325	86.814	7.57175
HECTD4	5.80874	1.58171	24.4897
HERC2	54.6545	6.93448	22.7621
HEXIM2	31.7539	3.02196	12.3023
HMG20A	31.8117	2.19922	3.18933
HTATSF1	70.2966	33.3791	3.74823
IBTK	66.9029	5.68763	25.4425
ID1	80.9835	58.8121	4.02255
IFNGR1	0.0699516	2.8309	59.7314
IFT172	4.60301	1.6728	26.4656
IL10RB	21.4191	9.51104	0.937322
INKA2	4.16211	37.444	40.8122
INTS7	0.214398	38.2168	11.2779
INTS8	43.8602	23.5509	2.85824
IPO9	13.207	26.4005	57.4924
IRF2BP1	3.33836	23.1042	35.472
ITGBL1	15.5783	33.0466	3.38107
JAG1	21.1833	63.0389	0.333039
KATNAL1	4.5691	33.5366	3.48369
KCNQ5	15.629	0.524711	1.24384
KIZ	39.0647	1.74759	3.74459
KLHL23	21.4141	19.3762	70.1474
KRAS	11.3535	44.8582	11.6539
LANCL2	0.994926	17.0141	26.9471
LHPP	35.6647	42.2185	3.43496
LRP3	2.56862	16.7155	28.9799
LRWD1	2.32438	20.1874	2.03376
LSM4	15.2548	25.37	65.2246
LSM6	40.6586	7.7162	17.8034
LTBP1	27.5374	49.3693	3.18125
LYRM7	50.9874	2.65827	14.5702
LYSMD2	7.41425	32.4729	46.2474
LYSMD3	3.20354	24.1121	3.95662
MAD1L1	27.0833	0.593466	6.34549
MAGIX	55.6877	22.4457	3.50167
MALT1	9.22061	46.1249	1.30441
MAMSTR	12.797	1.1198	29.8611
MAN1C1	2.82225	7.75267	19.9553
MAP2K6	52.5921	2.86839	5.2114
MAPK7	18.6623	9.0271	1.74554
MBTD1	0	4.77195	47.1844
ME1	5.3439	17.8582	61.0768
MED22	13.7575	1.41455	7.39792
MEX3D	22.5199	39.247	3.9779
MFSD4B	27.3723	73.8276	3.72633
MIA3	33.8287	82.4348	4.89635
MIDEAS	25.3253	2.51519	2.02552
MLXIP	28.4841	2.3259	2.5641
MOBKL3	99.6595	18.6531	18.155
MOCS2	13.6796	104.521	44.8757
MPDZ	18.615	25.3397	56.4129
MRPL36	26.4429	4.69874	15.6849
MTSS1	18.2838	44.9456	5.93828
MUS81	22.6636	1.64836	39.4767
MYBPH	25.2277	30.7329	199.931
MYH11	5.09192	29.8929	63.3618
MYH4	367.383	1605.4	7487.33
MYO6	21.1256	1.99049	1.8522
MYOZ2	1073.03	131.787	117.615
NAA15	113.806	33.5764	19.2884
NAA35	60.5424	6.94031	4.86586
NADK2	23.0364	3.63437	3.34885
NAGA	9.93297	26.4888	1.22463
NCAPD2	1.01359	24.1951	6.64643
NCOA5	16.7516	1.81034	43.5863
NEK1	12.6145	2.70064	16.1599
NET1	2.96761	75.9796	6.30712
NFE2L2	99.4897	49.423	8.69814
NFKB1	40.1436	3.46889	2.92255
NPM3	13.6046	2.67435	21.9364
NSF	20.6777	1.5039	3.87435
NT5DC2	0.914983	0.981799	15.5326
NTF4	33.1616	2.27205	14.3345
NUBP1	54.1854	10.6727	14.02
NUP160	7.24503	1.92067	18.5951
NUP85	28.7967	3.97438	20.6578
NXF1	1.57267	17.7125	0.952714
OAS2	0.232299	16.7408	1.16099
OBSL1	17.6836	4.78463	60.0997
ODC1	17.5529	59.2974	14.2104
PABPN1	118.198	23.3292	44.4918
PARP2	26.1395	2.62145	2.88286
PAXIP1	0	1.24171	27.2257
PBLD	37.9317	11.9397	3.88988
PBX3	2.89451	36.4381	22.9066
PCBD1	41.6663	1.98085	1.54255
PCOLCE	46.2374	115.027	22.1579
PDCD10	30.4745	3.57613	2.62738
PDCD4	31.967	107.243	20.6535
PDE4D	44.0932	13.6842	89.8417
PFKFB4	0	12.3519	50.8817
PGAP2	7.50244	27.4874	2.70626
PHF11	10.9375	32.0797	8.29348
PI4KA	25.3124	5.56714	52.45
PIGU	8.86763	3.8829	27.442
PLAU	16.476	52.6608	2.90249
PLOD3	8.56265	15.2016	31.2458
PLXNA1	0	24.5341	7.92971
PM20D2	9.89058	30.1747	10.047
PMP22	0	0	0
PMS1	31.4182	5.31073	68.7528
PMVK	6.33833	17.0202	8.01838
POLD2	24.2889	2.2713	2.30038
POLH	24.8311	28.5969	106.388
PPIL2	17.5812	72.9861	6.00757
PPP1R26	23.8018	1.0216	0.0128249
PPT2	0	0	0
PRKAA1	19.1617	75.9296	5.52601
PRKAG3	20.5756	64.5649	89.5583
PRMT7	95.5002	44.2621	6.40966
PRUNE1	30.9558	14.7031	3.03805
PTCD2	11.8046	50.7906	3.50916
PTGFRN	1.51035	25.3349	4.60906
PUM2	86.7328	4.75355	22.544
RAB32	1.2469	33.6677	3.92154
RAB35	13.1838	1.44728	58.0218
RAB9A	54.5535	15.5828	3.1001
RABGAP1	39.5255	7.29964	114.138
RABGEF1	0	0	0
RALA	10.786	19.0191	43.1935
RCC1L	49.2495	2.72889	13.225
REXO4	2.08948	2.10132	32.4814
RFESD	0	36.2033	17.4048
RGMA	10.9966	27.5646	11.3943
RHBDL1	11.8033	8.55401	21.5008
RIPK1	33.6174	16.3748	2.67218
RNASEK	33.2393	11.6871	42.7692
RNF19B	4.2314	65.3522	13.5237
RORA	6.07037	56.1915	4.15744
RPP25L	65.9046	24.2034	3.55177
RSBN1	0.192505	34.0226	33.8904
SAC3D1	16.0561	1.92275	43.3035
SAYSD1	30.5515	2.60025	1.27946
SCAMP2	36.6216	4.63353	52.8155
SCAPER	12.5578	42.4675	4.09192
SCCPDH	112.4	44.7017	8.67028
SDCCAG8	1.43348	2.4411	19.7744
SEC24A	15.2398	30.2504	2.48848
SENP8	2.11729	0.303374	40.1847
SERHL2	27.2873	2.69816	2.34928
SESN2	5.68823	0.509053	13.3784
SFRP4	6.2196	61.7699	2.74526
SFSWAP	47.6334	31.0592	4.60347
SGF29	0.942861	13.8674	26.5447
SGPL1	18.7058	0.88448	3.33193
SKIL	36.5979	14.347	0.87058
SLC12A7	17.1946	2.45085	1.91353
SLC16A5	25.8119	8.41854	56.6763
SLC1A5	14.315	54.0044	16.6098
SLC22A17	18.4863	1.06956	0.997592
SLC25A17	12.1344	14.1737	54.2657
SLC25A43	11.2982	1.17953	22.3179
SLC26A6	12.5646	42.2378	8.1967
SLC29A2	27.4105	18.3764	3.27723
SLC38A9	8.21601	29.583	4.56391
SLC4A1AP	24.901	3.57488	2.41019
SLC5A10	38.7697	4.54024	3.99919
SLC7A6OS	2.95098	35.518	1.22343
SMAD7	1.56906	34.3123	1.32513
SMIM14	19.1883	65.945	4.3873
SNAPIN	7.07661	55.9256	86.9976
SNCG	9.18193	28.1326	0
SNRPA	3.2908	1.8806	18.6099
SNX9	45.4824	16.4456	14.5823
SOCS5	47.7637	2.03575	14.4208
SOCS6	27.4856	26.8128	2.38795
SRF	39.5372	3.31631	83.0938
SS18L1	3.93456	22.8286	5.37123
STAG1	18.3163	3.01945	53.4795
STARD10	5.69166	10.0925	50.0887
STMN1	32.4832	106.318	3.0148
STN1	7.37494	0.464206	26.969
STON2	3.7517	10.559	29.001
STYXL1	37.0744	19.5023	3.05843
SULT1A3	21.4343	123.344	41.3473
SUV39H2	11.6777	11.8144	47.1284
SYS1	20.5724	14.4649	80.6627
TBC1D7	36.2466	3.4071	59.9674
TCP11L2	24.5576	73.6134	7.57393
TEK	48.7026	24.6361	5.74794
TENT4A	23.4657	46.1763	1.84709
TERB1	71.326	29.5683	5.37012
TFIP11	57.1975	9.81553	3.25673
TGFB2	0.523583	28.0982	47.1384
TIMP1	6.42647	17.7535	29.2689
TMEM123	5.05476	74.0855	0.966753
TMEM126B	87.4492	14.1488	18.5045
TMEM127	29.5972	8.53773	1.15618
TMEM243	13.4675	60.2588	4.29879
TMEM50B	75.8	12.7638	13.4456
TNIP1	45.373	89.1876	11.5695
TNRC18	29.3772	8.70133	0.967087
TOR1A	5.47027	4.42606	38.7471
TPP1	26.4925	21.2145	1.82287
TRAFD1	33.1383	4.44145	2.77727
TRAM2	15.0941	1.21652	0.896256
TRIOBP	4.94301	49.3164	22.3606
TRMU	3.46029	31.7578	1.90116
TSFM	66.967	14.9474	27.5747
TSR2	124.567	39.1231	19.2564
TTI2	7.95021	1.31182	44.3999
TTYH2	1.6079	15.9108	1.32132
UBE2E3	0	0	0
UBE2G2	22.2502	2.86104	39.3284
UBE3D	51.3363	3.83481	4.0543
UBLCP1	4.50884	14.7665	35.5841
USP34	65.3838	27.2314	2.98149
USP40	2.78835	0.321602	20.3788
USP7	65.4229	23.231	6.58516
USPL1	29.5725	1.60137	3.26784
UTP18	2.85302	3.42242	36.7879
VAC14	13.5784	2.81992	35.1577
VMP1	33.9758	69.3041	6.71137
VPS16	17.6003	59.8354	3.72815
VPS45	0	10.6678	36.22
VPS54	25.9479	1.15533	47.9239
VTA1	85.4216	23.0069	6.16274
WDR33	63.5625	12.5238	25.7461
WDR36	2.88151	60.6673	2.76743
WDR77	26.2579	8.71528	11.9228
WDR82	65.5096	4.14187	20.9709
WDR92	6.85727	47.4278	4.18891
WNK1	2.84864	22.8937	52.5349
YIPF2	19.3869	16.2423	47.6766
YTHDF1	7.64571	2.0154	29.6781
YTHDF2	53.0287	3.97979	19.0567
ZC3H7B	20.4459	4.74843	26.7239
ZDHHC14	18.6564	0.763742	0.615574
ZDHHC3	9.726	8.1727	46.4627
ZDHHC4	31.3162	4.62958	4.59767
ZER1	0	11.7261	57.8314
ZFAND2A	0	0	0
ZFYVE16	50.4119	2.9874	28.0054
ZMAT5	57.397	4.95583	16.8027
ZNF131	13.0612	64.1271	4.2238
ZNF16	29.7413	24.0777	0.305769
ZNF512B	83.4506	15.3138	26.3134
ZNF654	3.16338	50.7589	4.45567
ZNFX1	35.7235	2.84508	2.9936
ZRANB1	51.4204	32.4189	1.88357
