# Supplementary material for: A pig BodyMap transcriptome reveals diverse tissue physiologies and evolutionary dynamics of transcription
Source: Nat Commun. 2021 Jun 17;12:3715. doi: 10.1038/s41467-021-23560-8 (PMC8211698; doi:10.1038/s41467-021-23560-8)
Supplement: Supplementary file 10 — Supplementary Data 7 [file 41467_2021_23560_MOESM10_ESM.xlsx]

## Sheet: Summary
Supplementary Data 7. Functional enrichment of genes with significant transcriptional switching for each species and tissue.
P values are calculated based on a one-sided accumulative hypergeometric test without adjustment, and are shown as log10(P-value).

## Sheet: Macaque
Heart			Kidney			Liver			Lung			Spleen			Skeletal muscle			Subcutaneous adipose
Term	LogP	Description	Term	LogP	Description	Term	LogP	Description	Term	LogP	Description	Term	LogP	Description	Term	LogP	Description	Term	LogP	Description
hsa05340	-5.8981	Primary immunodeficiency	GO:0002238	-6.14495	response to molecule of fungal origin	GO:0002238	-5.78107	response to molecule of fungal origin	GO:0080135	-4.13422	regulation of cellular response to stress	GO:0022037	-3.70826	metencephalon development	GO:0002224	-4.47074	toll-like receptor signaling pathway	GO:0001819	-19.0443	positive regulation of cytokine production
ko04662	-3.60214	B cell receptor signaling pathway	GO:0036498	-5.64028	IRE1-mediated unfolded protein response	GO:0045619	-5.00982	regulation of lymphocyte differentiation	GO:0099518	-3.88278	vesicle cytoskeletal trafficking	GO:0080135	-3.54977	regulation of cellular response to stress	GO:0008202	-4.13876	steroid metabolic process	GO:0002274	-11.4034	myeloid leukocyte activation
GO:0019228	-3.3797	neuronal action potential	ko04662	-5.49152	B cell receptor signaling pathway	GO:0001756	-4.83611	somitogenesis	GO:0045773	-3.3599	positive regulation of axon extension	GO:0031589	-2.82364	cell-substrate adhesion	GO:0034976	-3.90382	response to endoplasmic reticulum stress	GO:0080135	-9.89371	regulation of cellular response to stress
GO:0031589	-3.0258	cell-substrate adhesion	GO:0045055	-4.86885	regulated exocytosis	GO:0050873	-4.43808	brown fat cell differentiation	GO:0045815	-2.85408	positive regulation of gene expression, epigenetic	GO:0051346	-2.76088	negative regulation of hydrolase activity	GO:0006310	-3.83247	DNA recombination	GO:0002694	-9.83025	regulation of leukocyte activation
ko00310	-2.67851	Lysine degradation	GO:0050878	-4.38037	regulation of body fluid levels	GO:1901071	-4.39342	glucosamine-containing compound metabolic process	GO:0036498	-2.79669	IRE1-mediated unfolded protein response	GO:0000186	-2.7372	activation of MAPKK activity	GO:0005975	-3.7918	carbohydrate metabolic process	GO:0002697	-9.48131	regulation of immune effector process
GO:0045055	-2.6336	regulated exocytosis	GO:0044242	-4.17837	cellular lipid catabolic process	GO:1903431	-4.31843	positive regulation of cell maturation	GO:0006820	-2.72266	anion transport	GO:0015748	-2.63165	organophosphate ester transport	GO:0034116	-3.5987	positive regulation of heterotypic cell-cell adhesion	GO:0031349	-9.40065	positive regulation of defense response
GO:0001756	-2.46704	somitogenesis	GO:0048639	-3.99715	positive regulation of developmental growth	GO:2000271	-4.31843	positive regulation of fibroblast apoptotic process	GO:0002702	-2.29168	positive regulation of production of molecular mediator of immune response	ko05205	-2.58052	Proteoglycans in cancer	GO:0000187	-3.58473	activation of MAPK activity	GO:0002253	-8.90036	activation of immune response
GO:0009611	-2.45732	response to wounding	GO:0035282	-3.5677	segmentation	GO:0045137	-4.20588	development of primary sexual characteristics	GO:2001022	-2.24485	positive regulation of response to DNA damage stimulus	GO:0010942	-2.57658	positive regulation of cell death	GO:0042060	-3.54377	wound healing	GO:0032722	-7.81734	positive regulation of chemokine production
GO:0046649	-2.23343	lymphocyte activation	GO:0015696	-3.37642	ammonium transport	GO:0009950	-4.18254	dorsal/ventral axis specification	GO:0043523	-2.19534	regulation of neuron apoptotic process	GO:0002066	-2.4794	columnar/cuboidal epithelial cell development	GO:0032870	-3.44642	cellular response to hormone stimulus	GO:0042108	-6.5595	positive regulation of cytokine biosynthetic process
hsa04151	-2.22089	PI3K-Akt signaling pathway	GO:0046777	-3.36863	protein autophosphorylation	GO:0051712	-4.18254	positive regulation of killing of cells of other organism	GO:0002576	-1.99988	platelet degranulation	GO:0045815	-2.4794	positive regulation of gene expression, epigenetic	GO:0072074	-3.36816	kidney mesenchyme development	GO:0002683	-6.10148	negative regulation of immune system process
hsa04666	-1.96827	Fc gamma R-mediated phagocytosis	GO:0008654	-3.02557	phospholipid biosynthetic process	GO:0043065	-4.16803	positive regulation of apoptotic process	GO:0042770	-1.96404	signal transduction in response to DNA damage	hsa05131	-2.40503	Shigellosis	ko04910	-3.08727	Insulin signaling pathway	GO:0042113	-5.99315	B cell activation
GO:1903510	-1.89353	mucopolysaccharide metabolic process	GO:0006891	-3.02438	intra-Golgi vesicle-mediated transport	GO:0080135	-4.05788	regulation of cellular response to stress	GO:0055076	-1.93795	transition metal ion homeostasis	GO:0045055	-2.38223	regulated exocytosis	GO:0048193	-3.02792	Golgi vesicle transport	hsa04060	-5.99315	Cytokine-cytokine receptor interaction
GO:0015748	-1.83354	organophosphate ester transport	ko05340	-2.91636	Primary immunodeficiency	GO:0010638	-3.96987	positive regulation of organelle organization	hsa04068	-1.9294	foxo signaling pathway	GO:0032355	-2.36739	response to estradiol	GO:0070936	-2.96816	protein K48-linked ubiquitination	GO:0018108	-5.35409	peptidyl-tyrosine phosphorylation
GO:0008033	-1.73207	tRNA processing	GO:0006643	-2.85213	membrane lipid metabolic process	GO:2000036	-3.92217	regulation of stem cell population maintenance	GO:0071363	-1.92407	cellular response to growth factor stimulus	GO:2001259	-2.35233	positive regulation of cation channel activity	GO:0042692	-2.92662	muscle cell differentiation	GO:0002699	-5.20121	positive regulation of immune effector process
GO:0010038	-1.67978	response to metal ion	GO:0006310	-2.77228	DNA recombination	GO:0045066	-3.87201	regulatory T cell differentiation	GO:0007224	-1.88767	smoothened signaling pathway	GO:0045807	-2.23258	positive regulation of endocytosis	GO:0006356	-2.73204	regulation of transcription by RNA polymerase I	GO:0002695	-5.03638	negative regulation of leukocyte activation
GO:0000724	-1.66431	double-strand break repair via homologous recombination	GO:0030168	-2.66034	platelet activation	GO:0030214	-3.66387	hyaluronan catabolic process	GO:0045807	-1.79397	positive regulation of endocytosis	GO:0010770	-2.20335	positive regulation of cell morphogenesis involved in differentiation	GO:1902253	-2.73204	regulation of intrinsic apoptotic signaling pathway by p53 class mediator	GO:0030728	-4.81934	ovulation
GO:0061448	-1.56627	connective tissue development	GO:1901216	-2.6374	positive regulation of neuron death	GO:0040008	-3.62358	regulation of growth	GO:0009896	-1.69941	positive regulation of catabolic process	GO:0032755	-2.0938	positive regulation of interleukin-6 production	GO:0051145	-2.57057	smooth muscle cell differentiation	GO:0060759	-4.81679	regulation of response to cytokine stimulus
GO:0045807	-1.5416	positive regulation of endocytosis	GO:0048146	-2.5134	positive regulation of fibroblast proliferation	GO:0051054	-3.28073	positive regulation of DNA metabolic process	ko03013	-1.67469	RNA transport	GO:0030901	-2.05399	midbrain development	GO:0042752	-2.54111	regulation of circadian rhythm	GO:0001818	-4.69677	negative regulation of cytokine production
GO:0000723	-1.49258	telomere maintenance	GO:0051640	-2.46987	organelle localization	GO:0030033	-3.18065	microvillus assembly	GO:0048511	-1.67318	rhythmic process	GO:0046649	-2.01366	lymphocyte activation	GO:0043627	-2.52794	response to estrogen	GO:0030099	-4.69043	myeloid cell differentiation
			GO:0048736	-2.41865	appendage development	GO:0002712	-3.07936	regulation of B cell mediated immunity	GO:0051147	-1.56844	regulation of muscle cell differentiation	GO:0048469	-2.00719	cell maturation	GO:0048009	-2.47624	insulin-like growth factor receptor signaling pathway	GO:0002246	-4.67586	wound healing involved in inflammatory response

## Sheet: Mouse
Heart			Kidney			Liver			Lung			Spleen			Skeletal muscle			Subcutaneous adipose
Term	LogP	Description	Term	LogP	Description	Term	LogP	Description	Term	LogP	Description	Term	LogP	Description	Term	LogP	Description	Term	LogP	Description
GO:0043547	-5.05332	positive regulation of GTPase activity	GO:0044282	-11.0006	small molecule catabolic process	GO:0030049	-9.25754	muscle filament sliding	GO:0045017	-6.72367	glycerolipid biosynthetic process	GO:0051301	-7.73282	cell division	GO:0002521	-9.92535	leukocyte differentiation	GO:0035914	-5.51775	skeletal muscle cell differentiation
GO:0035860	-4.36863	glial cell-derived neurotrophic factor receptor signaling pathway	GO:0015711	-6.94958	organic anion transport	GO:0030239	-4.87712	myofibril assembly	GO:0006941	-5.69373	striated muscle contraction	GO:0006782	-6.66346	protoporphyrinogen IX biosynthetic process	ko04640	-5.87693	Hematopoietic cell lineage	GO:0006814	-4.91868	sodium ion transport
GO:1902107	-3.75613	positive regulation of leukocyte differentiation	GO:0010038	-6.49192	response to metal ion	GO:0001556	-4.27876	oocyte maturation	GO:0009062	-5.0462	fatty acid catabolic process	GO:0044786	-6.59213	cell cycle DNA replication	GO:0051056	-5.53797	regulation of small GTPase mediated signal transduction	GO:0006936	-4.31021	muscle contraction
GO:1905114	-3.69958	cell surface receptor signaling pathway involved in cell-cell signaling	GO:0008610	-5.37783	lipid biosynthetic process	GO:0032787	-4.19543	monocarboxylic acid metabolic process	GO:0043434	-4.45846	response to peptide hormone	GO:0006281	-4.64133	DNA repair	GO:0030595	-5.43649	leukocyte chemotaxis	GO:0072488	-3.76397	ammonium transmembrane transport
GO:2000104	-3.4823	negative regulation of DNA-dependent DNA replication	GO:0030212	-5.24673	hyaluronan metabolic process	GO:1901699	-4.18017	cellular response to nitrogen compound	GO:0060537	-4.14516	muscle tissue development	GO:0032465	-4.54677	regulation of cytokinesis	GO:0071549	-5.30952	cellular response to dexamethasone stimulus	GO:0006338	-3.07711	chromatin remodeling
GO:0032259	-3.41013	methylation	M00029	-5.18344	Urea cycle	GO:0090407	-3.95868	organophosphate biosynthetic process	GO:0007623	-4.07101	circadian rhythm	GO:0051321	-4.32122	meiotic cell cycle	ko04151	-5.28287	PI3K-Akt signaling pathway	GO:0007268	-2.96666	chemical synaptic transmission
hsa04110	-3.3939	Cell cycle	GO:0006814	-5.0965	sodium ion transport	GO:0051279	-3.38133	regulation of release of sequestered calcium ion into cytosol	GO:0048871	-4.0624	multicellular organismal homeostasis	GO:1902117	-3.89833	positive regulation of organelle assembly	GO:0030036	-4.64755	actin cytoskeleton organization	GO:0048589	-2.72822	developmental growth
GO:0019751	-3.3939	polyol metabolic process	GO:0070201	-4.49604	regulation of establishment of protein localization	GO:0016311	-3.32366	dephosphorylation	GO:0006820	-4.04953	anion transport	GO:0033044	-3.85934	regulation of chromosome organization	GO:0046777	-4.5715	protein autophosphorylation	GO:0042398	-2.54009	cellular modified amino acid biosynthetic process
GO:0031032	-3.1748	actomyosin structure organization	GO:0002576	-4.45749	platelet degranulation	GO:0007276	-3.31215	gamete generation	GO:0042593	-3.6983	glucose homeostasis	ko04975	-3.82935	Fat digestion and absorption	GO:0048871	-4.22423	multicellular organismal homeostasis	GO:0042472	-2.51377	inner ear morphogenesis
GO:0051168	-3.13692	nuclear export	GO:0046485	-4.27817	ether lipid metabolic process	GO:0044241	-3.2646	lipid digestion	hsa01522	-3.41329	Endocrine resistance	GO:1901992	-3.41158	positive regulation of mitotic cell cycle phase transition	hsa04072	-4.2201	Phospholipase D signaling pathway	GO:0097190	-2.50996	apoptotic signaling pathway
GO:0030278	-3.03917	regulation of ossification	GO:2000551	-4.27817	regulation of T-helper 2 cell cytokine production	GO:0006970	-3.26154	response to osmotic stress	ko04070	-3.39254	Phosphatidylinositol signaling system	GO:0015711	-3.26967	organic anion transport	GO:0051345	-4.08495	positive regulation of hydrolase activity	GO:1902106	-2.48374	negative regulation of leukocyte differentiation
GO:0007169	-2.91867	transmembrane receptor protein tyrosine kinase signaling pathway	GO:0046689	-4.15547	response to mercury ion	GO:0042398	-3.25458	cellular modified amino acid biosynthetic process	GO:0045834	-3.3311	positive regulation of lipid metabolic process	GO:0046339	-3.24527	diacylglycerol metabolic process	GO:0043383	-3.95426	negative T cell selection	GO:0008333	-2.27124	endosome to lysosome transport
GO:0048589	-2.91006	developmental growth	GO:0032787	-4.15495	monocarboxylic acid metabolic process	ko04120	-3.15546	Ubiquitin mediated proteolysis	GO:0010640	-3.32668	regulation of platelet-derived growth factor receptor signaling pathway	GO:0046486	-3.2175	glycerolipid metabolic process	GO:0046330	-3.84666	positive regulation of JNK cascade	GO:0043687	-2.26524	post-translational protein modification
GO:0044242	-2.7609	cellular lipid catabolic process	GO:0043434	-4.09822	response to peptide hormone	GO:0043648	-3.00389	dicarboxylic acid metabolic process	GO:0031589	-3.26424	cell-substrate adhesion	GO:0043966	-3.10839	histone H3 acetylation	GO:0032006	-3.71696	regulation of TOR signaling	GO:0010823	-2.25153	negative regulation of mitochondrion organization
GO:0046627	-2.7262	negative regulation of insulin receptor signaling pathway	ko04976	-3.85472	Bile secretion	GO:0043501	-2.98581	skeletal muscle adaptation	ko04924	-3.09289	Renin secretion	GO:0008033	-2.77625	tRNA processing	hsa05215	-3.71696	Prostate cancer	GO:0045861	-2.19668	negative regulation of proteolysis
GO:0008033	-2.58976	tRNA processing	GO:0005975	-3.831	carbohydrate metabolic process	GO:0002474	-2.98408	antigen processing and presentation of peptide antigen via MHC class I	GO:0009991	-3.07273	response to extracellular stimulus	GO:0034101	-2.77625	erythrocyte homeostasis	GO:0048872	-3.55977	homeostasis of number of cells	GO:0046626	-2.15799	regulation of insulin receptor signaling pathway
GO:0006361	-2.58624	transcription initiation from RNA polymerase I promoter	ko03320	-3.8259	PPAR signaling pathway	GO:0051346	-2.90905	negative regulation of hydrolase activity	GO:0045739	-2.94892	positive regulation of DNA repair	GO:0043434	-2.53673	response to peptide hormone	hsa05200	-3.54055	Pathways in cancer	GO:0046513	-2.15799	ceramide biosynthetic process
GO:0031099	-2.4581	regeneration	GO:0030500	-3.68823	regulation of bone mineralization	GO:0033598	-2.89037	mammary gland epithelial cell proliferation	GO:0016311	-2.8793	dephosphorylation	GO:0030260	-2.5313	entry into host cell	GO:0001501	-3.45699	skeletal system development	GO:0035019	-2.02347	somatic stem cell population maintenance
GO:0072006	-2.39939	nephron development	GO:1901361	-3.41831	organic cyclic compound catabolic process	GO:0006511	-2.82507	ubiquitin-dependent protein catabolic process	GO:0034329	-2.85066	cell junction assembly	GO:0007623	-2.49571	circadian rhythm	GO:0002699	-3.29099	positive regulation of immune effector process	GO:1901657	-1.99303	glycosyl compound metabolic process
GO:0030641	-2.31518	regulation of cellular pH	GO:0001573	-3.33267	ganglioside metabolic process	GO:0019934	-2.80212	cGMP-mediated signaling	GO:0043029	-2.73526	T cell homeostasis	GO:0060324	-2.41686	face development	GO:0031334	-3.1698	positive regulation of protein complex assembly	GO:0030104	-1.96214	water homeostasis

## Sheet: Rat
Heart			Kidney			Liver			Lung			Spleen			Skeltal muscle			Subcutaneous adipose
Term	LogP	Description	Term	LogP	Description	Term	LogP	Description	Term	LogP	Description	Term	LogP	Description	Term	LogP	Description	Term	LogP	Description
GO:0007599	-9.28621	hemostasis	GO:0071363	-7.8557	cellular response to growth factor stimulus	GO:0010638	-6.303	positive regulation of organelle organization	GO:0043062	-7.90316	extracellular structure organization	GO:0031349	-5.17412	positive regulation of defense response	GO:0046486	-6.22677	glycerolipid metabolic process	GO:0043062	-11.8482	extracellular structure organization
GO:0006644	-7.32397	phospholipid metabolic process	GO:0071322	-6.93684	cellular response to carbohydrate stimulus	GO:0098771	-5.78077	inorganic ion homeostasis	GO:0042060	-7.88888	wound healing	GO:0019216	-4.82509	regulation of lipid metabolic process	GO:0001525	-5.53934	angiogenesis	GO:0031589	-10.0415	cell-substrate adhesion
GO:0048010	-7.22979	vascular endothelial growth factor receptor signaling pathway	GO:0097067	-5.12847	cellular response to thyroid hormone stimulus	GO:0043631	-5.21337	RNA polyadenylation	GO:0097435	-6.63515	supramolecular fiber organization	GO:0022613	-4.61562	ribonucleoprotein complex biogenesis	GO:0022612	-5.06502	gland morphogenesis	GO:0030155	-9.12237	regulation of cell adhesion
GO:1903725	-5.26193	regulation of phospholipid metabolic process	GO:0097190	-4.97755	apoptotic signaling pathway	GO:0097190	-4.83137	apoptotic signaling pathway	GO:0048589	-5.02325	developmental growth	GO:0002244	-4.45638	hematopoietic progenitor cell differentiation	GO:0051129	-4.68675	negative regulation of cellular component organization	GO:0002274	-8.25692	myeloid leukocyte activation
GO:0043547	-4.74125	positive regulation of GTPase activity	GO:0010632	-4.87088	regulation of epithelial cell migration	GO:0010035	-4.68825	response to inorganic substance	GO:0001704	-5.00346	formation of primary germ layer	GO:0051129	-4.3422	negative regulation of cellular component organization	ko00062	-4.33169	Fatty acid elongation	GO:0050900	-7.80209	leukocyte migration
GO:0031589	-4.70621	cell-substrate adhesion	GO:0014065	-4.77036	phosphatidylinositol 3-kinase signaling	GO:0071496	-4.61885	cellular response to external stimulus	GO:0071363	-4.66519	cellular response to growth factor stimulus	GO:0002328	-4.24548	pro-B cell differentiation	GO:0040008	-4.28135	regulation of growth	GO:0007169	-6.0263	transmembrane receptor protein tyrosine kinase signaling pathway
GO:0032963	-4.70542	collagen metabolic process	GO:0043030	-4.16799	regulation of macrophage activation	GO:0010256	-4.55838	endomembrane system organization	GO:0007631	-4.42606	feeding behavior	GO:0090075	-4.16502	relaxation of muscle	GO:0034453	-4.2619	microtubule anchoring	GO:1905114	-5.75132	cell surface receptor signaling pathway involved in cell-cell signaling
GO:0006066	-4.46152	alcohol metabolic process	GO:0044090	-4.11002	positive regulation of vacuole organization	GO:0006643	-4.5529	membrane lipid metabolic process	GO:0031589	-4.27752	cell-substrate adhesion	GO:0090305	-4.02666	nucleic acid phosphodiester bond hydrolysis	GO:0006935	-4.00228	chemotaxis	GO:0022604	-5.54732	regulation of cell morphogenesis
GO:0030036	-4.42131	actin cytoskeleton organization	GO:0071407	-3.99805	cellular response to organic cyclic compound	GO:0046700	-4.36701	heterocycle catabolic process	GO:0060627	-4.01255	regulation of vesicle-mediated transport	GO:0006644	-3.93075	phospholipid metabolic process	GO:0030155	-3.92015	regulation of cell adhesion	GO:0001667	-5.15718	ameboidal-type cell migration
GO:0051129	-4.35468	negative regulation of cellular component organization	GO:0002274	-3.98256	myeloid leukocyte activation	GO:0008610	-4.3194	lipid biosynthetic process	GO:0042692	-3.97202	muscle cell differentiation	ko03030	-3.90482	DNA replication	GO:0040013	-3.82426	negative regulation of locomotion	GO:0050727	-5.05814	regulation of inflammatory response
GO:0007172	-4.26313	signal complex assembly	hsa04151	-3.96804	PI3K-Akt signaling pathway	GO:0031331	-4.17551	positive regulation of cellular catabolic process	GO:0010639	-3.74586	negative regulation of organelle organization	GO:0030168	-3.81622	platelet activation	GO:0042063	-3.65765	gliogenesis	GO:0061430	-5.03896	bone trabecula morphogenesis
GO:0070482	-4.25603	response to oxygen levels	GO:0007610	-3.82949	behavior	GO:0070920	-4.13566	regulation of production of small RNA involved in gene silencing by RNA	GO:0051957	-3.62228	positive regulation of amino acid transport	GO:0046503	-3.71848	glycerolipid catabolic process	GO:1901137	-3.65017	carbohydrate derivative biosynthetic process	GO:0022612	-5.01155	gland morphogenesis
GO:0032102	-4.23264	negative regulation of response to external stimulus	GO:0050673	-3.81138	epithelial cell proliferation	GO:0035264	-4.13436	multicellular organism growth	GO:0016055	-3.60536	Wnt signaling pathway	GO:0071346	-3.45778	cellular response to interferon-gamma	ko04975	-3.47242	Fat digestion and absorption	GO:2001243	-4.9139	negative regulation of intrinsic apoptotic signaling pathway
GO:0006979	-4.11355	response to oxidative stress	GO:1901652	-3.787	response to peptide	GO:0055083	-4.06622	monovalent inorganic anion homeostasis	GO:0060485	-3.5044	mesenchyme development	GO:1902743	-3.34656	regulation of lamellipodium organization	GO:1990778	-3.36829	protein localization to cell periphery	GO:0010954	-4.69878	positive regulation of protein processing
GO:0006907	-4.03917	pinocytosis	hsa04928	-3.75835	parathyroid hormone synthesis, secretion and action	GO:0071715	-4.03892	icosanoid transport	GO:0050727	-3.46647	regulation of inflammatory response	GO:0002097	-3.30062	tRNA wobble base modification	GO:0097190	-3.29058	apoptotic signaling pathway	GO:0034446	-4.66404	substrate adhesion-dependent cell spreading
GO:0015850	-4.02236	organic hydroxy compound transport	GO:0032103	-3.72089	positive regulation of response to external stimulus	GO:0009611	-4.01405	response to wounding	GO:0030155	-3.39403	regulation of cell adhesion	GO:1901888	-3.21506	regulation of cell junction assembly	GO:0061045	-3.28321	negative regulation of wound healing	GO:0032535	-4.63829	regulation of cellular component size
GO:0050857	-3.96689	positive regulation of antigen receptor-mediated signaling pathway	GO:0040013	-3.66336	negative regulation of locomotion	GO:0030282	-3.99382	bone mineralization	GO:0032963	-3.27373	collagen metabolic process	GO:0051004	-3.1865	regulation of lipoprotein lipase activity	GO:0016042	-3.27854	lipid catabolic process	GO:0001568	-4.63258	blood vessel development
GO:0032878	-3.96689	regulation of establishment or maintenance of cell polarity	GO:1901796	-3.4607	regulation of signal transduction by p53 class mediator	GO:0051186	-3.8355	cofactor metabolic process	GO:0001667	-3.25134	ameboidal-type cell migration	GO:0046700	-3.10555	heterocycle catabolic process	GO:0043065	-3.27807	positive regulation of apoptotic process	GO:0044257	-4.62408	cellular protein catabolic process
GO:0006869	-3.93007	lipid transport	GO:0071800	-3.41403	podosome assembly	GO:0044782	-3.81467	cilium organization	GO:1990778	-3.10117	protein localization to cell periphery	GO:0050729	-3.00631	positive regulation of inflammatory response	GO:0014066	-3.21581	regulation of phosphatidylinositol 3-kinase signaling	GO:0009896	-4.36702	positive regulation of catabolic process
GO:0048015	-3.81616	phosphatidylinositol-mediated signaling	GO:0001501	-3.39366	skeletal system development	GO:0043648	-3.55032	dicarboxylic acid metabolic process	GO:0045055	-3.07919	regulated exocytosis	GO:0006515	-2.94135	protein quality control for misfolded or incompletely synthesized proteins	GO:0030279	-3.21078	negative regulation of ossification	GO:0042940	-4.36257	D-amino acid transport

## Sheet: Guinea pig
Heart			Kidney			Liver			Lung			Spleen			Skeletal muscle			Subcutaneous adipose
Term	LogP	Description	Term	LogP	Description	Term	LogP	Description	Term	LogP	Description	Term	LogP	Description	Term	LogP	Description	Term	LogP	Description
GO:0007611	-4.42238	learning or memory	GO:0048469	-5.4355	cell maturation	GO:0044782	-4.09057	cilium organization	GO:0008347	-3.05847	glial cell migration	GO:0031664	-3.76333	regulation of lipopolysaccharide-mediated signaling pathway	GO:0031589	-5.26544	cell-substrate adhesion	GO:0032787	-7.89292	monocarboxylic acid metabolic process
GO:0071715	-4.01122	icosanoid transport	GO:0008645	-4.60136	hexose transmembrane transport	GO:0035335	-3.67948	peptidyl-tyrosine dephosphorylation	ko00140	-2.99121	Steroid hormone biosynthesis	GO:0070528	-3.45069	protein kinase C signaling	GO:0034329	-5.03862	cell junction assembly	GO:0009308	-6.8252	amine metabolic process
GO:2000310	-3.16614	regulation of NMDA receptor activity	GO:0043406	-4.1842	positive regulation of MAP kinase activity	GO:0008285	-3.58818	negative regulation of cell proliferation	GO:1905114	-2.87495	cell surface receptor signaling pathway involved in cell-cell signaling	GO:0055072	-3.36439	iron ion homeostasis	GO:0050954	-4.6804	sensory perception of mechanical stimulus	GO:0009108	-6.41828	coenzyme biosynthetic process
GO:0060218	-3.08533	hematopoietic stem cell differentiation	GO:0120163	-4.03167	negative regulation of cold-induced thermogenesis	GO:0071425	-3.48034	hematopoietic stem cell proliferation	GO:0009584	-2.86717	detection of visible light	GO:0007409	-3.01448	axonogenesis	GO:0009611	-4.10421	response to wounding	GO:0098656	-4.80416	anion transmembrane transport
GO:0016339	-2.9391	calcium-dependent cell-cell adhesion via plasma membrane cell adhesion molecules	GO:0030033	-3.68668	microvillus assembly	GO:0006929	-3.29342	substrate-dependent cell migration	GO:1902305	-2.84771	regulation of sodium ion transmembrane transport	GO:0007019	-2.99612	microtubule depolymerization	GO:0032874	-3.84549	positive regulation of stress-activated MAPK cascade	ko04972	-4.67013	Pancreatic secretion
GO:0014075	-2.82659	response to amine	GO:0031109	-3.45848	microtubule polymerization or depolymerization	GO:0003231	-3.19866	cardiac ventricle development	GO:0034394	-2.82857	protein localization to cell surface	GO:0030155	-2.96609	regulation of cell adhesion	GO:0090066	-3.71274	regulation of anatomical structure size	GO:0006568	-4.38697	tryptophan metabolic process
GO:1901215	-2.44341	negative regulation of neuron death	GO:0006936	-3.31135	muscle contraction	GO:0007283	-3.15478	spermatogenesis	GO:0000377	-2.66598	RNA splicing, via transesterification reactions with bulged adenosine as nucleophile	GO:0031667	-2.83199	response to nutrient levels	GO:0034101	-3.6336	erythrocyte homeostasis	GO:0006091	-4.22708	generation of precursor metabolites and energy
GO:0008306	-2.23329	associative learning	GO:0021675	-3.16025	nerve development	GO:0045596	-3.1226	negative regulation of cell differentiation	GO:0048469	-2.48499	cell maturation	GO:0009306	-2.82141	protein secretion	GO:0031346	-3.50746	positive regulation of cell projection organization	GO:0042391	-4.21288	regulation of membrane potential
GO:0016042	-2.2026	lipid catabolic process	hsa05216	-2.99958	Thyroid cancer	GO:0018108	-3.08835	peptidyl-tyrosine phosphorylation	GO:0042136	-2.22358	neurotransmitter biosynthetic process	GO:0001503	-2.74813	ossification	GO:0051271	-3.45578	negative regulation of cellular component movement	hsa01210	-3.82887	2-Oxocarboxylic acid metabolism
GO:0007596	-2.19663	blood coagulation	GO:0120031	-2.98271	plasma membrane bounded cell projection assembly	GO:0001960	-3.06291	negative regulation of cytokine-mediated signaling pathway	GO:0030336	-2.16271	negative regulation of cell migration	ko00561	-2.70984	Glycerolipid metabolism	GO:0031103	-3.40876	axon regeneration	GO:0006066	-3.39885	alcohol metabolic process
GO:0010977	-2.18664	negative regulation of neuron projection development	GO:0046488	-2.60175	phosphatidylinositol metabolic process	GO:0007043	-3.05456	cell-cell junction assembly	GO:2000736	-2.09774	regulation of stem cell differentiation	GO:0031396	-2.70701	regulation of protein ubiquitination	GO:0060337	-3.36883	type I interferon signaling pathway	GO:0008202	-3.11803	steroid metabolic process
GO:0002312	-2.1716	B cell activation involved in immune response	ko05130	-2.56709	Pathogenic Escherichia coli infection	GO:0030488	-2.92374	tRNA methylation	GO:0030968	-2.04938	endoplasmic reticulum unfolded protein response	GO:1901215	-2.69808	negative regulation of neuron death	GO:0030199	-3.31516	collagen fibril organization	GO:0009394	-3.11195	2'-deoxyribonucleotide metabolic process
GO:0021766	-2.15671	hippocampus development	GO:0048015	-2.53235	phosphatidylinositol-mediated signaling	GO:0030317	-2.78877	flagellated sperm motility	GO:0040008	-2.04232	regulation of growth	GO:0030335	-2.57307	positive regulation of cell migration	GO:0140058	-3.1804	neuron projection arborization	GO:0044272	-3.02782	sulfur compound biosynthetic process
GO:0043087	-2.06616	regulation of GTPase activity	GO:0099536	-2.35654	synaptic signaling	GO:0051224	-2.68415	negative regulation of protein transport	GO:0002275	-1.94827	myeloid cell activation involved in immune response	GO:0008360	-2.37422	regulation of cell shape	GO:0009743	-3.01219	response to carbohydrate	GO:0071248	-3.01617	cellular response to metal ion
GO:0051952	-1.99259	regulation of amine transport	ko00562	-2.25431	Inositol phosphate metabolism	GO:0035725	-2.65133	sodium ion transmembrane transport	GO:0051384	-1.85972	response to glucocorticoid	GO:0008285	-2.23002	negative regulation of cell proliferation	GO:0032102	-2.85745	negative regulation of response to external stimulus	GO:0015698	-2.43495	inorganic anion transport
GO:0008033	-1.60733	tRNA processing	GO:0019226	-2.23741	transmission of nerve impulse	GO:0032456	-2.64275	endocytic recycling	GO:0016573	-1.74802	histone acetylation	GO:0034103	-2.16619	regulation of tissue remodeling	GO:0070848	-2.82401	response to growth factor	GO:0050891	-2.08131	multicellular organismal water homeostasis
GO:0000226	-1.55029	microtubule cytoskeleton organization	GO:0070830	-2.15665	bicellular tight junction assembly	GO:0051445	-2.59391	regulation of meiotic cell cycle	GO:0006417	-1.7244	regulation of translation	ko05202	-2.15645	Transcriptional misregulation in cancer	GO:0042455	-2.79842	ribonucleoside biosynthetic process	GO:0042063	-2.02772	gliogenesis
GO:0042445	-1.51677	hormone metabolic process	GO:0007422	-2.15665	peripheral nervous system development	GO:0046488	-2.53645	phosphatidylinositol metabolic process	GO:1901568	-1.66045	fatty acid derivative metabolic process	GO:0072080	-2.15326	nephron tubule development	GO:0001503	-2.74782	ossification	GO:0042310	-1.96993	vasoconstriction
GO:0098739	-1.4787	import across plasma membrane	GO:0033273	-1.95845	response to vitamin	GO:0042060	-2.3952	wound healing	GO:0034330	-1.63407	cell junction organization	GO:0008361	-2.13985	regulation of cell size	GO:0009306	-2.61648	protein secretion	GO:0009266	-1.91564	response to temperature stimulus
GO:0035264	-1.44915	multicellular organism growth	hsa04080	-1.9466	Neuroactive ligand-receptor interaction	GO:0009584	-2.33829	detection of visible light	ko05202	-1.62876	Transcriptional misregulation in cancer	GO:0044782	-2.05014	cilium organization	hsa05165	-2.60865	human papillomavirus infection	GO:0060218	-1.84233	hematopoietic stem cell differentiation

## Sheet: Rabbit
Heart			Kidney			Liver			Lung			Spleen			Skeletal muscle			Subcutaneous adipose
Term	LogP	Description	Term	LogP	Description	Term	LogP	Description	Term	LogP	Description	Term	LogP	Description	Term	LogP	Description	Term	LogP	Description
GO:0071318	-4.03359	cellular response to ATP	GO:0008333	-5.52845	endosome to lysosome transport	GO:0071695	-3.63787	anatomical structure maturation	GO:1901606	-4.54875	alpha-amino acid catabolic process	GO:0006511	-6.87309	ubiquitin-dependent protein catabolic process	GO:0022613	-6.25549	ribonucleoprotein complex biogenesis	GO:0003012	-6.15577	muscle system process
GO:0019941	-4.01949	modification-dependent protein catabolic process	GO:0006914	-4.86728	autophagy	GO:0002931	-3.09893	response to ischemia	GO:0097190	-4.32724	apoptotic signaling pathway	GO:1901699	-5.28156	cellular response to nitrogen compound	GO:0090503	-5.82772	RNA phosphodiester bond hydrolysis, exonucleolytic	GO:0097435	-4.57172	supramolecular fiber organization
GO:0016051	-3.99759	carbohydrate biosynthetic process	GO:0008625	-4.57439	extrinsic apoptotic signaling pathway via death domain receptors	GO:0097193	-2.56529	intrinsic apoptotic signaling pathway	GO:0035729	-3.94622	cellular response to hepatocyte growth factor stimulus	GO:0019318	-4.45336	hexose metabolic process	GO:0009074	-5.16023	aromatic amino acid family catabolic process	GO:0031400	-4.51455	negative regulation of protein modification process
GO:0009063	-3.40474	cellular amino acid catabolic process	GO:0000289	-4.05362	nuclear-transcribed mRNA poly(A) tail shortening	GO:0006367	-2.45079	transcription initiation from RNA polymerase II promoter	GO:0036120	-3.60021	cellular response to platelet-derived growth factor stimulus	GO:0008630	-4.31023	intrinsic apoptotic signaling pathway in response to DNA damage	GO:0010638	-3.87238	positive regulation of organelle organization	GO:0071548	-3.99241	response to dexamethasone
GO:0070988	-3.33634	demethylation	GO:0034976	-3.83769	response to endoplasmic reticulum stress	GO:0030218	-2.11631	erythrocyte differentiation	GO:0072594	-3.42975	establishment of protein localization to organelle	GO:0021700	-4.04528	developmental maturation	GO:0080111	-3.5913	DNA demethylation	GO:0006979	-3.98853	response to oxidative stress
GO:0000288	-3.20439	nuclear-transcribed mRNA catabolic process, deadenylation-dependent decay	hsa00500	-3.63321	Starch and sucrose metabolism	GO:1902903	-2.11203	regulation of supramolecular fiber organization	hsa04931	-3.33532	insulin resistance	GO:0040008	-3.9049	regulation of growth	hsa04910	-3.18925	Insulin signaling pathway	GO:0006833	-3.53722	water transport
GO:0030010	-3.12301	establishment of cell polarity	GO:0032092	-3.61464	positive regulation of protein binding	GO:0055076	-1.98792	transition metal ion homeostasis	GO:0040008	-3.2484	regulation of growth	GO:0060759	-3.59915	regulation of response to cytokine stimulus	GO:0008625	-3.17422	extrinsic apoptotic signaling pathway via death domain receptors	GO:0061178	-3.43329	regulation of insulin secretion involved in cellular response to glucose stimulus
GO:0007623	-3.10171	circadian rhythm	GO:0005975	-3.55409	carbohydrate metabolic process	GO:0008584	-1.94563	male gonad development	GO:0042044	-3.23754	fluid transport	GO:0043046	-3.58937	DNA methylation involved in gamete generation	GO:0001825	-3.16117	blastocyst formation	GO:0008333	-3.32034	endosome to lysosome transport
GO:0071985	-2.92317	multivesicular body sorting pathway	GO:0006984	-3.45917	ER-nucleus signaling pathway	GO:0016571	-1.92918	histone methylation	GO:0044257	-3.22108	cellular protein catabolic process	GO:0032456	-3.55678	endocytic recycling	GO:0060969	-3.06632	negative regulation of gene silencing	GO:0052547	-3.28802	regulation of peptidase activity
GO:0009101	-2.76185	glycoprotein biosynthetic process	GO:0045785	-3.26406	positive regulation of cell adhesion	ko04921	-1.85826	Oxytocin signaling pathway	GO:0030218	-3.18364	erythrocyte differentiation	GO:0042060	-3.4033	wound healing	GO:0001959	-2.8669	regulation of cytokine-mediated signaling pathway	hsa00220	-3.13133	Arginine biosynthesis
GO:0098869	-2.75457	cellular oxidant detoxification	GO:0002224	-3.25069	toll-like receptor signaling pathway	GO:0023061	-1.68861	signal release	GO:0006367	-3.13368	transcription initiation from RNA polymerase II promoter	GO:0022412	-3.22378	cellular process involved in reproduction in multicellular organism	GO:0031334	-2.71635	positive regulation of protein complex assembly	GO:0080135	-3.10615	regulation of cellular response to stress
GO:0043687	-2.63107	post-translational protein modification	GO:0016266	-3.16144	O-glycan processing	GO:0006820	-1.67431	anion transport	GO:0070085	-3.06974	glycosylation	GO:0032259	-3.22378	methylation	GO:0010906	-2.67988	regulation of glucose metabolic process	GO:0043405	-2.94369	regulation of MAP kinase activity
hsa04066	-2.52672	HIF-1 signaling pathway	GO:0001649	-3.06142	osteoblast differentiation	GO:0010721	-1.57388	negative regulation of cell development	GO:0031348	-3.06031	negative regulation of defense response	ko00760	-3.10156	Nicotinate and nicotinamide metabolism	GO:0071826	-2.65745	ribonucleoprotein complex subunit organization	GO:0006914	-2.8313	autophagy
GO:0031334	-2.46882	positive regulation of protein complex assembly	ko04137	-3.05719	Mitophagy - animal	GO:0120035	-1.49727	regulation of plasma membrane bounded cell projection organization	GO:0010638	-2.97266	positive regulation of organelle organization	GO:0051491	-3.0578	positive regulation of filopodium assembly	GO:0008333	-2.59663	endosome to lysosome transport	GO:1903708	-2.81986	positive regulation of hemopoiesis
GO:0048488	-2.43676	synaptic vesicle endocytosis	GO:0043414	-2.91358	macromolecule methylation	GO:0019722	-1.43271	calcium-mediated signaling	GO:0030212	-2.92424	hyaluronan metabolic process	GO:0051604	-2.94855	protein maturation	GO:0061512	-2.59663	protein localization to cilium	GO:0007163	-2.66684	establishment or maintenance of cell polarity
GO:0034470	-2.40563	ncRNA processing	GO:1901983	-2.80377	regulation of protein acetylation				GO:0042092	-2.85735	type 2 immune response	GO:2000243	-2.90896	positive regulation of reproductive process	GO:0051188	-2.50496	cofactor biosynthetic process	GO:0051646	-2.58872	mitochondrion localization
GO:0051223	-2.28662	regulation of protein transport	GO:0030433	-2.76213	ubiquitin-dependent ERAD pathway				GO:0006284	-2.82528	base-excision repair	GO:0060674	-2.86042	placenta blood vessel development	hsa04371	-2.38657	Apelin signaling pathway	GO:0006892	-2.43119	post-Golgi vesicle-mediated transport
GO:0072657	-2.26113	protein localization to membrane	GO:0006471	-2.74156	protein ADP-ribosylation				GO:0048286	-2.79407	lung alveolus development	ko05160	-2.83602	Hepatitis C	GO:0007189	-2.37606	adenylate cyclase-activating G protein-coupled receptor signaling pathway	GO:2000772	-2.41343	regulation of cellular senescence
GO:0010611	-2.23791	regulation of cardiac muscle hypertrophy	GO:0006913	-2.62271	nucleocytoplasmic transport				GO:0045778	-2.69711	positive regulation of ossification	GO:0042246	-2.80364	tissue regeneration	GO:0035264	-2.345	multicellular organism growth	GO:0001558	-2.41253	regulation of cell growth
GO:0008643	-2.161	carbohydrate transport	GO:0033135	-2.5696	regulation of peptidyl-serine phosphorylation				GO:0045639	-2.56809	positive regulation of myeloid cell differentiation	GO:0051347	-2.80264	positive regulation of transferase activity	GO:0015909	-2.34284	long-chain fatty acid transport	GO:0019320	-2.34596	hexose catabolic process

## Sheet: Cat
Heart			Kidney			Liver			Lung			Spleen			Skeletal muscle			Subcutaneous adipose
Term	LogP	Description	Term	LogP	Description	Term	LogP	Description	Term	LogP	Description	Term	LogP	Description	Term	LogP	Description	Term	LogP	Description
GO:0097305	-5.11613	response to alcohol	GO:0008610	-6.26503	lipid biosynthetic process	ko03460	-4.80118	Fanconi anemia pathway	GO:0051046	-6.93461	regulation of secretion	GO:0044057	-3.77334	regulation of system process	GO:0008202	-6.02963	steroid metabolic process	GO:0010817	-5.14385	regulation of hormone levels
GO:1904951	-4.73571	positive regulation of establishment of protein localization	hsa00061	-6.24032	Fatty acid biosynthesis	GO:0030168	-4.37286	platelet activation	hsa04060	-6.68336	Cytokine-cytokine receptor interaction	GO:0007517	-3.18861	muscle organ development	GO:0072503	-4.52522	cellular divalent inorganic cation homeostasis	GO:0045664	-4.32556	regulation of neuron differentiation
GO:0071372	-4.55866	cellular response to follicle-stimulating hormone stimulus	GO:0002832	-3.90567	negative regulation of response to biotic stimulus	GO:0043123	-3.9155	positive regulation of I-kappaB kinase/NF-kappaB signaling	GO:0001819	-5.89433	positive regulation of cytokine production	ko04975	-3.03769	Fat digestion and absorption	GO:0007274	-3.76952	neuromuscular synaptic transmission	GO:0010663	-4.32276	positive regulation of striated muscle cell apoptotic process
GO:0001558	-4.543	regulation of cell growth	GO:0002115	-3.71159	store-operated calcium entry	ko05144	-3.71813	Malaria	GO:0030299	-5.7599	intestinal cholesterol absorption	GO:0045596	-3.01199	negative regulation of cell differentiation	GO:0044706	-3.51703	multi-multicellular organism process	GO:0090257	-4.28122	regulation of muscle system process
GO:0007610	-4.37769	behavior	GO:0046942	-3.14383	carboxylic acid transport	GO:0097306	-3.70893	cellular response to alcohol	GO:0015711	-4.7347	organic anion transport	GO:0043062	-2.86015	extracellular structure organization	GO:0006935	-3.50963	chemotaxis	GO:0010035	-4.25086	response to inorganic substance
GO:1904018	-4.24288	positive regulation of vasculature development	GO:0071897	-3.09357	DNA biosynthetic process	GO:0071241	-3.48577	cellular response to inorganic substance	GO:0002526	-4.55185	acute inflammatory response	GO:0010469	-2.82911	regulation of signaling receptor activity	GO:0045444	-3.41695	fat cell differentiation	ko04722	-4.05675	Neurotrophin signaling pathway
ko05133	-4.15638	Pertussis	GO:0001895	-3.0593	retina homeostasis	GO:0006310	-3.40639	DNA recombination	GO:0007268	-4.4622	chemical synaptic transmission	GO:1902532	-2.7947	negative regulation of intracellular signal transduction	GO:2001023	-3.1994	regulation of response to drug	hsa04371	-3.64052	Apelin signaling pathway
GO:0046677	-4.00525	response to antibiotic	GO:0006644	-3.04558	phospholipid metabolic process	GO:0044057	-2.93954	regulation of system process	GO:0032609	-4.44508	interferon-gamma production	GO:0032526	-2.78542	response to retinoic acid	GO:0045687	-3.1351	positive regulation of glial cell differentiation	GO:0015672	-3.63072	monovalent inorganic cation transport
GO:0051705	-3.28096	multi-organism behavior	GO:0006457	-2.76359	protein folding	hsa03410	-2.88536	Base excision repair	GO:0007210	-4.26088	serotonin receptor signaling pathway	GO:0048168	-2.71336	regulation of neuronal synaptic plasticity	GO:0031102	-2.76401	neuron projection regeneration	GO:0043271	-3.48209	negative regulation of ion transport
GO:0007416	-3.20898	synapse assembly	GO:1901068	-2.69729	guanosine-containing compound metabolic process	GO:0050804	-2.84605	modulation of chemical synaptic transmission	ko04514	-3.90217	Cell adhesion molecules (CAMs)	GO:0098742	-2.70429	cell-cell adhesion via plasma-membrane adhesion molecules	GO:0030178	-2.71117	negative regulation of Wnt signaling pathway	GO:1901699	-3.03884	cellular response to nitrogen compound
GO:0035914	-3.20762	skeletal muscle cell differentiation	GO:2000107	-2.61833	negative regulation of leukocyte apoptotic process	GO:0021954	-2.82728	central nervous system neuron development	GO:0001935	-3.06115	endothelial cell proliferation	GO:0009100	-2.46154	glycoprotein metabolic process	GO:0060249	-2.70158	anatomical structure homeostasis	GO:0031623	-3.01346	receptor internalization
ko04622	-3.18395	RIG-I-like receptor signaling pathway	GO:0006939	-2.5245	smooth muscle contraction	GO:0051046	-2.7999	regulation of secretion	GO:0045598	-2.98765	regulation of fat cell differentiation	GO:0035082	-2.36962	axoneme assembly	GO:1901605	-2.66875	alpha-amino acid metabolic process	GO:0018107	-2.99959	peptidyl-threonine phosphorylation
GO:2001024	-3.04026	negative regulation of response to drug	GO:0010506	-2.52215	regulation of autophagy	GO:1901699	-2.72734	cellular response to nitrogen compound	GO:0061462	-2.80681	protein localization to lysosome	GO:0051962	-2.36336	positive regulation of nervous system development	hsa04371	-2.54485	Apelin signaling pathway	GO:1902532	-2.80371	negative regulation of intracellular signal transduction
ko03030	-2.96712	DNA replication	ko03460	-2.49778	Fanconi anemia pathway	ko05323	-2.71701	Rheumatoid arthritis	GO:0042220	-2.66864	response to cocaine	GO:0019226	-2.3353	transmission of nerve impulse	GO:0043627	-2.46665	response to estrogen	GO:0008202	-2.79572	steroid metabolic process
GO:0009410	-2.93109	response to xenobiotic stimulus	GO:0031398	-2.36235	positive regulation of protein ubiquitination	GO:0045638	-2.63126	negative regulation of myeloid cell differentiation	GO:0001659	-2.61301	temperature homeostasis	GO:0051346	-2.1639	negative regulation of hydrolase activity	GO:0006695	-2.45042	cholesterol biosynthetic process	GO:0009743	-2.7175	response to carbohydrate
GO:0048589	-2.83666	developmental growth	GO:0045667	-2.24078	regulation of osteoblast differentiation	GO:0042461	-2.55815	photoreceptor cell development	GO:0030148	-2.5847	sphingolipid biosynthetic process	GO:0048708	-2.16365	astrocyte differentiation	hsa04080	-2.4218	Neuroactive ligand-receptor interaction	GO:0051346	-2.6748	negative regulation of hydrolase activity
ko04727	-2.81241	GABAergic synapse	GO:0032890	-2.23419	regulation of organic acid transport	GO:0051301	-2.53641	cell division	GO:0045744	-2.49948	negative regulation of G protein-coupled receptor signaling pathway	GO:0030279	-2.14931	negative regulation of ossification	hsa04918	-2.40307	Thyroid hormone synthesis	hsa04014	-2.52715	Ras signaling pathway
GO:0050890	-2.7873	cognition	GO:0050795	-2.16435	regulation of behavior	GO:0030148	-2.44482	sphingolipid biosynthetic process	GO:0000041	-2.4719	transition metal ion transport	GO:0007611	-2.12886	learning or memory	GO:0009798	-2.27206	axis specification	GO:0015711	-2.51749	organic anion transport
GO:0008643	-2.78234	carbohydrate transport	GO:0034330	-2.09821	cell junction organization	hsa04530	-2.39333	Tight junction	GO:0071356	-2.27926	cellular response to tumor necrosis factor	GO:0003333	-1.99081	amino acid transmembrane transport	GO:0032868	-2.23301	response to insulin	GO:0097756	-2.37805	negative regulation of blood vessel diameter
GO:0010001	-2.71149	glial cell differentiation	GO:0008203	-1.99817	cholesterol metabolic process	GO:0055080	-2.38362	cation homeostasis	hsa04915	-2.1072	Estrogen signaling pathway	GO:0032102	-1.96423	negative regulation of response to external stimulus	GO:0045582	-2.21849	positive regulation of T cell differentiation	GO:0051781	-2.36399	positive regulation of cell division

## Sheet: Dog
Heart			Kidney			Liver			Lung			Spleen			Skeletal muscle			Subcutaneous adipose
Term	LogP	Description	Term	LogP	Description	Term	LogP	Description	Term	LogP	Description	Term	LogP	Description	Term	LogP	Description	Term	LogP	Description
GO:0051186	-5.26785	cofactor metabolic process	GO:0071277	-6.89967	cellular response to calcium ion	GO:0034976	-11.8992	response to endoplasmic reticulum stress	GO:0002366	-7.16478	leukocyte activation involved in immune response	GO:0006732	-8.51749	coenzyme metabolic process	GO:0003012	-4.38083	muscle system process	GO:0007018	-2.99082	microtubule-based movement
GO:0055001	-4.65612	muscle cell development	GO:0051129	-4.4533	negative regulation of cellular component organization	GO:0044282	-10.4661	small molecule catabolic process	GO:0006631	-6.35009	fatty acid metabolic process	GO:0045055	-8.21505	regulated exocytosis	GO:0031032	-4.33529	actomyosin structure organization	GO:0007613	-2.87063	memory
GO:0042180	-4.37386	cellular ketone metabolic process	GO:0071214	-3.89025	cellular response to abiotic stimulus	GO:0010256	-10.1626	endomembrane system organization	GO:0006497	-5.70255	protein lipidation	GO:0042063	-6.35689	gliogenesis	GO:0071214	-3.5269	cellular response to abiotic stimulus	GO:0006625	-2.60955	protein targeting to peroxisome
GO:0048667	-4.31819	cell morphogenesis involved in neuron differentiation	GO:0050796	-3.52523	regulation of insulin secretion	GO:0009896	-9.93036	positive regulation of catabolic process	GO:0006605	-5.61283	protein targeting	GO:0001666	-5.8833	response to hypoxia	ko00563	-3.28028	Glycosylphosphatidylinositol (GPI)-anchor biosynthesis	GO:0050891	-2.55617	multicellular organismal water homeostasis
GO:0070542	-4.20339	response to fatty acid	GO:0060324	-3.44811	face development	GO:0051186	-9.56274	cofactor metabolic process	GO:0072566	-4.76225	chemokine (C-X-C motif) ligand 1 production	GO:0030036	-5.63066	actin cytoskeleton organization	GO:0072527	-3.26476	pyrimidine-containing compound metabolic process	GO:0008360	-2.46984	regulation of cell shape
GO:0090186	-4.19119	regulation of pancreatic juice secretion	GO:0034260	-3.41349	negative regulation of GTPase activity	GO:0032787	-9.27407	monocarboxylic acid metabolic process	GO:1901137	-4.50309	carbohydrate derivative biosynthetic process	GO:0045444	-5.42775	fat cell differentiation	GO:0042306	-3.26159	regulation of protein import into nucleus	GO:0098659	-2.24014	inorganic cation import across plasma membrane
GO:0016197	-4.03856	endosomal transport	GO:0090329	-3.31415	regulation of DNA-dependent DNA replication	GO:0006520	-8.88156	cellular amino acid metabolic process	GO:0016236	-4.4642	macroautophagy	GO:1905523	-5.36766	positive regulation of macrophage migration	GO:0032259	-3.18857	methylation	ko04020	-2.2333	Calcium signaling pathway
GO:0009991	-4.03041	response to extracellular stimulus	GO:0051952	-3.29709	regulation of amine transport	GO:0070201	-8.18163	regulation of establishment of protein localization	GO:0019395	-4.33865	fatty acid oxidation	ko04141	-5.19164	Protein processing in endoplasmic reticulum	GO:0060317	-2.81059	cardiac epithelial to mesenchymal transition	GO:1903046	-2.14474	meiotic cell cycle process
ko04142	-3.99432	Lysosome	GO:0016570	-3.2849	histone modification	GO:1901137	-7.62278	carbohydrate derivative biosynthetic process	GO:0032507	-3.9405	maintenance of protein location in cell	GO:0009611	-5.18784	response to wounding	GO:0031667	-2.75134	response to nutrient levels	GO:0008585	-2.14017	female gonad development
GO:0071407	-3.954	cellular response to organic cyclic compound	GO:0021537	-3.25244	telencephalon development	GO:1901615	-7.5205	organic hydroxy compound metabolic process	GO:0072331	-3.93761	signal transduction by p53 class mediator	GO:0022604	-5.15287	regulation of cell morphogenesis	ko04350	-2.68773	TGF-beta signaling pathway	hsa04713	-2.14017	circadian entrainment
GO:0010038	-3.83711	response to metal ion	GO:0035264	-3.16932	multicellular organism growth	GO:0016311	-7.35054	dephosphorylation	ko04142	-3.88235	Lysosome	GO:0010256	-5.14356	endomembrane system organization	GO:0007266	-2.67432	Rho protein signal transduction	GO:0022600	-2.11656	digestive system process
GO:0018205	-3.79162	peptidyl-lysine modification	GO:0042330	-3.10088	taxis	GO:1901361	-7.20781	organic cyclic compound catabolic process	GO:0048246	-3.82711	macrophage chemotaxis	GO:0030099	-5.1423	myeloid cell differentiation	GO:0098739	-2.60859	import across plasma membrane	ko04510	-2.09889	Focal adhesion
GO:0006399	-3.75287	tRNA metabolic process	GO:0006884	-2.92307	cell volume homeostasis	GO:1903827	-7.19336	regulation of cellular protein localization	GO:0045862	-3.6179	positive regulation of proteolysis	GO:0007169	-5.09304	transmembrane receptor protein tyrosine kinase signaling pathway	GO:0019432	-2.58708	triglyceride biosynthetic process	GO:0051640	-2.05854	organelle localization
GO:0034660	-3.69266	ncRNA metabolic process	GO:0007389	-2.8361	pattern specification process	GO:0005975	-6.59303	carbohydrate metabolic process	GO:0070106	-3.56827	interleukin-27-mediated signaling pathway	GO:0002576	-4.82946	platelet degranulation	GO:0072594	-2.47355	establishment of protein localization to organelle	GO:0001523	-2.04872	retinoid metabolic process
GO:0048193	-3.65296	Golgi vesicle transport	GO:0051640	-2.65769	organelle localization	GO:0051051	-6.59167	negative regulation of transport	GO:0006637	-3.55405	acyl-CoA metabolic process	GO:0030335	-4.70179	positive regulation of cell migration	GO:0050729	-2.46116	positive regulation of inflammatory response	GO:0009116	-1.9249	nucleoside metabolic process
GO:0031032	-3.61937	actomyosin structure organization	GO:0045652	-2.57462	regulation of megakaryocyte differentiation	GO:0006790	-6.40053	sulfur compound metabolic process	ko04659	-3.47842	Th17 cell differentiation	GO:0006772	-4.70096	thiamine metabolic process	GO:0009266	-2.40438	response to temperature stimulus	GO:0044057	-1.92467	regulation of system process
GO:0007266	-3.54574	Rho protein signal transduction	GO:0090311	-2.41302	regulation of protein deacetylation	GO:0016570	-6.29588	histone modification	GO:0010638	-3.47144	positive regulation of organelle organization	hsa04510	-4.62849	Focal adhesion	GO:0022600	-2.38314	digestive system process	GO:0007178	-1.83615	transmembrane receptor protein serine/threonine kinase signaling pathway
GO:1901379	-3.35656	regulation of potassium ion transmembrane transport	GO:0007610	-2.40564	behavior	GO:0051129	-6.00533	negative regulation of cellular component organization	GO:0060441	-3.40338	epithelial tube branching involved in lung morphogenesis	GO:0035024	-4.51804	negative regulation of Rho protein signal transduction	GO:0000387	-2.30606	spliceosomal snRNP assembly	GO:0032259	-1.80383	methylation
GO:0046501	-3.29898	protoporphyrinogen IX metabolic process	GO:0055067	-2.28466	monovalent inorganic cation homeostasis	ko04142	-5.79521	Lysosome	GO:0006479	-3.36513	protein methylation	GO:0043087	-4.44263	regulation of GTPase activity	GO:0043486	-2.19863	histone exchange	GO:0007266	-1.73876	Rho protein signal transduction
GO:0034976	-3.26995	response to endoplasmic reticulum stress	GO:0032388	-2.26607	positive regulation of intracellular transport	GO:0040008	-5.66653	regulation of growth	GO:0036109	-3.33721	alpha-linolenic acid metabolic process	GO:0033869	-4.30862	nucleoside bisphosphate catabolic process	GO:0009117	-2.19625	nucleotide metabolic process	ko05224	-1.71479	Breast cancer

## Sheet: Pig
Heart			Kidney			Liver			Lung			Spleen			Skeletal muscle			Subcutaneous adipose
Term	LogP	Description	Term	LogP	Description	Term	LogP	Description	Term	LogP	Description	Term	LogP	Description	Term	LogP	Description	Term	LogP	Description
GO:1901699	-5.28238	cellular response to nitrogen compound	GO:0030036	-3.95018	actin cytoskeleton organization	GO:0006260	-4.48818	DNA replication	GO:0030003	-4.42864	cellular cation homeostasis	GO:0007268	-3.60113	chemical synaptic transmission	GO:0070192	-5.38574	chromosome organization involved in meiotic cell cycle	GO:1900449	-4.22415	regulation of glutamate receptor signaling pathway
GO:0035690	-3.98121	cellular response to drug	GO:0061045	-3.82459	negative regulation of wound healing	GO:0006491	-3.8447	N-glycan processing	GO:0010817	-4.40354	regulation of hormone levels	GO:0032102	-3.53451	negative regulation of response to external stimulus	GO:0035721	-5.2129	intraciliary retrograde transport	GO:0009566	-3.3086	fertilization
GO:0010663	-3.97919	positive regulation of striated muscle cell apoptotic process	GO:0097352	-3.35553	autophagosome maturation	GO:0030036	-3.6178	actin cytoskeleton organization	GO:0046835	-4.02114	carbohydrate phosphorylation	GO:0019674	-3.49462	NAD metabolic process	GO:0009416	-3.95204	response to light stimulus	GO:0042445	-2.88421	hormone metabolic process
GO:0044262	-3.9713	cellular carbohydrate metabolic process	GO:2000107	-3.24625	negative regulation of leukocyte apoptotic process	GO:0009954	-3.047	proximal/distal pattern formation	GO:0050854	-3.88917	regulation of antigen receptor-mediated signaling pathway	GO:0040018	-3.43985	positive regulation of multicellular organism growth	GO:0007601	-3.04686	visual perception	GO:0005977	-2.74256	glycogen metabolic process
GO:0042136	-3.71184	neurotransmitter biosynthetic process	GO:0035690	-2.08841	cellular response to drug	GO:0035115	-3.047	embryonic forelimb morphogenesis	GO:0007292	-3.71599	female gamete generation	GO:2001024	-3.40107	negative regulation of response to drug	GO:0035690	-2.73969	cellular response to drug	GO:0010770	-2.74137	positive regulation of cell morphogenesis involved in differentiation
GO:0098664	-3.21183	G protein-coupled serotonin receptor signaling pathway	GO:0030534	-1.97933	adult behavior	GO:0031099	-2.95302	regeneration	GO:1903959	-3.64125	regulation of anion transmembrane transport	GO:0030212	-3.29164	hyaluronan metabolic process	GO:2000106	-2.50023	regulation of leukocyte apoptotic process	ko04512	-2.59833	ECM-receptor interaction
GO:0007292	-3.16518	female gamete generation	GO:0007586	-1.94563	digestion	GO:0046676	-2.93566	negative regulation of insulin secretion	GO:0050730	-3.34024	regulation of peptidyl-tyrosine phosphorylation	GO:0042391	-3.22707	regulation of membrane potential	ko04972	-2.36589	Pancreatic secretion	GO:0001936	-2.43451	regulation of endothelial cell proliferation
hsa03320	-3.0683	PPAR signaling pathway	GO:0015850	-1.92477	organic hydroxy compound transport	GO:0007420	-2.80712	brain development	GO:0009566	-3.06623	fertilization	GO:0007283	-3.2267	spermatogenesis	GO:0090305	-2.35865	nucleic acid phosphodiester bond hydrolysis	GO:0006661	-2.15603	phosphatidylinositol biosynthetic process
GO:0007268	-3.04928	chemical synaptic transmission	GO:0043900	-1.86373	regulation of multi-organism process	GO:0097352	-2.6538	autophagosome maturation	GO:0071222	-2.96099	cellular response to lipopolysaccharide	GO:0032365	-3.15963	intracellular lipid transport	GO:1990823	-2.3533	response to leukemia inhibitory factor	GO:0097435	-2.02005	supramolecular fiber organization
GO:0002686	-2.74668	negative regulation of leukocyte migration	GO:0001678	-1.84314	cellular glucose homeostasis	GO:0002683	-2.64621	negative regulation of immune system process	GO:1903532	-2.75198	positive regulation of secretion by cell	GO:0009566	-2.82121	fertilization	GO:0051301	-2.34806	cell division	GO:0071363	-2.02005	cellular response to growth factor stimulus
GO:2000272	-2.53663	negative regulation of signaling receptor activity	hsa04910	-1.83567	Insulin signaling pathway	GO:0009611	-2.56462	response to wounding	GO:0040017	-2.65026	positive regulation of locomotion	GO:0006826	-2.57898	iron ion transport	ko04120	-1.94166	Ubiquitin mediated proteolysis	GO:0007292	-1.93737	female gamete generation
GO:0071222	-2.43754	cellular response to lipopolysaccharide	GO:0002697	-1.70969	regulation of immune effector process	GO:0006937	-2.47906	regulation of muscle contraction	GO:0019226	-2.60792	transmission of nerve impulse	GO:0051966	-2.43609	regulation of synaptic transmission, glutamatergic	GO:0046883	-1.84565	regulation of hormone secretion	ko04072	-1.90499	Phospholipase D signaling pathway
GO:0009100	-2.33667	glycoprotein metabolic process	GO:0009566	-1.56395	fertilization	GO:0140013	-2.43678	meiotic nuclear division	GO:0001910	-2.55748	regulation of leukocyte mediated cytotoxicity	GO:0021537	-2.28312	telencephalon development	GO:0051056	-1.60804	regulation of small GTPase mediated signal transduction	ko04080	-1.87669	Neuroactive ligand-receptor interaction
GO:0007568	-2.30641	aging	GO:0007178	-1.49247	transmembrane receptor protein serine/threonine kinase signaling pathway	GO:0055080	-2.42415	cation homeostasis	GO:0006767	-2.34798	water-soluble vitamin metabolic process	GO:0055013	-2.27985	cardiac muscle cell development	GO:0071103	-1.60376	DNA conformation change	GO:0021700	-1.82543	developmental maturation
GO:0070192	-2.30616	chromosome organization involved in meiotic cell cycle	GO:0017157	-1.41335	regulation of exocytosis	GO:0007229	-2.42099	integrin-mediated signaling pathway	GO:0045132	-2.2947	meiotic chromosome segregation	GO:1901532	-2.23699	regulation of hematopoietic progenitor cell differentiation	GO:0030036	-1.47395	actin cytoskeleton organization	ko00230	-1.70335	Purine metabolism
hsa04072	-2.06817	Phospholipase D signaling pathway	GO:0009266	-1.37586	response to temperature stimulus	GO:0010638	-2.39261	positive regulation of organelle organization	GO:0007044	-2.21934	cell-substrate junction assembly	GO:0044257	-2.18205	cellular protein catabolic process				GO:0034330	-1.67939	cell junction organization
ko04974	-2.00522	Protein digestion and absorption				GO:0032870	-2.21172	cellular response to hormone stimulus	GO:1903426	-2.12636	regulation of reactive oxygen species biosynthetic process	GO:0043473	-2.06869	pigmentation				GO:0035637	-1.5092	multicellular organismal signaling
GO:0006869	-1.98805	lipid transport				GO:0007029	-2.20185	endoplasmic reticulum organization	GO:0018958	-2.10432	phenol-containing compound metabolic process	GO:0008585	-2.05678	female gonad development
GO:0061097	-1.96662	regulation of protein tyrosine kinase activity				GO:0042035	-2.16537	regulation of cytokine biosynthetic process	GO:0006606	-1.73228	protein import into nucleus	GO:1902115	-1.84774	regulation of organelle assembly
GO:0002768	-1.87015	immune response-regulating cell surface receptor signaling pathway				GO:0045123	-2.14759	cellular extravasation	GO:0034976	-1.61644	response to endoplasmic reticulum stress	GO:0043687	-1.71699	post-translational protein modification

## Sheet: Sheep
Heart			Kidney			Liver			Lung			Spleen			Skeletal muscle			Subcutaneous adipose
Term	LogP	Description	Term	LogP	Description	Term	LogP	Description	Term	LogP	Description	Term	LogP	Description	Term	LogP	Description	Term	LogP	Description
GO:0032984	-6.21029	protein-containing complex disassembly	GO:0072657	-6.17377	protein localization to membrane	GO:0042391	-5.38625	regulation of membrane potential	GO:0033013	-4.49061	tetrapyrrole metabolic process	GO:0019932	-7.46537	second-messenger-mediated signaling	GO:0010942	-6.03997	positive regulation of cell death	GO:0022411	-6.76069	cellular component disassembly
GO:0009615	-4.61797	response to virus	GO:0006520	-6.12055	cellular amino acid metabolic process	GO:0007272	-4.18138	ensheathment of neurons	GO:0051186	-4.14411	cofactor metabolic process	ko04020	-7.16943	Calcium signaling pathway	GO:0017038	-5.43142	protein import	GO:0070482	-5.77447	response to oxygen levels
GO:0060038	-3.66982	cardiac muscle cell proliferation	GO:0006820	-5.57852	anion transport	ko04723	-4.05068	Retrograde endocannabinoid signaling	GO:0006450	-3.65638	regulation of translational fidelity	hsa04926	-4.98816	relaxin signaling pathway	GO:0070555	-5.35761	response to interleukin-1	GO:0045055	-4.8335	regulated exocytosis
GO:0030433	-3.42084	ubiquitin-dependent ERAD pathway	GO:0051186	-5.56766	cofactor metabolic process	GO:0022604	-3.57107	regulation of cell morphogenesis	GO:0006520	-3.45756	cellular amino acid metabolic process	GO:0007189	-4.76826	adenylate cyclase-activating G protein-coupled receptor signaling pathway	GO:1990778	-5.0753	protein localization to cell periphery	GO:0050806	-4.81944	positive regulation of synaptic transmission
GO:0072503	-3.24501	cellular divalent inorganic cation homeostasis	ko00630	-5.13472	Glyoxylate and dicarboxylate metabolism	ko05160	-3.43448	Hepatitis C	hsa00270	-3.45301	Cysteine and methionine metabolism	GO:0048011	-4.50827	neurotrophin TRK receptor signaling pathway	GO:0060828	-4.84665	regulation of canonical Wnt signaling pathway	GO:0014072	-4.36172	response to isoquinoline alkaloid
GO:0006448	-3.24142	regulation of translational elongation	GO:0022411	-4.73895	cellular component disassembly	GO:0036150	-3.36201	phosphatidylserine acyl-chain remodeling	GO:0009617	-3.20687	response to bacterium	GO:0044706	-3.59412	multi-multicellular organism process	GO:0016197	-4.79025	endosomal transport	GO:1904292	-4.36172	regulation of ERAD pathway
GO:0006936	-3.23125	muscle contraction	GO:0051129	-4.01387	negative regulation of cellular component organization	GO:0007586	-3.2647	digestion	GO:0048679	-3.16763	regulation of axon regeneration	GO:0034599	-3.4775	cellular response to oxidative stress	GO:0030970	-4.21615	retrograde protein transport, ER to cytosol	GO:0072537	-4.27317	fibroblast activation
GO:0019439	-3.0901	aromatic compound catabolic process	GO:0071340	-3.70938	skeletal muscle acetylcholine-gated channel clustering	GO:0098900	-3.12914	regulation of action potential	GO:0044550	-3.12377	secondary metabolite biosynthetic process	GO:0043567	-3.42078	regulation of insulin-like growth factor receptor signaling pathway	GO:2001233	-4.17359	regulation of apoptotic signaling pathway	GO:0060670	-4.27317	branching involved in labyrinthine layer morphogenesis
GO:0006968	-3.06405	cellular defense response	hsa00270	-3.6429	Cysteine and methionine metabolism	GO:0010810	-3.00544	regulation of cell-substrate adhesion	GO:0043010	-3.09204	camera-type eye development	GO:0071363	-3.2109	cellular response to growth factor stimulus	GO:0080135	-4.1091	regulation of cellular response to stress	GO:0008360	-4.18329	regulation of cell shape
GO:0006091	-3.02969	generation of precursor metabolites and energy	GO:0006767	-3.59365	water-soluble vitamin metabolic process	GO:0036294	-2.99385	cellular response to decreased oxygen levels	GO:0043122	-3.08458	regulation of I-kappaB kinase/NF-kappaB signaling	GO:0007268	-3.18461	chemical synaptic transmission	GO:0007005	-4.07498	mitochondrion organization	GO:0010942	-4.02292	positive regulation of cell death
GO:1901652	-2.90439	response to peptide	GO:0046434	-3.52872	organophosphate catabolic process	hsa03460	-2.96521	Fanconi anemia pathway	GO:0071214	-3.0412	cellular response to abiotic stimulus	ko00640	-3.1507	Propanoate metabolism	GO:0009125	-3.96077	nucleoside monophosphate catabolic process	GO:0030282	-3.97483	bone mineralization
GO:1990778	-2.86031	protein localization to cell periphery	GO:0034638	-3.40331	phosphatidylcholine catabolic process	GO:0043624	-2.91454	cellular protein complex disassembly	GO:1990778	-3.03284	protein localization to cell periphery	GO:0001654	-2.89128	eye development	GO:1901136	-3.92349	carbohydrate derivative catabolic process	GO:0019882	-3.90091	antigen processing and presentation
ko04623	-2.81297	Cytosolic DNA-sensing pathway	GO:0045055	-3.40251	regulated exocytosis	hsa04080	-2.84082	Neuroactive ligand-receptor interaction	GO:0051051	-3.02259	negative regulation of transport	GO:0003009	-2.77391	skeletal muscle contraction	GO:0007631	-3.84153	feeding behavior	GO:0008217	-3.69377	regulation of blood pressure
GO:0070265	-2.76266	necrotic cell death	GO:0050804	-3.2025	modulation of chemical synaptic transmission	GO:0031109	-2.77623	microtubule polymerization or depolymerization	GO:1903409	-2.98177	reactive oxygen species biosynthetic process	GO:0007610	-2.70591	behavior	GO:0001654	-3.8164	eye development	GO:0048284	-3.51685	organelle fusion
GO:0042168	-2.69741	heme metabolic process	GO:0034620	-3.19728	cellular response to unfolded protein	GO:0006644	-2.76404	phospholipid metabolic process	ko05100	-2.94993	Bacterial invasion of epithelial cells	GO:0006672	-2.64977	ceramide metabolic process	GO:0032496	-3.67003	response to lipopolysaccharide	GO:0010893	-3.51004	positive regulation of steroid biosynthetic process
GO:0060828	-2.61558	regulation of canonical Wnt signaling pathway	GO:0009636	-3.12111	response to toxic substance	GO:0097435	-2.67878	supramolecular fiber organization	GO:1901890	-2.88999	positive regulation of cell junction assembly	GO:0051932	-2.63597	synaptic transmission, GABAergic	GO:1903827	-3.60043	regulation of cellular protein localization	GO:0051384	-3.43641	response to glucocorticoid
GO:0007178	-2.60733	transmembrane receptor protein serine/threonine kinase signaling pathway	GO:1903008	-3.08115	organelle disassembly	GO:0048285	-2.66183	organelle fission	GO:0040017	-2.88219	positive regulation of locomotion	GO:0048771	-2.47964	tissue remodeling	GO:0071363	-3.47263	cellular response to growth factor stimulus	GO:2000379	-3.22701	positive regulation of reactive oxygen species metabolic process
GO:0043244	-2.54956	regulation of protein complex disassembly	GO:0001666	-3.02565	response to hypoxia	GO:0051602	-2.47373	response to electrical stimulus	GO:0030705	-2.87153	cytoskeleton-dependent intracellular transport	GO:0006821	-2.47192	chloride transport	GO:0048145	-3.40715	regulation of fibroblast proliferation	GO:0034976	-3.21086	response to endoplasmic reticulum stress
GO:0001910	-2.535	regulation of leukocyte mediated cytotoxicity	hsa00260	-2.99896	Glycine, serine and threonine metabolism	GO:0007589	-2.28212	body fluid secretion	GO:0090050	-2.85516	positive regulation of cell migration involved in sprouting angiogenesis	GO:0072132	-2.46713	mesenchyme morphogenesis	GO:0032092	-3.35937	positive regulation of protein binding	GO:0071363	-3.1373	cellular response to growth factor stimulus
GO:0051186	-2.50971	cofactor metabolic process	GO:0006575	-2.94954	cellular modified amino acid metabolic process	GO:0040017	-2.27785	positive regulation of locomotion	GO:0003158	-2.80902	endothelium development	GO:1901615	-2.44318	organic hydroxy compound metabolic process	GO:0051640	-3.35455	organelle localization	GO:0001654	-3.08289	eye development
