# Supplementary material for: A pig BodyMap transcriptome reveals diverse tissue physiologies and evolutionary dynamics of transcription
Source: Nat Commun. 2021 Jun 17;12:3715. doi: 10.1038/s41467-021-23560-8 (PMC8211698; doi:10.1038/s41467-021-23560-8)
Supplement: Supplementary file 12 — Source Data [file 41467_2021_23560_MOESM12_ESM.zip › Source data/Figure 1.xlsx]

## Sheet: b
Figure 1b
Sample name	PCG propotion	TUCP propotion	lncRNA propotion	circRNA propotion	miRNA propotion
Testis_1	0.89744	0.811885	0.783977	0.0961395	0.293173
Testis_2	0.882078	0.761066	0.733169	0.138041	0.297189
Testis_3	0.889637	0.793443	0.76573	0.106257	0.277108
Cerebellum_1	0.819117	0.460246	0.473049	0.226758	NA
Cerebellum_2	0.843794	0.598361	0.595952	0.227816	0.380723
Cerebellum_3	0.836284	0.547541	0.543939	0.243428	0.373494
Cerebrum_1	0.80556	0.44877	0.471896	0.136258	0.405622
Cerebrum_2	0.84355	0.62582	0.630925	0.0711768	NA
Cerebrum_3	0.83009	0.553279	0.565279	0.142665	NA
Retina_1	0.681736	0.186066	0.182729	0.320513	0.315663
Retina_2	0.660619	0.153689	0.141097	0.385968	NA
Left_Atrium_1	0.762594	0.329918	0.362154	0.141338	0.294779
Left_Atrium_3	0.70061	0.260246	0.283452	0.103479	0.325301
Left_Ventricle_1	0.722117	0.285246	0.315384	0.115069	0.307631
Left_Ventricle_2	0.722263	0.304918	0.325084	0.0970103	0.299598
Left_Ventricle_3	0.694075	0.275	0.28728	0.0813982	0.295582
Right_Atrium_1	0.757718	0.285246	0.319736	0.121455	0.31245
Right_Atrium_2	0.747086	0.35041	0.372693	0.0885512	NA
Right_Atrium_3	0.777323	0.409836	0.422819	0.119609	0.321285
Right_Ventricle_1	0.689051	0.229098	0.257445	0.123818	0.322892
Right_Ventricle_2	0.720361	0.304098	0.324193	0.0736233	0.295582
Right_Ventricle_3	0.72158	0.305738	0.328282	0.111586	0.293173
GAS-L_1	0.712607	0.253279	0.272022	0.0815848	0.285944
GAS-L_2	0.71763	0.295902	0.303377	0.0704097	0.326104
GAS-L_3	0.792051	0.515164	0.51982	0.0600224	0.276305
GM_1	0.705584	0.246311	0.260329	0.0778736	0.31245
GM_2	0.689344	0.234426	0.241978	0.0919929	0.306024
GM_3	0.714216	0.316803	0.326447	0.0725452	0.285944
LIN_1	0.751426	0.338115	0.34569	0.073416	0.308434
LIN_2	0.726652	0.258197	0.270763	0.0733953	0.323695
MAS_1	0.739332	0.338115	0.35151	0.0728147	0.296386
MAS_2	0.785028	0.495082	0.507236	0.0533463	0.288353
PM_1	0.691149	0.218033	0.229971	0.0971139	0.301205
PM_2	0.773567	0.52623	0.522861	0.0522267	0.31004
PM_3	0.704657	0.283197	0.30086	0.06448	0.257028
RHO_1	0.701585	0.259836	0.273647	0.0793871	0.293173
RHO_2	0.722458	0.307377	0.314702	0.0802165	0.311647
SOL_1	0.709827	0.234836	0.257183	0.0737063	0.296386
SOL_2	0.742843	0.392623	0.399119	0.0607895	0.325301
SOL_3	0.728944	0.27459	0.296141	0.0725452	0.285141
TA_1	0.713631	0.267213	0.279625	0.0830776	0.318072
TA_2	0.763131	0.454918	0.460466	0.0753649	0.316466
TA_3	0.695977	0.286066	0.288695	0.0700572	0.284337
ASA_1	0.760059	0.40082	0.426174	0.0496558	0.285944
ASA_3	0.773226	0.44918	0.462248	0.0404296	0.288353
GOM_1	0.803365	0.529508	0.540216	0.0552745	0.317269
GOM_2	0.763033	0.384426	0.411913	0.0984616	NA
GOM_3	0.781809	0.452869	0.468698	0.0785578	0.311647
ILB_1	0.784687	0.479508	0.502202	0.0542171	0.300402
ILB_2	0.741965	0.346311	0.367292	0.0799677	0.293976
ILB_3	0.780102	0.442623	0.469589	0.0586747	0.289157
MAD_1	0.715728	0.290164	0.305055	0.059898	0.283534
MAD_3	0.773811	0.413525	0.432729	0.0945016	0.271486
RAD_2	0.793026	0.430738	0.458368	0.080486	0.31245
RAD_3	0.753182	0.407787	0.415845	0.0573686	0.299598
ULB_1	0.749768	0.401639	0.42156	0.0655167	0.266667
ULB_2	0.765472	0.39959	0.422871	0.0557721	0.309237
ULB_3	0.782638	0.484836	0.501521	0.055544	0.294779
Colon_1	0.800878	0.363525	0.38643	0.0802165	0.280321
Colon_2	0.775762	0.364754	0.392093	0.0687925	0.274699
Colon_3	0.825799	0.47582	0.49397	0.087784	0.263454
Kidney_1	0.772104	0.313115	0.341286	0.106382	0.295582
Kidney_2	0.780639	0.378689	0.402527	0.0929259	0.314859
Kidney_3	0.78615	0.386885	0.398385	0.100846	0.295582
Liver_1	0.681736	0.19918	0.223679	0.0859181	0.257028
Liver_2	0.709047	0.27582	0.297766	0.0846533	0.291566
Liver_3	0.664862	0.182787	0.185088	0.123839	0.289157
Lung_1	0.772007	0.313115	0.332005	0.117349	0.297992
Lung_2	0.769422	0.333607	0.343855	0.0915367	0.307631
Lung_3	0.813168	0.440984	0.445627	0.0915782	0.292369
Ovary_1	0.785418	0.353279	0.359847	0.110259	0.35743
Ovary_2	0.776201	0.388115	0.408242	0.0711768	NA
Ovary_3	0.837601	0.517623	0.522966	0.0693523	0.325301
PEIC	0.681346	0.356967	0.353135	0.0219978	0.399197
PK15	0.72514	0.466393	0.447305	0.0248797	0.350201
Small_Intestine_1	0.772446	0.30041	0.334784	0.108932	0.271486
Small_Intestine_2	0.750792	0.265984	0.299025	0.0705341	0.279518
Small_Intestine_3	0.788052	0.352459	0.365772	0.0894427	0.274699
Stomach_1	0.71485	0.261066	0.275745	0.0756552	0.2249
Spleen_1	0.694172	0.188525	0.213507	0.129769	0.322088
Spleen_2	0.768886	0.363115	0.400849	0.0739136	0.302008
Spleen_3	0.81424	0.472951	0.495753	0.0857522	0.315663
Uterus_1	0.759961	0.320082	0.346634	0.110777	0.306024
Uterus_2	0.723385	0.259836	0.273228	0.124565	0.316466
Uterus_3	0.797903	0.461066	0.45323	0.0581564	0.303614

## Sheet: c
Figure 1c
	Testis_1	Testis_2	Testis_3	Cerebellum_1	Cerebellum_2	Cerebellum_3	Cerebrum_1	Cerebrum_2	Cerebrum_3	Retina_1	Retina_2	Left_Atrium_1	Left_Atrium_3	Left_Ventricle_1	Left_Ventricle_2	Left_Ventricle_3	Right_Atrium_1	Right_Atrium_2	Right_Atrium_3	Right_Ventricle_1	Right_Ventricle_2	Right_Ventricle_3	GAS.L_1	GAS.L_2	GAS.L_3	GM_1	GM_2	GM_3	LIN_1	LIN_2	MAS_1	MAS_2	PM_1	PM_2	PM_3	RHO_1	RHO_2	SOL_1	SOL_2	SOL_3	TA_1	TA_2	TA_3	ASA_1	ASA_3	GOM_1	GOM_2	GOM_3	ILB_1
Testis_1	1	0.977958	0.981117	0.624505	0.626897	0.623975	0.616242	0.611063	0.61595	0.604154	0.59302	0.655424	0.645937	0.638781	0.639001	0.630493	0.654402	0.656031	0.658282	0.633123	0.638433	0.637045	0.615245	0.61062	0.621736	0.615493	0.615756	0.612769	0.634804	0.625889	0.620659	0.632741	0.610567	0.629575	0.60925	0.617873	0.618829	0.621169	0.631715	0.622227	0.624736	0.629392	0.612299	0.672192	0.671971	0.677384	0.676126	0.681395	0.671415
Testis_2	0.977958	1	0.98934	0.603437	0.603146	0.605622	0.594083	0.585811	0.594467	0.593372	0.583415	0.611097	0.607565	0.600315	0.600627	0.597411	0.606061	0.606661	0.611652	0.596669	0.599214	0.601868	0.576547	0.574537	0.583188	0.577407	0.577443	0.580664	0.588129	0.5842	0.579692	0.593075	0.572728	0.58929	0.578316	0.575113	0.579843	0.579876	0.590372	0.581537	0.580765	0.590255	0.579661	0.611954	0.607455	0.613536	0.617589	0.619653	0.610186
Testis_3	0.981117	0.98934	1	0.591904	0.591786	0.593318	0.582032	0.575463	0.582214	0.57862	0.568597	0.601285	0.595771	0.589539	0.589316	0.584723	0.5968	0.597965	0.602117	0.585813	0.588243	0.590061	0.567246	0.563967	0.572612	0.567248	0.567055	0.569135	0.579395	0.573555	0.570139	0.582314	0.562976	0.579863	0.566596	0.56557	0.569943	0.570132	0.580112	0.571637	0.572347	0.580805	0.568363	0.605453	0.60218	0.608125	0.610093	0.613186	0.604011
Cerebellum_1	0.624505	0.603437	0.591904	1	0.991002	0.99207	0.944095	0.939146	0.940541	0.832287	0.826419	0.775201	0.763387	0.754188	0.752096	0.746759	0.76708	0.764805	0.767759	0.749029	0.752656	0.751801	0.721779	0.718793	0.730305	0.721518	0.720525	0.72404	0.740865	0.735361	0.727652	0.744202	0.715777	0.743548	0.722267	0.717738	0.723591	0.727212	0.741151	0.72974	0.726023	0.740915	0.719498	0.752924	0.744253	0.760701	0.760872	0.760512	0.754762
Cerebellum_2	0.626897	0.603146	0.591786	0.991002	1	0.990129	0.941859	0.945953	0.943445	0.825153	0.81819	0.776793	0.765546	0.752623	0.754294	0.746209	0.768328	0.769599	0.773391	0.745576	0.754442	0.75199	0.718878	0.719031	0.732015	0.719082	0.720358	0.72302	0.741496	0.737085	0.726979	0.748009	0.712064	0.746941	0.720037	0.716674	0.725005	0.725239	0.744265	0.727694	0.724975	0.744008	0.718311	0.758843	0.754503	0.769423	0.767436	0.7679	0.762932
Cerebellum_3	0.623975	0.605622	0.593318	0.99207	0.990129	1	0.937198	0.935302	0.940665	0.829742	0.823326	0.769966	0.761376	0.74829	0.747925	0.743879	0.760142	0.75999	0.766978	0.741945	0.748274	0.750318	0.71551	0.714575	0.728729	0.715121	0.715947	0.722571	0.734984	0.731143	0.721895	0.741437	0.708702	0.740437	0.719679	0.711596	0.720009	0.72093	0.738089	0.723559	0.719053	0.73796	0.716742	0.749798	0.745146	0.758055	0.758396	0.759012	0.751228
Cerebrum_1	0.616242	0.594083	0.582032	0.944095	0.941859	0.937198	1	0.984556	0.990989	0.830109	0.827919	0.771902	0.761825	0.751239	0.749606	0.745175	0.767526	0.763504	0.765639	0.746653	0.749537	0.749021	0.716931	0.712985	0.723651	0.717281	0.717765	0.717012	0.737857	0.733597	0.72198	0.7364	0.711733	0.732097	0.713883	0.716663	0.716656	0.724071	0.734556	0.726253	0.721849	0.731488	0.712481	0.746933	0.738203	0.751089	0.756725	0.756296	0.745567
Cerebrum_2	0.611063	0.585811	0.575463	0.939146	0.945953	0.935302	0.984556	1	0.986897	0.805855	0.802126	0.752753	0.743398	0.728033	0.732373	0.723424	0.745962	0.75079	0.751555	0.721652	0.733636	0.728908	0.691491	0.691705	0.705801	0.692718	0.694366	0.695693	0.717207	0.712587	0.699395	0.720017	0.686134	0.720958	0.691143	0.692479	0.697453	0.6995	0.717748	0.702352	0.698492	0.716395	0.687977	0.740071	0.735935	0.751017	0.744649	0.744373	0.744535
Cerebrum_3	0.61595	0.594467	0.582214	0.940541	0.943445	0.940665	0.990989	0.986897	1	0.822191	0.819714	0.765071	0.75761	0.743899	0.745255	0.740975	0.759487	0.758559	0.765735	0.737487	0.744731	0.746632	0.708046	0.706991	0.72124	0.709419	0.711351	0.713292	0.73245	0.728834	0.715262	0.733364	0.70293	0.729398	0.70853	0.709405	0.711843	0.716144	0.731271	0.718211	0.71392	0.72816	0.707237	0.744906	0.742029	0.750972	0.752948	0.755567	0.745099
Retina_1	0.604154	0.593372	0.57862	0.832287	0.825153	0.829742	0.830109	0.805855	0.822191	1	0.99371	0.740638	0.745797	0.731355	0.730585	0.733984	0.734282	0.730058	0.734696	0.731805	0.729658	0.733607	0.703551	0.704039	0.703681	0.704594	0.708549	0.706317	0.714384	0.716526	0.704811	0.71357	0.701548	0.706763	0.706436	0.702035	0.706173	0.708747	0.716732	0.709597	0.705855	0.71066	0.709267	0.702785	0.698444	0.700515	0.719053	0.718607	0.694031
Retina_2	0.59302	0.583415	0.568597	0.826419	0.81819	0.823326	0.827919	0.802126	0.819714	0.99371	1	0.728901	0.736156	0.72025	0.719744	0.724305	0.723038	0.718707	0.724131	0.721627	0.718687	0.723778	0.694132	0.694589	0.6915	0.695687	0.699614	0.695303	0.703904	0.706328	0.695007	0.7018	0.693152	0.694351	0.696444	0.693649	0.696743	0.699201	0.70572	0.699751	0.696396	0.699556	0.69988	0.688145	0.6855	0.684744	0.704803	0.705163	0.677953
Left_Atrium_1	0.655424	0.611097	0.601285	0.775201	0.776793	0.769966	0.771902	0.752753	0.765071	0.740638	0.728901	1	0.987656	0.973256	0.967351	0.964777	0.988371	0.98358	0.983764	0.970445	0.971469	0.969645	0.901356	0.895215	0.902332	0.90223	0.898884	0.888887	0.924608	0.91417	0.913752	0.919356	0.899348	0.910696	0.893655	0.903288	0.902562	0.915032	0.915036	0.915352	0.909772	0.910829	0.892559	0.874613	0.867808	0.879362	0.886515	0.884162	0.873013
Left_Atrium_3	0.645937	0.607565	0.595771	0.763387	0.765546	0.761376	0.761825	0.743398	0.75761	0.745797	0.736156	0.987656	1	0.96685	0.966377	0.971334	0.978103	0.981439	0.985568	0.966147	0.970502	0.974048	0.898714	0.89845	0.904517	0.900832	0.901622	0.893564	0.919288	0.912567	0.90937	0.914585	0.897715	0.907441	0.899215	0.903212	0.905242	0.912318	0.913861	0.912637	0.905589	0.908534	0.897639	0.861078	0.858581	0.86066	0.871597	0.869101	0.857936
Left_Ventricle_1	0.638781	0.600315	0.589539	0.754188	0.752623	0.74829	0.751239	0.728033	0.743899	0.731355	0.72025	0.973256	0.96685	1	0.99093	0.990578	0.970164	0.965641	0.963528	0.996854	0.990606	0.989752	0.908028	0.904402	0.906081	0.910428	0.905022	0.898438	0.92885	0.916741	0.921017	0.924038	0.911821	0.917275	0.908237	0.903939	0.907928	0.924131	0.920655	0.924022	0.913321	0.913944	0.902411	0.849759	0.841212	0.850529	0.862309	0.859085	0.847989
Left_Ventricle_2	0.639001	0.600627	0.589316	0.752096	0.754294	0.747925	0.749606	0.732373	0.745255	0.730585	0.719744	0.967351	0.966377	0.99093	1	0.99075	0.964975	0.969126	0.96431	0.989339	0.994033	0.988057	0.903163	0.905737	0.907324	0.906877	0.905955	0.89854	0.924641	0.916343	0.91652	0.924449	0.907335	0.919049	0.9065	0.901528	0.909776	0.919639	0.921867	0.919739	0.909683	0.915619	0.901196	0.848537	0.842838	0.850583	0.862323	0.857764	0.848991
Left_Ventricle_3	0.630493	0.597411	0.584723	0.746759	0.746209	0.743879	0.745175	0.723424	0.740975	0.733984	0.724305	0.964777	0.971334	0.990578	0.99075	1	0.960876	0.962053	0.963067	0.990501	0.989795	0.995155	0.906734	0.908149	0.910484	0.910338	0.908558	0.904329	0.924214	0.915841	0.918661	0.922158	0.911328	0.916535	0.914043	0.904556	0.910648	0.922022	0.920822	0.922585	0.911118	0.914772	0.90836	0.838362	0.83344	0.837425	0.851793	0.848392	0.836324
Right_Atrium_1	0.654402	0.606061	0.5968	0.76708	0.768328	0.760142	0.767526	0.745962	0.759487	0.734282	0.723038	0.988371	0.978103	0.970164	0.964975	0.960876	1	0.988162	0.986066	0.967455	0.968502	0.965552	0.898746	0.89321	0.901251	0.901368	0.898222	0.884865	0.925462	0.914137	0.911503	0.915773	0.897572	0.907198	0.889041	0.904811	0.899721	0.914093	0.912657	0.914858	0.909583	0.907318	0.888338	0.884911	0.876872	0.888734	0.896557	0.895561	0.883515
Right_Atrium_2	0.656031	0.606661	0.597965	0.764805	0.769599	0.75999	0.763504	0.75079	0.758559	0.730058	0.718707	0.98358	0.981439	0.965641	0.969126	0.962053	0.988162	1	0.989001	0.962854	0.973812	0.966413	0.896325	0.89612	0.904504	0.899642	0.901727	0.887245	0.922392	0.912781	0.909288	0.918493	0.895707	0.91372	0.890671	0.903207	0.904215	0.911401	0.917227	0.912887	0.907758	0.911589	0.888819	0.88744	0.8826	0.890828	0.899151	0.895357	0.887982
Right_Atrium_3	0.658282	0.611652	0.602117	0.767759	0.773391	0.766978	0.765639	0.751555	0.765735	0.734696	0.724131	0.983764	0.985568	0.963528	0.96431	0.963067	0.986066	0.989001	1	0.958983	0.967337	0.969945	0.895964	0.894576	0.906353	0.899443	0.899469	0.88934	0.923063	0.911635	0.910194	0.918413	0.894627	0.910878	0.892604	0.904185	0.904633	0.91158	0.916651	0.911365	0.907767	0.910787	0.892886	0.882844	0.885195	0.886894	0.891017	0.894003	0.883229
Right_Ventricle_1	0.633123	0.596669	0.585813	0.749029	0.745576	0.741945	0.746653	0.721652	0.737487	0.731805	0.721627	0.970445	0.966147	0.996854	0.989339	0.990501	0.967455	0.962854	0.958983	1	0.990466	0.989276	0.907018	0.903302	0.90226	0.909316	0.903603	0.896621	0.924732	0.913931	0.918385	0.919625	0.911581	0.913902	0.907904	0.901553	0.905633	0.922299	0.917023	0.922492	0.910689	0.91015	0.900782	0.839556	0.829833	0.839061	0.853843	0.849024	0.836829
Right_Ventricle_2	0.638433	0.599214	0.588243	0.752656	0.754442	0.748274	0.749537	0.733636	0.744731	0.729658	0.718687	0.971469	0.970502	0.990606	0.994033	0.989795	0.968502	0.973812	0.967337	0.990466	1	0.990553	0.904879	0.906599	0.90778	0.908359	0.90804	0.898961	0.925903	0.918543	0.917773	0.926002	0.908276	0.920837	0.90697	0.903167	0.911293	0.920607	0.923215	0.92122	0.911437	0.916988	0.901461	0.854262	0.848202	0.855627	0.868071	0.861911	0.853663
Right_Ventricle_3	0.637045	0.601868	0.590061	0.751801	0.75199	0.750318	0.749021	0.728908	0.746632	0.733607	0.723778	0.969645	0.974048	0.989752	0.988057	0.995155	0.965552	0.966413	0.969945	0.989276	0.990553	1	0.907474	0.907794	0.911512	0.911035	0.908928	0.903261	0.927093	0.91814	0.920426	0.925001	0.910839	0.918548	0.912588	0.906753	0.91198	0.922894	0.922519	0.923397	0.91271	0.916683	0.907071	0.848775	0.845386	0.848775	0.860682	0.858311	0.846594
GAS.L_1	0.615245	0.576547	0.567246	0.721779	0.718878	0.71551	0.716931	0.691491	0.708046	0.703551	0.694132	0.901356	0.898714	0.908028	0.903163	0.906734	0.898746	0.896325	0.895964	0.907018	0.904879	0.907474	1	0.984956	0.979757	0.993963	0.987976	0.981843	0.968698	0.95587	0.984155	0.974971	0.992382	0.978938	0.984594	0.986991	0.986555	0.990908	0.983714	0.990886	0.990222	0.98402	0.986819	0.837492	0.832303	0.828851	0.84176	0.839643	0.83812
GAS.L_2	0.61062	0.574537	0.563967	0.718793	0.719031	0.714575	0.712985	0.691705	0.706991	0.704039	0.694589	0.895215	0.89845	0.904402	0.905737	0.908149	0.89321	0.89612	0.894576	0.903302	0.906599	0.907794	0.984956	1	0.979256	0.984134	0.987752	0.979123	0.965523	0.965313	0.976453	0.974048	0.981774	0.979954	0.983529	0.975769	0.986959	0.982467	0.983848	0.982126	0.978899	0.983667	0.983163	0.826696	0.824214	0.820497	0.834993	0.831582	0.827761
GAS.L_3	0.621736	0.583188	0.572612	0.730305	0.732015	0.728729	0.723651	0.705801	0.72124	0.703681	0.6915	0.902332	0.904517	0.906081	0.907324	0.910484	0.901251	0.904504	0.906353	0.90226	0.90778	0.911512	0.979757	0.979256	1	0.977801	0.981271	0.990145	0.964884	0.952443	0.973326	0.972223	0.972694	0.97635	0.981908	0.974438	0.980198	0.97791	0.979858	0.979744	0.975632	0.980678	0.983553	0.849887	0.847431	0.843113	0.852572	0.851676	0.854076
GM_1	0.615493	0.577407	0.567248	0.721518	0.719082	0.715121	0.717281	0.692718	0.709419	0.704594	0.695687	0.90223	0.900832	0.910428	0.906877	0.910338	0.901368	0.899642	0.899443	0.909316	0.908359	0.911035	0.993963	0.984134	0.977801	1	0.989961	0.97948	0.969289	0.958131	0.98271	0.975037	0.99402	0.980994	0.984211	0.98975	0.986752	0.991473	0.984996	0.99176	0.991152	0.985026	0.986151	0.843781	0.838938	0.83423	0.845961	0.844411	0.844385
GM_2	0.615756	0.577443	0.567055	0.720525	0.720358	0.715947	0.717765	0.694366	0.711351	0.708549	0.699614	0.898884	0.901622	0.905022	0.905955	0.908558	0.898222	0.901727	0.899469	0.903603	0.90804	0.908928	0.987976	0.987752	0.981271	0.989961	1	0.983441	0.962872	0.955519	0.975664	0.972674	0.986311	0.981263	0.983471	0.986198	0.98983	0.983848	0.986292	0.984647	0.984763	0.985587	0.986567	0.84488	0.842043	0.834477	0.851688	0.847457	0.844481
GM_3	0.612769	0.580664	0.569135	0.72404	0.72302	0.722571	0.717012	0.695693	0.713292	0.706317	0.695303	0.888887	0.893564	0.898438	0.89854	0.904329	0.884865	0.887245	0.88934	0.896621	0.898961	0.903261	0.981843	0.979123	0.990145	0.97948	0.983441	1	0.955182	0.943918	0.967914	0.963887	0.976684	0.973557	0.988686	0.971231	0.978979	0.975251	0.975818	0.976291	0.971719	0.976666	0.989462	0.821315	0.817985	0.812845	0.826071	0.824152	0.823849
LIN_1	0.634804	0.588129	0.579395	0.740865	0.741496	0.734984	0.737857	0.717207	0.73245	0.714384	0.703904	0.924608	0.919288	0.92885	0.924641	0.924214	0.925462	0.922392	0.923063	0.924732	0.925903	0.927093	0.968698	0.965523	0.964884	0.969289	0.962872	0.955182	1	0.982907	0.981938	0.977753	0.968345	0.968802	0.961563	0.966734	0.96792	0.98109	0.976185	0.979623	0.972413	0.968601	0.960086	0.867618	0.864788	0.863078	0.867908	0.870406	0.869142
LIN_2	0.625889	0.5842	0.573555	0.735361	0.737085	0.731143	0.733597	0.712587	0.728834	0.716526	0.706328	0.91417	0.912567	0.916741	0.916343	0.915841	0.914137	0.912781	0.911635	0.913931	0.918543	0.91814	0.95587	0.965313	0.952443	0.958131	0.955519	0.943918	0.982907	1	0.965895	0.970257	0.955255	0.958042	0.951407	0.954475	0.958808	0.967404	0.966572	0.966821	0.958801	0.958217	0.949831	0.859959	0.856285	0.853224	0.865343	0.863391	0.858104
MAS_1	0.620659	0.579692	0.570139	0.727652	0.726979	0.721895	0.72198	0.699395	0.715262	0.704811	0.695007	0.913752	0.90937	0.921017	0.91652	0.918661	0.911503	0.909288	0.910194	0.918385	0.917773	0.920426	0.984155	0.976453	0.973326	0.98271	0.975664	0.967914	0.981938	0.965895	1	0.988947	0.983047	0.977867	0.97565	0.977651	0.980971	0.988605	0.982634	0.987677	0.98414	0.980446	0.976415	0.844664	0.841937	0.839382	0.849409	0.849342	0.847165
MAS_2	0.632741	0.593075	0.582314	0.744202	0.748009	0.741437	0.7364	0.720017	0.733364	0.71357	0.7018	0.919356	0.914585	0.924038	0.924449	0.922158	0.915773	0.918493	0.918413	0.919625	0.926002	0.925001	0.974971	0.974048	0.972223	0.975037	0.972674	0.963887	0.977753	0.970257	0.988947	1	0.973999	0.984402	0.971798	0.968502	0.980438	0.982271	0.987094	0.981837	0.976651	0.982953	0.97051	0.859384	0.857562	0.855601	0.86612	0.863254	0.863574
PM_1	0.610567	0.572728	0.562976	0.715777	0.712064	0.708702	0.711733	0.686134	0.70293	0.701548	0.693152	0.899348	0.897715	0.911821	0.907335	0.911328	0.897572	0.895707	0.894627	0.911581	0.908276	0.910839	0.992382	0.981774	0.972694	0.99402	0.986311	0.976684	0.968345	0.955255	0.983047	0.973999	1	0.981514	0.985931	0.984528	0.984704	0.991111	0.983392	0.990788	0.98955	0.981858	0.984731	0.82785	0.823613	0.820641	0.833276	0.832363	0.828719
PM_2	0.629575	0.58929	0.579863	0.743548	0.746941	0.740437	0.732097	0.720958	0.729398	0.706763	0.694351	0.910696	0.907441	0.917275	0.919049	0.916535	0.907198	0.91372	0.910878	0.913902	0.920837	0.918548	0.978938	0.979954	0.97635	0.980994	0.981263	0.973557	0.968802	0.958042	0.977867	0.984402	0.981514	1	0.981381	0.971051	0.984258	0.982359	0.991004	0.983562	0.978835	0.988883	0.976017	0.855299	0.853216	0.854416	0.859854	0.85664	0.861207
PM_3	0.60925	0.578316	0.566596	0.722267	0.720037	0.719679	0.713883	0.691143	0.70853	0.706436	0.696444	0.893655	0.899215	0.908237	0.9065	0.914043	0.889041	0.890671	0.892604	0.907904	0.90697	0.912588	0.984594	0.983529	0.981908	0.984211	0.983471	0.988686	0.961563	0.951407	0.97565	0.971798	0.985931	0.981381	1	0.972539	0.983511	0.982992	0.981103	0.983448	0.976067	0.979971	0.991002	0.815916	0.81389	0.809674	0.824056	0.821885	0.817976
RHO_1	0.617873	0.575113	0.56557	0.717738	0.716674	0.711596	0.716663	0.692479	0.709405	0.702035	0.693649	0.903288	0.903212	0.903939	0.901528	0.904556	0.904811	0.903207	0.904185	0.901553	0.903167	0.906753	0.986991	0.975769	0.974438	0.98975	0.986198	0.971231	0.966734	0.954475	0.977651	0.968502	0.984528	0.971051	0.972539	1	0.985249	0.984784	0.978809	0.985881	0.991522	0.981371	0.980138	0.868301	0.865177	0.856689	0.867157	0.866034	0.867875
RHO_2	0.618829	0.579843	0.569943	0.723591	0.725005	0.720009	0.716656	0.697453	0.711843	0.706173	0.696743	0.902562	0.905242	0.907928	0.909776	0.910648	0.899721	0.904215	0.904633	0.905633	0.911293	0.91198	0.986555	0.986959	0.980198	0.986752	0.98983	0.978979	0.96792	0.958808	0.980971	0.980438	0.984704	0.984258	0.983511	0.985249	1	0.985382	0.988238	0.984739	0.9875	0.990079	0.987336	0.846787	0.846836	0.838992	0.851814	0.848964	0.84763
SOL_1	0.621169	0.579876	0.570132	0.727212	0.725239	0.72093	0.724071	0.6995	0.716144	0.708747	0.699201	0.915032	0.912318	0.924131	0.919639	0.922022	0.914093	0.911401	0.91158	0.922299	0.920607	0.922894	0.990908	0.982467	0.97791	0.991473	0.983848	0.975251	0.98109	0.967404	0.988605	0.982271	0.991111	0.982359	0.982992	0.984784	0.985382	1	0.988986	0.997029	0.98901	0.983068	0.981507	0.850085	0.845949	0.842694	0.85309	0.852196	0.851039
SOL_2	0.631715	0.590372	0.580112	0.741151	0.744265	0.738089	0.734556	0.717748	0.731271	0.716732	0.70572	0.915036	0.913861	0.920655	0.921867	0.920822	0.912657	0.917227	0.916651	0.917023	0.923215	0.922519	0.983714	0.983848	0.979858	0.984996	0.986292	0.975818	0.976185	0.966572	0.982634	0.987094	0.983392	0.991004	0.981103	0.978809	0.988238	0.988986	1	0.989275	0.983538	0.988318	0.979681	0.86154	0.86108	0.856695	0.865884	0.863948	0.863844
SOL_3	0.622227	0.581537	0.571637	0.72974	0.727694	0.723559	0.726253	0.702352	0.718211	0.709597	0.699751	0.915352	0.912637	0.924022	0.919739	0.922585	0.914858	0.912887	0.911365	0.922492	0.92122	0.923397	0.990886	0.982126	0.979744	0.99176	0.984647	0.976291	0.979623	0.966821	0.987677	0.981837	0.990788	0.983562	0.983448	0.985881	0.984739	0.997029	0.989275	1	0.989075	0.984196	0.981127	0.855721	0.849674	0.847796	0.858956	0.856369	0.857026
TA_1	0.624736	0.580765	0.572347	0.726023	0.724975	0.719053	0.721849	0.698492	0.71392	0.705855	0.696396	0.909772	0.905589	0.913321	0.909683	0.911118	0.909583	0.907758	0.907767	0.910689	0.911437	0.91271	0.990222	0.978899	0.975632	0.991152	0.984763	0.971719	0.972413	0.958801	0.98414	0.976651	0.98955	0.978835	0.976067	0.991522	0.9875	0.98901	0.983538	0.989075	1	0.988343	0.983804	0.863337	0.860029	0.855256	0.864465	0.864557	0.863364
TA_2	0.629392	0.590255	0.580805	0.740915	0.744008	0.73796	0.731488	0.716395	0.72816	0.71066	0.699556	0.910829	0.908534	0.913944	0.915619	0.914772	0.907318	0.911589	0.910787	0.91015	0.916988	0.916683	0.98402	0.983667	0.980678	0.985026	0.985587	0.976666	0.968601	0.958217	0.980446	0.982953	0.981858	0.988883	0.979971	0.981371	0.990079	0.983068	0.988318	0.984196	0.988343	1	0.984925	0.859607	0.857618	0.854171	0.863302	0.860098	0.862635
TA_3	0.612299	0.579661	0.568363	0.719498	0.718311	0.716742	0.712481	0.687977	0.707237	0.709267	0.69988	0.892559	0.897639	0.902411	0.901196	0.90836	0.888338	0.888819	0.892886	0.900782	0.901461	0.907071	0.986819	0.983163	0.983553	0.986151	0.986567	0.989462	0.960086	0.949831	0.976415	0.97051	0.984731	0.976017	0.991002	0.980138	0.987336	0.981507	0.979681	0.981127	0.983804	0.984925	1	0.824666	0.824555	0.815266	0.830454	0.83042	0.824552
ASA_1	0.672192	0.611954	0.605453	0.752924	0.758843	0.749798	0.746933	0.740071	0.744906	0.702785	0.688145	0.874613	0.861078	0.849759	0.848537	0.838362	0.884911	0.88744	0.882844	0.839556	0.854262	0.848775	0.837492	0.826696	0.849887	0.843781	0.84488	0.821315	0.867618	0.859959	0.844664	0.859384	0.82785	0.855299	0.815916	0.868301	0.846787	0.850085	0.86154	0.855721	0.863337	0.859607	0.824666	1	0.986101	0.978675	0.972132	0.971636	0.98953
ASA_3	0.671971	0.607455	0.60218	0.744253	0.754503	0.745146	0.738203	0.735935	0.742029	0.698444	0.6855	0.867808	0.858581	0.841212	0.842838	0.83344	0.876872	0.8826	0.885195	0.829833	0.848202	0.845386	0.832303	0.824214	0.847431	0.838938	0.842043	0.817985	0.864788	0.856285	0.841937	0.857562	0.823613	0.853216	0.81389	0.865177	0.846836	0.845949	0.86108	0.849674	0.860029	0.857618	0.824555	0.986101	1	0.973267	0.966193	0.973341	0.980889
GOM_1	0.677384	0.613536	0.608125	0.760701	0.769423	0.758055	0.751089	0.751017	0.750972	0.700515	0.684744	0.879362	0.86066	0.850529	0.850583	0.837425	0.888734	0.890828	0.886894	0.839061	0.855627	0.848775	0.828851	0.820497	0.843113	0.83423	0.834477	0.812845	0.863078	0.853224	0.839382	0.855601	0.820641	0.854416	0.809674	0.856689	0.838992	0.842694	0.856695	0.847796	0.855256	0.854171	0.815266	0.978675	0.973267	1	0.981668	0.983537	0.978445
GOM_2	0.676126	0.617589	0.610093	0.760872	0.767436	0.758396	0.756725	0.744649	0.752948	0.719053	0.704803	0.886515	0.871597	0.862309	0.862323	0.851793	0.896557	0.899151	0.891017	0.853843	0.868071	0.860682	0.84176	0.834993	0.852572	0.845961	0.851688	0.826071	0.867908	0.865343	0.849409	0.86612	0.833276	0.859854	0.824056	0.867157	0.851814	0.85309	0.865884	0.858956	0.864465	0.863302	0.830454	0.972132	0.966193	0.981668	1	0.989891	0.966069
GOM_3	0.681395	0.619653	0.613186	0.760512	0.7679	0.759012	0.756296	0.744373	0.755567	0.718607	0.705163	0.884162	0.869101	0.859085	0.857764	0.848392	0.895561	0.895357	0.894003	0.849024	0.861911	0.858311	0.839643	0.831582	0.851676	0.844411	0.847457	0.824152	0.870406	0.863391	0.849342	0.863254	0.832363	0.85664	0.821885	0.866034	0.848964	0.852196	0.863948	0.856369	0.864557	0.860098	0.83042	0.971636	0.973341	0.983537	0.989891	1	0.966502
ILB_1	0.671415	0.610186	0.604011	0.754762	0.762932	0.751228	0.745567	0.744535	0.745099	0.694031	0.677953	0.873013	0.857936	0.847989	0.848991	0.836324	0.883515	0.887982	0.883229	0.836829	0.853663	0.846594	0.83812	0.827761	0.854076	0.844385	0.844481	0.823849	0.869142	0.858104	0.847165	0.863574	0.828719	0.861207	0.817976	0.867875	0.84763	0.851039	0.863844	0.857026	0.863364	0.862635	0.824552	0.98953	0.980889	0.978445	0.966069	0.966502	1
ILB_2	0.670465	0.616129	0.607013	0.754846	0.761803	0.753268	0.751567	0.741708	0.750561	0.71512	0.701304	0.878169	0.870279	0.858735	0.860641	0.852367	0.888257	0.895028	0.888606	0.850171	0.865888	0.860506	0.849561	0.843631	0.865031	0.856241	0.86232	0.838374	0.874235	0.8704	0.856751	0.873827	0.840964	0.867956	0.833722	0.879125	0.861948	0.860828	0.875557	0.867469	0.87242	0.873182	0.841199	0.98436	0.979468	0.967118	0.978793	0.972204	0.98055
ILB_3	0.674689	0.613279	0.607093	0.752655	0.76168	0.753167	0.746666	0.741272	0.749716	0.705831	0.692655	0.873955	0.863743	0.849621	0.850204	0.841423	0.88325	0.887397	0.889287	0.83876	0.855356	0.852729	0.838635	0.830328	0.853288	0.845142	0.847795	0.824788	0.868787	0.860431	0.847916	0.864082	0.830121	0.858973	0.821306	0.869815	0.851707	0.851328	0.86609	0.855803	0.864899	0.863529	0.830813	0.986287	0.9946	0.974145	0.973087	0.977874	0.982047
MAD_1	0.666336	0.605777	0.598672	0.739268	0.743947	0.735122	0.739926	0.724816	0.735863	0.716986	0.706786	0.880627	0.875075	0.860072	0.860757	0.854849	0.89189	0.896808	0.892131	0.853178	0.866491	0.862745	0.858379	0.850503	0.864344	0.864838	0.870514	0.839257	0.879969	0.873992	0.864024	0.873148	0.852188	0.867592	0.838307	0.891275	0.869335	0.869373	0.878923	0.87438	0.883725	0.875869	0.849573	0.973687	0.973354	0.968281	0.979428	0.975864	0.965267
MAD_3	0.677356	0.61523	0.607718	0.761259	0.770213	0.761821	0.756837	0.748109	0.758436	0.717056	0.703529	0.892528	0.882643	0.866433	0.866418	0.858889	0.900934	0.903442	0.905834	0.855604	0.870909	0.870169	0.851021	0.844613	0.865123	0.855232	0.859425	0.837138	0.882216	0.874469	0.861419	0.876163	0.842133	0.869911	0.834874	0.879937	0.863274	0.865039	0.878173	0.868373	0.875588	0.873378	0.84318	0.975209	0.980889	0.977452	0.976566	0.981117	0.969351
RAD_2	0.675104	0.613767	0.607269	0.762217	0.770545	0.760076	0.755617	0.751507	0.754816	0.710214	0.695106	0.884804	0.871293	0.858445	0.86104	0.849084	0.895118	0.900729	0.89348	0.848817	0.867247	0.859058	0.840535	0.83248	0.856348	0.844106	0.850426	0.827868	0.869538	0.863568	0.848653	0.86693	0.830586	0.863873	0.821907	0.867443	0.851785	0.852187	0.867665	0.857984	0.865447	0.866538	0.828989	0.980737	0.976698	0.980337	0.984056	0.977751	0.977503
RAD_3	0.674343	0.617327	0.609363	0.75066	0.758563	0.750531	0.746099	0.737145	0.748036	0.715284	0.703324	0.875043	0.867894	0.854203	0.854888	0.848743	0.884146	0.888598	0.890784	0.844562	0.859067	0.858104	0.843339	0.83677	0.855688	0.851783	0.854406	0.829572	0.869632	0.861647	0.852458	0.866059	0.837767	0.861604	0.828856	0.874446	0.855706	0.855839	0.869562	0.860126	0.869236	0.867319	0.838932	0.979675	0.985119	0.971224	0.973159	0.979293	0.974192
ULB_1	0.669303	0.610116	0.602851	0.753344	0.759058	0.75005	0.747177	0.739737	0.745044	0.703951	0.689676	0.879077	0.867912	0.855472	0.854846	0.847025	0.888302	0.891621	0.888198	0.845723	0.860181	0.856408	0.851882	0.841152	0.86444	0.85803	0.859623	0.837389	0.877109	0.8668	0.859072	0.87028	0.842578	0.867465	0.832906	0.883989	0.860624	0.863127	0.873192	0.869363	0.876394	0.872772	0.841169	0.988319	0.982821	0.975102	0.971379	0.969065	0.988082
ULB_2	0.672516	0.613323	0.606181	0.75598	0.764701	0.754143	0.75013	0.746735	0.750334	0.708094	0.69442	0.873656	0.864328	0.851075	0.854779	0.843504	0.883342	0.892054	0.88648	0.841999	0.860519	0.852914	0.839459	0.833704	0.855078	0.846647	0.851518	0.827237	0.86698	0.860654	0.848303	0.866187	0.83117	0.862395	0.822782	0.869668	0.853287	0.851643	0.868022	0.857576	0.864137	0.866212	0.830375	0.985549	0.984843	0.972246	0.977116	0.972412	0.983964
ULB_3	0.672993	0.609103	0.603741	0.750587	0.761101	0.751358	0.742392	0.742991	0.746648	0.698166	0.68466	0.870334	0.860339	0.844091	0.846389	0.836492	0.878207	0.885559	0.887147	0.83289	0.851927	0.848382	0.832959	0.82566	0.850093	0.839808	0.842144	0.820512	0.864436	0.854564	0.843372	0.85983	0.824088	0.856782	0.816278	0.864675	0.84691	0.846483	0.862795	0.851122	0.859598	0.859993	0.824052	0.98369	0.993524	0.973705	0.965865	0.970965	0.983652
Kidney_1	0.637723	0.595886	0.586173	0.734734	0.733157	0.729427	0.733472	0.709566	0.723101	0.714499	0.701866	0.823808	0.8068	0.813184	0.808473	0.800826	0.844873	0.821334	0.816026	0.809527	0.811264	0.805153	0.775697	0.768536	0.778459	0.777838	0.777268	0.766053	0.801724	0.798718	0.784114	0.794844	0.773103	0.787158	0.768388	0.780565	0.774688	0.787878	0.79197	0.790388	0.786787	0.78535	0.76704	0.837175	0.826746	0.837852	0.854351	0.852749	0.830779
Kidney_2	0.638589	0.598864	0.58875	0.742127	0.743936	0.73924	0.738364	0.722648	0.730985	0.715301	0.701778	0.821064	0.806232	0.809755	0.809762	0.800772	0.838656	0.822282	0.815233	0.806328	0.813297	0.804539	0.770584	0.767183	0.777263	0.772549	0.774634	0.764966	0.795703	0.795376	0.779308	0.794937	0.76801	0.790351	0.767373	0.773864	0.773616	0.782156	0.791971	0.78529	0.781437	0.786404	0.76435	0.833397	0.824817	0.836993	0.852639	0.848571	0.829327
Kidney_3	0.633911	0.600479	0.589025	0.737309	0.736753	0.737662	0.734181	0.714167	0.72946	0.715304	0.70251	0.814141	0.802071	0.804807	0.802764	0.798282	0.83152	0.811244	0.810389	0.80142	0.805421	0.803306	0.765534	0.762187	0.773964	0.768414	0.769607	0.763291	0.789864	0.789632	0.774056	0.78817	0.763291	0.782274	0.765631	0.769227	0.767472	0.776908	0.785252	0.780056	0.775119	0.780188	0.762873	0.822484	0.814726	0.823021	0.839453	0.838069	0.816152
Ovary_1	0.708119	0.66139	0.650059	0.761845	0.762057	0.7586	0.765785	0.740938	0.758413	0.747837	0.732889	0.859844	0.848476	0.839305	0.837171	0.828735	0.870953	0.860456	0.857083	0.83324	0.836661	0.835142	0.8055	0.802446	0.820595	0.80473	0.810308	0.801121	0.835535	0.83655	0.813912	0.826845	0.795491	0.812006	0.793907	0.816666	0.809343	0.818239	0.822439	0.820379	0.816705	0.814603	0.797163	0.879273	0.868953	0.881809	0.897723	0.896054	0.870249
Ovary_2	0.711382	0.662321	0.650718	0.78146	0.784578	0.779281	0.780088	0.766348	0.77645	0.751746	0.736473	0.866102	0.855143	0.84657	0.850039	0.836527	0.874643	0.874413	0.868396	0.839742	0.849871	0.842697	0.808393	0.805975	0.826712	0.810143	0.816214	0.807221	0.841929	0.840429	0.81835	0.838482	0.80127	0.828694	0.799826	0.819141	0.816017	0.822387	0.835018	0.825393	0.821924	0.826154	0.801966	0.896778	0.888499	0.895901	0.907006	0.904963	0.893021
Ovary_3	0.725701	0.674083	0.666541	0.772004	0.77688	0.772139	0.771136	0.758614	0.770484	0.734882	0.718294	0.85089	0.834899	0.824932	0.825456	0.813151	0.859258	0.854044	0.852855	0.816476	0.825993	0.821979	0.788522	0.783373	0.803821	0.788192	0.792374	0.783095	0.822058	0.822296	0.798105	0.817457	0.779434	0.80629	0.776735	0.799279	0.794483	0.80122	0.812007	0.803671	0.803513	0.805147	0.779173	0.887319	0.882263	0.893435	0.898778	0.902322	0.883252
Uterus_1	0.677745	0.635479	0.624335	0.759519	0.761802	0.757157	0.75928	0.741762	0.753946	0.729284	0.714188	0.847225	0.837202	0.826881	0.825472	0.818147	0.853711	0.846462	0.844395	0.820403	0.825807	0.824694	0.796735	0.796399	0.810824	0.794541	0.800209	0.792864	0.825362	0.825464	0.804386	0.817636	0.785251	0.807897	0.787543	0.806179	0.803402	0.807064	0.815864	0.809476	0.806411	0.809834	0.78815	0.868325	0.860147	0.871186	0.880455	0.876467	0.859541
Uterus_2	0.68206	0.644348	0.632298	0.759822	0.762057	0.757877	0.762246	0.740721	0.75536	0.754584	0.741884	0.842949	0.838392	0.827953	0.828443	0.822589	0.847568	0.843581	0.83948	0.824094	0.828335	0.825947	0.795963	0.796354	0.803063	0.795675	0.803585	0.790272	0.817375	0.824004	0.800979	0.816433	0.788434	0.804893	0.789201	0.80293	0.804235	0.805346	0.816183	0.807293	0.804965	0.807397	0.791805	0.852298	0.84795	0.851272	0.873499	0.867854	0.840572
Uterus_3	0.698482	0.650596	0.640153	0.76834	0.775525	0.77059	0.768712	0.754588	0.769989	0.745595	0.731271	0.859679	0.850903	0.836675	0.837613	0.827783	0.86471	0.860568	0.863973	0.827878	0.836837	0.836056	0.804635	0.80308	0.819428	0.805003	0.809807	0.800706	0.838045	0.837771	0.814392	0.831888	0.795596	0.819124	0.795018	0.815541	0.814247	0.817776	0.830373	0.818062	0.817984	0.819975	0.799614	0.882294	0.886382	0.886984	0.893415	0.898803	0.874427
Colon_1	0.639765	0.587082	0.582122	0.716514	0.716965	0.710562	0.711834	0.68915	0.702842	0.682791	0.668587	0.814815	0.794522	0.803439	0.799747	0.785362	0.827503	0.820809	0.812228	0.796579	0.800147	0.791131	0.774749	0.764684	0.779577	0.774361	0.773603	0.761049	0.802522	0.799341	0.780606	0.791322	0.770321	0.784619	0.757723	0.778748	0.772309	0.785577	0.789593	0.788441	0.788185	0.780524	0.759158	0.848725	0.838467	0.853758	0.867434	0.867842	0.843629
Colon_2	0.63883	0.583326	0.579264	0.712532	0.714605	0.706424	0.707221	0.689697	0.697568	0.677854	0.663738	0.814716	0.797624	0.802497	0.802401	0.786392	0.828826	0.827624	0.813579	0.796647	0.803465	0.791086	0.774554	0.766216	0.780761	0.773243	0.775236	0.76142	0.801573	0.799778	0.77965	0.791889	0.770031	0.78733	0.758146	0.778862	0.774334	0.784898	0.790558	0.788379	0.787911	0.781797	0.758031	0.851005	0.841448	0.856993	0.872806	0.869829	0.847343
Colon_3	0.637643	0.582627	0.578278	0.717482	0.71984	0.71505	0.712636	0.693312	0.706754	0.680689	0.667207	0.818981	0.80118	0.804392	0.801911	0.788569	0.8323	0.826662	0.82067	0.796796	0.802608	0.796344	0.775594	0.765972	0.782151	0.774872	0.774907	0.761864	0.805402	0.802311	0.782898	0.794721	0.77052	0.78734	0.759506	0.781885	0.775153	0.786682	0.792102	0.789518	0.789727	0.783597	0.760895	0.855839	0.850354	0.86239	0.874238	0.876407	0.850441
Small_Intestine_1	0.616036	0.568517	0.563151	0.69222	0.690005	0.685144	0.689424	0.665028	0.678496	0.67255	0.661044	0.78965	0.773683	0.778856	0.774415	0.763764	0.802332	0.793104	0.786373	0.775491	0.777132	0.768908	0.748964	0.740538	0.750317	0.748301	0.748863	0.735649	0.773316	0.772581	0.754343	0.764338	0.74488	0.755547	0.734911	0.752869	0.749267	0.758738	0.761494	0.761481	0.760865	0.753325	0.736042	0.811554	0.803976	0.813934	0.836528	0.831288	0.803579
Small_Intestine_2	0.616648	0.571055	0.56526	0.690111	0.686859	0.682959	0.687068	0.660857	0.674345	0.670281	0.657356	0.784216	0.767942	0.777412	0.773676	0.761977	0.799025	0.791447	0.77918	0.774923	0.776691	0.765947	0.747214	0.739164	0.749348	0.746005	0.747756	0.735503	0.76987	0.771003	0.751178	0.763166	0.743623	0.755315	0.734817	0.747994	0.746271	0.75595	0.759211	0.75965	0.757293	0.750982	0.734318	0.807925	0.795465	0.809283	0.838848	0.829808	0.800273
Small_Intestine_3	0.609566	0.565	0.559209	0.683402	0.679265	0.679482	0.681787	0.654846	0.672931	0.667417	0.656162	0.778347	0.764063	0.771254	0.7663	0.758238	0.792144	0.782572	0.776263	0.768378	0.769549	0.763855	0.740773	0.732506	0.743628	0.740154	0.741805	0.730418	0.763674	0.765566	0.745493	0.756472	0.737613	0.747265	0.729925	0.743316	0.740279	0.749804	0.752343	0.753356	0.75131	0.744497	0.730125	0.799919	0.792572	0.799954	0.828811	0.823441	0.790173
Stomach_1	0.637877	0.591042	0.584337	0.725396	0.721515	0.718448	0.725569	0.701475	0.713675	0.715077	0.705495	0.823926	0.814246	0.816448	0.812499	0.806398	0.831657	0.826293	0.819145	0.81394	0.814146	0.809121	0.790866	0.7834	0.788878	0.790273	0.79153	0.777882	0.812144	0.811234	0.795454	0.800538	0.787988	0.794561	0.778523	0.795638	0.789426	0.80093	0.802381	0.803386	0.801371	0.793096	0.779656	0.837514	0.82979	0.838306	0.855021	0.853736	0.827333
Lung_1	0.668985	0.60635	0.603077	0.72381	0.72338	0.715405	0.72176	0.700332	0.711335	0.683959	0.667916	0.83747	0.813418	0.820722	0.81525	0.800244	0.855614	0.84546	0.83642	0.81425	0.817046	0.808529	0.788401	0.779497	0.793806	0.786384	0.787164	0.772386	0.821663	0.816642	0.797787	0.806517	0.781596	0.79965	0.769532	0.796291	0.786896	0.801807	0.803879	0.803816	0.803727	0.794339	0.770318	0.880416	0.86893	0.890995	0.898476	0.900579	0.875512
Lung_2	0.670031	0.6086	0.604752	0.725742	0.728328	0.719605	0.724768	0.707478	0.716482	0.686594	0.670149	0.835849	0.81431	0.819057	0.817696	0.801372	0.853198	0.848429	0.835686	0.81285	0.82027	0.808778	0.785671	0.780844	0.794735	0.783752	0.788742	0.773452	0.819172	0.818984	0.794667	0.80842	0.779236	0.802779	0.769714	0.793132	0.787931	0.798861	0.806172	0.801597	0.800972	0.796209	0.769257	0.880178	0.869417	0.890078	0.901815	0.900657	0.875309
Lung_3	0.676488	0.61746	0.613672	0.727698	0.728454	0.724281	0.723641	0.702723	0.717124	0.690639	0.674595	0.834709	0.812553	0.81798	0.813253	0.799879	0.85025	0.842333	0.835518	0.811394	0.815366	0.809107	0.785858	0.777056	0.793561	0.783738	0.785076	0.773347	0.817859	0.815106	0.794635	0.805797	0.779557	0.799289	0.770059	0.791481	0.784391	0.798001	0.802645	0.800484	0.800658	0.793601	0.770843	0.875523	0.868637	0.885496	0.895899	0.900755	0.870449
Spleen_1	0.64601	0.589649	0.585261	0.715759	0.706896	0.705469	0.714813	0.682245	0.697551	0.691805	0.678025	0.812868	0.790736	0.805755	0.79679	0.784207	0.831022	0.823647	0.807566	0.802723	0.798651	0.789484	0.775449	0.759769	0.771466	0.772097	0.771408	0.758156	0.798199	0.792007	0.779622	0.785186	0.772627	0.779212	0.757686	0.774623	0.766835	0.785063	0.782645	0.787198	0.785547	0.771324	0.756312	0.841292	0.825225	0.846256	0.864605	0.863725	0.836132
Spleen_2	0.656985	0.594926	0.592549	0.731145	0.728978	0.723272	0.724382	0.707795	0.712578	0.686356	0.670211	0.820629	0.797673	0.808287	0.805938	0.788071	0.835936	0.837696	0.8199	0.803052	0.809044	0.794745	0.775415	0.763696	0.7795	0.772621	0.773833	0.762542	0.802659	0.796428	0.782173	0.795341	0.771729	0.793646	0.759983	0.775728	0.773333	0.785726	0.791677	0.788392	0.788195	0.782432	0.757541	0.859192	0.847654	0.869867	0.879275	0.878134	0.859577
Spleen_3	0.656989	0.597278	0.594185	0.734608	0.731374	0.730465	0.729758	0.708333	0.721134	0.691588	0.676289	0.830958	0.808662	0.818689	0.813305	0.799514	0.84567	0.843261	0.832811	0.812296	0.815658	0.808337	0.783351	0.770348	0.788382	0.780952	0.781316	0.771232	0.811175	0.803857	0.790794	0.802897	0.779119	0.79829	0.768803	0.784776	0.78037	0.793925	0.798948	0.796297	0.795775	0.78938	0.767408	0.862709	0.853008	0.87222	0.881553	0.883939	0.861054
Liver_1	0.554735	0.522725	0.511987	0.633337	0.624466	0.622619	0.629884	0.60309	0.616399	0.622101	0.612129	0.733031	0.720561	0.730034	0.727643	0.722005	0.750299	0.733428	0.725935	0.733639	0.732939	0.72377	0.703885	0.696401	0.701188	0.70682	0.707991	0.692831	0.713873	0.716507	0.706738	0.713893	0.703974	0.708857	0.696914	0.709248	0.70163	0.710504	0.710891	0.715042	0.713556	0.707884	0.697509	0.749285	0.733196	0.742863	0.771168	0.763103	0.740328
Liver_2	0.563462	0.528387	0.518503	0.643882	0.638658	0.635517	0.639138	0.618648	0.628345	0.624772	0.613687	0.736761	0.72455	0.731764	0.733378	0.724585	0.754148	0.742692	0.733248	0.733829	0.739268	0.726951	0.704062	0.699456	0.705239	0.707194	0.711122	0.695089	0.717037	0.720953	0.708355	0.720562	0.70385	0.716761	0.698346	0.709948	0.706301	0.710944	0.717331	0.715744	0.715546	0.71436	0.699115	0.762058	0.748051	0.758577	0.785557	0.776635	0.75495
Liver_3	0.550939	0.519176	0.508616	0.626244	0.61715	0.618889	0.625035	0.600816	0.614652	0.620448	0.611856	0.724444	0.716535	0.721472	0.720769	0.71762	0.741764	0.727062	0.720207	0.725502	0.727048	0.719822	0.695687	0.690161	0.696021	0.699106	0.702539	0.688537	0.706998	0.711154	0.698638	0.706326	0.696573	0.702428	0.691733	0.702122	0.695161	0.702539	0.704678	0.707569	0.70511	0.701557	0.692153	0.743956	0.731272	0.736026	0.765086	0.757952	0.733103
PEIC_1	0.666016	0.644058	0.63094	0.700564	0.703418	0.703118	0.688928	0.676262	0.689718	0.701007	0.687973	0.747895	0.744245	0.742133	0.745953	0.73855	0.752206	0.751628	0.753502	0.735899	0.740848	0.739339	0.720897	0.727197	0.744711	0.724485	0.72599	0.736231	0.744195	0.742197	0.727527	0.740684	0.717795	0.737441	0.726442	0.723048	0.729901	0.729445	0.744106	0.730422	0.731332	0.738545	0.732176	0.770787	0.770692	0.772562	0.777371	0.787305	0.769413
PK15_1	0.669978	0.64514	0.632377	0.715033	0.718842	0.716174	0.704838	0.691973	0.704413	0.714283	0.702799	0.755085	0.749637	0.746488	0.749477	0.740949	0.758681	0.757114	0.758295	0.740079	0.745242	0.741916	0.725568	0.730101	0.741053	0.72973	0.730868	0.732914	0.750401	0.74911	0.733258	0.747074	0.724591	0.742268	0.727234	0.728827	0.733944	0.735332	0.749724	0.735887	0.736806	0.74186	0.732796	0.77903	0.780249	0.78035	0.785545	0.796547	0.777166
[truncated: 36 more columns]

## Sheet: d
Figure 1d
	Dim1	Dim2
Testis_1	-19.5149	10.1176
Testis_2	-19.0002	10.6328
Testis_3	-19.6028	10.8033
Cerebellum_1	20.6254	-9.08226
Cerebellum_2	19.3269	-8.5313
Cerebellum_3	19.9944	-9.12691
Cerebrum_1	21.5735	-7.76918
Cerebrum_2	20.3584	-7.21291
Cerebrum_3	20.9849	-7.09886
Retina_1	7.29008	9.71898
Retina_2	7.28911	9.71984
Left_Atrium_1	30.2775	10.1943
Left_Atrium_3	25.8171	9.56264
Left_Ventricle_1	23.6077	12.415
Left_Ventricle_2	24.4927	13.2851
Left_Ventricle_3	24.5007	10.8495
Right_Atrium_1	29.5203	9.98846
Right_Atrium_2	29.2625	9.3041
Right_Atrium_3	30.2257	8.99835
Right_Ventricle_1	23.3684	11.3289
Right_Ventricle_2	24.9082	12.7754
Right_Ventricle_3	24.9792	11.5305
GAS.L_1	0.960143	-26.1798
GAS.L_2	-1.25535	-23.3021
GAS.L_3	-5.42788	-29.3137
GM_1	1.45933	-26.3646
GM_2	-0.839582	-24.4133
GM_3	-4.56874	-28.2689
LIN_1	5.35435	-30.635
LIN_2	5.91456	-30.8917
MAS_1	3.85238	-29.589
MAS_2	-8.35407	-32.2243
PM_1	0.479109	-27.1248
PM_2	-7.31546	-31.9323
PM_3	-2.72896	-27.466
RHO_1	1.84123	-24.6749
RHO_2	-1.5299	-24.7143
SOL_1	2.62989	-28.4461
SOL_2	-7.66214	-31.3518
SOL_3	2.68545	-28.2341
TA_1	2.92743	-26.5198
TA_2	-6.98388	-31.059
TA_3	-3.74607	-27.6357
ASA_1	-18.5512	-2.55913
ASA_3	-15.3972	-3.52855
GOM_1	-15.4159	2.16768
GOM_2	-13.5096	2.13485
GOM_3	-13.91	1.72245
ILB_1	-17.9417	-4.36945
ILB_2	-17.8377	-0.853645
ILB_3	-15.7189	-3.06098
MAD_1	-19.5672	0.677286
MAD_3	-13.6371	-0.0321243
RAD_2	-16.6177	0.693754
RAD_3	-15.3107	-1.66177
ULB_1	-19.3814	-0.950746
ULB_2	-17.4155	-0.961661
ULB_3	-16.0628	-3.8841
Kidney_1	0.234429	27.7444
Kidney_2	0.837602	27.5712
Kidney_3	0.782994	28.2265
Ovary_1	0.400515	10.419
Ovary_2	-0.00672898	9.73423
Ovary_3	-1.69263	10.4555
Uterus_1	0.287448	12.0066
Uterus_2	0.983933	12.2602
Uterus_3	-1.45787	11.2301
Colon_1	-5.83554	20.0796
Colon_2	-5.2954	20.6226
Colon_3	-6.06234	20.632
Small_Intestine_1	-2.5904	21.5159
Small_Intestine_2	-3.03367	22.1571
Small_Intestine_3	-2.34247	22.1506
Stomach_1	2.13726	13.0578
Lung_1	-7.0668	13.8534
Lung_2	-6.75758	13.6603
Lung_3	-7.33041	12.9479
Spleen_1	-11.0928	15.4567
Spleen_2	-10.2968	15.2106
Spleen_3	-9.8646	15.0919
Liver_1	-6.51029	31.5225
Liver_2	-6.1543	30.9596
Liver_3	-6.9401	31.0953
PEIC_1	-3.51484	6.36633
PK15_1	-3.52067	6.3762

## Sheet: e
Figure 1e
miRNA	conservation		PCG	conservation		circRNA	conservation		TUCP	conservation		lncRNA	conservation
ssc-mir-9858	0.0385469		ENSSSCG00000003627	0.917378		ssc_circ_045293	0.796525		G34185	0.904378		G37784	0.285152
ssc-mir-6782	0.00424613		ENSSSCG00000026931	0.614769		ssc_circ_042248	0.388447		G35199	0.475255		G37783	0.123871
ssc-mir-218-2	0.999991		ENSSSCG00000037228	0.87625		ssc_circ_087678	0.890854		G9739	0.341314		G27167	0.935015
ssc-mir-503	0.680081		ENSSSCG00000009563	0.724112		ssc_circ_089463	0.146656		G22677	0.049626		G22403	0.18412
ssc-mir-218-1	0.999992		ENSSSCG00000045528	0.260843		ssc_circ_006274	0.314567		G6075	0.0308597		G27160	0.29544
ssc-mir-874	0.978213		ENSSSCG00000037225	0.849364		ssc_circ_071333	0.506116		G26961	0.0853512		G3271	0.281049
ssc-mir-9786-1	0.11059		ENSSSCG00000037734	0.752202		ssc_circ_018056	0.978273		G9733	0.0653268		G4553	0.00823329
ssc-mir-9786-2	0.11059		ENSSSCG00000030507	0.721137		ssc_circ_007899	0.165935		G13744	0.428007		G4800	0.0855734
ssc-mir-27a	0.691219		ENSSSCG00000037732	0.933572		ssc_circ_007894	0.217938		G35492	0.0235146		G33045	0.00173447
ssc-mir-27b	0.937343		ENSSSCG00000037733	0.557155		ssc_circ_018058	0.0772252		G27164	0.0253287		G3279	0.070796
ssc-mir-486-1	0.727508		ENSSSCG00000030502	0.867099		ssc_circ_010587	0.268388		G34028	0.0726021		G38147	0.0164244
ssc-mir-582	0.985544		ENSSSCG00000041217	0.207235		ssc_circ_062767	0.102336		G33982	0.503094		G28446	0.00877797
ssc-mir-7143	0.811393		ENSSSCG00000011963	0.858362		ssc_circ_068778	0.869008		G46286	0.676215		G4809	0.00911145
ssc-mir-7140	0.018731		ENSSSCG00000038758	0.071959		ssc_circ_079542	0.318746		G28230	0.00917123		G36562	0.00818408
ssc-mir-7144	0.948741		ENSSSCG00000022993	0.887548		ssc_circ_079540	0.362739		G35	0.0263282		G36568	0.456049
ssc-mir-125b-2	0.992194		ENSSSCG00000022994	0.793994		ssc_circ_024741	0.726502		G33915	0.38871		G19312	0.232206
ssc-mir-532	0.914479		ENSSSCG00000022995	0.385206		ssc_circ_093714	0.271633		G42374	0.0781036		G38140	0.0065
ssc-mir-9840	0.693565		ENSSSCG00000022998	0.465849		ssc_circ_093719	0.240593		G30422	0.0125758		G18633	0.0385195
ssc-mir-9841	0.0262897		ENSSSCG00000022999	0.179554		ssc_circ_024749	0.115016		G38116	0.668503		G18635	0.157153
ssc-mir-135-2	1		ENSSSCG00000038752	0.849852		ssc_circ_083191	0.34464		G28352	0.0192489		G18639	0.256131
ssc-mir-135-1	0.936656		ENSSSCG00000038757	0.497008		ssc_circ_061154	0.0460025		G11932	0.705766		G40267	0.0410311
ssc-mir-9848	0.01033		ENSSSCG00000033232	0.163239		ssc_circ_062680	0.487742		G3076	0.00148276		ENSSSCG00000031285	0.0208412
ssc-mir-16-2	0.958931		ENSSSCG00000023351	0.752271		ssc_circ_036082	0.30835		G13745	0.00290323		G44967	0.01598
ssc-mir-299	0.869689		ENSSSCG00000013928	0.671677		ssc_circ_002354	0.321468		G865	0.407925		G33185	0.0999439
ssc-mir-193a	0.878688		ENSSSCG00000003382	0.41614		ssc_circ_001802	0.152954		G42771	0.0604798		G15957	0.0272
ssc-mir-296	0.772503		ENSSSCG00000003383	0.782279		ssc_circ_006851	0.149097		G13610	0.138502		G37789	0.0338444
ssc-mir-324	0.922717		ENSSSCG00000003384	0.796735		ssc_circ_015691	0.169288		G36569	0.0470835		G15953	0.00840834
ssc-mir-323	0.998246		ENSSSCG00000023354	0.731971		ssc_circ_062494	0.426822		G33944	0.0921476		G15952	0.000435067
ssc-mir-148b	0.989202		ENSSSCG00000003386	0.328779		ssc_circ_053083	0.377957		G20748	0.662744		G15951	0.0158656
ssc-mir-758	0.879318		ENSSSCG00000023820	0.680234		ssc_circ_065923	0.396429		G40504	0.349496		G6899	0.103112
ssc-mir-615	0.473585		ENSSSCG00000003388	0.781601		ssc_circ_076645	0.443643		G13006	0.0566235		G6898	0.0516287
ssc-mir-126	0.873394		ENSSSCG00000013436	0.579005		ssc_circ_076647	0.166856		G905	0.816117		G36789	0.118682
ssc-mir-194a	0.784488		ENSSSCG00000013435	0.845013		ssc_circ_022961	0.482144		G14152	0.605521		G43259	0.0663064
ssc-mir-194b	0.697587		ENSSSCG00000013434	0.392387		ssc_circ_076642	0.410308		G24948	0.616313		G43258	0.00237623
ssc-mir-29c	0.985194		ENSSSCG00000013433	0.494002		ssc_circ_036266	0.0607382		G23669	0.0825166		G43256	0.0281904
ssc-mir-29a	0.905745		ENSSSCG00000013432	0.591776		ssc_circ_033566	0.470852		G13278	0.156664		G43255	0.0566754
ssc-mir-328	0.639926		ENSSSCG00000013927	0.869055		ssc_circ_036269	0.102971		G40152	0.0002		G43254	0.00576474
ssc-mir-99b	0.987287		ENSSSCG00000027331	0.612317		ssc_circ_081591	0.880848		G38941	0.0445474		G43252	0.0013913
ssc-mir-191	0.956047		ENSSSCG00000016045	0.765049		ssc_circ_093360	0.0271338		G45198	0.0703333		G36782	0.0115256
ssc-mir-192	0.80445		ENSSSCG00000041211	0.276794		ssc_circ_018942	0.222861		G44041	0.159583		G14539	0.0610694
ssc-mir-124a-2	0.978346		ENSSSCG00000035895	0.745156		ssc_circ_014615	0.220182		G9028	0.0143428		G13321	0.0205103
ssc-mir-195	0.832184		ENSSSCG00000048368	0.188514		ssc_circ_072543	0.361731		G42496	0.14181		ENSSSCG00000040228	0.551601
ssc-mir-124a-1	0.88849		ENSSSCG00000012348	0.713962		ssc_circ_072542	0.204269		G15305	0.000895522		G14531	0.235751
ssc-mir-216-1	0.968067		ENSSSCG00000012349	0.752046		ssc_circ_072544	0.325523		G6172	0.285043		G14537	0.0221315
ssc-mir-216-2	0.978092		ENSSSCG00000012346	0.548993		ssc_circ_021002	0.528185		G39067	0.0442768		G11015	0.0153307
ssc-mir-150-1	0.613088		ENSSSCG00000012347	0.739733		ssc_circ_076250	0.0949645		G20622	0.293748		G10639	0.0144646
ssc-mir-150-2	0.613088		ENSSSCG00000029249	0.876928		ssc_circ_078093	0.383956		G2174	0.662306		G40732	0.116784
ssc-mir-378-1	0.999854		ENSSSCG00000029248	0.235004		ssc_circ_027079	0.1227		G18526	0.0338509		G988	0.314924
ssc-let-7e	0.91502		ENSSSCG00000002385	0.656136		ssc_circ_014772	0.1138		G25207	0.00170289		G10634	0.0789841
ssc-mir-378-2	0.14692		ENSSSCG00000028506	0.606663		ssc_circ_014773	0.113264		G41579	0.566967		G24128	3.84615e-05
ssc-mir-432	0.848597		ENSSSCG00000038579	0.38739		ssc_circ_051125	0.64664		G32593	0.151368		G24129	0.141665
ssc-mir-22	0.99151		ENSSSCG00000038578	0.860908		ssc_circ_040661	0.665969		G44316	0.104724		G17947	0.0183649
ssc-mir-7136	0.0297937		ENSSSCG00000002381	0.859922		ssc_circ_000868	0.106477		G2672	0.000428793		G4559	0.724926
ssc-mir-7139	0.213367		ENSSSCG00000002380	0.336412		ssc_circ_055667	0.0846368		G7822	0.104683		G24123	0.0273282
ssc-mir-7138	0.537847		ENSSSCG00000038575	0.296035		ssc_circ_055661	0.426432		G28425	0.00554889		G17948	0.0313032
ssc-mir-381	0.893894		ENSSSCG00000029240	0.5725		ssc_circ_055660	0.440582		G45554	0.229903		G24121	0.0865307
ssc-mir-383	0.998691		ENSSSCG00000029715	0.848818		ssc_circ_055663	0.260919		G56	0.00134184		G24127	0.408927
ssc-mir-28	0.889078		ENSSSCG00000029714	0.410386		ssc_circ_055662	0.138698		G30730	0.282048		G24124	0.0131852
ssc-mir-9818	0.883678		ENSSSCG00000029711	0.0990504		ssc_circ_090127	0.7619		G13572	0.0047107		G5602	0.0124493
ssc-mir-222	0.902219		ENSSSCG00000002388	0.863977		ssc_circ_080645	0.534861		G8139	0.541404		G5601	0.00113575
ssc-mir-9814	0.00180035		ENSSSCG00000003564	0.693326		ssc_circ_039512	0.192445		G47337	0.138357		G5607	0.402232
ssc-mir-9812	0.642494		ENSSSCG00000003565	0.477897		ssc_circ_048068	0.587857		G7984	0.0890293		G25831	0.0912605
ssc-mir-224	0.889912		ENSSSCG00000003566	0.777214		ssc_circ_089790	0.148381		G6102	0.169005		ENSSSCG00000040169	0.153449
ssc-mir-542	0.920361		ENSSSCG00000003567	0.851231		ssc_circ_085033	0.153667		G7380	0.224827		G31038	0.10839
ssc-mir-210	0.936335		ENSSSCG00000003561	0.763147		ssc_circ_040008	0.138504		G20996	0.073295		G29381	0.00752694
ssc-mir-545	0.971429		ENSSSCG00000051415	0.158809		ssc_circ_085039	0.249689		G20994	0.254925		G8296	0.0471804
ssc-mir-362	0.873163		ENSSSCG00000014827	0.690852		ssc_circ_089226	0.449402		G11470	0.0649042		G47154	0.401092
ssc-mir-361	0.967687		ENSSSCG00000003569	0.7801		ssc_circ_089227	0.150783		G29206	0.463165		ENSSSCG00000031362	0.0845737
ssc-mir-1285	0.95074		ENSSSCG00000006718	0.375878		ssc_circ_089222	0.330415		G24494	0.0188315		G1652	0.0274508
ssc-mir-199a-2	0.704455		ENSSSCG00000040223	0.0953998		ssc_circ_031077	0.329254		G7389	0.0725008		G8290	0.021888
ssc-mir-199a-1	0.999825		ENSSSCG00000040220	0.847267		ssc_circ_080506	0.156519		G6891	0.0560877		G33368	0.353977
ssc-mir-20a	0.969653		ENSSSCG00000040221	0.141241		ssc_circ_043293	0.0929047		G24881	0.563938		G47402	0.305059
ssc-mir-769	0.268297		ENSSSCG00000013696	0.134399		ssc_circ_034134	0.117744		G24880	0.446743		G47400	0.0239049
ssc-mir-221	0.925652		ENSSSCG00000040224	0.564957		ssc_circ_007079	0.127695		G30892	0.0118668		G5544	0.025811
ssc-mir-490-1	0.970327		ENSSSCG00000024892	0.692388		ssc_circ_034133	0.157791		G33422	0.250088		G5546	0.939711
ssc-mir-490-2	0.968896		ENSSSCG00000006862	0.399044		ssc_circ_007077	0.598203		G18116	0.0648109		G5540	0.0102116
ssc-mir-450b	0.745486		ENSSSCG00000025176	0.634792		ssc_circ_028832	0.188659		G21918	0.0973049		G302	0.043922
ssc-mir-450c	0.785104		ENSSSCG00000006860	0.877171		ssc_circ_007072	0.921173		G8992	0.270306		G5542	0.189867
ssc-mir-450a	0.598549		ENSSSCG00000025174	0.872183		ssc_circ_061719	0.90138		G37505	0.194037		G1380	0.0336814
ssc-mir-208b	0.807291		ENSSSCG00000006866	0.86984		ssc_circ_067381	0.754685		G21914	0.000665802		G1381	0.0330809
ssc-mir-101-2	0.923117		ENSSSCG00000006867	0.827749		ssc_circ_057408	0.823403		G24061	0.0479155		G1387	0.00731777
ssc-mir-106a	0.813653		ENSSSCG00000006864	0.810466		ssc_circ_067385	0.127009		G39118	0.175303		G39231	0.154987
ssc-mir-9844	0.0145216		ENSSSCG00000006717	0.702597		ssc_circ_069696	0.392894		G35297	0.00611864		G39232	0.182697
ssc-mir-9849	0.151165		ENSSSCG00000017338	0.639078		ssc_circ_023475	0.284742		G48366	0.379634		G29779	0.0188414
ssc-mir-574	0.986601		ENSSSCG00000017339	0.834721		ssc_circ_065728	0.636748		G20486	0.0118911		G35559	0.00608529
ssc-mir-16-1	0.964995		ENSSSCG00000015550	0.435321		ssc_circ_022423	0.447504		G2905	0.0105866		G6318	0.00955945
ssc-mir-9854	0.552857		ENSSSCG00000024636	0.71706		ssc_circ_009056	0.166109		G9113	0.00136966		G17363	0.194262
ssc-mir-505	0.999458		ENSSSCG00000039488	0.52626		ssc_circ_074083	0.895491		G45578	0.250418		G17360	0.0170862
ssc-mir-504	0.914477		ENSSSCG00000017330	0.742226		ssc_circ_094731	0.335237		G3194	0.137035		G1037	0.0225686
ssc-mir-382	0.983026		ENSSSCG00000017331	0.280542		ssc_circ_069148	0.798429		G10632	0.0431479		G35555	0.300972
ssc-mir-125b-1	0.947351		ENSSSCG00000017332	0.25264		ssc_circ_067659	0.180075		G34164	0.163351		G35554	0.103662
ssc-mir-326	0.888652		ENSSSCG00000017333	0.649907		ssc_circ_036869	0.489557		G25336	0.835122		G30077	0.299358
ssc-mir-320	0.82499		ENSSSCG00000017335	0.557935		ssc_circ_094736	0.337967		G21489	0.22586		G35556	0.0248599
ssc-mir-17	0.98086		ENSSSCG00000017336	0.78384		ssc_circ_012341	0.126593		G33210	0.702544		G44982	0.0669102
ssc-mir-181b-2	0.8261		ENSSSCG00000017337	0.568051		ssc_circ_069416	0.213217		G6207	0.691655		G44981	0.0658506
ssc-mir-181a-2	0.940548		ENSSSCG00000007511	0.341535		ssc_circ_069146	0.151867		G31093	0.049244		G44985	0.0710378
ssc-mir-181a-1	0.888315		ENSSSCG00000033221	0.485291		ssc_circ_070308	0.568537		G39528	0.161051		G28127	0.0103421
ssc-mir-215	0.626974		ENSSSCG00000007408	0.204119		ssc_circ_046157	0.195487		G28263	0.0102446		G40797	0.0348384
ssc-mir-26a	0.764249		ENSSSCG00000009862	0.697457		ssc_circ_046404	0.275726		G29747	0.0504186		G28122	0.00928352
ssc-mir-132	0.985563		ENSSSCG00000007407	0.309451		ssc_circ_043434	0.107205		G29746	0.167853		G6649	0.510297
ssc-mir-136	0.997773		ENSSSCG00000006110	0.922229		ssc_circ_046152	0.284533		G2211	0.0885891		G14828	0.0252094
ssc-mir-137	1		ENSSSCG00000037521	0.620371		ssc_circ_046403	0.237616		G39527	0.0408349		G9503	0.556891
ssc-mir-138	0.902985		ENSSSCG00000038283	0.453386		ssc_circ_007409	0.73634		G2939	0.166621		G6643	0.181231
ssc-mir-139	0.938834		ENSSSCG00000020736	0.656757		ssc_circ_090001	0.0484176		G30416	0.084241		G6384	0.117222
ssc-mir-199b	0.999326		ENSSSCG00000038281	0.784364		ssc_circ_061388	0.466141		G35045	0.468005		G44182	0.0196373
ssc-mir-676-2	0.577418		ENSSSCG00000038280	0.714866		ssc_circ_020481	0.306699		G43857	0.266274		G33786	0.00892844
ssc-mir-676-1	0.58401		ENSSSCG00000038287	0.65733		ssc_circ_064665	0.183019		G10331	0.0407044		G28264	0.00241204
ssc-mir-500	0.673285		ENSSSCG00000038285	0.743381		ssc_circ_035511	0.163095		G47276	0.15949		G307	0.000291667
ssc-mir-378b	0.00626409		ENSSSCG00000038284	0.164592		ssc_circ_035517	0.878822		G48361	0.0227474		G30787	0.0275533
ssc-mir-1224	0.495728		ENSSSCG00000021072	0.826198		ssc_circ_075224	0.745592		G35120	0.285642		G20249	0.0968813
ssc-mir-487b	0.978215		ENSSSCG00000048410	0.153581		ssc_circ_093713	0.30532		G17535	0.348756		G20248	0.0964433
ssc-mir-1249-2	0.99179		ENSSSCG00000048412	0.209118		ssc_circ_083521	0.651007		G16189	0.230533		G20243	0.000980307
ssc-mir-1249-1	0.99179		ENSSSCG00000048147	0.0361048		ssc_circ_088310	0.193796		G24833	0.341973		G41805	0.033465
ssc-mir-424	0.795565		ENSSSCG00000007510	0.484975		ssc_circ_079237	0.104689		G25429	0.364656		G20241	0.026794
ssc-mir-425	0.914849		ENSSSCG00000021075	0.625692		ssc_circ_028300	0.383346		G25491	0.813196		G33254	0.00291667
ssc-mir-421	0.993043		ENSSSCG00000025403	0.82851		ssc_circ_053092	0.234535		G128	0.96862		G44456	0.0216725
ssc-mir-374a	0.843622		ENSSSCG00000020735	0.795117		ssc_circ_064091	0.30528		G23287	0.0229819		G34205	0.16254
ssc-mir-374b	0.991571		ENSSSCG00000003231	0.322255		ssc_circ_002296	0.113074		G14322	0.159731		G3868	0.311953
ssc-mir-339-1	0.734546		ENSSSCG00000040738	0.838798		ssc_circ_002297	0.152069		G4367	0.00743561		G44453	0.585692
ssc-mir-103-1	0.884527		ENSSSCG00000040163	0.631028		ssc_circ_087990	0.831255		G12415	0.0495905		G44458	0.2641
ssc-mir-103-2	0.835593		ENSSSCG00000038756	0.592002		ssc_circ_087991	0.629798		G42437	0.0120452		G33528	0.0796282
ssc-mir-9829	0.915522		ENSSSCG00000040165	0.168715		ssc_circ_066528	0.640248		G47155	0.014037		G34209	0.108923
ssc-mir-9823	0.00303922		ENSSSCG00000040164	0.0325229		ssc_circ_066524	0.397683		G182	0.0687468		G6563	0.0349333
ssc-mir-9820	0.0101644		ENSSSCG00000040166	0.526434		ssc_circ_013565	0.145101		G1226	0.0084586		G6562	0.391042
ssc-mir-9826	0.0237437		ENSSSCG00000031367	0.293305		ssc_circ_066520	0.302611		G8787	0.175664		G6561	0.0176058
ssc-mir-9827	0.00151586		ENSSSCG00000015422	0.76969		ssc_circ_013563	0.872414		G22292	0.0328432		G9659	0.167286
ssc-mir-9825	0.0577435		ENSSSCG00000031365	0.0182353		ssc_circ_079549	0.697574		G41027	0.04917		G6564	0.0376667
ssc-mir-499	0.944189		ENSSSCG00000011491	0.740029		ssc_circ_017640	0.495954		G46873	0.0935729		G6568	0.0811727
ssc-mir-885	0.964563		ENSSSCG00000028048	0.652426		ssc_circ_022881	0.844783		G22296	0.00619073		G45585	0.369615
ssc-mir-491	0.989505		ENSSSCG00000011616	0.797873		ssc_circ_064672	0.647757		G11638	0.147059		G16705	0.0765389
ssc-mir-493	0.999209		ENSSSCG00000031360	0.584928		ssc_circ_008091	0.891272		G3105	0.050797		G16702	0.137136
ssc-mir-19b-2	0.741506		ENSSSCG00000050937	0.191648		ssc_circ_064671	0.251353		G41691	0.107536		G19228	0.518477
ssc-mir-497	0.998372		ENSSSCG00000028045	0.829331		ssc_circ_051942	0.999176		G25291	0.0125961		G43400	0.182313
ssc-mir-181d	0.920943		ENSSSCG00000028047	0.885009		ssc_circ_075259	0.715313		G27620	0.0088989		G43404	0.271613
ssc-mir-181c	0.904475		ENSSSCG00000028592	0.701435		ssc_circ_078334	0.50909		G34728	0.712177		G43405	0.0473048
ssc-mir-370	0.920823		ENSSSCG00000028593	0.539818		ssc_circ_078335	0.372289		G7686	0.0127304		G13622	0.370591
ssc-mir-371	0.498272		ENSSSCG00000032865	0.294833		ssc_circ_095119	0.7825		G26528	0.0271205		G14700	0.948559
ssc-mir-1296	0.988806		ENSSSCG00000032864	0.582904		ssc_circ_058327	0.155995		G40908	0.0955546		G14703	0.00894344
ssc-mir-10b	0.9867		ENSSSCG00000039620	0.571818		ssc_circ_094460	0.318804		G47572	0.30458		G45321	0.0397657
ssc-mir-10a	0.99093		ENSSSCG00000023824	0.264745		ssc_circ_004642	0.110315		G7440	0.0393831		G32122	0.0880139
ssc-mir-212	0.630102		ENSSSCG00000039626	0.820012		ssc_circ_058321	0.406208		G19049	0.0390392		G32128	0.12365
ssc-mir-21	1		ENSSSCG00000039627	0.485383		ssc_circ_072667	0.0160377		G31550	0.136131		G16563	0.00095
ssc-let-7c	1		ENSSSCG00000039157	0.842549		ssc_circ_027682	0.353589		G17548	0.0623585		G16562	0.419558
ssc-mir-671	0.9773		ENSSSCG00000012434	0.917892		ssc_circ_053151	0.893052		G8225	0.0585761		G16560	0.124912
ssc-mir-129a	0.993975		ENSSSCG00000027334	0.841728		ssc_circ_027687	0.224707		G19044	0.055646		G7168	0.0969067
ssc-mir-129b	0.911192		ENSSSCG00000003385	0.792593		ssc_circ_094464	0.568301		G26117	0.00114784		G27245	0.0820044
ssc-mir-34c-2	0.891114		ENSSSCG00000026200	0.450914		ssc_circ_048809	0.268025		G4333	0.00105317		G7163	0.0208631
ssc-mir-34c-1	0.873013		ENSSSCG00000013439	0.693384		ssc_circ_087332	0.223196		G26110	0.177912		G44931	0.0236704
ssc-mir-100	0.910873		ENSSSCG00000021218	0.487697		ssc_circ_090797	0.807585		G22063	0.0465384		G37577	0.413579
ssc-mir-107	0.891733		ENSSSCG00000036709	0.721032		ssc_circ_037616	0.941588		G35345	0.5345		G38782	0.0465137
ssc-mir-1271	0.866297		ENSSSCG00000021216	0.799327		ssc_circ_079939	0.224773		G1030	0.0256656		G37573	0.14821
ssc-mir-196b-1	0.998563		ENSSSCG00000017781	0.581625		ssc_circ_079938	0.225195		G5907	0.0623985		G37572	0.181364
ssc-mir-196b-2	0.998786		ENSSSCG00000012437	0.85518		ssc_circ_032204	0.798795		G692	0.0790737		G36958	0.010551
ssc-mir-133a-2	0.99976		ENSSSCG00000021210	0.663522		ssc_circ_032205	0.803907		G35417	0.33339		G36951	0.202384
ssc-mir-133a-1	0.802362		ENSSSCG00000013437	0.5956		ssc_circ_032206	0.91138		G18641	0.000888889		G36952	0.00122917
ssc-mir-1839	0.844999		ENSSSCG00000033739	0.470401		ssc_circ_073994	0.754726		G6338	0.137971		ENSSSCG00000036638	0.0651649
ssc-mir-19a	0.993331		ENSSSCG00000005203	0.2193		ssc_circ_039876	0.178724		G23586	0.301393		G36955	0.00702262
ssc-mir-92b	0.935332		ENSSSCG00000033732	0.782153		ssc_circ_024480	0.165537		G21340	0.0676231		G39783	0.0341977
ssc-mir-1277	0.926986		ENSSSCG00000033733	0.657804		ssc_circ_036529	0.0917308		G20393	0.072965		ENSSSCG00000034856	0.307482
ssc-mir-127	0.901713		ENSSSCG00000033730	0.753789		ssc_circ_036528	0.214953		G43993	0.278507		G39787	0.83182
ssc-mir-218b	0.969403		ENSSSCG00000033731	0.876717		ssc_circ_080876	0.165922		G29840	0.509104		G38879	0.129861
ssc-let-7f-2	0.968527		ENSSSCG00000033737	0.298027		ssc_circ_080875	0.0778941		G4845	0.164932		G32426	0.0661106
ssc-let-7f-1	0.933168		ENSSSCG00000033734	0.489934		ssc_circ_036526	0.420621		G40488	0.0680415		G19731	0.870367
ssc-mir-96	0.927711		ENSSSCG00000033735	0.588708		ssc_circ_040275	0.594744		G18208	0.06791		G12281	0.142784
ssc-mir-95	0.83113		ENSSSCG00000041237	0.468468		ssc_circ_019177	0.217342		G13270	0.0789484		G37313	0.0659897
ssc-mir-98	0.896414		ENSSSCG00000015998	0.927387		ssc_circ_079069	0.649137		G48408	0.0142092		G38874	0.626179
ssc-mir-214	0.999942		ENSSSCG00000015999	0.751302		ssc_circ_079068	0.249069		G2622	0.0386431		G12288	0.524895
ssc-mir-30c-2	0.976256		ENSSSCG00000013172	0.181701		ssc_circ_062491	0.359397		G28120	0.424267		G12289	0.0841823
ssc-mir-30c-1	0.98535		ENSSSCG00000030277	0.640964		ssc_circ_024261	0.504204		G23740	0.00646819		G18176	0.0402143
ssc-mir-105-2	0.924056		ENSSSCG00000007515	0.342635		ssc_circ_055322	0.420727		G822	0.523379		G18177	0.103635
ssc-mir-105-1	0.924056		ENSSSCG00000023426	0.319151		ssc_circ_000297	0.83961		G14210	0.117522		G11486	0.0463508
ssc-mir-122	0.88864		ENSSSCG00000015996	0.819191		ssc_circ_055326	0.378437		G38093	0.457176		G27597	0.0938481
ssc-mir-9860	0.665921		ENSSSCG00000030274	0.582924		ssc_circ_056676	0.891579		G3037	0.0835813		G27592	0.158375
ssc-mir-9861	1		ENSSSCG00000028620	0.898488		ssc_circ_011133	0.531856		G3034	0.0234369		G7574	0.142738
ssc-mir-455	0.944802		ENSSSCG00000031769	0.715703		ssc_circ_059323	0.231145		G23623	0.00587121		G24702	0.380543
ssc-mir-451	0.977862		ENSSSCG00000028623	0.430793		ssc_circ_080704	0.0395426		G16246	0.184909		G42310	0.118861
ssc-mir-9790	0.0352728		ENSSSCG00000017591	0.584155		ssc_circ_054813	0.512504		G10258	0.572014		G42313	0.218963
ssc-mir-335	0.894079		ENSSSCG00000017592	0.899089		ssc_circ_007248	0.496502		G35255	0.498915		G15032	0.1825
ssc-mir-9793	0.00079085		ENSSSCG00000028627	0.351825		ssc_circ_080705	0.0394444		G43846	0.791087		G24712	0.00407767
ssc-mir-9794	0.203042		ENSSSCG00000037952	0.226795		ssc_circ_038588	0.255042		G40351	0.0290231		G15034	0.00937166
ssc-mir-331	0.999243		ENSSSCG00000025910	0.828574		ssc_circ_071595	0.589781		G20540	0.0517502		G11739	0.197968
ssc-mir-9796	0.269056		ENSSSCG00000017599	0.356786		ssc_circ_038580	0.381234		G33601	0.441814		G11737	0.0523066
ssc-mir-9797	0.00248078		ENSSSCG00000030528	0.784732		ssc_circ_000477	0.507821		G33600	0.0925621		G11736	0.00227978
ssc-mir-9798	0.00273464		ENSSSCG00000006013	0.0899556		ssc_circ_031511	0.292836		G29564	0.0142652		G25443	0.379927
ssc-mir-9799	0.033005		ENSSSCG00000016428	0.298947		ssc_circ_082394	0.55638		G4127	0.30235		G27621	0.372717
ssc-mir-24-1	0.917442		ENSSSCG00000017783	0.816099		ssc_circ_041276	0.161822		G37631	0.0176069		G27624	0.0472765
ssc-mir-202	0.774449		ENSSSCG00000037153	0.767605		ssc_circ_051371	0.475532		G22353	0.191711		G27625	0.141867
ssc-mir-204	0.978227		ENSSSCG00000016423	0.823793		ssc_circ_086102	0.188271		G6413	0.934448		G27627	0.0553442
ssc-mir-130b	0.78696		ENSSSCG00000036256	0.691575		ssc_circ_091950	0.715922		G26699	0.0125381		G27629	0.218057
ssc-mir-206	0.882657		ENSSSCG00000020987	0.713542		ssc_circ_056419	0.613616		G8195	0.449129		G11010	0.00602026
ssc-mir-181b-1	0.934539		ENSSSCG00000016420	0.626644		ssc_circ_082390	0.528461		G48582	0.953675		G33101	0.675064
ssc-mir-144	0.93534		ENSSSCG00000016426	0.809421		ssc_circ_069623	0.237294		G18414	0.0853848		G10288	0.0164412
ssc-mir-143	0.914399		ENSSSCG00000036257	0.68826		ssc_circ_030205	0.884085		G18143	0.113836		G47361	0.154181
ssc-mir-142	0.958926		ENSSSCG00000010649	0.673831		ssc_circ_059145	0.685374		G40220	0.00227101		ENSSSCG00000039367	0.091042
ssc-mir-2320	0.0108659		ENSSSCG00000010648	0.778403		ssc_circ_069628	0.142666		G18769	0.524399		ENSSSCG00000039815	0.28099
ssc-mir-149	0.287333		ENSSSCG00000006115	0.91479		ssc_circ_069629	0.38942		G31773	0.0331516		G10285	0.59552
ssc-mir-363-1	0.903147		ENSSSCG00000000837	0.150673		ssc_circ_030208	0.824013		G15404	0.762724		G10286	0.0116667
ssc-mir-363-2	0.904503		ENSSSCG00000010319	0.80507		ssc_circ_087320	0.201534		G26830	0.822955		G36042	0.0390017
ssc-mir-1307	0.566331		ENSSSCG00000010317	0.703261		ssc_circ_017024	0.23348		G43742	0.602522		G24826	0.0536267
ssc-mir-1306	0.996634		ENSSSCG00000010316	0.921873		ssc_circ_094380	0.426188		G17	0.000318182		G24825	0.0545555
ssc-mir-486-2	0.891968		ENSSSCG00000010315	0.894525		ssc_circ_085209	0.173226		G24935	0.543445		G23296	0.00366667
ssc-mir-29b-1	0.927813		ENSSSCG00000010314	0.853927		ssc_circ_046022	0.586407		G43219	0.2707		G46944	0.490079
ssc-mir-29b-2	0.925824		ENSSSCG00000010313	0.853775		ssc_circ_070883	0.719283		G43661	0.0812646		G46942	0.16597
ssc-mir-708	0.944661		ENSSSCG00000010312	0.472697		ssc_circ_093856	0.179058		G9785	0.0753117		G25660	0.322184
ssc-mir-99a	0.940078		ENSSSCG00000010311	0.892157		ssc_circ_093857	0.160016		G43197	0.455399		G25193	0.0433756
ssc-mir-101-1	0.869493		ENSSSCG00000010310	0.737655		ssc_circ_089695	0.288321		G20892	0.0963794		G25194	0.207725
ssc-mir-9-1	0.940323		ENSSSCG00000046310	0.163988		ssc_circ_006592	0.786182		G13542	0.0231647		G47090	0.120129
ssc-mir-9-2	0.999685		ENSSSCG00000002739	0.825385		ssc_circ_089697	0.330665		G21549	0.17814		G47093	0.375677
ssc-mir-9-3	0.971527		ENSSSCG00000007517	0.685354		ssc_circ_089690	0.296571		G4207	0.795637		G4009	0.170307
ssc-mir-452	0.877928		ENSSSCG00000020986	0.46518		ssc_circ_094818	0.410344		G17427	0.0449227		G13397	0.0292212
ssc-mir-345-1	0.721135		ENSSSCG00000025942	0.814178		ssc_circ_054532	0.242582		G11421	0.0707789		G35786	0.0357414
ssc-mir-345-2	0.721591		ENSSSCG00000025943	0.650934		ssc_circ_011735	0.210823		G20895	0.69727		G34384	0.342144
ssc-mir-2366-2	0.185509		ENSSSCG00000031853	0.198673		ssc_circ_091413	0.342666		G38268	0.217878		G21336	0.0260367
ssc-mir-2366-1	0.185509		ENSSSCG00000025940	0.775487		ssc_circ_009918	0.0903289		G25182	0.0208249		G12190	0.0217827
ssc-mir-429	0.616846		ENSSSCG00000025941	0.870605		ssc_circ_073687	0.124444		G31673	0.157447		G17555	0.0031105
ssc-mir-411	0.999983		ENSSSCG00000006011	0.587977		ssc_circ_073686	0.105866		G25224	0.330225		G17554	0.00645917
ssc-mir-196a-2	0.950632		ENSSSCG00000010554	0.606817		ssc_circ_054531	0.241697		G42347	0.0255703		G17557	0.0289365
ssc-mir-196a-1	0.948573		ENSSSCG00000027022	0.685994		ssc_circ_069082	0.111502		G48272	0.0844206		G17882	0.00665114
ssc-mir-1	0.79298		ENSSSCG00000007516	0.660958		ssc_circ_012289	0.190734		G37565	0.00386466		G11865	0.152604
ssc-mir-551a	0.413543		ENSSSCG00000027024	0.632985		ssc_circ_072815	0.487461		G43697	0.330182		G11863	0.169529
ssc-mir-423	1		ENSSSCG00000030283	0.773122		ssc_circ_072814	0.267055		G34478	0.0106402		G16320	0.0652836
ssc-mir-34a	0.959681		ENSSSCG00000046561	0.0391298		ssc_circ_057232	0.230304		G39408	0.221625		G17087	0.450179
ssc-mir-9837	0.00128588		ENSSSCG00000030446	0.324853		ssc_circ_072816	0.381437		G20191	0.115026		G17085	0.273303
ssc-mir-9836	0.00826333		ENSSSCG00000030284	0.854225		ssc_circ_057235	0.533956		G40860	0.00532025		G17082	0.396036
ssc-mir-9830	0.702783		ENSSSCG00000015031	0.65403		ssc_circ_057236	0.516174		G29864	0.00769883		G17080	0.0922484
ssc-mir-9833	0.00119436		ENSSSCG00000010559	0.675572		ssc_circ_057238	0.423414		G37983	0.0245945		G32448	0.108303
ssc-mir-9832	0.108997		ENSSSCG00000047304	0.22902		ssc_circ_072818	0.432071		G17168	0.863252		G16324	0.3172
ssc-mir-9838	0.730851		ENSSSCG00000047307	0.785628		ssc_circ_066733	0.602049		G48473	0.0153513		G17778	0.0411521
ssc-mir-146b	0.793251		ENSSSCG00000024145	0.604441		ssc_circ_066734	0.525913		G20713	0.388796		G40321	0.0195729
ssc-mir-146a	0.894006		ENSSSCG00000005288	0.824229		ssc_circ_068978	0.271594		G44916	0.243389		G40327	0.0070437
ssc-mir-489	0.885198		ENSSSCG00000024144	0.051593		ssc_circ_011552	0.56001		G24409	0.594486		G17771	0.00142468
ssc-mir-484	0.41539		ENSSSCG00000035073	0.626556		ssc_circ_048654	0.78965		G36203	0.345913		G616	0.00236364
ssc-mir-338	0.789374		ENSSSCG00000035071	0.550941		ssc_circ_034589	0.873131		G38845	0.0202592		G40329	0.0138756
ssc-mir-342	0.81093		ENSSSCG00000035077	0.782617		ssc_circ_048653	0.341435		G33252	0.950293		G17775	0.0164511
ssc-mir-1343	0.811681		ENSSSCG00000035076	0.145819		ssc_circ_034587	0.550814		G48291	0.00867739		G29261	0.0589345
ssc-mir-365-2	0.992465		ENSSSCG00000035074	0.381241		ssc_circ_043608	0.4943		G25576	0.114237		G30440	0.129476
ssc-mir-365-1	0.979484		ENSSSCG00000008159	0.319145		ssc_circ_034583	0.496416		G42962	0.349782		G30442	0.234407
ssc-mir-24-2	0.994828		ENSSSCG00000026680	0.911518		ssc_circ_062850	0.079192		G27792	0.00670733		G30443	0.0097136
ssc-mir-1468	0.884157		ENSSSCG00000035078	0.307438		ssc_circ_004991	0.268003		G20776	0.0848439		G30447	0.00755381
ssc-mir-744	0.9893		ENSSSCG00000008357	0.868431		ssc_circ_045767	0.026769		G31582	0.00166667		G30448	0.0151924
ssc-mir-9784-2	0.0303652		ENSSSCG00000024914	0.580638		ssc_circ_045769	0.255691		G15967	0.0534069		G13707	0.00190323
ssc-let-7a-1	0.999676		ENSSSCG00000015030	0.768226		ssc_circ_045768	0.426563		G15964	0.117233		G13700	0.0324844
ssc-mir-9784-1	0.0303652		ENSSSCG00000000598	0.76957		ssc_circ_086580	0.157925		G23960	0.140169		G13702	0.122952
ssc-let-7a-2	0.908895		ENSSSCG00000026886	0.590593		ssc_circ_084405	0.11273		G6566	0.116845		G21630	0.21836
ssc-mir-183	0.963775		ENSSSCG00000014632	0.807876		ssc_circ_095478	0.137004		G27651	0.300677		ENSSSCG00000033943	0.347883
ssc-mir-182	0.858245		ENSSSCG00000013591	0.793065		ssc_circ_089168	0.542875		G8954	0.557483		G21635	0.200516
ssc-mir-187	0.944756		ENSSSCG00000044640	0.786179		ssc_circ_013486	0.820968		G30854	0.0343956		G21634	0.00222175
ssc-mir-186	0.970302		ENSSSCG00000024912	0.762977		ssc_circ_080316	0.665099		G21877	0.391353		G303	0.0531328
ssc-mir-185	0.969959		ENSSSCG00000014633	0.450833		ssc_circ_079945	0.222432		G31071	0.0894256		G38275	0.105019
ssc-mir-184	0.779036		ENSSSCG00000014168	0.866367		ssc_circ_074748	0.252006		G31074	0.93217		G16034	0.535865
ssc-mir-20b-2	0.737198		ENSSSCG00000014169	0.820277		ssc_circ_086584	0.134205		G31172	0.781192		ENSSSCG00000040442	0.0854924
ssc-mir-20b-1	0.737198		ENSSSCG00000021738	0.845325		ssc_circ_086585	0.132778		G13838	0.00270929		G44668	0.317129
ssc-mir-4332	0.476167		ENSSSCG00000011999	0.923272		ssc_circ_045480	0.91622		G46594	0.00442525		G44848	0.0586364
ssc-mir-664	0.796882		ENSSSCG00000011996	0.862565		ssc_circ_012681	0.560997		G28412	0.258825		G33063	0.0604361
ssc-mir-130a	0.916655		ENSSSCG00000011997	0.831548		ssc_circ_086586	0.13249		G13420	0.00349523		G44846	0.0425365
ssc-mir-4334	0.00146025		ENSSSCG00000011995	0.205472		ssc_circ_025658	0.27935		G28411	0.0584396		G44661	0.169413
ssc-mir-18b	0.896499		ENSSSCG00000015895	0.784149		ssc_circ_086587	0.13162		G34273	0.131272		G34564	0.0574631
ssc-mir-18a	0.967972		ENSSSCG00000014163	0.796146		ssc_circ_025653	0.107114		G42919	0.10296		G34563	0.00152823
ssc-mir-7-2	0.997058		ENSSSCG00000008442	0.4164		ssc_circ_087835	0.230369		G29713	0.134069		G33065	0.839638
ssc-let-7d	0.991075		ENSSSCG00000008443	0.792829		ssc_circ_071868	0.799121		G36073	0.0118437		G33064	0.020693
ssc-let-7g	0.991976		ENSSSCG00000008440	0.846381		ssc_circ_009260	0.387313		G32825	0.0667833		G45138	0.0399665
ssc-mir-7-1	0.699137		ENSSSCG00000029879	0.453424		ssc_circ_009261	0.372564		G46836	0.486902		G20901	0.273455
ssc-let-7i	0.976106		ENSSSCG00000008446	0.514338		ssc_circ_064468	0.128456		G28194	0.0158369		G41498	0.0512241
ssc-mir-128-1	0.998898		ENSSSCG00000005320	0.878787		ssc_circ_064462	0.175689		G42044	0.0420031		G2871	0.258176
ssc-mir-128-2	0.984544		ENSSSCG00000008444	0.769108		ssc_circ_008791	0.149431		G10740	0.533333		G2872	0.0303154
ssc-mir-340-1	0.924303		ENSSSCG00000008445	0.800296		ssc_circ_064466	0.877584		G1610	0.0958894		G48322	0.209408
ssc-mir-340-2	0.930665		ENSSSCG00000015893	0.890963		ssc_circ_064465	0.461922		G40863	0.0154442		G2658	0.026457
ssc-mir-9788-2	0.376459		ENSSSCG00000029870	0.725984		ssc_circ_064464	0.671655		G30352	0.456587		G45132	0.307396
ssc-mir-9788-1	0.33364		ENSSSCG00000017988	0.563301		ssc_circ_062702	0.280655		G30355	0.00391649		G45133	0.000897663
ssc-mir-935	0.830422		ENSSSCG00000029877	0.636375		ssc_circ_089569	0.926682		G41688	0.453923		G45134	0.062381
ssc-mir-376c	0.876465		ENSSSCG00000029875	0.543134		ssc_circ_044490	0.148864		G38650	0.315069		G48324	0.425828
ssc-mir-376b	0.876465		ENSSSCG00000009860	0.788464		ssc_circ_044496	0.423705		G20028	0.0354706		G29038	0.0345187
ssc-mir-376a	0.965125		ENSSSCG00000006347	0.669741		ssc_circ_024016	0.0791948		G38655	0.152063		G29033	0.453469
ssc-mir-23a	0.917453		ENSSSCG00000010868	0.257918		ssc_circ_024017	0.0896355		G39279	0.413799		G29032	0.00235361
ssc-mir-23b	0.923441		ENSSSCG00000001426	0.560323		ssc_circ_074335	0.271663		G38656	0.146301		G308	0.246385
ssc-mir-7857	0.00112424		ENSSSCG00000010865	0.622866		ssc_circ_068344	0.12755		G46617	0.645785		G8718	0.00287671
ssc-mir-205	0.941367		ENSSSCG00000010866	0.797351		ssc_circ_021530	0.63958		G3665	0.167458		G32444	0.424216
ssc-mir-9787	0.0176526		ENSSSCG00000010861	0.643638		ssc_circ_017256	0.153898		G37754	0.552215		G12113	0.150771
ssc-mir-125a	0.860122		ENSSSCG00000010860	0.64728		ssc_circ_002627	0.0704843		G35176	0.685109		G20856	0.0166265
ssc-mir-9789	0.225808		ENSSSCG00000010863	0.752784		ssc_circ_002628	0.410957		G4695	0.128904		G38664	0.177981
ssc-mir-92a-1	0.915743		ENSSSCG00000010862	0.893772		ssc_circ_006835	0.0660032		G38497	0.199499		G38665	0.326179
ssc-mir-92a-2	0.792931		ENSSSCG00000005710	0.518406		ssc_circ_006837	0.0657962		G28562	0.0189608		G37147	0.06797
ssc-mir-31	0.948624		ENSSSCG00000013593	0.0398019		ssc_circ_006838	0.105907		G16701	0.123039		G38660	0.0861142
ssc-mir-32	0.999886		ENSSSCG00000001424	0.773382		ssc_circ_044635	0.157415		G26159	0.0689514		G1835	0.003625
ssc-mir-9808	0.000815904		ENSSSCG00000015699	0.817497		ssc_circ_086123	0.78724		G8583	0.210994		G40815	0.006418
ssc-mir-9809	0.270167		ENSSSCG00000026082	0.860869		ssc_circ_044633	0.14892		G38498	0.133018		G19034	0.0225955
ssc-mir-628	0.957047		ENSSSCG00000026083	0.595796		ssc_circ_055864	0.255422		G8921	0.00762246		G19036	0.0310321
ssc-mir-9804	0.00255505		ENSSSCG00000015697	0.92733		ssc_circ_041041	0.786886		G31293	0.166675		G45649	0.160628
ssc-mir-9805	0.00226009		ENSSSCG00000015696	0.661687		ssc_circ_064289	0.768874		G17912	0.0370682		G19030	0.00133735
ssc-mir-9807	0.0259032		ENSSSCG00000015691	0.541017		ssc_circ_041043	0.606652		G35660	0.281216		G12070	0.0634435
ssc-mir-9800	0.308074		ENSSSCG00000026087	0.863102		ssc_circ_036205	0.145942		G31452	0.393906		G19032	0.000546179
ssc-mir-9801	0.0027725		ENSSSCG00000026084	0.510236		ssc_circ_083954	0.219527		G13948	0.138338		G26363	0.0694231
ssc-mir-9802	0.0267475		ENSSSCG00000001422	0.546032		ssc_circ_062547	0.163288		G31457	0.818719		G27367	0.596239
ssc-mir-9803	0.912764		ENSSSCG00000005719	0.804198		ssc_circ_018960	0.210516		G11864	0.00857143		G27366	0.196034
ssc-mir-219b	0.977619		ENSSSCG00000002387	0.66773		ssc_circ_064994	0.394576		G17659	0.375797		G16915	0.000819672
ssc-mir-219a	0.850317		ENSSSCG00000005249	0.693052		ssc_circ_070508	0.677068		G32739	0.0742724		G35814	0.34782
ssc-mir-155	0.956229		ENSSSCG00000002386	0.679867		ssc_circ_020956	0.0740491		G47206	0.841817		G42418	0.059573
ssc-mir-151	0.913062		ENSSSCG00000005243	0.853899		ssc_circ_001829	0.189724		G28415	0.0772292		G42412	0.0469355
ssc-mir-152	0.949964		ENSSSCG00000015729	0.812658		ssc_circ_072565	0.186322		G39933	0.839367		G42414	0.0470592
ssc-mir-153	0.99994		ENSSSCG00000005241	0.868863		ssc_circ_072560	0.099035		G3910	0.0292846		G40899	0.00322016
ssc-mir-217-1	0.794298		ENSSSCG00000005240	0.796121		ssc_circ_050762	0.093459		G7745	0.0724468		G28742	0.00849007
ssc-mir-145	0.925679		ENSSSCG00000005247	0.703687		ssc_circ_066285	0.103185		G19636	0.0128132		G247	0.0295493
ssc-mir-217-2	0.909801		ENSSSCG00000008348	0.72287		ssc_circ_058152	0.168852		G22998	0.776434		G28741	0.17724
ssc-mir-325	0.908079		ENSSSCG00000005717	0.714175		ssc_circ_022529	0.386678		G43409	0.26233		G16049	0.00840701
ssc-mir-140	0.99999		ENSSSCG00000005716	0.705874		ssc_circ_027095	0.355304		G14343	0.12704		G22469	0.368506
ssc-mir-301	0.920423		ENSSSCG00000037400	0.466715		ssc_circ_040391	0.531308		G19630	0.0265415		G8297	0.0951785
ssc-mir-652	0.963041		ENSSSCG00000011197	0.59835		ssc_circ_092128	0.0510906		G16960	0.170678		G22460	0.00227152
ssc-mir-3613	0.955157		ENSSSCG00000011194	0.851458		ssc_circ_030057	0.148179		G29964	0.497882		G22462	0.00393659
ssc-mir-2411	0.394472		ENSSSCG00000011195	0.729026		ssc_circ_030056	0.147103		G4282	0.00979028		G19691	0.0330704
ssc-mir-15a	0.947529		ENSSSCG00000011192	0.818978		ssc_circ_030055	0.112029		G12429	0.0355088		G19692	0.0177777
ssc-mir-15b	0.855233		ENSSSCG00000011193	0.432872		ssc_circ_030054	0.111993		G12426	0.10775		G4828	0.00221247
ssc-mir-190a	1		ENSSSCG00000011190	0.660148		ssc_circ_055687	0.17318		G34588	0.048144		G23597	0.202156
ssc-mir-190b	0.883244		ENSSSCG00000014347	0.170477		ssc_circ_074167	0.470126		G3567	0.207846		G246	0.0181767
ssc-mir-30a	0.912079		ENSSSCG00000014348	0.823616		ssc_circ_000885	0.112089		G3560	0.167603		G16046	0.0121798
ssc-mir-148a	0.975731		ENSSSCG00000014349	0.44474		ssc_circ_055681	0.415291		G33455	0.00993939		G4822	0.443795
ssc-mir-30b	0.787125		ENSSSCG00000011198	0.606662		ssc_circ_006455	0.609233		G39826	0.0242901		G3291	0.018541
ssc-mir-30e	0.955789		ENSSSCG00000011199	0.789727		ssc_circ_055689	0.409407		G20509	0.182749		G36549	0.210584
ssc-mir-30d	0.729006		ENSSSCG00000003713	0.78642		ssc_circ_048009	0.40172		G41460	0.176781		G36239	0.0160832
ssc-mir-494	0.962295		ENSSSCG00000008032	0.0606907		ssc_circ_048008	0.673205		G13111	0.150166		G36234	0.0577686
ssc-mir-133b	0.942472		ENSSSCG00000008031	0.557201		ssc_circ_048003	0.769933		G12948	0.979415		G29386	0.00106796
ssc-mir-19b-1	0.980029		ENSSSCG00000008030	0.541971		ssc_circ_048002	0.789355		G7166	0.0176979		G36547	0.0487371
			ENSSSCG00000003717	0.770607		ssc_circ_048007	0.640577		G36849	0.440973		G36546	0.0174049
			ENSSSCG00000008036	0.384413		ssc_circ_079056	0.282281		G2769	0.472685		G36233	0.097843
			ENSSSCG00000008035	0.478042		ssc_circ_048005	0.745566		G2768	0.0262215		G36232	0.0627846
			ENSSSCG00000008034	0.22527		ssc_circ_027890	0.400123		G47442	0.00114706		G18617	0.0307209
			ENSSSCG00000040943	0.771627		ssc_circ_035278	0.440407		G30210	0.314402		G18616	0.0395248
			ENSSSCG00000000910	0.249655		ssc_circ_019611	0.285774		G44997	0.318471		G18343	0.00131038
			ENSSSCG00000008039	0.597433		ssc_circ_040023	0.3049		G7716	0.119353		G19961	0.120841
			ENSSSCG00000008038	0.487602		ssc_circ_071672	0.273411		G8269	0.0225141		G15934	0.988469
			ENSSSCG00000039878	0.43233		ssc_circ_029144	0.847945		G19643	0.645644		G11034	0.577386
			ENSSSCG00000040946	0.68695		ssc_circ_021335	0.456378		G26575	0.401804		G14043	0.011911
			ENSSSCG00000040945	0.661981		ssc_circ_073217	0.882824		G47580	0.0385516		G14516	0.815501
			ENSSSCG00000040944	0.661793		ssc_circ_034116	0.641801		G37570	0.0206569		G39646	0.0427804
			ENSSSCG00000029241	0.623326		ssc_circ_034115	0.530961		G35214	0.475455		G5997	0.0775042
			ENSSSCG00000022306	0.373703		ssc_circ_021338	0.338831		G17606	0.0656015		G14047	0.131905
			ENSSSCG00000009929	0.793217		ssc_circ_015088	0.361575		G39700	0.179514		G14044	0.108996
			ENSSSCG00000009926	0.725165		ssc_circ_095787	0.855259		G47416	0.474228		G11033	0.472611
			ENSSSCG00000009927	0.447941		ssc_circ_026324	0.641644		G18695	0.672366		G1388	0.131327
			ENSSSCG00000009924	0.801602		ssc_circ_026325	0.708244		G32850	0.304499		G28813	0.00816705
			ENSSSCG00000009925	0.860547		ssc_circ_026322	0.114523		G44147	0.424032		G28818	0.566213
			ENSSSCG00000013030	0.642363		ssc_circ_026320	0.630065		G22471	0.191066		G24454	0.213968
			ENSSSCG00000009921	0.323987		ssc_circ_026328	0.440847		G20681	0.232571		G24455	0.0202048
			ENSSSCG00000031950	0.129806		ssc_circ_065705	0.396731		G43297	0.158592		G13095	0.0352046
			ENSSSCG00000012642	0.908706		ssc_circ_065256	0.877876		G28221	0.183233		G13096	0.0107352
			ENSSSCG00000037507	0.807804		ssc_circ_065255	0.323885		G37400	0.633747		G13091	0.0515226
			ENSSSCG00000034701	0.504004		ssc_circ_065700	0.211512		G11090	0.730877		G22549	0.00770637
			ENSSSCG00000034706	0.252913		ssc_circ_009072	0.82029		G21275	0.793797		G17968	0.0183075
			ENSSSCG00000037500	0.988054		ssc_circ_022448	0.275234		G43701	0.207657		G17964	0.225476
			ENSSSCG00000037503	0.163896		ssc_circ_065708	0.130199		G1007	0.00443567		G17965	0.0243639
			ENSSSCG00000031957	0.910501		ssc_circ_056334	0.246222		G20751	0.0778889		G17962	0.278441
			ENSSSCG00000031958	0.845523		ssc_circ_005904	0.565152		G48539	0.279764		G17963	0.0088486
			ENSSSCG00000031959	0.893423		ssc_circ_069160	0.792737		G23673	0.104347		G5661	0.406377
			ENSSSCG00000034708	0.792908		ssc_circ_015888	0.794758		G857	0.0265854		G7292	0.0928234
			ENSSSCG00000034709	0.932003		ssc_circ_081780	0.575719		G48532	0.282239		G46771	0.245066
			ENSSSCG00000037509	0.949451		ssc_circ_015927	0.14174		G12731	0.329977		G31015	0.0168536
			ENSSSCG00000037508	0.761685		ssc_circ_069004	0.278744		G45817	0.00390631		G31016	0.447261
			ENSSSCG00000038573	0.342319		ssc_circ_084360	0.426077		G48535	0.283494		G1630	0.0209519
			ENSSSCG00000021852	0.321109		ssc_circ_049844	0.418154		G36553	0.428745		G1631	0.0427176
			ENSSSCG00000006353	0.456772		ssc_circ_049846	0.279613		G33637	0.299116		G38068	0.0255487
			ENSSSCG00000047938	0.778013		ssc_circ_049847	0.453562		G22276	0.0733868		G8276	0.0388867
			ENSSSCG00000036634	0.888987		ssc_circ_074173	0.462356		G34940	0.14751		G8271	0.185535
			ENSSSCG00000011733	0.87452		ssc_circ_046170	0.27839		G22370	0.00226		G22547	0.01759
			ENSSSCG00000011730	0.52721		ssc_circ_046173	0.804981		G29454	0.0562631		G286	0.314173
			ENSSSCG00000011731	0.813775		ssc_circ_046172	0.500868		G35328	0.359798		G39255	0.0427872
			ENSSSCG00000011736	0.478942		ssc_circ_046174	0.157941		G15312	0.0076467		G288	0.11258
			ENSSSCG00000011737	0.685052		ssc_circ_046177	0.821407		G45780	0.711338		G31274	0.260112
			ENSSSCG00000011734	0.525357		ssc_circ_046176	0.453458		G26926	0.005		G31276	0.0538972
			ENSSSCG00000011735	0.607677		ssc_circ_085949	0.398437		G45785	0.0352502		G31273	0.00586115
			ENSSSCG00000029260	0.605		ssc_circ_085948	0.574979		G40639	0.0365383		G31278	0.0948536
			ENSSSCG00000011738	0.717344		ssc_circ_085416	0.616502		G46566	0.369207		G31279	0.0608708
			ENSSSCG00000011739	0.874368		ssc_circ_075010	0.138492		G38681	0.0104583		G20457	0.0025035
			ENSSSCG00000036639	0.81633		ssc_circ_038859	0.30939		G33296	0.606589		G33943	0.131256
			ENSSSCG00000015377	0.601502		ssc_circ_067533	0.186624		G34621	0.56606		G10340	0.0128426
			ENSSSCG00000012450	0.75297		ssc_circ_059339	0.477039		G29921	0.322356		G10343	0.284017
			ENSSSCG00000034858	0.816076		ssc_circ_084092	0.199932		G30757	0.0629161		ENSSSCG00000033717	0.27439
			ENSSSCG00000034859	0.517602		ssc_circ_089065	0.24595		G6034	0.0630571		G10349	0.0248733
			ENSSSCG00000013594	0.663603		ssc_circ_076879	0.830327		G43640	0.212136		G40751	0.279713
			ENSSSCG00000013595	0.336531		ssc_circ_033935	0.415779		G6112	0.548104		G17341	0.175228
			ENSSSCG00000013597	0.63639		ssc_circ_026076	0.244935		G1485	0.00720682		G17342	0.00791223
			ENSSSCG00000013598	0.464409		ssc_circ_020173	0.11514		G4537	0.69515		G17343	0.233863
			ENSSSCG00000013599	0.630402		ssc_circ_023597	0.0612328		G10144	0.80726		G17344	0.193456
			ENSSSCG00000036240	0.208104		ssc_circ_051128	0.475889		G46166	0.0310603		G17345	0.188992
			ENSSSCG00000034854	0.610324		ssc_circ_035798	0.34711		G46167	0.00281281		G17346	0.0755408
			ENSSSCG00000034855	0.201913		ssc_circ_016067	0.799564		G28251	0.191384		G17348	0.0550058
			ENSSSCG00000012427	0.786632		ssc_circ_016065	0.0830967		G47450	0.287147		G17349	0.00368661
			ENSSSCG00000015430	0.762921		ssc_circ_066502	0.133199		G7374	0.00365111		G8017	0.357492
			ENSSSCG00000012425	0.738702		ssc_circ_013012	0.716304		G43643	0.484591		G25277	0.0161586
			ENSSSCG00000015432	0.899528		ssc_circ_013548	0.250291		G46287	0.487214		G2344	0.22372
			ENSSSCG00000015435	0.690114		ssc_circ_018575	0.254618		G43227	0.068371		G25270	0.169577
			ENSSSCG00000015434	0.674975		ssc_circ_018578	0.514045		G3218	0.354675		G25273	0.867218
			ENSSSCG00000029267	0.224661		ssc_circ_018579	0.356482		G12649	0.0313013		G28102	0.00980325
			ENSSSCG00000001423	0.781963		ssc_circ_064612	0.502841		G36428	0.0363278		G28109	0.02395
			ENSSSCG00000028635	0.512152		ssc_circ_070336	0.124958		G18450	0.148759		G30274	0.572036
			ENSSSCG00000004344	0.786327		ssc_circ_044821	0.48248		G8980	0.226929		G30272	0.0230245
			ENSSSCG00000022501	0.786535		ssc_circ_044823	0.0981565		G18454	0.713058		G30271	0.0250265
			ENSSSCG00000022507	0.41467		ssc_circ_080128	0.378531		G48365	0.278875		G16235	0.00749293
			ENSSSCG00000022506	0.656204		ssc_circ_044826	0.606953		G48549	0.279588		G425	0.0574271
			ENSSSCG00000022504	0.629562		ssc_circ_044828	0.631782		G48546	0.283988		G34193	0.0485921
			ENSSSCG00000022508	0.742734		ssc_circ_086808	0.143521		G32064	0.0910113		G420	0.0084326
			ENSSSCG00000037406	0.505587		ssc_circ_002817	0.121441		G27058	0.183901		G31906	0.138484
			ENSSSCG00000011171	0.658609		ssc_circ_074234	0.752507		G21671	0.120447		G31904	0.0669366
			ENSSSCG00000024904	0.779966		ssc_circ_048822	0.650984		G26085	0.00222727		G31905	0.153679
			ENSSSCG00000021059	0.322181		ssc_circ_092719	0.163381		G48540	0.282967		G6369	0.26506
			ENSSSCG00000015375	0.782248		ssc_circ_087314	0.0490076		G28092	0.0402608		G31903	0.127929
			ENSSSCG00000034714	0.734715		ssc_circ_087312	0.915234		G33367	0.00486243		G6365	0.134698
			ENSSSCG00000001232	0.414442		ssc_circ_087313	0.559973		G32883	0.17046		G6366	0.122123
			ENSSSCG00000013775	0.311892		ssc_circ_030913	0.650694		G32769	0.837085		G6363	0.00429136
			ENSSSCG00000013776	0.79075		ssc_circ_037630	0.81992		G22110	0.980508		G28248	0.0160087
			ENSSSCG00000013777	0.348282		ssc_circ_030911	0.185568		G48005	0.538106		G41862	0.00442699
			ENSSSCG00000013771	0.806544		ssc_circ_084955	0.322226		G48003	0.135984		G45835	0.00291562
			ENSSSCG00000013772	0.676734		ssc_circ_079917	0.21641		G46304	0.0402948		G45834	0.0652735
			ENSSSCG00000013773	0.782268		ssc_circ_079660	0.0670862		G7883	0.121263		G45837	0.0132832
			ENSSSCG00000015273	0.729303		ssc_circ_074295	0.341916		G28949	0.255941		G45838	0.000882353
			ENSSSCG00000013778	0.58069		ssc_circ_021949	0.244416		G17952	0.0132534		G41868	0.24461
			ENSSSCG00000013779	0.624809		ssc_circ_074296	0.394226		G26810	0.537748		G20228	0.067263
			ENSSSCG00000008346	0.532961		ssc_circ_036543	0.0951722		G38042	0.440215		G38771	0.144912
			ENSSSCG00000023487	0.23139		ssc_circ_036542	0.0948683		G21883	0.0568085		G4217	0.0108409
			ENSSSCG00000006719	0.25286		ssc_circ_036541	0.0945637		G9502	0.114567		G4216	0.0902505
			ENSSSCG00000011178	0.865211		ssc_circ_036540	0.0942583		G24136	0.309264		G20221	0.00125451
			ENSSSCG00000001233	0.52466		ssc_circ_033797	0.528061		G31414	0.37994		G20220	0.0628563
			ENSSSCG00000007656	0.0776139		ssc_circ_036544	0.220331		G17819	0.0845133		G35579	0.281145
			ENSSSCG00000006869	0.836048		ssc_circ_067035	0.605219		G47362	0.0451961		G20222	0.22498
			ENSSSCG00000007652	0.602923		ssc_circ_019119	0.537824		G31412	0.414214		G1927	0.0396596
			ENSSSCG00000007650	0.579256		ssc_circ_067032	0.668681		G35035	0.0501491		G33502	0.0368462
			ENSSSCG00000022760	0.912667		ssc_circ_071063	0.113568		G26506	0.115138		G4551	0.320794
			ENSSSCG00000007659	0.544623		ssc_circ_056461	0.422634		G30947	0.0147816		G44305	0.263032
			ENSSSCG00000038144	0.945591		ssc_circ_055303	0.0956533		G47369	0.704864		ENSSSCG00000036448	0.122744
			ENSSSCG00000029264	0.397172		ssc_circ_055306	0.525898		G18774	0.138625		G6508	0.233592
			ENSSSCG00000038147	0.589843		ssc_circ_079006	0.601005		G48312	0.0047698		G9636	0.190326
			ENSSSCG00000025179	0.851746		ssc_circ_014339	0.651813		G24436	0.0617301		G37018	0.0270828
			ENSSSCG00000043871	0.536323		ssc_circ_033311	0.134886		G25531	0.256507		G6507	0.00271925
			ENSSSCG00000038148	0.501915		ssc_circ_055308	0.298823		G23350	0.406624		G15675	0.146992
			ENSSSCG00000038149	0.415932		ssc_circ_079008	0.238549		G10493	0.259207		G15672	0.0630452
			ENSSSCG00000003976	0.726081		ssc_circ_091592	0.182387		G32347	0.122829		G30075	0.102821
			ENSSSCG00000003975	0.759214		ssc_circ_051683	0.102006		G12669	0.626926		G18556	0.208997
			ENSSSCG00000003973	0.717278		ssc_circ_051682	0.103418		G37175	0.369371		G16763	0.0881167
			ENSSSCG00000003972	0.494259		ssc_circ_051681	0.103887		G10732	0.00682726		G16762	0.187
			ENSSSCG00000003971	0.826344		ssc_circ_051680	0.104355		G11290	0.388775		G29190	0.297548
			ENSSSCG00000003970	0.332361		ssc_circ_051687	0.0996317		G48094	0.111082		G16764	0.142402
			ENSSSCG00000009541	0.422933		ssc_circ_051686	0.100108		G12269	0.128742		G29192	0.444061
			ENSSSCG00000009542	0.681413		ssc_circ_051685	0.101059		G40266	0.0210522		G16766	0.530177
			ENSSSCG00000009543	0.779113		ssc_circ_051684	0.101533		G35980	0.0990169		G27769	0.103486
			ENSSSCG00000009545	0.515858		ssc_circ_056659	0.60651		G33868	0.264627		G24625	0.484133
			ENSSSCG00000003979	0.348167		ssc_circ_075969	0.674551		G25217	0.00615861		G29198	0.0362557
			ENSSSCG00000049954	0.00519745		ssc_circ_051689	0.0972335		G21940	0.221169		G29199	0.0144308
			ENSSSCG00000049952	0.366207		ssc_circ_051688	0.0986754		G7537	0.0041105		G21176	0.0166217
			ENSSSCG00000049951	0.000840266		ssc_circ_059303	0.348884		G30389	0.616102		G21175	0.0646737
			ENSSSCG00000039368	0.804566		ssc_circ_059300	0.452945		G47144	0.1133		G21171	0.00316567
			ENSSSCG00000039810	0.74551		ssc_circ_054877	0.088301		G30264	0.0290738		G11352	0.0849163
			ENSSSCG00000039365	0.954173		ssc_circ_054879	0.285962		G45040	0.282396		G21178	0.00285185
			ENSSSCG00000039812	0.89934		ssc_circ_054878	0.137687		G20159	0.00172052		G43424	0.0340321
			ENSSSCG00000039363	0.160497		ssc_circ_095482	0.88512		G22282	0.0401697		G43425	0.0347015
			ENSSSCG00000039362	0.138759		ssc_circ_086372	0.0696123		G46782	0.0498691		G6979	0.0129384
			ENSSSCG00000039360	0.417147		ssc_circ_081417	0.750714		G35782	0.136956		G39819	0.00513209
			ENSSSCG00000036247	0.299187		ssc_circ_005689	0.951174		G12545	0.0920547		G32108	0.137214
			ENSSSCG00000000777	0.949622		ssc_circ_041705	0.520013		G38155	0.523569		G14722	0.172274
			ENSSSCG00000006865	0.724187		ssc_circ_041704	0.928381		G4166	0.795442		G39813	0.0312812
			ENSSSCG00000022258	0.242416		ssc_circ_041708	0.554964		G20156	0.149305		G41682	0.01991
			ENSSSCG00000016135	0.546856		ssc_circ_007190	0.117496		G12543	0.00904288		G41683	0.0276285
			ENSSSCG00000029509	0.698476		ssc_circ_007191	0.115826		G45366	0.0294797		G39817	0.354615
			ENSSSCG00000029050	0.579093		ssc_circ_007192	0.345787		G28773	0.0200359		G22678	0.0315797
			ENSSSCG00000035818	0.788655		ssc_circ_007193	0.122365		G40914	0.00852083		G37552	0.0542983
			ENSSSCG00000002594	0.161207		ssc_circ_090129	0.724192		G12339	0.664353		G37551	0.366674
			ENSSSCG00000047538	0.797739		ssc_circ_095484	0.143276		G24817	0.174968		G37550	0.00267706
			ENSSSCG00000029502	0.694624		ssc_circ_047702	0.957861		G43421	0.175755		G7100	0.000173913
			ENSSSCG00000029503	0.427253		ssc_circ_077185	0.143971		G41424	0.241538		G2461	0.00754513
			ENSSSCG00000035817	0.611418		ssc_circ_047706	0.205143		G30452	0.00576328		G22671	0.421999
			ENSSSCG00000029501	0.429601		ssc_circ_066345	0.0796301		G32644	0.755703		G22672	0.0345702
			ENSSSCG00000035811	0.903865		ssc_circ_031795	0.1284		G20253	0.0340572		G7105	0.0104249
			ENSSSCG00000029059	0.789058		ssc_circ_076590	0.405041		G21219	0.0474966		G37089	0.00393012
			ENSSSCG00000035813	0.143739		ssc_circ_073517	0.158325		G29081	0.52095		G37088	0.463253
			ENSSSCG00000035812	0.613188		ssc_circ_085773	0.631553		G3903	0.567166		G3593	0.0709834
			ENSSSCG00000004222	0.680321		ssc_circ_023633	0.573255		G44044	0.473304		G3595	0.0489599
			ENSSSCG00000037407	0.125248		ssc_circ_072602	0.831575		G25067	0.225747		G42885	0.0853209
			ENSSSCG00000021688	0.765134		ssc_circ_072603	0.333028		G6658	0.886668		G37087	0.204484
			ENSSSCG00000043442	0.0802699		ssc_circ_076049	0.168086		G19256	0.531937		G42882	0.0442024
			ENSSSCG00000016043	0.62885		ssc_circ_022324	0.202251		G680	0.173072		G43689	0.157947
			ENSSSCG00000001715	0.786656		ssc_circ_063832	0.753724		G28098	0.00243015		G43680	0.0478889
			ENSSSCG00000009856	0.811519		ssc_circ_056439	0.334671		G40035	0.255791		G5858	0.022992
			ENSSSCG00000027796	0.45769		ssc_circ_056438	0.313		G9162	0.0712952		G43683	0.0320336
			ENSSSCG00000001716	0.760317		ssc_circ_063839	0.275162		G1280	0.47372		G37881	0.00486842
			ENSSSCG00000001710	0.963172		ssc_circ_051354	0.123467		G6051	0.679312		G37883	0.0308526
			ENSSSCG00000001441	0.554309		ssc_circ_064828	0.115015		G43592	0.0139643		G37882	0.159457
			ENSSSCG00000006771	0.614818		ssc_circ_004551	0.541951		G34391	0.012398		G37885	0.18388
			ENSSSCG00000028454	0.775187		ssc_circ_075580	0.917189		G25107	0.114504		G37884	0.0226997
			ENSSSCG00000025238	0.793941		ssc_circ_057749	0.129937		G22808	0.538015		G37335	0.359139
			ENSSSCG00000001718	0.630354		ssc_circ_081168	0.0850821		G40287	0.0136675		G37889	0.0182604
			ENSSSCG00000039486	0.650362		ssc_circ_057745	0.195261		G978	0.0377808		G37338	0.0787925
			ENSSSCG00000008007	0.718472		ssc_circ_057746	0.286091		G15601	0.111925		G19750	0.120549
			ENSSSCG00000039487	0.72493		ssc_circ_057740	0.869179		G10214	0.554053		G19206	0.0612521
			ENSSSCG00000027901	0.414085		ssc_circ_057741	0.553742		G28132	0.00837312		G19757	0.00255814
			ENSSSCG00000027902	0.836197		ssc_circ_057742	0.580169		G41636	0.506904		G15587	0.0959661
			ENSSSCG00000027903	0.487866		ssc_circ_057743	0.388695		G23155	0.30852		G19758	0.7779
			ENSSSCG00000041795	0.6702		ssc_circ_031139	0.785455		G36616	0.660393		G19209	0.0744676
			ENSSSCG00000027905	0.710345		ssc_circ_068912	0.464858		G36615	0.646283		G12911	0.0149412
			ENSSSCG00000014900	0.89464		ssc_circ_066750	0.195099		G27333	0.560675		G18408	0.0831305
			ENSSSCG00000027907	0.218908		ssc_circ_068916	0.366356		G208	0.0150294		G18404	0.0966278
			ENSSSCG00000030368	0.507113		ssc_circ_058956	0.155484		G15382	0.019995		G18402	0.0208401
			ENSSSCG00000030369	0.825769		ssc_circ_058957	0.949084		G15196	0.0547244		G18400	0.0465048
			ENSSSCG00000023105	0.862961		ssc_circ_025491	0.142257		G17676	0.118497		G18401	0.0886207
			ENSSSCG00000002620	0.654816		ssc_circ_035961	0.844539		G40943	0.0683031		G31481	0.00240914
			ENSSSCG00000015099	0.766077		ssc_circ_092487	0.338505		G33941	0.145857		G31487	0.153753
			ENSSSCG00000002622	0.835591		ssc_circ_084135	0.856783		G8448	0.0184389		G4454	0.146796
			ENSSSCG00000002623	0.173061		ssc_circ_080333	0.626421		G16556	0.114255		G7133	0.014315
			ENSSSCG00000037880	0.698975		ssc_circ_080339	0.840902		G44042	0.220104		G3330	0.302844
			ENSSSCG00000030361	0.819665		ssc_circ_021162	0.318221		G27891	0.139139		G42339	0.356269
			ENSSSCG00000037882	0.216471		ssc_circ_021165	0.116697		G37845	0.0232493		G36933	0.295678
			ENSSSCG00000009851	0.651288		ssc_circ_021164	0.116649		G7978	0.218492		G15058	0.341016
			ENSSSCG00000008635	0.885302		ssc_circ_034303	0.0722252		G36252	0.376191		G15059	0.0187878
			ENSSSCG00000008634	0.720811		ssc_circ_034302	0.0869314		G43182	0.250293		G36937	0.138092
			ENSSSCG00000008637	0.69693		ssc_circ_028177	0.292927		G40553	0.0134844		ENSSSCG00000037383	0.000304348
			ENSSSCG00000004220	0.859618		ssc_circ_021270	0.223879		G25391	0.591782		G24731	0.167117
			ENSSSCG00000000994	0.809066		ssc_circ_006347	0.214056		G9717	0.0102036		G15051	0.00944007
			ENSSSCG00000016853	0.91376		ssc_circ_089594	0.258927		G44202	0.405652		G36688	0.0476943
			ENSSSCG00000016850	0.741792		ssc_circ_089595	0.156793		G27795	0.171825		G15057	0.000597021
			ENSSSCG00000016851	0.389367		ssc_circ_009242	0.478337		G18426	0.0156104		G15054	0.0113837
			ENSSSCG00000016856	0.416789		ssc_circ_009246	0.650453		G28310	0.874294		G34791	0.139585
			ENSSSCG00000016857	0.666561		ssc_circ_018769	0.0585432		G28312	0.0138518		G11758	0.424916
			ENSSSCG00000007772	0.824938		ssc_circ_018768	0.0601034		G36475	0.925986		ENSSSCG00000038124	0.262347
			ENSSSCG00000016855	0.749634		ssc_circ_094507	0.45105		G26823	1		G11754	0.819226
			ENSSSCG00000000442	0.496378		ssc_circ_017015	0.196681		G7336	0.0422805		G27649	0.0892772
			ENSSSCG00000000443	0.688357		ssc_circ_094501	0.731126		G38717	0.0909044		G27641	0.157104
			ENSSSCG00000016859	0.655147		ssc_circ_017017	0.209449		G30765	0.213044		G24597	0.0525176
			ENSSSCG00000000998	0.749835		ssc_circ_064445	0.0973798		G19255	0.606199		G47305	0.103625
			ENSSSCG00000000999	0.741362		ssc_circ_064444	0.0971966		G42210	0.227257		G47304	0.0275683
			ENSSSCG00000021535	0.576927		ssc_circ_064447	0.0975623		G42358	0.243481		G47307	0.39766
			ENSSSCG00000021534	0.623261		ssc_circ_064446	0.0975623		G12767	0.318966		G24590	0.162027
			ENSSSCG00000006299	0.778809		ssc_circ_064441	0.345125		G30270	0.30216		G24841	0.601026
			ENSSSCG00000006298	0.40152		ssc_circ_064440	0.335379		G44922	0.136316		G24840	0.280342
			ENSSSCG00000001823	0.779706		ssc_circ_064443	0.0970125		G29351	0.348964		G24845	0.00538789
			ENSSSCG00000006290	0.772449		ssc_circ_064442	0.0856668		G32942	0.046916		G29723	0.000630291
			ENSSSCG00000001821	0.733247		ssc_circ_064449	0.85026		G4570	0.497292		G46434	0.182177
			ENSSSCG00000001820	0.581761		ssc_circ_012002	0.201581		G32319	0.105129		G20038	0.192585
			ENSSSCG00000006294	0.78627		ssc_circ_067934	0.714143		G36461	1		G39728	0.0205947
			ENSSSCG00000001825	0.713242		ssc_circ_015525	0.533362		G11595	0.029857		G20034	0.302406
			ENSSSCG00000006296	0.596936		ssc_circ_089229	0.501155		G32944	0.268323		G20036	0.0521197
			ENSSSCG00000017106	0.796412		ssc_circ_024079	0.274657		G23045	0.470446		G20032	0.0124278
			ENSSSCG00000017104	0.796931		ssc_circ_052487	0.210643		G9948	0.466843		G20033	0.0311035
			ENSSSCG00000017103	0.477339		ssc_circ_074352	0.440488		G35692	0.158734		G14985	0.0987568
			ENSSSCG00000017102	0.774732		ssc_circ_074354	0.165969		G15775	0.228133		G14983	0.157683
			ENSSSCG00000017101	0.775557		ssc_circ_091365	0.793731		G15859	0.00386653		G24045	0.0742202
			ENSSSCG00000017100	0.610427		ssc_circ_061196	0.393847		G6718	0.00113333		G28912	0.205001
			ENSSSCG00000004106	0.807413		ssc_circ_061197	0.13987		G33066	0.0578034		G11800	0.0151282
			ENSSSCG00000009859	0.553796		ssc_circ_061190	0.261902		G9942	0.491517		G11803	0.237519
			ENSSSCG00000017459	0.405406		ssc_circ_061192	0.431709		G48285	0.511669		G11802	0.053958
			ENSSSCG00000012456	0.897013		ssc_circ_061193	0.217091		G2650	0.169895		G11804	0.02992
			ENSSSCG00000017109	0.614021		ssc_circ_002642	0.174386		G33536	0.0855167		G16225	0.459438
			ENSSSCG00000003965	0.570559		ssc_circ_002647	0.683945		G48280	0.203387		G16990	0.00290909
			ENSSSCG00000005016	0.872486		ssc_circ_002310	0.155101		G33533	0.0864024		G16991	0.10355
			ENSSSCG00000037079	0.723541		ssc_circ_082864	0.787194		G41607	0.168212		G13665	0.300309
			ENSSSCG00000032632	0.818423		ssc_circ_044610	0.524284		G3877	0.566502		G15539	0.0437972
			ENSSSCG00000032633	0.424376		ssc_circ_000645	0.0893944		G25566	0.252057		G24614	0.00508285
			ENSSSCG00000005012	0.648364		ssc_circ_073764	0.634454		G21843	0.911264		G16995	0.172018
			ENSSSCG00000011859	0.476673		ssc_circ_041068	0.714268		G7524	0.138111		G40304	0.000571429
			ENSSSCG00000032637	0.540932		ssc_circ_041061	0.149168		G44286	0.424097		G633	0.0553046
			ENSSSCG00000011857	0.851067		ssc_circ_008119	0.788024		G7026	0.013546		G637	0.0977373
			ENSSSCG00000011855	0.499688		ssc_circ_036222	0.509287		G15971	0.396271		G40303	0.018429
			ENSSSCG00000042317	0.131786		ssc_circ_022929	0.0744163		G9780	0.0531874		G20691	0.139957
			ENSSSCG00000011853	0.769403		ssc_circ_070296	0.229314		G38413	0.00271557		G16999	0.0245622
			ENSSSCG00000011851	0.500024		ssc_circ_072754	0.465443		G44723	0.163825		G8487	0.00812666
			ENSSSCG00000011850	0.4164		ssc_circ_038682	0.80798		G35315	0.0236099		G8485	0.000876923
			ENSSSCG00000003968	0.804045		ssc_circ_024699	0.0417977		G27703	0.00946747		G30420	0.00950815
			ENSSSCG00000000198	0.569897		ssc_circ_038684	0.151169		G848	0.603416		G12212	0.281667
			ENSSSCG00000000199	0.759889		ssc_circ_024694	0.0426902		G17466	0.261226		G30427	0.0223089
			ENSSSCG00000000668	0.45165		ssc_circ_008060	0.888126		G31067	0.0206161		G30424	0.126126
			ENSSSCG00000000669	0.454254		ssc_circ_018650	0.705301		G16176	0.304809		G21618	0.00242806
			ENSSSCG00000000194	0.571149		ssc_circ_074971	0.321907		G7872	0.0559379		G38213	0.0478973
			ENSSSCG00000000195	0.714666		ssc_circ_024693	0.164137		G33831	0.381308		G21341	0.204709
			ENSSSCG00000000664	0.438518		ssc_circ_018984	0.517046		G14555	0.00752781		G21342	0.503081
			ENSSSCG00000000197	0.34524		ssc_circ_018982	0.0178988		G32541	0.00108333		G6771	0.256501
			ENSSSCG00000000190	0.839485		ssc_circ_018981	0.0146443		G23014	0.0474364		G6774	0.057273
			ENSSSCG00000000663	0.372959		ssc_circ_018980	0.0135418		G21297	0.3191		ENSSSCG00000040467	0.00652691
			ENSSSCG00000000660	0.480926		ssc_circ_072989	0.198081		G34546	0.20537		G39060	0.0423362
			ENSSSCG00000000661	0.780105		ssc_circ_018989	0.400028		G7878	0.0838786		G44823	0.220605
			ENSSSCG00000033941	0.24166		ssc_circ_027524	0.328233		G20839	0.754944		G6779	0.776923
			ENSSSCG00000033945	0.468807		ssc_circ_027523	0.113833		G48302	0.000681765		G2674	0.00734516
			ENSSSCG00000033944	0.620028		ssc_circ_027522	0.113871		G45748	0.724127		G12130	0.0481123
			ENSSSCG00000040448	0.9975		ssc_circ_027520	0.145317		G47921	0.0369754		G12131	0.0591238
			ENSSSCG00000033946	0.581644		ssc_circ_014658	0.19611		G13193	0.598479		G12132	0.0321313
			ENSSSCG00000040446	0.324372		ssc_circ_075009	0.446793		G47925	0.917624		G5089	0.8785
			ENSSSCG00000026506	0.821383		ssc_circ_087760	0.0656612		G45213	0.0418317		G12136	0.00610068
			ENSSSCG00000026505	0.646175		ssc_circ_010091	0.177105		G11700	0.00123456		G12139	0.334761
			ENSSSCG00000040445	0.825018		ssc_circ_010092	0.274736		G17821	0.000786885		G9289	0.0327415
			ENSSSCG00000026502	0.872234		ssc_circ_010095	0.128089		G46829	0.0685273		G9281	0.549811
			ENSSSCG00000034286	0.414589		ssc_circ_054464	0.33094		G10810	0.683326		G13983	0.103543
			ENSSSCG00000034285	0.591905		ssc_circ_054466	0.304172		G14891	0.00667222		G13981	0.0438826
			ENSSSCG00000034284	0.092659		ssc_circ_050749	0.47568		G48039	0.118376		G13984	0.111242
			ENSSSCG00000034282	0.794459		ssc_circ_050748	0.940932		G36597	0.114668		G12057	0.187791
			ENSSSCG00000034280	0.811219		ssc_circ_050745	0.48932		G24268	0.0953793		G42659	0.285508
			ENSSSCG00000040871	0.674985		ssc_circ_063137	0.587217		G24143	0.100013		G17688	0.104516
			ENSSSCG00000034288	0.802694		ssc_circ_051160	0.80157		G9531	0.441435		G42655	0.0143371
			ENSSSCG00000037072	0.482493		ssc_circ_004761	0.773263		G4047	0.00114773		G22548	0.0533338
			ENSSSCG00000027278	0.698281		ssc_circ_019406	0.416238		G35295	0.0029469		G40533	0.216729
			ENSSSCG00000004224	0.751761		ssc_circ_051167	0.257103		G37144	0.0632442		G6191	0.284776
			ENSSSCG00000014754	0.156238		ssc_circ_040621	0.0811517		G3774	0.0306747		G40873	0.0632104
			ENSSSCG00000039212	0.839873		ssc_circ_051169	0.0302546		G33335	0.662173		G40874	0.0181527
			ENSSSCG00000027275	0.116771		ssc_circ_092103	0.58737		G27843	0.0067028		G32352	0.0336032
			ENSSSCG00000027272	0.749307		ssc_circ_067380	0.354435		G35102	0.510823		G32353	0.0357781
			ENSSSCG00000027270	0.607847		ssc_circ_041937	0.174094		G35675	0.324747		G45150	0.285446
			ENSSSCG00000030947	0.593433		ssc_circ_080680	0.422606		G23901	0.290686		G45156	0.246979
			ENSSSCG00000010454	0.282845		ssc_circ_080683	0.032035		G13240	0.0287857		G45154	0.401534
			ENSSSCG00000010455	0.578368		ssc_circ_048026	0.187134		G13292	0.432724		G26342	0.243965
			ENSSSCG00000010456	0.777937		ssc_circ_080685	0.22807		G26165	0.192155		G39015	0.613034
			ENSSSCG00000010457	0.71191		ssc_circ_080684	0.0321172		G12076	0.0178686		G22198	0.0170843
			ENSSSCG00000010450	0.437983		ssc_circ_080687	0.230852		G12458	0.00288368		G39016	0.406403
			ENSSSCG00000010451	0.101827		ssc_circ_062407	0.100314		G12072	0.0405661		G22752	0.0952598
			ENSSSCG00000010452	0.118422		ssc_circ_063526	0.890195		G21749	0.0376114		G3102	0.131325
			ENSSSCG00000010102	0.619163		ssc_circ_071659	0.862509		G37473	0.517101		G3100	0.103875
			ENSSSCG00000010103	0.846369		ssc_circ_029161	0.133493		G32721	0.197259		G4685	0.174013
			ENSSSCG00000010100	0.562412		ssc_circ_029164	0.774036		G45520	0.00349098		G26525	0.299397
			ENSSSCG00000049415	0.712138		ssc_circ_021316	0.859816		G15307	0.176534		G26520	0.00621904
			ENSSSCG00000010106	0.261688		ssc_circ_074511	0.285117		G13489	0.143706		G41804	0.0760755
			ENSSSCG00000010459	0.588328		ssc_circ_094088	0.0874149		G989	0.390581		G32652	0.0283768
			ENSSSCG00000010104	0.493599		ssc_circ_073723	0.664139		G48301	0.000506268		ENSSSCG00000032603	0.0658558
			ENSSSCG00000010105	0.795892		ssc_circ_073724	0.841947		G43059	0.0341102		G3432	0.736936
			ENSSSCG00000039802	0.81921		ssc_circ_061752	0.417171		G42206	0.00628062		G33526	0.120712
			ENSSSCG00000047875	0.032944		ssc_circ_034172	0.16191		G14440	0.000133333		G4597	0.167371
			ENSSSCG00000039371	0.116951		ssc_circ_067343	0.106443		G46400	0.118608		G4598	0.015139
			ENSSSCG00000031011	0.195786		ssc_circ_036284	0.301254		G4485	0.356663		G34204	0.0267605
			ENSSSCG00000036005	0.67279		ssc_circ_026343	0.137374		G42944	0.287211		G36213	0.0180368
			ENSSSCG00000031628	0.770183		ssc_circ_026344	0.148331		G27205	0.0109643		G36211	0.0484539
			ENSSSCG00000039373	0.557371		ssc_circ_026345	0.123252		G19588	0.218484		ENSSSCG00000036104	0.274364
			ENSSSCG00000046566	0.142247		ssc_circ_004155	0.698801		G8435	0.0679986		G18361	0.184403
			ENSSSCG00000007778	0.593668		ssc_circ_060802	0.09754		G20160	0.00491325		G44321	0.0180207
			ENSSSCG00000036603	0.60276		ssc_circ_049480	0.220346		G7086	0.15714		G19059	0.167853
			ENSSSCG00000021995	0.674545		ssc_circ_004154	0.699774		G37395	0.414704		G16934	0.0101759
			ENSSSCG00000001236	0.11316		ssc_circ_011966	0.292016		G8400	0.23128		G27346	0.129758
			ENSSSCG00000014759	0.160865		ssc_circ_079344	0.0624021		G20164	0.0176153		G27345	0.104943
			ENSSSCG00000014758	0.177084		ssc_circ_011962	0.134398		G7058	0.0349538		G16245	0.522485
			ENSSSCG00000021991	0.49837		ssc_circ_065277	0.484296		G29812	0.397259		G14592	0.00735117
			ENSSSCG00000011501	0.859439		ssc_circ_065276	0.999973		G32054	0.119894		G16241	0.322386
			ENSSSCG00000014752	0.136612		ssc_circ_005966	0.136839		G29817	0.0666164		G16938	0.518678
			ENSSSCG00000040135	0.356181		ssc_circ_094267	0.117595		G29816	0.0654432		G16939	0.0164358
			ENSSSCG00000048144	0.461986		ssc_circ_094264	0.678811		G7666	0.00289091		G27349	0.0756966
			ENSSSCG00000014757	0.21409		ssc_circ_036820	0.644114		G2773	0.141829		G24694	0.0133996
			ENSSSCG00000014756	0.159133		ssc_circ_073902	0.439556		G22082	0.37541		G27181	0.147995
			ENSSSCG00000014755	0.155652		ssc_circ_036829	0.683476		G13045	0.0202245		G36710	0.242376
			ENSSSCG00000011506	0.922658		ssc_circ_079619	0.19716		G37213	0.306705		G24692	0.133925
			ENSSSCG00000011858	0.81082		ssc_circ_046117	0.877748		G7114	0.0205701		G20939	0.00252949
			ENSSSCG00000003264	0.776558		ssc_circ_092530	0.172511		G26464	0.0214184		G15919	0.031865
			ENSSSCG00000046560	0.0990662		ssc_circ_046118	0.87986		G31233	0.19305		G26834	0.783539
			ENSSSCG00000004635	0.8676		ssc_circ_007440	0.0852275		G25463	0.676772		G43215	0.303581
			ENSSSCG00000004634	0.801698		ssc_circ_073402	0.158597		G30086	0.0985856		G43214	0.0792844
			ENSSSCG00000006116	0.840637		ssc_circ_085437	0.896366		G36344	0.0549779		G43218	0.0110085
			ENSSSCG00000004636	0.896709		ssc_circ_038877	0.380278		G22160	0.693683		G26838	0.0341091
			ENSSSCG00000004630	0.851512		ssc_circ_089080	0.489415		G16359	0.190965		G27184	0.333854
			ENSSSCG00000004632	0.741869		ssc_circ_089081	0.260282		G8323	0.235317		G39669	0.490809
			ENSSSCG00000044786	0.0452743		ssc_circ_022465	0.312017		G37546	0.0233686		G39667	0.0351531
			ENSSSCG00000004639	0.841234		ssc_circ_022461	0.197146		G42891	0.0666461		G39666	0.46988
			ENSSSCG00000004638	0.636278		ssc_circ_022462	0.253746		G772	0.00422291		G39663	0.0539948
			ENSSSCG00000036952	0.75253		ssc_circ_088355	0.183142		G9191	0.173889		G22441	0.222777
			ENSSSCG00000012773	0.663275		ssc_circ_076852	0.917994		G40109	0.0568358		G29416	0.121425
			ENSSSCG00000044434	0.252604		ssc_circ_064057	0.0609619		G392	0.00930508		G29411	0.0348477
			ENSSSCG00000044433	0.102233		ssc_circ_064054	0.0433781		G15148	0.362385		G28839	0.0316619
			ENSSSCG00000044432	0.979433		ssc_circ_064055	0.173341		G22464	0.0261554		G28834	0.424503
			ENSSSCG00000004322	0.805946		ssc_circ_018378	0.71039		G6332	0.0146808		G22449	0.0167069
			ENSSSCG00000005904	0.756775		ssc_circ_064053	0.000222222		G26981	0.198657		G28830	0.0048943
			ENSSSCG00000005905	0.178014		ssc_circ_064051	0.603239		G1665	0.142025		G5098	0.017902
			ENSSSCG00000005907	0.531374		ssc_circ_064580	0.517647		G1150	0.0856431		ENSSSCG00000040123	0.114323
			ENSSSCG00000005901	0.491103		ssc_circ_064583	0.306867		G36343	0.0548783		G23317	0.312434
			ENSSSCG00000005902	0.307546		ssc_circ_064586	0.122702		G3565	0.0518527		G23318	0.263015
			ENSSSCG00000040160	0.791321		ssc_circ_017309	0.664988		G19698	0.0113919		ENSSSCG00000031633	0.114958
			ENSSSCG00000005908	0.419441		ssc_circ_036868	0.744064		G1301	0.44483		G5646	0.31279
			ENSSSCG00000005909	0.496226		ssc_circ_057002	0.128702		G43307	0.354546		ENSSSCG00000039990	0.163117
			ENSSSCG00000023596	0.172879		ssc_circ_066701	0.906583		G18848	0.0326529		G9657	0.119547
			ENSSSCG00000023595	0.825939		ssc_circ_078046	0.589998		G24780	0.0621799		G18892	0.206027
			ENSSSCG00000040162	0.476255		ssc_circ_066567	0.929571		G3359	0.0499222		G25877	0.424084
			ENSSSCG00000023593	0.671389		ssc_circ_065183	0.194623		G8292	0.133319		G18896	0.206102
			ENSSSCG00000023592	0.782739		ssc_circ_049867	0.0976508		G24922	0.444506		G10185	0.083687
			ENSSSCG00000035628	0.434465		ssc_circ_049864	0.198055		G40583	0.00215195		G10184	0.5868
			ENSSSCG00000035629	0.513098		ssc_circ_049865	0.195057		G39041	0.215203		G38044	0.212444
			ENSSSCG00000044893	0.161747		ssc_circ_065187	0.436873		G36621	0.111359		G1611	0.0527037
			ENSSSCG00000012774	0.436651		ssc_circ_052184	0.4345		G37897	0.00481835		G38046	0.0178841
			ENSSSCG00000035622	0.971585		ssc_circ_049860	0.171585		G47025	0.144308		G38047	0.0140445
			ENSSSCG00000035623	0.3709		ssc_circ_065184	0.558887		G3417	0.298762		G38040	0.110736
			ENSSSCG00000023599	0.524148		ssc_circ_018512	0.714086		G36237	0.0167706		G8255	0.00368617
			ENSSSCG00000035621	0.877062		ssc_circ_002788	0.173566		G20609	0.707848		G5508	0.318801
			ENSSSCG00000030958	0.165914		ssc_circ_087155	0.229911		G34487	0.404425		ENSSSCG00000039668	0.92834
			ENSSSCG00000036001	0.805391		ssc_circ_051982	0.169283		G40070	0.467778		G39275	0.150425
			ENSSSCG00000040130	0.921117		ssc_circ_077899	0.101138		G39286	0.891224		G39276	0.00392857
			ENSSSCG00000013114	0.615617		ssc_circ_045138	0.152582		G43785	0.0393762		G39270	0.265981
			ENSSSCG00000046463	0.218001		ssc_circ_077897	0.101423		G22268	0.137972		G39272	0.0760515
			ENSSSCG00000036954	0.706708		ssc_circ_077894	0.101849		G40173	0.312023		G39273	0.450295
			ENSSSCG00000046466	0.648468		ssc_circ_077895	0.101707		G15634	0.0109348		G31295	0.471312
			ENSSSCG00000037484	0.805092		ssc_circ_051988	0.534424		G18614	0.169273		G31292	0.297822
			ENSSSCG00000004748	0.724942		ssc_circ_077893	0.10199		G34259	0.588456		G31290	0.305816
			ENSSSCG00000039151	0.317717		ssc_circ_001471	0.313183		G18008	0.036513		G10366	0.0715814
			ENSSSCG00000037710	0.160523		ssc_circ_043616	0.333789		G2116	0.0575396		G10364	0.00906061
			ENSSSCG00000030567	0.74824		ssc_circ_032024	0.171337		G29790	0.132523		G19050	0.547996
			ENSSSCG00000030565	0.860989		ssc_circ_032025	0.171628		G33211	0.784046		G17327	0.519978
			ENSSSCG00000037714	0.0778871		ssc_circ_032026	0.172208		G2830	0.423211		G22545	0.0345849
			ENSSSCG00000030560	0.792764		ssc_circ_032027	0.993579		G23021	0.00423691		G47114	0.143451
			ENSSSCG00000030561	0.739463		ssc_circ_032020	0.242413		G46571	0.494256		G47443	0.35175
			ENSSSCG00000037718	0.145688		ssc_circ_032021	0.493109		G27038	0.0810595		G47446	0.0068253
			ENSSSCG00000037719	0.876587		ssc_circ_032028	0.946955		G45771	0.449814		G30216	0.00709723
			ENSSSCG00000022975	0.691626		ssc_circ_033261	0.768586		G30710	0.0812676		G22436	0.12335
			ENSSSCG00000008194	0.825198		ssc_circ_033260	0.769114		G74	0.203239		G17048	0.292051
			ENSSSCG00000008195	0.670935		ssc_circ_033262	0.768055		G1704	0.820065		G40461	5.55556e-05
			ENSSSCG00000003368	0.726165		ssc_circ_043893	0.499751		G33932	0.556694		G404	0.337777
			ENSSSCG00000008197	0.640925		ssc_circ_074164	0.652012		G30650	0.344608		G3830	0.00200134
			ENSSSCG00000008190	0.859904		ssc_circ_054589	0.246801		G79	0.215923		G400	0.359439
			ENSSSCG00000031361	0.704885		ssc_circ_084938	0.486717		G8757	0.0417093		G44140	0.0495374
			ENSSSCG00000008192	0.890488		ssc_circ_063214	0.0932611		G33874	0.0617667		G6691	0.0769798
			ENSSSCG00000008193	0.430174		ssc_circ_003534	0.960221		G46590	0.0199323		G6342	0.0799797
			ENSSSCG00000003362	0.641378		ssc_circ_032243	0.100169		G20058	0.121425		G6341	0.0881514
			ENSSSCG00000023371	0.639521		ssc_circ_024197	0.212316		G7368	0.506678		G6347	0.187569
			ENSSSCG00000023377	0.603716		ssc_circ_086583	0.322554		G12153	0.341212		G6697	0.17374
			ENSSSCG00000023376	0.501882		ssc_circ_032246	0.334356		G14048	0.369607		G20202	0.31578
			ENSSSCG00000023374	0.407489		ssc_circ_021966	0.211502		G39761	0.614096		G45819	0.0421034
			ENSSSCG00000006901	0.949303		ssc_circ_019137	0.202644		G31652	0.356655		G41845	0.614658
			ENSSSCG00000006900	0.921023		ssc_circ_019136	0.248467		G47534	0.444358		G41842	0.441998
			ENSSSCG00000006903	0.776687		ssc_circ_010372	0.706029		G38520	0.0148273		G35598	0.0249764
			ENSSSCG00000006902	0.547784		ssc_circ_019132	0.24763		G5387	0.123953		G4273	0.00529412
			ENSSSCG00000006904	0.868499		ssc_circ_044269	0.314123		G4314	0.929478		G4272	0.0120852
			ENSSSCG00000013905	0.617825		ssc_circ_044264	0.481132		G5385	0.26239		G9610	0.00665571
			ENSSSCG00000013909	0.732486		ssc_circ_086685	0.147946		G33054	0.200178		G9611	0.131187
			ENSSSCG00000012050	0.583508		ssc_circ_050179	0.744743		G33058	0.130216		G44368	0.0489088
			ENSSSCG00000016204	0.618989		ssc_circ_086689	0.22926		G36122	0.00879953		G33569	0.0124699
			ENSSSCG00000000838	0.817504		ssc_circ_049130	0.097858		G20306	0.0105217		G9340	0.00814169
			ENSSSCG00000050071	0.121394		ssc_circ_049131	0.0984974		G2452	0.078443		G44360	0.11727
			ENSSSCG00000012709	0.178688		ssc_circ_049132	0.193389		G3731	0.79487		G44361	0.129877
			ENSSSCG00000014068	0.77917		ssc_circ_079022	0.14583		G42630	0.103621		G18292	0.00257685
			ENSSSCG00000013931	0.474947		ssc_circ_066982	0.568724		G38191	0.245878		ENSSSCG00000035032	0.283365
			ENSSSCG00000021902	0.678698		ssc_circ_066980	0.341646		G42097	0.000176471		G28598	0.101697
			ENSSSCG00000002368	0.686198		ssc_circ_055984	0.433562		G4913	0.164731		G28593	0.180764
			ENSSSCG00000012362	0.750759		ssc_circ_007200	0.776436		G11747	0.313764		G28591	0.0226147
			ENSSSCG00000012363	0.627088		ssc_circ_054853	0.267595		G20501	0.00517598		G28590	0.174303
			ENSSSCG00000012365	0.844387		ssc_circ_086428	0.563528		G8704	0.277127		G26755	0.0629497
			ENSSSCG00000012366	0.807696		ssc_circ_086422	0.783417		G46433	0.0502667		G26754	0.186103
			ENSSSCG00000012367	0.764305		ssc_circ_049251	0.112897		G32482	0.481757		G2992	0.185083
			ENSSSCG00000002361	0.508643		ssc_circ_049250	0.135684		G45347	0.221985		G24602	0.0400315
			ENSSSCG00000002363	0.86813		ssc_circ_005151	0.56127		G8979	0.0200417		G2999	0.13418
			ENSSSCG00000002367	0.529396		ssc_circ_000434	0.225611		G37027	0.0424323		G15537	0.577944
			ENSSSCG00000002366	0.474307		ssc_circ_041233	0.663911		G44778	0.27034		G41515	0.00154394
			ENSSSCG00000051475	0.12131		ssc_circ_041231	0.135222		G13251	0.0148299		G41510	0.157121
			ENSSSCG00000038772	0.479845		ssc_circ_036568	0.0435138		G7038	0.537566		G10833	0.0302719
			ENSSSCG00000038777	0.49505		ssc_circ_041234	0.84353		G48084	0.115533		ENSSSCG00000031192	0.0390124
			ENSSSCG00000038776	0.900231		ssc_circ_036566	0.445808		G43121	0.10976		G14432	0.20912
			ENSSSCG00000003508	0.619753		ssc_circ_033041	0.23691		G48082	0.11496		G16035	0.00517605
			ENSSSCG00000038774	0.838734		ssc_circ_059186	0.468349		G31157	0.363392		G16742	0.360611
			ENSSSCG00000008994	0.818074		ssc_circ_059182	0.164513		G48080	0.0217721		G13517	0.00746218
			ENSSSCG00000008995	0.650834		ssc_circ_061382	0.0898413		G47251	0.284484		G16036	0.0210049
			ENSSSCG00000038779	0.841437		ssc_circ_037211	0.857498		G16003	0.0783856		ENSSSCG00000031198	0.00947685
			ENSSSCG00000008997	0.543083		ssc_circ_047761	0.867941		G17410	0.211694		G16033	0.127118
			ENSSSCG00000008990	0.775799		ssc_circ_066367	0.119934		G14389	0.617132		G21150	0.111375
			ENSSSCG00000008991	0.734296		ssc_circ_002880	0.73942		G9584	0.0766471		G21153	0.130477
			ENSSSCG00000008993	0.0177056		ssc_circ_058584	0.416165		G20417	0.0323623		G21154	0.0167489
			ENSSSCG00000040204	0.318561		ssc_circ_066368	0.119286		G14463	0.0439358		G21402	0.0804541
			ENSSSCG00000040205	0.560088		ssc_circ_073535	0.369069		G23430	0.185664		G21400	0.147226
			ENSSSCG00000040207	0.184342		ssc_circ_073536	0.705382		G23432	0.585988		G38654	0.373705
			ENSSSCG00000006848	0.772445		ssc_circ_027754	0.458337		G41188	0.403056		G39874	0.121769
			ENSSSCG00000040202	0.773791		ssc_circ_033236	0.161503		G7290	0.668976		G43913	0.00170109
			ENSSSCG00000040203	0.798134		ssc_circ_056631	0.0197458		G5138	0.00472337		G43915	0.0418214
			ENSSSCG00000006845	0.882692		ssc_circ_027757	0.687166		G46774	0.138068		G2440	0.0215674
			ENSSSCG00000006846	0.472425		ssc_circ_051249	0.0345698		G45354	0.081381		G2441	0.0535482
			ENSSSCG00000040208	0.645027		ssc_circ_023619	0.221193		G46952	0.00764306		G2442	0.000911511
			ENSSSCG00000006841	0.580722		ssc_circ_023617	0.587193		G34081	0.656292		G2332	0.0249626
			ENSSSCG00000006842	0.299859		ssc_circ_072624	0.509625		G29910	0.773751		G2445	0.0240134
			ENSSSCG00000032860	0.419607		ssc_circ_072620	0.567389		G33432	0.218111		G2448	0.163085
			ENSSSCG00000040142	0.106238		ssc_circ_072621	0.27847		G45836	0.0195748		G45360	0.906587
			ENSSSCG00000005282	0.801996		ssc_circ_055720	0.107453		G14868	0.548233		G45363	0.00435043
			ENSSSCG00000006595	0.022289		ssc_circ_006559	0.323957		G28281	0.548167		G45362	0.00117512
			ENSSSCG00000006592	0.0661242		ssc_circ_022697	0.572048		G42029	0.157441		G45364	0.0171935
			ENSSSCG00000040146	0.257002		ssc_circ_080747	0.628534		G47958	0.0132096		G2339	0.00295651
			ENSSSCG00000040145	0.36396		ssc_circ_080743	0.618584		G26577	0.254723		G10965	0.0179665
			ENSSSCG00000040144	0.604784		ssc_circ_095844	0.0994666		G28036	0.0322136		G15755	0.0309114
			ENSSSCG00000013111	0.317778		ssc_circ_091919	0.145804		G33302	0.0155804		G14430	0.397327
			ENSSSCG00000003642	0.707401		ssc_circ_039439	0.223074		G37299	0.101309		G37535	0.135977
			ENSSSCG00000007469	0.730801		ssc_circ_051401	0.177185		G42742	0.251267		G1978	0.531266
			ENSSSCG00000007465	0.748041		ssc_circ_091916	0.854758		G46798	0.0125329		G27802	0.0666296
			ENSSSCG00000007464	0.109593		ssc_circ_030333	0.911308		G12576	0.0265278		G10969	0.411768
			ENSSSCG00000007466	0.861355		ssc_circ_092938	0.87287		G31275	0.0207027		G15750	0.0989257
			ENSSSCG00000007460	0.822251		ssc_circ_092930	0.374915		G34709	0.0517433		G5878	0.0439797
			ENSSSCG00000007463	0.717807		ssc_circ_047186	0.267316		G16201	0.5161		G23917	0.00918032
			ENSSSCG00000007462	0.580345		ssc_circ_047182	0.0565173		G40925	0.307337		G5876	0.038031
			ENSSSCG00000038801	0.714709		ssc_circ_003008	0.125325		G31272	0.00223529		ENSSSCG00000033282	0.0860714
			ENSSSCG00000029262	0.929925		ssc_circ_092937	0.201844		G35792	0.267832		G15218	0.177354
			ENSSSCG00000029261	0.08917		ssc_circ_068931	0.574047		G34877	0.0829006		G12939	0.00611705
			ENSSSCG00000038802	0.441608		ssc_circ_031111	0.439061		G10814	0.244555		G12932	0.0222083
			ENSSSCG00000038805	0.55838		ssc_circ_090205	0.17438		G31658	0.319279		G15213	0.0177923
			ENSSSCG00000038804	0.321679		ssc_circ_090206	0.180342		G7428	0.0403503		G15214	0.00114925
			ENSSSCG00000038807	0.737581		ssc_circ_090207	0.182685		G41822	0.215143		G15216	0.0468259
			ENSSSCG00000038806	0.689099		ssc_circ_090200	0.130467		G45455	0.295623		G12937	0.24986
			ENSSSCG00000048125	0.519497		ssc_circ_081644	0.316328		G3754	0.54951		G18429	0.0416742
			ENSSSCG00000018019	0.800892		ssc_circ_090202	0.167024		G47554	0.537504		G18420	0.0535856
			ENSSSCG00000029268	0.792415		ssc_circ_090203	0.168266		G10619	0.00190909		G18421	0.364683
			ENSSSCG00000038558	0.704148		ssc_circ_034091	0.872786		G17211	0.338646		G18136	0.0278389
			ENSSSCG00000037615	0.109575		ssc_circ_025470	0.230093		G39760	0.0343438		G18134	0.0547534
			ENSSSCG00000015558	0.8893		ssc_circ_095925	0.295002		G17567	0.16513		G18135	0.000442623
			ENSSSCG00000031103	0.892045		ssc_circ_095922	0.211102		G47046	0.303191		G4473	0.972089
			ENSSSCG00000048439	0.87981		ssc_circ_089746	0.983109		G33659	0.190678		G15076	0.0292107
			ENSSSCG00000037617	0.849494		ssc_circ_089743	0.321775		G346	0.00342989		G4470	0.96835
			ENSSSCG00000031389	0.173003		ssc_circ_047989	0.175273		G27390	0.00113986		G4477	0.893211
			ENSSSCG00000031388	0.582607		ssc_circ_029750	0.471317		G43776	0.344501		G15071	0.278072
			ENSSSCG00000013012	0.654037		ssc_circ_034899	0.222117		G37689	0.225821		G4475	0.196331
			ENSSSCG00000013015	0.693607		ssc_circ_021106	0.160349		G11815	0.0978788		G23129	0.138201
			ENSSSCG00000004813	0.524802		ssc_circ_025611	0.373729		G37686	0.313286		G42356	0.0120981
			ENSSSCG00000013017	0.847591		ssc_circ_025615	0.271809		G30110	0.480212		G36910	0.33485
			ENSSSCG00000013016	0.814003		ssc_circ_032947	0.102096		G38573	0.0817128		G36663	0.0323275
			ENSSSCG00000031381	0.678656		ssc_circ_071395	0.322198		G33654	0.228936		G36912	0.042879
			ENSSSCG00000031380	0.615244		ssc_circ_060032	0.394114		G33656	0.0623494		G27661	0.12743
			ENSSSCG00000031382	0.355136		ssc_circ_009511	0.949151		G41017	0.541886		G46188	0.500258
			ENSSSCG00000016982	0.491501		ssc_circ_018745	0.238905		G12436	0.0118801		ENSSSCG00000038456	0.163577
			ENSSSCG00000039604	0.0642991		ssc_circ_061207	0.531352		G25271	0.00219597		G24860	0.191265
			ENSSSCG00000045446	0.337491		ssc_circ_061200	0.163277		G45225	0.391911		G47322	0.341146
			ENSSSCG00000028025	0.743869		ssc_circ_061201	0.408986		G29866	0.0408424		G47325	0.0189529
			ENSSSCG00000028022	0.604969		ssc_circ_050917	0.077576		G6395	0.0519267		G36000	0.215729
			ENSSSCG00000028020	0.714696		ssc_circ_094520	0.757257		G5291	0.706314		G36004	0.0198209
			ENSSSCG00000039603	0.135597		ssc_circ_094523	0.928049		G25279	0.0365109		G47608	0.00484107
			ENSSSCG00000032846	0.726353		ssc_circ_017039	0.801069		G21325	0.111421		G10797	0.0647305
			ENSSSCG00000003729	0.849795		ssc_circ_061208	0.36057		G21716	0.682175		G10795	0.15938
			ENSSSCG00000032843	0.502155		ssc_circ_061209	0.678262		G7145	0.0153461		G27723	0.0690663
			ENSSSCG00000039609	0.462399		ssc_circ_091007	0.669714		G19507	0.00466102		G46450	0.944883
			ENSSSCG00000016629	0.872838		ssc_circ_094526	0.248252		G37205	0.330696		G46983	0.298595
			ENSSSCG00000016628	0.809565		ssc_circ_012026	0.537404		G7141	0.255788		G46984	0.212669
			ENSSSCG00000016199	0.515582		ssc_circ_045724	0.485023		G7061	0.0173546		G46986	0.0283526
			ENSSSCG00000029196	0.831823		ssc_circ_045727	0.369018		G37627	0.00469281		G46987	0.124986
			ENSSSCG00000031624	0.124422		ssc_circ_083863	0.274231		G15362	0.20785		G35292	0.779809
			ENSSSCG00000022784	0.647693		ssc_circ_012021	0.525051		G37591	0.404886		G35290	0.00168655
			ENSSSCG00000016621	0.809546		ssc_circ_045729	0.391323		G25184	0.00648866		G35294	0.0230041
			ENSSSCG00000016620	0.718554		ssc_circ_013995	0.876123		G29780	0.118787		G43007	0.205508
			ENSSSCG00000016623	0.721775		ssc_circ_073892	0.164896		G47034	0.138763		G17513	0.00348004
			ENSSSCG00000025206	0.851556		ssc_circ_046637	0.615161		G7447	0.00890058		G43005	0.139994
			ENSSSCG00000016625	0.772598		ssc_circ_046635	0.507327		G18415	0.115064		G8939	0.0708372
			ENSSSCG00000029198	0.890855		ssc_circ_024056	0.252263		G30570	0.0295425		G42095	0.00171186
			ENSSSCG00000016627	0.808881		ssc_circ_073894	0.611333		G26257	0.523418		G43009	0.012714
			ENSSSCG00000016626	0.794135		ssc_circ_024055	0.328798		G18946	0.0981218		G33990	0.645746
			ENSSSCG00000051291	0.259158		ssc_circ_091346	0.319838		G32	0.786351		G40076	0.804656
			ENSSSCG00000021232	0.583892		ssc_circ_074378	0.333589		G34192	0.495434		G11828	0.015637
			ENSSSCG00000009489	0.831974		ssc_circ_083460	0.295616		G20263	0.248683		G10427	0.0778067
			ENSSSCG00000009488	0.590402		ssc_circ_036024	0.143718		G9390	0.0120174		ENSSSCG00000039279	0.0350134
			ENSSSCG00000021236	0.770892		ssc_circ_036027	0.99994		G22419	0.229734		G11820	0.185185
			ENSSSCG00000021217	0.862992		ssc_circ_045581	0.0314603		G43649	0.622135		G24317	0.0155522
			ENSSSCG00000009485	0.790736		ssc_circ_044671	0.148372		G27711	0.0146849		G24311	0.0118623
			ENSSSCG00000009486	0.483688		ssc_circ_086168	0.595989		G38560	0.0120759		G29955	0.251937
			ENSSSCG00000009480	0.716583		ssc_circ_064090	0.710414		G28243	0.176462		G24313	0.0663501
			ENSSSCG00000009482	0.783653		ssc_circ_070276	0.0699403		G34037	0.0166356		G24319	0.127205
			ENSSSCG00000043781	0.535334		ssc_circ_070271	0.666185		G5183	0.101606		G34745	0.143585
			ENSSSCG00000009735	0.510155		ssc_circ_078251	0.277731		G13712	0.205861		G34744	0.00418258
			ENSSSCG00000010660	0.519765		ssc_circ_085330	0.171883		G48116	0.0660894		G41666	0.211618
			ENSSSCG00000009733	0.7259		ssc_circ_078256	0.359027		G48557	0.28409		G40678	0.12817
			ENSSSCG00000009732	0.18221		ssc_circ_089638	0.49498		G1744	0.0821217		ENSSSCG00000031460	0.205535
			ENSSSCG00000010665	0.899848		ssc_circ_074958	0.0513514		G15062	0.00665834		G7460	0.126891
			ENSSSCG00000009730	0.227541		ssc_circ_023244	0.592696		G36571	0.0433829		G40670	0.0610002
			ENSSSCG00000043789	0.159477		ssc_circ_027502	0.0894742		G1597	0.0382726		G32121	0.445663
			ENSSSCG00000010669	0.772701		ssc_circ_027505	0.265879		G16305	0.302411		G40675	0.0505877
			ENSSSCG00000003646	0.709701		ssc_circ_027508	0.101459		G3063	0.0179974		G40676	0.278414
			ENSSSCG00000009739	0.572296		ssc_circ_087743	0.127907		G42161	0.0583013		G41989	0.67132
			ENSSSCG00000009738	0.815563		ssc_circ_054446	0.945802		G15023	0.810408		G30405	0.386356
			ENSSSCG00000001100	0.801025		ssc_circ_001863	0.479891		G4466	0.0817294		G30406	0.131652
			ENSSSCG00000006333	0.754724		ssc_circ_054116	0.620438		G1598	0.210617		G30155	0.31022
			ENSSSCG00000014157	0.896656		ssc_circ_044184	0.847515		G42168	0.0347026		ENSSSCG00000034247	0.0875233
			ENSSSCG00000006331	0.856391		ssc_circ_054448	0.560709		G4213	0.0908003		G35433	0.000595432
			ENSSSCG00000006336	0.208344		ssc_circ_055532	0.902837		G48459	0.0701414		ENSSSCG00000034245	0.182208
			ENSSSCG00000001105	0.833931		ssc_circ_050726	0.192437		G33712	0.0891376		G41981	0.980742
			ENSSSCG00000006335	0.477565		ssc_circ_005525	0.558375		G80	0.00320281		G41980	0.224628
			ENSSSCG00000017864	0.719979		ssc_circ_063110	0.0646087		G11286	0.0388465		G41983	0.0844915
			ENSSSCG00000017865	0.682006		ssc_circ_040354	0.471744		G20639	0.0794107		ENSSSCG00000034248	0.147917
			ENSSSCG00000006338	0.807948		ssc_circ_041918	0.0686314		G48451	0.786963		G41984	0.781605
			ENSSSCG00000001459	0.353073		ssc_circ_077543	0.449018		G32725	0.155984		G35438	0.142296
			ENSSSCG00000017861	0.772264		ssc_circ_066525	0.639473		G22131	0.198385		G1153	0.165058
			ENSSSCG00000017862	0.781964		ssc_circ_077544	0.544165		G6486	0.119521		G43057	0.0427205
			ENSSSCG00000017863	0.723303		ssc_circ_082214	0.308194		G24972	0.0242872		G1155	0.0312119
			ENSSSCG00000000920	0.785644		ssc_circ_090199	0.299693		G18648	0.466982		G1159	0.00777054
			ENSSSCG00000022786	0.701322		ssc_circ_019658	0.127139		G43022	0.124118		G1406	0.00232627
			ENSSSCG00000034921	0.801217		ssc_circ_015105	0.152415		G21854	0.00505569		G1401	0.0152367
			ENSSSCG00000016449	0.0836397		ssc_circ_062307	0.927346		G46195	0.00407895		G39044	0.0492775
			ENSSSCG00000016448	0.680491		ssc_circ_074559	0.326123		G45645	0.0782266		G45451	0.0109449
			ENSSSCG00000016444	0.217763		ssc_circ_015102	0.121817		G35479	0.138464		G45779	0.0306722
			ENSSSCG00000012883	0.758111		ssc_circ_064410	0.136852		G42945	0.0389606		G6759	0.131528
			ENSSSCG00000016441	0.782583		ssc_circ_021379	0.105179		G21896	0.000617647		G6755	0.304691
			ENSSSCG00000037869	0.723891		ssc_circ_069355	0.641807		G42665	0.301881		G45772	0.0113491
			ENSSSCG00000016443	0.212237		ssc_circ_021370	0.0646835		G7552	0.000583333		G2832	0.140436
			ENSSSCG00000016442	0.463372		ssc_circ_021371	0.0634768		G29127	0.65158		G2834	0.216009
			ENSSSCG00000000854	0.644827		ssc_circ_021372	0.0628707		G10395	0.208848		G21091	0.347867
			ENSSSCG00000000857	0.874196		ssc_circ_021373	0.062263		G16044	0.200532		G21092	0.0200446
			ENSSSCG00000000856	0.81878		ssc_circ_021374	0.0616534		G43087	0.0142557		G40164	0.0392471
			ENSSSCG00000016997	0.777957		ssc_circ_021375	0.0510117		G43084	0.086676		G12150	0.0405719
			ENSSSCG00000034924	0.60892		ssc_circ_021376	0.0500202		G38530	0.295128		G12156	0.0630182
			ENSSSCG00000000853	0.806397		ssc_circ_021377	0.0496077		G8462	0.506113		G48499	0.00629268
			ENSSSCG00000047498	0.174724		ssc_circ_025868	0.558422		G7393	0.0880555		G16139	0.234446
			ENSSSCG00000016321	0.561055		ssc_circ_025869	0.558845		G14388	0.617143		G42632	0.193686
			ENSSSCG00000016999	0.750163		ssc_circ_034156	0.147593		G43248	0.0472695		G42985	0.127829
			ENSSSCG00000016998	0.859056		ssc_circ_059647	0.165067		G20458	0.00032042		G10880	0.372041
			ENSSSCG00000000859	0.475429		ssc_circ_025864	0.934586		G5272	0.351917		G47281	0.195855
			ENSSSCG00000000858	0.564817		ssc_circ_025865	0.627695		G18432	0.158211		G10888	0.0101443
			ENSSSCG00000010595	0.602725		ssc_circ_059640	0.454719		G36871	0.042747		G12031	0.688356
			ENSSSCG00000043165	0.867754		ssc_circ_003259	0.6491		G21926	0.822391		G44774	0.000633307
			ENSSSCG00000010597	0.927496		ssc_circ_067364	0.230586		G34294	0.464838		G33176	0.0336544
			ENSSSCG00000010591	0.576852		ssc_circ_069681	0.310082		G34359	0.526471		G12035	0.403589
			ENSSSCG00000010593	0.843298		ssc_circ_003253	0.855109		G20455	0.0198137		G12037	0.00798692
			ENSSSCG00000015276	0.761237		ssc_circ_003256	0.129547		G36208	0.0672387		G30719	0.659545
			ENSSSCG00000015559	0.677432		ssc_circ_042937	0.733946		G48023	0.395943		G40858	0.0541465
			ENSSSCG00000010599	0.693922		ssc_circ_093257	0.836658		G48140	0.135551		G23949	0.0177058
			ENSSSCG00000043169	0.664383		ssc_circ_011604	0.772363		G14149	0.191613		G23940	0.456316
			ENSSSCG00000037547	0.376229		ssc_circ_047370	0.326765		G15401	0.126694		G23945	0.0272206
			ENSSSCG00000008092	0.535007		ssc_circ_022882	0.332463		G23933	0.17587		G20414	0.00135197
			ENSSSCG00000032531	0.909884		ssc_circ_043182	0.94145		G34835	0.209492		G17301	0.0663819
			ENSSSCG00000016322	0.328144		ssc_circ_046356	0.101638		G4306	0.482381		G32378	0.00456976
			ENSSSCG00000007058	0.859211		ssc_circ_043188	0.362774		G19631	0.170802		G41184	0.306284
			ENSSSCG00000042447	0.787056		ssc_circ_094204	0.0684911		G13289	0.0080186		G32374	0.0086224
			ENSSSCG00000007881	0.833138		ssc_circ_036800	0.260916		G47261	0.339731		G45170	0.10564
			ENSSSCG00000015272	0.391771		ssc_circ_085187	0.539059		G26077	0.000630382		G45173	0.00137603
			ENSSSCG00000027045	0.307749		ssc_circ_081747	0.0984335		G26074	0.00951064		G3124	0.212496
			ENSSSCG00000027046	0.910967		ssc_circ_051678	0.10614		G17440	0.239406		G3126	0.000333333
			ENSSSCG00000027041	0.175546		ssc_circ_081740	0.380718		G19492	0.91697		G3121	0.0324571
			ENSSSCG00000012551	0.77391		ssc_circ_081748	0.818608		G30802	0.878646		G3123	0.0179396
			ENSSSCG00000003736	0.909941		ssc_circ_089534	0.871015		G30804	0.0940378		G3128	0.04244
			ENSSSCG00000042785	0.133352		ssc_circ_051676	0.107918		G43018	0.00588095		G42181	0.0940859
			ENSSSCG00000003722	0.887008		ssc_circ_011609	0.26616		G25829	0.19634		G32971	0.0247849
			ENSSSCG00000045520	0.181234		ssc_circ_051677	0.10703		G6959	0.00836583		G15682	0.613819
			ENSSSCG00000001882	0.631235		ssc_circ_089248	0.178959		G46746	0.439025		G28780	0.200763
			ENSSSCG00000023829	0.765588		ssc_circ_076362	0.225778		G912	0.0831289		G16484	0.00136933
			ENSSSCG00000009472	0.874593		ssc_circ_076361	0.26481		G45941	0.0966334		G16485	0.0944143
			ENSSSCG00000000271	0.610883		ssc_circ_064673	0.53815		G6956	0.349193		G26571	0.0476489
			ENSSSCG00000000273	0.38505		ssc_circ_051673	0.426451		G10536	0.0553271		G40026	0.230943
			ENSSSCG00000000272	0.816058		ssc_circ_085451	0.858713		G10537	0.39687		G4860	0.00914813
			ENSSSCG00000000275	0.773935		ssc_circ_020422	0.845339		G43476	0.215362		G4864	0.0295641
			ENSSSCG00000000274	0.874597		ssc_circ_085459	0.850208		G30247	0.00670436		G4869	0.616405
			ENSSSCG00000000277	0.225542		ssc_circ_035201	0.208426		G30242	0.199923		G43583	0.0575291
			ENSSSCG00000000276	0.7836		ssc_circ_035202	0.370386		G19615	0.429728		G43582	0.186446
			ENSSSCG00000000279	0.870267		ssc_circ_081295	0.260481		G21891	0.555356		G43581	0.0460307
			ENSSSCG00000000278	0.841334		ssc_circ_081296	0.108234		G8009	0.148443		G29895	0.189119
			ENSSSCG00000012604	0.560156		ssc_circ_035208	0.114396		G35806	0.262699		G43587	0.086202
			ENSSSCG00000035018	0.847978		ssc_circ_006766	0.0736742		G32260	0.0307404		G28858	0.180276
			ENSSSCG00000016047	0.870855		ssc_circ_022487	0.176556		G39428	0.654019		G36276	0.0428023
			ENSSSCG00000033127	0.124818		ssc_circ_022480	0.52015		G29947	0.356056		G43588	0.166758
			ENSSSCG00000026318	0.853002		ssc_circ_025130	0.611425		G44880	0.383348		G18303	0.06884
			ENSSSCG00000001444	0.522957		ssc_circ_025131	0.622143		G22177	0.0116694		G41723	0.0756921
			ENSSSCG00000007052	0.75396		ssc_circ_062936	0.483151		G10861	0.367412		G18309	0.037
			ENSSSCG00000036446	0.743695		ssc_circ_008343	0.284051		G37555	0.0436379		G11215	0.0375649
			ENSSSCG00000012558	0.570813		ssc_circ_054329	0.374562		G40662	0.059218		G11216	0.281002
			ENSSSCG00000026317	0.6885		ssc_circ_095004	0.145399		G26326	0.515661		G11217	0.351671
			ENSSSCG00000017712	0.835581		ssc_circ_095007	0.337733		G7890	0.381975		G11213	0.160961
			ENSSSCG00000017713	0.474929		ssc_circ_057022	0.749399		G20073	0.356963		G27326	0.0414022
			ENSSSCG00000011593	0.691665		ssc_circ_077700	0.219509		G3694	0.03264		G27329	0.0614593
			ENSSSCG00000017717	0.818894		ssc_circ_084582	0.355973		G29890	0.215949		G27328	0.0273628
			ENSSSCG00000036443	0.853256		ssc_circ_013050	0.657844		G31542	0.854625		G19431	0.00478726
			ENSSSCG00000008464	0.897979		ssc_circ_066543	0.251841		G22078	0.636412		G19434	0.119326
			ENSSSCG00000008465	0.407964		ssc_circ_016020	0.792145		G26458	0.0115373		G19435	0.152017
			ENSSSCG00000008466	0.154336		ssc_circ_013501	0.510316		G43941	0.0048775		G24679	0.130494
			ENSSSCG00000008467	0.891875		ssc_circ_043326	0.400981		G26105	0.00098413		G19438	0.0803359
			ENSSSCG00000014100	0.81606		ssc_circ_096063	0.00388082		G39859	0.00140909		G24670	0.0201649
			ENSSSCG00000014101	0.796583		ssc_circ_045444	0.531352		G26103	0.175875		G26812	0.0479932
			ENSSSCG00000029855	0.462858		ssc_circ_005704	0.528033		G43945	0.105848		G26813	0.563652
			ENSSSCG00000029857	0.833684		ssc_circ_010973	0.244196		G44083	0.0799461		G43769	0.150259
			ENSSSCG00000008468	0.715383		ssc_circ_082982	0.860713		G1026	0.18482		G39136	0.0296359
			ENSSSCG00000014108	0.72156		ssc_circ_082986	0.657863		G30132	0.0825626		G43765	0.00839554
			ENSSSCG00000023166	0.303533		ssc_circ_084684	0.290059		G1020	0.229382		G9979	0.0474537
			ENSSSCG00000005184	0.805356		ssc_circ_078390	0.423579		G15830	0.027355		G39603	0.00663636
			ENSSSCG00000023165	0.49154		ssc_circ_054612	0.41305		G9061	0.053954		G39605	0.0840215
			ENSSSCG00000023162	0.500344		ssc_circ_054610	0.219514		G6044	0.00455294		G34412	0.141475
			ENSSSCG00000001099	0.828786		ssc_circ_078394	0.653987		G11677	0.0135102		G7025	0.160036
			ENSSSCG00000003721	0.541702		ssc_circ_006375	0.619392		G34496	0.0651422		G27499	0.00415948
			ENSSSCG00000005186	0.823596		ssc_circ_054614	0.626529		G3434	0.00883651		G27498	0.0331792
			ENSSSCG00000023169	0.828295		ssc_circ_044864	0.109661		G42536	0.0890474		G38950	0.0486959
			ENSSSCG00000010840	0.889918		ssc_circ_032009	0.750611		G9168	0.234142		G29438	0.0565337
			ENSSSCG00000036970	0.82618		ssc_circ_094451	0.210474		G4425	0.0116857		G29435	0.0639397
			ENSSSCG00000010849	0.955423		ssc_circ_032004	0.606428		G34491	0.219444		G27497	0.270044
			ENSSSCG00000034493	0.553798		ssc_circ_004651	0.103654		G7262	0.0912386		G40621	0.0577699
			ENSSSCG00000034490	0.217891		ssc_circ_088374	0.42436		G48083	0.145644		G38958	0.000854839
			ENSSSCG00000034491	0.687093		ssc_circ_017197	0.614348		G4586	0.0027085		G29430	0.221956
			ENSSSCG00000005229	0.808792		ssc_circ_018352	0.299732		G24447	0.382007		G36494	0.0366048
			ENSSSCG00000005228	0.618288		ssc_circ_019338	0.37576		G29309	0.0107496		G36496	0.0830217
			ENSSSCG00000034494	0.571699		ssc_circ_087352	0.040386		G40590	0.0860011		G33370	0.00373514
			ENSSSCG00000034495	0.868348		ssc_circ_019330	0.878985		G24933	0.0471695		G7259	0.161035
			ENSSSCG00000005225	0.920004		ssc_circ_082186	0.693191		G4254	0.028201		G31054	0.00731011
			ENSSSCG00000005224	0.838157		ssc_circ_087355	0.0141523		G40595	0.00808243		G31056	0.0173384
			ENSSSCG00000005227	0.77904		ssc_circ_079629	0.0943984		G13917	0.307396		G31057	0.00149838
			ENSSSCG00000005221	0.638583		ssc_circ_032262	0.0664263		G47518	0.581354		G31051	0.0452449
			ENSSSCG00000005220	0.690666		ssc_circ_060262	0.148467		G23619	0.0212633		G10168	0.00656557
			ENSSSCG00000005222	0.750542		ssc_circ_018538	0.908821		G14207	0.00286854		G10163	0.000581395
			ENSSSCG00000029621	0.639658		ssc_circ_017370	0.112014		G48411	0.032944		G33378	0.468626
			ENSSSCG00000005731	0.657962		ssc_circ_018537	0.196538		G48412	0.0295233		ENSSSCG00000033751	0.0642498
			ENSSSCG00000005730	0.670118		ssc_circ_019485	0.318192		G48413	0.350824		G10301	0.317901
			ENSSSCG00000005737	0.544473		ssc_circ_010357	0.148504		G40674	0.129945		G36224	0.175087
			ENSSSCG00000003405	0.882662		ssc_circ_010355	0.180245		G46936	0.0971391		G10307	0.000883911
			ENSSSCG00000045641	0.715381		ssc_circ_019482	0.251858		G15586	0.0115719		G10306	0.00162051
			ENSSSCG00000005738	0.751661		ssc_circ_069537	0.882135		G4092	0.588499		G14515	0.721061
			ENSSSCG00000011596	0.201394		ssc_circ_071027	0.0310429		G37724	0.54369		G28145	0.000910755
			ENSSSCG00000014207	0.901924		ssc_circ_071022	0.531216		G37725	0.075317		G25231	0.120285
			ENSSSCG00000003775	0.885457		ssc_circ_044245	0.563946		G34641	0.0568812		G28148	0.407917
			ENSSSCG00000008054	0.628823		ssc_circ_005319	0.0982238		G19618	0.0385007		G25234	0.0237786
			ENSSSCG00000003777	0.768305		ssc_circ_049118	0.10529		G27002	0.339487		G9986	0.0272691
			ENSSSCG00000003776	0.584066		ssc_circ_050117	0.0856283		G14746	0.644893		G1107	0.0015
			ENSSSCG00000003771	0.917467		ssc_circ_058344	0.388505		G9903	0.440818		G1364	0.0697243
			ENSSSCG00000003770	0.830976		ssc_circ_058342	0.0987792		G24749	0.0337215		G1366	0.0894626
			ENSSSCG00000003773	0.789689		ssc_circ_002504	0.273479		G28934	0.101061		G8232	0.0188006
			ENSSSCG00000003772	0.832376		ssc_circ_033200	0.12008		G31763	0.709111		G8235	0.00589694
			ENSSSCG00000033152	0.117956		ssc_circ_059434	0.763673		G13720	0.231171		G8234	0.279478
			ENSSSCG00000033153	0.119483		ssc_circ_059430	0.422889		G1737	0.141652		G8237	0.00315407
			ENSSSCG00000036431	0.789758		ssc_circ_059344	0.596798		G34998	0.046208		G8236	0.00459459
			ENSSSCG00000003779	0.507963		ssc_circ_060659	0.805217		G32858	0.130414		G29899	0.00105536
			ENSSSCG00000040920	0.928458		ssc_circ_032918	0.10667		G4045	0.1798		G29898	0.131174
			ENSSSCG00000036434	0.601747		ssc_circ_086400	0.139691		G30706	0.0784444		G35600	0.00802097
			ENSSSCG00000040922	0.823485		ssc_circ_049234	0.613036		G18333	0.452585		G44169	0.0174756
			ENSSSCG00000003404	0.661383		ssc_circ_036582	0.400167		G64	0.0438092		G6325	0.0707835
			ENSSSCG00000006431	0.792201		ssc_circ_027191	0.622127		G65	0.00194129		G9187	0.01084
			ENSSSCG00000028629	0.116369		ssc_circ_027197	0.877506		G46067	0.064477		G40114	0.00107843
			ENSSSCG00000050716	0.233054		ssc_circ_027195	0.242469		G4518	0.502667		G19730	0.00372353
			ENSSSCG00000050245	0.73689		ssc_circ_093217	0.307487		G29230	0.530917		G40113	0.0321642
			ENSSSCG00000050244	0.901959		ssc_circ_049584	0.24562		G20496	0.013239		G33767	0.19731
			ENSSSCG00000012625	0.667789		ssc_circ_047747	0.0979813		G5985	0.0419704		G4253	0.00207946
			ENSSSCG00000012624	0.791682		ssc_circ_049581	0.249877		G14508	0.081035		G30091	0.00198989
			ENSSSCG00000012627	0.41579		ssc_circ_049580	0.2816		G31316	0.10787		G20777	0.0115128
			ENSSSCG00000012994	0.475125		ssc_circ_093215	0.446194		G22325	0.002		G30098	0.0516113
			ENSSSCG00000012621	0.715389		ssc_circ_049589	0.0391053		G28805	0.0608201		G17305	0.00231618
			ENSSSCG00000012620	0.625739		ssc_circ_072429	0.637834		G36528	0.00444118		G17654	0.0171087
			ENSSSCG00000012623	0.681648		ssc_circ_066304	0.248349		G19472	0.910601		G17652	0.0105838
			ENSSSCG00000012622	0.776614		ssc_circ_093863	0.497697		G34542	0.593138		G17653	0.0134235
			ENSSSCG00000037527	0.581288		ssc_circ_056614	0.371752		G48560	0.281711		G17651	0.00121925
			ENSSSCG00000037526	0.240776		ssc_circ_056611	0.720827		G48561	0.284197		G8585	0.0140101
			ENSSSCG00000037524	0.0214142		ssc_circ_087444	0.928256		G48562	0.284151		G17308	0.425252
			ENSSSCG00000034728	0.61252		ssc_circ_095867	0.244163		G36939	0.252123		G29235	0.0506607
			ENSSSCG00000037522	0.690067		ssc_circ_051640	0.0219232		G582	0.168426		G29234	0.0466174
			ENSSSCG00000012999	0.640012		ssc_circ_070738	0.170806		G22592	0.240088		G22957	0.0121406
			ENSSSCG00000012998	0.568481		ssc_circ_051648	0.467448		G48341	0.267431		G22956	0.022329
			ENSSSCG00000032548	0.124476		ssc_circ_057564	0.278316		G45111	0.276052		G29231	0.232913
			ENSSSCG00000032549	0.788842		ssc_circ_057566	0.161508		G37606	0.0385779		G22953	0.333374
			ENSSSCG00000021837	0.712352		ssc_circ_057563	0.321451		G48061	0.289155		G29232	0.170433
			ENSSSCG00000021834	0.419985		ssc_circ_023678	0.443235		G13082	0.608907		G22958	0.434325
			ENSSSCG00000032541	0.404084		ssc_circ_072640	0.350534		G32703	0.0586498		ENSSSCG00000032998	0.42214
			ENSSSCG00000032544	0.789111		ssc_circ_055705	0.494183		G9583	0.385962		G32498	0.00494334
			ENSSSCG00000011714	0.813375		ssc_circ_072644	0.255943		G48065	0.00980241		G16014	0.0408438
			ENSSSCG00000011717	0.550663		ssc_circ_055700	0.835092		G5582	0.407133		G16010	0.334868
			ENSSSCG00000011710	0.823817		ssc_circ_076081	0.467529		G46713	0.00211187		G32495	0.0216757
			ENSSSCG00000011712	0.175755		ssc_circ_080766	0.107517		G48066	0.00305128		G29159	0.287653
			ENSSSCG00000011713	0.0720714		ssc_circ_080767	0.0735082		G4738	0.454964		G29152	0.0076864
			ENSSSCG00000036656	0.147606		ssc_circ_080764	0.448757		G34655	0.46432		G8096	0.203982
			ENSSSCG00000042971	0.269355		ssc_circ_011024	0.967034		G26324	0.186396		G5126	0.0384344
			ENSSSCG00000029626	0.71261		ssc_circ_080762	0.282439		G40847	0.260509		G33545	0.00686308
			ENSSSCG00000011718	0.813848		ssc_circ_080763	0.525471		G38434	0.41833		G44346	0.0775911
			ENSSSCG00000006288	0.416126		ssc_circ_011753	0.248012		G23973	0.0963987		G44340	0.0507798
			ENSSSCG00000045257	0.144023		ssc_circ_011752	0.248747		G30840	0.136181		G33810	0.0151837
			ENSSSCG00000023783	0.105812		ssc_circ_063879	0.582062		G30841	0.000482759		G44343	0.51774
			ENSSSCG00000013579	0.148324		ssc_circ_011758	0.358008		G26331	0.152453		G33818	0.0538916
			ENSSSCG00000012546	0.754178		ssc_circ_080768	0.0784712		G13827	0.942687		G21427	0.0121037
			ENSSSCG00000034879	0.759979		ssc_circ_080769	0.0785515		G26339	0.390885		G45341	0.304945
			ENSSSCG00000023784	0.814469		ssc_circ_004593	0.510102		G13848	0.0189386		G32140	0.591419
			ENSSSCG00000023785	0.530631		ssc_circ_004260	0.363579		G45603	0.866634		G39858	0.03744
			ENSSSCG00000013572	0.728398		ssc_circ_051396	0.464808		G18997	0.0559635		G32145	0.00951613
			ENSSSCG00000013573	0.407449		ssc_circ_003067	0.830754		G10643	0.0135614		G32144	0.204066
			ENSSSCG00000013570	0.710645		ssc_circ_057708	0.190413		G7812	0.573902		G39854	0.365755
			ENSSSCG00000013571	0.25121		ssc_circ_006682	0.324372		G14476	0.0814868		G880	0.0357717
			ENSSSCG00000013576	0.67953		ssc_circ_058919	0.818738		G24843	0.21413		G32149	0.00483849
			ENSSSCG00000012902	0.734442		ssc_circ_090224	0.332057		G28381	0.49899		G32148	0.0626884
			ENSSSCG00000013575	0.25677		ssc_circ_031175	0.834285		G20409	0.159508		G885	0.0023193
			ENSSSCG00000004172	0.791934		ssc_circ_058910	0.414984		G4404	0.00322563		G27863	0.0783409
			ENSSSCG00000009901	0.496675		ssc_circ_058911	0.416673		G3800	0.585311		G27861	0.0653332
			ENSSSCG00000012903	0.675286		ssc_circ_046835	0.299528		G14870	0.0103213		G27866	0.037252
			ENSSSCG00000031426	0.831067		ssc_circ_021291	0.430992		G29907	0.567052		G27865	0.316206
			ENSSSCG00000004177	0.781597		ssc_circ_074496	0.602486		G26095	0.300314		G27868	0.134907
			ENSSSCG00000012199	0.561119		ssc_circ_021295	0.607836		G26096	0.267811		G27869	0.00120921
			ENSSSCG00000012198	0.181093		ssc_circ_021294	0.523857		G37857	0.00081821		G37519	0.220759
			ENSSSCG00000012197	0.071699		ssc_circ_008591	0.291064		G13069	0.746298		G1958	0.310653
			ENSSSCG00000012196	0.918112		ssc_circ_074499	0.299189		G1357	0.087695		G10947	0.171807
			ENSSSCG00000004178	0.783014		ssc_circ_074498	0.320676		G1812	0.0364773		G1951	0.0436113
			ENSSSCG00000004179	0.252586		ssc_circ_061652	0.295882		G46880	0.00873036		G38726	0.0022
			ENSSSCG00000012193	0.197285		ssc_circ_089984	0.563668		G10820	0.455396		G37040	0.00683102
			ENSSSCG00000012192	0.417484		ssc_circ_079687	0.505108		G27867	0.202971		G38723	0.243329
			ENSSSCG00000012191	0.281605		ssc_circ_079930	0.571503		G4979	0.0978713		G38722	0.024945
			ENSSSCG00000015414	0.74792		ssc_circ_005887	0.0941492		G4976	0.241529		ENSSSCG00000034761	0.00776119
			ENSSSCG00000040789	0.75743		ssc_circ_005888	0.0940036		G36859	0.130673		G19541	0.199601
			ENSSSCG00000022567	0.677802		ssc_circ_073993	0.886168		G23810	0.467109		G19090	0.000305999
			ENSSSCG00000028814	0.00389474		ssc_circ_025631	0.213186		G19745	0.00986753		G19543	0.042346
			ENSSSCG00000015626	0.75944		ssc_circ_025633	0.203854		G41011	0.00549852		G38892	0.043206
			ENSSSCG00000028810	0.0514463		ssc_circ_079680	0.363861		G8459	0.000898591		ENSSSCG00000036690	0.063219
			ENSSSCG00000032094	0.599375		ssc_circ_067556	0.418878		G16300	0.0011584		ENSSSCG00000036697	0.00513048
			ENSSSCG00000032095	0.284566		ssc_circ_067557	0.413276		G28650	0.248957		G10029	0.298214
			ENSSSCG00000032096	0.716615		ssc_circ_065539	0.136159		G26412	0.810196		G15273	0.0882574
			ENSSSCG00000015627	0.654701		ssc_circ_065537	0.49364		G28721	0.26873		G12956	0.0249449
			ENSSSCG00000022569	0.813459		ssc_circ_065534	0.487342		G30646	0.122971		G12957	0.0125
			ENSSSCG00000022568	0.640883		ssc_circ_065535	0.370001		G17904	0.486686		G43971	0.0615896
			ENSSSCG00000032092	0.870186		ssc_circ_065533	0.589831		G27946	0.0239842		G43976	0.000735294
			ENSSSCG00000024927	0.801257		ssc_circ_065023	0.466865		G12314	0.111457		G43974	0.173055
			ENSSSCG00000024926	0.440715		ssc_circ_061224	0.105216		G27942	0.00923952		G43975	0.0015246
			ENSSSCG00000003400	0.361075		ssc_circ_091064	0.219573		G24755	0.179311		G36778	0.0318485
			ENSSSCG00000051040	0.23843		ssc_circ_085841	0.183851		G8430	0.0431801		G22760	0.0995214
			ENSSSCG00000003191	0.728063		ssc_circ_007769	0.251047		G26387	0.134318		G22768	0.206707
			ENSSSCG00000003193	0.743494		ssc_circ_012040	0.399626		G31461	0.627139		ENSSSCG00000038695	0.312063
			ENSSSCG00000003192	0.468992		ssc_circ_035923	0.535362		G31460	0.306754		ENSSSCG00000038699	0.0574638
			ENSSSCG00000003195	0.551741		ssc_circ_035924	0.831063		G17478	0.0179658		G42379	0.0278045
			ENSSSCG00000003194	0.679892		ssc_circ_081171	0.734247		G48185	0.0813192		G42378	0.00336842
			ENSSSCG00000003197	0.762508		ssc_circ_052862	0.147779		G29990	0.550208		G3378	0.353698
			ENSSSCG00000003196	0.482088		ssc_circ_093794	0.951402		G16716	0.011268		G42745	0.0319997
			ENSSSCG00000003199	0.814199		ssc_circ_046653	0.119698		G40392	0.0039809		ENSSSCG00000035416	0.0958888
			ENSSSCG00000003198	0.673468		ssc_circ_046654	0.681983		G6679	0.00950035		G15096	0.0781551
			ENSSSCG00000013714	0.458723		ssc_circ_028067	0.479032		G16973	0.00662909		G3370	0.0204606
			ENSSSCG00000013715	0.142227		ssc_circ_091324	0.596049		G11809	0.775804		G3373	0.306823
			ENSSSCG00000039235	0.832647		ssc_circ_091325	0.243359		G43377	0.000338074		G3375	0.0121514
			ENSSSCG00000021414	0.105713		ssc_circ_091327	0.732559		G42844	0.451622		G4414	0.0669292
			ENSSSCG00000038915	0.688283		ssc_circ_075455	0.469051		G34592	0.671775		G4417	0.0493422
			ENSSSCG00000017112	0.768248		ssc_circ_020656	0.849519		G3215	0.0640128		G4416	0.024156
			ENSSSCG00000013609	0.371474		ssc_circ_035072	0.388674		G36362	0.126825		G36392	0.166428
			ENSSSCG00000007678	0.680705		ssc_circ_035078	0.0919118		G11089	0.0107955		G24715	0.00236296
			ENSSSCG00000022788	0.757729		ssc_circ_039973	0.115657		G32036	0.52088		G36390	0.271679
			ENSSSCG00000002828	0.803566		ssc_circ_039972	0.109965		G30293	0.0484172		G36391	0.0111538
			ENSSSCG00000002829	0.819455		ssc_circ_039971	0.0579165		G14650	0.598962		G36396	0.166797
			ENSSSCG00000002822	0.822769		ssc_circ_039970	0.179799		G34284	0.192386		G36397	0.217327
			ENSSSCG00000007671	0.727806		ssc_circ_039977	0.0501614		G45339	0.137623		G36394	0.253597
			ENSSSCG00000002820	0.899298		ssc_circ_039976	0.0649568		G20530	0.000333333		G36395	0.158014
			ENSSSCG00000002821	0.257576		ssc_circ_039975	0.130052		G37605	0.154597		G27681	0.0816872
			ENSSSCG00000007674	0.339823		ssc_circ_041024	0.177076		G17750	0.134675		G15897	0.46066
			ENSSSCG00000002827	0.791807		ssc_circ_008626	0.810961		G37603	0.0737862		ENSSSCG00000038476	0.358105
			ENSSSCG00000022787	0.785464		ssc_circ_064770	0.44546		G227	0.0290826		G16317	0.000869182
			ENSSSCG00000002825	0.393651		ssc_circ_004869	0.731384		G41717	0.115615		G15893	0.00405728
			ENSSSCG00000016298	0.739293		ssc_circ_004868	0.791959		G25648	0.0231263		G15890	0.00155525
			ENSSSCG00000008899	0.548622		ssc_circ_019818	0.79483		G40490	0.388528		G43396	0.0675823
			ENSSSCG00000038128	0.876883		ssc_circ_077912	0.735651		G15560	0.183327		G43394	0.0984473
			ENSSSCG00000016290	0.670626		ssc_circ_078728	0.0489086		G31645	0.0788723		G11002	0.0790899
			ENSSSCG00000016291	0.867361		ssc_circ_017417	0.807712		G47436	0.094383		G43392	0.153964
			ENSSSCG00000017117	0.548952		ssc_circ_058280	0.191978		G31214	0.175832		G24888	0.194379
			ENSSSCG00000016294	0.430261		ssc_circ_048968	0.0483265		G17981	0.0201883		G24887	0.18629
			ENSSSCG00000016295	0.775743		ssc_circ_063092	0.653081		G3970	0.552611		G24882	0.273096
			ENSSSCG00000011599	0.804867		ssc_circ_026455	0.680581		G1197	0.00497328		G19144	0.00519643
			ENSSSCG00000016297	0.475297		ssc_circ_048964	0.537995		G19124	0.000351808		G18117	0.0917629
			ENSSSCG00000048594	0.793556		ssc_circ_045305	0.527406		G47438	0.0631746		G18444	0.0608033
			ENSSSCG00000051621	0.196584		ssc_circ_048967	0.04993		G1318	0.505412		G15444	0.0389446
			ENSSSCG00000039526	0.792163		ssc_circ_020247	0.380042		G7646	0.0137255		G40087	0.0767685
			ENSSSCG00000028886	0.920184		ssc_circ_048963	0.164516					G24087	0.183724
			ENSSSCG00000010640	0.82497		ssc_circ_054139	0.405528					G8917	0.262422
			ENSSSCG00000003990	0.137093		ssc_circ_054136	0.0760047					G24081	0.219294
			ENSSSCG00000003995	0.447591		ssc_circ_054134	0.34052					G15443	0.0275359
			ENSSSCG00000000839	0.817234		ssc_circ_054130	0.357627					G40086	0.536446
			ENSSSCG00000048844	0.736283		ssc_circ_001620	0.819982					G13335	0.0254689
			ENSSSCG00000003248	0.488043		ssc_circ_037755	0.758527					G19143	0.234418
			ENSSSCG00000025784	0.772595		ssc_circ_054425	0.336717					G24089	0.0491993
			ENSSSCG00000025038	0.69172		ssc_circ_037756	0.760453					G13330	0.124031
			ENSSSCG00000049428	0.60348		ssc_circ_001628	0.102657					G13332	0.628939
			ENSSSCG00000025780	0.787551		ssc_circ_054429	0.517537					G43029	0.0351284
			ENSSSCG00000025783	0.633094		ssc_circ_069829	0.287629					G17530	0.0406206
			ENSSSCG00000010645	0.791662		ssc_circ_041681	0.288632					G17536	0.641262
			ENSSSCG00000039522	0.855891		ssc_circ_044142	0.104506					G25939	0.483419
			ENSSSCG00000049427	0.889851		ssc_circ_040379	0.913299					G14326	0.0306971
			ENSSSCG00000025789	0.70451		ssc_circ_039594	0.680968					G25934	0.0280888
			ENSSSCG00000025034	0.619597		ssc_circ_020861	0.173792					G14324	0.0770716
			ENSSSCG00000010644	0.668969		ssc_circ_059083	0.8964					G14323	0.658211
			ENSSSCG00000044129	0.656467		ssc_circ_015122	0.823288					G14320	0.179445
			ENSSSCG00000039832	0.0674854		ssc_circ_023441	0.928989					G30395	0.336219
			ENSSSCG00000039830	0.606133		ssc_circ_009357	0.384938					G10442	0.100448
			ENSSSCG00000010647	0.682676		ssc_circ_023445	0.182004					G38352	0.147755
			ENSSSCG00000039834	0.86643		ssc_circ_055325	0.284364					G40142	0.00053914
			ENSSSCG00000039236	0.537694		ssc_circ_072095	0.222733					G24339	0.00562903
			ENSSSCG00000041402	0.153881		ssc_circ_079067	0.318324					G17790	0.124303
			ENSSSCG00000044127	0.880525		ssc_circ_005505	0.697668					G24337	0.0101641
			ENSSSCG00000014920	0.6765		ssc_circ_050256	0.268097					G29931	0.00738338
			ENSSSCG00000005063	0.726897		ssc_circ_021350	0.0729829					G17798	0.00995284
			ENSSSCG00000008892	0.0363062		ssc_circ_051078	0.0668908					G34895	0.0326299
			ENSSSCG00000014924	0.667472		ssc_circ_073277	0.639187					G674	0.0469253
			ENSSSCG00000029038	0.182786		ssc_circ_061799	0.0951099					G7446	0.000940228
			ENSSSCG00000014927	0.885959		ssc_circ_051074	0.17466					ENSSSCG00000031404	0.505908
			ENSSSCG00000029037	0.28017		ssc_circ_021358	0.068678					G7448	0.00475903
			ENSSSCG00000029034	0.656295		ssc_circ_051077	0.331869					G41189	0.218412
			ENSSSCG00000029035	0.202193		ssc_circ_061793	0.276103					G47705	0.0577692
			ENSSSCG00000029521	0.523436		ssc_circ_051072	0.298324					G30174	0.0412121
			ENSSSCG00000029030	0.854569		ssc_circ_059663	0.602307					G35419	0.0392426
			ENSSSCG00000029523	0.526945		ssc_circ_025849	0.308425					G1422	0.0201005
			ENSSSCG00000035385	0.0301955		ssc_circ_059664	0.546094					G1427	0.00183025
			ENSSSCG00000035836	0.591059		ssc_circ_059667	0.0831499					G1134	0.0930499
			ENSSSCG00000035387	0.222745		ssc_circ_057954	0.28679					G1425	0.0418142
			ENSSSCG00000005060	0.828003		ssc_circ_057951	0.128236					G1424	0.92708
			ENSSSCG00000035833	0.576557		ssc_circ_060848	0.0665463					G40151	0.0085009
			ENSSSCG00000004582	0.894857		ssc_circ_003273	0.484003					G34098	0.102705
			ENSSSCG00000005067	0.586057		ssc_circ_038757	0.202518					G5333	0.0090468
			ENSSSCG00000024253	0.838028		ssc_circ_093233	0.574832					G5336	0.0280505
			ENSSSCG00000021410	0.862042		ssc_circ_093234	0.892317					ENSSSCG00000037596	0.744407
			ENSSSCG00000035388	0.302906		ssc_circ_093237	0.778202					G39163	0.00647734
			ENSSSCG00000024257	0.750426		ssc_circ_056395	0.115237					G44128	0.63666
			ENSSSCG00000035838	0.41458		ssc_circ_094958	0.616137					G318	0.0365182
			ENSSSCG00000006108	0.834411		ssc_circ_094957	0.567282					G8774	0.0025
			ENSSSCG00000011010	0.7868		ssc_circ_056398	0.659257					ENSSSCG00000031079	0.166143
			ENSSSCG00000001739	0.234983		ssc_circ_069494	0.299248					G40156	0.392466
			ENSSSCG00000001738	0.650454		ssc_circ_069497	0.223715					G12174	0.136922
			ENSSSCG00000006337	0.615904		ssc_circ_012696	0.192184					G44124	0.00806817
			ENSSSCG00000001736	0.348619		ssc_circ_012693	0.433624					G12171	0.00699269
			ENSSSCG00000001735	0.63837		ssc_circ_093725	0.0343415					G34117	0.107952
			ENSSSCG00000006105	0.682129		ssc_circ_081764	0.828719					G12178	0.114155
			ENSSSCG00000001732	0.738351		ssc_circ_081766	0.345844					G12179	0.0902526
			ENSSSCG00000001731	0.452514		ssc_circ_083943	0.679287					G42568	0.0179013
			ENSSSCG00000006106	0.522455		ssc_circ_083946	0.450353					G310	0.0588667
			ENSSSCG00000040709	0.523484		ssc_circ_022711	0.700367					G20190	0.0623583
			ENSSSCG00000004584	0.0562701		ssc_circ_058891	0.573104					G21868	0.259619
			ENSSSCG00000016079	0.858364		ssc_circ_020403	0.902654					G42618	0.394804
			ENSSSCG00000005068	0.882839		ssc_circ_095795	0.860407					G3016	0.0227195
			ENSSSCG00000002648	0.759491		ssc_circ_095796	0.59055					G33454	6.25e-05
			ENSSSCG00000002646	0.619317		ssc_circ_006741	0.0945013					G42612	0.0228649
			ENSSSCG00000002645	0.700287		ssc_circ_006749	0.113486					G42961	0.137521
			ENSSSCG00000002642	0.435152		ssc_circ_011923	0.170787					G23962	0.0820166
			ENSSSCG00000002640	0.75482		ssc_circ_048793	0.63453					G12019	0.00248966
			ENSSSCG00000042324	0.753473		ssc_circ_065238	0.426977					G12013	0.205017
			ENSSSCG00000016874	0.834313		ssc_circ_074577	0.271431					G12011	0.158
			ENSSSCG00000016074	0.827733		ssc_circ_028479	0.224559					G12010	0.272785
			ENSSSCG00000016876	0.687418		ssc_circ_008369	0.566998					G44752	0.055059
			ENSSSCG00000016877	0.776137		ssc_circ_095571	0.798345					G12015	0.0251355
			ENSSSCG00000008617	0.701637		ssc_circ_077765	0.141827					G44750	0.0382312
			ENSSSCG00000000469	0.881147		ssc_circ_047822	0.169038					G26658	0.12431
			ENSSSCG00000016872	0.898119		ssc_circ_046484	0.0218673					G28419	0.046765
			ENSSSCG00000016873	0.360882		ssc_circ_046487	0.185055					G26654	0.00907647
			ENSSSCG00000000464	0.730756		ssc_circ_046486	0.535961					G26655	0.0288028
			ENSSSCG00000021557	0.531443		ssc_circ_049827	0.273397					G26652	0.680285
			ENSSSCG00000008618	0.585033		ssc_circ_046483	0.156676					G26650	0.0807597
			ENSSSCG00000016878	0.769438		ssc_circ_049825	0.1071					G20432	0.0152172
			ENSSSCG00000024070	0.868496		ssc_circ_049828	0.53483					G7862	0.444649
			ENSSSCG00000000462	0.803403		ssc_circ_043305	0.00332661					G20435	0.00640961
			ENSSSCG00000024072	0.00168349		ssc_circ_043304	0.397833					G20437	0.228928
			ENSSSCG00000016077	0.852142		ssc_circ_035481	0.179707					G32820	0.0236948
			ENSSSCG00000001849	0.594663		ssc_circ_042309	0.72778					G20439	0.0303464
			ENSSSCG00000001848	0.218104		ssc_circ_006354	0.176138					G2819	0.0577403
			ENSSSCG00000001844	0.617287		ssc_circ_054637	0.355694					G3142	0.00518642
			ENSSSCG00000001847	0.0756459		ssc_circ_001432	0.108056					G32984	0.00315675
			ENSSSCG00000001846	0.439825		ssc_circ_054639	0.269295					G3146	0.00580743
			ENSSSCG00000001841	0.63133		ssc_circ_045661	0.256267					G3144	0.0185019
			ENSSSCG00000001840	0.708427		ssc_circ_032068	0.380459					G3145	0.361968
			ENSSSCG00000001912	0.355005		ssc_circ_052496	0.879601					G32983	0.0228
			ENSSSCG00000034122	0.649054		ssc_circ_017176	0.127363					G9423	0.0279898
			ENSSSCG00000031443	0.145899		ssc_circ_088395	0.348997					G9427	0.0863124
			ENSSSCG00000050878	0.225418		ssc_circ_088394	0.240297					G9426	0.0988024
			ENSSSCG00000031441	0.709607		ssc_circ_088391	0.771284					G46765	0.00638656
			ENSSSCG00000034126	0.259418		ssc_circ_032285	0.112499					G29547	0.105511
			ENSSSCG00000034127	0.511437		ssc_circ_021927	0.879669					G9428	0.0193332
			ENSSSCG00000017479	0.757046		ssc_circ_060200	0.260476					G14951	0.0836047
			ENSSSCG00000017478	0.797345		ssc_circ_032280	0.793249					G28427	0.0306822
			ENSSSCG00000017477	0.836177		ssc_circ_032281	0.10693					G44856	0.0305706
			ENSSSCG00000017476	0.905827		ssc_circ_024151	0.674159					G6452	0.00469412
			ENSSSCG00000017475	0.712023		ssc_circ_032288	0.329138					G6450	0.0268083
			ENSSSCG00000034129	0.739208		ssc_circ_032289	0.348194					G13949	0.000531109
			ENSSSCG00000017473	0.775472		ssc_circ_007598	0.856717					G16460	0.0705028
			ENSSSCG00000017472	0.746325		ssc_circ_059874	0.965466					G6456	0.510735
			ENSSSCG00000017471	0.755515		ssc_circ_059877	0.451245					G46416	0.820777
			ENSSSCG00000017470	0.581011		ssc_circ_059872	0.306923					G19185	0.333452
			ENSSSCG00000005038	0.902771		ssc_circ_067099	0.377352					G28420	0.0100257
			ENSSSCG00000005039	0.869014		ssc_circ_067096	0.133856					G36258	0.0154561
			ENSSSCG00000005455	0.773361		ssc_circ_067095	0.353118					G43564	0.0921173
			ENSSSCG00000027788	0.101334		ssc_circ_081962	0.153007					G13571	0.170902
			ENSSSCG00000029781	0.66762		ssc_circ_081961	0.590935					G6458	0.0160452
			ENSSSCG00000005030	0.612002		ssc_circ_065822	0.47165					G41709	0.0710891
			ENSSSCG00000005452	0.386491		ssc_circ_065827	0.952619					G41708	0.0227959
			ENSSSCG00000005036	0.817428		ssc_circ_049170	0.107463					G16209	0.00759922
			ENSSSCG00000005037	0.764916		ssc_circ_000213	0.136121					G16202	0.0536174
			ENSSSCG00000029783	0.743724		ssc_circ_049172	0.214599					G27302	0.00694542
			ENSSSCG00000000612	0.77073		ssc_circ_049173	0.1655					G27301	0.0560964
			ENSSSCG00000015424	0.856287		ssc_circ_000216	0.176589					G23687	0.00047619
			ENSSSCG00000006497	0.775392		ssc_circ_049175	0.363676					G11092	0.250158
			ENSSSCG00000013759	0.297822		ssc_circ_049176	0.326298					G11093	0.150709
			ENSSSCG00000045419	0.147948		ssc_circ_049177	0.430758					G26879	0.00145833
			ENSSSCG00000024781	0.57588		ssc_circ_049178	0.18183					G11096	0.29526
			ENSSSCG00000024780	0.788565		ssc_circ_018651	0.418151					G5938	0.0336168
			ENSSSCG00000024787	0.488133		ssc_circ_002520	0.853774					G5934	0.322021
			ENSSSCG00000034036	0.0936817		ssc_circ_036619	0.0964713					G5937	0.0410929
			ENSSSCG00000024784	0.770419		ssc_circ_036618	0.249156					G11099	0.0521113
			ENSSSCG00000024789	0.808042		ssc_circ_054891	0.1264					G5931	0.00828112
			ENSSSCG00000024788	0.592097		ssc_circ_054890	0.126171					G26877	0.0116934
			ENSSSCG00000004105	0.870681		ssc_circ_030756	0.800234					G22488	0.00285014
			ENSSSCG00000003241	0.161937		ssc_circ_030752	0.34826					G22379	0.024828
			ENSSSCG00000004104	0.904629		ssc_circ_032936	0.381645					G38974	0.0505404
			ENSSSCG00000040464	0.592734		ssc_circ_038503	0.674125					G37255	0.114965
			ENSSSCG00000040465	0.149231		ssc_circ_038505	0.1439					G37256	0.11459
			ENSSSCG00000034039	0.693523		ssc_circ_060674	0.209037					G37257	0.0603873
			ENSSSCG00000034261	0.899447		ssc_circ_049218	0.287884					G37706	0.505567
			ENSSSCG00000034260	0.209979		ssc_circ_027174	0.533212					G39223	0.10585
			ENSSSCG00000034263	0.986575		ssc_circ_027177	0.03793					G37704	0.0643867
			ENSSSCG00000034262	0.949462		ssc_circ_020381	0.745008					G29452	0.072748
			ENSSSCG00000034265	0.741559		ssc_circ_027178	0.193042					ENSSSCG00000033320	0.264039
			ENSSSCG00000006499	0.542264		ssc_circ_027179	0.188909					G18945	0.394379
			ENSSSCG00000034266	0.667225		ssc_circ_023381	0.128384					G5683	0.199
			ENSSSCG00000031033	0.442863		ssc_circ_023380	0.221519					G18854	0.0368655
			ENSSSCG00000031031	0.883396		ssc_circ_077168	0.401057					G18856	0.00207801
			ENSSSCG00000017254	0.886682		ssc_circ_034132	0.161645					G5687	0.00329167
			ENSSSCG00000031037	0.338439		ssc_circ_023388	0.130168					G18853	0.074997
			ENSSSCG00000004101	0.57766		ssc_circ_066853	0.634601					G5794	0.0849886
			ENSSSCG00000031035	0.237227		ssc_circ_088627	0.786405					G10146	0.059659
			ENSSSCG00000002891	0.164577		ssc_circ_070750	0.859743					G46289	0.0016
			ENSSSCG00000014061	0.523218		ssc_circ_051663	0.460071					G46288	0.00141986
			ENSSSCG00000031915	0.465903		ssc_circ_027713	0.863519					G31701	0.446822
			ENSSSCG00000030289	0.795118		ssc_circ_051667	0.0426545					G5798	0.0147963
			ENSSSCG00000031954	0.686345		ssc_circ_051668	0.206795					G9853	0.0403125
			ENSSSCG00000004290	0.748545		ssc_circ_059410	0.694975					G11636	0.354022
			ENSSSCG00000027251	0.762018		ssc_circ_072669	0.572909					G11632	0.0119428
			ENSSSCG00000027252	0.58237		ssc_circ_006513	0.577008					G11633	0.0236596
			ENSSSCG00000027526	0.623249		ssc_circ_006512	0.162192					G9327	0.418598
			ENSSSCG00000027256	0.737186		ssc_circ_006516	0.421759					G6589	0.324926
			ENSSSCG00000027257	0.747042		ssc_circ_055761	0.324137					G41045	0.659569
			ENSSSCG00000027528	0.775601		ssc_circ_052011	0.390649					G44381	0.369532
			ENSSSCG00000027529	0.759444		ssc_circ_011000	0.825312					G33167	0.0294225
			ENSSSCG00000042197	0.29701		ssc_circ_080703	0.0396775					G33850	0.0065595
			ENSSSCG00000030921	0.624794		ssc_circ_011005	0.754002					G10322	0.00162725
			ENSSSCG00000000640	0.0632838		ssc_circ_014524	0.167613					G10321	0.0893526
			ENSSSCG00000009698	0.751657		ssc_circ_080706	0.765172					G10327	0.0115318
			ENSSSCG00000000642	0.183289		ssc_circ_080707	0.297794					G10326	0.247419
			ENSSSCG00000010128	0.584236		ssc_circ_011009	0.0750883					G10324	0.0263319
			ENSSSCG00000000645	0.752848		ssc_circ_080709	0.792714					G33856	0.0105569
			ENSSSCG00000010438	0.746421		ssc_circ_051440	0.691848					G10328	0.00711702
			ENSSSCG00000000647	0.42005		ssc_circ_004243	0.261216					G23422	0.105002
			ENSSSCG00000000648	0.373391		ssc_circ_093501	0.201532					G24433	0.255752
			ENSSSCG00000010437	0.743611		ssc_circ_030284	0.131377					G12789	0.0150856
			ENSSSCG00000010435	0.793706		ssc_circ_089163	0.129646					G4511	0.00306508
			ENSSSCG00000010432	0.648172		ssc_circ_031154	0.174109					G191	0.0471367
			ENSSSCG00000010121	0.741494		ssc_circ_031157	0.899746					G7325	0.00282759
			ENSSSCG00000010122	0.805277		ssc_circ_031153	0.164799					G25749	0.0156788
			ENSSSCG00000010431	0.823356		ssc_circ_031152	0.180817					G196	0.0970705
			ENSSSCG00000026784	0.690086		ssc_circ_058933	0.871878					G195	0
			ENSSSCG00000026781	0.68807		ssc_circ_090243	0.515591					G46868	0.00910404
			ENSSSCG00000026780	0.832239		ssc_circ_090244	0.730368					G46866	0.0177051
			ENSSSCG00000026761	0.890293		ssc_circ_090246	0.736253					G46862	0.153402
			ENSSSCG00000003673	0.682946		ssc_circ_090247	0.34962					G46861	0.0319589
			ENSSSCG00000026789	0.510885		ssc_circ_090248	0.278212					G35629	0.542599
			ENSSSCG00000033958	0.861451		ssc_circ_090249	0.163614					G1302	0.142505
			ENSSSCG00000003529	0.779306		ssc_circ_082941	0.526203					G1303	0.0405546
			ENSSSCG00000002458	0.599278		ssc_circ_017952	0.121378					G17497	0.048271
			ENSSSCG00000003584	0.457389		ssc_circ_057548	0.324604					G1306	0.230378
			ENSSSCG00000003585	0.584968		ssc_circ_057546	0.0250248					G6903	0.0966612
			ENSSSCG00000040435	0.644141		ssc_circ_057547	0.0263282					G1308	0.0369605
			ENSSSCG00000012549	0.606749		ssc_circ_057545	0.264116					G1309	0.00498102
			ENSSSCG00000007547	0.759945		ssc_circ_089700	0.232685					G17499	0.0151543
			ENSSSCG00000003582	0.651959		ssc_circ_029249	0.0958468					G40429	0.0344769
			ENSSSCG00000040434	0.724324		ssc_circ_029242	0.292594					G40428	0.548814
			ENSSSCG00000005699	0.561161		ssc_circ_056235	0.635027					G6655	0.325146
			ENSSSCG00000029043	0.345546		ssc_circ_056234	0.348825					G6657	0.147278
			ENSSSCG00000047110	0.00258088		ssc_circ_056233	0.32399					G6656	0.171022
			ENSSSCG00000047112	3.20069e-05		ssc_circ_007609	0.252386					G6302	0.266977
			ENSSSCG00000003580	0.841103		ssc_circ_007604	0.010228					G9160	0.00793729
			ENSSSCG00000016226	0.867349		ssc_circ_007605	0.839783					G19760	0.135289
			ENSSSCG00000034847	0.758663		ssc_circ_007606	0.00220621					G10901	0.273077
			ENSSSCG00000009229	0.835132		ssc_circ_069005	0.424227					G17678	0.0326636
			ENSSSCG00000009228	0.922769		ssc_circ_007601	0.858292					G37005	0.231021
			ENSSSCG00000034777	0.211672		ssc_circ_057729	0.0274761					G38764	0.073447
			ENSSSCG00000009221	0.573331		ssc_circ_003735	0.103924					G37007	0.0509854
			ENSSSCG00000009220	0.532664		ssc_circ_057721	0.186379					G9302	0.0927372
			ENSSSCG00000004615	0.722708		ssc_circ_003046	0.662304					G9303	0.232149
			ENSSSCG00000009222	0.506709		ssc_circ_036484	0.653487					G38708	0.155072
			ENSSSCG00000009225	0.545821		ssc_circ_003044	0.279553					G38372	0.0220102
			ENSSSCG00000004612	0.522055		ssc_circ_065551	0.247284					G38373	0.228608
			ENSSSCG00000004347	0.780301		ssc_circ_065552	0.253197					G29218	0.0182235
			ENSSSCG00000009226	0.828475		ssc_circ_009803	0.191978					G29217	0.0683309
			ENSSSCG00000031911	0.17743		ssc_circ_094565	0.271289					G29216	0.0402543
			ENSSSCG00000051187	0.121467		ssc_circ_031083	0.679009					G29210	0.0826743
			ENSSSCG00000009004	0.675633		ssc_circ_069265	0.722475					G336	0.00356522
			ENSSSCG00000026129	0.847472		ssc_circ_035677	0.204404					G443	0.0363044
			ENSSSCG00000034297	0.525519		ssc_circ_035672	0.244243					G44101	0.000699576
			ENSSSCG00000040281	0.845811		ssc_circ_052804	0.272851					G333	0.220115
			ENSSSCG00000037562	0.274943		ssc_circ_079921	0.86366					G332	0.507523
			ENSSSCG00000034776	0.701814		ssc_circ_035010	0.509481					G39360	0.0207108
			ENSSSCG00000026110	0.860444		ssc_circ_072982	0.518997					G39361	0.0209483
			ENSSSCG00000047309	0.175992		ssc_circ_068209	0.0823846					G40139	0.0931957
			ENSSSCG00000037812	0.909722		ssc_circ_072984	0.483697					G338	0.0440932
			ENSSSCG00000003589	0.721785		ssc_circ_068203	0.260136					G41552	0.601964
			ENSSSCG00000005962	0.118553		ssc_circ_068202	0.373925					G48284	0.0401491
			ENSSSCG00000001428	0.318586		ssc_circ_068201	0.626542					G48286	0.107956
			ENSSSCG00000011522	0.68562		ssc_circ_068200	0.616625					G41556	0.0127858
			ENSSSCG00000011521	0.842208		ssc_circ_087301	0.478252					G48289	0.0132978
			ENSSSCG00000011527	0.763752		ssc_circ_017780	0.366174					G48288	0.0333738
			ENSSSCG00000011524	0.653638		ssc_circ_064206	0.404202					G30615	0.407798
			ENSSSCG00000023571	0.446851		ssc_circ_014325	0.36738					G18235	0.260031
			ENSSSCG00000011529	0.80462		ssc_circ_064202	0.784132					G30616	0.0213929
			ENSSSCG00000017285	0.423376		ssc_circ_064201	0.315022					G30611	0.186996
			ENSSSCG00000032600	0.598187		ssc_circ_063520	0.203973					G29137	0.32304
			ENSSSCG00000035600	0.515291		ssc_circ_069914	0.443876					G2156	0.0018
			ENSSSCG00000035602	0.641296		ssc_circ_064750	0.115869					G13558	0.115823
			ENSSSCG00000032099	0.0391267		ssc_circ_064755	0.325452					G2154	0.195141
			ENSSSCG00000035604	0.629248		ssc_circ_069913	0.376559					G21110	0.0835261
			ENSSSCG00000046449	0.103169		ssc_circ_010837	0.197129					G21444	0.230242
			ENSSSCG00000005043	0.86505		ssc_circ_078749	0.116337					G21113	0.0318885
			ENSSSCG00000043965	0.714988		ssc_circ_004800	0.149346					G21448	0.0317441
			ENSSSCG00000045726	0.601761		ssc_circ_095218	0.441408					G21449	0.0289374
			ENSSSCG00000046447	0.277126		ssc_circ_095219	0.237426					G33832	0.225566
			ENSSSCG00000017747	0.822812		ssc_circ_092535	0.718421					G5108	0.0404741
			ENSSSCG00000031913	0.586735		ssc_circ_010529	0.113509					G5104	0.0527985
			ENSSSCG00000043963	0.270286		ssc_circ_095211	0.190198					G33839	0.132868
			ENSSSCG00000012093	0.00466065		ssc_circ_067952	0.183926					G5106	0.139141
			ENSSSCG00000048002	0.0578655		ssc_circ_072723	0.972444					G44994	0.0221875
			ENSSSCG00000022980	0.79787		ssc_circ_067955	0.222969					G2481	0.00200742
			ENSSSCG00000048003	0.186706		ssc_circ_044412	0.782199					ENSSSCG00000032520	0.286323
			ENSSSCG00000037268	0.118828		ssc_circ_072721	0.494527					G48136	0.426946
			ENSSSCG00000037269	0.86491		ssc_circ_002958	0.289854					G32615	0.0413796
			ENSSSCG00000028123	0.603375		ssc_circ_002957	0.37894					G37067	0.0362482
			ENSSSCG00000015067	0.669666		ssc_circ_087709	0.240036					G37066	0.0483098
			ENSSSCG00000015065	0.682474		ssc_circ_048940	0.188087					G1933	0.0370509
			ENSSSCG00000037260	0.449973		ssc_circ_087257	0.533083					G37064	0.00985965
			ENSSSCG00000022955	0.897766		ssc_circ_010786	0.891778					G1935	0.00777887
			ENSSSCG00000037262	0.308701		ssc_circ_092658	0.918452					G37062	0.0114857
			ENSSSCG00000037263	0.140813		ssc_circ_054400	0.133728					G27844	0
			ENSSSCG00000037264	0.875803		ssc_circ_054156	0.102154					G1938	0.0389327
			ENSSSCG00000022951	0.820054		ssc_circ_025177	0.912001					ENSSSCG00000033132	0.177622
			ENSSSCG00000022952	0.808289		ssc_circ_001888	0.464227					G2371	0.60338
			ENSSSCG00000037267	0.718756		ssc_circ_080955	0.472479					G2376	0.00113608
			ENSSSCG00000003348	0.754114		ssc_circ_080957	0.843356					G2377	0.332113
			ENSSSCG00000023318	0.72709		ssc_circ_080956	0.821611					G2374	0.0867413
			ENSSSCG00000003699	0.838009		ssc_circ_080952	0.250248					ENSSSCG00000036325	0.166113
			ENSSSCG00000023315	0.699187		ssc_circ_033413	0.84261					G10920	0.0778394
			ENSSSCG00000003697	0.827417		ssc_circ_033146	0.111466					G10922	0.0161444
			ENSSSCG00000003346	0.142069		ssc_circ_033140	0.554827					G25269	0.0931105
			ENSSSCG00000003341	0.363178		ssc_circ_033142	0.544901					G16694	0.161884
			ENSSSCG00000003342	0.79057		ssc_circ_079927	0.189077					G37390	0.127144
			ENSSSCG00000023312	0.503899		ssc_circ_040318	0.393765					G37392	0.174035
			ENSSSCG00000026113	0.846949		ssc_circ_015498	0.0820632					G15259	0.0606973
			ENSSSCG00000006928	0.954991		ssc_circ_005299	0.230065					G29724	0.00234548
			ENSSSCG00000006923	0.209227		ssc_circ_005295	0.701514					G15529	2e-05
			ENSSSCG00000006927	0.906627		ssc_circ_024363	0.861968					G15254	0.154099
			ENSSSCG00000006926	0.805779		ssc_circ_020849	0.787828					G12975	0.00642755
			ENSSSCG00000006925	0.701499		ssc_circ_020848	0.719058					G15256	0.24764
			ENSSSCG00000013661	0.787534		ssc_circ_027815	0.217989					G15250	0.288604
			ENSSSCG00000006827	0.644125		ssc_circ_061807	0.296476					G3687	0.0183408
			ENSSSCG00000050056	0.0790719		ssc_circ_020845	0.655563					G28621	0.622222
			ENSSSCG00000006825	0.718184		ssc_circ_020847	0.559251					G26463	0.00783208
			ENSSSCG00000006823	0.85785		ssc_circ_020846	0.619978					G40007	0.573288
			ENSSSCG00000006820	0.428788		ssc_circ_019694	0.343002					G43950	0.137395
			ENSSSCG00000050053	0.207942		ssc_circ_023462	0.195969					G22741	0.211647
			ENSSSCG00000027207	0.877412		ssc_circ_023463	0.137563					G22743	0.00678219
			ENSSSCG00000050058	0.359916		ssc_circ_023460	0.0391881					G22744	0.383531
			ENSSSCG00000012054	0.734087		ssc_circ_026630	0.567868					G22745	0.114692
			ENSSSCG00000006828	0.869584		ssc_circ_086079	0.179613					G22747	0.123587
			ENSSSCG00000006829	0.558947		ssc_circ_023464	0.222616					G27512	0.0788953
			ENSSSCG00000012055	0.838996		ssc_circ_023465	0.336142					G3425	0.430464
			ENSSSCG00000007199	0.439097		ssc_circ_026639	0.383128					G3426	0.143757
			ENSSSCG00000007198	0.562865		ssc_circ_026334	0.205423					G42398	0.111653
			ENSSSCG00000012382	0.583847		ssc_circ_000559	0.810078					G40006	0.0150165
			ENSSSCG00000012383	0.486837		ssc_circ_050274	0.838241					G42397	0.254302
			ENSSSCG00000007197	0.492616		ssc_circ_000556	0.22026					G42391	0.153937
			ENSSSCG00000012381	0.56104		ssc_circ_051057	0.367417					G42393	0.00473583
			ENSSSCG00000012386	0.723108		ssc_circ_056000	0.82268					G42392	0.205669
			ENSSSCG00000023654	0.557056		ssc_circ_056003	0.685755					G36623	0.043818
			ENSSSCG00000012384	0.520344		ssc_circ_048340	0.505224					G36626	0.369913
			ENSSSCG00000007192	0.223386		ssc_circ_017896	0.133811					G34782	0.077114
			ENSSSCG00000038715	0.600919		ssc_circ_051059	0.745821					ENSSSCG00000035431	0.180145
			ENSSSCG00000038714	0.705696		ssc_circ_067327	0.288247					G36629	0.0990937
			ENSSSCG00000032373	0.148306		ssc_circ_042978	0.884846					ENSSSCG00000038414	0.0830886
			ENSSSCG00000032372	0.335499		ssc_circ_030145	0.107303					G17772	0.0052061
			ENSSSCG00000038711	0.740219		ssc_circ_030144	0.341074					G18469	0.00250949
			ENSSSCG00000032374	0.485599		ssc_circ_042972	0.161638					G14698	0.0621685
			ENSSSCG00000032377	0.911066		ssc_circ_093218	0.304921					G18464	0.670389
			ENSSSCG00000038712	0.15111		ssc_circ_093219	0.302336					G42009	0.346901
			ENSSSCG00000032379	0.261196		ssc_circ_038770	0.246248					G18642	0.067042
			ENSSSCG00000034771	0.703115		ssc_circ_093212	0.585575					G14126	0.325601
			ENSSSCG00000023266	0.901664		ssc_circ_093213	0.450725					G11401	0.126474
			ENSSSCG00000038718	0.755869		ssc_circ_093216	0.444662					G11400	0.00310259
			ENSSSCG00000003520	0.918689		ssc_circ_066889	0.57897					G11403	0.213971
			ENSSSCG00000023269	0.854079		ssc_circ_093214	0.447715					G18463	0.32123
			ENSSSCG00000033363	0.783716		ssc_circ_038779	0.964348					G13315	0.110404
			ENSSSCG00000003523	0.782833		ssc_circ_000134	0.270639					G41752	0.966909
			ENSSSCG00000033365	0.140507		ssc_circ_069927	0.23643					G13310	0.0216179
			ENSSSCG00000033367	0.784384		ssc_circ_041956	0.499975					G13318	0.40872
			ENSSSCG00000033366	0.902814		ssc_circ_085676	0.812682					G8974	0.126351
			ENSSSCG00000040266	0.83729		ssc_circ_042813	0.203575					G17800	0.115365
			ENSSSCG00000033368	0.654452		ssc_circ_070087	0.796794					G8978	0.0106077
			ENSSSCG00000040264	0.749238		ssc_circ_049794	0.0728906					G34912	0.0140242
			ENSSSCG00000040265	0.891852		ssc_circ_049795	0.0658982					G5740	0.0225347
			ENSSSCG00000013505	0.717637		ssc_circ_049796	0.0671411					G43041	0.115844
			ENSSSCG00000029161	0.821979		ssc_circ_049797	0.0677827					G31393	0.148822
			ENSSSCG00000040125	0.620838		ssc_circ_049790	0.0388204					G25919	0.00491395
			ENSSSCG00000040124	0.161736		ssc_circ_049793	0.0753707					G31391	0.00448944
			ENSSSCG00000031810	0.675167		ssc_circ_076325	0.0999821					G23573	0.0791903
			ENSSSCG00000022647	0.717734		ssc_circ_011492	0.283237					G46676	0.0124823
			ENSSSCG00000013385	0.795568		ssc_circ_072810	0.434613					G31396	0.00634475
			ENSSSCG00000013387	0.538804		ssc_circ_085495	0.0910015					G12263	0.00245455
			ENSSSCG00000013386	0.506539		ssc_circ_072813	0.469783					G16358	0.212896
			ENSSSCG00000031631	0.775413		ssc_circ_085490	0.566936					G4988	0.304663
			ENSSSCG00000013503	0.524703		ssc_circ_020462	0.622326					G29914	0.00968091
			ENSSSCG00000031635	0.229315		ssc_circ_078755	0.938226					G29912	0.0420956
			ENSSSCG00000031634	0.74636		ssc_circ_035245	0.670724					G30379	0.273335
			ENSSSCG00000031636	0.944168		ssc_circ_038364	0.440795					G40000	0.293993
			ENSSSCG00000039994	0.585208		ssc_circ_035247	0.683922					G30372	0.00669666
			ENSSSCG00000039995	0.151936		ssc_circ_035246	0.681922					G30373	0.6837
			ENSSSCG00000039996	0.851895		ssc_circ_026857	0.910276					G24359	0.29065
			ENSSSCG00000039997	0.226009		ssc_circ_066054	0.208365					G24351	0.174474
			ENSSSCG00000039991	0.709226		ssc_circ_066057	0.0684129					G24350	0.0852415
			ENSSSCG00000039442	0.63363		ssc_circ_066053	0.848805					G24353	0.0134445
			ENSSSCG00000039443	0.295189		ssc_circ_066058	0.456694					G24354	0.0811526
			ENSSSCG00000012059	0.684431		ssc_circ_095659	0.189071					G24357	0.017194
			ENSSSCG00000039446	0.541009		ssc_circ_046312	0.478639					G38142	0.150078
			ENSSSCG00000039445	0.416586		ssc_circ_094672	0.748599					G34878	0.187431
			ENSSSCG00000034351	0.56855		ssc_circ_062973	0.921901					G34705	0.333049
			ENSSSCG00000002341	0.526148		ssc_circ_062976	0.368011					G7423	0.0749391
			ENSSSCG00000002340	0.772451		ssc_circ_062975	0.818137					ENSSSCG00000040730	0.0492173
			ENSSSCG00000029201	0.849626		ssc_circ_045663	0.221715					G1440	0.0084709
			ENSSSCG00000029200	0.796205		ssc_circ_095518	0.176497					G1115	0.0594814
			ENSSSCG00000022044	0.055137		ssc_circ_066580	0.138746					G1113	0.0807908
			ENSSSCG00000002344	0.606419		ssc_circ_066581	0.0892024					G47729	0.574654
			ENSSSCG00000015557	0.752787		ssc_circ_052651	0.18102					G30112	0.31077
			ENSSSCG00000002349	0.461138		ssc_circ_052122	0.765076					G35470	0.0230777
			ENSSSCG00000002348	0.431778		ssc_circ_043363	0.288089					G1119	0.0330197
			ENSSSCG00000038826	0.785216		ssc_circ_042885	0.426844					G30115	0.422738
			ENSSSCG00000038825	0.601154		ssc_circ_043360	0.304051					G5350	0.1215
			ENSSSCG00000038824	0.710843		ssc_circ_043365	0.126581					G21329	0.166089
			ENSSSCG00000021036	0.576096		ssc_circ_028679	0.863095					G47918	0.0638533
			ENSSSCG00000012095	0.00142992		ssc_circ_082615	0.095288					G21327	0.0172499
			ENSSSCG00000021038	0.559975		ssc_circ_082612	0.196531					G24520	0.287899
			ENSSSCG00000013665	0.392951		ssc_circ_082613	0.537875					G24521	0.72701
			ENSSSCG00000003832	0.3368		ssc_circ_038948	0.127407					G10468	0.0749869
			ENSSSCG00000003833	0.854104		ssc_circ_045402	0.817737					G17114	0.0810802
			ENSSSCG00000003830	0.86979		ssc_circ_045404	0.0895448					G40407	0.0942406
			ENSSSCG00000003831	0.58992		ssc_circ_045405	0.0888271					G17111	0.106235
			ENSSSCG00000040699	0.762961		ssc_circ_059229	0.245364					G8797	0.0428327
			ENSSSCG00000040698	0.43247		ssc_circ_039014	0.574002					G21711	0.0131131
			ENSSSCG00000040697	0.729745		ssc_circ_032735	0.122081					G41815	0.0758205
			ENSSSCG00000013032	0.701229		ssc_circ_050879	0.519684					G33740	0.0160232
			ENSSSCG00000040695	0.129147		ssc_circ_032045	0.175479					G25007	0.0538242
			ENSSSCG00000040694	0.189218		ssc_circ_050874	0.721106					G25002	0.170857
			ENSSSCG00000039031	0.145818		ssc_circ_091009	0.180307					G40096	0.102882
			ENSSSCG00000040691	0.146149		ssc_circ_048652	0.194531					G40097	0.0607551
			ENSSSCG00000040690	0.00505569		ssc_circ_018649	0.517724					G40098	0.0730169
			ENSSSCG00000001691	0.711547		ssc_circ_025175	0.960421					G12197	0.0747779
			ENSSSCG00000001692	0.619745		ssc_circ_078683	0.0965208					G12192	0.106295
			ENSSSCG00000028559	0.347919		ssc_circ_019998	0.465729					G12193	0.0502413
			ENSSSCG00000039198	0.744603		ssc_circ_065617	0.980152					G25008	0.273804
			ENSSSCG00000039199	0.662587		ssc_circ_086233	0.896744					G12191	0.0114009
			ENSSSCG00000001696	0.378001		ssc_circ_074211	0.400903					G41949	0.177773
			ENSSSCG00000001697	0.854664		ssc_circ_074210	0.404844					G41948	0.668043
			ENSSSCG00000039194	0.466605		ssc_circ_083091	0.680253					ENSSSCG00000035237	0.183286
			ENSSSCG00000028553	0.842465		ssc_circ_061056	0.215382					G20187	0.118375
			ENSSSCG00000039196	0.776927		ssc_circ_053520	0.512245					G20636	0.0157821
			ENSSSCG00000028004	0.6829		ssc_circ_082461	0.817378					G20189	0.0219407
			ENSSSCG00000028005	0.829889		ssc_circ_053522	0.929035					G48452	0.00638342
			ENSSSCG00000039660	0.70991		ssc_circ_044759	0.16872					G14145	0.0557355
			ENSSSCG00000039193	0.602054		ssc_circ_044200	0.0362321					G21581	0.00203543
			ENSSSCG00000007331	0.8745		ssc_circ_081943	0.088655					G44738	0.0228979
			ENSSSCG00000039077	0.146734		ssc_circ_081947	0.768854					G6462	0.0112676
			ENSSSCG00000007332	0.499694		ssc_circ_000766	0.412994					G40890	0.115452
			ENSSSCG00000028124	0.767494		ssc_circ_049154	0.573361					G23984	0.00589224
			ENSSSCG00000007334	0.7683		ssc_circ_091514	0.178271					G40894	0.194502
			ENSSSCG00000007337	0.796717		ssc_circ_091513	0.560678					G44734	0.00318868
			ENSSSCG00000007336	0.764866		ssc_circ_088849	0.471452					G40896	0.0298318
			ENSSSCG00000007338	0.609973		ssc_circ_053741	0.564965					G44736	0.107387
			ENSSSCG00000002129	0.545926		ssc_circ_053748	0.797776					G28439	0.0078018
			ENSSSCG00000007448	0.339257		ssc_circ_087390	0.92098					G32840	0.0394919
			ENSSSCG00000016603	0.669645		ssc_circ_087391	0.94203					G32847	0.30674
			ENSSSCG00000016602	0.615419		ssc_circ_038568	0.709556					G32844	0.129193
			ENSSSCG00000016601	0.190146		ssc_circ_090743	0.354171					G4227	0.00478752
			ENSSSCG00000016600	0.474119		ssc_circ_086447	0.145714					G26670	0.00313967
			ENSSSCG00000016606	0.624295		ssc_circ_081496	0.5429					G32848	0.255636
			ENSSSCG00000016605	0.549137		ssc_circ_032954	0.394355					G32849	0.195065
			ENSSSCG00000014165	0.809627		ssc_circ_032957	0.511462					G28434	0.0261095
			ENSSSCG00000016609	0.717745		ssc_circ_027158	0.678535					G28435	0.0155111
			ENSSSCG00000016608	0.62462		ssc_circ_027159	0.650027					G28436	0.00500933
			ENSSSCG00000021784	0.873329		ssc_circ_027152	0.591838					G28437	0.0806148
			ENSSSCG00000010605	0.683093		ssc_circ_027153	0.352856					G20459	0.00356
			ENSSSCG00000010604	0.833468		ssc_circ_027150	0.49833					ENSSSCG00000035159	0.130464
			ENSSSCG00000010607	0.746452		ssc_circ_027151	0.529488					G20452	0.0140091
			ENSSSCG00000010606	0.84037		ssc_circ_019193	0.101447					G20453	0.0205003
			ENSSSCG00000010601	0.696311		ssc_circ_019191	0.468991					G20450	0.0479459
			ENSSSCG00000010600	0.315525		ssc_circ_019196	0.133944					G20451	0.207381
			ENSSSCG00000010603	0.664284		ssc_circ_019194	0.102688					G20985	0.048
			ENSSSCG00000043762	0.462508		ssc_circ_094662	0.544739					G20454	0.229567
			ENSSSCG00000010609	0.606785		ssc_circ_094663	0.545176					G35895	0.0302139
			ENSSSCG00000010608	0.319236		ssc_circ_094660	0.543872					G3162	0.0104446
			ENSSSCG00000014161	0.536003		ssc_circ_024820	0.321437					G9448	0.210236
			ENSSSCG00000001474	0.769806		ssc_circ_094661	0.544305					G26581	0.722011
			ENSSSCG00000001475	0.706894		ssc_circ_094667	0.43304					G9440	0.0497546
			ENSSSCG00000006316	0.789434		ssc_circ_051603	0.567052					G22725	0.00470725
			ENSSSCG00000001477	0.594317		ssc_circ_051602	0.566578					G33061	0.166266
			ENSSSCG00000006310	0.86722		ssc_circ_004001	0.145133					G44844	0.0260331
			ENSSSCG00000006311	0.744897		ssc_circ_004000	0.120004					G12009	0.103923
			ENSSSCG00000006312	0.403357		ssc_circ_070777	0.722508					G16442	0.144614
			ENSSSCG00000001473	0.738046		ssc_circ_056925	0.0671676					G16443	0.122999
			ENSSSCG00000006318	0.719098		ssc_circ_001017	0.893143					G16196	0.264191
			ENSSSCG00000006319	0.469142		ssc_circ_001015	0.709186					G13965	0.226389
			ENSSSCG00000020785	0.800508		ssc_circ_059477	0.505606					G20900	0.0128012
			ENSSSCG00000027657	0.914861		ssc_circ_072685	0.341482					G43545	0.00697774
			ENSSSCG00000041610	0.987825		ssc_circ_055748	0.617098					G19612	0.00539076
			ENSSSCG00000020780	0.258285		ssc_circ_005718	0.0744254					G19613	0.0256388
			ENSSSCG00000016464	0.718604		ssc_circ_005719	0.0721788					G19614	0.166513
			ENSSSCG00000039598	0.702655		ssc_circ_072682	0.238133					G45065	0.569003
			ENSSSCG00000016461	0.586038		ssc_circ_072683	0.213344					G45063	0.0117756
			ENSSSCG00000000877	0.896774		ssc_circ_055034	0.884798					G45061	0.0408319
			ENSSSCG00000000875	0.778508		ssc_circ_072688	0.0291805					G45068	0.0125088
			ENSSSCG00000000874	0.689996		ssc_circ_055032	0.728824					G32269	0.0623984
			ENSSSCG00000047476	0.199488		ssc_circ_055033	0.636775					G2743	0.0332586
			ENSSSCG00000016469	0.533715		ssc_circ_011069	0.173628					G22176	0.296275
			ENSSSCG00000047475	0.109641		ssc_circ_080722	0.291913					G2741	0.0707034
			ENSSSCG00000024444	0.569258		ssc_circ_011060	0.258938					G2740	0.0527188
			ENSSSCG00000024445	0.851374		ssc_circ_080726	0.0402454					G16997	0.472595
			ENSSSCG00000024443	0.580718		ssc_circ_080727	0.0400014					G2744	0.00234037
			ENSSSCG00000043102	0.434312		ssc_circ_082378	0.153874					G16998	0.100322
			ENSSSCG00000016708	0.787082		ssc_circ_030559	0.822765					G33532	0.00267064
			ENSSSCG00000006016	0.909393		ssc_circ_071799	0.584866					G22179	0.0216895
			ENSSSCG00000006014	0.861706		ssc_circ_071793	0.656423					G41766	0.0137064
			ENSSSCG00000031003	0.679084		ssc_circ_071792	0.492939					G31439	0.283207
			ENSSSCG00000006545	0.611892		ssc_circ_026282	0.986976					G42497	0.00614554
			ENSSSCG00000008448	0.727753		ssc_circ_031601	0.5437					G32331	0.0508959
			ENSSSCG00000001040	0.310192		ssc_circ_090260	0.276191					G27981	0.0926353
			ENSSSCG00000017806	0.646984		ssc_circ_073489	0.198363					G26854	0.273717
			ENSSSCG00000017804	0.808978		ssc_circ_074456	0.101328					G26857	0.0129474
			ENSSSCG00000008449	0.665298		ssc_circ_074455	0.100458					G43726	0.00879332
			ENSSSCG00000017802	0.333129		ssc_circ_074454	0.0995829					G44339	0.183132
			ENSSSCG00000017803	0.601566		ssc_circ_074453	0.0987045					G2109	0.00551958
			ENSSSCG00000028788	0.408049		ssc_circ_074452	0.0978221					ENSSSCG00000040282	0.0519311
			ENSSSCG00000027063	0.242912		ssc_circ_074451	0.0969358					G34218	0.0144404
			ENSSSCG00000017809	0.311435		ssc_circ_074450	0.0960455					G5911	0.00181069
			ENSSSCG00000023328	0.785231		ssc_circ_073481	0.203401					G5915	0.521847
			ENSSSCG00000017384	0.475985		ssc_circ_091005	0.602752					G29473	0.043764
			ENSSSCG00000013894	0.282233		ssc_circ_021259	0.660721					G27180	0.145615
			ENSSSCG00000029837	0.829509		ssc_circ_021258	0.698656					G27182	0.0915604
			ENSSSCG00000000259	0.698074		ssc_circ_017931	0.0344349					G22357	0.031897
			ENSSSCG00000000258	0.714742		ssc_circ_017936	0.368831					G29476	0.00142105
			ENSSSCG00000013897	0.644849		ssc_circ_017935	0.31031					G29474	0.00322151
			ENSSSCG00000029830	0.881992		ssc_circ_088073	0.376783					G29479	0.0643128
			ENSSSCG00000035038	0.771578		ssc_circ_059290	0.576897					G37730	0.00026197
			ENSSSCG00000000253	0.681223		ssc_circ_086406	0.32843					ENSSSCG00000037796	0.174836
			ENSSSCG00000016706	0.891253		ssc_circ_057528	0.33718					G37729	0.16779
			ENSSSCG00000000251	0.485867		ssc_circ_036411	0.149428					G37230	0.0434616
			ENSSSCG00000000250	0.553706		ssc_circ_057521	0.269048					G37236	0.139394
			ENSSSCG00000000257	0.571117		ssc_circ_057522	0.316626					G38917	0.00582109
			ENSSSCG00000029838	0.518457		ssc_circ_057523	0.236913					G37727	0.00773666
			ENSSSCG00000016259	0.65129		ssc_circ_057524	0.708911					G18876	0.0178976
			ENSSSCG00000025264	0.793845		ssc_circ_063962	0.157095					G18871	0.0827481
			ENSSSCG00000026339	0.627896		ssc_circ_080751	0.537864					G31760	0.135654
			ENSSSCG00000004016	0.406743		ssc_circ_056219	0.288758					G31761	0.0616591
			ENSSSCG00000038404	0.267793		ssc_circ_073151	0.695021					G3436	0.016637
			ENSSSCG00000006018	0.657141		ssc_circ_034388	0.092006					G15184	0.0874262
			ENSSSCG00000026330	0.428573		ssc_circ_034383	0.113174					G10125	0.336226
			ENSSSCG00000026333	0.762184		ssc_circ_034380	0.369639					G42230	0.0322879
			ENSSSCG00000017734	0.8134		ssc_circ_034384	0.0929035					G42231	0.532773
			ENSSSCG00000017735	0.916013		ssc_circ_047175	0.46792					G6570	0.215765
			ENSSSCG00000017737	0.228832		ssc_circ_067514	0.725658					G24984	0.0845946
			ENSSSCG00000017730	0.622559		ssc_circ_012267	0.0755414					G19475	0.0701724
			ENSSSCG00000017731	0.912648		ssc_circ_057296	0.763292					G19476	0.0370959
			ENSSSCG00000017732	0.789717		ssc_circ_093006	0.71838					G15756	0.515379
			ENSSSCG00000017733	0.86084		ssc_circ_047178	0.554409					G24636	0.139201
			ENSSSCG00000036783	0.387913		ssc_circ_093000	0.869875					G19471	0.962212
			ENSSSCG00000017738	0.689724		ssc_circ_009827	0.409944					G15753	0.0332138
			ENSSSCG00000014128	0.760822		ssc_circ_065579	0.409782					G24638	0.0175956
			ENSSSCG00000014129	0.721458		ssc_circ_009829	0.794767					G19478	0.768858
			ENSSSCG00000011959	0.684779		ssc_circ_094585	0.909202					G19479	0.0616562
			ENSSSCG00000034607	0.751469		ssc_circ_061267	0.256205					G18706	0.159637
			ENSSSCG00000008406	0.905273		ssc_circ_035653	0.709406					G11615	0.0862089
			ENSSSCG00000014121	0.749276		ssc_circ_035380	0.162183					G18703	0.0971362
			ENSSSCG00000008404	0.721081		ssc_circ_035386	0.487054					G18702	0.0529066
			ENSSSCG00000014123	0.724189		ssc_circ_035387	0.337615					G18709	0.680424
			ENSSSCG00000008402	0.613734		ssc_circ_035388	0.084695					G18708	0.394038
			ENSSSCG00000014126	0.730382		ssc_circ_021390	0.095635					G28986	0.433405
			ENSSSCG00000014127	0.82306		ssc_circ_046693	0.302539					G28987	0.115831
			ENSSSCG00000023140	0.764811		ssc_circ_028025	0.610999					G5412	0.27068
			ENSSSCG00000023141	0.623361		ssc_circ_008990	0.984869					G10697	0.086551
			ENSSSCG00000023142	0.763217		ssc_circ_008995	0.910508					G10696	0.00428652
			ENSSSCG00000051561	0.186035		ssc_circ_021391	0.091941					G10694	0.0688236
			ENSSSCG00000023146	0.812661		ssc_circ_075418	0.281438					G23400	0.0975869
			ENSSSCG00000017128	0.570389		ssc_circ_095187	0.403939					G39149	0.21633
			ENSSSCG00000033610	0.0714467		ssc_circ_035034	0.178816					G5414	0.131397
			ENSSSCG00000005711	0.710567		ssc_circ_071888	0.586203					G25767	0.00165873
			ENSSSCG00000015792	0.661546		ssc_circ_068881	0.385793					G25766	0.00441176
			ENSSSCG00000031196	0.412502		ssc_circ_064063	0.353492					G25765	0.0130378
			ENSSSCG00000015669	0.886876		ssc_circ_066643	0.915853					G35642	0.00395425
			ENSSSCG00000031193	0.887423		ssc_circ_068882	0.509951					G35645	0.278776
			ENSSSCG00000039408	0.583821		ssc_circ_068884	0.0471975					G35644	0.0145934
			ENSSSCG00000040591	0.162107		ssc_circ_018105	0.515371					G1328	0.521183
			ENSSSCG00000031199	0.460528		ssc_circ_018103	0.0940579					G17479	0.0486989
			ENSSSCG00000005207	0.801467		ssc_circ_018102	0.115437					G1325	0.42746
			ENSSSCG00000005206	0.403548		ssc_circ_018100	0.0321639					ENSSSCG00000037941	0.0576338
			ENSSSCG00000005205	0.865359		ssc_circ_018450	0.939501					G6673	0.0610222
			ENSSSCG00000005204	0.947076		ssc_circ_018109	0.358234					G6672	0.0114148
			ENSSSCG00000005751	0.784606		ssc_circ_064221	0.183693					G6675	0.00387077
			ENSSSCG00000014389	0.811271		ssc_circ_063500	0.174224					G8094	0.0476314
			ENSSSCG00000005753	0.645149		ssc_circ_063503	0.890681					G14472	0.0185207
			ENSSSCG00000013448	0.692001		ssc_circ_014305	0.288516					G13100	0.00853968
			ENSSSCG00000045625	0.449285		ssc_circ_064735	0.0512422					G13106	0.0123595
			ENSSSCG00000003541	0.499933		ssc_circ_014306	0.45895					G4296	0.00342365
			ENSSSCG00000014387	0.826774		ssc_circ_063509	0.170835					G36542	0.118896
			ENSSSCG00000005759	0.726247		ssc_circ_063508	0.585986					G26416	0.160817
			ENSSSCG00000051569	0.156307		ssc_circ_078765	0.405453					G30584	0.71857
			ENSSSCG00000005209	0.958441		ssc_circ_078761	0.129439					G30586	0.0251015
			ENSSSCG00000005208	0.867535		ssc_circ_010817	0.448916					G22918	0.414654
			ENSSSCG00000021811	0.699858		ssc_circ_006093	0.588991					ENSSSCG00000033680	0.000562652
			ENSSSCG00000021812	0.325139		ssc_circ_019858	0.516419					G1587	0.0190876
			ENSSSCG00000021813	0.604094		ssc_circ_078768	0.217349					G1581	0.00426349
			ENSSSCG00000033178	0.666498		ssc_circ_006094	0.338513					G29276	0.00548275
			ENSSSCG00000033179	0.122725		ssc_circ_044924	0.564591					G39340	0.0812569
			ENSSSCG00000008079	0.875799		ssc_circ_080265	0.472373					G40402	0.0032619
			ENSSSCG00000003758	0.724288		ssc_circ_052826	0.837179					G40153	0.0315223
			ENSSSCG00000008077	0.563253		ssc_circ_058712	0.313633					G40400	0.556867
			ENSSSCG00000033175	0.810233		ssc_circ_058711	0.145424					G39344	0.895945
			ENSSSCG00000003755	0.715968		ssc_circ_058717	0.930239					G40154	0.594478
			ENSSSCG00000033177	0.395106		ssc_circ_048923	0.0662374					G40157	0.197612
			ENSSSCG00000008073	0.855474		ssc_circ_087271	0.179966					G39347	0.0333887
			ENSSSCG00000033171	0.751295		ssc_circ_087270	0.179534					G40159	0.123582
			ENSSSCG00000008070	0.493468		ssc_circ_087273	0.210661					G314	0.326439
			ENSSSCG00000015695	0.885705		ssc_circ_087272	0.180397					G34113	0.00779844
			ENSSSCG00000040905	0.708426		ssc_circ_054173	0.180784					G44123	0.0101341
			ENSSSCG00000040904	0.551689		ssc_circ_001370	0.199523					G20844	0.0648828
			ENSSSCG00000040903	0.360516		ssc_circ_054176	0.869522					G2176	0.313364
			ENSSSCG00000034410	0.622647		ssc_circ_006895	0.0376372					G2177	0.0430891
			ENSSSCG00000015694	0.759881		ssc_circ_071224	0.259154					G32988	0.0192917
			ENSSSCG00000010055	0.474251		ssc_circ_081187	0.999558					G41575	0.257602
			ENSSSCG00000011510	0.825497		ssc_circ_054927	0.0455764					G45657	0.0814068
			ENSSSCG00000009075	0.825694		ssc_circ_081186	0.843281					G45656	0.151356
			ENSSSCG00000015659	0.296448		ssc_circ_021880	0.806024					G32451	0.164703
			ENSSSCG00000012978	0.394268		ssc_circ_032562	0.0636337					G32450	0.018909
			ENSSSCG00000011511	0.79239		ssc_circ_033167	0.177325					G32981	0.0025625
			ENSSSCG00000031998	0.442905		ssc_circ_036400	0.475742					G13578	0.800825
			ENSSSCG00000031999	0.200856		ssc_circ_092185	0.094108					G29115	0.031818
			ENSSSCG00000012608	0.465253		ssc_circ_040334	0.723536					G29116	0.0225109
			ENSSSCG00000012607	0.86716		ssc_circ_040337	0.947585					G7986	0.0650651
			ENSSSCG00000015650	0.676064		ssc_circ_040336	0.986171					G30632	0.0834444
			ENSSSCG00000031996	0.143558		ssc_circ_019501	0.267312					G13574	0.219921
			ENSSSCG00000034745	0.202849		ssc_circ_019503	0.503602					G21467	0.128125
			ENSSSCG00000031990	0.836499		ssc_circ_092189	0.810676					G21463	0.0172605
			ENSSSCG00000031991	0.535838		ssc_circ_092188	0.955527					G6581	0.662043
			ENSSSCG00000015657	0.32833		ssc_circ_005277	0.17229					G33859	0.0369576
			ENSSSCG00000012600	0.622196		ssc_circ_005276	0.137271					G6584	0.0913302
			ENSSSCG00000047888	0.0139164		ssc_circ_005275	0.143863					G6587	0.103257
			ENSSSCG00000015795	0.691787		ssc_circ_079417	0.224375					G6586	0.00742878
			ENSSSCG00000032566	0.519758		ssc_circ_024342	0.550896					G33580	0.00385965
			ENSSSCG00000015692	0.927357		ssc_circ_079411	0.616242					G6588	0.0571489
			ENSSSCG00000032561	0.307428		ssc_circ_005278	0.188667					G44382	0.00643876
			ENSSSCG00000032562	0.590776		ssc_circ_027831	0.157629					G44384	0.246601
			ENSSSCG00000003509	0.689317		ssc_circ_010102	0.129393					G33854	0.507953
			ENSSSCG00000012541	0.122359		ssc_circ_059044	0.172642					G44387	0.00672258
			ENSSSCG00000049231	0.560114		ssc_circ_026618	0.361597					G45479	0.267319
			ENSSSCG00000011776	0.772649		ssc_circ_026619	0.362855					G14792	0.0117365
			ENSSSCG00000011775	0.705306		ssc_circ_026616	0.35906					G32671	0.0481562
			ENSSSCG00000011772	0.862491		ssc_circ_026617	0.360332					G2359	0.0253869
			ENSSSCG00000011770	0.821295		ssc_circ_026614	0.351285					G45473	0.260102
			ENSSSCG00000036670	0.21799		ssc_circ_026615	0.355204					G32672	0.125339
			ENSSSCG00000004478	0.83976		ssc_circ_026612	0.602654					G10902	0.058089
			ENSSSCG00000033284	0.586099		ssc_circ_030146	0.0732592					G38763	0.10001
			ENSSSCG00000036673	0.739933		ssc_circ_050213	0.732991					G10907	0.0305108
			ENSSSCG00000036674	0.822826		ssc_circ_050211	0.498567					G11429	0.0284119
			ENSSSCG00000036676	0.7224		ssc_circ_000537	0.505875					G10905	0.099764
			ENSSSCG00000038880	0.775192		ssc_circ_069880	0.0754044					G10908	0.105476
			ENSSSCG00000013554	0.66422		ssc_circ_094524	0.947076					G1913	0.248865
			ENSSSCG00000036679	0.873721		ssc_circ_004633	0.402542					G19461	0.292941
			ENSSSCG00000013556	0.301748		ssc_circ_051036	0.590828					G15764	0.00378935
			ENSSSCG00000013550	0.781668		ssc_circ_040848	0.328626					G15766	0.105814
			ENSSSCG00000013551	0.480859		ssc_circ_030128	0.143756					G4983	0.00151935
			ENSSSCG00000013552	0.699707		ssc_circ_049405	0.651167					G4982	0.0425061
			ENSSSCG00000013553	0.699077		ssc_circ_038714	0.275349					G4981	0.00289263
			ENSSSCG00000004154	0.791951		ssc_circ_047641	0.32686					G42007	0.0585052
			ENSSSCG00000004155	0.875148		ssc_circ_031839	0.773929					G4989	0.0564014
			ENSSSCG00000004408	0.670755		ssc_circ_049408	0.562019					G42002	0.268437
			ENSSSCG00000004157	0.754284		ssc_circ_041427	0.430888					G12220	0.0384393
			ENSSSCG00000004150	0.749727		ssc_circ_041422	0.510379					G12221	0.147338
			ENSSSCG00000004151	0.973912		ssc_circ_041423	0.417023					G14204	0.0284295
			ENSSSCG00000006487	0.857713		ssc_circ_072148	0.18552					G32186	0.233331
			ENSSSCG00000028166	0.15758		ssc_circ_081729	0.660522					G32185	0.377081
			ENSSSCG00000004402	0.676663		ssc_circ_072140	0.529715					G45384	0.0128376
			ENSSSCG00000004403	0.858237		ssc_circ_083982	0.116207					G45383	0.00874595
			ENSSSCG00000015477	0.487974		ssc_circ_011619	0.114719					G28609	0.0632951
			ENSSSCG00000004401	0.521168		ssc_circ_063286	0.248666					G28607	0.00626323
			ENSSSCG00000004406	0.131129		ssc_circ_004003	0.197381					G28606	0.26359
			ENSSSCG00000004159	0.545188		ssc_circ_011477	0.325995					G28604	0.234607
			ENSSSCG00000004404	0.917831		ssc_circ_011471	0.243338					G28603	0.0496728
			ENSSSCG00000004405	0.879228		ssc_circ_011473	0.260043					G28602	0.136175
			ENSSSCG00000041052	0.739025		ssc_circ_056026	0.33733					G27539	0.0088046
			ENSSSCG00000015949	0.915298		ssc_circ_056025	0.133314					G22729	0.0611821
			ENSSSCG00000015380	0.65293		ssc_circ_011478	0.308188					G27533	0.0264552
			ENSSSCG00000015387	0.871598		ssc_circ_011479	0.109093					G27534	0.0467126
			ENSSSCG00000015386	0.884308		ssc_circ_075643	0.185292					G27536	0.199474
			ENSSSCG00000044574	0.123237		ssc_circ_057887	0.250248					G19031	0.00356364
			ENSSSCG00000015384	0.821596		ssc_circ_075649	0.518732					G3407	0.172907
			ENSSSCG00000022230	0.608057		ssc_circ_012832	0.0626603					ENSSSCG00000035459	0.0298963
			ENSSSCG00000022233	0.838038		ssc_circ_006702	0.109664					G36604	0.0125471
			ENSSSCG00000022543	0.63612		ssc_circ_066072	0.408131					G36606	0.213036
			ENSSSCG00000005713	0.00674401		ssc_circ_006705	0.715224					G37916	0.212685
			ENSSSCG00000022237	0.357025		ssc_circ_058871	0.11149					G37914	0.0584555
			ENSSSCG00000022236	0.702831		ssc_circ_058870	0.00937158					G37910	0.102997
			ENSSSCG00000016113	0.859047		ssc_circ_055561	0.0831215					ENSSSCG00000037166	0.0386306
			ENSSSCG00000005715	0.791517		ssc_circ_095539	0.365369					G19867	0.285048
			ENSSSCG00000047900	0.778338		ssc_circ_095538	0.367644					G11427	0.0209614
			ENSSSCG00000016111	0.571563		ssc_circ_095535	0.263197					G39987	0.0431166
			ENSSSCG00000047905	0.0219684		ssc_circ_095534	0.241755					G955	0.0545574
			ENSSSCG00000016110	0.413492		ssc_circ_095537	0.315082					G14104	0.0645597
			ENSSSCG00000051021	0.153565		ssc_circ_095536	0.3101					G14103	0.193758
			ENSSSCG00000016117	0.824546		ssc_circ_095530	0.300722					G14102	0.132797
			ENSSSCG00000024693	0.797541		ssc_circ_084524	0.269799					G14100	0.0223333
			ENSSSCG00000016116	0.81976		ssc_circ_084294	0.190309					G959	0.145769
			ENSSSCG00000034816	0.727701		ssc_circ_047868	0.468942					G17861	0.153232
			ENSSSCG00000050197	0.172606		ssc_circ_089809	0.184603					G43061	0.00497483
			ENSSSCG00000016929	0.859929		ssc_circ_043349	0.254165					G17867	0.031344
			ENSSSCG00000034812	0.467349		ssc_circ_021069	0.109677					G43069	0.0283569
			ENSSSCG00000016115	0.768521		ssc_circ_043347	0.24053					G14361	0.091079
			ENSSSCG00000034810	0.64758		ssc_circ_080458	0.366365					ENSSSCG00000032101	0.118578
			ENSSSCG00000034811	0.740815		ssc_circ_074663	0.0850888					ENSSSCG00000032104	0.408856
			ENSSSCG00000033860	0.764372		ssc_circ_010929	0.799751					G3609	0.250091
			ENSSSCG00000049623	0.285102		ssc_circ_034242	0.76479					G5766	0.0899859
			ENSSSCG00000016114	0.793053		ssc_circ_082631	0.339714					G25979	0.0791428
			ENSSSCG00000049624	0.283179		ssc_circ_004623	0.302168					G5761	0.115879
			ENSSSCG00000034818	0.977059		ssc_circ_006537	0.0855696					G46657	0.0647599
			ENSSSCG00000000696	0.676879		ssc_circ_068816	0.0835581					G16910	0.303464
			ENSSSCG00000014343	0.888078		ssc_circ_071943	0.272489					G16911	0.000885838
			ENSSSCG00000002808	0.203346		ssc_circ_084693	0.0531025					G38161	0.0864775
			ENSSSCG00000002809	0.587935		ssc_circ_039037	0.508492					G47298	0.38773
			ENSSSCG00000030485	0.781735		ssc_circ_032715	0.717804					G30350	0.0534435
			ENSSSCG00000002805	0.506264		ssc_circ_009453	0.288122					G47836	0.131575
			ENSSSCG00000002806	0.709778		ssc_circ_032711	0.190979					G39574	0.0135842
			ENSSSCG00000002807	0.605014		ssc_circ_050852	0.228353					G33615	0.321367
			ENSSSCG00000030480	0.862563		ssc_circ_018663	0.388105					G261	0.0375145
			ENSSSCG00000002802	0.525623		ssc_circ_028923	0.121644					G44011	0.00106863
			ENSSSCG00000002803	0.643897		ssc_circ_028921	0.876146					G34640	0.0017561
			ENSSSCG00000037101	0.860599		ssc_circ_062955	0.961571					G33613	0.0384645
			ENSSSCG00000030735	0.131624		ssc_circ_064503	0.156206					ENSSSCG00000033475	0.0596627
			ENSSSCG00000037102	0.623056		ssc_circ_064505	0.0259818					G14369	0.00346883
			ENSSSCG00000037105	0.853809		ssc_circ_064506	0.336518					G14739	0.0490815
			ENSSSCG00000030732	0.215724		ssc_circ_064507	0.189426					G17286	0.124875
			ENSSSCG00000044105	0.196963		ssc_circ_044599	0.167116					G38294	0.0354411
			ENSSSCG00000037106	0.647076		ssc_circ_044598	0.946315					G516	0.219495
			ENSSSCG00000037109	0.117956		ssc_circ_090002	0.147791					G17289	0.371855
			ENSSSCG00000037108	0.360661		ssc_circ_024119	0.00996662					G34581	0.0396455
			ENSSSCG00000044108	0.523669		ssc_circ_024118	0.186863					G14817	0.306384
			ENSSSCG00000014822	0.809756		ssc_circ_055744	0.662343					G14811	0.131197
			ENSSSCG00000038452	0.801137		ssc_circ_079313	0.176981					G14812	0.148074
			ENSSSCG00000038453	0.456885		ssc_circ_074271	0.651272					G20791	0.0162339
			ENSSSCG00000036577	0.220762		ssc_circ_055745	0.401214					G5375	0.344263
			ENSSSCG00000038457	0.0991239		ssc_circ_074277	0.702758					G12425	0.00233346
			ENSSSCG00000038455	0.748799		ssc_circ_024116	0.193202					G5371	0.0326344
			ENSSSCG00000038458	0.00086631		ssc_circ_079315	0.10459					G12421	0.099859
			ENSSSCG00000038459	0.420871		ssc_circ_024114	0.771444					G1806	0.881806
			ENSSSCG00000013730	0.373537		ssc_circ_017682	0.0814284					G28046	0.00217086
			ENSSSCG00000003850	0.822392		ssc_circ_052400	0.575903					G28043	0.136794
			ENSSSCG00000013732	0.706831		ssc_circ_017689	0.623552					G762	0.194194
			ENSSSCG00000013733	0.691731		ssc_circ_017688	0.486694					G769	0.00705793
			ENSSSCG00000013734	0.721103		ssc_circ_002701	0.458975					G24192	0.0346375
			ENSSSCG00000013735	0.774596		ssc_circ_042436	0.232956					G25029	0.135567
			ENSSSCG00000013736	0.687406		ssc_circ_045427	0.530191					G41966	0.00748995
			ENSSSCG00000014994	0.89618		ssc_circ_042344	0.253986					G48430	0.0213101
			ENSSSCG00000042511	0.118583		ssc_circ_044779	0.213439					G16884	0.000666409
			ENSSSCG00000025010	0.611859		ssc_circ_083214	0.643358					G20618	0.194015
			ENSSSCG00000003852	0.829256		ssc_circ_088861	0.835629					G4174	0.0945495
			ENSSSCG00000015162	0.178459		ssc_circ_055906	0.44124					G30137	0.245733
			ENSSSCG00000039855	0.0369235		ssc_circ_044634	0.149579					G36178	0.254857
			ENSSSCG00000039854	0.664431		ssc_circ_010488	0.104206					G29619	0.249331
			ENSSSCG00000039856	0.160683		ssc_circ_010489	0.105627					ENSSSCG00000035137	0.346328
			ENSSSCG00000039851	0.156487		ssc_circ_050180	0.956					G44711	0.100816
			ENSSSCG00000039850	0.758439		ssc_circ_063772	0.118365					G33110	0.00960749
			ENSSSCG00000003854	0.80257		ssc_circ_027130	0.0795671					G34321	0.00856
			ENSSSCG00000039859	0.244522		ssc_circ_078406	0.715266					G33440	0.364618
			ENSSSCG00000039858	0.284436		ssc_circ_006284	0.806991					G33443	0.009925
			ENSSSCG00000008807	0.861362		ssc_circ_006283	0.0394595					G33114	0.0170138
			ENSSSCG00000008804	0.82584		ssc_circ_077122	0.598986					G33119	0.00246033
			ENSSSCG00000003712	0.802265		ssc_circ_087002	0.554223					G33118	0.0179064
			ENSSSCG00000040949	0.159768		ssc_circ_077121	0.628006					G33449	0.384898
			ENSSSCG00000047590	0.196081		ssc_circ_005488	0.236973					G33448	0.0801059
			ENSSSCG00000029547	0.786835		ssc_circ_072447	0.578638					G40219	0.000428741
			ENSSSCG00000029544	0.840791		ssc_circ_050686	0.282314					G28452	0.00421963
			ENSSSCG00000029545	0.36529		ssc_circ_072449	0.680857					G28453	0.0467886
			ENSSSCG00000009250	0.840739		ssc_circ_089522	0.640147					G28450	0.013019
			ENSSSCG00000029541	0.712824		ssc_circ_005482	0.256328					G28451	0.00629427
			ENSSSCG00000029019	0.994945		ssc_circ_058059	0.295729					G26616	0.00525081
			ENSSSCG00000013093	0.708853		ssc_circ_058058	0.204402					G6449	0.897371
			ENSSSCG00000003716	0.865526		ssc_circ_076531	0.405951					G26615	0.0579853
			ENSSSCG00000017037	0.472542		ssc_circ_092701	0.52077					G6445	0.0302859
			ENSSSCG00000013092	0.418417		ssc_circ_058056	0.267449					G6114	0.0884372
			ENSSSCG00000023991	0.874264		ssc_circ_070794	0.359716					G6113	0.0691447
			ENSSSCG00000003715	0.946497		ssc_circ_087518	0.264218					G6442	0.612327
			ENSSSCG00000017036	0.727252		ssc_circ_087515	0.199261					G6111	0.0102233
			ENSSSCG00000002505	0.955429		ssc_circ_087516	0.376834					G20470	0.013
			ENSSSCG00000014998	0.852603		ssc_circ_087517	0.298752					G11999	0.00106134
			ENSSSCG00000025270	0.726402		ssc_circ_087510	0.308159					G31192	0.158898
			ENSSSCG00000025271	0.136281		ssc_circ_087513	0.46102					G11992	0.3586
			ENSSSCG00000025272	0.528915		ssc_circ_059452	0.421252					G9467	0.0154636
			ENSSSCG00000025273	0.640423		ssc_circ_030715	0.363257					G9466	0.0364657
			ENSSSCG00000006127	0.673492		ssc_circ_055015	0.0831984					G9464	0.155973
			ENSSSCG00000006126	0.73639		ssc_circ_055010	0.105718					G19604	0.66507
			ENSSSCG00000006125	0.946352		ssc_circ_090062	0.885818					G32963	0.351623
			ENSSSCG00000040942	0.640217		ssc_circ_031448	0.972067					ENSSSCG00000038343	0.0973516
			ENSSSCG00000037602	0.677401		ssc_circ_014560	0.855247					G16420	0.202808
			ENSSSCG00000002506	0.76561		ssc_circ_064883	0.337631					G16427	0.0186624
			ENSSSCG00000003719	0.889432		ssc_circ_033622	0.483459					G16424	0.00165686
			ENSSSCG00000000439	0.765332		ssc_circ_033626	0.514919					G42892	0.205455
			ENSSSCG00000035344	0.646333		ssc_circ_082350	0.515471					G16428	0.423
			ENSSSCG00000039271	0.732497		ssc_circ_082355	0.547854					G13909	0.00695742
			ENSSSCG00000039270	0.401508		ssc_circ_037295	0.200329					G41296	0.453817
			ENSSSCG00000039273	0.242648		ssc_circ_023342	0.773239					G4065	0.842813
			ENSSSCG00000039272	0.534628		ssc_circ_026260	0.871571					G21226	0.112167
			ENSSSCG00000025151	0.808196		ssc_circ_030803	0.869701					G42890	0.0446519
			ENSSSCG00000039276	0.324272		ssc_circ_023349	0.497659					G5996	0.106979
			ENSSSCG00000000695	0.886027		ssc_circ_031191	0.327692					G43525	0.00159553
			ENSSSCG00000040947	0.422917		ssc_circ_031193	0.980732					G45042	0.0456806
			ENSSSCG00000002660	0.642354		ssc_circ_031195	0.982632					G32243	0.0738947
			ENSSSCG00000008677	0.40643		ssc_circ_031194	0.984793					G45047	0.0264919
			ENSSSCG00000002664	0.740327		ssc_circ_029062	0.892573					G2728	0.00784395
			ENSSSCG00000002666	0.79328		ssc_circ_064553	0.263932					G5847	0.0444579
			ENSSSCG00000002667	0.750316		ssc_circ_073311	0.679235					G2723	0.000915869
			ENSSSCG00000002668	0.521368		ssc_circ_046853	0.774853					G2722	0.0214429
			ENSSSCG00000002669	0.656613		ssc_circ_021272	0.4542					G5238	0.17767
			ENSSSCG00000010706	0.820037		ssc_circ_021275	0.652464					G2726	0.317188
			ENSSSCG00000016810	0.638133		ssc_circ_021274	0.442829					G26986	0.0268793
			ENSSSCG00000043374	0.179147		ssc_circ_021277	0.26256					G21707	0.0223196
			ENSSSCG00000037128	0.058317		ssc_circ_021276	0.378335					G21706	0.711969
			ENSSSCG00000024275	0.793514		ssc_circ_021279	0.149992					ENSSSCG00000032482	0.0707615
			ENSSSCG00000024279	0.609341		ssc_circ_021278	0.39414					G21702	0.0187917
			ENSSSCG00000009747	0.715372		ssc_circ_046858	0.0807515					G21709	0.120393
			ENSSSCG00000001867	0.697415		ssc_circ_046859	0.0791756					G5970	0.0150267
			ENSSSCG00000031465	0.334371		ssc_circ_017911	0.079791					G43299	0.105636
			ENSSSCG00000001865	0.849101		ssc_circ_034016	0.59479					G27102	0.139744
			ENSSSCG00000034107	0.223429		ssc_circ_034015	0.251654					G5974	0.00291524
			ENSSSCG00000001863	0.785599		ssc_circ_034014	0.426805					G5976	0.0122618
			ENSSSCG00000001862	0.656804		ssc_circ_007392	0.893287					G43293	0.0424647
			ENSSSCG00000031462	0.777365		ssc_circ_089149	0.259552					G43296	0.224813
			ENSSSCG00000028662	0.775102		ssc_circ_071441	0.600459					G44902	0.429376
			ENSSSCG00000050857	0.13845		ssc_circ_023692	0.235273					G9748	0.0199939
			ENSSSCG00000049348	0.360317		ssc_circ_003550	0.677648					G37214	0.0528717
			ENSSSCG00000001869	0.505606		ssc_circ_003552	0.796414					G37743	0.0748568
			ENSSSCG00000001868	0.807855		ssc_circ_023696	0.260575					G38936	0.00208297
			ENSSSCG00000025902	0.896273		ssc_circ_060944	0.916529					G37217	0.0266287
			ENSSSCG00000034242	0.737409		ssc_circ_093392	0.105368					G37210	0.124649
			ENSSSCG00000025900	0.73507		ssc_circ_093391	0.1052					G37211	0.0367698
			ENSSSCG00000028762	0.600281		ssc_circ_009730	0.61687					G37744	0.0144629
			ENSSSCG00000025906	0.723149		ssc_circ_009737	0.759214					G37745	0.0287333
			ENSSSCG00000032741	0.795333		ssc_circ_005868	0.828232					G29494	0.012
			ENSSSCG00000028768	0.251935		ssc_circ_005869	0.35858					G29497	0.105313
			ENSSSCG00000050732	0.403608		ssc_circ_005867	0.714194					G37218	0.117326
			ENSSSCG00000039937	0.147847		ssc_circ_063945	0.146949					G37219	0.124894
			ENSSSCG00000014909	0.697437		ssc_circ_032310	0.501372					G29492	0.0259908
			ENSSSCG00000035905	0.120664		ssc_circ_056271	0.683111					G15197	0.475505
			ENSSSCG00000036307	0.66565		ssc_circ_094613	0.2684					G15194	0.0495916
			ENSSSCG00000005938	0.695127		ssc_circ_094612	0.667759					G19678	0.00143273
			ENSSSCG00000044818	0.225508		ssc_circ_056274	0.104801					G15198	0.0224961
			ENSSSCG00000042426	0.169627		ssc_circ_074457	0.102195					G48069	0.861965
			ENSSSCG00000008123	0.66128		ssc_circ_012530	0.89591					G7231	0.0021709
			ENSSSCG00000000406	0.926966		ssc_circ_012249	0.202374					G42212	0.0165071
			ENSSSCG00000021576	0.307236		ssc_circ_015219	0.553141					G42214	0.00816191
			ENSSSCG00000000405	0.843857		ssc_circ_047452	0.843838					G42216	0.186219
			ENSSSCG00000033909	0.411229		ssc_circ_049614	0.113058					G10103	0.469809
			ENSSSCG00000033908	0.367096		ssc_circ_047109	0.180394					G42219	0.24329
			ENSSSCG00000021571	0.796249		ssc_circ_049616	0.316531					G14109	0.00557613
			ENSSSCG00000000401	0.853758		ssc_circ_050999	0.596678					G24619	0.21732
			ENSSSCG00000033904	0.955054		ssc_circ_046502	0.823853					G15779	0.00969625
			ENSSSCG00000033907	0.733302		ssc_circ_050991	0.731493					G19496	0.0377317
			ENSSSCG00000033906	0.0294879		ssc_circ_050995	0.60799					G19497	0.643003
			ENSSSCG00000011783	0.795901		ssc_circ_091081	0.93909					G19495	0.0334491
			ENSSSCG00000024059	0.609109		ssc_circ_020581	0.144903					G24610	0.532803
			ENSSSCG00000024058	0.600112		ssc_circ_020584	0.939996					G23640	0.17496
			ENSSSCG00000009672	0.636445		ssc_circ_075788	0.297617					G18727	0.0632482
			ENSSSCG00000009673	0.619123		ssc_circ_075789	0.167009					G18726	0.223318
			ENSSSCG00000009670	0.555586		ssc_circ_084197	0.202802					G25567	0.00176416
			ENSSSCG00000009671	0.697221		ssc_circ_074459	0.491481					G18724	0.0281521
			ENSSSCG00000009676	0.687491		ssc_circ_084198	0.204097					G25560	0.330961
			ENSSSCG00000009674	0.844474		ssc_circ_025039	0.220521					G18721	0.00313523
			ENSSSCG00000040480	0.107464		ssc_circ_028558	0.727012					G48064	0.105186
			ENSSSCG00000040481	0.713617		ssc_circ_028557	0.87768					G14450	0.241469
			ENSSSCG00000040486	0.613283		ssc_circ_025036	0.11634					G27700	0.855176
			ENSSSCG00000017005	0.524985		ssc_circ_028555	0.342894					G36165	0.254791
			ENSSSCG00000012643	0.671843		ssc_circ_034073	0.806439					G36162	0.0131557
			ENSSSCG00000009114	0.699901		ssc_circ_008465	0.173914					G25709	0.539194
			ENSSSCG00000031053	0.464152		ssc_circ_008464	0.657407					G25702	0.943372
			ENSSSCG00000007350	0.772088		ssc_circ_008466	0.203647					G12295	0.00655349
			ENSSSCG00000040897	0.720004		ssc_circ_072943	0.313951					G35669	0.353192
			ENSSSCG00000027505	0.776524		ssc_circ_077469	0.373475					G47198	0.161126
			ENSSSCG00000027506	0.732233		ssc_circ_013111	0.267464					G4763	0.607262
			ENSSSCG00000007965	0.329273		ssc_circ_066622	0.122145					G35662	0.00688209
			ENSSSCG00000035122	0.304003		ssc_circ_013113	0.666958					G35661	0.277552
			ENSSSCG00000027502	0.402668		ssc_circ_018434	0.724768					G4767	0.00947905
			ENSSSCG00000027503	0.892635		ssc_circ_063562	0.127436					G19216	0.000982403
			ENSSSCG00000037501	0.249694		ssc_circ_064245	0.350759					G4764	0.0438022
			ENSSSCG00000004861	0.525768		ssc_circ_095253	0.957679					G17458	0.0222533
			ENSSSCG00000003929	0.674689		ssc_circ_095257	0.247829					G6257	0.188094
			ENSSSCG00000027509	0.907519		ssc_circ_092579	0.801034					G17452	0.0078464
			ENSSSCG00000031955	0.794115		ssc_circ_052375	0.576747					G6947	0.0660027
			ENSSSCG00000047284	0.176745		ssc_circ_033369	0.591552					G17457	0.061836
			ENSSSCG00000021490	0.834919		ssc_circ_087211	0.10181					ENSSSCG00000037969	0.102673
			ENSSSCG00000047286	0.990014		ssc_circ_092611	0.434254					G8402	0.357127
			ENSSSCG00000012644	0.908383		ssc_circ_064325	0.245208					G13124	0.0201303
			ENSSSCG00000004012	0.715092		ssc_circ_071204	0.0982612					G13125	0.0903217
			ENSSSCG00000010146	0.544935		ssc_circ_039993	0.0800927					G47990	0.109506
			ENSSSCG00000010144	0.811367		ssc_circ_032508	0.178054					G13123	0.129924
			ENSSSCG00000010145	0.736266		ssc_circ_036460	0.720563					G47998	0.043694
			ENSSSCG00000043595	0.463787		ssc_circ_033101	0.0974164					G17636	0.229956
			ENSSSCG00000010143	0.830368		ssc_circ_033102	0.104103					G18341	0.17558
			ENSSSCG00000010416	0.176609		ssc_circ_036466	0.112335					G18340	0.133409
			ENSSSCG00000010141	0.349832		ssc_circ_036467	0.721963					G159	0.103898
			ENSSSCG00000022726	0.604524		ssc_circ_084989	0.093045					G158	0.0746086
			ENSSSCG00000012649	0.921676		ssc_circ_014243	0.292138					G156	0.0570601
			ENSSSCG00000010148	0.863982		ssc_circ_071148	0.0967095					G29250	0.0151957
			ENSSSCG00000044749	0.447187		ssc_circ_071149	0.222337					G29257	0.17917
			ENSSSCG00000009202	0.555542		ssc_circ_071146	0.458027					G22939	0.00706633
			ENSSSCG00000004361	0.938629		ssc_circ_071147	0.968883					G29258	0.0669511
			ENSSSCG00000035650	0.295999		ssc_circ_071142	0.180974					G485	0.531656
			ENSSSCG00000004367	0.54087		ssc_circ_071141	0.11558					G38338	0.0763939
			ENSSSCG00000004366	0.78607		ssc_circ_055314	0.227641					G5374	0.772276
			ENSSSCG00000002004	0.815068		ssc_circ_024632	0.0879753					G481	0.116732
			ENSSSCG00000004364	0.910008		ssc_circ_055317	0.315173					G480	0.31223
			ENSSSCG00000040899	0.13352		ssc_circ_005251	0.572608					G483	0.293334
			ENSSSCG00000004369	0.70577		ssc_circ_024324	0.492976					G39328	0.0981588
			ENSSSCG00000004368	0.886055		ssc_circ_050054	0.244					G39329	0.00712924
			ENSSSCG00000035901	0.701855		ssc_circ_058262	0.635868					G9127	0.0464621
			ENSSSCG00000031435	0.808362		ssc_circ_058263	0.635586					G6617	0.0753943
			ENSSSCG00000028725	0.497815		ssc_circ_017474	0.094811					G39322	0.294636
			ENSSSCG00000034154	0.653919		ssc_circ_058261	0.636009					G5493	0.452765
			ENSSSCG00000033185	0.82027		ssc_circ_061843	0.433298					G34132	0.00797847
			ENSSSCG00000031433	0.699762		ssc_circ_061847	0.16549					G370	0.0265794
			ENSSSCG00000034152	0.434021		ssc_circ_010120	0.691201					G5496	0.0668507
			ENSSSCG00000017389	0.306634		ssc_circ_010122	0.436115					G5497	0.158955
			ENSSSCG00000030903	0.586462		ssc_circ_001930	0.747654					G40175	0.27047
			ENSSSCG00000050809	0.199469		ssc_circ_074144	0.354698					G5495	0.00234848
			ENSSSCG00000030906	0.727229		ssc_circ_086030	0.761977					G2110	0.241339
			ENSSSCG00000014902	0.703218		ssc_circ_038482	0.439713					G2117	0.122813
			ENSSSCG00000030908	0.312016		ssc_circ_060716	0.111925					G20868	0.0192853
			ENSSSCG00000047130	0.167669		ssc_circ_091704	0.379333					G20867	0.00925772
			ENSSSCG00000047137	0.233162		ssc_circ_003967	0.886146					G20866	0.102438
			ENSSSCG00000047135	0.232912		ssc_circ_072789	0.137259					G2118	0.850182
			ENSSSCG00000035190	0.124806		ssc_circ_003969	0.961645					G20864	0.0458042
			ENSSSCG00000046528	0.359473		ssc_circ_073158	0.0994786					G30651	0.0750537
			ENSSSCG00000035195	0.827384		ssc_circ_076499	0.191953					G33871	0.0656191
			ENSSSCG00000035196	0.775204		ssc_circ_041996	0.347517					G5148	0.108152
			ENSSSCG00000035199	0.684688		ssc_circ_041441	0.368263					ENSSSCG00000034434	0.00223145
			ENSSSCG00000036045	0.719241		ssc_circ_041444	0.209981					G9870	0.229017
			ENSSSCG00000011906	0.677846		ssc_circ_027677	0.911034					ENSSSCG00000034431	0.00524283
			ENSSSCG00000038331	0.309604		ssc_circ_070634	0.302797					G8261	0.0170573
			ENSSSCG00000046525	0.153565		ssc_circ_027855	0.529803					G38743	0.149897
			ENSSSCG00000046524	0.437048		ssc_circ_056668	0.159852					G38741	0.00402565
[truncated: 17,043 more rows]

## Sheet: f
Figure 1f
PCG	TAU_score		TUCP	TAU_score		lncRNA	TAU_score		miRNA	TAU_score		circRNA	TAU_score
ENSSSCG00000000002	0.758761		G10060	0.631033		ENSSSCG00000012219	0.919347		conserve-ssc-miR-4485-5p	0.861934		ssc_circ_000001	0.818226
ENSSSCG00000000003	0.463863		G1007	0.678049		ENSSSCG00000030936	0.597452		conserve-ssc-miR-4485-3p	0.944716		ssc_circ_000002	0.832061
ENSSSCG00000000005	0.413132		G10131	0.502942		ENSSSCG00000031079	0.935718		conserve-ssc-miR-1680-3p	0.97312		ssc_circ_000003	0.951216
ENSSSCG00000000006	0.414464		G10144	0.928572		ENSSSCG00000031092	0.822757		conserve-ssc-miR-4474-5p	0.941857		ssc_circ_000004	0.787595
ENSSSCG00000000007	0.342617		G10189	0.826231		ENSSSCG00000031127	0.92259		conserve-ssc-miR-4474-3p	0.965433		ssc_circ_000007	0.978472
ENSSSCG00000000010	0.457332		G1020	0.911887		ENSSSCG00000031164	0.527316		conserve-ssc-miR-1660-5p	0.956822		ssc_circ_000009	0.98038
ENSSSCG00000000014	0.463788		G10214	0.757373		ENSSSCG00000031192	0.772418		conserve-ssc-miR-1660-3p	0.97926		ssc_circ_000016	1
ENSSSCG00000000018	0.489318		G10221	0.923791		ENSSSCG00000031198	0.855596		conserve-ssc-miR-6318-5p	0.94953		ssc_circ_000018	0.984718
ENSSSCG00000000019	0.477211		G1025	0.56774		ENSSSCG00000031237	0.929704		conserve-ssc-miR-7669-5p	0.955127		ssc_circ_000021	1
ENSSSCG00000000020	0.740231		G10258	0.958514		ENSSSCG00000031285	0.982939		conserve-ssc-miR-7669-3p	0.928901		ssc_circ_000024	1
ENSSSCG00000000021	0.723189		G1026	0.814351		ENSSSCG00000031291	0.995897		conserve-ssc-miR-9999-5p	0.946765		ssc_circ_000025	0.977421
ENSSSCG00000000022	0.407157		G10279	0.717799		ENSSSCG00000031362	0.637971		conserve-ssc-miR-9999-3p	0.977222		ssc_circ_000026	0.936723
ENSSSCG00000000024	0.452145		G1030	0.811545		ENSSSCG00000031374	0.634247		conserve-ssc-miR-7208-3p	0.95207		ssc_circ_000027	1
ENSSSCG00000000025	0.646942		G10318	0.60881		ENSSSCG00000031404	0.843988		conserve-ssc-miR-346-3p	0.916227		ssc_circ_000028	0.979802
ENSSSCG00000000026	0.928018		G10323	0.813278		ENSSSCG00000031414	0.907395		conserve-ssc-miR-6724-3p	0.892449		ssc_circ_000029	0.974312
ENSSSCG00000000028	0.948724		G10331	0.821416		ENSSSCG00000031434	0.970228		ssc-miR-1249-3p	0.59078		ssc_circ_000030	1
ENSSSCG00000000029	0.774706		G10394	0.848158		ENSSSCG00000031460	0.950377		conserve-ssc-miR-6735-5p	0.848395		ssc_circ_000031	1
ENSSSCG00000000031	0.463366		G10395	0.782656		ENSSSCG00000031565	0.87849		conserve-ssc-miR-6735-3p	0.907849		ssc_circ_000033	0.981179
ENSSSCG00000000033	0.425108		G10489	0.862808		ENSSSCG00000031587	0.913791		conserve-ssc-miR-677-3p	1		ssc_circ_000034	0.99279
ENSSSCG00000000034	0.46781		G10493	0.963172		ENSSSCG00000031633	0.673274		conserve-ssc-miR-5625-5p	0.977359		ssc_circ_000035	0.968789
ENSSSCG00000000035	0.571233		G10517	0.939322		ENSSSCG00000031683	0.805605		conserve-ssc-miR-7471-3p	0.956768		ssc_circ_000036	0.962002
ENSSSCG00000000036	0.252614		G10528	0.662166		ENSSSCG00000031704	0.941224		ssc-miR-148a-5p	0.33237		ssc_circ_000037	0.958976
ENSSSCG00000000037	0.307215		G10536	0.972591		ENSSSCG00000031708	0.931458		ssc-miR-148a-3p	0.229687		ssc_circ_000038	1
ENSSSCG00000000038	0.403845		G10537	0.754544		ENSSSCG00000031742	0.931191		ssc-miR-148b-5p	0.387012		ssc_circ_000039	0.982792
ENSSSCG00000000039	0.2891		G10586	0.551967		ENSSSCG00000031801	0.889336		ssc-miR-148b-3p	0.233483		ssc_circ_000041	0.906933
ENSSSCG00000000040	0.871379		G10615	0.870743		ENSSSCG00000031841	0.951298		conserve-ssc-miR-1276-5p	1		ssc_circ_000042	1
ENSSSCG00000000045	0.251813		G10619	0.988275		ENSSSCG00000031914	0.952664		conserve-ssc-miR-1355-3p	1		ssc_circ_000043	1
ENSSSCG00000000046	0.89514		G10632	0.995733		ENSSSCG00000031948	0.939894		conserve-ssc-miR-4733-5p	0.993058		ssc_circ_000044	0.987505
ENSSSCG00000000050	0.302061		G10643	0.96687		ENSSSCG00000031978	0.976849		conserve-ssc-miR-4733-3p	0.95762		ssc_circ_000045	0.956622
ENSSSCG00000000058	0.240068		G10676	0.670937		ENSSSCG00000032000	0.992879		conserve-ssc-miR-1388-3p	0.996996		ssc_circ_000046	0.983284
ENSSSCG00000000059	0.280511		G10701	0.52969		ENSSSCG00000032017	0.839598		conserve-ssc-miR-6690-3p	0.977664		ssc_circ_000047	0.973059
ENSSSCG00000000061	0.528666		G10732	0.822425		ENSSSCG00000032037	0.98008		ssc-miR-190a-5p	0.240037		ssc_circ_000048	0.967979
ENSSSCG00000000062	0.772049		G10740	0.903868		ENSSSCG00000032052	0.993878		ssc-miR-190a-3p	0.495706		ssc_circ_000049	0.987116
ENSSSCG00000000063	0.313568		G10745	0.938927		ENSSSCG00000032058	0.926189		conserve-ssc-miR-1668-3p	0.903277		ssc_circ_000052	0.958868
ENSSSCG00000000064	0.235198		G10781	0.590626		ENSSSCG00000032079	0.964044		conserve-ssc-miR-135a-5p	0.964421		ssc_circ_000054	0.876114
ENSSSCG00000000066	0.531291		G10798	0.730433		ENSSSCG00000032093	0.990122		conserve-ssc-miR-1648-5p	0.930731		ssc_circ_000055	0.959621
ENSSSCG00000000067	0.833929		G10810	0.639306		ENSSSCG00000032101	0.953058		conserve-ssc-miR-1648-3p	0.93719		ssc_circ_000058	0.961935
ENSSSCG00000000068	0.390635		G10814	0.727655		ENSSSCG00000032104	0.859468		conserve-ssc-miR-4519-3p	0.993328		ssc_circ_000059	0.974659
ENSSSCG00000000071	0.153593		G10820	0.991421		ENSSSCG00000032274	0.978585		conserve-ssc-miR-8918-5p	0.569028		ssc_circ_000062	0.819594
ENSSSCG00000000072	0.340434		G10848	0.789893		ENSSSCG00000032287	0.656885		conserve-ssc-miR-2881-3p	0.662743		ssc_circ_000064	0.937607
ENSSSCG00000000073	0.620041		G10860	0.489285		ENSSSCG00000032296	0.732122		conserve-ssc-miR-6929-3p	0.936871		ssc_circ_000066	0.953974
ENSSSCG00000000074	0.985625		G10861	0.91603		ENSSSCG00000032301	0.856957		conserve-ssc-miR-7315-5p	0.965944		ssc_circ_000067	0.888594
ENSSSCG00000000075	0.562135		G10863	0.784044		ENSSSCG00000032309	0.73536		conserve-ssc-miR-1770-5p	0.995995		ssc_circ_000069	0.69803
ENSSSCG00000000076	0.424438		G10889	0.54523		ENSSSCG00000032382	0.896474		conserve-ssc-miR-575-5p	0.967934		ssc_circ_000071	0.700987
ENSSSCG00000000077	0.259845		G10949	0.456949		ENSSSCG00000032421	0.94602		conserve-ssc-miR-575-3p	0.956345		ssc_circ_000075	0.984262
ENSSSCG00000000078	0.27872		G10954	0.648733		ENSSSCG00000032483	0.441071		conserve-ssc-miR-6782-3p	0.974945		ssc_circ_000077	1
ENSSSCG00000000079	0.909732		G11042	0.702216		ENSSSCG00000032520	0.803081		conserve-ssc-miR-7374b-3p	1		ssc_circ_000082	1
ENSSSCG00000000080	0.835409		G11076	0.648443		ENSSSCG00000032523	0.988374		ssc-miR-532-5p	0.239285		ssc_circ_000085	1
ENSSSCG00000000081	0.984419		G11089	0.864527		ENSSSCG00000032590	0.792128		ssc-miR-532-3p	0.470702		ssc_circ_000092	0.928
ENSSSCG00000000082	0.936311		G11090	0.927197		ENSSSCG00000032594	0.619755		conserve-ssc-miR-4742-5p	0.939728		ssc_circ_000093	1
ENSSSCG00000000084	0.336712		G11102	0.721771		ENSSSCG00000032603	0.57465		conserve-ssc-miR-3156-5p	0.968291		ssc_circ_000094	1
ENSSSCG00000000087	0.374801		G11153	0.625367		ENSSSCG00000032685	0.98571		conserve-ssc-miR-3156-3p	0.427278		ssc_circ_000098	0.990388
ENSSSCG00000000091	0.49412		G11224	0.666765		ENSSSCG00000032830	0.659142		conserve-ssc-miR-4746-3p	0.996755		ssc_circ_000100	1
ENSSSCG00000000092	0.922137		G11249	0.555026		ENSSSCG00000032859	0.97875		conserve-ssc-miR-938-5p	0.689017		ssc_circ_000101	1
ENSSSCG00000000093	0.694869		G11286	0.781548		ENSSSCG00000032900	0.987846		conserve-ssc-miR-2136-3p	0.863991		ssc_circ_000102	0.943473
ENSSSCG00000000094	0.318323		G11290	0.859005		ENSSSCG00000032901	0.910177		ssc-miR-22-5p	0.289016		ssc_circ_000103	0.979254
ENSSSCG00000000095	0.378213		G11331	0.822252		ENSSSCG00000032998	0.807319		ssc-miR-22-3p	0.121952		ssc_circ_000107	0.946151
ENSSSCG00000000097	0.294727		G11341	0.580015		ENSSSCG00000033029	0.848299		ssc-miR-21-5p	0.26146		ssc_circ_000108	1
ENSSSCG00000000103	0.975486		G11360	0.591742		ENSSSCG00000033031	0.880437		ssc-miR-21-3p	0.524853		ssc_circ_000109	0.971736
ENSSSCG00000000104	0.113733		G11421	0.901634		ENSSSCG00000033064	0.771563		ssc-miR-24-5p	0.436965		ssc_circ_000110	0.978422
ENSSSCG00000000105	0.460403		G11436	0.761343		ENSSSCG00000033070	0.941661		ssc-miR-24-3p	0.147286		ssc_circ_000112	1
ENSSSCG00000000106	0.903822		G11439	0.768474		ENSSSCG00000033090	0.94058		ssc-miR-28-5p	0.171183		ssc_circ_000113	1
ENSSSCG00000000107	0.384075		G11453	0.956766		ENSSSCG00000033103	0.96742		ssc-miR-28-3p	0.114585		ssc_circ_000114	0.897676
ENSSSCG00000000108	0.414285		G11470	0.975561		ENSSSCG00000033132	0.730583		conserve-ssc-miR-1765-3p	0.948157		ssc_circ_000115	0.926837
ENSSSCG00000000110	0.753884		G1150	0.777282		ENSSSCG00000033203	0.871354		ssc-miR-222-5p	0.910575		ssc_circ_000116	1
ENSSSCG00000000111	0.760844		G11518	0.687362		ENSSSCG00000033215	0.943757		ssc-miR-222-3p	0.442488		ssc_circ_000117	0.9571
ENSSSCG00000000113	0.865496		G11595	0.995909		ENSSSCG00000033217	0.757434		conserve-ssc-miR-6511b-3p	0.899879		ssc_circ_000118	0.994464
ENSSSCG00000000114	0.392139		G11638	0.961714		ENSSSCG00000033248	0.789037		ssc-miR-221-5p	0.509608		ssc_circ_000122	0.843867
ENSSSCG00000000116	0.222847		G11659	0.911274		ENSSSCG00000033265	0.581132		ssc-miR-221-3p	0.387164		ssc_circ_000128	0.980071
ENSSSCG00000000117	0.914311		G11670	0.906226		ENSSSCG00000033282	0.956117		ssc-miR-224-5p	0.759948		ssc_circ_000132	0.967582
ENSSSCG00000000118	0.652373		G11677	0.794589		ENSSSCG00000033293	0.836722		ssc-miR-224-3p	0.894448		ssc_circ_000136	0.819144
ENSSSCG00000000119	0.270434		G11700	0.997143		ENSSSCG00000033320	0.983894		ssc-miR-9810-3p	0.833549		ssc_circ_000137	0.673736
ENSSSCG00000000120	0.431678		G1172	0.680437		ENSSSCG00000033384	0.947366		ssc-miR-216-5p	0.883019		ssc_circ_000139	0.739234
ENSSSCG00000000121	0.781289		G11742	0.904825		ENSSSCG00000033386	0.75012		ssc-miR-216-3p	0.9388		ssc_circ_000142	0.915968
ENSSSCG00000000130	0.530066		G11747	0.942861		ENSSSCG00000033387	0.970506		conserve-ssc-miR-7843-5p	0.874826		ssc_circ_000147	0.9877
ENSSSCG00000000131	0.957601		G11781	0.69328		ENSSSCG00000033434	0.949477		conserve-ssc-miR-7843-3p	0.717967		ssc_circ_000148	0.956039
ENSSSCG00000000132	0.964985		G11783	0.486319		ENSSSCG00000033445	0.718537		conserve-ssc-miR-2963-3p	0.967099		ssc_circ_000150	0.915186
ENSSSCG00000000133	0.329868		G11809	0.904118		ENSSSCG00000033455	0.959631		conserve-ssc-miR-6510-5p	0.933724		ssc_circ_000152	0.846937
ENSSSCG00000000135	0.758161		G11815	0.871426		ENSSSCG00000033469	0.860189		conserve-ssc-miR-6510-3p	0.985509		ssc_circ_000153	0.934678
ENSSSCG00000000136	0.6644		G11822	0.952014		ENSSSCG00000033475	0.807143		conserve-ssc-miR-3182-5p	0.955823		ssc_circ_000156	1
ENSSSCG00000000137	0.564755		G11850	0.941008		ENSSSCG00000033531	0.919208		conserve-ssc-miR-8910-5p	0.975865		ssc_circ_000158	1
ENSSSCG00000000138	0.834803		G11852	0.890613		ENSSSCG00000033537	0.829749		conserve-ssc-miR-5133-3p	0.975274		ssc_circ_000159	0.930742
ENSSSCG00000000139	0.71692		G11860	0.715889		ENSSSCG00000033628	0.832732		ssc-miR-450b-5p	0.722167		ssc_circ_000160	0.90134
ENSSSCG00000000141	0.313964		G11864	0.674794		ENSSSCG00000033680	0.961498		ssc-miR-450c-5p	0.958508		ssc_circ_000161	1
ENSSSCG00000000142	0.610065		G11876	0.900067		ENSSSCG00000033701	0.939972		ssc-miR-450c-3p	1		ssc_circ_000163	1
ENSSSCG00000000144	0.257199		G11917	0.741253		ENSSSCG00000033707	0.756357		conserve-ssc-miR-516a-3p	0.977951		ssc_circ_000165	0.965535
ENSSSCG00000000145	0.32186		G11932	0.942687		ENSSSCG00000033717	0.971862		ssc-miR-450a-5p	0.973808		ssc_circ_000166	1
ENSSSCG00000000146	0.497696		G1197	0.713741		ENSSSCG00000033723	0.741583		conserve-ssc-miR-2415-3p	0.996756		ssc_circ_000169	1
ENSSSCG00000000148	0.442354		G11985	0.913754		ENSSSCG00000033745	0.718863		ssc-miR-1842-5p	0.392826		ssc_circ_000170	1
ENSSSCG00000000151	0.777017		G12024	0.934905		ENSSSCG00000033751	0.902105		ssc-miR-1842-3p	0.648059		ssc_circ_000172	1
ENSSSCG00000000152	0.34328		G12029	0.804728		ENSSSCG00000033794	0.858207		conserve-ssc-miR-448-5p	0.858664		ssc_circ_000173	1
ENSSSCG00000000156	0.440075		G12030	0.643372		ENSSSCG00000033874	0.69284		conserve-ssc-miR-448-3p	0.840596		ssc_circ_000174	1
ENSSSCG00000000157	0.938842		G12051	0.923321		ENSSSCG00000033875	0.885023		conserve-ssc-miR-9272-3p	0.935835		ssc_circ_000177	0.824966
ENSSSCG00000000158	0.352539		G12072	0.98406		ENSSSCG00000033890	0.849145		conserve-ssc-miR-6861-5p	0.937484		ssc_circ_000178	0.972865
ENSSSCG00000000159	0.885813		G12074	0.97465		ENSSSCG00000033930	0.975258		conserve-ssc-miR-3102-5p	0.897819		ssc_circ_000181	0.924888
ENSSSCG00000000160	0.513686		G12076	0.815306		ENSSSCG00000033943	0.763426		conserve-ssc-miR-3432-5p	0.85171		ssc_circ_000182	0.857141
ENSSSCG00000000161	0.479344		G12153	0.74794		ENSSSCG00000033972	0.948885		conserve-ssc-miR-3432-3p	0.921395		ssc_circ_000188	1
ENSSSCG00000000162	0.772194		G12196	0.892679		ENSSSCG00000034022	0.957497		conserve-ssc-miR-8075-5p	0.985783		ssc_circ_000191	1
ENSSSCG00000000164	0.427639		G1226	0.515639		ENSSSCG00000034043	0.945853		conserve-ssc-miR-8075-3p	0.912409		ssc_circ_000192	1
ENSSSCG00000000167	0.333973		G12269	0.848523		ENSSSCG00000034056	0.794412		conserve-ssc-miR-106a-1-5p	0.730266		ssc_circ_000193	1
ENSSSCG00000000169	0.603115		G123	0.853475		ENSSSCG00000034069	0.860528		conserve-ssc-miR-4645-3p	0.926986		ssc_circ_000194	0.964133
ENSSSCG00000000171	0.486739		G12314	0.833456		ENSSSCG00000034245	0.952846		conserve-ssc-miR-7188-3p	0.975257		ssc_circ_000202	0.565632
ENSSSCG00000000174	0.994874		G12315	0.94851		ENSSSCG00000034247	0.978962		conserve-ssc-miR-6925-3p	0.993646		ssc_circ_000203	0.585933
ENSSSCG00000000175	0.47676		G12333	0.915976		ENSSSCG00000034248	0.939034		conserve-ssc-miR-3569-3p	0.977875		ssc_circ_000204	0.958552
ENSSSCG00000000176	0.350191		G12337	0.748749		ENSSSCG00000034251	0.958292		conserve-ssc-miR-1668-1-5p	0.378868		ssc_circ_000208	0.758967
ENSSSCG00000000179	0.862519		G12339	0.811743		ENSSSCG00000034257	0.938472		conserve-ssc-miR-1668-1-3p	0.443406		ssc_circ_000210	0.975996
ENSSSCG00000000182	0.690203		G12355	0.99806		ENSSSCG00000034335	0.809683		conserve-ssc-miR-2286-3p	0.992144		ssc_circ_000212	0.938998
ENSSSCG00000000183	0.956779		G12383	0.80408		ENSSSCG00000034342	0.896788		conserve-ssc-miR-3544-5p	0.94748		ssc_circ_000215	1
ENSSSCG00000000184	0.966207		G12386	0.998472		ENSSSCG00000034393	0.94807		conserve-ssc-miR-7049-5p	0.980543		ssc_circ_000219	0.762682
ENSSSCG00000000185	0.277481		G12415	0.514271		ENSSSCG00000034422	0.983015		conserve-ssc-miR-210-5p	0.993156		ssc_circ_000225	1
ENSSSCG00000000186	0.731887		G12426	0.84607		ENSSSCG00000034431	0.806695		conserve-ssc-miR-210-3p	0.61932		ssc_circ_000227	0.97955
ENSSSCG00000000188	0.867545		G12429	0.838874		ENSSSCG00000034434	0.934062		conserve-ssc-miR-6865-5p	0.638548		ssc_circ_000229	0.856986
ENSSSCG00000000189	0.342719		G12436	0.995482		ENSSSCG00000034454	0.974614		conserve-ssc-miR-6865-3p	0.590486		ssc_circ_000231	0.92284
ENSSSCG00000000190	0.248909		G12455	0.878062		ENSSSCG00000034497	0.790073		conserve-ssc-miR-7017-3p	1		ssc_circ_000233	0.935155
ENSSSCG00000000194	0.450634		G12458	0.987149		ENSSSCG00000034567	0.790699		conserve-ssc-miR-204-5p	1		ssc_circ_000234	0.883559
ENSSSCG00000000195	0.85107		G12466	0.833243		ENSSSCG00000034578	0.959379		conserve-ssc-miR-7033-3p	0.994301		ssc_circ_000237	1
ENSSSCG00000000197	0.927957		G12469	0.588645		ENSSSCG00000034662	0.990826		conserve-ssc-miR-4733-1-5p	0.976834		ssc_circ_000238	0.961462
ENSSSCG00000000198	0.766679		G12499	0.956064		ENSSSCG00000034761	0.779433		conserve-ssc-miR-4733-1-3p	0.983535		ssc_circ_000239	0.890666
ENSSSCG00000000199	0.615809		G12502	0.763849		ENSSSCG00000034829	0.736001		conserve-ssc-miR-371-5p	0.924378		ssc_circ_000240	0.891589
ENSSSCG00000000202	0.336106		G12505	0.757826		ENSSSCG00000034839	0.901277		conserve-ssc-miR-7386f-5p	0.997643		ssc_circ_000244	1
ENSSSCG00000000203	0.842391		G12528	0.860309		ENSSSCG00000034856	0.961959		conserve-ssc-miR-2128-3p	0.996427		ssc_circ_000245	0.948094
ENSSSCG00000000204	0.654286		G12538	0.483306		ENSSSCG00000034881	0.816076		conserve-ssc-miR-1746-5p	0.959436		ssc_circ_000250	1
ENSSSCG00000000205	0.914818		G12543	0.949365		ENSSSCG00000034889	0.806261		conserve-ssc-miR-1746-3p	0.991722		ssc_circ_000251	0.914237
ENSSSCG00000000206	0.81647		G12544	0.986671		ENSSSCG00000034910	0.855596		conserve-ssc-miR-2969-5p	0.964062		ssc_circ_000252	1
ENSSSCG00000000207	0.521654		G12545	0.87941		ENSSSCG00000034939	0.946482		conserve-ssc-miR-466b-3p	0.970736		ssc_circ_000256	0.970476
ENSSSCG00000000209	0.709313		G12558	0.734076		ENSSSCG00000034946	0.951682		conserve-ssc-miR-5114-5p	0.991366		ssc_circ_000265	0.925061
ENSSSCG00000000211	0.920593		G12561	0.937562		ENSSSCG00000034988	0.614499		conserve-ssc-miR-466d-5p	0.927952		ssc_circ_000266	0.966522
ENSSSCG00000000212	0.970082		G12567	0.841088		ENSSSCG00000034990	0.396854		conserve-ssc-miR-466d-3p	0.961576		ssc_circ_000267	0.923574
ENSSSCG00000000214	0.458751		G12575	0.95196		ENSSSCG00000035032	0.639469		conserve-ssc-miR-132-5p	0.78211		ssc_circ_000271	0.973494
ENSSSCG00000000215	0.475134		G12576	0.970989		ENSSSCG00000035043	0.971894		conserve-ssc-miR-132-3p	0.914309		ssc_circ_000274	0.948706
ENSSSCG00000000216	0.814224		G12582	0.891486		ENSSSCG00000035092	0.885921		conserve-ssc-miR-12079-3p	1		ssc_circ_000277	0.674259
ENSSSCG00000000217	0.730478		G12587	0.641015		ENSSSCG00000035096	0.700371		conserve-ssc-miR-497-5p	0.84996		ssc_circ_000279	0.925451
ENSSSCG00000000220	0.706303		G12591	0.82172		ENSSSCG00000035137	0.901866		conserve-ssc-miR-497-3p	0.871983		ssc_circ_000284	0.972002
ENSSSCG00000000223	0.757472		G12595	0.443655		ENSSSCG00000035159	0.797392		conserve-ssc-miR-500a-5p	0.97678		ssc_circ_000290	0.929217
ENSSSCG00000000228	0.926565		G12620	0.777599		ENSSSCG00000035160	0.939241		ssc-miR-487b-5p	0.96006		ssc_circ_000293	1
ENSSSCG00000000231	0.968193		G12641	0.896654		ENSSSCG00000035172	0.808272		ssc-miR-487b-3p	0.677769		ssc_circ_000294	0.813199
ENSSSCG00000000232	0.562348		G12649	0.997041		ENSSSCG00000035237	0.574842		conserve-ssc-miR-6990-5p	0.977455		ssc_circ_000295	0.96856
ENSSSCG00000000233	0.450867		G12669	0.980703		ENSSSCG00000035272	0.778075		conserve-ssc-miR-6990-3p	0.805763		ssc_circ_000297	1
ENSSSCG00000000234	0.606812		G12677	0.99445		ENSSSCG00000035273	0.748385		conserve-ssc-miR-8919-1-5p	0.983002		ssc_circ_000298	0.831888
ENSSSCG00000000236	0.877906		G12678	0.982734		ENSSSCG00000035274	0.911266		conserve-ssc-miR-588-5p	1		ssc_circ_000300	0.963388
ENSSSCG00000000238	0.933552		G12679	0.990846		ENSSSCG00000035295	0.996764		conserve-ssc-miR-588-3p	0.975284		ssc_circ_000301	0.912203
ENSSSCG00000000239	0.926255		G12680	0.696278		ENSSSCG00000035331	0.818687		conserve-ssc-miR-1731-3p	0.916164		ssc_circ_000302	0.96022
ENSSSCG00000000240	0.937187		G12694	0.700647		ENSSSCG00000035340	0.617934		conserve-ssc-miR-2425-3p	0.919453		ssc_circ_000303	0.649514
ENSSSCG00000000241	0.982192		G12731	0.534128		ENSSSCG00000035352	0.433073		conserve-ssc-miR-5621-1-3p	0.96313		ssc_circ_000304	0.851488
ENSSSCG00000000248	0.926881		G12733	0.727306		ENSSSCG00000035395	0.953626		conserve-ssc-miR-12395-3p	0.967795		ssc_circ_000305	0.758681
ENSSSCG00000000250	0.942283		G12735	0.763774		ENSSSCG00000035396	0.9983		conserve-ssc-miR-1791-5p	0.980487		ssc_circ_000307	0.954105
ENSSSCG00000000251	0.911041		G12751	0.840918		ENSSSCG00000035416	0.967227		conserve-ssc-miR-1791-3p	0.991419		ssc_circ_000308	0.943767
ENSSSCG00000000252	0.681951		G12756	0.92032		ENSSSCG00000035431	0.918878		conserve-ssc-miR-1456-5p	0.984669		ssc_circ_000311	1
ENSSSCG00000000253	0.753455		G12767	0.902321		ENSSSCG00000035437	0.987775		conserve-ssc-miR-1456-3p	0.86264		ssc_circ_000312	0.579123
ENSSSCG00000000257	0.696697		G128	0.405167		ENSSSCG00000035459	0.955409		ssc-miR-9820-5p	0.723639		ssc_circ_000313	0.980054
ENSSSCG00000000258	0.400076		G1280	0.783588		ENSSSCG00000035476	0.888564		ssc-miR-499-5p	0.446918		ssc_circ_000314	0.985507
ENSSSCG00000000259	0.532783		G12824	0.832742		ENSSSCG00000035507	0.8747		ssc-miR-499-3p	0.611737		ssc_circ_000316	0.978996
ENSSSCG00000000260	0.853579		G12825	0.472825		ENSSSCG00000035526	0.835855		ssc-miR-491-5p	0.606736		ssc_circ_000317	1
ENSSSCG00000000261	0.405834		G12839	0.819731		ENSSSCG00000035536	0.987062		ssc-miR-491-3p	0.721895		ssc_circ_000318	0.98708
ENSSSCG00000000262	0.436548		G12840	0.929818		ENSSSCG00000035563	0.758106		ssc-miR-490-5p	0.696721		ssc_circ_000321	0.903824
ENSSSCG00000000263	0.404999		G12896	0.973792		ENSSSCG00000035571	0.649015		ssc-miR-490-3p	0.578675		ssc_circ_000323	0.896834
ENSSSCG00000000264	0.344298		G12948	0.715859		ENSSSCG00000035593	0.615158		ssc-miR-493-5p	0.715239		ssc_circ_000327	0.765002
ENSSSCG00000000265	0.88741		G12962	0.660384		ENSSSCG00000035654	0.957037		ssc-miR-493-3p	0.741935		ssc_circ_000328	0.684895
ENSSSCG00000000267	0.194261		G12972	0.963918		ENSSSCG00000035707	0.911085		conserve-ssc-miR-626-5p	0.917007		ssc_circ_000329	0.959193
ENSSSCG00000000268	0.587241		G12977	0.884784		ENSSSCG00000035711	0.914147		conserve-ssc-miR-626-3p	0.944006		ssc_circ_000334	0.898305
ENSSSCG00000000271	0.868978		G12981	0.886493		ENSSSCG00000035731	0.833053		conserve-ssc-miR-12191-3p	1		ssc_circ_000335	0.782571
ENSSSCG00000000272	0.327302		G12998	0.627545		ENSSSCG00000035785	0.932733		ssc-miR-497-5p	0.247976		ssc_circ_000339	0.920258
ENSSSCG00000000273	0.397479		G13006	0.804438		ENSSSCG00000035797	0.978631		ssc-miR-497-3p	0.636575		ssc_circ_000341	0.932096
ENSSSCG00000000274	0.330771		G1301	0.993908		ENSSSCG00000035927	0.864576		ssc-miR-181d-5p	0.240385		ssc_circ_000342	1
ENSSSCG00000000275	0.753294		G13025	0.90134		ENSSSCG00000035981	0.979355		ssc-miR-181d-3p	0.828008		ssc_circ_000344	0.969523
ENSSSCG00000000276	0.376111		G13045	0.894003		ENSSSCG00000035996	0.372044		ssc-miR-181c-5p	0.262576		ssc_circ_000345	0.975685
ENSSSCG00000000277	0.728907		G13058	0.923485		ENSSSCG00000036012	0.986376		ssc-miR-181c-3p	0.364595		ssc_circ_000348	0.97165
ENSSSCG00000000278	0.382745		G13069	0.992576		ENSSSCG00000036020	0.75686		ssc-miR-181b-5p	0.234531		ssc_circ_000349	1
ENSSSCG00000000279	0.708861		G13070	0.605367		ENSSSCG00000036053	0.957524		ssc-miR-181b-3p	0.712256		ssc_circ_000351	0.967901
ENSSSCG00000000281	0.954012		G13082	0.975964		ENSSSCG00000036070	0.739684		ssc-miR-181a-5p	0.204502		ssc_circ_000352	0.981367
ENSSSCG00000000288	0.228313		G13111	0.970583		ENSSSCG00000036096	0.7542		ssc-miR-181a-3p	0.290672		ssc_circ_000357	0.768989
ENSSSCG00000000289	0.77925		G13113	0.89857		ENSSSCG00000036101	0.899879		conserve-ssc-miR-18a-5p	0.94171		ssc_circ_000358	0.820794
ENSSSCG00000000290	0.291099		G13133	0.813782		ENSSSCG00000036104	0.815023		conserve-ssc-miR-18a-3p	0.803139		ssc_circ_000359	0.876626
ENSSSCG00000000292	0.687529		G13170	0.731105		ENSSSCG00000036107	0.656929		ssc-miR-10b-5p	0.171704		ssc_circ_000361	1
ENSSSCG00000000293	0.487859		G1318	0.6549		ENSSSCG00000036117	0.992294		ssc-miR-10b-3p	0.481055		ssc_circ_000362	0.892779
ENSSSCG00000000295	0.525135		G13193	0.903373		ENSSSCG00000036121	0.949987		ssc-miR-10a-5p	0.172049		ssc_circ_000369	1
ENSSSCG00000000296	0.970471		G13240	0.823883		ENSSSCG00000036144	0.862757		ssc-miR-10a-3p	0.519783		ssc_circ_000373	0.894791
ENSSSCG00000000297	0.706942		G13244	0.482746		ENSSSCG00000036149	0.936673		conserve-ssc-miR-2454-5p	0.986971		ssc_circ_000377	0.940651
ENSSSCG00000000298	0.582474		G13251	0.923667		ENSSSCG00000036165	0.98273		conserve-ssc-miR-2909-3p	0.96353		ssc_circ_000379	0.922395
ENSSSCG00000000299	0.731782		G13270	0.986164		ENSSSCG00000036194	0.747402		conserve-ssc-miR-7161-3p	0.986602		ssc_circ_000380	0.962918
ENSSSCG00000000327	0.995396		G13278	0.950801		ENSSSCG00000036217	0.902841		ssc-miR-676-3p	0.338908		ssc_circ_000381	0.955676
ENSSSCG00000000332	0.954551		G13289	0.945374		ENSSSCG00000036265	0.977074		ssc-miR-671-5p	0.437681		ssc_circ_000382	0.972092
ENSSSCG00000000333	0.971352		G13290	0.621659		ENSSSCG00000036287	0.872178		ssc-miR-671-3p	0.46318		ssc_circ_000384	0.984947
ENSSSCG00000000353	0.892469		G13292	0.889145		ENSSSCG00000036325	0.90412		ssc-miR-670-5p	0.854621		ssc_circ_000385	0.906558
ENSSSCG00000000359	0.213328		G13316	0.912157		ENSSSCG00000036344	0.817091		ssc-miR-670-3p	0.724365		ssc_circ_000386	0.83199
ENSSSCG00000000361	0.122998		G1336	0.941367		ENSSSCG00000036379	0.742763		conserve-ssc-miR-349-5p	0.978063		ssc_circ_000388	1
ENSSSCG00000000362	0.793758		G13366	0.639476		ENSSSCG00000036428	0.598735		ssc-miR-103-5p	0.743633		ssc_circ_000389	0.941272
ENSSSCG00000000363	0.68391		G13387	0.606401		ENSSSCG00000036447	0.687259		ssc-miR-103-3p	0.202877		ssc_circ_000390	1
ENSSSCG00000000364	0.268371		G13398	0.452438		ENSSSCG00000036448	0.88285		ssc-miR-101-5p	0.283567		ssc_circ_000393	0.950284
ENSSSCG00000000365	0.313377		G13420	0.920523		ENSSSCG00000036524	0.582508		ssc-miR-101-3p	0.197448		ssc_circ_000398	1
ENSSSCG00000000366	0.28698		G13480	0.830778		ENSSSCG00000036538	0.888427		ssc-miR-100-5p	0.177634		ssc_circ_000401	1
ENSSSCG00000000367	0.376127		G13489	0.626022		ENSSSCG00000036561	0.822188		ssc-miR-100-3p	0.685888		ssc_circ_000404	1
ENSSSCG00000000368	0.576222		G13507	0.499958		ENSSSCG00000036571	0.984627		ssc-miR-107-5p	0.756967		ssc_circ_000406	0.978786
ENSSSCG00000000370	0.614644		G13527	0.777002		ENSSSCG00000036625	0.758095		ssc-miR-107-3p	0.221852		ssc_circ_000407	0.953666
ENSSSCG00000000371	0.937444		G13542	0.976011		ENSSSCG00000036631	0.842421		ssc-miR-105-5p	0.927918		ssc_circ_000409	1
ENSSSCG00000000376	0.370215		G13545	0.940816		ENSSSCG00000036638	0.889039		ssc-miR-105-3p	0.952117		ssc_circ_000411	1
ENSSSCG00000000377	0.358374		G13549	0.948426		ENSSSCG00000036648	0.99742		ssc-miR-196b-5p	0.546823		ssc_circ_000412	0.993177
ENSSSCG00000000379	0.442868		G1357	0.867509		ENSSSCG00000036690	0.996237		ssc-miR-196b-3p	0.811804		ssc_circ_000413	1
ENSSSCG00000000382	0.35508		G13572	0.700082		ENSSSCG00000036710	0.833554		ssc-miR-196a-5p	0.547674		ssc_circ_000414	1
ENSSSCG00000000383	0.387433		G13581	0.985452		ENSSSCG00000036719	0.93761		ssc-miR-196a-3p	0.782061		ssc_circ_000419	0.99021
ENSSSCG00000000384	0.245187		G13602	0.519199		ENSSSCG00000036759	0.963418		conserve-ssc-miR-3097-3p	0.979359		ssc_circ_000420	0.990217
ENSSSCG00000000385	0.910954		G13610	0.845609		ENSSSCG00000036761	0.871591		conserve-ssc-miR-3961-5p	1		ssc_circ_000421	0.996204
ENSSSCG00000000386	0.680875		G13664	0.85145		ENSSSCG00000036815	0.992194		conserve-ssc-miR-3961-3p	0.998284		ssc_circ_000423	0.857546
ENSSSCG00000000393	0.222942		G13691	0.991186		ENSSSCG00000036829	0.557867		conserve-ssc-miR-532-3p	0.852938		ssc_circ_000427	0.891058
ENSSSCG00000000394	0.26531		G13712	0.978153		ENSSSCG00000036846	0.781813		conserve-ssc-miR-6318-1-5p	0.946433		ssc_circ_000428	0.994549
ENSSSCG00000000396	0.370095		G13720	0.993185		ENSSSCG00000036879	0.8003		conserve-ssc-miR-6318-1-3p	0.978627		ssc_circ_000430	0.766034
ENSSSCG00000000398	0.924561		G13742	0.911273		ENSSSCG00000036884	0.936713		conserve-ssc-miR-2341-5p	0.996661		ssc_circ_000432	0.957925
ENSSSCG00000000399	0.755977		G13744	0.671122		ENSSSCG00000036894	0.97967		conserve-ssc-miR-2341-3p	0.940305		ssc_circ_000434	0.887096
ENSSSCG00000000400	0.929278		G13745	0.99068		ENSSSCG00000036916	0.874023		conserve-ssc-miR-2374-3p	0.985348		ssc_circ_000440	0.917084
ENSSSCG00000000401	0.898787		G13805	0.458328		ENSSSCG00000036962	0.992604		conserve-ssc-miR-1762-5p	0.964315		ssc_circ_000441	1
ENSSSCG00000000402	0.262413		G13815	0.594672		ENSSSCG00000037067	0.875171		conserve-ssc-miR-942-5p	0.993218		ssc_circ_000442	1
ENSSSCG00000000403	0.566971		G13827	0.981719		ENSSSCG00000037074	0.907362		conserve-ssc-miR-942-3p	0.971909		ssc_circ_000443	0.988972
ENSSSCG00000000405	0.184665		G13838	0.963386		ENSSSCG00000037166	0.902359		conserve-ssc-miR-3648-3p	0.949561		ssc_circ_000444	1
ENSSSCG00000000406	0.216946		G13839	0.884988		ENSSSCG00000037230	0.732701		conserve-ssc-miR-6986-5p	0.994685		ssc_circ_000446	0.984111
ENSSSCG00000000411	0.444582		G13844	0.921502		ENSSSCG00000037282	0.819338		conserve-ssc-miR-7093-3p	0.990033		ssc_circ_000448	0.99509
ENSSSCG00000000413	0.926156		G13848	0.656027		ENSSSCG00000037285	0.811141		conserve-ssc-miR-666-5p	0.887283		ssc_circ_000450	0.985488
ENSSSCG00000000415	0.962187		G13850	0.975143		ENSSSCG00000037383	0.844291		conserve-ssc-miR-666-3p	0.89379		ssc_circ_000451	0.947608
ENSSSCG00000000418	0.878918		G13892	0.816226		ENSSSCG00000037389	0.968361		conserve-ssc-miR-11999-3p	0.923225		ssc_circ_000456	0.972999
ENSSSCG00000000419	0.623657		G13917	0.671712		ENSSSCG00000037543	0.940761		conserve-ssc-miR-518c-5p	0.970601		ssc_circ_000457	0.929022
ENSSSCG00000000431	0.733508		G13948	0.973748		ENSSSCG00000037596	0.898907		conserve-ssc-miR-1361-5p	0.859465		ssc_circ_000458	1
ENSSSCG00000000433	0.646695		G13967	0.714363		ENSSSCG00000037627	0.980249		conserve-ssc-miR-1361-3p	0.737033		ssc_circ_000459	0.90106
ENSSSCG00000000435	0.378825		G13986	0.922639		ENSSSCG00000037652	0.756569		conserve-ssc-miR-370-5p	0.994787		ssc_circ_000460	0.901402
ENSSSCG00000000436	0.510396		G14	0.881563		ENSSSCG00000037665	0.974771		conserve-ssc-miR-4783-5p	0.97085		ssc_circ_000461	0.957949
ENSSSCG00000000437	0.720349		G14008	0.994544		ENSSSCG00000037677	0.977908		conserve-ssc-miR-4783-3p	0.982902		ssc_circ_000462	0.979909
ENSSSCG00000000439	0.875335		G14048	0.905293		ENSSSCG00000037770	0.983579		conserve-ssc-miR-12395-1-3p	0.943733		ssc_circ_000463	0.900881
ENSSSCG00000000442	0.981974		G14055	0.779013		ENSSSCG00000037771	0.936597		conserve-ssc-miR-2318-5p	0.930113		ssc_circ_000464	0.903106
ENSSSCG00000000443	0.864858		G14149	0.680714		ENSSSCG00000037794	0.741712		conserve-ssc-miR-2893-3p	0.986172		ssc_circ_000466	0.954682
ENSSSCG00000000444	0.158877		G14152	0.975337		ENSSSCG00000037796	0.880577		conserve-ssc-miR-2324-3p	0.979374		ssc_circ_000467	0.927694
ENSSSCG00000000449	0.465386		G14155	0.778138		ENSSSCG00000037852	0.690787		conserve-ssc-miR-6511a-3p	0.899652		ssc_circ_000469	0.992121
ENSSSCG00000000453	0.397147		G14188	0.549833		ENSSSCG00000037941	0.748776		conserve-ssc-miR-3552-5p	0.847171		ssc_circ_000470	0.93522
ENSSSCG00000000455	0.503745		G14207	0.961318		ENSSSCG00000037969	0.662642		conserve-ssc-miR-210-1-5p	0.953445		ssc_circ_000471	1
ENSSSCG00000000456	0.419944		G14210	0.706436		ENSSSCG00000037996	0.863501		conserve-ssc-miR-210-1-3p	0.97251		ssc_circ_000473	1
ENSSSCG00000000457	0.261157		G14224	0.926448		ENSSSCG00000037997	0.737021		conserve-ssc-miR-30b-3p	0.766963		ssc_circ_000476	1
ENSSSCG00000000458	0.279304		G14271	0.703489		ENSSSCG00000038005	0.889155		conserve-ssc-miR-939-1-3p	0.852782		ssc_circ_000477	0.945735
ENSSSCG00000000462	0.565744		G14321	0.986831		ENSSSCG00000038028	0.859188		conserve-ssc-miR-185-5p	0.904497		ssc_circ_000478	0.928665
ENSSSCG00000000464	0.960482		G14322	0.752299		ENSSSCG00000038124	0.886478		conserve-ssc-miR-185-3p	0.980272		ssc_circ_000481	0.968711
ENSSSCG00000000466	0.367369		G14343	0.900812		ENSSSCG00000038150	0.634995		conserve-ssc-miR-9188b-3p	0.928582		ssc_circ_000482	0.949662
ENSSSCG00000000469	0.383819		G14364	0.933616		ENSSSCG00000038198	0.968774		conserve-ssc-miR-6947-3p	0.768457		ssc_circ_000483	0.93346
ENSSSCG00000000473	0.255025		G14367	0.946093		ENSSSCG00000038208	0.919395		conserve-ssc-miR-1738-5p	0.998325		ssc_circ_000484	0.912919
ENSSSCG00000000475	0.501552		G14388	0.996106		ENSSSCG00000038210	0.732703		conserve-ssc-miR-2129-5p	0.819234		ssc_circ_000485	0.992221
ENSSSCG00000000477	0.403571		G14389	0.9977		ENSSSCG00000038216	0.973275		conserve-ssc-miR-12079-2-5p	1		ssc_circ_000488	0.984211
ENSSSCG00000000478	0.870222		G14440	0.676097		ENSSSCG00000038228	0.942628		conserve-ssc-miR-3977-3p	0.912313		ssc_circ_000491	1
ENSSSCG00000000482	0.977147		G14451	0.892968		ENSSSCG00000038276	0.901227		conserve-ssc-miR-6929-1-5p	0.939396		ssc_circ_000492	0.929646
ENSSSCG00000000483	0.612804		G14463	0.955829		ENSSSCG00000038321	0.987318		conserve-ssc-miR-2285o-3p	0.963243		ssc_circ_000493	0.817024
ENSSSCG00000000486	0.313554		G14476	0.987542		ENSSSCG00000038343	0.959655		conserve-ssc-miR-2453-5p	1		ssc_circ_000494	0.918997
ENSSSCG00000000487	0.511924		G14508	0.974203		ENSSSCG00000038346	0.950847		conserve-ssc-miR-9235a-5p	0.852454		ssc_circ_000495	0.911857
ENSSSCG00000000488	0.497631		G14529	0.566365		ENSSSCG00000038382	0.706151		conserve-ssc-miR-9235a-3p	0.965563		ssc_circ_000496	0.966329
ENSSSCG00000000492	0.613912		G14555	0.756152		ENSSSCG00000038414	0.813174		conserve-ssc-miR-12078-3p	0.991844		ssc_circ_000497	0.943846
ENSSSCG00000000493	0.541419		G14558	0.712117		ENSSSCG00000038421	0.912893		ssc-miR-802-5p	0.883705		ssc_circ_000500	0.879265
ENSSSCG00000000496	0.344767		G14606	0.665884		ENSSSCG00000038429	0.647943		ssc-miR-802-3p	0.951292		ssc_circ_000502	0.859284
ENSSSCG00000000499	0.86696		G1462	0.930183		ENSSSCG00000038441	0.946239		conserve-ssc-miR-147a-5p	0.888823		ssc_circ_000503	0.981741
ENSSSCG00000000500	0.314137		G14650	0.940511		ENSSSCG00000038456	0.944315		conserve-ssc-miR-2113-3p	0.764351		ssc_circ_000504	0.978232
ENSSSCG00000000502	0.229571		G14669	0.944986		ENSSSCG00000038464	0.958982		conserve-ssc-miR-1559-3p	1		ssc_circ_000505	0.98529
ENSSSCG00000000504	0.254771		G14687	0.651767		ENSSSCG00000038476	0.93111		conserve-ssc-miR-28-3p	0.884299		ssc_circ_000506	0.981764
ENSSSCG00000000509	0.285375		G14746	0.704636		ENSSSCG00000038495	0.98419		conserve-ssc-miR-4780-5p	0.999457		ssc_circ_000507	0.971757
ENSSSCG00000000510	0.165665		G14805	0.771946		ENSSSCG00000038499	0.927591		ssc-miR-7-5p	0.877068		ssc_circ_000509	1
ENSSSCG00000000512	0.276983		G1485	0.992445		ENSSSCG00000038516	0.883391		ssc-miR-7-3p	0.238312		ssc_circ_000510	0.969299
ENSSSCG00000000515	0.883154		G14868	0.986717		ENSSSCG00000038539	0.695519		conserve-ssc-miR-4471-5p	0.54468		ssc_circ_000511	1
ENSSSCG00000000516	0.940319		G14870	0.968643		ENSSSCG00000038601	0.813447		ssc-miR-489-5p	0.975285		ssc_circ_000514	0.975822
ENSSSCG00000000517	0.773795		G14891	0.993386		ENSSSCG00000038637	0.961503		ssc-miR-489-3p	0.869542		ssc_circ_000515	0.948035
ENSSSCG00000000519	0.600973		G15	0.759122		ENSSSCG00000038663	0.77834		ssc-miR-486-5p	0.346735		ssc_circ_000523	0.993956
ENSSSCG00000000521	0.68906		G15023	0.823699		ENSSSCG00000038687	0.98953		ssc-miR-486-3p	0.722618		ssc_circ_000525	1
ENSSSCG00000000522	0.179194		G15062	0.745094		ENSSSCG00000038695	0.984014		ssc-miR-484-5p	1		ssc_circ_000528	0.990963
ENSSSCG00000000523	0.589539		G15077	0.778724		ENSSSCG00000038741	0.860686		conserve-ssc-miR-466l-5p	0.9726		ssc_circ_000529	0.981844
ENSSSCG00000000527	0.930221		G15148	0.919662		ENSSSCG00000038808	0.989332		conserve-ssc-miR-1754-5p	0.987225		ssc_circ_000530	1
ENSSSCG00000000528	0.684537		G1516	0.966974		ENSSSCG00000038836	0.93932		conserve-ssc-miR-1754-3p	0.743288		ssc_circ_000532	0.89719
ENSSSCG00000000530	0.268768		G1517	0.617703		ENSSSCG00000038851	0.93645		conserve-ssc-miR-370-1-5p	0.939718		ssc_circ_000534	0.884882
ENSSSCG00000000531	0.827457		G15196	0.84084		ENSSSCG00000038924	0.910946		conserve-ssc-miR-6762-3p	0.997466		ssc_circ_000537	0.956614
ENSSSCG00000000534	0.279373		G15262	0.852449		ENSSSCG00000038975	0.889071		conserve-ssc-miR-4732-3p	0.688812		ssc_circ_000538	1
ENSSSCG00000000536	0.302456		G15305	0.733777		ENSSSCG00000039039	0.903658		ssc-miR-660-5p	0.257524		ssc_circ_000542	0.994791
ENSSSCG00000000540	0.777733		G15307	0.976185		ENSSSCG00000039062	0.566798		ssc-miR-660-3p	0.927021		ssc_circ_000543	1
ENSSSCG00000000541	0.670951		G15312	0.943052		ENSSSCG00000039096	0.943446		ssc-miR-664-5p	0.744214		ssc_circ_000544	1
ENSSSCG00000000545	0.43275		G15316	0.955256		ENSSSCG00000039118	0.924618		ssc-miR-664-3p	0.755585		ssc_circ_000545	1
ENSSSCG00000000546	0.651432		G15353	0.97476		ENSSSCG00000039179	0.615858		conserve-ssc-miR-7978-3p	0.965576		ssc_circ_000546	1
ENSSSCG00000000547	0.225348		G15362	0.941008		ENSSSCG00000039268	0.994635		conserve-ssc-miR-550a-5p	1		ssc_circ_000547	0.990286
ENSSSCG00000000549	0.200335		G15369	0.955521		ENSSSCG00000039279	0.788214		conserve-ssc-miR-550a-3p	1		ssc_circ_000550	0.890438
ENSSSCG00000000550	0.989608		G15382	0.886131		ENSSSCG00000039286	0.971279		conserve-ssc-miR-17-5p	0.339828		ssc_circ_000551	0.920238
ENSSSCG00000000551	0.661191		G15401	0.994702		ENSSSCG00000039306	0.927089		conserve-ssc-miR-17-3p	0.500529		ssc_circ_000552	0.6213
ENSSSCG00000000553	0.33717		G15404	0.949048		ENSSSCG00000039356	0.883392		conserve-ssc-miR-6989-5p	0.827583		ssc_circ_000553	0.962335
ENSSSCG00000000554	0.250944		G15449	0.975613		ENSSSCG00000039367	0.729881		conserve-ssc-miR-6989-3p	0.986872		ssc_circ_000555	0.97003
ENSSSCG00000000555	0.278317		G15454	0.92294		ENSSSCG00000039382	0.74532		conserve-ssc-miR-1304-5p	1		ssc_circ_000556	0.950091
ENSSSCG00000000559	0.376502		G1546	0.945026		ENSSSCG00000039504	0.936385		conserve-ssc-miR-4640-3p	0.944613		ssc_circ_000558	0.946937
ENSSSCG00000000563	0.625638		G15475	0.80298		ENSSSCG00000039531	0.792784		conserve-ssc-miR-4433b-5p	0.979482		ssc_circ_000560	0.926562
ENSSSCG00000000567	0.577001		G15477	0.974055		ENSSSCG00000039561	0.870655		conserve-ssc-miR-1747-1-3p	0.985154		ssc_circ_000564	0.876558
ENSSSCG00000000570	0.341063		G15495	0.782629		ENSSSCG00000039599	0.886153		conserve-ssc-miR-3156-1-5p	0.829023		ssc_circ_000565	0.618871
ENSSSCG00000000571	0.434172		G15502	0.846592		ENSSSCG00000039639	0.274402		conserve-ssc-miR-3156-1-3p	0.947536		ssc_circ_000566	0.832067
ENSSSCG00000000573	0.536642		G15505	0.933052		ENSSSCG00000039668	0.547566		conserve-ssc-miR-2436-5p	0.891891		ssc_circ_000570	0.851944
ENSSSCG00000000576	0.246413		G15518	0.780127		ENSSSCG00000039702	0.995882		conserve-ssc-miR-2436-3p	0.953945		ssc_circ_000571	0.866862
ENSSSCG00000000577	0.824432		G15519	0.935103		ENSSSCG00000039704	0.798004		ssc-miR-376a-5p	0.794807		ssc_circ_000573	1
ENSSSCG00000000579	0.348236		G15520	0.924918		ENSSSCG00000039717	0.831318		conserve-ssc-miR-7381-3p	0.990655		ssc_circ_000577	0.894546
ENSSSCG00000000580	0.375045		G15560	0.978571		ENSSSCG00000039753	0.956859		conserve-ssc-miR-4524a-5p	0.942311		ssc_circ_000579	0.981016
ENSSSCG00000000582	0.974371		G15568	0.937144		ENSSSCG00000039754	0.991037		conserve-ssc-miR-1306-5p	0.891123		ssc_circ_000581	0.97482
ENSSSCG00000000583	0.294196		G15573	0.952833		ENSSSCG00000039791	0.921774		conserve-ssc-miR-105a-3p	1		ssc_circ_000582	0.926587
ENSSSCG00000000584	0.706789		G15579	0.984097		ENSSSCG00000039815	0.821533		conserve-ssc-miR-604-5p	0.948868		ssc_circ_000583	0.835328
ENSSSCG00000000585	0.974131		G15586	0.736332		ENSSSCG00000039837	0.952361		conserve-ssc-miR-604-3p	0.9418		ssc_circ_000584	0.742894
ENSSSCG00000000587	0.323752		G15601	0.861985		ENSSSCG00000039868	0.980521		conserve-ssc-miR-6068-3p	1		ssc_circ_000586	0.855401
ENSSSCG00000000588	0.405123		G15613	0.669268		ENSSSCG00000039883	0.878555		conserve-ssc-miR-9318b-5p	0.81304		ssc_circ_000587	0.728308
ENSSSCG00000000590	0.973793		G15623	0.889122		ENSSSCG00000039906	0.76817		conserve-ssc-miR-3158-5p	0.972584		ssc_circ_000588	0.892906
ENSSSCG00000000591	0.751016		G15634	0.705385		ENSSSCG00000039920	0.971588		conserve-ssc-miR-3158-3p	0.892601		ssc_circ_000589	0.935576
ENSSSCG00000000598	0.685713		G15635	0.899234		ENSSSCG00000039925	0.708153		conserve-ssc-miR-145a-5p	0.996199		ssc_circ_000590	0.817709
ENSSSCG00000000599	0.345412		G15765	0.726891		ENSSSCG00000039938	0.984732		conserve-ssc-miR-3109-3p	0.919861		ssc_circ_000592	0.933689
ENSSSCG00000000600	0.427251		G15775	0.930663		ENSSSCG00000039990	0.828777		conserve-ssc-miR-6973b-1-5p	0.993272		ssc_circ_000593	0.628449
ENSSSCG00000000601	0.739556		G15794	0.918266		ENSSSCG00000040019	0.841732		conserve-ssc-miR-8910-1-3p	0.922967		ssc_circ_000594	0.870935
ENSSSCG00000000602	0.566025		G15797	0.947253		ENSSSCG00000040024	0.983894		conserve-ssc-miR-7702-5p	0.994487		ssc_circ_000595	0.620816
ENSSSCG00000000605	0.842367		G15800	0.959241		ENSSSCG00000040028	0.894945		conserve-ssc-miR-2302-3p	0.914559		ssc_circ_000598	0.953699
ENSSSCG00000000607	0.490309		G15830	0.988428		ENSSSCG00000040123	0.947843		ssc-miR-3613-5p	1		ssc_circ_000600	0.942649
ENSSSCG00000000610	0.926798		G15832	0.687688		ENSSSCG00000040137	0.587674		ssc-miR-3613-3p	1		ssc_circ_000601	0.969655
ENSSSCG00000000611	0.473955		G15835	0.992741		ENSSSCG00000040152	0.990543		conserve-ssc-miR-5110-1-3p	0.971653		ssc_circ_000602	0.931406
ENSSSCG00000000612	0.36571		G15840	0.473898		ENSSSCG00000040155	0.682653		ssc-miR-2411-5p	0.968808		ssc_circ_000606	0.930596
ENSSSCG00000000614	0.965208		G15859	0.866847		ENSSSCG00000040169	0.898505		ssc-miR-2411-3p	0.973527		ssc_circ_000608	0.635111
ENSSSCG00000000619	0.740019		G15888	0.415502		ENSSSCG00000040219	0.720878		conserve-ssc-miR-6801-3p	0.727577		ssc_circ_000611	0.944813
ENSSSCG00000000623	0.847746		G15895	0.639729		ENSSSCG00000040228	0.494936		conserve-ssc-miR-3929-3p	0.862572		ssc_circ_000612	0.916737
ENSSSCG00000000625	0.308576		G15964	0.999518		ENSSSCG00000040250	0.948289		conserve-ssc-miR-3557-5p	0.846889		ssc_circ_000614	0.926488
ENSSSCG00000000629	0.844644		G15966	0.566005		ENSSSCG00000040251	0.741985		conserve-ssc-miR-3557-3p	0.772036		ssc_circ_000620	0.95617
ENSSSCG00000000631	0.691768		G15967	0.98222		ENSSSCG00000040277	0.80945		conserve-ssc-miR-9099-5p	0.341047		ssc_circ_000621	0.885333
ENSSSCG00000000633	0.363137		G1597	0.95683		ENSSSCG00000040282	0.493995		conserve-ssc-miR-9099-3p	0.577108		ssc_circ_000628	0.935537
ENSSSCG00000000634	0.890737		G15971	0.965266		ENSSSCG00000040284	0.848133		conserve-ssc-miR-9186i-3p	0.946626		ssc_circ_000629	0.739392
ENSSSCG00000000635	0.372487		G1598	0.864559		ENSSSCG00000040330	0.949115		ssc-miR-874-5p	0.591471		ssc_circ_000630	0.833525
ENSSSCG00000000636	0.644545		G15987	0.997772		ENSSSCG00000040442	0.953422		ssc-miR-874-3p	0.443552		ssc_circ_000631	0.990688
ENSSSCG00000000638	0.962619		G15989	0.87359		ENSSSCG00000040462	0.964251		conserve-ssc-miR-4786-5p	0.776392		ssc_circ_000632	0.946302
ENSSSCG00000000639	0.831247		G15990	0.998542		ENSSSCG00000040467	0.535015		conserve-ssc-miR-425-5p	0.905803		ssc_circ_000633	0.995047
ENSSSCG00000000640	0.755988		G16	0.873993		ENSSSCG00000040529	0.909245		conserve-ssc-miR-617-5p	0.97328		ssc_circ_000635	0.974309
ENSSSCG00000000642	0.779773		G16003	0.890908		ENSSSCG00000040544	0.532603		conserve-ssc-miR-617-3p	0.948258		ssc_circ_000638	0.846792
ENSSSCG00000000645	0.355332		G16016	0.831331		ENSSSCG00000040582	0.825978		conserve-ssc-miR-10014-3p	0.959734		ssc_circ_000642	0.943502
ENSSSCG00000000647	0.659535		G16039	0.923087		ENSSSCG00000040610	0.62427		conserve-ssc-miR-9087-5p	0.938085		ssc_circ_000644	0.975873
ENSSSCG00000000648	0.754739		G16043	0.951453		ENSSSCG00000040620	0.449975		ssc-miR-27a-5p	0.667387		ssc_circ_000645	1
ENSSSCG00000000649	0.466606		G16044	0.953217		ENSSSCG00000040662	0.988517		ssc-miR-27a-3p	0.147933		ssc_circ_000646	0.982654
ENSSSCG00000000650	0.910807		G16047	0.878455		ENSSSCG00000040672	0.711542		ssc-miR-27b-5p	0.313509		ssc_circ_000648	0.984173
ENSSSCG00000000651	0.920935		G16057	0.94591		ENSSSCG00000040677	0.960141		ssc-miR-27b-3p	0.145962		ssc_circ_000649	0.98913
ENSSSCG00000000653	0.748715		G16070	0.965929		ENSSSCG00000040730	0.840555		conserve-ssc-miR-5692a-5p	1		ssc_circ_000656	0.979661
ENSSSCG00000000656	0.457313		G16075	0.972863		ENSSSCG00000040760	0.825878		conserve-ssc-miR-205-5p	0.959201		ssc_circ_000658	0.979447
ENSSSCG00000000657	0.359997		G16077	0.81216		ENSSSCG00000040785	0.989838		conserve-ssc-miR-205-3p	0.948509		ssc_circ_000660	0.985316
ENSSSCG00000000659	0.829135		G1610	0.998853		ENSSSCG00000040829	0.838911		conserve-ssc-miR-550a-1-3p	0.991462		ssc_circ_000661	1
ENSSSCG00000000660	0.679052		G16124	0.887026		ENSSSCG00000040837	0.575962		ssc-miR-582-5p	0.526461		ssc_circ_000662	1
ENSSSCG00000000661	0.73721		G16172	0.539048		ENSSSCG00000040839	0.749201		ssc-miR-582-3p	0.460252		ssc_circ_000664	1
ENSSSCG00000000663	0.672047		G16176	0.99906		ENSSSCG00000040925	0.959782		conserve-ssc-miR-2309-1-5p	0.95979		ssc_circ_000665	0.957152
ENSSSCG00000000664	0.890035		G16189	0.597168		ENSSSCG00000040936	0.939573		conserve-ssc-miR-2309-1-3p	0.874668		ssc_circ_000668	1
ENSSSCG00000000665	0.526197		G16201	0.817665		G10	0.988295		conserve-ssc-miR-4640-1-3p	0.991264		ssc_circ_000672	0.932292
ENSSSCG00000000667	0.879343		G16227	0.550971		G1000	0.91431		ssc-miR-9841-5p	0.799412		ssc_circ_000673	1
ENSSSCG00000000668	0.806418		G16246	0.969484		G10000	0.561827		ssc-miR-9841-3p	0.444679		ssc_circ_000677	1
ENSSSCG00000000669	0.99667		G16297	0.628102		G10001	0.580004		ssc-miR-9843-5p	0.81902		ssc_circ_000680	0.86491
ENSSSCG00000000672	0.770599		G16300	0.978333		G10003	0.533027		ssc-miR-9843-3p	0.628085		ssc_circ_000681	1
ENSSSCG00000000679	0.852215		G16305	0.674698		G10004	0.58518		conserve-ssc-miR-1367-5p	0.998463		ssc_circ_000684	0.923884
ENSSSCG00000000680	0.930952		G16310	0.904781		G10005	0.596279		conserve-ssc-miR-520a-5p	0.831126		ssc_circ_000687	0.76616
ENSSSCG00000000681	0.403362		G16316	0.843008		G10006	0.566831		conserve-ssc-miR-520a-3p	0.840781		ssc_circ_000689	1
ENSSSCG00000000682	0.900576		G16323	0.962066		G10007	0.590842		ssc-miR-299-5p	0.792136		ssc_circ_000690	0.705454
ENSSSCG00000000683	0.810197		G16335	0.882663		G10008	0.998803		ssc-miR-299-3p	0.654323		ssc_circ_000692	0.930585
ENSSSCG00000000684	0.368994		G16345	0.972819		G10009	0.522734		ssc-miR-296-5p	0.701093		ssc_circ_000693	0.911325
ENSSSCG00000000685	0.288301		G16352	0.909011		G1001	0.978221		ssc-miR-296-3p	0.488718		ssc_circ_000694	1
ENSSSCG00000000687	0.785114		G16359	0.80435		G10010	0.56426		conserve-ssc-miR-6706-5p	0.875063		ssc_circ_000696	0.986386
ENSSSCG00000000688	0.844668		G16417	0.986649		G10011	0.59008		ssc-miR-615-3p	0.76194		ssc_circ_000697	0.971315
ENSSSCG00000000690	0.318454		G16431	0.986506		G10012	0.702828		conserve-ssc-miR-336-5p	1		ssc_circ_000700	0.962549
ENSSSCG00000000691	0.27276		G16514	0.969883		G10013	0.565824		conserve-ssc-miR-7473-5p	1		ssc_circ_000703	0.977009
ENSSSCG00000000692	0.958511		G16556	0.807368		G10014	0.501248		conserve-ssc-miR-6998-5p	0.919539		ssc_circ_000704	0.932972
ENSSSCG00000000693	0.634097		G1665	0.615888		G10018	0.996379		conserve-ssc-miR-6998-3p	0.941289		ssc_circ_000708	0.986417
ENSSSCG00000000694	0.268017		G16701	0.764011		G1002	0.998241		conserve-ssc-miR-2285cs-3p	0.936049		ssc_circ_000709	1
ENSSSCG00000000695	0.442398		G16716	0.945779		G10023	0.928179		ssc-miR-1839-5p	0.531045		ssc_circ_000710	1
ENSSSCG00000000696	0.454337		G16771	0.977916		G10028	0.96557		ssc-miR-128-5p	0.751319		ssc_circ_000711	0.927224
ENSSSCG00000000697	0.295865		G16795	0.851123		G10029	0.446996		ssc-miR-128-3p	0.358771		ssc_circ_000712	0.795352
ENSSSCG00000000699	0.806085		G16821	0.708356		G1003	0.967418		ssc-miR-127-5p	0.764261		ssc_circ_000714	0.978767
ENSSSCG00000000700	0.857668		G16823	0.484103		G10030	0.886002		ssc-miR-127-3p	0.42108		ssc_circ_000715	1
ENSSSCG00000000702	0.445205		G16844	0.484707		G10032	0.82725		ssc-miR-126-5p	0.407791		ssc_circ_000716	0.996005
ENSSSCG00000000703	0.723534		G16918	0.45782		G10033	0.623369		ssc-miR-126-3p	0.158258		ssc_circ_000718	0.983133
ENSSSCG00000000704	0.41662		G16960	0.927667		G10034	0.983097		ssc-miR-122-5p	0.794187		ssc_circ_000719	1
ENSSSCG00000000705	0.645947		G16973	0.912891		G10035	0.736601		ssc-miR-122-3p	0.947601		ssc_circ_000720	0.787876
ENSSSCG00000000706	0.344488		G17	0.933323		G10040	0.937277		ssc-miR-194a-5p	0.583433		ssc_circ_000722	0.939837
ENSSSCG00000000707	0.826268		G1704	0.805543		G10041	0.983452		ssc-miR-194a-3p	0.863361		ssc_circ_000729	0.893721
ENSSSCG00000000708	0.225804		G17143	0.469392		G10042	0.49556		conserve-ssc-miR-8800-5p	0.892562		ssc_circ_000730	0.960741
ENSSSCG00000000709	0.841113		G17156	0.599581		G10043	0.780087		conserve-ssc-miR-8800-3p	0.952919		ssc_circ_000731	0.978555
ENSSSCG00000000712	0.396611		G17168	0.636798		G10047	0.393554		ssc-miR-194b-5p	0.633818		ssc_circ_000735	0.985977
ENSSSCG00000000716	0.860403		G17178	0.403191		G10049	0.50157		ssc-miR-194b-3p	0.981862		ssc_circ_000737	1
ENSSSCG00000000718	0.986903		G17211	0.996506		G10050	1		conserve-ssc-miR-140-1-3p	0.883443		ssc_circ_000740	0.939059
ENSSSCG00000000719	0.24945		G17240	0.543604		G10051	0.465721		ssc-miR-29c-5p	0.404831		ssc_circ_000741	0.889693
ENSSSCG00000000720	0.745881		G17302	0.985468		G10052	0.442977		ssc-miR-29c-3p	0.132972		ssc_circ_000746	1
ENSSSCG00000000721	0.972759		G17309	0.960942		G10053	0.418977		ssc-miR-29b-5p	0.416424		ssc_circ_000756	0.825442
ENSSSCG00000000722	0.650703		G1737	0.921359		G10054	0.525198		ssc-miR-29b-3p	0.261651		ssc_circ_000757	0.903238
ENSSSCG00000000723	0.489645		G17398	0.928773		G10055	0.54392		ssc-miR-29a-5p	0.861		ssc_circ_000758	0.895752
ENSSSCG00000000728	0.559672		G17410	0.945708		G10056	0.62611		ssc-miR-29a-3p	0.130454		ssc_circ_000759	0.971544
ENSSSCG00000000730	0.816127		G17427	0.970961		G10057	0.586819		conserve-ssc-miR-658-5p	1		ssc_circ_000760	0.956424
ENSSSCG00000000732	0.702665		G17430	0.927324		G10058	0.454561		conserve-ssc-miR-579-5p	0.855838		ssc_circ_000761	0.93149
ENSSSCG00000000734	0.464905		G1744	0.926532		G10059	0.64524		conserve-ssc-miR-579-3p	0.886688		ssc_circ_000762	0.82018
ENSSSCG00000000735	0.522116		G17440	0.829434		G1006	0.939272		conserve-ssc-miR-532-1-3p	0.992777		ssc_circ_000766	0.949538
ENSSSCG00000000736	0.598308		G17454	0.566474		G10063	0.953965		conserve-ssc-miR-9987-5p	0.958503		ssc_circ_000767	0.993119
ENSSSCG00000000737	0.489304		G17459	0.859882		G10064	0.627066		conserve-ssc-miR-656-5p	0.924307		ssc_circ_000769	0.739557
ENSSSCG00000000738	0.551766		G17463	0.470451		G10065	0.671743		conserve-ssc-miR-656-3p	0.683247		ssc_circ_000770	0.826508
ENSSSCG00000000739	0.946327		G17466	0.856466		G10066	0.62552		conserve-ssc-miR-6651-3p	0.952948		ssc_circ_000772	0.876771
ENSSSCG00000000740	0.988858		G17478	0.99311		G10068	0.739906		conserve-ssc-miR-3474-3p	0.99766		ssc_circ_000773	0.978309
ENSSSCG00000000741	0.720372		G17503	0.953497		G10069	0.966833		ssc-let-7c-5p	0.143033		ssc_circ_000779	0.870411
ENSSSCG00000000742	0.481418		G17535	0.692922		G10070	0.919461		ssc-let-7c-3p	0.587725		ssc_circ_000780	0.975104
ENSSSCG00000000743	0.315535		G17548	0.834263		G10073	0.958744		conserve-ssc-miR-6814-5p	0.992375		ssc_circ_000781	0.906239
ENSSSCG00000000745	0.582545		G17549	0.736841		G10076	0.923925		conserve-ssc-miR-495-3p	0.940604		ssc_circ_000782	0.972647
ENSSSCG00000000746	0.366557		G17559	0.994355		G10077	0.956954		conserve-ssc-miR-6372-5p	0.968988		ssc_circ_000783	1
ENSSSCG00000000748	0.955533		G17567	0.808999		G1008	0.945442		conserve-ssc-miR-6372-3p	0.988064		ssc_circ_000784	0.854352
ENSSSCG00000000749	0.918346		G17586	0.590381		G10084	0.693046		conserve-ssc-miR-188-5p	0.967075		ssc_circ_000785	0.893666
ENSSSCG00000000751	0.666548		G17592	0.566264		G10085	0.903317		conserve-ssc-miR-188-3p	0.970154		ssc_circ_000786	0.981151
ENSSSCG00000000753	0.445246		G17606	0.932474		G10086	0.824024		conserve-ssc-miR-9300-5p	0.981768		ssc_circ_000791	0.980625
ENSSSCG00000000754	0.311593		G17619	0.780442		G1009	0.913602		conserve-ssc-miR-9300-3p	0.993009		ssc_circ_000794	0.904033
ENSSSCG00000000755	0.390239		G17659	0.706176		G10094	0.535709		conserve-ssc-miR-324-5p	0.958575		ssc_circ_000796	0.985977
ENSSSCG00000000757	0.431905		G17676	0.893222		G10096	0.612991		conserve-ssc-miR-652-5p	0.964184		ssc_circ_000804	1
ENSSSCG00000000759	0.633743		G17685	0.949224		G1010	0.878112		conserve-ssc-miR-652-3p	0.998733		ssc_circ_000805	0.779735
ENSSSCG00000000760	0.940302		G17741	0.742424		G10103	0.718574		conserve-ssc-miR-1228-3p	0.808578		ssc_circ_000806	1
ENSSSCG00000000764	0.369846		G17743	0.935234		G10107	0.722625		conserve-ssc-miR-939-3-5p	0.93549		ssc_circ_000809	0.938269
ENSSSCG00000000765	0.530074		G17750	0.946557		G10111	0.816795		conserve-ssc-miR-939-3-3p	0.990897		ssc_circ_000812	0.906899
ENSSSCG00000000766	0.658247		G17757	0.869895		G10114	0.75185		conserve-ssc-miR-4460-5p	0.918565		ssc_circ_000813	1
ENSSSCG00000000767	0.331684		G17766	0.97025		G10115	0.325299		conserve-ssc-miR-6949-3p	0.94527		ssc_circ_000815	0.980353
ENSSSCG00000000769	0.400403		G17806	0.511127		G10117	0.665506		conserve-ssc-miR-433-5p	1		ssc_circ_000820	0.886563
ENSSSCG00000000770	0.434277		G17819	0.993475		G10118	0.731155		conserve-ssc-miR-6737-5p	1		ssc_circ_000821	0.732317
ENSSSCG00000000774	0.497765		G17820	0.969574		G10119	0.706731		conserve-ssc-miR-10398-5p	0.879263		ssc_circ_000823	0.972568
ENSSSCG00000000777	0.831725		G17821	0.916515		G10120	0.853061		ssc-miR-208b-3p	0.901277		ssc_circ_000824	0.990332
ENSSSCG00000000778	0.506445		G17825	0.861168		G10121	0.491638		conserve-ssc-miR-9185-3p	0.982501		ssc_circ_000830	1
ENSSSCG00000000779	0.599292		G17828	0.916774		G10122	0.910686		ssc-miR-106a-5p	0.630018		ssc_circ_000831	1
ENSSSCG00000000781	0.713349		G17834	0.852224		G10125	0.995699		ssc-miR-106a-3p	0.927285		ssc_circ_000837	0.982439
ENSSSCG00000000782	0.95552		G17850	0.573591		G1013	0.729021		conserve-ssc-miR-1345-5p	1		ssc_circ_000838	0.928865
ENSSSCG00000000783	0.606534		G17853	0.612144		G10130	0.604575		conserve-ssc-miR-1912-1-3p	0.950309		ssc_circ_000839	0.923206
ENSSSCG00000000784	0.361467		G17855	0.857175		G10132	0.69458		conserve-ssc-miR-140-2-5p	0.992957		ssc_circ_000840	0.946527
ENSSSCG00000000789	0.878234		G1789	0.518474		G10134	0.62278		conserve-ssc-miR-4467-3p	0.297956		ssc_circ_000841	0.945894
ENSSSCG00000000791	0.792451		G17904	0.56021		G10135	0.99138		conserve-ssc-miR-7443-5p	0.977875		ssc_circ_000843	0.957139
ENSSSCG00000000793	0.308435		G1791	0.515907		G10136	0.462275		conserve-ssc-miR-7443-3p	0.949308		ssc_circ_000845	0.872429
ENSSSCG00000000795	0.722353		G17912	0.679273		G10137	0.747209		conserve-ssc-miR-6896-5p	0.997457		ssc_circ_000850	0.841069
ENSSSCG00000000798	0.372991		G1792	0.533955		G10138	0.812566		conserve-ssc-miR-4286-3p	0.976862		ssc_circ_000852	0.941468
ENSSSCG00000000799	0.342127		G17950	0.940719		G10139	0.989683		conserve-ssc-miR-8919-2-5p	0.981908		ssc_circ_000853	0.958851
ENSSSCG00000000800	0.621176		G17952	0.895994		G1014	0.903228		conserve-ssc-miR-8919-2-3p	0.818881		ssc_circ_000855	0.971808
ENSSSCG00000000801	0.525641		G17966	0.966009		G10140	0.934277		conserve-ssc-miR-6085-5p	0.917317		ssc_circ_000856	0.805436
ENSSSCG00000000802	0.796653		G17981	0.970712		G10141	0.958023		conserve-ssc-miR-6085-3p	0.996711		ssc_circ_000857	0.858663
ENSSSCG00000000804	0.263047		G17982	0.694014		G10142	0.97816		ssc-miR-9851-5p	0.975334		ssc_circ_000859	0.774112
ENSSSCG00000000806	0.156361		G18008	0.817435		G10143	0.953057		ssc-miR-9851-3p	0.903398		ssc_circ_000860	0.921307
ENSSSCG00000000808	0.257684		G18027	0.906231		G10145	0.993478		conserve-ssc-miR-1725-3p	1		ssc_circ_000861	0.962632
ENSSSCG00000000810	0.602673		G18036	0.990436		G10146	0.996839		ssc-miR-9858-5p	0.817719		ssc_circ_000863	0.934446
ENSSSCG00000000811	0.691922		G18037	0.987149		G10149	0.558533		ssc-miR-376c-5p	0.705436		ssc_circ_000868	0.777518
ENSSSCG00000000816	0.568045		G18072	0.820297		G10150	0.628813		ssc-miR-376c-3p	0.647855		ssc_circ_000869	0.764205
ENSSSCG00000000820	0.996567		G18116	0.928845		G10154	0.691325		conserve-ssc-miR-4426-5p	0.986535		ssc_circ_000871	0.963936
ENSSSCG00000000837	0.615075		G1812	0.775993		G10158	0.503455		conserve-ssc-miR-3929-1-3p	1		ssc_circ_000873	1
ENSSSCG00000000838	0.57245		G18143	0.681112		G10159	0.55115		conserve-ssc-miR-1564-5p	0.917645		ssc_circ_000874	0.792245
ENSSSCG00000000839	0.480143		G18198	0.596683		G10160	0.582991		conserve-ssc-miR-1551-1-3p	1		ssc_circ_000875	0.965814
ENSSSCG00000000840	0.199581		G182	0.912023		G10161	0.563063		conserve-ssc-miR-2296-3p	0.997316		ssc_circ_000877	0.893944
ENSSSCG00000000841	0.299706		G18208	0.633937		G10162	0.445822		ssc-miR-26b-5p	0.136728		ssc_circ_000878	0.843456
ENSSSCG00000000842	0.180842		G18333	0.980207		G10163	0.619176		ssc-miR-26b-3p	0.287091		ssc_circ_000882	0.9835
ENSSSCG00000000843	0.287103		G18411	0.815571		G10164	0.567336		conserve-ssc-miR-3574-5p	0.995611		ssc_circ_000884	0.977864
ENSSSCG00000000844	0.246102		G18414	0.84778		G10165	0.587886		conserve-ssc-miR-3574-3p	0.914727		ssc_circ_000885	0.738839
ENSSSCG00000000846	0.201928		G18415	0.954393		G10167	0.564067		ssc-miR-26a-5p	0.0576397		ssc_circ_000886	0.758492
ENSSSCG00000000847	0.373177		G18425	0.816718		G10168	0.581292		ssc-miR-26a-3p	0.698004		ssc_circ_000887	0.899296
ENSSSCG00000000848	0.503232		G18426	0.941429		G10169	0.587348		conserve-ssc-miR-1615-5p	0.932494		ssc_circ_000888	0.795696
ENSSSCG00000000849	0.251808		G18432	0.695146		G10170	0.644236		conserve-ssc-miR-1615-3p	0.996394		ssc_circ_000894	0.980227
ENSSSCG00000000853	0.575104		G18434	0.708034		G10172	0.743263		ssc-miR-132-5p	0.738781		ssc_circ_000896	1
ENSSSCG00000000854	0.967511		G18450	0.51314		G10173	0.576481		ssc-miR-132-3p	0.66673		ssc_circ_000897	0.888918
ENSSSCG00000000856	0.89795		G18451	0.487106		G10177	0.559791		ssc-miR-136-5p	0.909355		ssc_circ_000899	0.887335
ENSSSCG00000000857	0.46983		G18454	0.246045		G10178	0.533567		ssc-miR-136-3p	0.553493		ssc_circ_000902	0.970942
ENSSSCG00000000858	0.935311		G18493	0.672926		G10179	0.544443		ssc-miR-137-3p	0.872172		ssc_circ_000903	0.812291
ENSSSCG00000000859	0.767317		G18526	0.862204		G10183	0.654226		ssc-miR-135-5p	0.977818		ssc_circ_000904	0.939276
ENSSSCG00000000860	0.383795		G18567	0.9204		G10184	0.905782		ssc-miR-135-3p	0.925133		ssc_circ_000908	0.916569
ENSSSCG00000000862	0.363277		G18577	0.593698		G10185	0.737051		ssc-miR-138-5p	0.636261		ssc_circ_000909	1
ENSSSCG00000000863	0.99403		G18614	0.937079		G10187	0.401812		ssc-miR-138-3p	0.929455		ssc_circ_000910	0.672259
ENSSSCG00000000864	0.389995		G18618	0.660015		G10192	0.972261		ssc-miR-139-5p	0.411883		ssc_circ_000917	0.994412
ENSSSCG00000000866	0.772527		G18630	0.865733		G10193	0.871107		ssc-miR-139-3p	0.670268		ssc_circ_000920	1
ENSSSCG00000000867	0.872745		G18641	0.991885		G10195	0.709313		conserve-ssc-miR-7007-5p	1		ssc_circ_000921	1
ENSSSCG00000000869	0.446757		G18648	0.995891		G10196	0.45319		conserve-ssc-miR-7357-5p	0.972148		ssc_circ_000928	0.93398
ENSSSCG00000000870	0.257639		G18676	0.720287		G10197	0.41097		conserve-ssc-miR-7357-3p	0.994404		ssc_circ_000929	0.819166
ENSSSCG00000000871	0.874027		G18684	0.713495		G10198	0.983807		conserve-ssc-miR-669n-3p	0.99618		ssc_circ_000931	0.882613
ENSSSCG00000000873	0.853546		G18695	0.632299		G10199	0.560565		conserve-ssc-miR-6742-5p	0.982588		ssc_circ_000933	0.770966
ENSSSCG00000000874	0.622345		G18696	0.563751		G102	0.698789		ssc-miR-199b-5p	0.271156		ssc_circ_000934	0.937818
ENSSSCG00000000875	0.865445		G18734	0.913149		G10200	0.575763		ssc-miR-199b-3p	0.228656		ssc_circ_000937	0.961457
ENSSSCG00000000877	0.348513		G1875	0.608767		G10201	0.502831		ssc-miR-199a-5p	0.293797		ssc_circ_000939	0.72237
ENSSSCG00000000883	0.968999		G18769	0.770818		G10202	0.722563		ssc-miR-199a-3p	0.228561		ssc_circ_000940	0.830579
ENSSSCG00000000884	0.38393		G18770	0.411925		G10203	0.976723		conserve-ssc-miR-3104-3p	0.95023		ssc_circ_000941	0.986109
ENSSSCG00000000886	0.196013		G18774	0.962748		G10204	0.746661		conserve-ssc-miR-188-1-5p	0.933221		ssc_circ_000944	0.967987
ENSSSCG00000000887	0.453108		G18804	0.569863		G10206	0.73259		conserve-ssc-miR-6907-3p	0.811039		ssc_circ_000946	0.929078
ENSSSCG00000000890	0.293442		G18831	0.805551		G10208	0.797723		conserve-ssc-miR-770-5p	0.863247		ssc_circ_000952	1
ENSSSCG00000000891	0.316732		G18834	0.543071		G1021	0.690839		ssc-miR-153-5p	0.971008		ssc_circ_000956	1
ENSSSCG00000000892	0.95503		G18848	0.761094		G10210	0.996043		ssc-miR-153-3p	0.965309		ssc_circ_000960	0.935976
ENSSSCG00000000893	0.840306		G18849	0.892181		G10211	0.992471		conserve-ssc-miR-9196-5p	1		ssc_circ_000961	0.519752
ENSSSCG00000000894	0.983769		G18899	0.989265		G10212	0.638045		conserve-ssc-miR-9196-3p	1		ssc_circ_000963	0.896299
ENSSSCG00000000895	0.30278		G18908	0.887586		G10215	0.737322		conserve-ssc-miR-7314-1-5p	0.962222		ssc_circ_000965	1
ENSSSCG00000000896	0.503233		G18928	0.789446		G10216	0.608237		conserve-ssc-miR-7314-1-3p	0.964999		ssc_circ_000966	1
ENSSSCG00000000900	0.356021		G18929	0.937101		G10217	0.762034		conserve-ssc-miR-4270-3p	0.967447		ssc_circ_000970	0.911618
ENSSSCG00000000901	0.518289		G18935	0.7816		G10218	0.929898		conserve-ssc-miR-4755-1-3p	0.97001		ssc_circ_000982	0.696309
ENSSSCG00000000902	0.408818		G18946	0.845144		G10219	0.657297		conserve-ssc-miR-3593-5p	0.982863		ssc_circ_000987	1
ENSSSCG00000000905	0.212674		G18968	0.7427		G1022	0.894421		ssc-miR-374a-5p	0.173854		ssc_circ_000990	0.982884
ENSSSCG00000000906	0.666166		G18997	0.993866		G10220	0.487511		ssc-miR-374a-3p	0.143672		ssc_circ_000992	0.990074
ENSSSCG00000000907	0.609453		G19026	0.882768		G10222	0.910928		ssc-miR-374b-5p	0.216743		ssc_circ_000993	0.975104
ENSSSCG00000000908	0.217841		G19038	0.945948		G10223	0.606598		ssc-miR-374b-3p	0.441665		ssc_circ_000995	1
ENSSSCG00000000910	0.309492		G19044	0.958465		G10224	0.986024		conserve-ssc-miR-502-5p	0.99424		ssc_circ_000997	1
ENSSSCG00000000915	0.306993		G19045	0.938247		G1023	0.496958		conserve-ssc-miR-4329-3p	0.901119		ssc_circ_001001	0.978478
ENSSSCG00000000916	0.437637		G19049	0.960822		G10232	0.874297		conserve-ssc-miR-635-5p	0.945388		ssc_circ_001008	0.93295
ENSSSCG00000000917	0.676939		G19086	0.964667		G10236	0.987544		conserve-ssc-miR-635-3p	0.939635		ssc_circ_001014	0.989085
ENSSSCG00000000918	0.941038		G19092	0.716865		G10238	0.69617		conserve-ssc-miR-125b-3p	0.941024		ssc_circ_001015	0.86921
ENSSSCG00000000920	0.560123		G19103	0.85732		G10239	0.889466		conserve-ssc-miR-1602-5p	0.977864		ssc_circ_001016	0.958608
ENSSSCG00000000924	0.954618		G19107	0.976493		G1024	0.564691		conserve-ssc-miR-2471-3p	0.896856		ssc_circ_001018	1
ENSSSCG00000000925	0.404595		G19124	0.977889		G10240	0.95672		conserve-ssc-miR-4738-3p	0.968758		ssc_circ_001020	0.946222
ENSSSCG00000000926	0.49889		G19125	0.999012		G10242	0.856649		conserve-ssc-miR-6834-5p	0.969017		ssc_circ_001021	0.919631
ENSSSCG00000000927	0.327343		G19133	0.894226		G10243	0.79631		conserve-ssc-miR-6834-3p	0.863045		ssc_circ_001023	0.989123
ENSSSCG00000000932	0.930227		G19145	0.828644		G10244	0.978731		ssc-miR-1296-5p	0.389358		ssc_circ_001024	0.863401
ENSSSCG00000000934	0.894523		G19146	0.981965		G10248	0.924564		conserve-ssc-miR-181b-5p	0.933806		ssc_circ_001025	0.961651
ENSSSCG00000000936	0.880661		G19167	0.958615		G10250	0.911943		conserve-ssc-miR-181b-3p	0.925912		ssc_circ_001026	0.717981
ENSSSCG00000000937	0.842677		G19168	0.938074		G10255	0.608888		conserve-ssc-miR-1759-3p	0.966892		ssc_circ_001027	0.916604
ENSSSCG00000000939	0.404437		G19187	0.962452		G10256	0.917806		conserve-ssc-miR-562-3p	0.935473		ssc_circ_001028	0.813157
ENSSSCG00000000940	0.925757		G19214	0.765211		G10257	0.981879		ssc-miR-129a-5p	1		ssc_circ_001031	1
ENSSSCG00000000941	0.468024		G19222	0.698604		G10271	0.820714		ssc-miR-129a-3p	1		ssc_circ_001035	0.855121
ENSSSCG00000000943	0.94308		G19246	0.816748		G10272	0.974157		ssc-miR-129b-5p	1		ssc_circ_001038	1
ENSSSCG00000000948	0.916137		G19252	0.609386		G10273	0.986181		ssc-miR-129b-3p	1		ssc_circ_001039	0.787439
ENSSSCG00000000950	0.917472		G19254	0.716067		G10275	0.681726		conserve-ssc-miR-2137-5p	0.980084		ssc_circ_001040	0.988863
ENSSSCG00000000951	0.449395		G19255	0.996298		G10276	0.592944		conserve-ssc-miR-2137-3p	0.957246		ssc_circ_001043	0.840456
ENSSSCG00000000952	0.442538		G19256	0.990256		G1028	0.795601		conserve-ssc-miR-2961-3p	0.937384		ssc_circ_001046	1
ENSSSCG00000000955	0.361211		G19259	0.97969		G10280	0.748831		ssc-miR-2366-5p	0.888798		ssc_circ_001048	0.952109
ENSSSCG00000000958	0.376502		G193	0.914726		G10283	0.862119		conserve-ssc-miR-1306-1-5p	0.882465		ssc_circ_001049	0.962193
ENSSSCG00000000959	0.437208		G19364	0.619743		G10284	0.458047		conserve-ssc-miR-596-5p	0.530956		ssc_circ_001052	0.993215
ENSSSCG00000000960	0.883318		G19472	0.696103		G10285	0.98216		conserve-ssc-miR-7652-5p	0.96667		ssc_circ_001053	1
ENSSSCG00000000963	0.980276		G19492	0.767302		G10286	0.77754		conserve-ssc-miR-7320-1-5p	1		ssc_circ_001055	0.985343
ENSSSCG00000000964	0.357476		G19507	0.709172		G10287	0.652927		conserve-ssc-miR-323-3p	0.899075		ssc_circ_001056	0.892032
ENSSSCG00000000965	0.490968		G19518	0.713736		G10288	0.966049		conserve-ssc-miR-653-5p	0.910043		ssc_circ_001057	1
ENSSSCG00000000967	0.805573		G19533	0.743728		G1029	0.843475		conserve-ssc-miR-653-3p	0.938068		ssc_circ_001058	0.981753
ENSSSCG00000000968	0.376307		G19588	0.753354		G10291	0.722728		conserve-ssc-miR-1343-2-3p	0.968282		ssc_circ_001059	0.971286
ENSSSCG00000000970	0.271456		G19615	0.923314		G10292	0.719424		ssc-miR-652-5p	0.719143		ssc_circ_001060	1
ENSSSCG00000000971	0.419258		G19616	0.94573		G10298	0.637759		ssc-miR-652-3p	0.351657		ssc_circ_001061	0.818772
ENSSSCG00000000972	0.295981		G19618	0.978296		G10299	0.665597		ssc-miR-92a-5p	0.82349		ssc_circ_001064	1
ENSSSCG00000000973	0.265044		G19630	0.899705		G10301	0.654256		ssc-miR-92a-3p	0.204313		ssc_circ_001065	0.971144
ENSSSCG00000000974	0.308128		G19631	0.967823		G10304	0.993046		conserve-ssc-miR-4749-5p	0.957991		ssc_circ_001066	0.983477
ENSSSCG00000000975	0.829647		G19636	0.647389		G10306	0.7366		ssc-miR-92b-5p	0.833384		ssc_circ_001069	0.970817
ENSSSCG00000000978	0.941712		G19643	0.949366		G10307	0.713732		ssc-miR-92b-3p	0.429566		ssc_circ_001070	0.978344
ENSSSCG00000000980	0.381181		G19644	0.894913		G10308	0.639761		ssc-miR-1277-5p	0.706544		ssc_circ_001071	0.966501
ENSSSCG00000000981	0.536221		G19646	0.593716		G10309	0.79787		ssc-miR-1277-3p	0.795484		ssc_circ_001072	0.969026
ENSSSCG00000000982	0.978568		G19695	0.95919		G1031	0.971842		ssc-miR-1271-5p	0.34021		ssc_circ_001075	0.846588
ENSSSCG00000000983	0.750973		G19698	0.620397		G10311	0.647227		ssc-miR-1271-3p	0.728169		ssc_circ_001076	0.934316
ENSSSCG00000000985	0.274207		G19699	0.880358		G10312	0.974275		ssc-miR-96-5p	0.970719		ssc_circ_001077	0.868562
ENSSSCG00000000991	0.934447		G19745	0.651448		G10313	0.611219		ssc-miR-96-3p	0.97306		ssc_circ_001078	0.960439
ENSSSCG00000000994	0.481618		G1977	0.868621		G10314	0.983724		ssc-miR-95-5p	0.834999		ssc_circ_001081	0.956755
ENSSSCG00000000997	0.646928		G19834	0.650452		G10315	0.508274		ssc-miR-95-3p	0.408625		ssc_circ_001085	0.889918
ENSSSCG00000000998	0.570186		G19874	0.480305		G10316	0.949121		conserve-ssc-miR-4717-3p	0.926138		ssc_circ_001087	0.976807
ENSSSCG00000000999	0.628575		G19888	0.958467		G10317	0.902388		ssc-miR-98-5p	0.197948		ssc_circ_001088	0.973013
ENSSSCG00000001000	0.29162		G19935	0.628121		G10319	0.931172		ssc-miR-98-3p	0.559789		ssc_circ_001090	0.96548
ENSSSCG00000001001	0.991433		G20	0.997939		G1032	0.817508		conserve-ssc-miR-6630-5p	0.94704		ssc_circ_001093	0.938537
ENSSSCG00000001002	0.184306		G2001	0.713037		G10320	0.97243		ssc-miR-9860-5p	0.466486		ssc_circ_001094	1
ENSSSCG00000001004	0.668696		G20028	0.971596		G10321	0.614834		ssc-miR-9860-3p	0.957537		ssc_circ_001096	0.895828
ENSSSCG00000001005	0.975307		G20058	0.996027		G10322	0.933093		ssc-miR-455-5p	0.572739		ssc_circ_001097	0.959329
ENSSSCG00000001008	0.305288		G20064	0.785662		G10324	0.657695		ssc-miR-455-3p	0.450347		ssc_circ_001099	0.988068
ENSSSCG00000001009	0.339241		G20066	0.76065		G10325	0.991157		ssc-miR-454-5p	0.853483		ssc_circ_001101	0.939974
ENSSSCG00000001010	0.230218		G20073	0.930872		G10326	0.995196		ssc-miR-454-3p	0.490082		ssc_circ_001103	0.897547
ENSSSCG00000001011	0.481301		G20156	0.956816		G10327	0.978093		ssc-miR-452-5p	0.711504		ssc_circ_001105	0.991766
ENSSSCG00000001021	0.672264		G20159	0.994907		G10328	0.989349		ssc-miR-452-3p	0.690262		ssc_circ_001106	0.976867
ENSSSCG00000001022	0.269146		G20160	0.869737		G10329	0.677877		conserve-ssc-miR-1421u-3p	0.994508		ssc_circ_001108	0.924634
ENSSSCG00000001024	0.508362		G20164	0.963701		G1033	0.98026		conserve-ssc-miR-664-5p	0.978745		ssc_circ_001110	0.981126
ENSSSCG00000001025	0.646674		G20181	0.602518		G10330	0.938319		conserve-ssc-miR-12380-3p	0.971808		ssc_circ_001113	0.953677
ENSSSCG00000001027	0.414383		G20191	0.974098		G10332	0.938629		conserve-ssc-miR-4675-1-3p	0.905109		ssc_circ_001114	0.974783
ENSSSCG00000001033	0.375086		G20207	0.567432		G10333	0.993715		ssc-miR-145-5p	0.732721		ssc_circ_001116	1
ENSSSCG00000001036	0.910431		G20212	0.715199		G10337	0.816576		ssc-miR-145-3p	0.294015		ssc_circ_001117	0.912688
ENSSSCG00000001038	0.125261		G20229	0.821691		G10340	0.907873		ssc-miR-144-5p	0.379893		ssc_circ_001118	0.916282
ENSSSCG00000001040	0.845264		G20253	0.896399		G10343	0.955022		ssc-miR-144-3p	0.403959		ssc_circ_001119	0.933715
ENSSSCG00000001041	0.430824		G20263	0.816696		G10346	0.838296		ssc-miR-143-5p	0.394238		ssc_circ_001120	0.969521
ENSSSCG00000001042	0.868958		G20306	0.905561		G10348	0.892397		ssc-miR-143-3p	0.186579		ssc_circ_001121	0.979251
ENSSSCG00000001045	0.908853		G20309	0.872312		G10349	0.917024		ssc-miR-142-5p	0.305689		ssc_circ_001127	1
ENSSSCG00000001048	0.904043		G20374	0.836161		G1035	0.82147		ssc-miR-142-3p	0.494368		ssc_circ_001129	0.904107
ENSSSCG00000001049	0.612344		G2039	0.924782		G10351	0.915846		ssc-miR-141-5p	0.84865		ssc_circ_001130	0.964446
ENSSSCG00000001052	0.732638		G20393	0.997868		G10359	0.95648		ssc-miR-141-3p	0.563811		ssc_circ_001131	0.95641
ENSSSCG00000001053	0.24309		G20408	0.934842		G1036	0.853766		ssc-miR-140-5p	0.95004		ssc_circ_001132	0.993409
ENSSSCG00000001056	0.49289		G20409	0.964761		G10364	0.986459		ssc-miR-140-3p	0.184933		ssc_circ_001133	0.987448
ENSSSCG00000001057	0.483903		G20417	0.995604		G10366	0.670194		ssc-miR-149-5p	0.412736		ssc_circ_001134	0.954156
ENSSSCG00000001061	0.42359		G20445	0.946448		G1037	0.982482		ssc-miR-149-3p	0.963757		ssc_circ_001135	0.975167
ENSSSCG00000001062	0.240961		G20447	0.99666		G10378	0.811963		conserve-ssc-miR-184-5p	0.971899		ssc_circ_001138	0.909455
ENSSSCG00000001063	0.362602		G20455	0.934126		G1038	0.598133		conserve-ssc-miR-184-3p	0.970307		ssc_circ_001139	0.885959
ENSSSCG00000001064	0.389602		G20458	0.934835		G10380	0.937903		conserve-ssc-miR-6839-3p	0.80612		ssc_circ_001142	0.962325
ENSSSCG00000001065	0.342865		G20472	0.943441		G10381	0.958162		ssc-miR-6516-5p	0.482162		ssc_circ_001145	0.984585
ENSSSCG00000001067	0.811111		G20473	0.925537		G10382	0.965981		ssc-miR-6516-3p	0.499456		ssc_circ_001149	1
ENSSSCG00000001068	0.502085		G20486	0.960247		G10384	0.667197		conserve-ssc-miR-3175-3p	0.941785		ssc_circ_001155	0.97389
ENSSSCG00000001070	0.298274		G20496	0.741537		G10385	0.430489		conserve-ssc-miR-1544e-3p	1		ssc_circ_001157	1
ENSSSCG00000001073	0.578944		G20501	0.983912		G10389	0.964496		ssc-miR-708-5p	0.580577		ssc_circ_001158	1
ENSSSCG00000001074	0.462043		G20504	0.941839		G1039	0.931662		ssc-miR-708-3p	0.703775		ssc_circ_001159	0.773019
ENSSSCG00000001075	0.190102		G20509	0.941484		G10399	0.788605		conserve-ssc-miR-7437-5p	1		ssc_circ_001161	0.931907
ENSSSCG00000001076	0.432168		G20530	0.986759		G104	0.863229		conserve-ssc-miR-7437-3p	0.996133		ssc_circ_001162	0.971529
ENSSSCG00000001078	0.528985		G20540	0.743273		G1040	0.428627		conserve-ssc-miR-688-5p	0.959412		ssc_circ_001163	0.930269
ENSSSCG00000001080	0.256117		G20550	0.743973		G1041	0.974856		conserve-ssc-miR-688-3p	0.959749		ssc_circ_001164	0.902542
ENSSSCG00000001083	0.975773		G20565	0.940517		G10416	0.904385		conserve-ssc-miR-7386e-5p	1		ssc_circ_001166	0.921254
ENSSSCG00000001085	0.760585		G20597	0.749077		G10418	0.99611		conserve-ssc-miR-4724-5p	0.992545		ssc_circ_001167	1
ENSSSCG00000001087	0.338581		G20602	0.980691		G1042	0.988422		conserve-ssc-miR-663b-1-3p	1		ssc_circ_001169	0.925152
ENSSSCG00000001088	0.970314		G20607	0.858908		G10422	0.593826		conserve-ssc-miR-7009-1-5p	0.988591		ssc_circ_001171	0.963411
ENSSSCG00000001089	0.909403		G20609	0.905718		G10427	0.995374		conserve-ssc-miR-7009-1-3p	0.92616		ssc_circ_001172	1
ENSSSCG00000001090	0.420091		G20612	0.871361		G10432	0.95088		conserve-ssc-miR-4317-3p	0.955906		ssc_circ_001173	0.974591
ENSSSCG00000001091	0.90014		G20621	0.967001		G10436	0.949707		conserve-ssc-miR-6889-5p	0.877283		ssc_circ_001174	0.972869
ENSSSCG00000001092	0.287423		G20622	0.854222		G10437	0.693389		conserve-ssc-miR-6889-3p	0.654201		ssc_circ_001175	1
ENSSSCG00000001095	0.368622		G20631	0.857474		G1044	0.81556		conserve-ssc-miR-7150-5p	0.973148		ssc_circ_001176	0.990661
ENSSSCG00000001096	0.98906		G20632	0.742193		G10442	0.666724		conserve-ssc-miR-7150-3p	0.977781		ssc_circ_001179	1
ENSSSCG00000001097	0.547417		G20633	0.680771		G10443	0.919521		conserve-ssc-miR-492-3p	1		ssc_circ_001183	1
ENSSSCG00000001099	0.608593		G20635	0.861612		G1045	0.968119		conserve-ssc-miR-513a-5p	1		ssc_circ_001185	0.994694
ENSSSCG00000001100	0.511869		G20639	0.969905		G10450	0.813472		ssc-miR-551a-5p	0.805477		ssc_circ_001189	0.986277
ENSSSCG00000001101	0.898166		G20658	0.915034		G10452	0.562481		ssc-miR-551a-3p	0.870318		ssc_circ_001190	1
ENSSSCG00000001105	0.995795		G20679	0.87303		G10454	0.669085		conserve-ssc-miR-367-3p	0.957449		ssc_circ_001191	0.98144
ENSSSCG00000001107	0.919652		G20681	0.975506		G10468	0.786831		conserve-ssc-miR-4446-1-5p	0.972207		ssc_circ_001192	1
ENSSSCG00000001131	0.668569		G20684	0.940776		G10475	0.66655		conserve-ssc-miR-504-3p	0.953139		ssc_circ_001194	1
ENSSSCG00000001132	0.949886		G20694	0.862015		G10478	0.957262		ssc-miR-146b-5p	0.405994		ssc_circ_001195	1
ENSSSCG00000001137	0.420828		G20698	0.956408		G10479	0.956347		ssc-miR-146b-3p	0.783904		ssc_circ_001200	1
ENSSSCG00000001156	0.236358		G20713	0.69713		G10482	0.785801		conserve-ssc-miR-7422a-3p	0.97413		ssc_circ_001201	1
ENSSSCG00000001164	0.365372		G20748	0.989658		G10490	0.958172		ssc-miR-146a-5p	0.304118		ssc_circ_001202	1
ENSSSCG00000001197	0.775121		G20751	0.881294		G10491	0.854326		conserve-ssc-miR-154-3p	1		ssc_circ_001203	1
ENSSSCG00000001201	0.510511		G20776	0.988789		G10492	0.88805		ssc-miR-1468-5p	1		ssc_circ_001204	0.967196
ENSSSCG00000001202	0.528387		G208	0.997678		G10494	0.72449		conserve-ssc-miR-3956-3p	0.806576		ssc_circ_001206	1
ENSSSCG00000001203	0.753054		G20837	0.873842		G10495	0.998163		conserve-ssc-miR-12355-3p	1		ssc_circ_001207	0.957323
ENSSSCG00000001204	0.626067		G20839	0.96837		G10496	0.509723		conserve-ssc-miR-1227-5p	0.844847		ssc_circ_001208	0.932996
ENSSSCG00000001205	0.875117		G20845	0.640626		G10512	0.456671		conserve-ssc-miR-1227-3p	0.594305		ssc_circ_001210	0.973665
ENSSSCG00000001206	0.491108		G20854	0.651229		G10516	0.739835		conserve-ssc-miR-487a-1-3p	0.93505		ssc_circ_001211	0.952352
ENSSSCG00000001207	0.639359		G20892	0.702323		G10521	0.532793		ssc-miR-124a-5p	0.872855		ssc_circ_001212	0.975692
ENSSSCG00000001209	0.495425		G20894	0.888558		G10523	0.835436		ssc-miR-124a-3p	0.768991		ssc_circ_001213	0.991505
ENSSSCG00000001213	0.624044		G20895	0.99623		G10524	0.543599		conserve-ssc-miR-9223e-3p	0.966136		ssc_circ_001214	1
ENSSSCG00000001214	0.902202		G20915	0.847021		G10525	0.500983		conserve-ssc-miR-5133-1-3p	0.892764		ssc_circ_001215	0.988392
ENSSSCG00000001216	0.772091		G20928	0.603403		G10526	0.538683		conserve-ssc-miR-1630-3p	0.982516		ssc_circ_001217	0.97098
ENSSSCG00000001219	0.215435		G20962	0.953297		G10527	0.735922		conserve-ssc-miR-7345b-5p	0.954934		ssc_circ_001218	0.949932
ENSSSCG00000001229	0.252044		G20983	0.665864		G10529	0.70726		conserve-ssc-miR-7345b-3p	0.900334		ssc_circ_001221	0.993404
ENSSSCG00000001232	0.975461		G20994	0.755397		G1053	0.985405		conserve-ssc-miR-4520-5p	0.926496		ssc_circ_001222	0.982778
ENSSSCG00000001233	0.378364		G20996	0.784455		G10534	0.85107		conserve-ssc-miR-7978-1-3p	0.750351		ssc_circ_001223	0.990518
ENSSSCG00000001234	0.929665		G20997	0.634538		G10538	0.704156		conserve-ssc-miR-9151-3p	0.922878		ssc_circ_001225	0.972813
ENSSSCG00000001235	0.816686		G21005	0.890303		G1054	0.745778		conserve-ssc-miR-1806-5p	0.970367		ssc_circ_001226	1
ENSSSCG00000001236	0.828221		G21094	0.983384		G10540	0.760887		conserve-ssc-miR-1715-3p	1		ssc_circ_001228	0.984955
ENSSSCG00000001242	0.611504		G21121	0.995986		G10541	0.39988		ssc-miR-935-5p	0.777463		ssc_circ_001236	0.83424
ENSSSCG00000001245	0.280101		G2116	0.654911		G10543	0.894165		ssc-miR-935-3p	0.794175		ssc_circ_001237	0.933162
ENSSSCG00000001248	0.928204		G21205	0.649861		G10544	0.771856		conserve-ssc-miR-2312-3p	0.971639		ssc_circ_001238	0.733754
ENSSSCG00000001252	0.586458		G21219	0.955513		G10545	0.958959		ssc-miR-202-5p	0.909308		ssc_circ_001240	0.966842
ENSSSCG00000001253	0.943866		G21275	0.947252		G1055	0.883943		ssc-miR-202-3p	0.966962		ssc_circ_001241	1
ENSSSCG00000001297	0.931606		G21297	0.589857		G10551	0.720318		ssc-miR-7857-5p	0.919684		ssc_circ_001243	0.652172
ENSSSCG00000001341	0.245381		G21325	0.971065		G10552	0.820285		ssc-miR-7857-3p	0.879982		ssc_circ_001246	1
ENSSSCG00000001342	0.522243		G21340	0.866643		G10554	0.872588		ssc-miR-205-5p	0.587997		ssc_circ_001249	0.979572
ENSSSCG00000001346	0.387862		G21364	0.731666		G10556	0.931838		ssc-miR-205-3p	0.913105		ssc_circ_001251	1
ENSSSCG00000001347	0.350372		G21488	0.908427		G10557	0.92519		conserve-ssc-miR-6833-5p	0.969527		ssc_circ_001252	0.934835
ENSSSCG00000001362	0.701975		G21489	0.958415		G10558	0.921608		ssc-miR-628-5p	0.322644		ssc_circ_001253	1
ENSSSCG00000001372	0.513007		G21539	0.669582		G10559	0.985962		ssc-miR-628-3p	0.33821		ssc_circ_001256	0.915091
ENSSSCG00000001376	0.461737		G21549	0.931607		G10562	0.929484		conserve-ssc-miR-1898-5p	0.695163		ssc_circ_001269	1
ENSSSCG00000001379	0.258421		G21558	0.573651		G1057	0.803952		ssc-miR-219b-5p	0.805603		ssc_circ_001279	0.979552
ENSSSCG00000001382	0.557287		G21559	0.674447		G10571	0.575766		ssc-miR-219b-3p	0.880919		ssc_circ_001281	0.832233
ENSSSCG00000001384	0.395007		G21583	0.925314		G10572	0.930085		ssc-miR-219a-5p	0.80033		ssc_circ_001294	0.90588
ENSSSCG00000001388	0.985593		G21641	0.99335		G10575	0.817325		ssc-miR-219a-3p	0.834305		ssc_circ_001297	1
ENSSSCG00000001391	0.833834		G21644	0.897792		G10576	0.769782		ssc-miR-155-5p	0.368545		ssc_circ_001299	1
ENSSSCG00000001392	0.78574		G21671	0.748194		G10578	0.992348		ssc-miR-155-3p	0.935366		ssc_circ_001300	1
ENSSSCG00000001393	0.856101		G21716	0.890826		G10579	0.99254		ssc-miR-150-5p	0.349834		ssc_circ_001301	0.99492
ENSSSCG00000001394	0.364176		G21720	0.995893		G10581	0.943914		ssc-miR-150-3p	0.834065		ssc_circ_001305	0.977034
ENSSSCG00000001395	0.549935		G2174	0.646587		G10584	0.742545		ssc-miR-151-5p	0.100601		ssc_circ_001306	0.983403
ENSSSCG00000001396	0.305977		G21744	0.796441		G1059	0.697421		ssc-miR-151-3p	0.0970994		ssc_circ_001307	0.945304
ENSSSCG00000001398	0.339331		G21749	0.817823		G10591	0.89254		ssc-miR-152-5p	0.43968		ssc_circ_001308	0.952637
ENSSSCG00000001400	0.170854		G21761	0.335356		G10592	0.968543		ssc-miR-152-3p	0.214533		ssc_circ_001309	1
ENSSSCG00000001401	0.885099		G21775	0.716769		G10593	0.992828		conserve-ssc-miR-3144-3p	0.976027		ssc_circ_001317	0.987627
ENSSSCG00000001402	0.248357		G21809	0.599696		G10595	0.997081		conserve-ssc-miR-759-5p	0.909773		ssc_circ_001328	1
ENSSSCG00000001403	0.904667		G21813	0.878522		G10597	0.72218		conserve-ssc-miR-3192-3p	0.930773		ssc_circ_001331	0.958095
ENSSSCG00000001404	0.757489		G21815	0.887827		G10598	0.94526		conserve-ssc-miR-6543-3p	0.96543		ssc_circ_001335	1
ENSSSCG00000001407	0.822406		G21820	0.4704		G10599	0.584666		conserve-ssc-miR-604-1-5p	1		ssc_circ_001337	0.971495
ENSSSCG00000001409	0.589114		G21843	0.961766		G10601	0.520583		conserve-ssc-miR-2439-5p	0.918879		ssc_circ_001339	0.982815
ENSSSCG00000001410	0.549039		G21847	0.5446		G10602	0.833035		conserve-ssc-miR-2439-3p	0.867444		ssc_circ_001341	0.993558
ENSSSCG00000001411	0.78153		G21854	0.572862		G10606	0.995861		conserve-ssc-miR-612-2-5p	0.98663		ssc_circ_001342	1
ENSSSCG00000001413	0.37278		G21864	0.744819		G10607	0.994451		conserve-ssc-miR-515-5p	1		ssc_circ_001346	0.994673
ENSSSCG00000001414	0.430658		G21874	0.428244		G1061	0.721916		conserve-ssc-miR-515-3p	0.945043		ssc_circ_001347	1
ENSSSCG00000001416	0.995645		G21877	0.606525		G10614	0.993387		conserve-ssc-miR-4670-3p	0.977577		ssc_circ_001348	1
ENSSSCG00000001418	0.345769		G21879	0.82734		G1062	0.878683		ssc-miR-15a-5p	0.14213		ssc_circ_001349	1
ENSSSCG00000001419	0.857024		G21883	0.967878		G10621	0.444579		ssc-miR-15a-3p	0.668316		ssc_circ_001350	0.993328
ENSSSCG00000001420	0.410651		G21891	0.99762		G10622	0.941271		ssc-miR-15b-5p	0.293988		ssc_circ_001351	1
ENSSSCG00000001421	0.350059		G21892	0.993591		G10625	0.893978		ssc-miR-15b-3p	0.739504		ssc_circ_001352	1
ENSSSCG00000001422	0.550422		G21894	0.986157		G10627	0.97061		conserve-ssc-miR-3185-5p	0.97445		ssc_circ_001355	0.811418
ENSSSCG00000001423	0.440671		G21896	0.924229		G1063	0.963204		conserve-ssc-miR-3185-3p	0.870483		ssc_circ_001361	1
ENSSSCG00000001424	0.405697		G21908	0.952052		G10631	0.97757		conserve-ssc-miR-211-2-5p	0.880449		ssc_circ_001362	0.888936
ENSSSCG00000001425	0.503742		G21911	0.803791		G10633	0.823766		conserve-ssc-miR-142a-5p	0.735391		ssc_circ_001364	0.9491
ENSSSCG00000001426	0.426968		G21914	0.948484		G10634	0.952274		conserve-ssc-miR-142a-3p	0.963288		ssc_circ_001366	0.815264
ENSSSCG00000001427	0.496271		G21917	0.96333		G10635	0.868688		conserve-ssc-miR-450a-5p	0.924129		ssc_circ_001368	0.949886
ENSSSCG00000001428	0.986922		G21918	0.958472		G10639	0.99584		conserve-ssc-miR-9346-5p	0.995408		ssc_circ_001370	0.794264
ENSSSCG00000001430	0.34207		G21923	0.963671		G1064	0.978249		conserve-ssc-miR-12385-5p	0.880131		ssc_circ_001371	0.830236
ENSSSCG00000001431	0.737414		G21926	0.826524		G10642	0.994967		conserve-ssc-miR-12385-3p	0.928088		ssc_circ_001372	0.903313
ENSSSCG00000001433	0.216564		G21932	0.706779		G1065	0.915191		conserve-ssc-miR-1564-1-3p	1		ssc_circ_001378	0.903041
ENSSSCG00000001434	0.680741		G21940	0.955318		G10650	0.572785		conserve-ssc-miR-6690-1-3p	1		ssc_circ_001380	0.931961
ENSSSCG00000001435	0.550214		G21944	0.880737		G10652	0.880209		conserve-ssc-miR-4531-2-3p	0.995868		ssc_circ_001381	0.929272
ENSSSCG00000001436	0.129652		G21962	0.988324		G10656	0.504012		conserve-ssc-miR-1419a-3p	1		ssc_circ_001383	0.97823
ENSSSCG00000001437	0.880016		G21975	0.541365		G10661	0.921436		conserve-ssc-miR-3685-3p	0.985092		ssc_circ_001384	0.974156
ENSSSCG00000001438	0.16734		G21976	0.852824		G10663	0.895228		conserve-ssc-miR-7443-1-3p	1		ssc_circ_001385	0.929218
ENSSSCG00000001439	0.752579		G21978	0.906472		G10665	0.652004		conserve-ssc-miR-2465-5p	0.950644		ssc_circ_001386	1
ENSSSCG00000001440	0.41154		G21981	0.83042		G10666	0.918409		conserve-ssc-miR-2465-3p	0.986556		ssc_circ_001387	0.964219
ENSSSCG00000001441	0.951253		G21987	0.659509		G10667	0.956744		conserve-ssc-miR-6558-5p	0.961687		ssc_circ_001388	0.953883
ENSSSCG00000001444	0.994987		G22063	0.759565		G10671	0.568987		conserve-ssc-miR-6558-3p	0.983706		ssc_circ_001389	0.903185
ENSSSCG00000001447	0.929071		G22071	0.979817		G10672	0.998705		conserve-ssc-miR-9047-5p	0.98005		ssc_circ_001390	0.928558
ENSSSCG00000001453	0.361474		G22078	0.603704		G10673	0.997552		conserve-ssc-miR-1708-3p	1		ssc_circ_001391	1
ENSSSCG00000001455	0.340098		G22082	0.863853		G10675	0.996218		conserve-ssc-miR-6077-5p	0.980831		ssc_circ_001392	0.863273
ENSSSCG00000001456	0.34409		G2211	0.97707		G10681	0.893279		conserve-ssc-miR-6077-3p	0.943301		ssc_circ_001395	0.699766
ENSSSCG00000001457	0.323168		G22110	0.874188		G10684	0.827452		conserve-ssc-miR-219b-3p	0.773991		ssc_circ_001396	0.906433
ENSSSCG00000001458	0.49821		G22131	0.923995		G10687	0.70063		conserve-ssc-miR-3529-5p	0.966058		ssc_circ_001397	0.98619
ENSSSCG00000001459	0.662936		G22160	0.462227		G10693	0.575092		conserve-ssc-miR-1788-2-5p	0.981702		ssc_circ_001398	0.908494
ENSSSCG00000001463	0.486409		G22163	0.948316		G10694	0.711061		conserve-ssc-miR-7012-3p	0.998935		ssc_circ_001401	0.941381
ENSSSCG00000001469	0.461998		G22177	0.871646		G10696	0.82973		conserve-ssc-miR-5691-3p	0.990107		ssc_circ_001402	0.989389
ENSSSCG00000001470	0.513136		G22215	0.670271		G10697	0.771887		conserve-ssc-miR-1689-5p	0.901065		ssc_circ_001403	1
ENSSSCG00000001471	0.398122		G22225	0.946773		G10699	0.443485		conserve-ssc-miR-1689-3p	0.872429		ssc_circ_001404	1
ENSSSCG00000001472	0.50458		G22251	0.750585		G10706	0.238107		conserve-ssc-miR-4766-3p	0.813615		ssc_circ_001405	1
ENSSSCG00000001473	0.861281		G22268	0.998408		G10710	0.594954		conserve-ssc-miR-876-5p	0.864722		ssc_circ_001408	1
ENSSSCG00000001474	0.334583		G22270	0.890101		G10711	0.47894		conserve-ssc-miR-876-3p	0.988585		ssc_circ_001409	1
ENSSSCG00000001475	0.378239		G22276	0.619529		G10712	0.865185		conserve-ssc-miR-1388-1-3p	0.895194		ssc_circ_001410	0.997737
ENSSSCG00000001476	0.194455		G22282	0.965786		G10714	0.973188		ssc-miR-125a-5p	0.159348		ssc_circ_001414	0.949238
ENSSSCG00000001477	0.194183		G22292	0.883366		G10716	0.813649		ssc-miR-125a-3p	0.393578		ssc_circ_001415	1
ENSSSCG00000001478	0.575417		G22296	0.85645		G10717	0.743881		ssc-miR-125b-5p	0.153116		ssc_circ_001419	0.972022
ENSSSCG00000001479	0.856652		G22325	0.803751		G10718	0.946804		ssc-miR-125b-3p	0.188666		ssc_circ_001423	1
ENSSSCG00000001480	0.954576		G22344	0.961129		G10720	0.974156		ssc-miR-432-5p	0.770797		ssc_circ_001426	0.85957
ENSSSCG00000001481	0.976595		G22353	0.55791		G10721	0.951741		ssc-miR-432-3p	0.973256		ssc_circ_001427	0.741823
ENSSSCG00000001483	0.723448		G22368	0.734283		G10722	0.947652		conserve-ssc-miR-669h-3p	0.88509		ssc_circ_001430	0.977571
ENSSSCG00000001484	0.933048		G22370	0.86536		G10723	0.982944		ssc-miR-7136-5p	0.798279		ssc_circ_001432	0.719407
ENSSSCG00000001485	0.62568		G22409	0.600459		G10724	0.99742		ssc-miR-7136-3p	0.894178		ssc_circ_001433	1
ENSSSCG00000001486	0.703366		G22419	0.919855		G10725	0.976848		ssc-miR-7137-5p	0.563562		ssc_circ_001436	1
ENSSSCG00000001487	0.553712		G22464	0.975557		G10726	0.963221		ssc-miR-7137-3p	0.674896		ssc_circ_001437	1
ENSSSCG00000001488	0.413608		G22471	0.981588		G10727	0.96123		ssc-miR-7134-5p	0.302357		ssc_circ_001439	0.845769
ENSSSCG00000001490	0.947081		G22583	0.911152		G10730	0.889084		ssc-miR-7134-3p	0.146625		ssc_circ_001441	1
ENSSSCG00000001493	0.509589		G22592	0.850467		G10735	0.663209		ssc-miR-7135-3p	0.884829		ssc_circ_001443	0.957029
ENSSSCG00000001497	0.549976		G22596	0.827945		G10737	0.912933		ssc-miR-7139-5p	0.903449		ssc_circ_001446	0.827556
ENSSSCG00000001498	0.682765		G22605	0.676437		G10739	0.783759		ssc-miR-7139-3p	0.940276		ssc_circ_001447	0.66215
ENSSSCG00000001499	0.255196		G2262	0.481165		G10742	0.740324		conserve-ssc-miR-2368-5p	1		ssc_circ_001448	0.746493
ENSSSCG00000001500	0.494145		G22677	0.800778		G10743	0.77767		conserve-ssc-miR-2368-3p	0.989682		ssc_circ_001449	0.867147
ENSSSCG00000001501	0.294033		G227	0.743733		G10747	0.907559		ssc-miR-381-5p	0.888509		ssc_circ_001450	0.683844
ENSSSCG00000001502	0.151249		G22808	0.975309		G10748	0.977256		ssc-miR-381-3p	0.417808		ssc_circ_001451	0.829387
ENSSSCG00000001503	0.445074		G22893	0.593717		G10750	0.981238		ssc-miR-383-5p	0.800487		ssc_circ_001452	0.863631
ENSSSCG00000001504	0.656802		G22903	0.836327		G10751	0.993783		ssc-miR-383-3p	0.920703		ssc_circ_001453	0.951108
ENSSSCG00000001505	0.165131		G22998	0.980018		G10754	0.989319		ssc-miR-382-5p	0.819506		ssc_circ_001456	0.949599
ENSSSCG00000001506	0.162071		G23014	0.562884		G10755	0.964701		ssc-miR-382-3p	0.85356		ssc_circ_001462	1
ENSSSCG00000001507	0.2447		G23021	0.98327		G10756	0.970048		conserve-ssc-miR-6867-3p	0.969555		ssc_circ_001473	0.991457
ENSSSCG00000001509	0.592953		G23024	0.980572		G10758	0.967416		ssc-miR-542-5p	0.60702		ssc_circ_001474	0.968767
ENSSSCG00000001510	0.831204		G23045	0.625354		G1076	0.438414		ssc-miR-542-3p	0.454821		ssc_circ_001476	0.987843
ENSSSCG00000001511	0.499294		G23055	0.666908		G10760	0.885788		ssc-miR-545-5p	0.380313		ssc_circ_001479	1
ENSSSCG00000001512	0.149677		G23093	0.824739		G10761	0.913359		ssc-miR-545-3p	0.38679		ssc_circ_001480	0.937186
ENSSSCG00000001513	0.814703		G23113	0.668987		G10762	0.613266		conserve-ssc-miR-1197-3p	0.939258		ssc_circ_001483	1
ENSSSCG00000001516	0.352401		G23136	0.910071		G10766	0.582114		ssc-miR-369-5p	0.759779		ssc_circ_001486	0.976471
ENSSSCG00000001517	0.695568		G23153	0.653928		G10767	0.839258		ssc-miR-369-3p	0.65246		ssc_circ_001489	1
ENSSSCG00000001518	0.678739		G23155	0.580009		G10769	0.498482		ssc-miR-363-3p	0.44007		ssc_circ_001490	0.980923
ENSSSCG00000001520	0.249772		G23274	0.768464		G1077	0.588697		ssc-miR-362-5p	0.324451		ssc_circ_001491	1
ENSSSCG00000001521	0.967369		G23287	0.892722		G10770	0.59756		ssc-miR-362-3p	0.414018		ssc_circ_001492	0.976837
ENSSSCG00000001523	0.962394		G23289	0.727947		G10772	0.67053		ssc-miR-361-5p	0.137313		ssc_circ_001494	0.984646
ENSSSCG00000001527	0.190636		G23346	0.998018		G10776	0.699719		ssc-miR-361-3p	0.257125		ssc_circ_001495	0.985863
ENSSSCG00000001531	0.34787		G23350	0.98441		G10784	0.708541		ssc-miR-365-5p	0.818708		ssc_circ_001498	0.953095
ENSSSCG00000001532	0.567204		G23375	0.892538		G10785	0.722966		ssc-miR-365-3p	0.952021		ssc_circ_001500	1
ENSSSCG00000001533	0.21664		G23379	0.852818		G10786	0.963634		conserve-ssc-miR-612-3-3p	0.874928		ssc_circ_001501	0.974402
ENSSSCG00000001534	0.509167		G23430	0.926473		G10787	0.899172		conserve-ssc-miR-665-1-5p	0.978602		ssc_circ_001508	0.986555
ENSSSCG00000001535	0.833129		G23432	0.949879		G10788	0.997131		conserve-ssc-miR-6888-1-5p	0.990432		ssc_circ_001509	0.969854
ENSSSCG00000001536	0.954306		G23476	0.885507		G10789	0.476106		ssc-miR-769-5p	0.323585		ssc_circ_001511	0.922471
ENSSSCG00000001537	0.485244		G23477	0.87729		G1079	0.929498		ssc-miR-769-3p	0.534778		ssc_circ_001512	0.946993
ENSSSCG00000001538	0.714875		G23495	0.905546		G10790	0.77114		conserve-ssc-miR-3120-5p	0.992797		ssc_circ_001513	0.88314
ENSSSCG00000001539	0.42594		G23586	0.876723		G10792	0.557502		conserve-ssc-miR-1370-1-3p	0.995541		ssc_circ_001514	0.883817
ENSSSCG00000001543	0.142126		G23619	0.71884		G10795	0.727806		conserve-ssc-miR-7855-5p	0.983246		ssc_circ_001515	1
ENSSSCG00000001544	0.295609		G23621	0.469693		G10797	0.784658		conserve-ssc-miR-7855-3p	0.990428		ssc_circ_001521	0.964884
ENSSSCG00000001546	0.507181		G23623	0.611574		G10799	0.634797		conserve-ssc-miR-24-5p	0.984179		ssc_circ_001524	0.821667
ENSSSCG00000001549	0.254536		G23665	0.916009		G108	0.970164		conserve-ssc-miR-24-3p	0.65893		ssc_circ_001525	0.773328
ENSSSCG00000001550	0.669944		G23669	0.871867		G10800	0.732533		conserve-ssc-miR-499b-5p	0.977833		ssc_circ_001526	0.882924
ENSSSCG00000001551	0.85975		G23673	0.574893		G10802	0.717413		conserve-ssc-miR-376c-3p	1		ssc_circ_001527	0.941888
ENSSSCG00000001552	0.962426		G23677	0.719942		G10803	0.771098		conserve-ssc-miR-6958-1-5p	0.742905		ssc_circ_001528	0.866656
ENSSSCG00000001553	0.901848		G23684	0.719004		G10804	0.955429		conserve-ssc-miR-496-3p	0.900048		ssc_circ_001529	0.969297
ENSSSCG00000001554	0.37706		G23721	0.70719		G10805	0.678078		conserve-ssc-miR-6706-1-5p	0.953649		ssc_circ_001531	0.99279
ENSSSCG00000001555	0.986633		G23736	0.957421		G10806	0.858524		conserve-ssc-miR-9005-3p	0.954703		ssc_circ_001532	0.950304
ENSSSCG00000001556	0.154317		G23740	0.954839		G10807	0.823967		conserve-ssc-miR-34b-1-5p	0.916812		ssc_circ_001533	0.842249
ENSSSCG00000001559	0.919363		G2379	0.688225		G10808	0.934843		conserve-ssc-miR-34b-1-3p	0.902466		ssc_circ_001534	0.963242
ENSSSCG00000001560	0.928036		G23794	0.879236		G10811	0.456298		conserve-ssc-miR-301a-5p	0.781795		ssc_circ_001536	1
ENSSSCG00000001561	0.731986		G23810	0.734789		G10812	0.68216		conserve-ssc-miR-301a-3p	0.893458		ssc_circ_001539	0.811477
ENSSSCG00000001562	0.218208		G2383	0.629051		G10815	0.968101		conserve-ssc-miR-1778-3p	0.962551		ssc_circ_001540	0.916193
ENSSSCG00000001563	0.267359		G23836	0.982061		G10817	0.881047		conserve-ssc-miR-3925-5p	0.320568		ssc_circ_001544	1
ENSSSCG00000001564	0.20275		G23849	0.953858		G10818	0.865937		conserve-ssc-miR-4520-1-3p	1		ssc_circ_001548	0.89322
ENSSSCG00000001565	0.598649		G23872	0.591122		G1082	0.68917		conserve-ssc-miR-1758-5p	0.986277		ssc_circ_001549	0.918465
ENSSSCG00000001566	0.775563		G23901	0.628924		G10822	0.602016		conserve-ssc-miR-8992-1-5p	0.967022		ssc_circ_001551	0.96656
ENSSSCG00000001567	0.880789		G23931	0.945807		G10828	0.632707		conserve-ssc-miR-425-1-5p	0.997966		ssc_circ_001554	0.974233
ENSSSCG00000001570	0.54963		G23933	0.966659		G10830	0.698615		conserve-ssc-miR-6774-5p	0.993145		ssc_circ_001559	1
ENSSSCG00000001571	0.257806		G23960	0.575636		G10832	0.92896		conserve-ssc-miR-6774-3p	1		ssc_circ_001561	0.955103
ENSSSCG00000001572	0.573304		G23973	0.630695		G10833	0.979214		conserve-ssc-miR-1763-5p	1		ssc_circ_001562	1
ENSSSCG00000001573	0.47216		G24061	0.907384		G10834	0.649333		conserve-ssc-miR-4677-3p	0.997572		ssc_circ_001563	0.990578
ENSSSCG00000001574	1		G24136	0.577998		G10835	0.795649		conserve-ssc-miR-1264-5p	0.96495		ssc_circ_001570	1
ENSSSCG00000001576	0.994483		G24143	0.651345		G10836	0.998293		conserve-ssc-miR-1264-3p	0.938176		ssc_circ_001571	0.866948
ENSSSCG00000001577	0.567497		G24156	0.817983		G10837	0.590219		conserve-ssc-miR-1184-1-3p	0.941595		ssc_circ_001572	0.890571
ENSSSCG00000001578	0.375143		G24223	0.990709		G10838	0.640552		conserve-ssc-miR-2484-1-5p	1		ssc_circ_001573	0.943483
ENSSSCG00000001582	0.749315		G24268	0.915244		G10839	0.980777		conserve-ssc-miR-7679-1-5p	0.983554		ssc_circ_001575	0.953604
ENSSSCG00000001589	0.866583		G24323	0.940518		G1084	0.980484		conserve-ssc-miR-96-1-3p	0.868594		ssc_circ_001577	1
ENSSSCG00000001592	0.950857		G24409	0.783505		G10840	0.982485		conserve-ssc-miR-10183-3p	0.996438		ssc_circ_001578	0.87343
ENSSSCG00000001594	0.961785		G24436	0.996565		G10841	0.953178		conserve-ssc-miR-7034-2-5p	1		ssc_circ_001579	0.64645
ENSSSCG00000001595	0.602915		G24447	0.901398		G10842	0.990242		conserve-ssc-miR-2985-3p	0.968596		ssc_circ_001581	0.928527
ENSSSCG00000001596	0.441798		G24494	0.992031		G10844	0.992294		conserve-ssc-miR-760-5p	0.956527		ssc_circ_001582	0.859134
ENSSSCG00000001597	0.843142		G24498	0.898696		G10846	0.886012		conserve-ssc-miR-760-3p	0.82753		ssc_circ_001586	0.868843
ENSSSCG00000001611	0.565481		G2452	0.983751		G10847	0.829897		conserve-ssc-miR-664-1-3p	0.990768		ssc_circ_001587	0.711993
ENSSSCG00000001612	0.923993		G24690	0.671543		G1085	0.476785		ssc-miR-429-5p	0.665992		ssc_circ_001588	0.920734
ENSSSCG00000001613	0.95362		G24710	0.96226		G10852	0.780861		ssc-miR-424-5p	0.98229		ssc_circ_001590	1
ENSSSCG00000001616	0.851743		G24732	0.630162		G10853	0.747706		ssc-miR-424-3p	0.989133		ssc_circ_001591	1
ENSSSCG00000001618	0.866664		G24749	0.979436		G10857	0.976563		ssc-miR-425-5p	0.219637		ssc_circ_001593	0.975538
ENSSSCG00000001619	0.747438		G24755	0.943747		G10858	0.72135		ssc-miR-425-3p	0.118169		ssc_circ_001597	0.962427
ENSSSCG00000001620	0.658171		G24780	0.993806		G10859	0.878831		ssc-miR-423-5p	0.217461		ssc_circ_001598	0.975536
ENSSSCG00000001621	0.320894		G24817	0.597625		G1086	0.957464		ssc-miR-423-3p	0.241454		ssc_circ_001599	0.971435
ENSSSCG00000001624	0.812794		G24833	0.576067		G10862	0.959491		conserve-ssc-miR-9186b-3p	0.978189		ssc_circ_001605	0.906701
ENSSSCG00000001625	0.96497		G24842	0.551667		G10865	0.996989		ssc-miR-885-5p	0.670705		ssc_circ_001607	0.675548
ENSSSCG00000001629	0.838138		G24843	0.918569		G10867	0.96143		ssc-miR-885-3p	0.762171		ssc_circ_001608	0.71308
ENSSSCG00000001636	0.980444		G24872	0.746361		G10868	0.755638		ssc-miR-378-5p	0.342518		ssc_circ_001609	0.851516
ENSSSCG00000001637	0.946914		G24880	0.957866		G10880	0.81339		ssc-miR-378-3p	0.19508		ssc_circ_001610	0.959805
ENSSSCG00000001638	0.209494		G24881	0.96108		G10883	0.709936		ssc-miR-370-5p	0.926769		ssc_circ_001611	0.978244
ENSSSCG00000001639	0.671761		G24896	0.982132		G10886	0.664589		ssc-miR-370-3p	0.768099		ssc_circ_001613	0.973747
ENSSSCG00000001641	0.165233		G24921	0.423557		G10888	0.915261		ssc-miR-371-5p	0.937937		ssc_circ_001614	0.987628
ENSSSCG00000001646	0.508421		G24922	0.997624		G10890	0.987231		ssc-miR-375-5p	0.963942		ssc_circ_001616	0.986665
ENSSSCG00000001650	0.937391		G24933	0.955379		G10894	0.942163		ssc-miR-375-3p	0.607899		ssc_circ_001618	0.855223
ENSSSCG00000001651	0.289148		G24935	0.874468		G10895	0.889016		conserve-ssc-miR-871-3p	0.990292		ssc_circ_001619	1
ENSSSCG00000001653	0.434595		G24948	0.690431		G10896	0.805765		conserve-ssc-miR-468-5p	0.978804		ssc_circ_001620	0.967605
ENSSSCG00000001654	0.430442		G24972	0.920301		G10897	0.619143		conserve-ssc-miR-7357-1-5p	0.996134		ssc_circ_001625	0.852651
ENSSSCG00000001655	0.489275		G24974	0.902745		G10898	0.945258		conserve-ssc-miR-6704-3p	0.997585		ssc_circ_001627	0.970647
ENSSSCG00000001656	0.197531		G25	0.970604		G109	0.702497		conserve-ssc-miR-6874-3p	0.975825		ssc_circ_001629	0.971203
ENSSSCG00000001657	0.471971		G25067	0.937921		G10901	0.942724		conserve-ssc-miR-9961-3p	0.924926		ssc_circ_001634	0.971604
ENSSSCG00000001658	0.278462		G25107	0.994373		G10902	0.620583		conserve-ssc-miR-1909-5p	0.972702		ssc_circ_001635	0.972641
ENSSSCG00000001659	0.335654		G25113	0.966653		G10903	0.946977		conserve-ssc-miR-1909-3p	1		ssc_circ_001639	0.700127
ENSSSCG00000001660	0.615995		G25115	0.726361		G10905	0.996625		conserve-ssc-miR-12395-4-5p	0.954049		ssc_circ_001641	0.900107
ENSSSCG00000001661	0.305397		G25126	0.985687		G10906	0.926974		conserve-ssc-miR-3714-1-3p	0.938036		ssc_circ_001642	0.824046
ENSSSCG00000001664	0.937811		G25147	0.842485		G10907	0.995518		conserve-ssc-miR-12266-3p	1		ssc_circ_001644	0.852008
ENSSSCG00000001667	0.62191		G25152	0.791588		G10908	0.861756		conserve-ssc-miR-6852-3p	0.960959		ssc_circ_001646	0.973846
ENSSSCG00000001672	0.771624		G25169	0.987861		G10912	0.85734		conserve-ssc-miR-1324-5p	0.984239		ssc_circ_001647	0.933449
ENSSSCG00000001676	0.891448		G25182	0.940755		G10913	0.815801		conserve-ssc-miR-9078-3p	0.508415		ssc_circ_001650	0.881632
ENSSSCG00000001679	0.437039		G25184	0.747669		G10917	0.629454		conserve-ssc-miR-2431-5p	1		ssc_circ_001651	0.925753
ENSSSCG00000001680	0.430601		G25197	0.758473		G10918	0.648753		conserve-ssc-miR-877-1-5p	0.893713		ssc_circ_001654	0.977807
ENSSSCG00000001682	0.964774		G25207	0.905062		G10920	0.816706		conserve-ssc-miR-26a-5p	0.0311471		ssc_circ_001655	1
ENSSSCG00000001683	0.339296		G25217	0.532917		G10922	0.745394		conserve-ssc-miR-26a-3p	0.773861		ssc_circ_001656	0.959853
ENSSSCG00000001688	0.380814		G25224	0.980995		G10928	0.749738		conserve-ssc-miR-134-1-5p	0.852192		ssc_circ_001657	0.943636
ENSSSCG00000001689	0.505006		G25226	0.698024		G10929	0.70804		conserve-ssc-miR-637-2-5p	0.759874		ssc_circ_001661	0.971794
ENSSSCG00000001691	0.883556		G25228	0.678421		G10930	0.506602		conserve-ssc-miR-1343-3-5p	1		ssc_circ_001662	1
ENSSSCG00000001692	0.308339		G25232	0.818106		G10936	0.806654		conserve-ssc-miR-6851-5p	0.496032		ssc_circ_001663	0.991704
ENSSSCG00000001695	0.264021		G25243	0.865346		G10939	0.632201		conserve-ssc-miR-488-5p	0.908908		ssc_circ_001664	1
ENSSSCG00000001696	0.245568		G25271	0.996019		G10940	0.638737		conserve-ssc-miR-488-3p	0.786312		ssc_circ_001667	0.983563
ENSSSCG00000001697	0.471975		G25278	0.705251		G10941	0.659068		conserve-ssc-miR-12015-5p	0.991269		ssc_circ_001668	0.996983
ENSSSCG00000001698	0.96849		G25279	0.623942		G10942	0.831564		conserve-ssc-miR-12015-1-3p	0.88674		ssc_circ_001669	0.973458
ENSSSCG00000001700	0.361604		G25284	0.483457		G10943	0.528237		conserve-ssc-miR-541-5p	0.98229		ssc_circ_001670	0.946431
ENSSSCG00000001701	0.207952		G25291	0.907718		G10944	0.708595		conserve-ssc-miR-1363-3p	1		ssc_circ_001672	0.928004
ENSSSCG00000001702	0.382976		G25297	0.950904		G10946	0.768072		conserve-ssc-miR-448-2-5p	1		ssc_circ_001673	1
ENSSSCG00000001703	0.432117		G25298	0.924875		G10947	0.988251		conserve-ssc-miR-2489-5p	0.92592		ssc_circ_001674	1
ENSSSCG00000001705	0.988068		G25301	0.939942		G10948	0.664371		ssc-miR-130b-5p	0.534488		ssc_circ_001676	1
ENSSSCG00000001706	0.459479		G25312	0.770851		G10950	0.753461		ssc-miR-130b-3p	0.346279		ssc_circ_001679	0.982222
ENSSSCG00000001708	0.21		G25318	0.997813		G10956	0.665031		ssc-miR-130a-3p	0.922877		ssc_circ_001680	0.984947
ENSSSCG00000001709	0.43334		G25331	0.692984		G10958	0.995249		conserve-ssc-miR-4251-5p	0.765993		ssc_circ_001687	0.975878
ENSSSCG00000001710	0.727081		G25336	0.771745		G10962	0.628599		conserve-ssc-miR-891a-5p	0.870231		ssc_circ_001689	0.953505
ENSSSCG00000001715	0.787337		G25344	0.716124		G10965	0.993448		ssc-miR-2320-5p	0.354004		ssc_circ_001693	0.94232
ENSSSCG00000001716	0.55194		G25345	0.937872		G10969	0.960384		ssc-miR-2320-3p	0.519974		ssc_circ_001702	0.992736
ENSSSCG00000001718	0.458119		G25391	0.405043		G10970	0.952916		conserve-ssc-miR-20b-3p	0.95994		ssc_circ_001703	0.975686
ENSSSCG00000001720	0.445977		G25392	0.524705		G10971	0.92948		conserve-ssc-miR-1238-5p	0.986289		ssc_circ_001704	0.899465
ENSSSCG00000001723	0.338916		G25429	0.686125		G10972	0.961792		conserve-ssc-miR-3106-1-3p	0.892699		ssc_circ_001705	0.965044
ENSSSCG00000001724	0.944779		G2545	0.937882		G10975	0.985825		ssc-miR-1307-5p	0.249163		ssc_circ_001706	0.986687
ENSSSCG00000001725	0.370525		G25458	0.449583		G10976	0.983409		ssc-miR-1307-3p	0.355232		ssc_circ_001707	1
ENSSSCG00000001726	0.975453		G25463	0.913537		G10978	0.524867		ssc-miR-1306-5p	0.657027		ssc_circ_001709	0.912941
ENSSSCG00000001727	0.323058		G25477	0.728591		G10980	0.568345		ssc-miR-1306-3p	0.656574		ssc_circ_001710	0.962931
ENSSSCG00000001729	0.911923		G25491	0.598787		G10981	0.686265		conserve-ssc-miR-8959-3p	1		ssc_circ_001711	0.881043
ENSSSCG00000001731	0.370118		G25531	0.942902		G10982	0.609587		conserve-ssc-miR-2430-3p	0.993358		ssc_circ_001712	0.936711
ENSSSCG00000001732	0.227569		G25533	0.971127		G10983	0.683282		conserve-ssc-miR-6943-5p	0.875991		ssc_circ_001713	0.920128
ENSSSCG00000001735	0.972384		G25548	0.604033		G10984	0.594457		conserve-ssc-miR-7468-3p	1		ssc_circ_001714	0.943535
ENSSSCG00000001736	0.989709		G25566	0.991725		G10985	0.576981		conserve-ssc-miR-29b-3p	1		ssc_circ_001715	0.965525
ENSSSCG00000001738	0.997405		G25576	0.978703		G10987	0.657539		conserve-ssc-miR-1640-3p	1		ssc_circ_001716	0.946225
ENSSSCG00000001739	0.844569		G25600	0.857312		G10988	0.689751		conserve-ssc-miR-130a-5p	0.729877		ssc_circ_001717	1
ENSSSCG00000001741	0.964283		G25630	0.513381		G10989	0.980615		conserve-ssc-miR-130a-3p	0.166832		ssc_circ_001721	1
ENSSSCG00000001743	0.876666		G25639	0.99132		G10991	0.838607		ssc-miR-411-5p	0.421092		ssc_circ_001722	0.957982
ENSSSCG00000001744	0.954891		G25641	0.675661		G10993	0.970569		ssc-miR-411-3p	0.665361		ssc_circ_001723	0.962341
ENSSSCG00000001746	0.922994		G25648	0.899543		G10994	0.966507		conserve-ssc-miR-2364-5p	0.768878		ssc_circ_001724	0.878232
ENSSSCG00000001748	0.973674		G25676	0.432364		G10995	0.888083		conserve-ssc-miR-1199-5p	1		ssc_circ_001725	0.989259
ENSSSCG00000001749	0.970569		G25693	0.660817		G10996	0.932578		conserve-ssc-miR-29b-1-3p	1		ssc_circ_001728	0.809746
ENSSSCG00000001750	0.736795		G25710	0.689231		G10997	0.925422		conserve-ssc-miR-331-3p	0.871757		ssc_circ_001729	0.974921
ENSSSCG00000001751	0.930159		G25716	0.40655		G11	0.915222		ssc-miR-421-5p	0.780022		ssc_circ_001731	0.959532
ENSSSCG00000001752	0.688454		G25746	0.813582		G110	0.867294		ssc-miR-421-3p	0.318799		ssc_circ_001732	0.928117
ENSSSCG00000001755	0.577844		G25750	0.768849		G11001	0.978887		conserve-ssc-miR-7646-5p	0.945659		ssc_circ_001733	0.97639
ENSSSCG00000001756	0.338092		G25795	0.7042		G11002	0.390086		conserve-ssc-miR-7646-3p	0.962358		ssc_circ_001736	0.904563
ENSSSCG00000001757	0.353823		G25825	0.779049		G11003	0.987306		ssc-miR-34a-5p	0.380166		ssc_circ_001738	0.991571
ENSSSCG00000001760	0.828858		G25829	0.992484		G11005	0.988493		ssc-miR-34a-3p	0.838494		ssc_circ_001739	1
ENSSSCG00000001762	0.43562		G25936	0.782676		G11006	0.588739		ssc-miR-34c-5p	0.639598		ssc_circ_001741	1
ENSSSCG00000001764	0.955195		G25988	0.951835		G11010	0.893885		ssc-miR-34c-3p	0.85215		ssc_circ_001742	0.998848
ENSSSCG00000001765	0.794086		G26036	0.987592		G11012	0.990117		conserve-ssc-miR-3109-2-3p	0.96702		ssc_circ_001745	0.979435
ENSSSCG00000001769	0.246184		G26074	0.614293		G11015	0.968565		ssc-miR-345-5p	0.447353		ssc_circ_001746	0.913351
ENSSSCG00000001770	0.330357		G26077	0.986682		G11016	0.938875		ssc-miR-345-3p	0.249686		ssc_circ_001749	0.958706
ENSSSCG00000001771	0.954363		G26085	0.91829		G11019	0.809653		ssc-miR-340-5p	0.236933		ssc_circ_001751	0.986165
ENSSSCG00000001773	0.505642		G26093	0.899023		G11026	0.824656		ssc-miR-340-3p	0.342076		ssc_circ_001752	0.980623
ENSSSCG00000001775	0.820109		G26095	0.948738		G11027	0.901896		ssc-miR-342-5p	0.511928		ssc_circ_001753	0.976263
ENSSSCG00000001776	0.750911		G26096	0.907245		G11028	0.969586		ssc-miR-342-3p	0.380793		ssc_circ_001755	0.979219
ENSSSCG00000001779	0.222128		G26103	0.929874		G11033	0.910021		conserve-ssc-miR-1266-5p	0.957698		ssc_circ_001756	0.969577
ENSSSCG00000001780	0.563613		G26105	0.682888		G11034	0.675035		conserve-ssc-miR-760-1-5p	0.977302		ssc_circ_001757	0.971345
ENSSSCG00000001782	0.599012		G26110	0.992379		G11043	0.628085		conserve-ssc-miR-505-3p	0.971581		ssc_circ_001758	0.994432
ENSSSCG00000001786	0.805478		G26117	0.75598		G11046	0.914687		conserve-ssc-miR-132b-3p	0.990407		ssc_circ_001759	0.982128
ENSSSCG00000001787	0.65841		G26159	0.985813		G11055	0.486485		conserve-ssc-miR-2898-5p	0.9385		ssc_circ_001761	0.993136
ENSSSCG00000001788	0.564799		G26165	0.917783		G11056	0.671485		conserve-ssc-miR-2898-3p	0.973587		ssc_circ_001764	0.83544
ENSSSCG00000001789	0.75187		G26204	0.609385		G11058	0.94688		conserve-ssc-miR-6814-3-3p	1		ssc_circ_001766	0.971542
ENSSSCG00000001790	0.981765		G2622	0.977219		G11062	0.926541		ssc-miR-183-5p	0.676858		ssc_circ_001767	0.933868
ENSSSCG00000001792	0.431239		G26230	0.821879		G11063	0.647036		ssc-miR-183-3p	0.904426		ssc_circ_001768	1
ENSSSCG00000001793	0.504862		G26251	0.906098		G11064	0.521374		ssc-miR-182-5p	0.563817		ssc_circ_001771	0.913153
ENSSSCG00000001795	0.842393		G26257	0.864324		G11068	0.875328		ssc-miR-182-3p	0.945274		ssc_circ_001772	0.979498
ENSSSCG00000001798	0.922857		G26267	0.89039		G11069	0.529924		ssc-miR-187-5p	0.806887		ssc_circ_001775	1
ENSSSCG00000001800	0.342093		G26268	0.944561		G1107	0.926295		ssc-miR-187-3p	0.870623		ssc_circ_001783	0.510667
ENSSSCG00000001801	0.288131		G26317	0.567597		G11070	0.947337		ssc-miR-186-5p	0.215641		ssc_circ_001784	0.915485
ENSSSCG00000001804	0.484801		G26324	0.991757		G11071	0.920585		ssc-miR-185-5p	0.398997		ssc_circ_001786	0.959197
ENSSSCG00000001805	0.238929		G26326	0.954087		G11073	0.87806		ssc-miR-185-3p	0.631824		ssc_circ_001787	0.960815
ENSSSCG00000001806	0.676076		G26331	0.891408		G11074	0.711816		ssc-miR-184-3p	0.511498		ssc_circ_001794	0.922167
ENSSSCG00000001807	0.833973		G26339	0.595694		G11077	0.69957		conserve-ssc-miR-7381-1-5p	0.989925		ssc_circ_001795	0.876713
ENSSSCG00000001808	0.754964		G26347	0.983371		G11078	0.611643		conserve-ssc-miR-7381-1-3p	0.987641		ssc_circ_001798	1
ENSSSCG00000001810	0.440587		G2635	0.582956		G11080	0.83414		conserve-ssc-miR-9771d-5p	0.992355		ssc_circ_001802	1
ENSSSCG00000001814	0.286673		G26377	0.765677		G11081	0.69134		conserve-ssc-miR-1590-3p	0.995215		ssc_circ_001803	0.84957
ENSSSCG00000001816	0.607503		G26387	0.948505		G11083	0.871569		conserve-ssc-miR-1910-5p	0.960474		ssc_circ_001809	0.789216
ENSSSCG00000001817	0.344054		G26411	0.518147		G11085	0.752613		conserve-ssc-miR-608-5p	0.964138		ssc_circ_001810	0.762412
ENSSSCG00000001818	0.444396		G26412	0.806541		G11088	0.960165		conserve-ssc-miR-204-1-5p	0.716432		ssc_circ_001812	1
ENSSSCG00000001819	0.337126		G26435	0.801726		G1109	0.996132		conserve-ssc-miR-4489-3p	0.991015		ssc_circ_001816	1
ENSSSCG00000001820	0.263804		G26449	0.478624		G11092	0.957637		ssc-let-7a-5p	0.118059		ssc_circ_001820	1
ENSSSCG00000001821	0.322928		G26457	0.887274		G11093	0.952671		ssc-let-7a-3p	0.816847		ssc_circ_001822	0.93319
ENSSSCG00000001822	0.439021		G26458	0.937342		G11094	0.979147		ssc-miR-18b-5p	0.646704		ssc_circ_001824	1
ENSSSCG00000001823	0.89976		G26464	0.985923		G11096	0.727331		ssc-miR-18b-3p	0.837972		ssc_circ_001827	0.966359
ENSSSCG00000001824	0.341037		G2647	0.874388		G11099	0.79665		ssc-miR-18a-5p	0.562645		ssc_circ_001830	0.951456
ENSSSCG00000001825	0.515872		G2650	0.797027		G11100	0.613629		ssc-miR-18a-3p	0.788192		ssc_circ_001834	1
ENSSSCG00000001826	0.81573		G26506	0.990914		G11101	0.845783		ssc-let-7e-5p	0.15249		ssc_circ_001839	0.977506
ENSSSCG00000001830	0.961957		G26509	0.424742		G11103	0.970808		ssc-let-7e-3p	0.448963		ssc_circ_001840	0.989461
ENSSSCG00000001832	0.810329		G26528	0.981049		G11105	0.983233		ssc-let-7g-5p	0.167635		ssc_circ_001842	0.916928
ENSSSCG00000001834	0.329697		G26556	0.998247		G11106	0.965664		ssc-let-7g-3p	0.359729		ssc_circ_001844	0.912088
ENSSSCG00000001835	0.582777		G2656	0.987135		G11107	0.985943		ssc-let-7f-5p	0.105815		ssc_circ_001850	0.7645
ENSSSCG00000001836	0.949047		G26562	0.88497		G11108	0.672113		ssc-let-7f-3p	0.369898		ssc_circ_001851	0.777705
ENSSSCG00000001837	0.715206		G26575	0.862823		G11110	0.720181		ssc-let-7i-5p	0.186236		ssc_circ_001852	0.986122
ENSSSCG00000001838	0.351183		G26577	0.948483		G11112	0.906308		ssc-let-7i-3p	0.310778		ssc_circ_001865	0.865445
ENSSSCG00000001840	0.32244		G26585	0.402039		G11113	0.992944		conserve-ssc-miR-9186p-1-3p	0.991383		ssc_circ_001866	0.794827
ENSSSCG00000001841	0.927052		G26595	0.8089		G11114	0.975857		conserve-ssc-miR-7151-3p	0.969113		ssc_circ_001867	0.827023
ENSSSCG00000001844	0.678146		G26596	0.860249		G11115	0.752414		conserve-ssc-miR-5134-3p	1		ssc_circ_001868	0.986095
ENSSSCG00000001846	0.881649		G26691	0.946067		G11117	0.989458		conserve-ssc-miR-1756a-5p	0.962938		ssc_circ_001869	0.987275
ENSSSCG00000001847	0.665579		G26699	0.982419		G11118	0.939311		conserve-ssc-miR-1756a-3p	0.961783		ssc_circ_001870	0.974883
ENSSSCG00000001848	0.672535		G26711	0.543997		G11119	0.922518		ssc-miR-9784-5p	0.978095		ssc_circ_001877	1
ENSSSCG00000001849	0.674293		G26717	0.706418		G11123	0.638623		ssc-miR-9788-3p	0.92434		ssc_circ_001879	1
ENSSSCG00000001850	0.216433		G2672	0.918086		G11124	0.681662		conserve-ssc-miR-1621-2-3p	1		ssc_circ_001880	1
ENSSSCG00000001852	0.365314		G2678	0.871455		G11125	0.646786		conserve-ssc-miR-4320-3p	1		ssc_circ_001882	0.940771
ENSSSCG00000001858	0.364569		G26798	0.564903		G11126	0.665564		conserve-ssc-miR-666-2-5p	0.987954		ssc_circ_001884	1
ENSSSCG00000001862	0.191919		G26810	0.599982		G11127	0.614607		ssc-miR-133b-5p	0.826823		ssc_circ_001886	1
ENSSSCG00000001863	0.698217		G26817	0.691301		G11128	0.632458		ssc-miR-133b-3p	0.3525		ssc_circ_001887	0.986467
ENSSSCG00000001865	0.434882		G26819	0.765564		G11129	0.579676		ssc-miR-133a-5p	0.841615		ssc_circ_001888	1
ENSSSCG00000001866	0.269639		G26823	0.722151		G1113	0.988327		ssc-miR-133a-3p	0.349602		ssc_circ_001889	0.997773
ENSSSCG00000001867	0.533825		G26830	0.678878		G11130	0.684751		ssc-miR-6782-5p	0.886671		ssc_circ_001890	0.959472
ENSSSCG00000001868	0.126827		G26895	0.849611		G11131	0.999008		conserve-ssc-miR-4283-3p	1		ssc_circ_001891	0.966774
ENSSSCG00000001869	0.387723		G26898	0.889408		G11132	0.642873		conserve-ssc-miR-12332-3p	1		ssc_circ_001892	0.974479
ENSSSCG00000001871	0.364687		G26926	0.616998		G11133	0.615429		ssc-miR-7143-5p	0.938458		ssc_circ_001893	0.958696
ENSSSCG00000001872	0.75641		G26961	0.952465		G11134	0.717474		ssc-miR-7143-3p	0.939963		ssc_circ_001894	0.974272
ENSSSCG00000001873	0.624988		G26964	0.987305		G11135	0.571663		ssc-miR-7142-3p	0.24208		ssc_circ_001895	0.973289
ENSSSCG00000001875	0.356932		G26981	0.752246		G11136	0.943005		ssc-miR-7140-5p	0.938618		ssc_circ_001896	1
ENSSSCG00000001877	0.405454		G27002	0.785602		G11137	0.663096		ssc-miR-7140-3p	0.949058		ssc_circ_001897	0.968397
ENSSSCG00000001878	0.210658		G27038	0.795322		G11139	0.640988		ssc-miR-7144-5p	0.659284		ssc_circ_001898	0.954148
ENSSSCG00000001879	0.990262		G27053	0.823894		G1114	0.979476		conserve-ssc-miR-6757-3p	0.987174		ssc_circ_001901	0.972653
ENSSSCG00000001880	0.403836		G27058	0.938789		G11140	0.85773		ssc-miR-574-5p	0.612858		ssc_circ_001902	0.97348
ENSSSCG00000001881	0.464793		G27127	0.707765		G11141	0.606277		ssc-miR-574-3p	0.273311		ssc_circ_001903	1
ENSSSCG00000001882	0.576891		G27142	0.704039		G11143	0.539143		conserve-ssc-miR-1404-5p	0.883545		ssc_circ_001905	1
ENSSSCG00000001884	0.213879		G27157	0.97481		G11145	0.624568		conserve-ssc-miR-1404-3p	0.920652		ssc_circ_001906	0.985611
ENSSSCG00000001885	0.614486		G27164	0.846139		G11147	0.609586		ssc-miR-193a-5p	0.61712		ssc_circ_001907	0.974888
ENSSSCG00000001887	0.644571		G27205	0.791414		G11148	0.483336		ssc-miR-193a-3p	0.448421		ssc_circ_001910	0.995592
ENSSSCG00000001888	0.865969		G27333	0.573259		G11149	0.872682		conserve-ssc-miR-7254-1-5p	0.975966		ssc_circ_001911	0.966471
ENSSSCG00000001892	0.260138		G27378	0.609339		G1115	0.97527		conserve-ssc-miR-12370-1-3p	0.98192		ssc_circ_001912	0.979107
ENSSSCG00000001895	0.989301		G27390	0.710349		G11150	0.86426		ssc-miR-19a-3p	0.894399		ssc_circ_001913	0.969231
ENSSSCG00000001898	0.303627		G27397	0.772812		G11151	0.853114		ssc-miR-19b-3p	0.882721		ssc_circ_001915	0.977918
ENSSSCG00000001899	0.792096		G27457	0.768046		G11155	0.972429		conserve-ssc-miR-3575-3p	0.995971		ssc_circ_001916	0.984804
ENSSSCG00000001900	0.458316		G27550	0.811052		G11157	0.986717		ssc-miR-758-3p	0.655042		ssc_circ_001917	0.988471
ENSSSCG00000001901	0.973789		G27620	0.941952		G11158	0.994159		conserve-ssc-miR-9307-5p	0.990866		ssc_circ_001918	0.958729
ENSSSCG00000001903	0.360588		G27651	0.601323		G11159	0.983734		conserve-ssc-miR-1251-5p	0.937574		ssc_circ_001919	0.986851
ENSSSCG00000001904	0.374371		G27659	0.975714		G1116	0.984494		conserve-ssc-miR-200b-5p	0.868139		ssc_circ_001920	1
ENSSSCG00000001905	0.774377		G27670	0.509929		G11160	0.780181		conserve-ssc-miR-200b-3p	0.558342		ssc_circ_001921	0.969905
ENSSSCG00000001906	0.91072		G2768	0.81389		G11161	0.995114		conserve-ssc-miR-562-2-5p	0.792335		ssc_circ_001922	0.948301
ENSSSCG00000001907	0.337775		G2769	0.956212		G11162	0.785488		conserve-ssc-miR-562-2-3p	0.887861		ssc_circ_001923	1
ENSSSCG00000001908	0.960925		G27699	0.816014		G11164	0.996889		conserve-ssc-miR-6770-1-5p	0.969946		ssc_circ_001924	0.989182
ENSSSCG00000001909	0.922903		G27703	0.995877		G11165	0.867553		ssc-miR-99a-5p	0.165889		ssc_circ_001930	0.993401
ENSSSCG00000001910	0.387304		G27711	0.747279		G11166	0.945248		ssc-miR-99a-3p	0.311293		ssc_circ_001933	0.960493
ENSSSCG00000001912	0.478711		G2773	0.913496		G11167	0.992966		ssc-miR-191-5p	0.652294		ssc_circ_001934	1
ENSSSCG00000001913	0.420662		G27792	0.897611		G1117	0.934663		ssc-miR-191-3p	0.226641		ssc_circ_001936	0.938209
ENSSSCG00000001914	0.475365		G27795	0.900186		G11171	0.540688		ssc-miR-195-5p	0.204411		ssc_circ_001944	0.992089
ENSSSCG00000001915	0.996439		G27823	0.794492		G11173	0.414277		ssc-miR-195-3p	0.563974		ssc_circ_001945	0.92827
ENSSSCG00000001916	0.525784		G27843	0.846666		G11178	0.687392		conserve-ssc-miR-6990-3-5p	0.807301		ssc_circ_001946	0.862209
ENSSSCG00000001917	0.452131		G27867	0.967519		G11179	0.831333		conserve-ssc-miR-6990-3-3p	0.977107		ssc_circ_001947	0.980329
ENSSSCG00000001918	0.23929		G27870	0.947608		G1118	0.972153		conserve-ssc-miR-612-4-5p	0.974339		ssc_circ_001948	1
ENSSSCG00000001920	0.853244		G27874	0.815957		G11180	0.995443		conserve-ssc-miR-591-5p	0.875106		ssc_circ_001951	0.958953
ENSSSCG00000001921	0.320667		G27891	0.864035		G11181	0.987235		conserve-ssc-miR-8993-1-5p	0.962497		ssc_circ_001954	0.988392
ENSSSCG00000001924	0.273915		G27900	0.819656		G11183	0.834429		conserve-ssc-miR-3955-5p	0.904475		ssc_circ_001956	1
ENSSSCG00000001925	0.415745		G27902	0.859235		G11185	0.839388		conserve-ssc-miR-4286-1-5p	0.914088		ssc_circ_001958	1
ENSSSCG00000001926	0.983186		G27937	0.905536		G1119	0.965537		conserve-ssc-miR-4671-5p	0.97956		ssc_circ_001959	0.900259
ENSSSCG00000001927	0.260259		G27942	0.967963		G11196	0.698308		conserve-ssc-miR-4643-5p	0.691632		ssc_circ_001962	1
ENSSSCG00000001928	0.933572		G27946	0.888422		G11198	0.572691		conserve-ssc-miR-574-3p	1		ssc_circ_001963	0.983403
ENSSSCG00000001930	0.319044		G27950	0.959467		G11199	0.706977		conserve-ssc-miR-3577-5p	0.898347		ssc_circ_001967	0.945897
ENSSSCG00000001931	0.785202		G27990	0.948301		G1120	0.983849		ssc-miR-10388-5p	0.529217		ssc_circ_001969	0.985633
ENSSSCG00000001932	0.870702		G28021	0.846551		G11200	0.772838		ssc-miR-10388-3p	0.552913		ssc_circ_001972	0.989752
ENSSSCG00000001934	0.305376		G28026	0.858481		G11201	0.660323		ssc-miR-10384-5p	0.787982		ssc_circ_001976	1
ENSSSCG00000001938	0.867602		G28036	0.844177		G11202	0.684493		ssc-miR-10384-3p	0.870918		ssc_circ_001979	0.834529
ENSSSCG00000001939	0.978729		G28092	0.810177		G11203	0.713639		ssc-miR-10382-3p	0.780871		ssc_circ_001980	0.748532
ENSSSCG00000001942	0.87368		G28097	0.999664		G11204	0.775756		ssc-miR-10383-5p	0.7667		ssc_circ_001981	0.86739
ENSSSCG00000001944	0.937576		G28098	0.969149		G11205	0.696912		ssc-miR-10383-3p	0.493854		ssc_circ_001982	0.871216
ENSSSCG00000001945	0.997437		G28100	0.968598		G11207	0.761632		conserve-ssc-miR-7445-5p	0.858113		ssc_circ_001984	0.979939
ENSSSCG00000001946	0.255235		G28107	0.808815		G11209	0.692382		conserve-ssc-miR-6696-3p	1		ssc_circ_001985	0.964636
ENSSSCG00000001947	0.369043		G28119	0.926734		G1121	0.805185		conserve-ssc-miR-9341-1-3p	1		ssc_circ_001987	0.944426
ENSSSCG00000001949	0.907466		G28120	0.961404		G11210	0.652864		conserve-ssc-miR-12273-3p	0.98009		ssc_circ_001988	0.923509
ENSSSCG00000001950	0.237086		G28132	0.990727		G11212	0.603065		conserve-ssc-miR-4536-5p	1		ssc_circ_001989	0.986902
ENSSSCG00000001952	0.24973		G28187	0.608888		G11213	0.64907		conserve-ssc-miR-6895-3p	0.851435		ssc_circ_001992	1
ENSSSCG00000001955	0.29253		G28193	0.776889		G11214	0.721286		conserve-ssc-miR-7397-5p	0.75695		ssc_circ_001993	1
ENSSSCG00000001958	0.531262		G28194	0.949569		G11215	0.910436		conserve-ssc-miR-7397-3p	0.607152		ssc_circ_001995	0.996277
ENSSSCG00000001959	0.30971		G28218	0.952129		G11216	0.929711		conserve-ssc-miR-1767-1-5p	0.938449		ssc_circ_001996	0.995587
ENSSSCG00000001960	0.147838		G28220	0.800749		G11217	0.930588		conserve-ssc-miR-5110-2-3p	1		ssc_circ_001997	0.995671
ENSSSCG00000001963	0.472052		G28221	0.940024		G1122	0.983261		conserve-ssc-miR-28-1-3p	0.959866		ssc_circ_001998	1
ENSSSCG00000001964	0.794803		G28225	0.504245		G11221	0.982468		conserve-ssc-miR-562-3-5p	0.662798		ssc_circ_002001	1
ENSSSCG00000001966	0.299352		G28230	0.972915		G1123	0.81268		conserve-ssc-miR-562-3-3p	0.673416		ssc_circ_002002	0.989286
ENSSSCG00000001968	0.204777		G28239	0.996734		G11237	0.938796		conserve-ssc-miR-2307-5p	0.969354		ssc_circ_002003	0.978506
ENSSSCG00000001970	0.227512		G28243	0.895265		G11241	0.721742		conserve-ssc-miR-7270-5p	0.973589		ssc_circ_002004	0.980491
ENSSSCG00000001971	0.213266		G28245	0.957817		G1125	0.923846		conserve-ssc-miR-7270-3p	0.974825		ssc_circ_002005	1
ENSSSCG00000001972	0.341318		G28251	0.998039		G11254	0.597538		conserve-ssc-miR-219c-5p	0.978688		ssc_circ_002009	0.989863
ENSSSCG00000001973	0.21702		G28259	0.996203		G11255	0.509385		conserve-ssc-miR-219c-3p	0.830532		ssc_circ_002010	0.988831
ENSSSCG00000001974	0.548281		G28263	0.872287		G11258	0.493907		conserve-ssc-miR-2899-3p	0.951418		ssc_circ_002011	1
ENSSSCG00000001975	0.300348		G28281	0.875512		G1126	0.913108		ssc-miR-505-5p	0.725114		ssc_circ_002014	1
ENSSSCG00000001977	0.455773		G28294	0.911671		G11262	0.592582		ssc-miR-505-3p	0.364691		ssc_circ_002015	1
ENSSSCG00000001978	0.656812		G28299	0.979091		G11267	0.580651		ssc-miR-504-5p	0.578072		ssc_circ_002016	0.970196
ENSSSCG00000001979	0.90357		G2830	0.613924		G11268	0.586347		ssc-miR-504-3p	0.973927		ssc_circ_002018	1
ENSSSCG00000001982	0.629153		G28304	0.916104		G11270	0.807583		ssc-miR-503-5p	0.774763		ssc_circ_002020	0.988232
ENSSSCG00000001983	0.349482		G28310	0.993823		G11273	0.658822		ssc-miR-503-3p	0.97124		ssc_circ_002024	1
ENSSSCG00000001984	0.334449		G28312	0.91716		G11279	0.971459		ssc-miR-500-5p	0.317978		ssc_circ_002026	1
ENSSSCG00000001985	0.978694		G2835	0.719664		G1128	0.636541		ssc-miR-500-3p	0.260921		ssc_circ_002027	1
ENSSSCG00000001986	0.5272		G28351	0.99197		G11284	0.982567		conserve-ssc-miR-7652-2-5p	0.9907		ssc_circ_002028	0.991494
ENSSSCG00000001987	0.553098		G28352	0.98617		G11285	0.540389		ssc-miR-326-3p	0.684812		ssc_circ_002029	1
ENSSSCG00000001988	0.415661		G28381	0.960996		G11287	0.982839		ssc-miR-325-5p	0.923258		ssc_circ_002030	1
ENSSSCG00000001989	0.83824		G28388	0.695322		G11291	0.866225		ssc-miR-325-3p	0.900331		ssc_circ_002034	1
ENSSSCG00000001990	0.50735		G2839	0.846222		G11295	0.737707		ssc-miR-324-5p	0.500725		ssc_circ_002035	1
ENSSSCG00000001991	0.504909		G28395	0.483989		G1130	0.972746		ssc-miR-324-3p	0.512835		ssc_circ_002036	0.957894
ENSSSCG00000001992	0.423308		G28411	0.98988		G11303	0.939941		ssc-miR-323-5p	0.961088		ssc_circ_002037	0.96289
ENSSSCG00000001993	0.846225		G28412	0.974202		G11306	0.874971		ssc-miR-323-3p	0.82333		ssc_circ_002038	0.942645
ENSSSCG00000001994	0.249468		G28415	0.962209		G11309	0.631071		ssc-miR-320-3p	0.64359		ssc_circ_002040	0.960112
ENSSSCG00000002000	0.449508		G28418	0.939741		G11314	0.792707		ssc-miR-328-3p	0.323902		ssc_circ_002041	0.979876
ENSSSCG00000002001	0.781191		G28425	0.99876		G11315	0.895858		conserve-ssc-miR-4720-1-5p	0.978768		ssc_circ_002042	0.956532
ENSSSCG00000002002	0.318416		G28550	0.95697		G11316	0.52051		ssc-miR-16-5p	0.101086		ssc_circ_002044	0.874124
ENSSSCG00000002003	0.273424		G28562	0.773853		G11317	0.807593		ssc-miR-16-3p	0.598653		ssc_circ_002045	0.959355
ENSSSCG00000002004	0.301439		G2857	0.675576		G11319	0.94947		ssc-miR-17-5p	0.375996		ssc_circ_002046	0.963028
ENSSSCG00000002005	0.409838		G28623	0.95381		G1132	0.964182		ssc-miR-17-3p	0.462004		ssc_circ_002047	0.984294
ENSSSCG00000002006	0.275763		G28650	0.504716		G11320	0.506102		conserve-ssc-miR-3090-1-5p	0.974258		ssc_circ_002049	0.983948
ENSSSCG00000002007	0.694214		G28703	0.410984		G11329	0.69115		ssc-miR-212-5p	0.750124		ssc_circ_002050	0.980156
ENSSSCG00000002008	0.227669		G28705	0.502474		G11332	0.990533		ssc-miR-212-3p	0.729621		ssc_circ_002051	0.994319
ENSSSCG00000002009	0.757879		G28714	0.885938		G11334	0.942863		ssc-miR-210-5p	0.79138		ssc_circ_002052	0.975224
ENSSSCG00000002010	0.989832		G28721	0.733375		G11337	0.74671		ssc-miR-210-3p	0.550344		ssc_circ_002056	0.977949
ENSSSCG00000002011	0.973757		G28773	0.793693		G11339	0.994533		conserve-ssc-miR-2411-3p	0.972104		ssc_circ_002061	1
ENSSSCG00000002012	0.896961		G28805	0.959311		G1134	0.896962		ssc-miR-215-5p	0.695879		ssc_circ_002062	1
ENSSSCG00000002013	0.531366		G28872	0.761749		G11340	0.820029		ssc-miR-215-3p	0.832073		ssc_circ_002064	1
ENSSSCG00000002014	0.852535		G28899	0.62776		G11342	0.59271		ssc-miR-214-5p	0.451297		ssc_circ_002065	1
ENSSSCG00000002015	0.546926		G28934	0.913132		G11343	0.689716		ssc-miR-214-3p	0.382619		ssc_circ_002067	0.975079
ENSSSCG00000002016	0.298234		G28949	0.996987		G11345	0.884234		ssc-miR-218-5p	0.552874		ssc_circ_002069	0.981846
ENSSSCG00000002020	0.306942		G29000	0.566019		G11347	0.588599		ssc-miR-218-3p	0.750044		ssc_circ_002070	0.991082
ENSSSCG00000002023	0.245079		G29026	0.78363		G11348	0.860072		conserve-ssc-miR-3099-5p	0.335147		ssc_circ_002071	0.963052
ENSSSCG00000002025	0.683652		G2905	0.912332		G11352	0.972668		conserve-ssc-miR-3099-3p	0.930779		ssc_circ_002072	0.967124
ENSSSCG00000002026	0.657594		G29078	0.748386		G11353	0.842136		conserve-ssc-miR-6834-2-3p	1		ssc_circ_002074	0.900204
ENSSSCG00000002028	0.773218		G29081	0.894223		G11356	0.821255		conserve-ssc-miR-765-1-3p	0.989604		ssc_circ_002076	0.979126
ENSSSCG00000002029	0.629569		G29104	0.72406		G11357	0.860117		conserve-ssc-miR-10185-5p	0.974268		ssc_circ_002080	0.973409
ENSSSCG00000002032	0.725523		G29127	0.885026		G1136	0.72685		conserve-ssc-miR-10185-3p	0.179316		ssc_circ_002081	1
ENSSSCG00000002033	0.842335		G29142	0.821136		G11362	0.577705		conserve-ssc-miR-7851-3p	0.968456		ssc_circ_002082	0.985879
ENSSSCG00000002034	0.280562		G29206	0.83235		G1137	0.966067		conserve-ssc-miR-141-1-5p	0.720679		ssc_circ_002083	0.985861
ENSSSCG00000002035	0.507187		G29207	0.693352		G11370	0.827506		conserve-ssc-miR-141-1-3p	0.369774		ssc_circ_002087	0.976404
ENSSSCG00000002036	0.331083		G29230	0.839374		G11371	0.914953		conserve-ssc-miR-551a-5p	0.875048		ssc_circ_002094	0.781734
ENSSSCG00000002037	0.681373		G29285	0.444105		G11372	0.933289		conserve-ssc-miR-551a-3p	0.543945		ssc_circ_002096	0.956246
ENSSSCG00000002039	0.398522		G29309	0.867902		G1138	0.971529		conserve-ssc-miR-642a-1-3p	0.999034		ssc_circ_002098	0.972744
ENSSSCG00000002040	0.206309		G29343	0.863785		G11381	0.777474		conserve-ssc-miR-9236b-5p	1		ssc_circ_002099	0.828263
ENSSSCG00000002041	0.691366		G29344	0.995832		G11385	0.658693		conserve-ssc-miR-4712-5p	0.793064		ssc_circ_002103	0.961453
ENSSSCG00000002042	0.179418		G29351	0.685087		G11386	0.790409		ssc-miR-9-5p	0.578246		ssc_circ_002106	0.990054
ENSSSCG00000002045	0.668055		G2939	0.98047		G11387	0.696962		ssc-miR-9-3p	0.769145		ssc_circ_002107	0.963452
ENSSSCG00000002050	0.274171		G29410	0.952938		G11390	0.942421		ssc-miR-1-5p	0.815875		ssc_circ_002108	0.872011
ENSSSCG00000002051	0.50139		G29427	0.946708		G11391	0.984319		ssc-miR-1-3p	0.503937		ssc_circ_002109	1
ENSSSCG00000002052	0.910232		G29454	0.763474		G11392	0.97562		conserve-ssc-miR-1542-5p	0.985307		ssc_circ_002111	0.690697
ENSSSCG00000002062	0.880551		G29481	0.967835		G11393	0.78939		conserve-ssc-miR-143-3p	0.830622		ssc_circ_002113	0.898029
ENSSSCG00000002071	0.821786		G29483	0.703793		G11395	0.96781		conserve-ssc-miR-299a-3p	0.900684		ssc_circ_002114	0.892788
ENSSSCG00000002077	0.858596		G29489	0.871305		G11396	0.831044		conserve-ssc-miR-7665-5p	0.917925		ssc_circ_002115	0.798899
ENSSSCG00000002078	0.88045		G29502	0.73309		G11397	0.972915		conserve-ssc-miR-7665-3p	0.834541		ssc_circ_002117	0.932818
ENSSSCG00000002081	0.853539		G29564	0.99526		G11398	0.843462		ssc-miR-4338-3p	0.624438		ssc_circ_002119	0.666521
ENSSSCG00000002084	0.750163		G29645	0.697041		G114	0.752574		ssc-miR-4331-5p	0.756127		ssc_circ_002120	0.886135
ENSSSCG00000002097	0.624339		G29713	0.818245		G1140	0.973229		ssc-miR-4331-3p	0.796166		ssc_circ_002121	0.930354
ENSSSCG00000002099	0.828801		G29746	0.864829		G11400	0.90291		ssc-miR-4334-5p	0.129101		ssc_circ_002122	0.918671
ENSSSCG00000002105	0.914436		G29747	0.91352		G11401	0.901363		ssc-miR-4334-3p	0.45255		ssc_circ_002123	1
ENSSSCG00000002106	0.852978		G29780	0.795774		G11402	0.889145		ssc-miR-4337-3p	0.696167		ssc_circ_002124	0.927217
ENSSSCG00000002127	0.310004		G29790	0.995198		G11403	0.854573		conserve-ssc-miR-580-5p	0.93487		ssc_circ_002125	0.958431
ENSSSCG00000002129	0.918956		G29812	0.694374		G11404	0.284323		conserve-ssc-miR-580-3p	0.94118		ssc_circ_002127	0.837153
ENSSSCG00000002130	0.88083		G29816	0.485115		G11407	0.822622		conserve-ssc-miR-8800-3-3p	0.977798		ssc_circ_002128	0.930243
ENSSSCG00000002131	0.989094		G29817	0.97418		G1141	0.974407		conserve-ssc-miR-9968-3p	0.951792		ssc_circ_002129	1
ENSSSCG00000002134	0.530011		G29840	0.997777		G11410	0.465685		conserve-ssc-miR-1329-5p	0.93739		ssc_circ_002131	0.950535
ENSSSCG00000002135	0.570643		G29864	0.993827		G11415	0.996		conserve-ssc-miR-1329-3p	0.933841		ssc_circ_002132	0.983971
ENSSSCG00000002138	0.34129		G29866	0.981168		G11417	0.988846		conserve-ssc-miR-509-1-5p	0.860625		ssc_circ_002133	1
ENSSSCG00000002140	0.735741		G29880	0.855628		G11419	0.953512		conserve-ssc-miR-509-1-3p	0.901554		ssc_circ_002134	0.811756
ENSSSCG00000002142	0.55806		G29890	0.99884		G1142	0.975258		conserve-ssc-miR-7439-5p	0.923259		ssc_circ_002135	0.974044
ENSSSCG00000002143	0.357592		G29907	0.989094		G11427	0.838326		conserve-ssc-miR-7439-3p	0.882731		ssc_circ_002136	0.755451
ENSSSCG00000002144	0.398018		G29910	0.976065		G11429	0.997634		conserve-ssc-miR-12225-5p	0.941918		ssc_circ_002138	0.958709
ENSSSCG00000002145	0.267126		G29921	0.982815		G1143	0.96486		conserve-ssc-miR-6859-3p	0.961553		ssc_circ_002140	0.948764
ENSSSCG00000002148	0.976287		G29947	0.868691		G11431	0.573103		conserve-ssc-miR-8852-3p	0.722749		ssc_circ_002141	0.969767
ENSSSCG00000002170	0.983902		G29964	0.698848		G11433	0.734315		conserve-ssc-miR-2385-5p	0.976761		ssc_circ_002143	0.983627
ENSSSCG00000002187	0.621024		G29990	0.563808		G11437	0.73437		ssc-miR-200b-5p	0.758222		ssc_circ_002144	0.981081
ENSSSCG00000002202	0.782407		G30032	0.514207		G11438	0.897935		ssc-miR-200b-3p	0.566956		ssc_circ_002147	0.975575
ENSSSCG00000002235	0.487767		G30071	0.618271		G11441	0.940719		conserve-ssc-miR-1365-1-3p	1		ssc_circ_002152	1
ENSSSCG00000002241	0.972945		G30084	0.35944		G11442	0.923919		conserve-ssc-miR-494-3p	0.528213		ssc_circ_002156	0.935213
ENSSSCG00000002243	0.370042		G30086	0.856269		G11444	0.899942		conserve-ssc-miR-2418-2-5p	1		ssc_circ_002158	0.987973
ENSSSCG00000002245	0.248194		G30099	0.888125		G11445	0.833587		conserve-ssc-miR-2418-2-3p	1		ssc_circ_002159	0.983749
ENSSSCG00000002251	0.991034		G301	0.837682		G11448	0.945607		conserve-ssc-miR-4438-3p	0.989554		ssc_circ_002160	0.945419
ENSSSCG00000002252	0.360434		G30110	0.748036		G11449	0.880188		conserve-ssc-miR-329-1-5p	0.93066		ssc_circ_002162	0.951953
ENSSSCG00000002254	0.356709		G30132	0.870538		G11450	0.7807		conserve-ssc-miR-329-1-3p	0.681759		ssc_circ_002163	0.93949
ENSSSCG00000002257	0.635293		G30162	0.947407		G11451	0.868385		ssc-miR-2483-5p	0.698654		ssc_circ_002166	0.932458
ENSSSCG00000002258	0.613756		G30194	0.870484		G11454	0.683283		ssc-miR-2483-3p	0.669658		ssc_circ_002167	0.860704
ENSSSCG00000002259	0.254803		G30210	0.902076		G11462	0.910806		conserve-ssc-miR-216b-1-5p	0.748592		ssc_circ_002168	0.837721
ENSSSCG00000002260	0.30505		G30242	0.853101		G11467	0.872195		conserve-ssc-miR-216b-1-3p	0.898983		ssc_circ_002169	0.969642
ENSSSCG00000002262	0.911787		G30247	0.975049		G11469	0.860379		conserve-ssc-miR-349-1-5p	1		ssc_circ_002171	0.804967
ENSSSCG00000002263	0.52578		G30248	0.950865		G11472	0.657422		conserve-ssc-miR-33a-5p	0.274813		ssc_circ_002172	0.980208
ENSSSCG00000002265	0.442895		G30256	0.792132		G11474	0.889737		conserve-ssc-miR-653-1-5p	0.917329		ssc_circ_002173	1
ENSSSCG00000002266	0.222229		G30264	0.89237		G11476	0.892443		conserve-ssc-miR-653-1-3p	0.944329		ssc_circ_002174	0.987027
ENSSSCG00000002267	0.452398		G30270	0.857509		G1148	0.967811		conserve-ssc-miR-133a-5p	0.971819		ssc_circ_002176	0.983163
ENSSSCG00000002268	0.717426		G30293	0.935716		G11482	0.574052		conserve-ssc-miR-8995-3p	1		ssc_circ_002177	0.900571
ENSSSCG00000002269	0.385504		G3034	0.99783		G11484	0.677838		conserve-ssc-miR-599-5p	0.952719		ssc_circ_002180	0.648645
ENSSSCG00000002270	0.990672		G30352	0.881072		G11486	0.655161		conserve-ssc-miR-599-3p	0.985781		ssc_circ_002181	0.681665
ENSSSCG00000002275	0.784108		G30353	0.640944		G11487	0.790668		conserve-ssc-miR-6328-5p	0.968592		ssc_circ_002182	0.587617
ENSSSCG00000002276	0.429778		G30355	0.963777		G11488	0.943618		conserve-ssc-miR-1774-3p	0.914778		ssc_circ_002186	0.592692
ENSSSCG00000002277	0.633509		G3037	0.93135		G1149	0.778191		conserve-ssc-miR-1658-1-5p	0.673901		ssc_circ_002189	0.932826
ENSSSCG00000002279	0.887868		G30389	0.52466		G11491	0.466158		conserve-ssc-miR-1658-1-3p	0.528684		ssc_circ_002191	0.979183
ENSSSCG00000002280	0.813387		G30416	0.906862		G11492	0.537564		conserve-ssc-miR-28-2-5p	0.887684		ssc_circ_002192	1
ENSSSCG00000002281	0.466812		G30422	0.877537		G11499	0.995987		conserve-ssc-miR-495-1-5p	0.97869		ssc_circ_002194	0.987896
ENSSSCG00000002283	0.536392		G30452	0.945502		G115	0.843344		conserve-ssc-miR-495-1-3p	1		ssc_circ_002203	0.9135
ENSSSCG00000002284	0.995909		G30463	0.746506		G11506	0.757836		ssc-miR-335-5p	0.874545		ssc_circ_002206	1
ENSSSCG00000002285	0.355594		G30493	0.650466		G1151	0.855508		ssc-miR-335-3p	0.878866		ssc_circ_002207	0.984178
ENSSSCG00000002286	0.964735		G30503	0.944816		G11513	0.631243		ssc-miR-330-5p	0.452847		ssc_circ_002208	0.939893
ENSSSCG00000002287	0.356926		G30570	0.569106		G11519	0.278434		ssc-miR-330-3p	0.490054		ssc_circ_002209	1
ENSSSCG00000002290	0.699491		G3063	0.976043		G1152	0.738428		ssc-miR-331-5p	0.241877		ssc_circ_002213	0.601698
ENSSSCG00000002292	0.775082		G30646	0.737116		G11521	0.637233		ssc-miR-331-3p	0.371141		ssc_circ_002214	0.980404
ENSSSCG00000002294	0.605295		G30650	0.953574		G11523	0.609878		ssc-miR-338-5p	0.91345		ssc_circ_002216	0.866233
ENSSSCG00000002295	0.327183		G30697	0.836893		G11524	0.711137		conserve-ssc-miR-1604-1-3p	0.975007		ssc_circ_002217	0.875902
ENSSSCG00000002296	0.487428		G30706	0.878315		G11525	0.608672		conserve-ssc-miR-302a-5p	0.798505		ssc_circ_002219	0.946459
ENSSSCG00000002297	0.845403		G30710	0.952316		G11526	0.992596		conserve-ssc-miR-302a-3p	0.792669		ssc_circ_002224	0.923501
ENSSSCG00000002298	0.463604		G30718	0.947682		G11527	0.837698		conserve-ssc-miR-17-1-5p	0.201312		ssc_circ_002225	0.816618
ENSSSCG00000002305	0.649708		G30730	0.984437		G11528	0.945963		conserve-ssc-miR-17-1-3p	0.222787		ssc_circ_002227	0.787072
ENSSSCG00000002306	0.613637		G30757	0.827199		G1153	0.851943		conserve-ssc-miR-5129-3p	1		ssc_circ_002228	0.980909
ENSSSCG00000002307	0.202272		G3076	0.889563		G11533	0.992899		ssc-miR-204-5p	0.463296		ssc_circ_002229	0.966194
ENSSSCG00000002309	0.904891		G30765	0.912589		G11535	0.47893		ssc-miR-204-3p	0.818498		ssc_circ_002230	0.893019
ENSSSCG00000002310	0.946961		G30781	0.715388		G11541	0.66774		ssc-miR-206-5p	0.901771		ssc_circ_002232	1
ENSSSCG00000002311	0.355549		G30802	0.804757		G11542	0.931469		ssc-miR-206-3p	0.808316		ssc_circ_002234	1
ENSSSCG00000002313	0.986265		G30803	0.914772		G11547	0.702369		conserve-ssc-miR-1298-2-5p	0.738511		ssc_circ_002236	0.887644
ENSSSCG00000002314	0.558479		G30804	0.743253		G1155	0.893969		conserve-ssc-miR-1298-2-3p	0.847162		ssc_circ_002240	1
ENSSSCG00000002315	0.723469		G30820	0.842599		G11553	0.59765		conserve-ssc-miR-363-5p	0.887684		ssc_circ_002242	1
ENSSSCG00000002316	0.326829		G30830	0.999365		G11554	0.657702		conserve-ssc-miR-1367-1-5p	1		ssc_circ_002244	0.948008
ENSSSCG00000002321	0.99439		G30832	0.979349		G11555	0.932882		conserve-ssc-miR-2954-5p	0.607477		ssc_circ_002245	0.971296
ENSSSCG00000002322	0.99171		G30833	0.992733		G11562	0.59765		conserve-ssc-miR-2954-3p	1		ssc_circ_002246	0.975712
ENSSSCG00000002329	0.788071		G30839	0.913063		G11563	0.570921		conserve-ssc-miR-500a-3-3p	0.490262		ssc_circ_002247	0.785832
ENSSSCG00000002330	0.304894		G30840	0.901243		G11564	0.685909		conserve-ssc-miR-466l-1-5p	0.952112		ssc_circ_002248	0.882063
ENSSSCG00000002332	0.608809		G30841	0.868234		G11566	0.775634		conserve-ssc-miR-466l-1-3p	0.997017		ssc_circ_002249	0.854215
ENSSSCG00000002333	0.575263		G30842	0.882483		G11568	0.725727		ssc-miR-33b-5p	0.43534		ssc_circ_002250	0.963473
ENSSSCG00000002337	0.346209		G30854	0.983403		G11574	0.728166		ssc-miR-33b-3p	0.838034		ssc_circ_002251	0.994071
ENSSSCG00000002340	0.250698		G30866	0.994675		G11576	0.863629		conserve-ssc-miR-9098-5p	0.831344		ssc_circ_002253	0.861836
ENSSSCG00000002341	0.728405		G30889	0.400109		G11577	0.569854		conserve-ssc-miR-9098-3p	0.806615		ssc_circ_002254	0.826474
ENSSSCG00000002344	0.455239		G30892	0.584028		G1158	0.917586		ssc-miR-20a-5p	0.317661		ssc_circ_002256	0.963187
ENSSSCG00000002348	0.675093		G30901	0.946755		G1159	0.949545		ssc-miR-20a-3p	0.417386		ssc_circ_002260	0.928636
ENSSSCG00000002349	0.325268		G30902	0.962446		G11594	0.735416		ssc-miR-20b-5p	0.422394		ssc_circ_002262	1
ENSSSCG00000002350	0.418678		G30946	0.922643		G11597	0.982611		conserve-ssc-miR-8084-5p	1		ssc_circ_002264	0.841425
ENSSSCG00000002351	0.386021		G30947	0.673866		G1160	0.906341		conserve-ssc-miR-22-5p	0.815591		ssc_circ_002265	0.961632
ENSSSCG00000002352	0.260938		G30977	0.698867		G11601	0.611686		conserve-ssc-miR-22-3p	0.957096		ssc_circ_002269	0.94057
ENSSSCG00000002353	0.659644		G30981	0.725086		G11602	0.518999		conserve-ssc-miR-592-5p	0.717453		ssc_circ_002271	1
ENSSSCG00000002354	0.260473		G30984	0.709564		G11604	0.799431		conserve-ssc-miR-6551-5p	0.884137		ssc_circ_002272	1
ENSSSCG00000002355	0.621726		G31011	0.914921		G11607	0.696654		conserve-ssc-miR-6551-3p	0.405723		ssc_circ_002273	1
ENSSSCG00000002356	0.93147		G31023	0.518887		G1161	0.72754		conserve-ssc-miR-5004-1-3p	1		ssc_circ_002274	1
ENSSSCG00000002357	0.421963		G31035	0.661081		G11615	0.987312		conserve-ssc-miR-3959-5p	0.505054		ssc_circ_002275	1
ENSSSCG00000002361	0.959634		G3105	0.615456		G11628	0.901377		conserve-ssc-miR-3959-3p	0.539838		ssc_circ_002276	1
ENSSSCG00000002363	0.996952		G31059	0.779135		G11632	0.738453		conserve-ssc-miR-34a-2-5p	0.962952		ssc_circ_002277	1
ENSSSCG00000002366	0.346508		G31067	0.910487		G11633	0.989107		conserve-ssc-miR-34a-2-3p	1		ssc_circ_002279	0.845255
ENSSSCG00000002367	0.209401		G31071	0.821992		G11635	0.916382		conserve-ssc-miR-1684a-5p	0.840678		ssc_circ_002282	0.864679
ENSSSCG00000002368	0.594882		G31074	0.857508		G11636	0.946434		conserve-ssc-miR-1684a-3p	0.932815		ssc_circ_002284	0.91627
ENSSSCG00000002370	0.437573		G31077	0.698093		G11637	0.691752		conserve-ssc-miR-7357-2-5p	0.997231		ssc_circ_002285	1
ENSSSCG00000002372	0.564236		G31093	0.912314		G11640	0.928691		conserve-ssc-miR-1689-2-3p	0.974112		ssc_circ_002288	0.943197
ENSSSCG00000002374	0.227098		G31157	0.987069		G11641	0.928158		conserve-ssc-miR-485-1-5p	0.916965		ssc_circ_002290	0.762923
ENSSSCG00000002375	0.764023		G31172	0.724122		G11642	0.910305		conserve-ssc-miR-485-1-3p	0.740678		ssc_circ_002291	0.759094
ENSSSCG00000002377	0.30443		G31182	0.791992		G11643	0.859694		conserve-ssc-miR-460b-3p	0.818413		ssc_circ_002294	0.975104
ENSSSCG00000002378	0.386626		G31195	0.912652		G11644	0.983077		conserve-ssc-miR-506a-5p	0.858674		ssc_circ_002295	0.985701
ENSSSCG00000002379	0.321967		G31198	0.871667		G11647	0.650287		conserve-ssc-miR-506a-3p	0.899664		ssc_circ_002301	0.974369
ENSSSCG00000002380	0.92514		G31214	0.78139		G11649	0.975835		conserve-ssc-miR-7236-1-3p	1		ssc_circ_002302	1
ENSSSCG00000002381	0.17444		G31233	0.993726		G11653	0.953577		conserve-ssc-miR-4524a-1-3p	0.931557		ssc_circ_002308	0.946377
ENSSSCG00000002383	0.368499		G31272	0.866103		G11654	0.9446		conserve-ssc-miR-9087-1-5p	0.989239		ssc_circ_002316	1
ENSSSCG00000002385	0.432221		G31275	0.808044		G11655	0.994625		conserve-ssc-miR-6627-5p	0.99053		ssc_circ_002317	1
ENSSSCG00000002386	0.312876		G31293	0.979884		G11656	0.864825		conserve-ssc-miR-6627-3p	0.979069		ssc_circ_002318	0.964468
ENSSSCG00000002387	0.332194		G31316	0.855777		G11658	0.998261		conserve-ssc-miR-146a-1-5p	0.964526		ssc_circ_002321	1
ENSSSCG00000002388	0.751256		G3132	0.387834		G11660	0.904452		conserve-ssc-miR-146a-1-3p	0.960995		ssc_circ_002323	0.841791
ENSSSCG00000002389	0.434494		G31338	0.531791		G11661	0.915447		conserve-ssc-miR-4433a-1-5p	0.969599		ssc_circ_002324	0.958869
ENSSSCG00000002390	0.725425		G31399	0.902817		G11662	0.96012		conserve-ssc-miR-6328-1-3p	1		ssc_circ_002326	0.934388
ENSSSCG00000002391	0.986485		G31412	0.538564		G11663	0.873983		conserve-ssc-miR-299a-1-5p	0.713982		ssc_circ_002327	0.965166
ENSSSCG00000002396	0.456906		G31414	0.990154		G11664	0.87973		conserve-ssc-miR-299a-1-3p	0.891624		ssc_circ_002328	0.945226
ENSSSCG00000002397	0.782795		G31444	0.877047		G11665	0.916581		conserve-ssc-miR-1420g-3p	0.998603		ssc_circ_002331	0.898013
ENSSSCG00000002398	0.90928		G31452	0.817933		G11672	0.741668		conserve-ssc-miR-7152-3p	0.898345		ssc_circ_002332	0.955901
ENSSSCG00000002399	0.942805		G31457	0.765767		G11675	0.898015		conserve-ssc-miR-148b-1-3p	0.991775		ssc_circ_002333	0.743145
ENSSSCG00000002400	0.874174		G31460	0.989515		G11676	0.891672		conserve-ssc-miR-3089-3p	0.991151		ssc_circ_002337	0.917225
ENSSSCG00000002403	0.323125		G31461	0.871284		G11681	0.738231		conserve-ssc-miR-2350-1-3p	1		ssc_circ_002341	0.946017
ENSSSCG00000002404	0.42579		G31468	0.918642		G11693	0.702352		conserve-ssc-miR-203-5p	0.702188		ssc_circ_002342	0.964389
ENSSSCG00000002405	0.807776		G3147	0.764638		G11694	0.743198		conserve-ssc-miR-203-3p	0.170182		ssc_circ_002344	0.777833
ENSSSCG00000002406	0.189146		G31502	0.859569		G11695	0.988906		ssc-miR-1343-5p	0.852042		ssc_circ_002345	0.964841
ENSSSCG00000002408	0.737123		G31511	0.895974		G11698	0.884701		ssc-miR-1343-3p	0.345175		ssc_circ_002352	0.983684
ENSSSCG00000002410	0.527664		G31542	0.90505		G11701	0.846333		conserve-ssc-miR-1581-3p	0.952613		ssc_circ_002356	0.93386
ENSSSCG00000002411	0.305305		G31550	0.979988		G11702	0.856336		conserve-ssc-miR-4421-5p	0.784848		ssc_circ_002359	0.850147
ENSSSCG00000002412	0.328535		G31561	0.633392		G11703	0.66507		conserve-ssc-miR-4421-3p	0.690147		ssc_circ_002362	0.892526
ENSSSCG00000002414	0.222943		G31582	0.513481		G11709	0.744153		conserve-ssc-miR-190b-1-5p	0.69572		ssc_circ_002364	1
ENSSSCG00000002423	0.942637		G31645	0.837638		G11712	0.699109		conserve-ssc-miR-190b-1-3p	0.633659		ssc_circ_002365	1
ENSSSCG00000002424	0.710863		G31652	0.688098		G11716	0.580522		conserve-ssc-miR-6663-1-3p	0.88065		ssc_circ_002367	0.937682
ENSSSCG00000002425	0.392123		G31658	0.99787		G11718	0.731323		conserve-ssc-miR-4764-1-3p	0.755659		ssc_circ_002369	0.774382
ENSSSCG00000002426	0.437552		G31673	0.948706		G11720	0.641151		conserve-ssc-miR-9272-1-5p	1		ssc_circ_002370	0.914611
ENSSSCG00000002427	0.767082		G31674	0.641795		G11724	0.89632		conserve-ssc-miR-1419b-3p	0.614423		ssc_circ_002372	1
ENSSSCG00000002428	0.668774		G31763	0.921854		G11726	0.935488		conserve-ssc-miR-154b-1-5p	0.83021		ssc_circ_002376	0.900224
ENSSSCG00000002429	0.337748		G31773	0.959726		G11728	0.993777		conserve-ssc-miR-154b-1-3p	0.825219		ssc_circ_002377	0.893927
ENSSSCG00000002430	0.588341		G31785	0.901988		G11729	0.454205		conserve-ssc-miR-1322-3p	0.965511		ssc_circ_002381	0.91137
ENSSSCG00000002431	0.617456		G31817	0.715115		G11733	0.674911		conserve-ssc-miR-873a-1-5p	0.961985		ssc_circ_002384	0.933704
ENSSSCG00000002432	0.843506		G3182	0.340063		G11736	0.982438		conserve-ssc-miR-873a-1-3p	0.962948		ssc_circ_002385	0.973361
ENSSSCG00000002433	0.207727		G31853	0.794097		G11737	0.992703		conserve-ssc-miR-4728-5p	0.856628		ssc_circ_002386	0.967011
ENSSSCG00000002434	0.361515		G31898	0.54418		G11739	0.904924		conserve-ssc-miR-4728-3p	0.966003		ssc_circ_002387	1
ENSSSCG00000002436	0.428761		G31931	0.864914		G1174	0.516737		conserve-ssc-miR-2484-2-5p	1		ssc_circ_002388	0.980612
ENSSSCG00000002438	0.730311		G3194	0.739245		G11740	0.982236		conserve-ssc-miR-2484-2-3p	1		ssc_circ_002389	0.899962
ENSSSCG00000002440	0.357438		G32	0.637545		G11741	0.910241		ssc-miR-30e-5p	0.103677		ssc_circ_002392	0.988655
ENSSSCG00000002441	0.242945		G32036	0.964734		G11743	0.996378		ssc-miR-30e-3p	0.350335		ssc_circ_002395	0.904355
ENSSSCG00000002442	0.952221		G32054	0.998292		G11744	0.933244		conserve-ssc-miR-590-3p	1		ssc_circ_002400	1
ENSSSCG00000002443	0.672632		G32059	0.419185		G11748	0.660753		conserve-ssc-miR-7262l-3p	0.966952		ssc_circ_002401	1
ENSSSCG00000002444	0.420377		G32064	0.614809		G11751	0.890403		conserve-ssc-miR-126a-5p	0.912004		ssc_circ_002402	1
ENSSSCG00000002445	0.277083		G32134	0.858587		G11754	0.390174		conserve-ssc-miR-7472-1-5p	0.921862		ssc_circ_002404	0.932702
ENSSSCG00000002446	0.338103		G3215	0.96034		G11758	0.881942		conserve-ssc-miR-7472-1-3p	1		ssc_circ_002405	1
ENSSSCG00000002447	0.337962		G3218	0.537106		G1176	0.641746		conserve-ssc-miR-802-1-5p	0.981938		ssc_circ_002407	0.60865
ENSSSCG00000002449	0.216062		G3224	0.741965		G11763	0.421261		conserve-ssc-miR-2428-5p	0.980878		ssc_circ_002408	0.895495
ENSSSCG00000002450	0.806708		G32260	0.976049		G11765	0.395364		conserve-ssc-miR-7705-5p	0.863449		ssc_circ_002411	1
ENSSSCG00000002451	0.564675		G323	0.82191		G11766	0.380497		conserve-ssc-miR-6576-3p	0.87063		ssc_circ_002416	0.882471
ENSSSCG00000002452	0.381419		G32319	0.990464		G11768	0.564152		conserve-ssc-miR-7339-5p	0.594367		ssc_circ_002418	0.852326
ENSSSCG00000002455	0.3011		G32335	0.978334		G11769	0.314392		conserve-ssc-miR-543-1-5p	1		ssc_circ_002421	0.854795
ENSSSCG00000002456	0.799683		G32336	0.951292		G1177	0.9222		conserve-ssc-miR-543-1-3p	0.645512		ssc_circ_002422	0.983403
ENSSSCG00000002457	0.503612		G32347	0.991951		G11770	0.67083		ssc-miR-23a-5p	0.933661		ssc_circ_002423	0.603071
ENSSSCG00000002458	0.288474		G32363	0.932898		G11771	0.44555		ssc-miR-23a-3p	0.10744		ssc_circ_002424	0.731826
ENSSSCG00000002459	0.447949		G32368	0.598155		G11772	0.396774		conserve-ssc-miR-1647-2-5p	1		ssc_circ_002425	0.725046
ENSSSCG00000002460	0.40647		G32475	0.995684		G11777	0.996917		conserve-ssc-miR-1647-2-3p	0.849637		ssc_circ_002432	0.977009
ENSSSCG00000002461	0.329954		G32482	0.834409		G1178	0.93258		ssc-miR-23b-5p	0.788289		ssc_circ_002433	0.959252
ENSSSCG00000002462	0.995757		G3254	0.823117		G11782	0.715787		ssc-miR-23b-3p	0.124976		ssc_circ_002435	0.769285
ENSSSCG00000002464	0.638657		G32541	0.632343		G11785	0.730346		conserve-ssc-miR-702-3p	0.989978		ssc_circ_002436	0.978171
ENSSSCG00000002467	0.599136		G32547	0.830106		G11794	0.595466		conserve-ssc-miR-6727-5p	0.809887		ssc_circ_002441	0.732439
ENSSSCG00000002469	0.843431		G32588	0.559492		G11798	0.480727		conserve-ssc-miR-412-1-5p	0.635952		ssc_circ_002443	0.963097
ENSSSCG00000002470	0.470747		G32593	0.90694		G118	0.688379		conserve-ssc-miR-6742-1-3p	0.978693		ssc_circ_002445	1
ENSSSCG00000002474	0.85599		G32644	0.707154		G11800	0.678306		conserve-ssc-miR-409-5p	0.717209		ssc_circ_002449	0.982215
ENSSSCG00000002475	0.978489		G32646	0.498404		G11801	0.958933		conserve-ssc-miR-409-3p	0.357894		ssc_circ_002450	0.978359
ENSSSCG00000002476	0.938333		G32703	0.748775		G11802	0.694559		conserve-ssc-miR-202-5p	0.951195		ssc_circ_002453	1
ENSSSCG00000002478	0.918931		G32714	0.61746		G11803	0.873161		ssc-miR-31-5p	0.592256		ssc_circ_002455	1
ENSSSCG00000002479	0.979994		G32721	0.833874		G11804	0.967166		ssc-miR-31-3p	0.689351		ssc_circ_002457	0.971796
ENSSSCG00000002481	0.960784		G32725	0.996148		G11807	0.913821		ssc-miR-32-5p	0.272896		ssc_circ_002458	0.914764
ENSSSCG00000002483	0.989327		G32730	0.836298		G11808	0.876412		ssc-miR-32-3p	0.422376		ssc_circ_002460	0.963079
ENSSSCG00000002486	0.990594		G32733	0.881217		G1181	0.724384		conserve-ssc-miR-1299-5p	0.783431		ssc_circ_002463	0.95104
ENSSSCG00000002490	0.798673		G32737	0.430502		G11810	0.939317		conserve-ssc-miR-1386-5p	0.24205		ssc_circ_002467	0.882382
ENSSSCG00000002494	0.820811		G32739	0.830394		G11812	0.87502		conserve-ssc-miR-1386-3p	1		ssc_circ_002468	0.874431
ENSSSCG00000002495	0.441208		G32769	0.949482		G11813	0.842004		conserve-ssc-miR-193a-1-3p	0.969902		ssc_circ_002472	0.973022
ENSSSCG00000002496	0.392795		G32815	0.99582		G11814	0.941951		conserve-ssc-miR-122b-5p	0.932023		ssc_circ_002473	0.982053
ENSSSCG00000002497	0.993845		G32825	0.9064		G11817	0.915372		conserve-ssc-miR-122b-3p	0.979417		ssc_circ_002474	0.947889
ENSSSCG00000002498	0.974034		G32850	0.589274		G11818	0.993811		ssc-miR-30a-5p	0.0891098		ssc_circ_002478	0.693773
ENSSSCG00000002502	0.383021		G32858	0.958538		G1182	0.661211		ssc-miR-30a-3p	0.369406		ssc_circ_002479	0.990054
ENSSSCG00000002504	0.778723		G32861	0.790828		G11820	0.964805		conserve-ssc-miR-9309-1-5p	0.908474		ssc_circ_002480	0.883579
ENSSSCG00000002505	0.309315		G32868	0.642196		G11821	0.940395		conserve-ssc-miR-9309-1-3p	0.979662		ssc_circ_002481	0.90967
ENSSSCG00000002506	0.552243		G32877	0.95285		G11823	0.994005		conserve-ssc-miR-24-1-3p	0.99697		ssc_circ_002483	1
ENSSSCG00000002507	0.814277		G32883	0.755329		G11824	0.906148		conserve-ssc-miR-149-3-5p	0.555803		ssc_circ_002487	0.989629
ENSSSCG00000002508	0.325702		G32918	0.803562		G11825	0.838963		conserve-ssc-miR-149-3-3p	0.583712		ssc_circ_002488	1
ENSSSCG00000002509	0.636535		G32928	0.641449		G11827	0.810569		conserve-ssc-miR-708-5p	0.51321		ssc_circ_002489	1
ENSSSCG00000002510	0.96109		G32942	0.974545		G11828	0.982479		conserve-ssc-miR-339-1-5p	0.984474		ssc_circ_002490	0.6312
ENSSSCG00000002512	0.807597		G32944	0.852044		G1183	0.99357		conserve-ssc-miR-339-1-3p	0.989698		ssc_circ_002491	0.967372
ENSSSCG00000002515	0.8331		G32967	0.980107		G11830	0.830398		conserve-ssc-miR-1557-3p	0.828718		ssc_circ_002495	0.983245
ENSSSCG00000002516	0.495564		G32989	0.887639		G11831	0.79546		conserve-ssc-miR-2959-5p	0.993432		ssc_circ_002498	0.974321
ENSSSCG00000002517	0.496786		G33039	0.942685		G11833	0.995954		conserve-ssc-miR-32-3p	0.635889		ssc_circ_002502	1
ENSSSCG00000002520	0.397399		G33050	0.621646		G11834	0.986871		conserve-ssc-miR-1287-5p	1		ssc_circ_002505	0.959524
ENSSSCG00000002523	0.219172		G33054	0.964816		G11836	0.927593		ssc-miR-190b-5p	0.750016		ssc_circ_002508	0.959749
ENSSSCG00000002524	0.953415		G33058	0.809332		G11837	0.94312		ssc-miR-190b-3p	0.926487		ssc_circ_002512	0.964737
ENSSSCG00000002525	0.581836		G33066	0.610458		G11838	0.912674		conserve-ssc-miR-4329-1-3p	0.928146		ssc_circ_002514	0.970324
ENSSSCG00000002526	0.533817		G3307	0.730616		G1184	0.94544		conserve-ssc-miR-6319-3p	0.627866		ssc_circ_002519	1
ENSSSCG00000002528	0.601832		G33080	0.802119		G11840	0.911569		conserve-ssc-miR-872-5p	0.565582		ssc_circ_002520	0.956901
ENSSSCG00000002530	0.261311		G33089	0.920317		G11844	0.869298		conserve-ssc-miR-203b-5p	0.972673		ssc_circ_002522	0.97955
ENSSSCG00000002531	0.830822		G33148	0.955404		G11848	0.749114		conserve-ssc-miR-203b-3p	0.486529		ssc_circ_002525	0.983403
ENSSSCG00000002532	0.371205		G33210	0.331512		G11849	0.991985		ssc-miR-30c-5p	0.17121		ssc_circ_002528	0.97442
ENSSSCG00000002533	0.458779		G33211	0.373309		G1185	0.755326		ssc-miR-30c-3p	0.258369		ssc_circ_002529	0.796904
ENSSSCG00000002535	0.241077		G33225	0.94712		G11851	0.956859		ssc-miR-30b-5p	0.149941		ssc_circ_002530	0.898148
ENSSSCG00000002536	0.930472		G33252	0.158866		G11853	0.927406		ssc-miR-30b-3p	0.330349		ssc_circ_002531	0.982434
ENSSSCG00000002540	0.41111		G33257	0.897824		G11854	0.995243		conserve-ssc-miR-2183-5p	0.438084		ssc_circ_002532	0.832739
ENSSSCG00000002544	0.515745		G33265	0.904314		G11855	0.884765		ssc-miR-30d-5p	0.107184		ssc_circ_002533	0.865078
ENSSSCG00000002546	0.6044		G33270	0.99357		G11857	0.726378		ssc-miR-30d-3p	0.470037		ssc_circ_002538	0.977009
ENSSSCG00000002547	0.34969		G33271	0.987545		G11858	0.679918		conserve-ssc-miR-485-2-5p	0.799463		ssc_circ_002539	0.995463
ENSSSCG00000002552	0.985311		G33296	0.640009		G11859	0.746117		conserve-ssc-miR-485-2-3p	0.8328		ssc_circ_002541	1
ENSSSCG00000002554	0.536467		G33302	0.698693		G1186	0.744276		conserve-ssc-miR-1804-3p	0.565366		ssc_circ_002542	1
ENSSSCG00000002555	0.690668		G33330	0.803409		G11862	0.846325					ssc_circ_002545	0.981122
ENSSSCG00000002557	0.549903		G33335	0.65377		G11863	0.906833					ssc_circ_002546	0.989093
ENSSSCG00000002558	0.606943		G33340	0.820121		G11865	0.828					ssc_circ_002547	1
ENSSSCG00000002559	0.710426		G33346	0.96161		G11866	0.811067					ssc_circ_002553	1
ENSSSCG00000002585	0.99329		G33367	0.808356		G11867	0.920402					ssc_circ_002554	1
ENSSSCG00000002589	0.92621		G33374	0.94602		G1187	0.63412					ssc_circ_002555	1
ENSSSCG00000002594	0.974827		G33417	0.970861		G11874	0.814096					ssc_circ_002559	0.936344
ENSSSCG00000002601	0.90996		G33422	0.961267		G11878	0.689734					ssc_circ_002560	0.912675
ENSSSCG00000002608	0.923968		G33425	0.987971		G1188	0.972617					ssc_circ_002561	0.977881
ENSSSCG00000002620	0.698869		G33432	0.931249		G11882	0.949288					ssc_circ_002562	0.892775
ENSSSCG00000002622	0.455913		G33455	0.574266		G11883	0.959259					ssc_circ_002563	0.962664
ENSSSCG00000002623	0.805537		G33465	0.935468		G11884	0.763429					ssc_circ_002564	0.985005
ENSSSCG00000002627	0.53402		G33466	0.752343		G11885	0.623805					ssc_circ_002567	0.928969
ENSSSCG00000002628	0.391777		G3347	0.800061		G11886	0.586661					ssc_circ_002573	1
ENSSSCG00000002629	0.28173		G33475	0.596282		G11888	0.842079					ssc_circ_002574	0.97105
ENSSSCG00000002632	0.925969		G33485	0.615252		G11893	0.919024					ssc_circ_002575	0.88352
ENSSSCG00000002633	0.389344		G33486	0.584727		G11896	0.977451					ssc_circ_002577	0.984227
ENSSSCG00000002635	0.683498		G33490	0.589726		G1190	0.489717					ssc_circ_002580	0.983323
ENSSSCG00000002637	0.879857		G33493	0.596913		G11902	0.997417					ssc_circ_002583	1
ENSSSCG00000002639	0.864498		G33496	0.547294		G11905	0.999257					ssc_circ_002585	1
ENSSSCG00000002640	0.345323		G33533	0.667669		G11906	0.598941					ssc_circ_002586	0.981312
ENSSSCG00000002642	0.826868		G33536	0.665298		G11907	0.906298					ssc_circ_002587	0.961319
ENSSSCG00000002645	0.526267		G33589	0.801087		G11908	0.840592					ssc_circ_002588	0.967581
ENSSSCG00000002646	0.211483		G3359	0.947056		G1191	0.814184					ssc_circ_002589	0.956219
ENSSSCG00000002648	0.632788		G33592	0.856712		G11915	0.823009					ssc_circ_002590	0.946309
ENSSSCG00000002650	0.480908		G33600	0.974519		G11916	0.755791					ssc_circ_002591	0.975609
ENSSSCG00000002651	0.874037		G33601	0.995218		G11918	0.902638					ssc_circ_002592	0.831931
ENSSSCG00000002652	0.325788		G3363	0.928243		G11919	0.948558					ssc_circ_002593	0.895858
ENSSSCG00000002653	0.929148		G33637	0.626406		G1192	0.987423					ssc_circ_002594	0.939934
ENSSSCG00000002654	0.362291		G33645	0.568524		G11920	0.974235					ssc_circ_002596	0.901757
ENSSSCG00000002655	0.143361		G33654	0.943289		G11922	0.538281					ssc_circ_002597	0.812393
ENSSSCG00000002656	0.628975		G33656	0.891015		G11923	0.994803					ssc_circ_002598	0.857106
ENSSSCG00000002657	0.949194		G33658	0.551688		G11926	0.929694					ssc_circ_002599	0.951233
ENSSSCG00000002658	0.85141		G33659	0.979928		G11928	0.965562					ssc_circ_002601	0.926579
ENSSSCG00000002660	0.670215		G33660	0.684563		G11929	0.996451					ssc_circ_002604	0.836881
ENSSSCG00000002664	0.351279		G33712	0.627464		G11930	0.996607					ssc_circ_002605	0.958642
ENSSSCG00000002666	0.464111		G33713	0.960175		G11931	0.990569					ssc_circ_002607	0.893602
ENSSSCG00000002667	0.343942		G33721	0.977474		G11933	0.992978					ssc_circ_002609	0.943582
ENSSSCG00000002668	0.940682		G33769	0.737021		G11934	0.983276					ssc_circ_002610	0.955149
ENSSSCG00000002669	0.468252		G33790	0.992482		G11936	0.681167					ssc_circ_002614	0.954457
ENSSSCG00000002670	0.317337		G33808	0.808487		G11948	0.984217					ssc_circ_002618	0.977163
ENSSSCG00000002671	0.902513		G33831	0.987271		G11950	0.716173					ssc_circ_002620	0.985343
ENSSSCG00000002672	0.55327		G33836	0.939251		G11951	0.931659					ssc_circ_002621	1
ENSSSCG00000002675	0.964201		G33857	0.845739		G11952	0.802462					ssc_circ_002622	0.925883
ENSSSCG00000002680	0.592718		G33868	0.897209		G11958	0.982901					ssc_circ_002623	0.976547
ENSSSCG00000002681	0.41285		G3387	0.838808		G11961	0.92706					ssc_circ_002624	1
ENSSSCG00000002682	0.233601		G33874	0.814295		G11968	0.503404					ssc_circ_002625	0.876826
ENSSSCG00000002684	0.443161		G33876	0.993792		G11970	0.642741					ssc_circ_002628	0.989886
ENSSSCG00000002688	0.582451		G33915	0.987911		G11971	0.943901					ssc_circ_002629	0.848072
ENSSSCG00000002689	0.452224		G33932	0.906139		G11973	0.681108					ssc_circ_002630	0.969959
ENSSSCG00000002690	0.400556		G33941	0.921505		G11974	0.834036					ssc_circ_002633	0.923295
ENSSSCG00000002696	0.819847		G33944	0.894697		G1198	0.692206					ssc_circ_002634	0.837401
ENSSSCG00000002697	0.252929		G33966	0.858795		G11981	0.653745					ssc_circ_002636	0.913989
ENSSSCG00000002700	0.899672		G33982	0.931131		G11982	0.909963					ssc_circ_002640	0.977275
ENSSSCG00000002701	0.344821		G33995	0.927648		G11983	0.932563					ssc_circ_002641	0.922615
ENSSSCG00000002703	0.316179		G34018	0.777369		G11984	0.933501					ssc_circ_002643	1
ENSSSCG00000002704	0.138955		G34028	0.787164		G11986	0.91936					ssc_circ_002645	0.913057
ENSSSCG00000002706	0.69955		G34037	0.995131		G11987	0.995562					ssc_circ_002646	1
ENSSSCG00000002707	0.192315		G3405	0.755472		G11991	0.45304					ssc_circ_002647	0.903387
ENSSSCG00000002708	0.7621		G34050	0.825972		G11992	0.991691					ssc_circ_002648	0.881978
ENSSSCG00000002709	0.791777		G34062	0.949008		G11993	0.402917					ssc_circ_002649	0.960826
ENSSSCG00000002712	0.41362		G34081	0.950959		G11994	0.950537					ssc_circ_002650	1
ENSSSCG00000002714	0.314309		G34135	0.920602		G11996	0.774393					ssc_circ_002653	0.910427
ENSSSCG00000002715	0.60694		G34152	0.79123		G11998	0.543592					ssc_circ_002654	0.919682
ENSSSCG00000002716	0.663103		G34164	0.643633		G11999	0.779221					ssc_circ_002655	0.977753
ENSSSCG00000002718	0.887778		G3417	0.996582		G12	0.887962					ssc_circ_002656	0.976518
ENSSSCG00000002719	0.520756		G34177	0.71808		G120	0.916396					ssc_circ_002659	0.896241
ENSSSCG00000002720	0.923624		G34185	0.993685		G12000	0.936967					ssc_circ_002662	1
ENSSSCG00000002722	0.269817		G34192	0.805977		G12002	0.731538					ssc_circ_002666	0.937381
ENSSSCG00000002723	0.364689		G34240	0.918993		G12003	0.916556					ssc_circ_002667	0.882593
ENSSSCG00000002724	0.258218		G34248	0.561626		G12005	0.810876					ssc_circ_002669	0.9377
ENSSSCG00000002729	0.432575		G34259	0.727583		G12006	0.89136					ssc_circ_002672	0.887365
ENSSSCG00000002730	0.935806		G34273	0.950148		G12007	0.940781					ssc_circ_002677	0.92334
ENSSSCG00000002734	0.853527		G34275	0.834216		G12008	0.780197					ssc_circ_002680	0.928688
ENSSSCG00000002736	0.988698		G34284	0.740701		G12009	0.970915					ssc_circ_002681	0.971267
ENSSSCG00000002737	0.905231		G34294	0.731619		G12010	0.66					ssc_circ_002682	0.967351
ENSSSCG00000002738	0.504153		G34308	0.69938		G12011	0.87952					ssc_circ_002684	0.84551
ENSSSCG00000002739	0.614518		G34327	0.860071		G12013	0.996391					ssc_circ_002687	1
ENSSSCG00000002740	0.248283		G3434	0.648363		G12014	0.943798					ssc_circ_002688	1
ENSSSCG00000002741	0.590159		G34359	0.975459		G12015	0.947304					ssc_circ_002690	0.953985
ENSSSCG00000002743	0.145376		G3439	0.812942		G12018	0.860575					ssc_circ_002691	1
ENSSSCG00000002746	0.416376		G34391	0.813883		G12019	0.720857					ssc_circ_002696	0.984955
ENSSSCG00000002747	0.967583		G34440	0.751149		G12020	0.99292					ssc_circ_002697	0.744545
ENSSSCG00000002748	0.344646		G34450	0.702832		G12021	0.996369					ssc_circ_002700	0.989156
ENSSSCG00000002749	0.9273		G34476	0.640081		G12023	0.887983					ssc_circ_002701	1
ENSSSCG00000002752	0.647612		G34478	0.494735		G12025	0.926211					ssc_circ_002702	0.948516
ENSSSCG00000002753	0.489236		G34487	0.997117		G12026	0.930409					ssc_circ_002703	0.880035
ENSSSCG00000002754	0.338626		G34491	0.992112		G12027	0.870557					ssc_circ_002704	0.80891
ENSSSCG00000002755	0.295473		G34496	0.684501		G12028	0.899369					ssc_circ_002705	0.946019
ENSSSCG00000002759	0.430144		G34510	0.638416		G1203	0.695422					ssc_circ_002706	0.91441
ENSSSCG00000002761	0.937795		G34542	0.524089		G12031	0.881786					ssc_circ_002707	1
ENSSSCG00000002762	0.416578		G34546	0.977529		G12032	0.920845					ssc_circ_002710	1
ENSSSCG00000002763	0.340782		G34550	0.998209		G12033	0.849028					ssc_circ_002711	1
ENSSSCG00000002764	0.82311		G34588	0.809432		G12034	0.917677					ssc_circ_002712	1
ENSSSCG00000002767	0.89958		G34592	0.849178		G12035	0.974158					ssc_circ_002713	0.869953
ENSSSCG00000002768	0.831164		G346	0.820398		G12037	0.955346					ssc_circ_002715	0.854313
ENSSSCG00000002769	0.190743		G34621	0.662835		G1204	0.936859					ssc_circ_002716	0.926976
ENSSSCG00000002771	0.520526		G34623	0.939183		G12041	0.953697					ssc_circ_002718	0.786314
ENSSSCG00000002774	0.441416		G34641	0.69854		G12043	0.944864					ssc_circ_002719	0.964494
ENSSSCG00000002775	0.867239		G34655	0.430729		G12044	0.97262					ssc_circ_002720	0.944105
ENSSSCG00000002776	0.349116		G34694	0.667944		G12045	0.95035					ssc_circ_002721	0.942043
ENSSSCG00000002777	0.882699		G34709	0.998924		G12046	0.933028					ssc_circ_002724	0.910616
ENSSSCG00000002778	0.715302		G34728	0.934594		G12047	0.935974					ssc_circ_002728	0.937104
ENSSSCG00000002779	0.825798		G34750	0.508866		G12048	0.90625					ssc_circ_002731	0.902927
ENSSSCG00000002781	0.974768		G34790	0.723108		G12050	0.755499					ssc_circ_002733	0.975075
ENSSSCG00000002782	0.96359		G34806	0.49519		G12052	0.948421					ssc_circ_002735	1
ENSSSCG00000002783	0.794576		G34834	0.957986		G12053	0.926814					ssc_circ_002738	0.988046
ENSSSCG00000002786	0.626677		G34835	0.987119		G12054	0.923172					ssc_circ_002739	1
ENSSSCG00000002787	0.386027		G34836	0.801998		G12055	0.941911					ssc_circ_002740	0.931172
ENSSSCG00000002788	0.446389		G34855	0.881377		G12056	0.967167					ssc_circ_002747	0.84375
ENSSSCG00000002790	0.317365		G34872	0.796237		G12057	0.953989					ssc_circ_002755	0.906943
ENSSSCG00000002792	0.377223		G34877	0.878891		G1206	0.365851					ssc_circ_002757	1
ENSSSCG00000002793	0.602792		G34888	0.773612		G12063	0.908179					ssc_circ_002764	1
ENSSSCG00000002795	0.450094		G34940	0.488382		G12064	0.881457					ssc_circ_002765	0.911437
ENSSSCG00000002799	0.440949		G34998	0.708286		G12065	0.613741					ssc_circ_002770	0.889896
ENSSSCG00000002802	0.611675		G35	0.915432		G12068	0.977888					ssc_circ_002775	0.974524
ENSSSCG00000002803	0.840665		G35013	0.978621		G12069	0.88953					ssc_circ_002783	0.983581
ENSSSCG00000002804	0.494884		G35034	0.929235		G1207	0.575508					ssc_circ_002785	0.993479
ENSSSCG00000002805	0.462267		G35035	0.974952		G12070	0.935211					ssc_circ_002786	0.953094
ENSSSCG00000002806	0.352775		G35041	0.942446		G12073	0.885583					ssc_circ_002790	1
ENSSSCG00000002807	0.461526		G35045	0.89507		G12075	0.838098					ssc_circ_002791	1
ENSSSCG00000002808	0.336203		G35048	0.580254		G1208	0.795137					ssc_circ_002792	1
ENSSSCG00000002809	0.990843		G35095	0.598924		G12082	0.629444					ssc_circ_002795	0.963016
ENSSSCG00000002811	0.926241		G3510	0.686095		G12083	0.64485					ssc_circ_002796	0.751946
ENSSSCG00000002812	0.609126		G35102	0.954184		G12085	0.799643					ssc_circ_002797	0.618274
ENSSSCG00000002813	0.687064		G35120	0.354798		G12087	0.78103					ssc_circ_002798	0.949628
ENSSSCG00000002814	0.743942		G35145	0.783121		G12089	0.897091					ssc_circ_002799	0.933883
ENSSSCG00000002815	0.509509		G35147	0.969095		G12092	0.793251					ssc_circ_002800	0.962373
ENSSSCG00000002817	0.937903		G35150	0.967364		G12094	0.88107					ssc_circ_002802	1
ENSSSCG00000002818	0.698477		G35176	0.676327		G12097	0.991676					ssc_circ_002803	1
ENSSSCG00000002819	0.475125		G35182	0.801696		G12098	0.996072					ssc_circ_002806	0.969579
ENSSSCG00000002820	0.467488		G35198	0.822289		G12101	0.534502					ssc_circ_002813	0.907453
ENSSSCG00000002821	0.953438		G35199	0.991095		G12102	0.99362					ssc_circ_002814	0.975427
ENSSSCG00000002822	0.21561		G35201	0.604092		G12104	0.728369					ssc_circ_002815	1
ENSSSCG00000002825	0.618918		G35213	0.981061		G12105	0.916702					ssc_circ_002816	0.883707
ENSSSCG00000002827	0.923261		G35214	0.921416		G12106	0.785997					ssc_circ_002817	0.961758
ENSSSCG00000002828	0.426475		G35248	0.747731		G12108	0.960551					ssc_circ_002818	1
ENSSSCG00000002829	0.480347		G35255	0.911261		G12110	0.822601					ssc_circ_002822	1
ENSSSCG00000002830	0.908075		G35295	0.926011		G12111	0.986538					ssc_circ_002823	0.923326
ENSSSCG00000002831	0.635692		G35297	0.905761		G12112	0.968468					ssc_circ_002826	1
ENSSSCG00000002835	0.83896		G35307	0.977729		G12113	0.987833					ssc_circ_002827	1
ENSSSCG00000002836	0.835048		G35315	0.976917		G12114	0.839099					ssc_circ_002828	0.949747
ENSSSCG00000002838	0.506414		G35327	0.940585		G12115	0.961095					ssc_circ_002829	0.865198
ENSSSCG00000002839	0.997411		G35328	0.576735		G12116	0.974038					ssc_circ_002830	0.980144
ENSSSCG00000002841	0.185081		G35344	0.817606		G12117	0.943374					ssc_circ_002831	0.988205
ENSSSCG00000002844	0.3724		G35345	0.990724		G12119	0.955649					ssc_circ_002834	0.854836
ENSSSCG00000002846	0.19637		G35366	0.73377		G12121	0.946641					ssc_circ_002838	0.951424
ENSSSCG00000002847	0.73716		G35393	0.943198		G12123	0.994049					ssc_circ_002839	0.9558
ENSSSCG00000002849	0.826731		G35397	0.604414		G12124	0.995039					ssc_circ_002840	0.980125
ENSSSCG00000002850	0.875196		G35417	0.997374		G12126	0.969091					ssc_circ_002841	0.792229
ENSSSCG00000002852	0.412076		G35418	0.770967		G12127	0.98558					ssc_circ_002844	0.862207
ENSSSCG00000002854	0.251635		G35479	0.965305		G12129	0.845608					ssc_circ_002845	0.985343
ENSSSCG00000002855	0.716921		G35492	0.967827		G12130	0.961285					ssc_circ_002846	0.943199
ENSSSCG00000002857	0.893668		G35514	0.784951		G12131	0.940334					ssc_circ_002847	1
ENSSSCG00000002859	0.310801		G35529	0.619749		G12132	0.808531					ssc_circ_002849	0.938727
ENSSSCG00000002860	0.122898		G35585	0.545199		G12133	0.938656					ssc_circ_002850	0.956228
ENSSSCG00000002862	0.928148		G3560	0.649146		G12134	0.775135					ssc_circ_002851	1
ENSSSCG00000002863	0.629422		G35641	0.620298		G12135	0.515609					ssc_circ_002852	0.859394
ENSSSCG00000002864	0.694384		G3565	0.989966		G12136	0.984074					ssc_circ_002853	0.857537
ENSSSCG00000002865	0.38676		G35660	0.993801		G12139	0.797824					ssc_circ_002855	0.936979
ENSSSCG00000002866	0.574987		G35668	0.688866		G12140	0.618172					ssc_circ_002856	0.931899
ENSSSCG00000002867	0.328265		G3567	0.996111		G12143	0.839106					ssc_circ_002857	0.871363
ENSSSCG00000002868	0.337802		G35675	0.970758		G12144	0.812059					ssc_circ_002858	0.824568
ENSSSCG00000002869	0.0928161		G35692	0.995847		G12146	0.997938					ssc_circ_002860	0.798621
ENSSSCG00000002872	0.423645		G35717	0.893786		G12148	0.637246					ssc_circ_002861	0.685228
ENSSSCG00000002873	0.271312		G35782	0.948019		G12149	0.42086					ssc_circ_002862	0.834405
ENSSSCG00000002875	0.496039		G35792	0.997143		G12150	0.866893					ssc_circ_002863	0.44831
ENSSSCG00000002877	0.272368		G35806	0.835229		G12151	0.772785					ssc_circ_002864	0.937411
ENSSSCG00000002879	0.374157		G35821	0.990362		G12152	0.730411					ssc_circ_002866	0.946756
ENSSSCG00000002882	0.956198		G35850	0.723617		G12154	0.700221					ssc_circ_002868	0.945147
ENSSSCG00000002884	0.777699		G35874	0.890232		G12155	0.678024					ssc_circ_002869	0.986186
ENSSSCG00000002885	0.204634		G35888	0.860931		G12156	0.812747					ssc_circ_002870	0.977464
ENSSSCG00000002887	0.952225		G35980	0.735744		G12158	0.675788					ssc_circ_002872	0.879353
ENSSSCG00000002888	0.991307		G36041	0.911946		G12160	0.827189					ssc_circ_002873	0.929376
ENSSSCG00000002891	0.83724		G36070	0.682508		G12162	0.655434					ssc_circ_002875	0.949522
ENSSSCG00000002893	0.804861		G36073	0.713135		G12164	0.965789					ssc_circ_002877	0.831919
ENSSSCG00000002895	0.615684		G36122	0.853395		G12165	0.729906					ssc_circ_002880	0.688825
ENSSSCG00000002898	0.326244		G36150	0.641624		G12166	0.773438					ssc_circ_002881	0.977398
ENSSSCG00000002901	0.640601		G36200	0.659057		G12167	0.966784					ssc_circ_002882	0.975685
ENSSSCG00000002902	0.978926		G36203	0.484703		G12168	0.704456					ssc_circ_002883	0.861894
ENSSSCG00000002904	0.423742		G36208	0.681428		G12169	0.978359					ssc_circ_002886	0.948107
ENSSSCG00000002905	0.314618		G36226	0.518915		G12170	0.657386					ssc_circ_002887	1
ENSSSCG00000002906	0.326764		G36231	0.874955		G12171	0.84226					ssc_circ_002889	1
ENSSSCG00000002907	0.218618		G36237	0.977231		G12172	0.945667					ssc_circ_002891	0.885229
ENSSSCG00000002908	0.977465		G36252	0.925092		G12173	0.772754					ssc_circ_002893	0.825713
ENSSSCG00000002910	0.410939		G36270	0.569178		G12174	0.960711					ssc_circ_002895	0.982128
ENSSSCG00000002913	0.886603		G36315	0.638585		G12175	0.667633					ssc_circ_002897	0.967392
ENSSSCG00000002915	0.698535		G36317	0.914723		G12176	0.612994					ssc_circ_002898	0.847619
ENSSSCG00000002916	0.8463		G36343	0.825218		G12177	0.979532					ssc_circ_002901	0.982411
ENSSSCG00000002917	0.312357		G36344	0.985507		G12178	0.608902					ssc_circ_002902	0.955009
ENSSSCG00000002918	0.6318		G36362	0.907158		G12179	0.626571					ssc_circ_002903	0.974639
ENSSSCG00000002919	0.439909		G36403	0.682558		G12180	0.551762					ssc_circ_002905	1
ENSSSCG00000002921	0.797322		G36428	0.765647		G12181	0.850249					ssc_circ_002906	0.985056
ENSSSCG00000002923	0.880905		G36435	0.844522		G12183	0.61383					ssc_circ_002907	0.954706
ENSSSCG00000002926	0.307375		G36461	0.727199		G12184	0.914751					ssc_circ_002908	0.771066
ENSSSCG00000002927	0.877874		G36475	0.932973		G12185	0.795754					ssc_circ_002912	0.886415
ENSSSCG00000002929	0.820602		G36506	0.974154		G12186	0.605761					ssc_circ_002916	0.957597
ENSSSCG00000002930	0.377853		G36528	0.947225		G12187	0.995737					ssc_circ_002917	0.975987
ENSSSCG00000002931	0.543405		G36553	0.940373		G12188	0.933977					ssc_circ_002918	0.945481
ENSSSCG00000002932	0.500376		G36569	0.861082		G12189	0.992533					ssc_circ_002919	1
ENSSSCG00000002933	0.523611		G36571	0.996187		G1219	0.841427					ssc_circ_002921	0.898066
ENSSSCG00000002935	0.42906		G36577	0.995982		G12190	0.868426					ssc_circ_002926	0.716813
ENSSSCG00000002937	0.588104		G36582	0.820257		G12191	0.923491					ssc_circ_002927	0.902945
ENSSSCG00000002938	0.520797		G36597	0.98264		G12192	0.708891					ssc_circ_002928	1
ENSSSCG00000002941	0.489274		G36599	0.596867		G12193	0.938095					ssc_circ_002929	1
ENSSSCG00000002944	0.994255		G36602	0.832356		G12195	0.770086					ssc_circ_002931	1
ENSSSCG00000002950	0.606258		G36615	0.947948		G12197	0.902854					ssc_circ_002932	1
ENSSSCG00000002952	0.353092		G36616	0.974335		G12199	0.871878					ssc_circ_002934	0.835659
ENSSSCG00000002953	0.56537		G36621	0.790799		G1220	0.686617					ssc_circ_002937	0.927168
ENSSSCG00000002954	0.597485		G36634	0.854975		G12210	0.965137					ssc_circ_002938	0.903276
ENSSSCG00000002955	0.835771		G3665	0.748292		G12212	0.967014					ssc_circ_002940	0.949886
ENSSSCG00000002957	0.96611		G36695	0.897801		G12215	0.904975					ssc_circ_002941	1
ENSSSCG00000002959	0.337629		G36762	0.939386		G12219	0.782379					ssc_circ_002942	0.951771
ENSSSCG00000002960	0.686775		G36806	0.661479		G12220	0.992147					ssc_circ_002944	1
ENSSSCG00000002962	0.695759		G36849	0.98677		G12221	0.862484					ssc_circ_002946	0.9836
ENSSSCG00000002963	0.112781		G36859	0.622431		G12222	0.873156					ssc_circ_002948	0.943091
ENSSSCG00000002965	0.269478		G36871	0.945695		G12228	0.516237					ssc_circ_002951	0.91976
ENSSSCG00000002967	0.927555		G36939	0.905366		G1223	0.449704					ssc_circ_002952	0.973944
ENSSSCG00000002968	0.937636		G3694	0.950714		G12230	0.594831					ssc_circ_002953	0.991217
ENSSSCG00000002969	0.987058		G36940	0.869377		G12231	0.619015					ssc_circ_002954	0.843684
ENSSSCG00000002971	0.96311		G36974	0.975453		G1224	0.807305					ssc_circ_002959	0.919209
ENSSSCG00000002972	0.739285		G37011	0.635164		G12240	0.457003					ssc_circ_002960	0.953753
ENSSSCG00000002977	0.939076		G37027	0.944384		G12241	0.680866					ssc_circ_002962	1
ENSSSCG00000002978	0.796165		G37118	0.763259		G12243	0.611257					ssc_circ_002965	0.98701
ENSSSCG00000002980	0.890835		G37144	0.691641		G12247	0.803425					ssc_circ_002969	0.855088
ENSSSCG00000002983	0.979992		G37157	0.614481		G12250	0.724474					ssc_circ_002970	0.885242
ENSSSCG00000002986	0.978491		G37175	0.426		G12251	0.890009					ssc_circ_002972	0.902144
ENSSSCG00000002987	0.928038		G37205	0.656282		G12252	0.517035					ssc_circ_002973	0.866833
ENSSSCG00000002988	0.577854		G37213	0.998412		G12253	0.750573					ssc_circ_002975	0.907927
ENSSSCG00000002989	0.343014		G37224	0.451458		G12257	0.894403					ssc_circ_002977	0.880578
ENSSSCG00000002990	0.711636		G37244	0.993929		G12258	0.713201					ssc_circ_002978	0.937993
ENSSSCG00000002991	0.905618		G37262	0.931571		G12259	0.997894					ssc_circ_002980	0.871899
ENSSSCG00000002993	0.836791		G37283	0.495851		G12260	0.992692					ssc_circ_002981	0.838586
ENSSSCG00000002994	0.976451		G37299	0.97875		G12263	0.955558					ssc_circ_002984	0.978975
ENSSSCG00000002995	0.411585		G37303	0.926486		G12264	0.962866					ssc_circ_002990	0.980518
ENSSSCG00000002996	0.34907		G3731	0.969517		G12267	0.660098					ssc_circ_002994	1
ENSSSCG00000002997	0.815931		G37343	0.997565		G1227	0.940685					ssc_circ_002996	0.939377
ENSSSCG00000002998	0.437382		G37395	0.858326		G12270	0.428681					ssc_circ_002997	0.844748
ENSSSCG00000003000	0.542535		G37400	0.794541		G12271	0.794259					ssc_circ_002998	1
ENSSSCG00000003006	0.62121		G37459	0.736924		G12274	0.988462					ssc_circ_002999	0.955365
ENSSSCG00000003011	0.937962		G37460	0.754146		G12275	0.558909					ssc_circ_003000	0.911957
ENSSSCG00000003013	0.347972		G37473	0.721046		G12278	0.537716					ssc_circ_003002	1
ENSSSCG00000003015	0.550297		G37484	0.734184		G12281	0.608575					ssc_circ_003003	0.970942
ENSSSCG00000003016	0.372475		G37505	0.988015		G12282	0.731378					ssc_circ_003004	1
ENSSSCG00000003017	0.430694		G37518	0.853066		G12284	0.818271					ssc_circ_003007	1
ENSSSCG00000003018	0.669419		G37533	0.938139		G12285	0.646738					ssc_circ_003009	1
ENSSSCG00000003021	0.398297		G3754	0.823639		G12286	0.823966					ssc_circ_003010	0.956583
ENSSSCG00000003022	0.90083		G37546	0.444729		G12287	0.789582					ssc_circ_003011	0.908511
ENSSSCG00000003024	0.67885		G37555	0.917571		G12288	0.573801					ssc_circ_003012	0.942235
ENSSSCG00000003030	0.644927		G37565	0.847647		G12289	0.643238					ssc_circ_003013	0.793924
ENSSSCG00000003035	0.387733		G37570	0.79028		G1229	0.714661					ssc_circ_003014	0.937341
ENSSSCG00000003038	0.89638		G37576	0.756655		G12290	0.635455					ssc_circ_003016	0.969986
ENSSSCG00000003040	0.469567		G37591	0.639948		G12294	0.986903					ssc_circ_003017	0.983991
ENSSSCG00000003042	0.180103		G37603	0.694721		G12295	0.934938					ssc_circ_003021	1
ENSSSCG00000003043	0.972014		G37605	0.830449		G12296	0.996727					ssc_circ_003022	0.971214
ENSSSCG00000003044	0.922514		G37606	0.967492		G12297	0.757397					ssc_circ_003024	0.904284
ENSSSCG00000003045	0.897466		G3762	0.808026		G12298	0.654663					ssc_circ_003025	1
ENSSSCG00000003046	0.121129		G37627	0.873159		G12309	0.710044					ssc_circ_003027	0.839074
ENSSSCG00000003047	0.969288		G37631	0.908923		G12316	0.910812					ssc_circ_003028	0.86543
ENSSSCG00000003048	0.927866		G37638	0.561625		G12317	0.943487					ssc_circ_003030	0.837408
ENSSSCG00000003049	0.937161		G37648	0.521571		G12318	0.998372					ssc_circ_003032	0.859204
ENSSSCG00000003051	0.977669		G3766	0.71778		G12319	0.938474					ssc_circ_003033	0.959507
ENSSSCG00000003052	0.992172		G37686	0.983987		G1232	0.832679					ssc_circ_003034	0.978654
ENSSSCG00000003053	0.971765		G37689	0.959036		G12320	0.98442					ssc_circ_003035	0.985776
ENSSSCG00000003054	0.769674		G37712	0.922552		G12321	0.841437					ssc_circ_003037	1
ENSSSCG00000003055	0.352488		G37723	0.930061		G12322	0.581378					ssc_circ_003038	0.976676
ENSSSCG00000003059	0.363261		G37724	0.770479		G12323	0.992687					ssc_circ_003041	0.974047
ENSSSCG00000003061	0.640474		G37725	0.940192		G12324	0.896679					ssc_circ_003042	0.963783
ENSSSCG00000003062	0.854929		G3774	0.955028		G12325	0.982825					ssc_circ_003043	0.975026
ENSSSCG00000003063	0.573335		G37749	0.931794		G12328	0.757029					ssc_circ_003044	1
[truncated: 46,717 more rows]

## Sheet: g
Figure 1g
[truncated: 48,234 more rows]
