# Supplementary material for: A pig BodyMap transcriptome reveals diverse tissue physiologies and evolutionary dynamics of transcription
Source: Nat Commun. 2021 Jun 17;12:3715. doi: 10.1038/s41467-021-23560-8 (PMC8211698; doi:10.1038/s41467-021-23560-8)
Supplement: Supplementary file 12 — Source Data [file 41467_2021_23560_MOESM12_ESM.zip › Source data/Figure 2.xlsx]

## Sheet: a
Figure 2a
Chr.	Bin	X values	Y values	Z values
1	0	0.506417	0.135618	-0.949474
1	100000	0.626266	0.127175	-0.900738
1	200000	0.674189	0.169352	-0.872528
1	300000	0.653193	0.169539	-0.891453
1	400000	0.629115	0.116397	-0.850344
1	500000	0.646073	0.109205	-0.884219
1	600000	0.613991	0.170713	-0.885625
1	700000	0.551043	0.153894	-0.888925
1	800000	0.622844	0.184305	-0.865809
1	900000	0.665212	0.247291	-0.843428
1	1000000	0.613511	0.263492	-0.834832
1	1100000	0.471418	0.215427	-0.802993
1	1200000	0.599515	0.270458	-0.823789
1	1300000	0.549829	0.204333	-0.797908
1	1400000	0.595095	0.21025	-0.85
1	1500000	0.588913	0.157935	-0.828834
1	1600000	0.57206	0.165061	-0.85968
1	1700000	0.581802	0.160854	-0.880897
1	1800000	0.577664	0.166188	-0.87674
1	1900000	0.593055	0.196986	-0.85649
1	2000000	0.53675	0.23235	-0.878274
1	2100000	0.551279	0.265629	-0.861094
1	2200000	0.528437	0.286171	-0.822176
1	2300000	0.521004	0.272186	-0.856278
1	2400000	0.482285	0.292993	-0.843639
1	2500000	0.538658	0.265702	-0.863242
1	2600000	0.130399	0.398158	-0.796317
1	2700000	-0.00993384	0.565514	-0.815746
1	2800000	0.00127933	0.578245	-0.816155
1	2900000	-0.040582	0.614717	-0.795814
1	3000000	-0.0581111	0.619293	-0.828754
1	3100000	0.00390735	0.5771	-0.794513
1	3200000	-0.0853765	0.669834	-0.841729
1	3300000	-0.100069	0.708093	-0.830006
1	3400000	-0.144406	0.780933	-0.83895
1	3500000	-0.215814	0.870662	-0.909969
1	3600000	-0.166978	0.843637	-0.818507
1	3700000	-0.170449	0.829709	-0.857141
1	3800000	-0.193873	0.800921	-0.893633
1	3900000	-0.191672	0.795289	-0.859727
1	4000000	-0.170397	0.761757	-0.838532
1	4100000	-0.117088	0.647931	-0.788169
1	4200000	0.0440377	0.473819	-0.700521
1	4300000	0.176867	0.401784	-0.699663
1	4400000	0.0939281	0.394133	-0.725945
1	4500000	0.165958	0.352577	-0.729574
1	4600000	0.204814	0.311795	-0.726021
1	4700000	0.392302	0.206208	-0.77852
1	4800000	0.424672	0.186412	-0.791267
1	4900000	0.224652	0.282365	-0.732714
1	5000000	0.0693253	0.410407	-0.716017
1	5100000	-0.102915	0.673404	-0.750546
1	5200000	-0.195113	0.830644	-0.841531
1	5300000	-0.150547	0.785306	-0.786506
1	5400000	-0.0763242	0.614784	-0.775695
1	5500000	-0.119934	0.676007	-0.808279
1	5600000	-0.150355	0.744273	-0.81505
1	5700000	-0.143134	0.74965	-0.80336
1	5800000	-0.158546	0.720469	-0.843955
1	5900000	-0.128913	0.716601	-0.815272
1	6000000	-0.152591	0.790822	-0.832769
1	6100000	-0.156916	0.784654	-0.834955
1	6200000	-0.155881	0.746007	-0.821705
1	6300000	-0.158336	0.804401	-0.843786
1	6400000	-0.169848	0.760054	-0.941875
1	6500000	-0.142232	0.745483	-0.826982
1	6600000	-0.0202468	0.587074	-0.762777
1	6700000	0.222266	0.283911	-0.868697
1	6800000	0.456836	0.356127	-0.79534
1	6900000	0.307715	0.284502	-0.783358
1	7000000	0.223565	0.335468	-0.765664
1	7100000	0.214283	0.344289	-0.795339
1	7200000	0.205754	0.338107	-0.8138
1	7300000	0.400673	0.247562	-0.801745
1	7400000	0.539074	0.196806	-0.855407
1	7500000	0.510591	0.187585	-0.856583
1	7600000	0.508485	0.140447	-0.886896
1	7700000	0.379287	0.265394	-0.842859
1	7800000	0.320554	0.283083	-0.81847
1	7900000	0.272516	0.293405	-0.818157
1	8000000	0.441515	0.285194	-0.836858
1	8100000	0.536941	0.229944	-0.843945
1	8200000	0.520129	0.179347	-0.840255
1	8300000	0.546349	0.185836	-0.900525
1	8400000	0.582806	0.181686	-0.859517
1	8500000	0.530723	0.160482	-0.854341
1	8600000	0.500403	0.189294	-0.844592
1	8700000	0.448411	0.215458	-0.878235
1	8800000	0.505373	0.182895	-0.884244
1	8900000	0.539574	0.170084	-0.881135
1	9000000	0.550749	0.141964	-0.888107
1	9100000	0.567948	0.126877	-0.887099
1	9200000	0.558249	0.120293	-0.897389
1	9300000	0.50487	0.172314	-0.857914
1	9400000	0.399246	0.215615	-0.853855
1	9500000	0.44834	0.253685	-0.877782
1	9600000	0.428367	0.201603	-0.834223
1	9700000	0.457017	0.251945	-0.823343
1	9800000	0.505938	0.247937	-0.856627
1	9900000	0.580338	0.239311	-0.867781
1	10000000	0.511341	0.20152	-0.849283
1	10100000	0.463572	0.194038	-0.850327
1	10200000	0.44646	0.236553	-0.854971
1	10300000	0.275199	0.302784	-0.810362
1	10400000	0.190464	0.472448	-0.779292
1	10500000	0.00660268	0.577211	-0.842065
1	10600000	0.0111856	0.583218	-0.84937
1	10700000	-0.0237479	0.62034	-0.854574
1	10800000	-0.0520435	0.66921	-0.863957
1	10900000	-0.0766115	0.713592	-0.892259
1	11000000	-0.0714345	0.718741	-0.881341
1	11100000	-0.117657	0.79041	-0.926444
1	11200000	-0.099632	0.804735	-0.923507
1	11300000	-0.047567	0.714306	-0.919267
1	11400000	0.0287077	0.628943	-0.822212
1	11500000	0.14757	0.506871	-0.801781
1	11600000	0.276983	0.46865	-0.81365
1	11700000	0.318533	0.411629	-0.82539
1	11800000	0.283716	0.386635	-0.848171
1	11900000	0.276221	0.383426	-0.841639
1	12000000	0.500192	0.37394	-0.838339
1	12100000	0.460772	0.388864	-0.837511
1	12200000	0.240246	0.482343	-0.833045
1	12300000	0.253038	0.492925	-0.824866
1	12400000	0.13903	0.560098	-0.820727
1	12500000	0.0845194	0.633488	-0.808522
1	12600000	-0.0497024	0.812353	-0.880111
1	12700000	-0.130661	0.924295	-0.934108
1	12800000	-0.14418	0.918586	-0.930843
1	12900000	-0.164578	0.92163	-0.964011
1	13000000	-0.159868	0.915694	-0.972431
1	13100000	-0.157466	0.893071	-0.96362
1	13200000	-0.120002	0.871226	-0.934013
1	13300000	-0.00200288	0.778009	-0.852256
1	13400000	0.173086	0.598661	-0.777105
1	13500000	0.00460614	0.709636	-0.850776
1	13600000	0.113142	0.642056	-0.789322
1	13700000	0.116942	0.633447	-0.825656
1	13800000	0.157852	0.589014	-0.812635
1	13900000	0.365104	0.447496	-0.832503
1	14000000	0.45847	0.3807	-0.832594
1	14100000	0.453781	0.416222	-0.835308
1	14200000	0.180319	0.484206	-0.820617
1	14300000	0.0787762	0.624729	-0.840656
1	14400000	0.116278	0.567605	-0.824368
1	14500000	0.13491	0.529594	-0.816414
1	14600000	0.213644	0.448402	-0.825459
1	14700000	0.452182	0.332892	-0.856128
1	14800000	0.535735	0.28903	-0.842703
1	14900000	0.37682	0.269248	-0.858536
1	15000000	0.319385	0.291422	-0.86593
1	15100000	0.380442	0.308227	-0.86525
1	15200000	0.334275	0.305052	-0.848853
1	15300000	0.295956	0.275729	-0.831496
1	15400000	0.348388	0.295371	-0.841674
1	15500000	0.367157	0.310078	-0.840341
1	15600000	0.316773	0.289204	-0.847089
1	15700000	0.405131	0.250196	-0.806563
1	15800000	0.338841	0.282789	-0.860785
1	15900000	0.425812	0.31161	-0.847869
1	16000000	0.400222	0.251471	-0.829901
1	16100000	0.407744	0.214617	-0.837994
1	16200000	0.456204	0.192273	-0.88019
1	16300000	0.514121	0.215164	-0.890677
1	16400000	0.467655	0.243015	-0.837385
1	16500000	0.482679	0.276292	-0.81665
1	16600000	0.356151	0.276269	-0.831303
1	16700000	0.289437	0.330482	-0.826316
1	16800000	0.271118	0.30074	-0.791628
1	16900000	0.399815	0.38518	-0.78529
1	17000000	0.253486	0.385406	-0.801469
1	17100000	0.276513	0.376391	-0.783609
1	17200000	0.247362	0.369031	-0.791976
1	17300000	0.403135	0.312243	-0.776418
1	17400000	0.31573	0.275984	-0.846605
1	17500000	0.310935	0.33168	-0.823318
1	17600000	0.226881	0.384627	-0.777968
1	17700000	0.0534216	0.579278	-0.793513
1	17800000	-0.0334157	0.656933	-0.838237
1	17900000	-0.0920477	0.753769	-0.885929
1	18000000	-0.136057	0.807964	-0.903551
1	18100000	-0.123967	0.780765	-0.913679
1	18200000	-0.02724	0.690568	-0.809252
1	18300000	0.0497386	0.65131	-0.747695
1	18400000	0.107696	0.62483	-0.766737
1	18500000	0.0805378	0.618939	-0.77165
1	18600000	-0.0503305	0.757383	-0.820096
1	18700000	-0.0401645	0.745238	-0.819553
1	18800000	0.0286453	0.665313	-0.774107
1	18900000	0.0550863	0.696307	-0.754376
1	19000000	0.0715182	0.60079	-0.799284
1	19100000	-0.0266327	0.762574	-0.827492
1	19200000	-0.141919	0.901004	-0.899527
1	19300000	-0.160445	0.894534	-0.911542
1	19400000	-0.154799	0.926031	-0.9214
1	19500000	-0.0845806	0.853077	-0.874047
1	19600000	0.188412	0.64293	-0.764539
1	19700000	0.191836	0.581881	-0.778181
1	19800000	0.0601604	0.659958	-0.776153
1	19900000	-0.0635116	0.802546	-0.875698
1	20000000	-0.106046	0.875908	-0.900567
1	20100000	-0.105876	0.850855	-0.909371
1	20200000	-0.0538513	0.804776	-0.858736
1	20300000	0.0354328	0.685877	-0.806474
1	20400000	0.0504135	0.630837	-0.813656
1	20500000	0.221799	0.496724	-0.79302
1	20600000	0.319105	0.42562	-0.79152
1	20700000	0.292351	0.398822	-0.764931
1	20800000	0.424885	0.324501	-0.771505
1	20900000	0.534275	0.262094	-0.873782
1	21000000	0.465188	0.302823	-0.80158
1	21100000	0.354854	0.29877	-0.802672
1	21200000	0.428363	0.354155	-0.772143
1	21300000	0.370881	0.362078	-0.762796
1	21400000	0.362192	0.273448	-0.765744
1	21500000	0.522091	0.318292	-0.841565
1	21600000	0.313509	0.317268	-0.762365
1	21700000	0.412507	0.369069	-0.773787
1	21800000	0.258936	0.420978	-0.72971
1	21900000	0.179003	0.416967	-0.768389
1	22000000	0.231768	0.407115	-0.772621
1	22100000	0.308502	0.355238	-0.752115
1	22200000	0.364756	0.280618	-0.7541
1	22300000	0.454506	0.329356	-0.806798
1	22400000	0.332896	0.359245	-0.738593
1	22500000	0.193653	0.492231	-0.745507
1	22600000	0.162093	0.493964	-0.737388
1	22700000	0.184495	0.428546	-0.757859
1	22800000	0.107846	0.48253	-0.773094
1	22900000	0.077805	0.602979	-0.73211
1	23000000	-0.0931246	0.801246	-0.865289
1	23100000	-0.17757	0.857665	-0.942417
1	23200000	-0.149052	0.856614	-0.866361
1	23300000	-0.199892	0.759807	-0.842313
1	23400000	-0.0994057	0.682632	-0.776865
1	23500000	-0.164841	0.702491	-0.828057
1	23600000	-0.0798874	0.677786	-0.762235
1	23700000	-0.0884087	0.613996	-0.783844
1	23800000	-0.0399894	0.583073	-0.721106
1	23900000	0.00475005	0.560439	-0.712324
1	24000000	0.0392445	0.514043	-0.694832
1	24100000	-0.112308	0.637715	-1.08756
1	24200000	-0.00743759	0.509242	-0.723309
1	24300000	0.0380746	0.475886	-0.710804
1	24400000	0.106455	0.487555	-0.683513
1	24500000	0.105024	0.45283	-0.687635
1	24600000	0.0682902	0.436095	-0.711745
1	24700000	0.0867594	0.469428	-0.693885
1	24800000	0.0843654	0.458811	-0.701153
1	24900000	0.0611192	0.449075	-0.725404
1	25000000	0.0706659	0.464925	-0.703557
1	25100000	0.172812	0.393959	-0.650174
1	25200000	0.124383	0.397458	-0.714433
1	25300000	0.241998	0.344793	-0.704604
1	25400000	0.199041	0.394806	-0.715981
1	25500000	0.167822	0.400339	-0.720601
1	25600000	0.203851	0.429657	-0.694834
1	25700000	0.119989	0.463689	-0.746044
1	25800000	0.202682	0.395737	-0.749425
1	25900000	0.141489	0.432021	-0.760017
1	26000000	0.0310142	0.548226	-0.776501
1	26100000	0.00784737	0.556719	-0.789745
1	26200000	0.0887957	0.546833	-0.747728
1	26300000	0.161016	0.4819	-0.707578
1	26400000	0.498771	0.369265	-0.771279
1	26500000	0.393669	0.329478	-0.758121
1	26600000	0.330384	0.341727	-0.710573
1	26700000	0.296816	0.49224	-0.715312
1	26800000	0.187863	0.501289	-0.743132
1	26900000	0.357157	0.419108	-0.723322
1	27000000	0.456821	0.333963	-0.776307
1	27100000	0.252523	0.477525	-0.725182
1	27200000	0.181025	0.475806	-0.763804
1	27300000	0.370263	0.456056	-0.750975
1	27400000	0.295553	0.441002	-0.771137
1	27500000	0.288327	0.476576	-0.759181
1	27600000	0.140292	0.593854	-0.781214
1	27700000	0.071914	0.660842	-0.797222
1	27800000	0.384455	0.506841	-0.75106
1	27900000	0.351146	0.495001	-0.742055
1	28000000	0.33407	0.529288	-0.761551
1	28100000	0.16171	0.502814	-0.765343
1	28200000	0.265654	0.487668	-0.744251
1	28300000	0.276785	0.553524	-0.749528
1	28400000	0.242088	0.565706	-0.740476
1	28500000	0.332232	0.512635	-0.726435
1	28600000	0.22845	0.624224	-0.733807
1	28700000	0.105519	0.694612	-0.807775
1	28800000	0.170673	0.642992	-0.771496
1	28900000	0.213906	0.570987	-0.775063
1	29000000	0.390635	0.529686	-0.75458
1	29100000	0.397364	0.450694	-0.74882
1	29200000	0.416299	0.431012	-0.789165
1	29300000	0.376168	0.457435	-0.769389
1	29400000	0.479945	0.482406	-0.762962
1	29500000	0.356061	0.440597	-0.811276
1	29600000	0.400273	0.411224	-0.825449
1	29700000	0.463718	0.450164	-0.75804
1	29800000	0.140006	0.502922	-0.845589
1	29900000	0.307166	0.593408	-0.755677
1	30000000	0.0372447	0.828645	-0.830701
1	30100000	-0.0504547	0.868023	-0.880265
1	30200000	0.068904	0.795666	-0.771121
1	30300000	-0.00226731	0.822352	-0.836333
1	30400000	0.0115103	0.815871	-0.827107
1	30500000	0.0494365	0.820983	-0.814165
1	30600000	-0.0370366	0.875982	-0.861518
1	30700000	-0.00349676	0.85537	-0.82901
1	30800000	0.159529	0.747786	-0.776328
1	30900000	0.340859	0.564996	-0.789952
1	31000000	0.240919	0.661732	-0.792721
1	31100000	0.264365	0.624988	-0.778658
1	31200000	0.308465	0.585962	-0.809723
1	31300000	0.264509	0.615283	-0.800356
1	31400000	0.356787	0.604517	-0.783957
1	31500000	0.333698	0.580777	-0.814343
1	31600000	0.388721	0.560193	-0.798635
1	31700000	0.390047	0.525171	-0.806983
1	31800000	0.407375	0.484252	-0.841125
1	31900000	0.449171	0.499267	-0.816977
1	32000000	0.439121	0.515593	-0.80589
1	32100000	0.321698	0.512387	-0.852183
1	32200000	0.415829	0.489887	-0.840998
1	32300000	0.479551	0.432047	-0.831334
1	32400000	0.53728	0.366397	-0.881268
1	32500000	0.542171	0.410907	-0.843386
1	32600000	0.304368	0.598483	-0.791498
1	32700000	0.113977	0.725296	-0.844787
1	32800000	0.0544176	0.762849	-0.85966
1	32900000	0.0583608	0.763081	-0.856404
1	33000000	0.155208	0.715636	-0.815808
1	33100000	0.237345	0.642462	-0.822408
1	33200000	0.281639	0.571951	-0.817219
1	33300000	0.383702	0.572622	-0.791439
1	33400000	0.35464	0.581927	-0.800829
1	33500000	0.496916	0.444013	-0.837124
1	33600000	0.519565	0.374416	-0.870528
1	33700000	0.394213	0.553287	-0.793696
1	33800000	0.225848	0.707378	-0.787025
1	33900000	0.115089	0.761874	-0.802612
1	34000000	0.142188	0.751439	-0.793993
1	34100000	0.214184	0.71962	-0.798297
1	34200000	0.143246	0.73664	-0.821051
1	34300000	0.110745	0.740967	-0.843604
1	34400000	0.0291666	0.770127	-0.830249
1	34500000	0.074985	0.794505	-0.81205
1	34600000	0.204619	0.714664	-0.805634
1	34700000	0.217699	0.593588	-0.827946
1	34800000	0.231673	0.664661	-0.817601
1	34900000	0.14656	0.695997	-0.828381
1	35000000	0.195922	0.707746	-0.820928
1	35100000	0.183826	0.693907	-0.81013
1	35200000	-0.00348938	0.73788	-0.887966
1	35300000	-0.104674	0.882201	-0.939104
1	35400000	-0.0555108	0.893222	-0.893258
1	35500000	0.0494031	0.904783	-0.815816
1	35600000	0.110527	0.862525	-0.800092
1	35700000	0.169759	0.757121	-0.808045
1	35800000	0.175991	0.65919	-0.871521
1	35900000	0.336365	0.654622	-0.788215
1	36000000	0.135048	0.840312	-0.810797
1	36100000	-0.0242377	0.939937	-0.877249
1	36200000	-0.0526796	0.934552	-0.897378
1	36300000	-0.00642879	0.932479	-0.865341
1	36400000	-0.000515372	0.950823	-0.862044
1	36500000	-0.0235551	0.945612	-0.876005
1	36600000	0.0393385	0.890324	-0.864861
1	36700000	0.0318372	0.869023	-0.861329
1	36800000	0.0429775	0.900684	-0.842319
1	36900000	0.143543	0.673183	-0.864085
1	37000000	0.479148	0.54805	-0.833824
1	37100000	0.481139	0.506752	-0.867725
1	37200000	0.312957	0.712685	-0.809092
1	37300000	0.0599322	0.874288	-0.87469
1	37400000	-0.00260765	0.88957	-0.913442
1	37500000	0.160174	0.827656	-0.83619
1	37600000	0.314924	0.731356	-0.792486
1	37700000	0.30895	0.762956	-0.804692
1	37800000	0.410317	0.596482	-0.856747
1	37900000	0.321114	0.719303	-0.81653
1	38000000	0.0534286	0.978889	-0.85603
1	38100000	-0.105369	1.05789	-0.95487
1	38200000	-0.120372	1.06234	-0.981833
1	38300000	-0.140634	1.05496	-1.01691
1	38400000	-0.152808	1.06444	-1.02538
1	38500000	-0.123628	1.06778	-0.987462
1	38600000	-0.161884	1.0467	-1.01456
1	38700000	-0.125755	1.0384	-0.991451
1	38800000	-0.107699	0.983929	-0.989033
1	38900000	-0.0468335	0.990263	-0.952463
1	39000000	0.0576471	0.940318	-0.913074
1	39100000	-0.0797641	0.995501	-0.956023
1	39200000	-0.0805481	1.04978	-0.952802
1	39300000	-0.0565774	1.05052	-0.955747
1	39400000	-0.0498032	1.05422	-0.935805
1	39500000	-0.0630888	1.05771	-0.959269
1	39600000	-0.0519889	1.07637	-0.967617
1	39700000	0.0310859	0.989366	-0.925046
1	39800000	0.290124	0.783834	-0.860692
1	39900000	0.261767	0.82073	-0.864889
1	40000000	0.291752	0.744591	-0.875333
1	40100000	0.432808	0.640912	-0.871707
1	40200000	0.181186	0.93748	-0.863274
1	40300000	0.161482	0.959488	-0.871678
1	40400000	0.144288	0.942758	-0.903105
1	40500000	0.221237	0.885198	-0.859964
1	40600000	0.221816	0.816069	-0.892886
1	40700000	0.236785	0.83298	-0.876986
1	40800000	0.203517	0.822818	-0.901156
1	40900000	0.263861	0.831009	-0.882858
1	41000000	0.199873	0.865089	-0.8706
1	41100000	0.0862583	0.937229	-0.914008
1	41200000	0.0622417	0.984344	-0.909412
1	41300000	-0.0927031	1.00393	-1.01005
1	41400000	-0.0621688	1.02756	-0.984065
1	41500000	-0.0588558	1.09647	-0.975906
1	41600000	-0.141653	1.08278	-1.02929
1	41700000	-0.125903	1.10799	-1.01909
1	41800000	-0.132863	1.10709	-1.03144
1	41900000	-0.111899	1.08201	-1.00994
1	42000000	-0.0906953	1.09284	-0.996987
1	42100000	-0.100238	1.09101	-1.00804
1	42200000	-0.0482447	1.06474	-0.978367
1	42300000	-0.0920264	1.01029	-1.02012
1	42400000	0.132852	0.971865	-0.899802
1	42500000	0.278049	0.809332	-0.878371
1	42600000	0.426156	0.693777	-0.881568
1	42700000	0.501375	0.615918	-0.876809
1	42800000	0.450423	0.665166	-0.875765
1	42900000	0.362804	0.82237	-0.844729
1	43000000	0.232553	0.926734	-0.878977
1	43100000	0.405494	0.729706	-0.885135
1	43200000	0.559704	0.568905	-0.890031
1	43300000	0.549688	0.511576	-0.924378
1	43400000	0.395918	0.56752	-0.951067
1	43500000	0.483475	0.630652	-0.896019
1	43600000	0.356987	0.719408	-0.901222
1	43700000	0.123007	0.902564	-0.951741
1	43800000	0.0736585	0.986872	-0.968591
1	43900000	0.0318672	1.00138	-0.969451
1	44000000	0.115358	0.966388	-0.963764
1	44100000	0.323041	0.815408	-0.917032
1	44200000	0.433079	0.717778	-0.907307
1	44300000	0.436327	0.675367	-0.92469
1	44400000	0.277499	0.894898	-0.916634
1	44500000	0.142743	0.984942	-0.969598
1	44600000	0.126935	0.985887	-0.99003
1	44700000	0.153022	1.03392	-0.94991
1	44800000	0.21925	0.965165	-0.945987
1	44900000	0.354847	0.82452	-0.930386
1	45000000	0.290543	0.868187	-0.947135
1	45100000	0.416137	0.694089	-0.957872
1	45200000	0.502306	0.638634	-0.943768
1	45300000	0.337121	0.882503	-0.92747
1	45400000	0.170634	1.0564	-0.965722
1	45500000	0.0627368	1.11553	-1.0176
1	45600000	0.0751011	1.12066	-1.01897
1	45700000	0.0119181	1.12945	-1.0619
1	45800000	0.078489	1.09031	-1.02069
1	45900000	0.00342745	1.12587	-1.06305
1	46000000	-0.00836813	1.14879	-1.06036
1	46100000	0.0102431	1.18541	-1.05433
1	46200000	-0.0880448	1.14082	-1.12749
1	46300000	-0.0366038	1.17249	-1.08422
1	46400000	-0.0405789	1.19297	-1.1093
1	46500000	-0.0547652	1.16691	-1.08354
1	46600000	-0.0544624	1.17643	-1.10035
1	46700000	-0.0765042	1.16536	-1.09974
1	46800000	-0.0658979	1.16083	-1.10737
1	46900000	-0.0651592	1.16102	-1.10434
1	47000000	-0.134981	1.11838	-1.16961
1	47100000	-0.0979187	1.13745	-1.13343
1	47200000	-0.0476766	1.16825	-1.11125
1	47300000	-0.0331264	1.15127	-1.09029
1	47400000	-0.0259707	1.15747	-1.08561
1	47500000	-0.0803856	1.14052	-1.12252
1	47600000	-0.00765738	1.14934	-1.05588
1	47700000	0.0587965	1.13265	-1.03449
1	47800000	0.0399685	1.13737	-1.05599
1	47900000	0.0417236	1.10611	-1.04489
1	48000000	0.120941	1.08727	-1.01788
1	48100000	0.0537972	1.12403	-1.06197
1	48200000	-0.0137958	1.16181	-1.09448
1	48300000	-0.0118028	1.17816	-1.08928
1	48400000	0.0189567	1.20946	-1.08999
1	48500000	-0.0724816	1.19159	-1.13491
1	48600000	-0.0352844	1.21637	-1.12671
1	48700000	-0.0472085	1.19541	-1.13608
1	48800000	0.025032	1.16956	-1.09579
1	48900000	0.0342416	1.12283	-1.08129
1	49000000	0.0534122	1.16238	-1.09376
1	49100000	-0.0355432	1.14628	-1.13419
1	49200000	0.118233	1.16231	-1.05798
1	49300000	0.0909632	1.18148	-1.08285
1	49400000	0.0893163	1.16975	-1.09342
1	49500000	0.0568188	1.12368	-1.09865
1	49600000	0.0932335	1.11242	-1.08267
1	49700000	0.0597928	1.13034	-1.10681
1	49800000	0.230506	1.03251	-1.03003
1	49900000	0.428371	0.814223	-0.98822
1	50000000	0.324229	0.960148	-1.00369
1	50100000	0.210978	1.06056	-1.03861
1	50200000	0.0961263	1.04734	-1.08189
1	50300000	0.279862	1.06242	-1.02863
1	50400000	0.258309	1.00868	-1.02806
1	50500000	0.436871	0.81303	-0.993393
1	50600000	0.488253	0.761199	-0.991238
1	50700000	0.49975	0.736588	-0.99786
1	50800000	0.462072	0.773703	-1.00167
1	50900000	0.350077	0.867442	-1.0094
1	51000000	0.294702	0.97879	-1.01853
1	51100000	0.296482	1.01211	-1.02942
1	51200000	0.394737	0.872646	-1.00976
1	51300000	0.516593	0.761067	-0.986099
1	51400000	0.516232	0.746441	-0.989681
1	51500000	0.349096	0.928266	-1.01268
1	51600000	0.158889	1.07035	-1.09058
1	51700000	0.120996	1.0786	-1.10863
1	51800000	0.118311	1.11535	-1.11973
1	51900000	0.149593	1.12253	-1.10514
1	52000000	0.137809	1.13558	-1.1232
1	52100000	0.179193	1.17181	-1.11223
1	52200000	0.193009	1.10728	-1.0996
1	52300000	0.197599	1.10398	-1.09869
1	52400000	0.386032	0.96417	-1.04071
1	52500000	0.335546	0.939623	-1.05909
1	52600000	0.306828	0.976782	-1.06653
1	52700000	0.284892	0.981769	-1.0823
1	52800000	0.374091	0.91205	-1.04773
1	52900000	0.367279	0.939078	-1.05786
1	53000000	0.359236	0.937848	-1.0535
1	53100000	0.398661	0.893648	-1.04953
1	53200000	0.199495	0.980189	-1.11997
1	53300000	0.353828	0.93435	-1.0588
1	53400000	0.432073	0.910728	-1.04294
1	53500000	0.342506	1.00754	-1.07475
1	53600000	0.217806	1.09173	-1.1308
1	53700000	0.233345	1.04852	-1.11982
1	53800000	0.322173	1.00197	-1.0932
1	53900000	0.283853	1.01856	-1.10724
1	54000000	0.33948	0.961698	-1.08959
1	54100000	0.343293	1.00274	-1.08834
1	54200000	0.413027	0.933317	-1.0644
1	54300000	0.422412	0.865031	-1.0726
1	54400000	0.536182	0.729954	-1.03734
1	54500000	0.60909	0.58447	-1.04609
1	54600000	0.482279	0.739898	-1.06524
1	54700000	0.157935	1.03264	-1.16619
1	54800000	0.0578876	1.07237	-1.20522
1	54900000	0.016841	1.0765	-1.22157
1	55000000	0.0632889	1.02124	-1.19868
1	55100000	0.0525936	1.09798	-1.21152
1	55200000	0.0510347	1.14252	-1.21637
1	55300000	0.0905351	1.05845	-1.17923
1	55400000	0.342164	1.06418	-1.10244
1	55500000	0.532775	0.814677	-1.04931
1	55600000	0.620889	0.638113	-1.03429
1	55700000	0.590474	0.76124	-1.02944
1	55800000	0.58671	0.730765	-1.04351
1	55900000	0.608045	0.671868	-1.03714
1	56000000	0.644832	0.606761	-1.03779
1	56100000	0.556813	0.741086	-1.04688
1	56200000	0.479675	0.87682	-1.07183
1	56300000	0.397608	0.989393	-1.09553
1	56400000	0.386051	0.995758	-1.0995
1	56500000	0.32158	1.04585	-1.12704
1	56600000	0.408378	0.997442	-1.09937
1	56700000	0.434475	0.947238	-1.09238
1	56800000	0.516577	0.83883	-1.06324
1	56900000	0.593144	0.78899	-1.03797
1	57000000	0.652033	0.620947	-1.03995
1	57100000	0.656536	0.537301	-1.05576
1	57200000	0.584438	0.683404	-1.0567
1	57300000	0.601665	0.698446	-1.05543
1	57400000	0.492686	0.845569	-1.08885
1	57500000	0.429409	0.883687	-1.11074
1	57600000	0.552701	0.774222	-1.07271
1	57700000	0.589994	0.72319	-1.06493
1	57800000	0.590337	0.68574	-1.07318
1	57900000	0.567442	0.747592	-1.07826
1	58000000	0.519149	0.78311	-1.10094
1	58100000	0.570321	0.750119	-1.08599
1	58200000	0.580527	0.696465	-1.07546
1	58300000	0.585347	0.747197	-1.08108
1	58400000	0.557225	0.828094	-1.08217
1	58500000	0.553551	0.84875	-1.09236
1	58600000	0.227461	1.08028	-1.20466
1	58700000	0.132886	1.14993	-1.24061
1	58800000	0.233603	1.14752	-1.20372
1	58900000	0.304017	1.11157	-1.18495
1	59000000	0.353471	1.05109	-1.16822
1	59100000	0.279045	1.07157	-1.18122
1	59200000	0.256452	1.10201	-1.19962
1	59300000	0.213966	1.11931	-1.21457
1	59400000	0.173521	1.11494	-1.22819
1	59500000	0.152267	1.13941	-1.23577
1	59600000	0.167289	1.12269	-1.21893
1	59700000	0.228916	1.16628	-1.21355
1	59800000	0.135442	1.19914	-1.23833
1	59900000	0.0568866	1.1926	-1.26793
1	60000000	0.115082	1.1972	-1.25568
1	60100000	0.107844	1.22665	-1.27487
1	60200000	0.14176	1.23904	-1.25782
1	60300000	0.0956507	1.24596	-1.26503
1	60400000	0.0551354	1.20923	-1.27846
1	60500000	0.0406724	1.21654	-1.29814
1	60600000	0.0121102	1.19387	-1.30862
1	60700000	0.133102	1.22438	-1.26945
1	60800000	0.107915	1.20084	-1.28591
1	60900000	0.180173	1.16162	-1.25588
1	61000000	0.0862218	1.23363	-1.28908
1	61100000	0.099866	1.26674	-1.30702
1	61200000	0.083552	1.26206	-1.30695
1	61300000	0.0430532	1.25109	-1.32096
1	61400000	0.0534654	1.25512	-1.32491
1	61500000	0.0766868	1.25477	-1.31964
1	61600000	0.080939	1.24417	-1.32861
1	61700000	0.0781534	1.23662	-1.31936
1	61800000	0.0860783	1.2252	-1.31453
1	61900000	0.155376	1.25785	-1.29685
1	62000000	0.121506	1.26653	-1.31862
1	62100000	0.0923952	1.24726	-1.32952
1	62200000	0.141158	1.25631	-1.31022
1	62300000	0.0550952	1.24794	-1.34587
1	62400000	0.178832	1.27137	-1.31394
1	62500000	0.193867	1.29133	-1.316
1	62600000	0.19206	1.25725	-1.308
1	62700000	0.276898	1.23111	-1.28281
1	62800000	0.399863	1.04855	-1.23536
1	62900000	0.409344	1.05175	-1.23686
1	63000000	0.236716	1.20434	-1.29383
1	63100000	0.235189	1.24675	-1.30335
1	63200000	0.240807	1.22906	-1.30173
1	63300000	0.218493	1.22561	-1.29746
1	63400000	0.2637	1.21839	-1.30007
1	63500000	0.384955	1.1352	-1.24972
1	63600000	0.536884	0.868124	-1.18723
1	63700000	0.523152	0.96145	-1.19109
1	63800000	0.476209	1.02087	-1.21983
1	63900000	0.516825	0.951582	-1.20115
1	64000000	0.554776	0.920455	-1.18367
1	64100000	0.547208	0.957893	-1.19676
1	64200000	0.478294	1.09364	-1.23446
1	64300000	0.496149	1.09622	-1.2331
1	64400000	0.499563	1.00252	-1.21976
1	64500000	0.459768	1.13908	-1.25861
1	64600000	0.311927	1.20095	-1.28136
1	64700000	0.318277	1.2088	-1.30384
1	64800000	0.308632	1.21233	-1.30948
1	64900000	0.302026	1.19882	-1.31183
1	65000000	0.191067	1.20356	-1.33582
1	65100000	0.333069	1.204	-1.31053
1	65200000	0.337845	1.1994	-1.31383
1	65300000	0.251984	1.20754	-1.34232
1	65400000	0.33241	1.18625	-1.31625
1	65500000	0.35837	1.14909	-1.29351
1	65600000	0.397315	1.11982	-1.28583
1	65700000	0.383866	1.09006	-1.26728
1	65800000	0.594278	0.922215	-1.20399
1	65900000	0.579237	0.8704	-1.20457
1	66000000	0.496425	1.03208	-1.24921
1	66100000	0.461941	1.04169	-1.26257
1	66200000	0.552954	0.902166	-1.22613
1	66300000	0.640511	0.699472	-1.18568
1	66400000	0.647644	0.743094	-1.19581
1	66500000	0.560637	0.877962	-1.23053
1	66600000	0.465917	1.06174	-1.29435
1	66700000	0.450945	1.11801	-1.31723
1	66800000	0.430096	1.15238	-1.33869
1	66900000	0.367698	1.14585	-1.34009
1	67000000	0.308555	1.13305	-1.35824
1	67100000	0.386294	1.13468	-1.34956
1	67200000	0.467956	1.04714	-1.30368
1	67300000	0.542095	0.980046	-1.28341
1	67400000	0.603407	0.954122	-1.27264
1	67500000	0.59699	0.913498	-1.25742
1	67600000	0.582517	0.894836	-1.26041
1	67700000	0.423674	1.12998	-1.34252
1	67800000	0.272608	1.22045	-1.39459
1	67900000	0.266461	1.23135	-1.40098
1	68000000	0.303814	1.20261	-1.3984
1	68100000	0.329795	1.21349	-1.40444
1	68200000	0.279311	1.19751	-1.40533
1	68300000	0.189172	1.18806	-1.40927
1	68400000	0.210982	1.22676	-1.41768
1	68500000	0.198745	1.27994	-1.43069
1	68600000	0.21739	1.28018	-1.43231
1	68700000	0.149233	1.25392	-1.44772
1	68800000	0.217982	1.29341	-1.46
1	68900000	0.0591168	1.23215	-1.45405
1	69000000	0.164552	1.30412	-1.47327
1	69100000	0.102582	1.26736	-1.46573
1	69200000	0.187741	1.29977	-1.46385
1	69300000	0.116688	1.29182	-1.48179
1	69400000	0.188834	1.30301	-1.46877
1	69500000	0.169542	1.28918	-1.47682
1	69600000	0.167502	1.31211	-1.48757
1	69700000	0.120877	1.28279	-1.47269
1	69800000	0.152173	1.31264	-1.48755
1	69900000	0.110361	1.27669	-1.48239
1	70000000	0.137801	1.24432	-1.46807
1	70100000	0.156345	1.27281	-1.47137
1	70200000	0.18634	1.27515	-1.47681
1	70300000	0.115194	1.24797	-1.48032
1	70400000	0.169441	1.24832	-1.47606
1	70500000	0.199099	1.21799	-1.45601
1	70600000	0.224076	1.22595	-1.46268
1	70700000	0.271344	1.21665	-1.45317
1	70800000	0.394248	1.16104	-1.42635
1	70900000	0.501023	1.05376	-1.3681
1	71000000	0.571914	0.909577	-1.32383
1	71100000	0.515099	0.989784	-1.3402
1	71200000	0.459214	1.08569	-1.37822
1	71300000	0.535019	1.01208	-1.34673
1	71400000	0.413356	0.990523	-1.34606
1	71500000	0.6302	0.867394	-1.29553
1	71600000	0.715376	0.77593	-1.25395
1	71700000	0.642468	0.758971	-1.26443
1	71800000	0.65854	0.770096	-1.26377
1	71900000	0.604407	0.716442	-1.25231
1	72000000	0.750414	0.634289	-1.23634
1	72100000	0.732673	0.63909	-1.23982
1	72200000	0.732049	0.652631	-1.23348
1	72300000	0.751198	0.690273	-1.25468
1	72400000	0.765078	0.725865	-1.25344
1	72500000	0.703142	0.807232	-1.26647
1	72600000	0.67874	0.827467	-1.28094
1	72700000	0.721045	0.743724	-1.26262
1	72800000	0.577294	0.857461	-1.28749
1	72900000	0.448544	0.971705	-1.34257
1	73000000	0.436063	0.964583	-1.33207
1	73100000	0.670007	0.750784	-1.26312
1	73200000	0.660983	0.714759	-1.24885
1	73300000	0.630374	0.794833	-1.26577
1	73400000	0.603813	0.752223	-1.26023
1	73500000	0.65924	0.672762	-1.25324
1	73600000	0.671074	0.712	-1.25091
1	73700000	0.663938	0.729217	-1.25825
1	73800000	0.71532	0.631588	-1.23519
1	73900000	0.719969	0.584965	-1.2253
1	74000000	0.711027	0.491473	-1.20232
1	74100000	0.714608	0.528491	-1.20201
1	74200000	0.7303	0.55341	-1.20071
1	74300000	0.706025	0.470439	-1.1965
1	74400000	0.702856	0.597719	-1.21732
1	74500000	0.756916	0.582452	-1.21502
1	74600000	0.78135	0.333872	-1.17652
1	74700000	0.767633	0.34562	-1.18237
1	74800000	0.760416	0.423244	-1.18518
1	74900000	0.795025	0.435404	-1.18664
1	75000000	0.768196	0.405032	-1.18768
1	75100000	0.789391	0.425781	-1.18854
1	75200000	0.776533	0.532422	-1.20782
1	75300000	0.722889	0.499773	-1.19691
1	75400000	0.764288	0.460273	-1.18819
1	75500000	0.687575	0.446336	-1.1872
1	75600000	0.694161	0.616352	-1.22078
1	75700000	0.725601	0.609984	-1.21766
1	75800000	0.347482	0.726519	-1.28914
1	75900000	0.590055	0.787896	-1.25555
1	76000000	0.714792	0.789727	-1.27173
1	76100000	0.784525	0.592704	-1.22525
1	76200000	0.655104	0.585329	-1.2204
1	76300000	0.732402	0.600181	-1.21659
1	76400000	0.660448	0.693693	-1.23655
1	76500000	0.707999	0.674905	-1.24217
1	76600000	0.719093	0.558169	-1.21884
1	76700000	0.700129	0.478399	-1.20861
1	76800000	0.735327	0.469857	-1.21224
1	76900000	0.675415	0.504691	-1.20817
1	77000000	0.650525	0.578099	-1.22297
1	77100000	0.73216	0.495633	-1.20662
1	77200000	0.760872	0.443804	-1.20129
1	77300000	0.775306	0.404991	-1.19907
1	77400000	0.737667	0.377637	-1.19256
1	77500000	0.748064	0.376962	-1.18989
1	77600000	0.789253	0.397603	-1.19183
1	77700000	0.737155	0.398713	-1.19567
1	77800000	0.728281	0.445148	-1.21219
1	77900000	0.773755	0.459849	-1.20718
1	78000000	0.781909	0.512163	-1.21913
1	78100000	0.751296	0.553656	-1.23073
1	78200000	0.725284	0.561869	-1.23279
1	78300000	0.615845	0.809545	-1.28672
1	78400000	0.597608	0.882184	-1.30649
1	78500000	0.522593	0.913819	-1.31949
1	78600000	0.613679	0.928794	-1.32701
1	78700000	0.662677	0.911768	-1.32202
1	78800000	0.661779	0.875168	-1.30636
1	78900000	0.633223	0.879774	-1.32497
1	79000000	0.665404	0.777513	-1.2935
1	79100000	0.71037	0.753722	-1.26975
1	79200000	0.779586	0.652338	-1.25039
1	79300000	0.717557	0.603124	-1.21731
1	79400000	0.747427	0.583079	-1.23838
1	79500000	0.764177	0.550634	-1.24326
1	79600000	0.726308	0.529073	-1.23057
1	79700000	0.763944	0.541525	-1.23114
1	79800000	0.769154	0.596516	-1.24916
1	79900000	0.617048	0.822963	-1.31031
1	80000000	0.460063	0.958169	-1.36197
1	80100000	0.400326	1.0146	-1.38664
1	80200000	0.453344	1.09862	-1.41991
1	80300000	0.391549	1.09371	-1.42024
1	80400000	0.297877	1.10829	-1.44012
1	80500000	0.326488	1.12924	-1.44841
1	80600000	0.355629	1.1635	-1.46389
1	80700000	0.274487	1.14942	-1.46221
1	80800000	0.343752	1.15755	-1.47132
1	80900000	0.36267	1.1528	-1.47381
1	81000000	0.303555	1.14999	-1.47155
1	81100000	0.198141	1.17699	-1.48316
1	81200000	0.262032	1.17042	-1.48354
1	81300000	0.184132	1.13615	-1.47903
1	81400000	0.263888	1.13554	-1.46861
1	81500000	0.215781	1.11129	-1.46282
1	81600000	0.485289	1.02588	-1.42768
1	81700000	0.618921	0.822296	-1.35433
1	81800000	0.680485	0.727158	-1.33088
1	81900000	0.699329	0.643068	-1.31278
1	82000000	0.715777	0.640214	-1.30358
1	82100000	0.680419	0.707326	-1.33801
1	82200000	0.374817	1.05863	-1.45999
1	82300000	0.234701	1.10433	-1.48437
1	82400000	0.298256	1.10688	-1.49258
1	82500000	0.315086	1.12435	-1.50773
1	82600000	0.387093	1.10957	-1.50398
1	82700000	0.4812	0.996749	-1.44974
1	82800000	0.483125	1.00118	-1.45443
1	82900000	0.546354	0.95885	-1.44058
1	83000000	0.663622	0.794535	-1.38519
1	83100000	0.690364	0.814625	-1.39634
1	83200000	0.577498	0.916792	-1.42208
1	83300000	0.435144	1.05651	-1.49149
1	83400000	0.442877	1.08402	-1.50498
1	83500000	0.397482	1.08492	-1.50514
1	83600000	0.43326	1.09513	-1.51749
1	83700000	0.443801	1.0717	-1.48953
1	83800000	0.514222	1.01019	-1.47331
1	83900000	0.682333	0.824989	-1.40098
1	84000000	0.789221	0.727032	-1.37664
1	84100000	0.751114	0.73119	-1.37409
1	84200000	0.765766	0.725391	-1.36707
1	84300000	0.731531	0.766642	-1.39542
1	84400000	0.737717	0.735254	-1.37906
1	84500000	0.772291	0.774765	-1.39131
1	84600000	0.667117	0.940001	-1.43971
1	84700000	0.636662	0.97222	-1.45753
1	84800000	0.590545	0.991979	-1.47361
1	84900000	0.605185	1.00757	-1.45761
1	85000000	0.640476	0.985046	-1.46802
1	85100000	0.551164	1.02942	-1.501
1	85200000	0.532425	1.05517	-1.50867
1	85300000	0.58923	1.02842	-1.48751
1	85400000	0.570544	0.988054	-1.47894
1	85500000	0.666704	0.941771	-1.4537
1	85600000	0.664528	0.907868	-1.44153
1	85700000	0.688022	0.900495	-1.4465
1	85800000	0.673264	0.88407	-1.4373
1	85900000	0.693081	0.845175	-1.43193
1	86000000	0.671611	0.851485	-1.42986
1	86100000	0.620143	0.891796	-1.44725
1	86200000	0.507904	1.0175	-1.50675
1	86300000	0.543869	0.986429	-1.50049
1	86400000	0.649184	0.858058	-1.45665
1	86500000	0.606111	0.888419	-1.4684
1	86600000	0.607101	0.944403	-1.48418
1	86700000	0.550314	0.995286	-1.51187
1	86800000	0.593724	0.94997	-1.49441
1	86900000	0.683204	0.810451	-1.44235
1	87000000	0.669223	0.843021	-1.45105
1	87100000	0.750728	0.703524	-1.41098
1	87200000	0.69038	0.836418	-1.44888
1	87300000	0.528108	0.987507	-1.50849
1	87400000	0.41954	1.12406	-1.57111
1	87500000	0.340234	1.17023	-1.58422
1	87600000	0.227637	1.19006	-1.58315
1	87700000	0.293474	1.22466	-1.61109
1	87800000	0.219547	1.20285	-1.59264
1	87900000	0.162759	1.21531	-1.60363
1	88000000	0.192746	1.19984	-1.59655
1	88100000	0.245265	1.21178	-1.61273
1	88200000	0.298264	1.18776	-1.6037
1	88300000	0.407122	1.12319	-1.58629
1	88400000	0.300264	1.1391	-1.59493
1	88500000	0.40877	1.13366	-1.59592
1	88600000	0.414252	1.14951	-1.60545
1	88700000	0.336576	1.16388	-1.61525
1	88800000	0.292577	1.16514	-1.60667
1	88900000	0.252487	1.13917	-1.58992
1	89000000	0.417013	1.13492	-1.61157
1	89100000	0.346815	1.1103	-1.59484
1	89200000	0.208565	1.14172	-1.59602
1	89300000	0.3998	1.12222	-1.61139
1	89400000	0.351442	1.1585	-1.61818
1	89500000	0.366405	1.14724	-1.61396
1	89600000	0.322847	1.14842	-1.62126
1	89700000	0.383751	1.12522	-1.61331
1	89800000	0.449235	1.08486	-1.60756
1	89900000	0.533599	0.970137	-1.56163
1	90000000	0.669684	0.772462	-1.48068
1	90100000	0.727197	0.609937	-1.41942
1	90200000	0.7284	0.541361	-1.39416
1	90300000	0.728494	0.624178	-1.43224
1	90400000	0.737334	0.556488	-1.40729
1	90500000	0.758815	0.558799	-1.41252
1	90600000	0.794499	0.523835	-1.40238
1	90700000	0.763075	0.684801	-1.48421
1	90800000	0.714434	0.790642	-1.53132
1	90900000	0.635235	0.917781	-1.59236
1	91000000	0.554008	0.937817	-1.58192
1	91100000	0.578094	0.952057	-1.59643
1	91200000	0.58994	0.96299	-1.59687
1	91300000	0.597938	0.9471	-1.58958
1	91400000	0.627583	0.935362	-1.58642
1	91500000	0.675935	0.905897	-1.57513
1	91600000	0.523006	0.891201	-1.55018
1	91700000	0.600162	0.877632	-1.55835
1	91800000	0.716977	0.86413	-1.57989
1	91900000	0.72096	0.879107	-1.57832
1	92000000	0.62739	0.806902	-1.5322
1	92100000	0.696428	0.775811	-1.52985
1	92200000	0.735874	0.648096	-1.47864
1	92300000	0.708048	0.599969	-1.44544
1	92400000	0.707642	0.628416	-1.46645
1	92500000	0.280029	0.913657	-1.54589
1	92600000	0.197938	1.06957	-1.61204
1	92700000	0.15623	1.10886	-1.62317
1	92800000	0.301328	1.03443	-1.64366
1	92900000	0.0731913	1.11015	-1.71548
1	93000000	0.11124	1.15347	-1.74222
1	93100000	0.105553	1.12019	-1.73241
1	93200000	0.0833452	1.11501	-1.72758
1	93300000	0.0628753	1.10869	-1.71518
1	93400000	0.0936007	1.15855	-1.75132
1	93500000	0.0863874	1.1452	-1.74935
1	93600000	0.192111	1.10732	-1.75148
1	93700000	0.181498	1.09458	-1.73963
1	93800000	0.230771	1.06869	-1.7397
1	93900000	0.175124	1.03762	-1.69395
1	94000000	0.392886	0.972117	-1.74305
1	94100000	0.350781	0.941973	-1.70975
1	94200000	0.535067	0.868511	-1.73221
1	94300000	0.638424	0.687576	-1.63773
1	94400000	0.650099	0.663593	-1.62339
1	94500000	0.628257	0.740229	-1.68379
1	94600000	0.573314	0.816478	-1.71501
1	94700000	0.531878	0.890957	-1.75428
1	94800000	0.393557	0.922041	-1.72495
1	94900000	0.509173	0.871861	-1.72954
1	95000000	0.526018	0.883931	-1.7496
1	95100000	0.563762	0.837891	-1.74146
1	95200000	0.616892	0.751733	-1.69246
1	95300000	0.590674	0.802042	-1.7379
1	95400000	0.543774	0.792023	-1.7033
1	95500000	0.689706	0.627068	-1.64627
1	95600000	0.659978	0.615264	-1.61402
1	95700000	0.715976	0.558864	-1.60242
1	95800000	0.714985	0.535105	-1.58296
1	95900000	0.637684	0.667238	-1.6588
1	96000000	0.568945	0.735384	-1.69
1	96100000	0.552363	0.790987	-1.732
1	96200000	0.586767	0.786156	-1.73235
1	96300000	0.566571	0.795644	-1.73839
1	96400000	0.561789	0.702284	-1.66609
1	96500000	0.660941	0.629349	-1.63655
1	96600000	0.567063	0.744366	-1.70672
1	96700000	0.660644	0.651612	-1.6721
1	96800000	0.453344	0.884953	-1.75405
1	96900000	0.1784	0.977628	-1.70617
1	97000000	0.281751	0.982923	-1.74525
1	97100000	0.345382	0.954803	-1.76199
1	97200000	0.427003	0.906871	-1.76651
1	97300000	0.675338	0.687167	-1.7087
1	97400000	0.743536	0.515819	-1.60815
1	97500000	0.732999	0.522139	-1.60212
1	97600000	0.733522	0.566696	-1.64255
1	97700000	0.67337	0.637826	-1.6631
1	97800000	0.621739	0.712853	-1.69929
1	97900000	0.653901	0.671177	-1.68287
1	98000000	0.767585	0.561221	-1.65042
1	98100000	0.745375	0.442876	-1.55466
1	98200000	0.803885	0.442645	-1.59648
1	98300000	0.781324	0.397811	-1.54897
1	98400000	0.751718	0.352531	-1.4932
1	98500000	0.77623	0.346703	-1.50024
1	98600000	0.765478	0.425074	-1.54295
1	98700000	0.764841	0.440839	-1.55431
1	98800000	0.793682	0.440814	-1.58343
1	98900000	0.784704	0.457847	-1.58954
1	99000000	0.76806	0.455006	-1.57451
1	99100000	0.671865	0.578283	-1.62408
1	99200000	0.699367	0.575233	-1.62943
1	99300000	0.60619	0.706231	-1.71094
1	99400000	0.587006	0.798782	-1.78299
1	99500000	0.473658	0.899222	-1.78462
1	99600000	0.411744	0.932876	-1.79508
1	99700000	0.466596	0.902484	-1.78891
1	99800000	0.638663	0.739704	-1.75858
1	99900000	0.705718	0.636623	-1.70644
1	100000000	0.504593	0.852471	-1.79855
1	100100000	0.453155	0.898965	-1.79479
1	100200000	0.467423	0.884208	-1.79838
1	100300000	0.638939	0.755552	-1.78075
1	100400000	0.708515	0.605362	-1.70215
1	100500000	0.737629	0.518363	-1.63277
1	100600000	0.747301	0.550404	-1.68394
1	100700000	0.63769	0.676997	-1.73001
1	100800000	0.568284	0.77289	-1.77523
1	100900000	0.518684	0.840261	-1.79755
1	101000000	0.484295	0.873013	-1.8064
1	101100000	0.503471	0.880841	-1.82437
1	101200000	0.278152	1.02274	-1.81556
1	101300000	0.210699	1.07814	-1.8246
1	101400000	0.161051	1.10792	-1.82153
1	101500000	0.182118	1.11123	-1.82977
1	101600000	0.132814	1.1213	-1.82497
1	101700000	0.175698	1.12022	-1.8515
1	101800000	0.198407	1.09388	-1.83482
1	101900000	0.213257	1.08656	-1.83675
1	102000000	0.215842	1.07383	-1.83515
1	102100000	0.29203	1.0394	-1.85125
1	102200000	0.277451	1.05975	-1.84471
1	102300000	0.261128	1.04451	-1.83573
1	102400000	0.1644	1.06768	-1.8123
1	102500000	0.195211	1.07664	-1.8406
1	102600000	0.189379	1.05893	-1.8187
1	102700000	0.0840909	1.07097	-1.78075
1	102800000	0.244882	1.07716	-1.86307
1	102900000	0.181348	1.06948	-1.83342
1	103000000	0.127725	1.07756	-1.8202
1	103100000	0.21868	1.03999	-1.83104
1	103200000	0.110212	1.05181	-1.78257
1	103300000	0.0938654	1.03799	-1.77338
1	103400000	0.187082	0.99212	-1.78209
1	103500000	0.348012	0.906114	-1.80288
1	103600000	0.587492	0.653414	-1.73762
1	103700000	0.654714	0.49481	-1.6367
1	103800000	0.64084	0.659143	-1.77271
1	103900000	0.331543	0.917628	-1.81291
1	104000000	0.139654	0.994807	-1.76188
1	104100000	0.123294	0.974578	-1.74604
1	104200000	0.426736	0.881186	-1.83894
1	104300000	0.360717	0.844119	-1.76783
1	104400000	0.473214	0.777287	-1.78215
1	104500000	0.486316	0.73528	-1.74106
1	104600000	0.611291	0.603024	-1.70739
1	104700000	0.750306	0.362359	-1.59325
1	104800000	0.780334	0.315032	-1.5816
1	104900000	0.784931	0.303759	-1.57599
1	105000000	0.766347	0.292997	-1.56197
1	105100000	0.719929	0.386088	-1.57786
1	105200000	0.760102	0.402318	-1.62899
1	105300000	0.739235	0.456218	-1.66312
1	105400000	0.693171	0.53151	-1.68905
1	105500000	0.237493	0.420241	-1.42145
1	105600000	0.681967	0.524922	-1.68253
1	105700000	0.676232	0.493897	-1.65459
1	105800000	0.701532	0.483004	-1.64584
1	105900000	0.745059	0.38512	-1.61907
1	106000000	0.686295	0.307168	-1.51264
1	106100000	0.676083	0.405663	-1.58863
1	106200000	0.613967	0.470907	-1.58999
1	106300000	0.569295	0.505193	-1.59739
1	106400000	0.495608	0.586237	-1.63169
1	106500000	0.39645	0.699439	-1.6734
1	106600000	0.397266	0.690562	-1.66401
1	106700000	0.551224	0.500099	-1.59653
1	106800000	0.643364	0.341679	-1.52189
1	106900000	0.715575	0.206043	-1.47564
1	107000000	0.673155	0.226215	-1.45591
1	107100000	0.703143	0.161768	-1.43801
1	107200000	0.715085	0.137931	-1.41865
1	107300000	0.741957	0.116203	-1.43148
1	107400000	0.691374	0.124045	-1.39895
1	107500000	0.708513	0.098369	-1.40537
1	107600000	0.726927	0.103305	-1.42583
1	107700000	0.683703	0.137993	-1.40709
1	107800000	0.732201	0.11192	-1.40961
1	107900000	0.726416	0.0818951	-1.40114
1	108000000	0.710245	0.122632	-1.40419
1	108100000	0.691813	0.10492	-1.39827
1	108200000	0.738171	0.100587	-1.41015
1	108300000	0.772915	0.0968961	-1.43815
1	108400000	0.744377	0.0760588	-1.41076
1	108500000	0.755285	0.0966756	-1.42322
1	108600000	0.707101	0.119147	-1.41085
1	108700000	0.736628	0.0819868	-1.4042
1	108800000	0.71259	0.068862	-1.38956
1	108900000	0.758739	0.0912157	-1.43101
1	109000000	0.695653	0.137796	-1.42379
1	109100000	0.680646	0.163041	-1.43098
1	109200000	0.685214	0.161841	-1.43241
1	109300000	0.674413	0.194754	-1.4428
1	109400000	0.678516	0.21601	-1.45524
1	109500000	0.64456	0.19935	-1.4415
1	109600000	0.651514	0.192447	-1.44631
1	109700000	0.654667	0.23006	-1.46262
1	109800000	0.631109	0.227741	-1.4627
1	109900000	0.697764	0.184607	-1.46929
1	110000000	0.731813	0.224269	-1.50068
1	110100000	0.653059	0.382895	-1.55739
1	110200000	0.462007	0.616144	-1.65756
1	110300000	0.466426	0.665618	-1.6844
1	110400000	0.349358	0.709502	-1.66743
1	110500000	0.399149	0.741413	-1.72764
1	110600000	0.428951	0.641686	-1.65928
1	110700000	0.604321	0.44652	-1.57913
1	110800000	0.614717	0.390433	-1.54924
1	110900000	0.667786	0.352957	-1.55917
1	111000000	0.65305	0.342894	-1.54077
1	111100000	0.659474	0.333937	-1.54061
1	111200000	0.616707	0.326155	-1.50291
1	111300000	0.720305	0.303531	-1.54916
1	111400000	0.721098	0.269683	-1.52646
1	111500000	0.689144	0.243222	-1.48584
1	111600000	0.639771	0.332673	-1.52511
1	111700000	0.341278	0.738031	-1.68559
1	111800000	0.184668	0.781484	-1.64346
1	111900000	0.246165	0.775438	-1.67104
1	112000000	0.194821	0.81449	-1.67429
1	112100000	0.172872	0.831023	-1.67102
1	112200000	0.343608	0.737873	-1.70274
1	112300000	0.630244	0.406799	-1.59128
1	112400000	0.623881	0.395393	-1.57774
1	112500000	0.732281	0.322082	-1.60336
1	112600000	0.696928	0.240225	-1.51429
1	112700000	0.695932	0.233731	-1.52556
1	112800000	0.724811	0.245373	-1.53598
1	112900000	0.732882	0.248556	-1.55491
1	113000000	0.724633	0.219837	-1.53021
1	113100000	0.736579	0.267304	-1.57638
1	113200000	0.724127	0.25049	-1.55234
1	113300000	0.717259	0.272961	-1.54649
1	113400000	0.70401	0.293389	-1.58241
1	113500000	0.693103	0.315087	-1.56966
1	113600000	0.673519	0.39918	-1.62417
1	113700000	0.716516	0.445892	-1.69018
1	113800000	0.571352	0.570299	-1.70853
1	113900000	0.548841	0.594253	-1.72728
1	114000000	0.557183	0.583526	-1.70875
1	114100000	0.627206	0.537275	-1.72274
1	114200000	0.663522	0.466364	-1.6818
1	114300000	0.642784	0.505748	-1.71908
1	114400000	0.674928	0.466339	-1.70187
1	114500000	0.589192	0.483827	-1.66184
1	114600000	0.720793	0.393631	-1.67387
1	114700000	0.723959	0.311128	-1.61397
1	114800000	0.748613	0.303901	-1.62974
1	114900000	0.699455	0.290345	-1.57697
1	115000000	0.722636	0.293807	-1.60834
1	115100000	0.703548	0.460576	-1.71388
1	115200000	0.688764	0.474755	-1.71985
1	115300000	0.578504	0.622882	-1.77782
1	115400000	0.580376	0.676485	-1.82215
1	115500000	0.515134	0.754455	-1.85389
1	115600000	0.456452	0.705903	-1.78256
1	115700000	0.519322	0.568607	-1.70424
1	115800000	0.61507	0.590348	-1.78774
1	115900000	0.613432	0.574674	-1.76911
1	116000000	0.584961	0.664698	-1.83525
1	116100000	0.488133	0.7482	-1.84852
1	116200000	0.561645	0.711994	-1.86234
1	116300000	0.481593	0.743307	-1.8422
1	116400000	0.622931	0.5818	-1.8041
1	116500000	0.639716	0.610434	-1.83662
1	116600000	0.574587	0.731669	-1.89655
1	116700000	0.39269	0.886592	-1.90578
1	116800000	0.374967	0.904359	-1.91199
1	116900000	0.266531	0.959141	-1.88853
1	117000000	0.254138	0.995198	-1.91136
1	117100000	0.238176	1.00842	-1.91254
1	117200000	0.29148	0.97775	-1.93297
1	117300000	0.170233	1.01916	-1.87208
1	117400000	0.161625	1.02236	-1.89428
1	117500000	0.249829	1.01218	-1.92965
1	117600000	0.237711	1.00884	-1.92399
1	117700000	0.257637	0.985036	-1.9201
1	117800000	0.282543	0.994213	-1.93944
1	117900000	0.309522	0.976551	-1.95836
1	118000000	0.274682	1.00005	-1.96869
1	118100000	0.219959	1.02186	-1.9404
1	118200000	0.155232	1.02762	-1.90831
1	118300000	0.148142	1.02671	-1.90386
1	118400000	0.147968	1.03372	-1.9178
1	118500000	0.0899623	1.02449	-1.87832
1	118600000	0.23417	0.977191	-1.93455
1	118700000	0.288529	0.946021	-1.93583
1	118800000	0.4115	0.839712	-1.93944
1	118900000	0.617792	0.61531	-1.89976
1	119000000	0.708317	0.36534	-1.74946
1	119100000	0.694037	0.399915	-1.76842
1	119200000	0.631121	0.494636	-1.80787
1	119300000	0.642055	0.56216	-1.86675
1	119400000	0.59092	0.648077	-1.91206
1	119500000	0.566091	0.671173	-1.91679
1	119600000	0.561569	0.654462	-1.90667
1	119700000	0.67104	0.392262	-1.7713
1	119800000	0.683344	0.423225	-1.79797
1	119900000	0.702321	0.416362	-1.79273
1	120000000	0.600693	0.555635	-1.8585
1	120100000	0.595278	0.575325	-1.86749
1	120200000	0.498655	0.694121	-1.9068
1	120300000	0.40428	0.8036	-1.93504
1	120400000	0.323429	0.842828	-1.9109
1	120500000	0.283167	0.879809	-1.91335
1	120600000	0.296268	0.87465	-1.91859
1	120700000	0.353736	0.784335	-1.89955
1	120800000	0.497715	0.64018	-1.89093
1	120900000	0.628128	0.482708	-1.85011
1	121000000	0.581367	0.490034	-1.81371
1	121100000	0.670818	0.38449	-1.79338
1	121200000	0.663022	0.368504	-1.77841
1	121300000	0.668653	0.325857	-1.74875
1	121400000	0.696134	0.338257	-1.77522
1	121500000	0.663026	0.426125	-1.85566
1	121600000	0.657665	0.457983	-1.8715
1	121700000	0.654205	0.477282	-1.88867
1	121800000	0.641071	0.500471	-1.90213
1	121900000	0.631977	0.500978	-1.87482
1	122000000	0.623832	0.499515	-1.87014
1	122100000	0.64867	0.422355	-1.83434
1	122200000	0.696567	0.43822	-1.88328
1	122300000	0.619677	0.498597	-1.87814
1	122400000	0.692143	0.398156	-1.86295
1	122500000	0.718246	0.315644	-1.80742
1	122600000	0.697733	0.300655	-1.76879
1	122700000	0.625422	0.467645	-1.86787
1	122800000	0.692059	0.411788	-1.87325
1	122900000	0.605567	0.50468	-1.88398
1	123000000	0.558013	0.52095	-1.87325
1	123100000	0.639166	0.41551	-1.85601
1	123200000	0.639467	0.400681	-1.8637
1	123300000	0.643122	0.420789	-1.86933
1	123400000	0.663176	0.423461	-1.87385
1	123500000	0.490129	0.693483	-1.9554
1	123600000	0.464835	0.736561	-1.96787
1	123700000	0.457529	0.764015	-1.99189
1	123800000	0.476645	0.689694	-1.95584
1	123900000	0.492979	0.629566	-1.93025
1	124000000	0.519269	0.618893	-1.93773
1	124100000	0.410323	0.76404	-1.95363
1	124200000	0.416457	0.768784	-1.96331
1	124300000	0.3858	0.790515	-1.96032
1	124400000	0.377542	0.80676	-1.95925
1	124500000	0.373625	0.834626	-1.98334
1	124600000	0.274535	0.906721	-1.97006
1	124700000	0.174761	0.932558	-1.91833
1	124800000	0.213655	0.920921	-1.94366
1	124900000	0.19983	0.922883	-1.92967
1	125000000	0.0285783	0.954714	-1.82197
1	125100000	0.141712	0.932598	-1.9
1	125200000	0.180141	0.910023	-1.90728
1	125300000	0.266375	0.879315	-1.9568
1	125400000	0.032001	0.974159	-1.8518
1	125500000	0.0818345	0.950746	-1.88045
1	125600000	0.0222393	0.95133	-1.83766
1	125700000	0.106253	0.937849	-1.8746
1	125800000	0.217488	0.843052	-1.8893
1	125900000	0.35775	0.717762	-1.90355
1	126000000	0.501554	0.542303	-1.87977
1	126100000	0.625128	0.30252	-1.76187
1	126200000	0.633965	0.293379	-1.76111
1	126300000	0.64783	0.25366	-1.73884
1	126400000	0.589727	0.339939	-1.77924
1	126500000	0.633915	0.216067	-1.69469
1	126600000	0.592825	0.274962	-1.717
1	126700000	0.606305	0.264335	-1.70998
1	126800000	0.440418	0.193578	-1.4548
1	126900000	0.647254	0.158295	-1.65598
1	127000000	0.616482	0.160951	-1.62312
1	127100000	0.573326	0.207485	-1.62592
1	127200000	0.537622	0.274155	-1.64727
1	127300000	0.475681	0.370651	-1.68658
1	127400000	0.413617	0.480032	-1.74061
1	127500000	0.405082	0.46984	-1.72974
1	127600000	0.503546	0.302132	-1.64729
1	127700000	0.586217	0.132022	-1.5537
1	127800000	0.62316	0.0976274	-1.57532
1	127900000	0.614073	0.098236	-1.55955
1	128000000	0.637861	0.102274	-1.58298
1	128100000	0.619133	0.0995181	-1.56726
1	128200000	0.6297	0.0671828	-1.55082
1	128300000	0.647775	0.0324175	-1.54151
1	128400000	0.682835	0.00729003	-1.53115
1	128500000	0.646692	0.013029	-1.51162
1	128600000	0.649241	-0.0127382	-1.50041
1	128700000	0.649961	-0.0134567	-1.47951
1	128800000	0.666964	-0.0393473	-1.47442
1	128900000	0.687761	-0.0101408	-1.51235
1	129000000	0.640382	0.00475093	-1.4846
1	129100000	0.699925	-0.00815387	-1.52585
1	129200000	0.643312	0.0088059	-1.49248
1	129300000	0.660458	-0.00532322	-1.47323
1	129400000	0.642343	-0.0211054	-1.46822
1	129500000	0.693685	-0.0499239	-1.50278
1	129600000	0.672029	-0.0339579	-1.47662
1	129700000	0.629917	-0.0227109	-1.45175
1	129800000	0.685066	-0.0389665	-1.5124
1	129900000	0.641968	-0.0241672	-1.48867
1	130000000	0.659792	-0.0159066	-1.49249
1	130100000	0.664981	-0.00579856	-1.52116
1	130200000	0.671015	-0.0202033	-1.51895
1	130300000	0.668786	-0.0258831	-1.5091
1	130400000	0.657106	0.00294145	-1.54386
1	130500000	0.656835	0.02047	-1.54902
1	130600000	0.589283	0.0694124	-1.51988
1	130700000	0.650856	0.0370115	-1.56526
1	130800000	0.682474	0.036237	-1.59294
1	130900000	0.668534	0.0364709	-1.57513
1	131000000	0.680565	0.0514815	-1.62352
1	131100000	0.655361	0.0699459	-1.5803
1	131200000	0.665264	0.0768732	-1.61836
1	131300000	0.617041	0.121539	-1.62496
1	131400000	0.599699	0.184616	-1.67716
1	131500000	0.647324	0.23446	-1.77279
1	131600000	0.63021	0.270299	-1.80107
1	131700000	0.636999	0.217293	-1.74116
1	131800000	0.59401	0.236115	-1.71578
1	131900000	0.607945	0.299589	-1.83128
1	132000000	0.622401	0.277803	-1.82178
1	132100000	0.629446	0.269147	-1.82176
1	132200000	0.620018	0.315556	-1.85436
1	132300000	0.561118	0.414406	-1.89906
1	132400000	0.642038	0.289172	-1.83263
1	132500000	0.654841	0.28537	-1.84283
1	132600000	0.615205	0.296142	-1.80584
1	132700000	0.615736	0.302951	-1.82472
1	132800000	0.663946	0.204814	-1.77759
1	132900000	0.66823	0.147756	-1.71245
1	133000000	0.672174	0.169321	-1.73524
1	133100000	0.648437	0.194162	-1.73857
1	133200000	0.675351	0.191927	-1.7632
1	133300000	0.618438	0.406919	-1.95639
1	133400000	0.53031	0.563956	-1.99322
1	133500000	0.164261	0.584696	-1.61614
1	133600000	0.40722	0.734186	-2.02351
1	133700000	-0.0111677	0.864356	-1.74933
1	133800000	0.0355452	0.883582	-1.79083
1	133900000	0.414673	0.703895	-1.99668
1	134000000	0.599734	0.378067	-1.93877
1	134100000	0.561488	0.450369	-1.96335
1	134200000	0.566479	0.503956	-1.98868
1	134300000	0.544625	0.486528	-1.95947
1	134400000	0.551187	0.475825	-1.96127
1	134500000	0.579745	0.427712	-1.95574
1	134600000	0.487856	0.631386	-2.03556
1	134700000	0.0501705	0.868568	-1.81403
1	134800000	0.424064	0.723704	-2.02758
1	134900000	0.416368	0.707296	-2.02757
1	135000000	-0.00394091	0.880987	-1.77013
1	135100000	0.256815	0.748478	-1.90023
1	135200000	0.314866	0.757446	-1.95535
1	135300000	0.511629	0.608459	-2.03578
1	135400000	0.524105	0.516862	-1.97206
1	135500000	0.579332	0.433421	-1.96935
1	135600000	0.585313	0.50641	-2.00134
1	135700000	0.321148	0.724803	-1.95478
1	135800000	0.488561	0.586905	-2.01935
1	135900000	0.460817	0.594189	-1.98276
1	136000000	0.492871	0.555648	-1.98606
1	136100000	0.525011	0.393005	-1.87116
1	136200000	0.424835	0.520062	-1.88087
1	136300000	0.279532	0.683809	-1.8837
1	136400000	0.327709	0.608659	-1.88115
1	136500000	0.426831	0.546957	-1.92611
1	136600000	0.272861	0.669592	-1.88517
1	136700000	0.303801	0.627792	-1.8841
1	136800000	0.352638	0.596385	-1.89579
1	136900000	0.405491	0.532062	-1.9024
1	137000000	0.385881	0.527742	-1.88369
1	137100000	0.404221	0.489791	-1.84841
1	137200000	0.548564	0.341998	-1.90911
1	137300000	0.513051	0.292688	-1.80005
1	137400000	0.614949	0.168756	-1.7754
1	137500000	0.591899	0.151799	-1.72047
1	137600000	0.605446	0.134574	-1.73855
1	137700000	0.556447	0.211324	-1.76742
1	137800000	0.611426	0.195434	-1.83632
1	137900000	0.592518	0.196725	-1.79512
1	138000000	0.593805	0.161299	-1.76289
1	138100000	0.605641	0.155723	-1.75711
1	138200000	0.596996	0.126531	-1.72032
1	138300000	0.621211	0.105146	-1.7295
1	138400000	0.626223	0.13983	-1.74934
1	138500000	0.589151	0.21505	-1.81625
1	138600000	0.549159	0.297341	-1.85446
1	138700000	0.517014	0.303194	-1.83239
1	138800000	0.488397	0.341353	-1.82738
1	138900000	0.514792	0.324053	-1.85021
1	139000000	0.557032	0.277999	-1.86273
1	139100000	0.584188	0.246788	-1.8541
1	139200000	0.615009	0.194195	-1.81224
1	139300000	0.545161	0.245413	-1.79372
1	139400000	0.59853	0.20921	-1.82843
1	139500000	0.610001	0.17361	-1.8029
1	139600000	0.567917	0.251529	-1.84977
1	139700000	0.56053	0.233493	-1.79886
1	139800000	0.521495	0.367231	-1.88569
1	139900000	0.327023	0.673362	-1.96692
1	140000000	0.287932	0.722942	-1.97912
1	140100000	0.237349	0.777682	-1.97768
1	140200000	0.0900518	0.895398	-1.95435
1	140300000	0.0545688	0.939364	-1.94875
1	140400000	0.0411669	0.938261	-1.94088
1	140500000	0.0923183	0.912315	-1.96372
1	140600000	0.0533303	0.939448	-1.96117
1	140700000	0.10817	0.89991	-1.98455
1	140800000	0.15856	0.864412	-2.00684
1	140900000	0.128526	0.871274	-1.9744
1	141000000	0.234434	0.81295	-2.03553
1	141100000	0.331076	0.736986	-2.06914
1	141200000	0.360056	0.629659	-2.00959
1	141300000	0.448029	0.513004	-1.99586
1	141400000	0.467677	0.488015	-1.99895
1	141500000	0.466052	0.428494	-1.92296
1	141600000	0.44832	0.510546	-1.99065
1	141700000	0.406071	0.615974	-2.03837
1	141800000	0.480518	0.455302	-1.99507
1	141900000	0.516947	0.332571	-1.90757
1	142000000	0.403	0.605593	-2.03113
1	142100000	0.0342501	0.959657	-1.99255
1	142200000	0.0917159	0.895863	-1.99892
1	142300000	0.0866103	0.927496	-2.03438
1	142400000	0.174365	0.868366	-2.06143
1	142500000	0.192156	0.840969	-2.08083
1	142600000	0.107934	0.914563	-2.06666
1	142700000	0.117452	0.875982	-2.03731
1	142800000	0.150163	0.846625	-2.05021
1	142900000	0.153133	0.848086	-2.04958
1	143000000	0.182452	0.789236	-2.02452
1	143100000	0.270587	0.711963	-2.05211
1	143200000	0.265301	0.724631	-2.08345
1	143300000	0.356667	0.593634	-2.08011
1	143400000	0.502929	0.285581	-1.95691
1	143500000	0.527062	0.224954	-1.914
1	143600000	0.469255	0.359864	-2.01235
1	143700000	0.450781	0.40072	-2.03927
1	143800000	0.477598	0.324815	-1.98734
1	143900000	0.487219	0.332972	-2.00256
1	144000000	0.378338	0.516617	-2.05671
1	144100000	0.293297	0.627086	-2.05054
1	144200000	0.284898	0.66576	-2.08317
1	144300000	0.284535	0.675071	-2.08794
1	144400000	0.314795	0.591055	-2.05406
1	144500000	0.257592	0.704419	-2.08849
1	144600000	0.189646	0.757738	-2.06561
1	144700000	0.157858	0.770285	-2.02916
1	144800000	0.21002	0.725012	-2.06542
1	144900000	0.373336	0.475406	-2.02391
1	145000000	0.423483	0.353706	-1.98714
1	145100000	0.391341	0.465579	-2.06369
1	145200000	0.338697	0.577116	-2.08029
1	145300000	0.421397	0.414782	-2.04854
1	145400000	0.363795	0.470318	-2.02187
1	145500000	0.401787	0.39286	-1.99669
1	145600000	0.44242	0.368289	-2.023
1	145700000	0.496019	0.271907	-1.9959
1	145800000	0.51571	0.1846	-1.91608
1	145900000	0.543312	0.135365	-1.90076
1	146000000	0.5062	0.230764	-1.9732
1	146100000	0.445272	0.320252	-2.013
1	146200000	0.427157	0.342495	-2.01718
1	146300000	0.309467	0.552373	-2.09121
1	146400000	0.24103	0.637387	-2.07555
1	146500000	0.216057	0.667925	-2.07088
1	146600000	0.218202	0.662701	-2.07754
1	146700000	0.234626	0.622898	-2.05619
1	146800000	0.207975	0.655598	-2.05285
1	146900000	0.229359	0.669463	-2.09369
1	147000000	0.256434	0.63699	-2.10523
1	147100000	0.290919	0.578999	-2.09288
1	147200000	0.335409	0.498292	-2.06323
1	147300000	0.313687	0.492569	-2.02941
1	147400000	0.356288	0.418594	-2.0093
1	147500000	0.424309	0.310795	-2.0076
1	147600000	0.345438	0.266173	-1.6906
1	147700000	0.490088	0.213797	-1.95953
1	147800000	0.492918	0.209671	-1.98439
1	147900000	0.481935	0.190432	-1.92649
1	148000000	0.496335	0.188647	-1.96136
1	148100000	0.398931	0.367719	-2.08861
1	148200000	0.342057	0.429256	-2.07526
1	148300000	0.287508	0.508556	-2.09103
1	148400000	0.303813	0.502539	-2.10448
1	148500000	0.284877	0.519643	-2.09107
1	148600000	0.306844	0.506189	-2.09441
1	148700000	0.343957	0.453812	-2.09396
1	148800000	0.363056	0.398736	-2.06698
1	148900000	0.440556	0.254147	-1.98216
1	149000000	0.377607	0.383419	-2.0681
1	149100000	0.336416	0.452964	-2.08888
1	149200000	0.324902	0.463631	-2.08029
1	149300000	0.336456	0.478192	-2.10761
1	149400000	0.387317	0.401516	-2.10438
1	149500000	0.427627	0.306471	-2.0346
1	149600000	0.317697	0.441332	-2.04036
1	149700000	0.368882	0.367435	-2.04107
1	149800000	0.393613	0.37773	-2.07903
1	149900000	0.274673	0.511501	-2.06513
1	150000000	0.174776	0.677381	-2.0744
1	150100000	0.103195	0.761438	-2.0509
1	150200000	-0.000831644	0.842983	-1.99101
1	150300000	-0.0166914	0.875029	-2.02568
1	150400000	-0.0746119	0.89067	-1.95175
1	150500000	-0.0349159	0.880664	-1.99261
1	150600000	-0.00269839	0.846518	-2.0046
1	150700000	0.0606328	0.813398	-2.07492
1	150800000	0.0509638	0.833328	-2.09171
1	150900000	0.0725311	0.798577	-2.11248
1	151000000	0.0608942	0.822922	-2.11794
1	151100000	0.0430449	0.818237	-2.08853
1	151200000	0.0169831	0.841737	-2.07385
1	151300000	-0.0340987	0.875809	-2.03283
1	151400000	0.00966462	0.85133	-2.07717
1	151500000	-0.0172143	0.876075	-2.05824
1	151600000	-0.0636428	0.910086	-2.03877
1	151700000	-0.0261192	0.878947	-2.08261
1	151800000	-0.0182608	0.868782	-2.07424
1	151900000	-0.00235534	0.852085	-2.0878
1	152000000	0.0258441	0.824051	-2.11124
1	152100000	0.0500638	0.788145	-2.09835
1	152200000	0.105002	0.727412	-2.13311
1	152300000	0.144724	0.66932	-2.14519
1	152400000	0.208605	0.586422	-2.17374
1	152500000	0.263223	0.46806	-2.12067
1	152600000	0.315299	0.375339	-2.08744
1	152700000	0.265563	0.489419	-2.16327
1	152800000	0.202332	0.569773	-2.16426
1	152900000	0.155895	0.640308	-2.15277
1	153000000	0.132288	0.668868	-2.14976
1	153100000	0.0429685	0.740163	-2.08495
1	153200000	0.096308	0.715492	-2.14061
1	153300000	0.106492	0.687108	-2.13765
1	153400000	0.109663	0.664104	-2.1381
1	153500000	0.125041	0.661065	-2.15956
1	153600000	0.0980966	0.691534	-2.15014
1	153700000	0.0749729	0.684614	-2.0705
1	153800000	0.167893	0.610216	-2.20469
1	153900000	0.24169	0.469205	-2.19825
1	154000000	0.223733	0.491775	-2.18513
1	154100000	0.107878	0.64293	-2.16633
1	154200000	0.0694462	0.685716	-2.13389
1	154300000	0.062032	0.709214	-2.16615
1	154400000	0.0364557	0.724031	-2.12087
1	154500000	0.115217	0.617308	-2.1501
1	154600000	0.11484	0.619128	-2.15777
1	154700000	0.153312	0.559906	-2.1434
1	154800000	0.188864	0.503616	-2.1515
1	154900000	0.210907	0.481672	-2.16924
1	155000000	0.127676	0.6293	-2.17985
1	155100000	0.109027	0.653619	-2.21912
1	155200000	0.0666303	0.702736	-2.19636
1	155300000	0.00179203	0.776036	-2.15592
1	155400000	-0.0105501	0.758231	-2.11751
1	155500000	0.00536082	0.738302	-2.134
1	155600000	0.0112441	0.751392	-2.16497
1	155700000	-0.0414945	0.80696	-2.14431
1	155800000	-0.0999644	0.838487	-2.06263
1	155900000	-0.053529	0.794816	-2.121
1	156000000	-0.0491511	0.802304	-2.13479
1	156100000	-0.113096	0.849924	-2.05995
1	156200000	-0.0986165	0.824899	-2.05625
1	156300000	-0.111945	0.827548	-2.04109
1	156400000	-0.0927633	0.812112	-2.05975
1	156500000	-0.148177	0.856571	-2.00053
1	156600000	-0.13602	0.853909	-2.02213
1	156700000	-0.126579	0.844564	-2.04924
1	156800000	-0.146131	0.865728	-2.03825
1	156900000	-0.181258	0.876294	-1.96729
1	157000000	-0.153273	0.852323	-2.01522
1	157100000	-0.184807	0.874615	-1.97857
1	157200000	-0.164166	0.878432	-2.02702
1	157300000	-0.168989	0.855763	-1.99765
1	157400000	-0.0907032	0.786339	-2.06969
1	157500000	-0.0659612	0.753866	-2.06775
1	157600000	-0.0370725	0.731313	-2.06733
1	157700000	0.117629	0.530084	-2.14431
1	157800000	0.23647	0.33793	-2.1239
1	157900000	0.198173	0.401184	-2.12535
1	158000000	0.238534	0.336907	-2.1289
1	158100000	0.26512	0.308073	-2.12058
1	158200000	0.368297	0.150411	-1.99242
1	158300000	0.392493	0.108602	-1.9508
1	158400000	0.386097	0.118075	-1.92892
1	158500000	0.347688	0.176311	-2.01644
1	158600000	0.387778	0.121026	-2.02044
1	158700000	0.374007	0.125846	-1.9605
1	158800000	0.384818	0.116135	-1.97266
1	158900000	0.386388	0.107485	-2.01982
1	159000000	0.411202	0.0607976	-1.91962
1	159100000	0.392926	0.0754174	-1.94935
1	159200000	0.373457	0.11174	-1.97718
1	159300000	0.319583	0.194236	-2.04193
1	159400000	0.235608	0.296705	-2.03401
1	159500000	0.284535	0.225915	-2.0148
1	159600000	0.214744	0.314687	-2.0193
1	159700000	0.206708	0.328642	-2.0525
1	159800000	0.170803	0.379208	-2.08988
1	159900000	0.0925562	0.483487	-2.06264
1	160000000	-0.000380315	0.594345	-2.01703
1	160100000	-0.176865	0.78408	-1.89413
1	160200000	-0.184827	0.803602	-1.92966
1	160300000	-0.200748	0.823936	-1.92995
1	160400000	-0.198849	0.811324	-1.91927
1	160500000	-0.201546	0.812421	-1.90907
1	160600000	-0.185146	0.785641	-1.92818
1	160700000	-0.212341	0.794259	-1.90165
1	160800000	-0.198741	0.775524	-1.90389
1	160900000	-0.176322	0.744542	-1.86784
1	161000000	-0.0858371	0.641705	-1.91555
1	161100000	0.228009	0.251011	-1.98603
1	161200000	0.19326	0.30379	-1.9563
1	161300000	0.131052	0.361368	-1.95188
1	161400000	0.0779438	0.379094	-1.74009
1	161500000	0.217629	0.252611	-1.94172
1	161600000	0.212902	0.24921	-1.90815
1	161700000	0.257299	0.198439	-1.9198
1	161800000	0.278245	0.152227	-1.85042
1	161900000	0.309059	0.115198	-1.82555
1	162000000	0.319382	0.105258	-1.86574
1	162100000	0.305199	0.119141	-1.82827
1	162200000	0.292274	0.129855	-1.86303
1	162300000	0.283515	0.140934	-1.87915
1	162400000	0.248775	0.167301	-1.82288
1	162500000	0.258188	0.164881	-1.82522
1	162600000	0.311692	0.0974576	-1.79645
1	162700000	0.292381	0.108565	-1.78511
1	162800000	0.278328	0.128169	-1.7907
1	162900000	0.31052	0.068151	-1.70439
1	163000000	0.361977	0.0294846	-1.75717
1	163100000	0.39899	-0.0322703	-1.67248
1	163200000	0.421502	-0.0677977	-1.64612
1	163300000	0.412194	-0.0693604	-1.5981
1	163400000	0.430452	-0.0852851	-1.63608
1	163500000	0.425302	-0.0898966	-1.61229
1	163600000	0.415241	-0.0876982	-1.6413
1	163700000	0.403088	-0.0803126	-1.59389
1	163800000	0.423866	-0.0873856	-1.60733
1	163900000	0.378993	-0.0331	-1.68612
1	164000000	0.290025	0.0366491	-1.63591
1	164100000	0.279191	0.0485121	-1.60895
1	164200000	0.317544	0.0136273	-1.59201
1	164300000	0.427773	-0.10936	-1.60186
1	164400000	0.440693	-0.132209	-1.6093
1	164500000	0.442709	-0.131091	-1.64617
1	164600000	0.4369	-0.135704	-1.62086
1	164700000	0.423064	-0.125018	-1.5801
1	164800000	0.418535	-0.112994	-1.61806
1	164900000	0.432488	-0.135263	-1.59363
1	165000000	0.446614	-0.146855	-1.58758
1	165100000	0.432273	-0.131808	-1.57482
1	165200000	0.373341	-0.0558284	-1.59356
1	165300000	0.326954	-0.0190408	-1.61881
1	165400000	0.359271	-0.0518012	-1.5801
1	165500000	0.328674	-0.0216681	-1.59403
1	165600000	0.336105	-0.0266593	-1.62973
1	165700000	0.391462	-0.0870912	-1.62356
1	165800000	0.349802	-0.0354002	-1.5994
1	165900000	0.380029	-0.0829128	-1.58829
1	166000000	0.423107	-0.118207	-1.62498
1	166100000	0.433358	-0.122787	-1.63931
1	166200000	0.374418	-0.0575727	-1.66596
1	166300000	0.338518	-0.0104404	-1.66771
1	166400000	0.38536	-0.0753918	-1.6768
1	166500000	0.395256	-0.0940092	-1.65618
1	166600000	0.377187	-0.0716547	-1.6324
1	166700000	0.397285	-0.0763577	-1.69846
1	166800000	0.400398	-0.061861	-1.75725
1	166900000	0.393797	-0.0839271	-1.70818
1	167000000	0.369152	-0.0626928	-1.68075
1	167100000	0.369275	-0.0512104	-1.70135
1	167200000	0.39612	-0.0862048	-1.73758
1	167300000	0.422418	-0.092073	-1.79244
1	167400000	0.423855	-0.103164	-1.74721
1	167500000	0.420877	-0.119156	-1.74639
1	167600000	0.39861	-0.0857003	-1.76266
1	167700000	0.409638	-0.0771998	-1.77623
1	167800000	0.456264	-0.135129	-1.72137
1	167900000	0.415073	-0.124951	-1.71423
1	168000000	0.413748	-0.113075	-1.72447
1	168100000	0.421529	-0.112812	-1.77278
1	168200000	0.4304	-0.104355	-1.7883
1	168300000	0.396937	-0.0474893	-1.81612
1	168400000	0.366869	-0.0218466	-1.7741
1	168500000	0.297852	0.0570594	-1.776
1	168600000	0.1428	0.280807	-1.92874
1	168700000	0.170918	0.260309	-1.9948
1	168800000	0.145289	0.269302	-1.92111
1	168900000	0.172075	0.244401	-1.98257
1	169000000	0.147502	0.28283	-2.00885
1	169100000	0.134404	0.289238	-2.03599
1	169200000	0.175826	0.249364	-2.03055
1	169300000	0.245225	0.147118	-1.8952
1	169400000	0.299426	0.0707931	-1.95964
1	169500000	0.324559	0.039573	-1.91649
1	169600000	0.310036	0.0564377	-1.95793
1	169700000	0.267256	0.11296	-2.00489
1	169800000	0.249679	0.135712	-2.02966
1	169900000	0.184623	0.221766	-2.124
1	170000000	0.0396525	0.402249	-2.24109
1	170100000	-0.00561652	0.487001	-2.18154
1	170200000	-0.0334276	0.52671	-2.1512
1	170300000	0.00140559	0.47089	-2.19748
1	170400000	-0.0354018	0.527749	-2.19009
1	170500000	-0.0719936	0.587348	-2.16123
1	170600000	-0.128439	0.651857	-2.13297
1	170700000	-0.115021	0.639609	-2.16876
1	170800000	-0.213108	0.749134	-2.06284
1	170900000	-0.219	0.749344	-2.03659
1	171000000	-0.122121	0.64416	-2.15092
1	171100000	-0.163397	0.664712	-2.0598
1	171200000	-0.193598	0.703823	-2.0496
1	171300000	-0.196646	0.706134	-2.0352
1	171400000	-0.182875	0.710914	-2.12101
1	171500000	-0.224884	0.756233	-2.08372
1	171600000	-0.177861	0.710735	-2.13254
1	171700000	-0.148289	0.673811	-2.12698
1	171800000	-0.0286844	0.509062	-2.18846
1	171900000	-0.0148259	0.479429	-2.1851
1	172000000	-0.0569237	0.550917	-2.20267
1	172100000	-0.094698	0.583286	-2.17021
1	172200000	-0.0677151	0.559534	-2.18354
1	172300000	-0.0883577	0.569428	-2.19826
1	172400000	-0.0894958	0.574237	-2.21404
1	172500000	-0.194347	0.7015	-2.1255
1	172600000	-0.221885	0.74751	-2.10539
1	172700000	-0.1795	0.693374	-2.19618
1	172800000	-0.258494	0.762834	-2.07601
1	172900000	-0.234878	0.738349	-2.09797
1	173000000	-0.298095	0.810178	-2.00852
1	173100000	-0.191629	0.689887	-2.18552
1	173200000	-0.264584	0.763636	-1.99855
1	173300000	-0.123424	0.605461	-2.16937
1	173400000	-0.23999	0.738807	-2.0558
1	173500000	-0.274331	0.767913	-2.06287
1	173600000	-0.272312	0.779729	-2.06463
1	173700000	-0.271161	0.777291	-2.0512
1	173800000	-0.256437	0.752429	-2.08484
1	173900000	-0.282182	0.762506	-2.03601
1	174000000	-0.254083	0.74561	-2.09682
1	174100000	-0.261821	0.739416	-2.00839
1	174200000	-0.238072	0.710586	-2.03001
1	174300000	-0.193949	0.667985	-2.11992
1	174400000	-0.169496	0.636401	-2.14256
1	174500000	-0.162541	0.635254	-2.13502
1	174600000	-0.13434	0.599264	-2.13011
1	174700000	-0.147393	0.611226	-2.14658
1	174800000	-0.137602	0.601972	-2.18879
1	174900000	-0.0842832	0.523412	-2.22709
1	175000000	-0.0206827	0.428618	-2.209
1	175100000	0.154063	0.190916	-2.1078
1	175200000	0.196497	0.123306	-2.04876
1	175300000	0.172468	0.164315	-2.08766
1	175400000	0.0874089	0.260162	-2.12596
1	175500000	-0.0688334	0.445301	-2.19407
1	175600000	-0.122126	0.503706	-2.2136
1	175700000	-0.144828	0.536228	-2.17053
1	175800000	-0.158051	0.548578	-2.1723
1	175900000	-0.16678	0.557276	-2.20559
1	176000000	-0.128055	0.496455	-2.20769
1	176100000	-0.131608	0.485862	-2.19571
1	176200000	-0.151691	0.519411	-2.19409
1	176300000	-0.156953	0.516228	-2.17363
1	176400000	-0.189642	0.566817	-2.13874
1	176500000	-0.202368	0.572947	-2.16358
1	176600000	-0.246641	0.64335	-2.13549
1	176700000	-0.22174	0.585443	-2.18982
1	176800000	-0.235824	0.606113	-2.16859
1	176900000	-0.216164	0.58168	-2.18586
1	177000000	-0.23787	0.620556	-2.14767
1	177100000	-0.240514	0.618341	-2.12004
1	177200000	-0.197556	0.56608	-2.1608
1	177300000	-0.173388	0.507706	-2.17378
1	177400000	-0.200532	0.562549	-2.09965
1	177500000	-0.209747	0.546044	-2.1428
1	177600000	-0.286793	0.665449	-2.08112
1	177700000	-0.292527	0.655066	-2.10064
1	177800000	-0.250907	0.596386	-2.14424
1	177900000	-0.243444	0.595842	-2.09544
1	178000000	-0.225609	0.563181	-2.15436
1	178100000	-0.265602	0.623526	-2.11762
1	178200000	-0.269977	0.633505	-2.09542
1	178300000	-0.255258	0.617074	-2.1253
1	178400000	-0.258114	0.596989	-2.09882
1	178500000	-0.233589	0.573276	-2.11992
1	178600000	-0.233891	0.567866	-2.09294
1	178700000	-0.166963	0.491063	-2.11333
1	178800000	-0.100279	0.417083	-2.11801
1	178900000	-0.0983283	0.417479	-2.13136
1	179000000	-0.14518	0.463438	-2.15286
1	179100000	-0.207737	0.543172	-2.08428
1	179200000	-0.122401	0.442965	-2.11279
1	179300000	-0.0573558	0.387541	-2.07759
1	179400000	0.181577	0.0672758	-1.94659
1	179500000	0.245011	-0.0108835	-1.88114
1	179600000	0.285646	-0.0939954	-1.84204
1	179700000	0.298661	-0.122069	-1.80918
1	179800000	0.28752	-0.112132	-1.81842
1	179900000	0.309307	-0.114954	-1.84391
1	180000000	0.295222	-0.102669	-1.83003
1	180100000	0.258036	-0.0512488	-1.86309
1	180200000	0.264159	-0.0780857	-1.87918
1	180300000	0.243846	-0.0539662	-1.90935
1	180400000	0.258975	-0.0726292	-1.86558
1	180500000	0.27522	-0.0886208	-1.86337
1	180600000	0.250328	-0.0660472	-1.85159
1	180700000	0.174964	0.0267718	-1.85468
1	180800000	0.142748	0.0683446	-1.87993
1	180900000	0.218812	-0.0359374	-1.88077
1	181000000	0.212072	-0.0210353	-1.88228
1	181100000	0.151069	0.0279076	-1.85466
1	181200000	0.16351	0.0108324	-1.86662
1	181300000	0.224425	-0.063408	-1.84293
1	181400000	0.25089	-0.101785	-1.87204
1	181500000	0.246472	-0.100825	-1.80358
1	181600000	0.264857	-0.127606	-1.82653
1	181700000	0.252866	-0.114605	-1.78144
1	181800000	0.240296	-0.0782015	-1.83752
1	181900000	0.213261	-0.0797669	-1.82514
1	182000000	0.205821	-0.0523182	-1.74834
1	182100000	0.211219	-0.0694306	-1.79215
1	182200000	0.231547	-0.0884169	-1.77634
1	182300000	0.262295	-0.120171	-1.70925
1	182400000	0.248746	-0.100335	-1.75894
1	182500000	0.227094	-0.0777061	-1.75575
1	182600000	0.236406	-0.103218	-1.79537
1	182700000	0.185062	-0.0236239	-1.80451
1	182800000	0.147883	0.0403791	-1.95689
1	182900000	0.0277735	0.191155	-1.9371
1	183000000	0.0835924	0.140842	-2.02017
1	183100000	0.0315863	0.189119	-1.98729
1	183200000	0.058106	0.142866	-1.97945
1	183300000	0.128161	0.0431757	-1.9098
1	183400000	0.14808	0.0173982	-1.94523
1	183500000	0.0975767	0.102055	-1.98789
1	183600000	0.119354	0.0597717	-1.91782
1	183700000	0.188099	-0.0403897	-1.90579
1	183800000	0.242854	-0.132305	-1.76577
1	183900000	0.241242	-0.122821	-1.73166
1	184000000	0.221441	-0.0985531	-1.7407
1	184100000	0.209474	-0.0829872	-1.80341
1	184200000	0.184309	-0.0449334	-1.79398
1	184300000	0.182974	-0.045676	-1.7843
1	184400000	0.227271	-0.101676	-1.74363
1	184500000	0.209342	-0.0863266	-1.78439
1	184600000	0.186555	-0.0526966	-1.74708
1	184700000	0.157641	-0.00242978	-1.91395
1	184800000	0.109809	0.0551133	-1.90304
1	184900000	0.157137	-0.00642533	-1.95827
1	185000000	0.0843384	0.0951066	-2.03371
1	185100000	0.0680513	0.126836	-2.02498
1	185200000	0.0488219	0.133852	-1.99953
1	185300000	0.116817	0.0576303	-1.97067
1	185400000	0.153499	-0.0159952	-1.92923
1	185500000	0.091202	0.0957611	-1.98378
1	185600000	0.0783421	0.113286	-1.9897
1	185700000	0.0793153	0.0941258	-2.07369
1	185800000	0.0369983	0.162854	-2.05699
1	185900000	-0.0976891	0.337558	-2.04352
1	186000000	-0.138437	0.387886	-1.99579
1	186100000	-0.254849	0.549529	-1.90674
1	186200000	-0.176958	0.441627	-2.0145
1	186300000	-0.0187462	0.245354	-2.0818
1	186400000	0.084543	0.104225	-2.04669
1	186500000	0.021543	0.189054	-2.06616
1	186600000	-0.21319	0.47873	-1.97659
1	186700000	-0.302078	0.610227	-1.91866
1	186800000	-0.335934	0.663112	-1.87475
1	186900000	-0.312597	0.631831	-1.90984
1	187000000	-0.297071	0.606775	-1.89298
1	187100000	-0.0935284	0.311689	-2.09114
1	187200000	0.0288239	0.165432	-2.03322
1	187300000	0.176552	-0.0622573	-1.89213
1	187400000	0.126481	0.0211077	-1.99007
1	187500000	0.046211	0.1252	-2.06636
1	187600000	-0.0456463	0.246746	-2.05212
1	187700000	-0.0124844	0.195992	-2.02956
1	187800000	-0.0430869	0.227548	-2.05099
1	187900000	-0.0743678	0.287375	-2.0336
1	188000000	-0.0791419	0.280579	-2.06769
1	188100000	-0.0852238	0.267397	-2.11734
1	188200000	0.0153223	0.129081	-2.06541
1	188300000	0.136075	-0.0614727	-1.89009
1	188400000	0.151466	-0.060494	-1.92755
1	188500000	0.11248	-0.0112518	-2.00064
1	188600000	-0.106039	0.278961	-2.09396
1	188700000	-0.315746	0.572507	-1.92678
1	188800000	-0.313088	0.58256	-1.84779
1	188900000	-0.195768	0.40545	-2.02004
1	189000000	-0.0776669	0.240752	-2.10117
1	189100000	0.0447693	0.078451	-2.00437
1	189200000	0.0620309	0.049194	-2.01444
1	189300000	-0.0648092	0.229489	-2.04016
1	189400000	-0.180028	0.428953	-1.87434
1	189500000	-0.0132433	0.144259	-2.07886
1	189600000	0.0812464	0.0276288	-1.98389
1	189700000	0.0468299	0.0711933	-1.94828
1	189800000	0.0371294	0.0841475	-1.92305
1	189900000	0.0950041	-0.0123789	-1.96509
1	190000000	0.0547437	0.0506526	-1.93933
1	190100000	0.0963075	-0.0240585	-1.99446
1	190200000	0.0565922	0.0380664	-1.96013
1	190300000	0.107693	-0.0416197	-1.96908
1	190400000	0.0909797	-0.0217481	-1.89325
1	190500000	0.0905088	-0.00439259	-1.88927
1	190600000	0.154704	-0.103303	-1.9057
1	190700000	0.0322341	0.0669518	-2.02698
1	190800000	-0.191336	0.384269	-1.96999
1	190900000	-0.245512	0.449669	-1.97164
1	191000000	-0.152674	0.327395	-2.0246
1	191100000	-0.0600109	0.222859	-1.96831
1	191200000	-0.0132336	0.140319	-1.97406
1	191300000	-0.0891799	0.246197	-2.02451
1	191400000	-0.199693	0.364481	-2.06563
1	191500000	-0.114035	0.241541	-2.07858
1	191600000	-0.135303	0.285898	-2.04185
1	191700000	-0.140824	0.293058	-2.04883
1	191800000	-0.180801	0.347286	-2.00598
1	191900000	-0.249675	0.456296	-1.90171
1	192000000	-0.218718	0.391898	-2.00949
1	192100000	-0.255521	0.417686	-2.05586
1	192200000	-0.382942	0.646744	-1.88263
1	192300000	-0.390391	0.652551	-1.93946
1	192400000	-0.364567	0.608715	-1.91999
1	192500000	-0.362519	0.603152	-1.91477
1	192600000	-0.346999	0.534436	-2.03362
1	192700000	-0.329973	0.52629	-1.95365
1	192800000	-0.331783	0.530799	-1.97869
1	192900000	-0.39484	0.62351	-1.93589
1	193000000	-0.409427	0.67598	-1.91215
1	193100000	-0.400266	0.628769	-1.96022
1	193200000	-0.406034	0.650237	-1.91599
1	193300000	-0.363514	0.534443	-2.03312
1	193400000	-0.412493	0.659176	-1.90419
1	193500000	-0.367754	0.560546	-1.98199
1	193600000	-0.307005	0.453426	-2.05431
1	193700000	-0.329567	0.474761	-2.0107
1	193800000	-0.198534	0.29088	-2.05591
1	193900000	-0.0649324	0.122318	-2.02441
1	194000000	-0.0576006	0.116748	-1.9871
1	194100000	-0.0178468	0.0497692	-2.0017
1	194200000	0.00811083	0.0116262	-1.94257
1	194300000	-0.0129554	0.0424335	-1.96
1	194400000	0.017839	0.0042341	-1.91682
1	194500000	0.0321355	-0.0174447	-1.87717
1	194600000	-0.0454839	0.0651871	-2.03051
1	194700000	-0.111265	0.139191	-2.06368
1	194800000	-0.0804158	0.12974	-1.96377
1	194900000	-0.250904	0.320483	-2.05265
1	195000000	-0.350008	0.472161	-1.98166
1	195100000	-0.395003	0.558489	-1.91526
1	195200000	-0.396577	0.553859	-1.91565
1	195300000	-0.400099	0.552297	-1.93883
1	195400000	-0.435325	0.616939	-1.91818
1	195500000	-0.436231	0.618757	-1.92573
1	195600000	-0.443703	0.640077	-1.9232
1	195700000	-0.323101	0.399382	-2.05343
1	195800000	-0.240272	0.27089	-2.07339
1	195900000	-0.171997	0.19166	-2.0295
1	196000000	-0.0872826	0.0716661	-2.03031
1	196100000	-0.12016	0.206612	-1.83477
1	196200000	-0.13886	0.12334	-2.04374
1	196300000	-0.332494	0.354987	-2.05959
1	196400000	-0.339858	0.380301	-2.04012
1	196500000	-0.390228	0.430322	-2.03098
1	196600000	-0.393019	0.415643	-2.03753
1	196700000	-0.387448	0.397012	-2.0726
1	196800000	-0.429133	0.47693	-2.03581
1	196900000	-0.411107	0.468478	-1.99382
1	197000000	-0.416054	0.487484	-1.92979
1	197100000	-0.348431	0.373043	-2.03175
1	197200000	-0.30862	0.345012	-1.95126
1	197300000	-0.317352	0.366243	-1.94863
1	197400000	-0.462806	0.614861	-1.86263
1	197500000	-0.447546	0.654013	-1.80415
1	197600000	-0.443629	0.500942	-2.02484
1	197700000	-0.446901	0.499757	-2.03841
1	197800000	-0.385456	0.690142	-1.71057
1	197900000	-0.493359	0.603404	-1.99025
1	198000000	-0.49567	0.659451	-1.92492
1	198100000	-0.495554	0.611079	-1.9574
1	198200000	-0.478177	0.559867	-2.03125
1	198300000	-0.505889	0.644049	-1.92538
1	198400000	-0.498452	0.607169	-1.96236
1	198500000	-0.467099	0.534275	-1.99348
1	198600000	-0.50487	0.642112	-1.90476
1	198700000	-0.504713	0.570939	-1.99058
1	198800000	-0.529023	0.643569	-1.95348
1	198900000	-0.481324	0.545781	-1.99302
1	199000000	-0.460063	0.50158	-1.96385
1	199100000	-0.448384	0.49897	-1.96025
1	199200000	-0.427402	0.469615	-1.96037
1	199300000	-0.477803	0.590884	-1.87533
1	199400000	-0.477961	0.54823	-1.94359
1	199500000	-0.395468	0.388903	-2.02373
1	199600000	-0.42128	0.424057	-2.05346
1	199700000	-0.499319	0.524333	-2.03094
[truncated: 20,670 more rows]

## Sheet: b
Figure 2b
Chr.	Chromosome (Mb)	Distance to center	Gccontent (%)	PCGs per Mb	TUCPs per Mb	LncRNAs per Mb
1	79	3.15219	0.401968	6.45207	0.674369	6.48852
2	152	1.68949	0.424431	12.9857	1.02017	7.37811
3	133	2.41366	0.440918	9.88341	1.17427	8.30266
4	131	2.80769	0.415507	8.311	0.993042	8.32627
5	105	2.39045	0.421153	10.3515	1.14804	9.27999
6	172	1.54155	0.445503	12.1339	1.37553	9.06092
7	122	1.95525	0.430991	10.7268	0.993072	9.12642
8	139	2.73958	0.394738	5.21709	0.712403	7.21038
9	140	3.01563	0.412196	8.49389	0.917483	7.76277
10	69	1.72362	0.426355	5.96891	0.9804	9.77516
11	79	2.83251	0.405517	4.58507	1.03575	8.28597
12	62	2.25356	0.476311	17.5642	1.88303	10.2593
13	208	3.12461	0.399059	6.75356	0.724796	6.93116
14	142	2.72618	0.432506	8.69102	0.994671	7.99264
15	140	2.57227	0.398813	6.08919	0.811892	7.25006
16	80	2.47109	0.403317	4.99098	0.913136	7.74289
17	63	2.03316	0.445606	9.90644	1.13396	9.02446
18	56	2.52743	0.430772	7.69877	1.1432	9.21709

## Sheet: d
Figure 2d
GC content			PCGs per Mb			PCG expression (TPM)
A	B		A	B		A	B
0.4593	0.47258		2	1		71.8451	0
0.49644	0.48774		2	0		6.34316	1.97481
0.55569	0.46453		0	1		12.3168	2.24727
0.5757	0.43129		0	0		1.28767	1.22556
0.57634	0.4654		1	1		0.559975	4.13658
0.50948	0.40423		5	0		31.0999	0.665231
0.52368	0.43899		0	0		15.3197	0.00623056
0.50606	0.453		0	0		8.71621	0.0833377
0.56736	0.41684		1	0		1.95581	5.49683
0.53943	0.39709		0	0		0.83019	23.9306
0.54127	0.38558		0	0		123.362	0.52514
0.52546	0.38398		0	0		4.23073	0.791565
0.58203	0.38206		1	0		0.581705	1.43005
0.58753	0.3795		0	0		0.955895	0.98596
0.57769	0.4082		1	0		0.221024	0.617293
0.60596	0.40605		2	0		29.2652	0.00407501
0.52595	0.37859		1	0		25.6899	0.669522
0.55736	0.37766		0	0		0.102154	22.7025
0.53578	0.37156		0	2		0	0
0.54617	0.37783		2	1		0.30334	6.38418
0.51866	0.38776		2	0		5.93582	0.425979
0.5258	0.39274		2	0		26.2387	0
0.52887	0.40389		1	0		2.76709	0.754655
0.53297	0.41829		0	0		200.637	0.299894
0.55538	0.39009		0	0		46.7896	0.418937
0.54135	0.40693		2	0		158.894	4.92389
0.50322	0.43905		0	0		3.31806	0
0.42393	0.43631		0	0		7.95122	0.520764
0.42921	0.43061		0	0		2.17491	7.92024
0.43438	0.4454		0	0		0.12397	0
0.46318	0.46514		0	0		2.08324	0
0.46051	0.42045		0	0		0.227909	18.8287
0.38013	0.40104		0	0		21.0088	10.7404
0.37827	0.40858		1	0		0.0573638	0.533764
0.48229	0.39901		0	0		10.7717	0.757548
0.43007	0.37673		0	0		0.0847153	0.879077
0.48474	0.38473		1	0		53.5263	0.0263624
0.52341	0.39137		0	0		113.588	0.226439
0.46049	0.39111		0	0		11.0224	0
0.45789	0.40663		2	1		75.9307	0.110282
0.46709	0.39254		0	0		8.15224	64.3631
0.47782	0.36372		2	1		2.35348	7.24898
0.51571	0.37034		1	0		1.61937	1.32434
0.52653	0.35652		1	0		22.2336	0.789397
0.49927	0.36791		4	0		8.01834	0.0305349
0.45552	0.37791		3	0		25.4089	0.352815
0.45516	0.38679		0	0		0.619391	0.012999
0.48201	0.39502		0	1		9.14146	0.0167613
0.46577	0.38371		0	0		1.23577	0.21995
0.48281	0.38961		1	2		27.7265	0.031155
0.4875	0.40259		0	0		5.91567	2.43749
0.43502	0.39251		2	1		6.42492	0.117647
0.44116	0.39007		0	0		0.747306	0.0627553
0.5063	0.39542		1	0		84.124	0.250972
0.48822	0.4142		3	1		2.69378	0
0.5142	0.36644		0	0		8.80977	0.334764
0.45508	0.38723		0	0		1.0213	0
0.447	0.38509		2	1		20.024	0.407944
0.42474	0.39276		2	0		3.19445	0.271144
0.51498	0.37783		0	0		9.71033	0.04117
0.47414	0.39178		1	0		25.9466	0.0530554
0.45034	0.37347		2	0		0.612414	1.39691
0.49178	0.36031		0	0		6.20491	1.4339
0.47712	0.35398		0	1		1.18269	1.18202
0.47809	0.36843		0	1		14.3172	0.79158
0.44077	0.38296		3	0		4.22201	0.960281
0.49975	0.39259		0	0		15.9314	0
0.44757	0.37474		0	0		5.4877	0.0246897
0.42074	0.38298		0	0		17.7909	3.70718
0.40283	0.38204		0	0		3.39656	0
0.4253	0.38695		0	0		11.321	0.00526779
0.42079	0.39293		1	0		5.35114	0.507272
0.41719	0.35619		0	3		8.95226	0.016494
0.42694	0.36127		0	0		4.72318	12.5071
0.40878	0.35132		0	0		83.0884	3.32877
0.39545	0.35316		1	0		2.20177	0.920498
0.45185	0.35169		0	0		6.73531	0.0109925
0.45465	0.33793		1	0		11.1047	0.00216342
0.46156	0.34662		0	0		0	4.8006
0.47569	0.33504		0	0		1.53832	0
0.38397	0.33684		0	0		0.137885	0.25491
0.41978	0.33403		2	0		0.298244	0
0.44641	0.33205		1	0		0.0433312	8.6334
0.44987	0.39957		0	3		0.97233	0.496166
0.42251	0.43312		0	0		0.467	0.30381
0.40152	0.40807		0	0		6.43843	0.173935
0.39469	0.39971		2	0		1.42933	0.654989
0.41496	0.37867		1	1		25.4525	26.9826
0.38972	0.37408		0	0		3.06782	16.5057
0.41179	0.3935		1	0		11.9164	0.412148
0.418	0.37615		2	0		0.054239	1.80537
0.41933	0.37861		0	0		12.1821	1.53655
0.42831	0.38191		0	1		54.4999	1.74818
0.38272	0.37724		0	0		0.615355	1.35982
0.41367	0.37607		1	0		10.4346	0.047173
0.39401	0.38178		0	0		28.4798	0.353325
0.42041	0.39997		0	0		8.43222	0
0.42181	0.39273		3	0		35.1357	0.590949
0.4488	0.39278		1	0		12.6608	0.143033
0.44873	0.40424		0	1		34.7117	2.59392
0.44195	0.36066		1	0		12.2348	0.356421
0.46196	0.35026		0	0		26.6757	0.438647
0.44292	0.35542		0	1		133.629	0.0169227
0.45146	0.36197		1	0		7.16663	10.9461
0.43957	0.35954		0	1		8.25119	0.310697
0.43341	0.36433		1	1		0	0.705772
0.43815	0.3585		0	0		4.71109	0.314801
0.45402	0.36334		2	0		0.79082	2.27613
0.45597	0.38056		0	4		102.722	5.03661
0.46202	0.38999		1	0		35.3241	0
0.46886	0.37943		4	1		43.0748	41.4154
0.46176	0.3599		3	0		2.05513	0.396009
0.39407	0.36271		4	1		49.0843	0.0106499
0.40854	0.37034		2	0		12.9418	0.311165
0.44217	0.35958		2	0		1.86722	1.36567
0.40286	0.35889		0	0		4.10092	0.00380821
0.42448	0.35969		1	1		0.475814	0
0.43629	0.36277		0	0		49.5406	0.00356253
0.44213	0.37906		0	0		0.913784	0.411278
0.42671	0.40323		0	0		25.5005	0.44536
0.42023	0.39957		0	0		11.4059	0.251552
0.4151	0.39466		1	0		18.571	158.195
0.41383	0.38295		0	0		18.4429	1.85304
0.4521	0.3667		0	0		0.0306062	4.24372
0.44958	0.36584		0	0		9.96493	0.445988
0.42899	0.35777		1	0		2.01444	0.302042
0.43755	0.37496		0	0		0.97543	0.633483
0.40709	0.35331		0	0		13.3238	16.9803
0.35375	0.35264		0	1		0.0397045	1.78412
0.37861	0.36904		1	0		0.565003	1.51392
0.38945	0.37274		1	0		22.2455	13.575
0.36194	0.36832		1	0		0.400282	1.99348
0.38006	0.38131		1	0		0.240484	0.124761
0.38254	0.36442		0	1		9.65062	0.455501
0.37523	0.35591		0	0		6.58702	3.27338
0.37651	0.35441		0	0		1.15292	0.0747863
0.39111	0.34708		0	0		75.7604	0.509422
0.40481	0.34924		0	0		0.702482	0.0209399
0.418	0.35128		1	0		5.86183	0.560454
0.41308	0.36599		1	1		7.76742	1.11752
0.39653	0.37982		0	0		1.07607	0.222575
0.40811	0.36279		1	0		38.8358	0.256094
0.40031	0.34996		3	0		0.0325521	0
0.40704	0.35439		0	0		0.158962	0
0.41283	0.3532		0	0		0.669613	0
0.41219	0.38146		2	0		35.2665	0.0705123
0.41681	0.3763		2	1		2.44702	0
0.4092	0.37916		0	1		0.0243389	0
0.41038	0.3669		0	2		14.7329	0.0228541
0.38735	0.35777		1	0		8.93195	0
0.40624	0.35373		1	0		1.66495	0.750755
0.39767	0.35571		1	0		0.309115	2.65799
0.40681	0.35606		0	0		959.461	19.1767
0.3884	0.34252		0	0		0	0.172514
0.3977	0.35542		0	0		0	0.189252
0.37469	0.34398		0	0		0	0.108187
0.37751	0.33588		1	1		0.358669	0.416877
0.33715	0.33566		0	1		49.2257	0.0108474
0.34776	0.33073		1	0		0.81793	0.403526
0.35261	0.34866		0	0		0	0
0.35432	0.36699		0	0		0	0.421311
0.3435	0.3715		0	0		0	1.75815
0.36058	0.363		0	0		0	0.163503
0.36324	0.40228		0	0		0.470976	0.484409
0.36915	0.38624		0	1		52.3404	0.0966924
0.3688	0.3896		0	0		21.4459	0.0386806
0.38236	0.38579		0	1		2.96508	12.433
0.3866	0.38367		0	1		18.3243	0.0825389
0.38657	0.39717		1	0		1.01254	0.51887
0.38862	0.3833		1	1		13.9464	0.165725
0.40689	0.39628		1	2		71.3542	0.163108
0.41064	0.38369		2	0		0.173556	0.00723636
0.37543	0.37194		0	0		1.11183	0.493196
0.40084	0.37902		2	4		10.9707	2.75488
0.40755	0.38043		0	1		0.59732	10.5232
0.4204	0.40721		0	0		55.2455	0.083038
0.42409	0.39203		1	0		0	0
0.41116	0.36452		1	0		4.12797	0.0034512
0.42823	0.37005		1	0		108.3	8.57037
0.42708	0.37333		1	0		10.7508	0.754588
0.41614	0.35611		0	0		45.4399	0.2957
0.41369	0.35441		0	0		42.5845	12.2957
0.39906	0.3463		0	1		11.0459	3.41953
0.40835	0.34309		1	0		15.0026	24.8191
0.40116	0.35158		0	0		19.5246	0.240749
0.41292	0.35332		2	0		1.05019	0.15385
0.41296	0.34437		1	0		1.97354	0.00328852
0.41009	0.33454		1	0		0.2466	1.13266
0.39548	0.3374		2	1		25.2325	7.56441
0.39948	0.34013		0	0		275.662	0.0372025
0.41468	0.34798		0	0		0.829314	0.0242488
0.41793	0.34675		1	0		195.737	0.751709
0.37864	0.35174		1	0		10.2596	0.10668
0.40386	0.35068		1	0		9.33253	0.283509
0.39729	0.35062		0	0		0	3.80534
0.39015	0.35341		1	0		24.2074	0
0.37031	0.34948		0	0		6.06826	6.50068
0.3787	0.34889		0	0		6.3921	0.332935
0.3712	0.34316		0	0		5.27687	0
0.375	0.33803		1	0		15.6073	6.23109
0.3616	0.34145		0	0		14.4127	0.0715147
0.40783	0.34343		1	0		17.384	16.2453
0.36837	0.34539		2	0		0.0664756	0.00793502
0.39865	0.35091		1	0		6.77792	0.58509
0.41227	0.35936		1	0		3.25861	0.0809501
0.40646	0.34551		0	0		8.23314	0.309881
0.39635	0.35192		0	0		0.191896	0.704274
0.40991	0.35569		0	0		43.1093	0.692964
0.41362	0.34608		0	0		36.1134	2.0728
0.41573	0.34511		1	0		12.6377	0
0.42216	0.36163		0	1		19.664	0.469648
0.43148	0.36568		1	0		0.181137	0.00401036
0.40119	0.37626		2	0		14.8158	4.09044
0.41603	0.35426		4	0		0.204934	1.05375
0.39221	0.37862		4	0		45.8928	3.31896
0.39369	0.35847		6	0		6.30631	1.92916
0.38519	0.36672		1	0		83.2646	0.000942683
0.39016	0.3703		0	0		47.5485	0.00656655
0.37796	0.37887		0	0		0.273893	0
0.37817	0.36907		0	0		19.2365	0.0166696
0.37909	0.36236		1	0		3.45971	10.0428
0.39102	0.37956		1	1		0.016685	0.473328
0.39153	0.35937		0	0		17.7885	0.160247
0.37851	0.37673		2	0		2.14645	0.421848
0.39631	0.38355		1	0		1.58632	0.00491876
0.40743	0.39391		0	1		0.238768	0.174548
0.39471	0.39656		0	0		7.97456	0.484595
0.40777	0.40511		1	1		12.8676	0.0280528
0.40206	0.40967		1	1		40.7132	0.117777
0.39387	0.38978		0	0		12.6789	0
0.40653	0.37618		1	0		261.961	1.17591
0.39808	0.38874		1	2		9.55811	0.0948642
0.39365	0.39144		0	0		0.312329	0.517448
0.39974	0.38438		1	0		1.73214	0.258206
0.3783	0.36996		1	0		0.462451	0.0174017
0.41423	0.36382		1	0		19.3175	0.806853
0.4154	0.40312		0	0		15.047	0.498269
0.40292	0.37883		0	0		0.847404	0.286907
0.36438	0.39118		0	1		0.758277	38.048
0.34888	0.38599		0	0		9.4125	0.314181
0.35859	0.38895		0	0		7.72406	0
0.3592	0.39167		3	0		0.673242	0.207304
0.37496	0.40368		1	0		0.982809	10.254
0.38196	0.45013		0	3		18.725	2.29701
0.36265	0.40492		0	3		38.8864	0.0277309
0.37241	0.39183		0	0		0.132547	0.14808
0.35369	0.41154		0	2		18.3795	11.3154
0.35894	0.39808		0	0		0	4.44504
0.39235	0.38479		1	1		16.2935	0.0956876
0.3741	0.38644		1	0		88.1035	0.637287
0.37891	0.377		0	0		10.4394	0.262914
0.39423	0.38609		2	0		7.03811	41.245
0.40341	0.39784		1	1		41.7129	0.00847403
0.38905	0.3802		1	0		0	0.528283
0.41666	0.42317		1	0		0.710379	0
0.3997	0.4049		1	1		15.4534	0.251836
0.36892	0.41062		0	0		12.3512	0
0.38246	0.38482		1	0		0.0739113	0.671382
0.38424	0.384		2	1		1.80903	0.316016
0.37685	0.38512		2	0		24.6579	0.00615045
0.364	0.40227		1	0		4.41145	0.0247026
0.36103	0.39208		0	0		0.0288396	1.80407
0.37996	0.37779		1	0		123.141	0.621628
0.38293	0.38989		0	0		4.49863	0.737571
0.38215	0.39346		1	1		4.12009	0.93411
0.36529	0.41737		0	0		0.907593	0.0691363
0.38318	0.38544		1	1		6.48295	1.49265
0.40779	0.40914		2	2		4.98269	0.158582
0.41266	0.38636		1	0		0.329921	10.576
0.35878	0.38284		0	1		3.81158	0.101706
0.37511	0.41542		0	0		109.144	0.00690081
0.42483	0.44651		0	0		24.0235	0.934471
0.39586	0.38362		1	0		0.241402	1.27663
0.38138	0.38533		2	2		4.26423	0.000803959
0.41162	0.3828		1	0		99.0028	0.217857
0.36071	0.36982		3	0		33.5215	0
0.41163	0.37508		1	0		1.33737	0.0111682
0.37494	0.37463		1	0		87.8928	4.08084
0.38356	0.36385		1	0		3.91165	0.00283767
0.3914	0.35847		1	0		0	0.0408643
0.36201	0.37118		1	0		1.68179	3.60216
0.40132	0.36317		1	0		438.736	0.193475
0.38171	0.35655		0	0		3.65194	0.266793
0.38609	0.35093		1	0		0.054904	0.484117
0.4052	0.35663		1	0		0.296818	1.29819
0.39434	0.34961		0	0		3.89014	0.00253195
0.40945	0.34797		0	0		9.18924	0.163567
0.42828	0.34635		1	0		0.270056	0.239426
0.38376	0.34892		2	0		13.4277	0.971783
0.4026	0.35119		0	0		0.405117	11.933
0.40604	0.36124		1	0		14.5075	13.585
0.37312	0.35132		2	0		2.64544	1.19492
0.40545	0.3619		4	0		0.0443853	0.779686
0.39169	0.36606		1	0		5.32368	0.722556
0.38147	0.34307		2	0		13.188	0
0.39207	0.35966		1	1		0.562235	0.0213434
0.41605	0.35499		0	1		0.248103	0.00274668
0.42563	0.35873		0	0		5.68624	0
0.35535	0.34715		0	0		8.11263	0
0.39611	0.34834		1	0		23.8308	3.29299
0.39996	0.34538		4	0		9.92804	0
0.4293	0.33535		0	0		3.05622	0.0436666
0.43072	0.33951		2	1		4.85329	0.174759
0.41905	0.34841		2	0		2.16268	0.205357
0.44847	0.34301		0	0		2.31999	0.135617
0.4202	0.33737		0	0		30.8771	13.7307
0.41631	0.33329		3	0		33.1703	0.949386
0.4415	0.34079		0	0		26.4612	2.33439
0.41836	0.3399		0	0		0.567561	0.0582779
0.4137	0.34881		0	0		0.369393	1.46004
0.42774	0.3439		2	0		3.56727	5.18501
0.4338	0.34846		0	0		84.4239	0.0530059
0.42198	0.34457		0	0		0.647108	1.69223
0.36817	0.3484		1	0		0.302457	0.142292
0.36586	0.35927		2	1		2.05797	1.04334
0.39426	0.35531		1	0		40.757	0.170506
0.44009	0.35544		0	0		0.00503779	2.12572
0.39571	0.35434		3	0		0.0383834	0.00609418
0.3813	0.36452		3	0		11.2798	1.56631
0.42563	0.35945		2	0		22.4108	2.39052
0.34618	0.36482		0	0		29.1354	0.73514
0.3664	0.37093		1	0		0.308492	0.449671
0.41929	0.36949		0	1		0.0473548	0.281415
0.41449	0.37337		0	1		6.22068	0.448444
0.39957	0.38542		1	1		0.0681891	2.2095
0.39669	0.4035		0	2		26.9742	0.0216412
0.38989	0.38826		1	0		2.79617	1.71695
0.41962	0.38878		0	0		11.3858	0.0852461
0.41309	0.35792		0	0		3.60298	2.70784
0.41738	0.37131		0	1		7.85206	0.0485195
0.45083	0.34242		1	0		0	43.5222
0.35562	0.35751		0	0		14.843	0.225111
0.38735	0.35081		2	0		0	0.0133022
0.40818	0.35138		0	0		24.4036	12.3437
0.42282	0.34652		1	0		37.5792	19.7
0.44874	0.34418		3	0		25.7801	0
0.42898	0.35001		0	0		0.00837021	0
0.3737	0.34375		1	0		0	0.432049
0.36651	0.37495		0	0		23.1165	0.688779
0.41057	0.3693		2	1		106.344	0.152759
0.43424	0.38493		0	1		9.93914	0
0.42756	0.38799		0	0		82.1268	0
0.4491	0.39225		1	0		109.97	8.57432
0.41212	0.41074		1	0		105.266	0
0.38705	0.40873		1	0		1.44232	0.00794477
0.39691	0.42372		1	0		10.073	12.93
0.42799	0.38018		1	0		13.4531	0.112455
0.3915	0.39306		2	0		1.04398	1.76765
0.37893	0.39135		0	1		1.51274	1.00622
0.37794	0.3813		0	0		3.01063	0.38058
0.44008	0.38725		1	0		2980.05	1.49753
0.45747	0.38181		0	0		0.21967	1.57709
0.4377	0.41632		0	1		0.123779	0.377774
0.43188	0.38372		1	0		8.29595	0.0581884
0.40182	0.3483		0	0		60.1238	158.757
0.3737	0.37165		3	0		7.25443	0.493097
0.37741	0.37277		1	0		11.3927	510.575
0.41281	0.36438		0	0		0.947894	0.228181
0.40773	0.387		1	1		28.1732	1.35552
0.44986	0.35239		5	0		0.51941	4.92113
0.40174	0.35873		2	0		15.0321	0.750777
0.39787	0.35786		1	0		6.42336	0
0.42177	0.34497		0	0		33.1644	7.15572
0.36376	0.32927		2	0		0.649116	5.6235
0.37211	0.33183		0	0		15.0881	2.76177
0.40797	0.35784		2	0		3.17985	5.37861
0.4253	0.33176		2	0		1.56881	0
0.40499	0.35878		0	0		609.371	0.0503143
0.38135	0.34492		1	0		1.9514	1.11411
0.37974	0.35509		2	0		25.6862	0.0194294
0.40949	0.33785		2	0		0.135891	0.00693097
0.42866	0.3443		2	0		47.3802	0.402664
0.42153	0.33695		0	0		14.973	0.620563
0.417	0.34587		1	0		7.73715	0.0264613
0.37473	0.33232		1	0		0.423691	3.10714
0.36222	0.34245		0	0		16.3643	0.0599107
0.42277	0.34032		1	1		55.9306	0.247254
0.45621	0.34803		1	1		7.06293	4.54158
0.45377	0.36375		0	0		10.7154	0.149282
0.44245	0.35361		0	0		7.79091	1.2005
0.42119	0.35669		1	0		27.0323	0.317311
0.436	0.36532		0	0		4.42486	0.0106563
0.38535	0.36237		3	0		5.67498	0.627753
0.39137	0.35793		0	1		78.7499	1.47705
0.40736	0.37668		1	0		0	18.5752
0.35299	0.37782		0	0		12.8106	0.452319
0.3668	0.38096		2	0		57.7593	0
0.37476	0.39429		0	0		0.0471225	11.2896
0.3844	0.36297		1	0		9.66818	0.157136
0.38704	0.3776		0	2		0	0.456563
0.39647	0.37275		0	0		55.0087	0.119622
0.40673	0.41139		0	1		12.9796	0
0.39726	0.40356		1	2		11.2768	0.188894
0.39401	0.40966		0	2		0.406632	0.153254
0.39204	0.43742		3	0		0	0
0.38404	0.41775		0	0		9.06971	0.598312
0.39252	0.42398		2	1		0.0100199	0.198019
0.39732	0.41056		1	0		12.6511	0.664757
0.39	0.39602		4	0		15.4211	0
0.39127	0.37501		2	0		0.630258	0.361808
0.40262	0.37658		2	0		12.9196	0
0.40129	0.36489		2	0		0.770988	0.0216302
0.3681	0.3548		0	0		9.83903	0
0.41036	0.35195		0	0		2.58501	0.0207157
0.40063	0.36647		0	0		11.8271	0
0.40609	0.41737		1	1		8.36031	1.29248
0.3959	0.38968		0	0		0.169899	0.747735
0.40485	0.38598		1	0		0.0878448	0.344425
0.40177	0.3743		0	1		24.419	1.82038
0.40182	0.36459		1	0		3.8544	0.84963
0.37976	0.36497		0	0		35.9572	0.0432996
0.35789	0.36535		1	0		2.5027	0.0226036
0.36985	0.35065		2	0		14.7521	0.338568
0.39053	0.35134		0	0		22.7612	0
0.3846	0.35781		1	0		0.463465	0.383986
0.37391	0.35727		1	0		2.38077	0.121601
0.38464	0.36192		0	0		2.10637	0.828007
0.38932	0.34523		1	0		33.0854	0
0.41038	0.36672		0	0		115.681	0
0.3998	0.3722		2	1		18.4613	0
0.40621	0.37215		1	0		204.842	0
0.39769	0.38457		0	1		39.327	0
0.40875	0.38196		0	0		2.32037	0
0.41177	0.36003		3	2		0	0
0.42276	0.36429		0	2		0.492122	0
0.42594	0.39191		4	2		35.2464	0.00809305
0.43298	0.38608		0	1		0.620988	0
0.44245	0.37723		1	0		20.4797	0.000240575
0.41372	0.39696		0	2		19.7742	0
0.44661	0.37482		1	0		1120.91	3.4576
0.40834	0.3903		0	0		14.9327	0
0.41715	0.4103		1	0		37.7704	0.0217568
0.43032	0.38213		2	0		0.991215	0
0.39622	0.39153		1	0		2.5501	0
0.48931	0.38055		0	0		21.734	0.00372345
0.48766	0.38253		1	0		3.86356	0
0.38311	0.38129		0	0		54.4639	0.141537
0.40062	0.38974		2	1		16.6676	0
0.41594	0.37606		2	0		14.2883	0.0801537
0.46353	0.36047		0	0		35.9364	0.195037
0.37956	0.38305		0	0		0	0
0.4383	0.36805		1	0		1.76447	0.166005
0.49163	0.35341		0	0		0.514758	0
0.48794	0.36126		0	0		1.64593	0
0.44074	0.37071		0	0		3.82589	0
0.47309	0.36673		0	0		19.5689	0.723333
0.45706	0.36796		1	1		4.72441	0
0.47681	0.37806		1	1		5.33623	0
0.49948	0.38911		0	1		2.82334	0
0.51273	0.38282		0	0		2.52768	0.00275073
0.4947	0.38405		0	0		35.6706	1.61837
0.49952	0.40342		1	1		13.6281	0
0.44528	0.40054		1	2		16.6483	0
0.38039	0.40415		0	0		12.1634	0
0.37846	0.41349		0	0		0.205812	0
0.37888	0.42254		0	1		15.5104	0.330147
0.43228	0.4081		3	1		2.20153	0.0610852
0.45427	0.38342		0	0		127.117	2.77657
0.43098	0.39964		1	1		6.02036	8.84877
0.39075	0.39669		1	1		5.0193	0
0.43824	0.37177		3	1		0.339509	0
0.38813	0.37421		1	0		47.4543	33.5836
0.39647	0.36909		2	1		53.0189	0.0688071
0.41343	0.38096		1	0		30.6557	1.79076
0.41473	0.36262		0	0		13.7059	0
0.40907	0.37764		0	1		43.0183	9.40506
0.38032	0.38035		2	0		2.34511	0.488854
0.36593	0.37749		2	0		22.2008	0
0.40856	0.37618		0	0		1.59843	0
0.39922	0.37458		0	0		0	0
0.38112	0.40549		0	1		13.668	0
0.3931	0.38037		0	0		12.9124	0
0.3828	0.38153		2	1		20.0506	0
0.38836	0.36152		0	0		1.36955	1.82855
0.38482	0.36761		0	0		46.3164	0
0.37832	0.35799		0	0		0	0
0.38994	0.37231		0	0		0.261167	0
0.39609	0.35584		0	0		37.4083	0
0.41037	0.3604		0	0		6.27212	0
0.40556	0.36397		0	1		0.239775	0
0.40666	0.36415		0	0		0.309507	0
0.40097	0.36037		0	0		1.00143	0
0.4027	0.37224		2	0		0.455498	0
0.36851	0.37316		0	0		5.10338	0
0.36359	0.38379		0	0		22.5252	0
0.38221	0.39468		0	1		64.455	0
0.46139	0.41704		0	0		66.7295	0
0.43213	0.37858		1	0		69.2818	0
0.42755	0.37941		2	0		3.9545	0
0.40707	0.3622		3	0		129.517	0
0.40434	0.36083		0	0		96.9331	0
0.48824	0.37106		2	0		41.2828	39.3341
0.50427	0.34226		3	0		17.6324	0
0.45113	0.35343		1	0		32.6776	0
0.39923	0.37728		1	1		0.210324	0.320393
0.40889	0.37128		1	0		7.83274	0.150924
0.40905	0.38153		4	0		16.534	0.023945
0.3968	0.38377		0	0		3.35019	0.0355781
0.43109	0.39449		2	0		1.34261	0.313422
0.43332	0.41611		5	0		1.16808	0.506031
0.46752	0.42018		0	0		0.0497079	0
0.46089	0.42175		0	0		0.742317	0
0.37774	0.47741		1	0		0.0502389	0
0.3759	0.35853		0	1		0.131595	0
0.39613	0.36145		2	4		0.737536	0
0.42652	0.40392		0	3		2.63213	0
0.45039	0.43509		1	0		0.0866356	0
0.42106	0.43381		0	0		0.00119867	0
0.41468	0.3738		3	0		17.6663	0
0.4185	0.37507		1	0		989.283	0
0.45523	0.34681		1	0		32.0248	0
0.45161	0.34483		0	0		18.5091	0.0497657
0.46954	0.35194		0	0		38.7049	0
0.43336	0.36092		0	0		0.163461	0.00574364
0.42675	0.36055		0	1		4.75061	0.0652391
0.43509	0.37379		0	1		183.938	0.107348
0.44398	0.38171		2	1		0.219952	0
0.43087	0.40629		0	0		0.0648855	0
0.42958	0.37608		2	1		6.57065	0
0.38336	0.39235		2	0		33.1835	0
0.35821	0.4121		0	1		7.88842	0
0.42379	0.42188		0	0		160.645	0
0.44619	0.42786		0	0		0.00777877	0
0.43225	0.43841		0	1		0.180918	0
0.42543	0.43609		0	1		2.89064	86.332
0.44508	0.46083		0	0		8.32818	0.529886
0.44864	0.45436		0	1		7.55285	0.815936
0.42435	0.47477		0	1		5.23604	0.465114
0.41715	0.43221		1	0		5.66104	1.47575
0.39626	0.43059		1	1		0.782523	0.311789
0.39113	0.43852		1	0		0.195544	3.84868
0.43574	0.44974		0	0		0.0129634	96.8667
0.3767	0.4582		2	0		0.265075	8.38086
0.40664	0.42938		1	0		6.43655	0.0595307
0.41135	0.47097		0	0		20.543	29.4888
0.43242	0.45385		2	0		0.17484	0.000642539
0.4273	0.43463		0	0		2.08812	12.2922
0.44242	0.43952		0	2		7.82604	8.0331
0.39995	0.40969		1	2		19.3814	1.60054
0.38212	0.42618		2	0		8.73222	8.88309
0.37455	0.43985		0	1		4.47606	2.37147
0.38061	0.45944		2	0		3.84936	2.60742
0.36689	0.42632		1	1		4.70656	19.0179
0.43258	0.41169		0	0		8.49883	0.00941661
0.44992	0.41196		0	1		40.8428	0
0.4197	0.40193		1	0		17.6621	0.928033
0.40805	0.40735		0	0		50.9848	5.04695
0.40457	0.39845		2	0		5.02232	0.0113632
0.37857	0.38488		1	0		6.96307	41.9183
0.41405	0.3855		0	0		3.05881	8.2807
0.40864	0.36422		0	0		26.4361	5.48092
0.42951	0.37228		1	0		0	0.152751
0.44485	0.36375		1	0		15.3532	16.94
0.45994	0.37951		0	0		0.0804551	0.398643
0.442	0.38689		1	0		0.00367553	0.498733
0.44667	0.37058		0	1		0.229157	1.53574
0.36338	0.37298		0	0		14.5089	0.176358
0.36238	0.37616		1	0		0.319658	0.0155141
0.36191	0.36617		1	0		2.55664	0.182449
0.37742	0.36623		2	0		2.33774	0.289042
0.37274	0.35672		0	0		21.7317	1.76924
0.35211	0.37065		0	0		3.43962	2.70309
0.35295	0.36879		0	1		0.543383	0.935018
0.36744	0.3443		3	0		9.38312	0.0268703
0.3749	0.3697		0	0		22.2747	0.0373213
0.37603	0.37094		1	0		0.753429	0.96235
0.38515	0.37214		2	0		7.12674	0.0733991
0.40856	0.37052		2	0		0.837445	0.0430226
0.43688	0.37897		1	0		40.3785	0.0478129
0.37553	0.39135		1	0		12.5419	6.01307
0.39533	0.40057		1	0		13.0437	12.6313
0.39301	0.38999		0	2		4.99972	0.143999
0.38767	0.37217		0	1		0.9181	0.531223
0.40256	0.37817		1	1		0.062579	0.322789
0.39748	0.37908		1	1		4.31785	9.2945e-05
0.40405	0.37239		1	0		0	0.0932376
0.40947	0.39223		3	1		0	0.0278776
0.39173	0.39637		2	0		3.50647	7.03464
0.38383	0.43294		1	1		4.16865	1.5934
0.39338	0.44331		2	1		2.37242	0
0.36733	0.40487		2	0		2.34999	0.103145
0.37124	0.41663		1	0		0	0.0118679
0.38422	0.40371		1	0		0.562683	0
0.37876	0.38748		1	0		13.1511	0
0.42104	0.39323		2	0		0.415492	4.56047
0.39339	0.40118		1	0		0.542179	0.139797
0.39033	0.40539		1	0		0.326246	0.48786
0.38094	0.4111		0	0		6.66277	38.2446
0.37424	0.40912		0	1		6.33375	11.0351
0.37498	0.41455		0	0		34.6526	34.3996
0.35915	0.39432		2	0		0.134032	0.0626054
0.34796	0.38898		0	2		2.19797	0.829597
0.38063	0.35533		0	0		0.0479423	1.05171
0.38414	0.37366		0	0		4.78644	1.76925
0.36566	0.39082		2	0		0.588652	0
0.39276	0.38557		1	1		29.0797	0
0.41274	0.38691		0	1		17.5116	0
0.39111	0.38495		2	1		8.12979	0
0.3738	0.38885		0	1		0.60586	0
0.37165	0.37318		0	0		162.308	0
0.38625	0.38334		1	0		2.3173	6.66535
0.39421	0.36391		0	0		1.58854	5.47559
0.40466	0.35351		0	0		23.472	0.978578
0.39776	0.35444		1	0		18.5922	1.09031
0.41443	0.36232		0	0		0.237502	0
0.40623	0.35666		2	0		0	6.08352
0.40821	0.35982		2	1		14.204	0
0.40778	0.3644		3	0		0.97044	0
0.40701	0.36989		0	0		4.91285	0
0.47882	0.38232		2	1		1.30157	0.0512504
0.46665	0.37473		4	0		16.0845	1.46795
0.39715	0.37374		2	1		0.019681	3.12592
0.42493	0.35238		3	0		7.42229	0.580874
0.40243	0.36434		0	0		0.884849	7.42128
0.37421	0.39166		1	0		17.646	6.73362
0.37505	0.37954		1	1		0.129669	0.0483227
0.38346	0.37533		1	0		0.155575	0.212953
0.38045	0.38009		1	0		0.890566	0.0223185
0.38004	0.38966		0	0		15.7072	0
0.40668	0.38759		0	0		5.03799	0
0.43922	0.40422		0	0		52.1807	0
0.42472	0.4252		6	2		4.56984	0
0.46173	0.43599		5	1		40.6283	0
0.42692	0.40036		2	0		0.802241	0
0.41735	0.36747		3	0		4.09745	0
0.43641	0.42322		4	1		0.521426	0
0.43651	0.42867		3	0		0.214173	0
0.3853	0.41397		2	0		1.59303	0
0.37771	0.4194		1	2		6.4775	0
0.38107	0.42099		0	0		4.97751	0
0.45055	0.41109		2	1		0.0913921	0
0.42086	0.37367		1	3		16.2405	0
0.41673	0.38725		5	1		7.29392	0
0.42827	0.41419		0	0		0	0
0.4149	0.40015		3	0		4.0002	0
0.41182	0.41444		2	0		6.54071	0
0.47379	0.40313		3	1		25.5704	0
0.4666	0.39368		1	0		3.84138	0
0.50474	0.39288		1	0		3.0621	0
0.50585	0.38527		2	0		1.75048	0
0.39167	0.3895		1	0		41.2415	0
0.41591	0.37345		0	2		21.7897	0
0.50625	0.35571		2	0		0.0252309	0
0.42267	0.35333		2	0		41.6197	0
0.40936	0.35623		2	0		11.0054	0
0.41484	0.35062		2	0		16.3698	0
0.39648	0.36681		1	0		6.12422	0
0.48013	0.36385		2	0		60.0362	0
0.48376	0.37074		5	1		7.22413	0
0.46212	0.36376		5	0		1.41493	0
0.39942	0.37333		1	0		7.5605	0.0016189
0.43146	0.35803		3	0		20.845	0
0.49729	0.37693		2	2		18.0953	0
0.50704	0.38049		3	1		6.60248	0
0.51686	0.3936		2	0		0	0
0.43991	0.39933		2	0		14.3027	0
0.44295	0.36935		1	0		0.0615357	0
0.41279	0.35353		2	0		13.862	0
0.40235	0.35562		0	1		2.36499	0.41163
0.3787	0.36055		1	0		7.25659	0
0.38867	0.35616		0	1		7.03741	0
0.42815	0.36539		2	0		3.85053	0
0.41412	0.40209		0	0		2.77252	0
0.39021	0.39468		0	0		10.1899	0.135552
0.40218	0.36443		0	1		7.68536	0
0.38187	0.35699		0	0		5.07261	0
0.38616	0.35578		0	0		0.112213	0
0.37004	0.36978		0	0		19.6711	0
0.40896	0.3539		0	0		56.2396	0
0.40997	0.36337		0	0		0.00528769	0
0.42031	0.36101		0	0		9.22334	0
0.4167	0.366		1	0		0.489257	0
0.39837	0.36555		1	0		3.61749	0
0.35514	0.34666		0	0		8.84552	0
0.3937	0.35031		1	0		61.6627	0.0111669
0.37484	0.35227		1	0		65.9068	0
0.39802	0.37367		0	0		4.96072	0
0.37955	0.38544		1	2		27.8748	0
0.41099	0.42558		1	1		22.9198	0
0.38366	0.41544		0	1		9.12415	0
0.37584	0.41318		1	1		14.8812	0.313503
0.38966	0.40152		2	1		5.74592	0.482988
0.35902	0.40841		1	0		6.71026	0
0.374	0.40507		4	0		0.564797	0
0.40686	0.39384		1	0		0	0
0.42551	0.40796		0	1		1.79621	0
0.43411	0.38695		1	0		32.9096	0.0460412
0.439	0.41398		1	0		25.7384	0
0.4524	0.4212		0	0		0	0
0.42579	0.38012		0	0		2.75172	0.21831
0.45506	0.41357		1	0		14.616	0
0.41096	0.40065		0	1		0.149903	0
0.44947	0.41206		1	2		10.365	0
0.4129	0.38506		2	0		5.59959	0
0.37139	0.42273		0	0		18.9219	0
0.37118	0.41254		0	0		0.0587643	0
0.48487	0.38931		0	0		0.00391692	0
0.37979	0.39521		1	0		6.21399	0.00166043
0.35612	0.39123		0	0		0.368893	0
0.40232	0.39802		2	1		2.65135	0.107605
0.45853	0.40635		0	0		41.0529	0.639197
0.45767	0.37854		1	0		39.2618	0.131071
0.46189	0.39523		1	0		7.9345	0.111182
0.42763	0.40716		0	0		5.26506	0.676333
0.41814	0.36631		1	0		20.1313	0
0.39297	0.40657		3	2		18.1449	0.334441
0.41618	0.39477		0	1		7.36677	4.71349
0.44732	0.38158		0	2		0.274576	0
0.46546	0.41028		3	0		21.9236	0.0284356
0.44793	0.4238		0	0		99.9145	2.93285
0.48406	0.38664		0	1		0.104385	0.10934
0.42166	0.40719		1	0		5.78201	0
0.42825	0.45082		2	1		12.8909	0.497428
0.40463	0.41471		0	0		3.83504	0.204424
0.43167	0.42923		2	0		1.9772	0
0.44224	0.44137		0	1		3.98731	0
0.46064	0.46004		0	0		680.143	0
0.3935	0.4552		2	0		0	0
0.36141	0.46032		0	0		4.58744	0.304074
0.49195	0.40499		0	0		20.9928	0
0.50566	0.41985		1	0		0.193986	0
0.45066	0.41931		0	0		8.37729	0
0.44143	0.41889		1	1		15.4682	39.4824
0.41515	0.39574		1	0		12.9342	0.165449
0.42949	0.39311		3	0		0.02842	10.0317
0.3922	0.42252		1	0		34.0209	0.032159
0.40766	0.40123		2	1		12.557	20.4224
0.45433	0.44026		1	0		20.4273	0.0501073
0.4836	0.49241		0	0		5.05013	0.427389
0.48753	0.46935		1	0		3.73976	0.0451334
0.50976	0.45912		2	1		8.75342	0
0.53978	0.44234		0	0		21.0303	0
0.47769	0.43583		2	0		1.27747	0
0.40118	0.4458		0	0		0.414767	0
0.44603	0.4285		2	0		1.03445	0
0.43858	0.42359		1	0		14.7534	0
0.44598	0.40719		1	0		1970.23	0
0.48959	0.42563		0	0		2.25741	0
0.43115	0.4129		1	0		1.49027	0
0.45481	0.43733		0	0		12.435	0.00885023
0.44073	0.39974		1	0		55.414	1.57489
0.47616	0.42367		0	0		0.699663	0
0.44589	0.3945		0	0		14.5161	0.830415
0.45085	0.41937		1	0		0.690715	4.96391
0.46402	0.41792		2	0		0.013389	0.0812248
0.47904	0.40843		0	0		0	0.132605
0.37678	0.37733		0	0		194.511	0
0.45976	0.36316		3	0		28.2133	0
0.40837	0.43583		2	1		3.89863	0
0.42762	0.42743		2	0		19.8075	0.210842
0.38977	0.42131		2	0		0.137324	0.0159221
0.39404	0.40131		1	0		0.772828	0
0.4305	0.37707		1	0		34.2861	0
0.43421	0.36706		0	0		63.0429	0
0.43712	0.37676		0	1		10.8946	0
0.41482	0.37122		0	0		9.4398	0
0.38956	0.3751		0	0		10.5613	0
0.39825	0.38358		1	1		5.34012	0.086844
0.42346	0.38343		0	0		13.3952	0
0.41391	0.38992		1	1		42.3839	0
0.43138	0.36451		1	0		76.7431	2.04783
0.34666	0.36516		0	0		1.63327	0.00162646
0.36313	0.35224		2	0		3.55359	0
0.40655	0.3518		0	0		39.3828	0
0.43328	0.35114		1	0		14.4619	0
0.4226	0.34886		0	0		648.083	0
0.40518	0.34751		1	0		1.02533	0
0.41649	0.34761		1	0		6.83622	0
0.42321	0.36054		0	0		33.9358	0
0.4372	0.35347		0	0		18.2965	0
0.42894	0.37085		3	0		35.9364	0
0.44157	0.38118		2	0		10.3214	0
0.45105	0.38341		1	0		4.28212	0
0.44066	0.38704		1	0		16.1938	0
0.43218	0.39767		0	0		21.9599	1.52688
0.41482	0.4011		2	0		9.33537	0
0.46309	0.35514		0	0		3.11709	0
0.464	0.38612		0	1		22.7948	0
0.42278	0.3845		0	0		0.564074	0
0.42301	0.37429		1	0		29.7337	1.04435
0.4539	0.37157		0	0		48.3109	0
0.42738	0.35518		0	0		0.0357104	2.4698
0.41675	0.36894		0	1		79.1291	0.23484
0.42298	0.35914		1	0		0.0172994	5.53828
0.43333	0.35891		1	0		0	1.51489
0.44741	0.34808		4	0		21.1094	0.437981
0.45663	0.35149		2	0		50.8375	1.30633
0.49053	0.35497		1	0		17.371	2.10955
0.43929	0.36585		1	2		205.926	0
0.4085	0.35796		3	0		133.102	8.79182
0.40742	0.3746		1	0		2.42233	0.838575
0.37405	0.35905		1	0		0.510155	3.53931
0.39214	0.35637		1	1		0	11.4857
0.49018	0.34692		0	0		0	0.142203
0.48633	0.359		0	1		11.5936	5.12783
0.49995	0.34813		0	1		84.1078	1.66092
0.46997	0.35107		1	0		20.1747	3.09684
0.42572	0.37442		3	0		34.7421	10.4999
0.44254	0.36927		3	1		24.3382	0.0131749
0.44884	0.34931		1	0		222.269	0.00598936
0.50643	0.35254		1	0		21.3621	0
0.50928	0.34837		0	0		4.5832	0
0.47685	0.33666		0	0		3.29445	0
0.45964	0.35046		1	0		12.2197	0
0.49742	0.35513		0	0		35.3792	0
0.44284	0.34394		1	1		28.0975	0.615277
0.37493	0.33607		0	0		30.202	0
0.39809	0.35824		0	0		0.52252	0
0.38947	0.36042		3	0		3.69737	0
0.37409	0.35221		0	0		17.762	0
0.38863	0.35152		0	0		3.89024	1.2192
0.4811	0.36083		1	0		19.0825	0
0.43382	0.37409		1	0		64.4371	0.516359
0.40774	0.36666		0	1		1.05487	1.09876
0.38592	0.3659		1	0		9.05073	0
0.4685	0.36147		2	0		4.752	5.03851
0.4998	0.34948		0	0		0.800988	0
0.45234	0.35301		1	0		139.436	0
0.46769	0.36071		0	0		7.36501	0
0.4897	0.33692		1	0		0.0798546	0
0.45807	0.35302		2	0		17.1127	0
0.38123	0.33394		0	0		37.8948	0
0.41326	0.35356		2	0		15.5775	0
0.47159	0.35812		0	0		10.9431	0
0.37413	0.36525		1	1		2.09049	0.34938
0.44961	0.38185		0	0		24.0872	0
0.4354	0.38324		3	0		52.2246	0
0.45996	0.39347		0	3		25.2529	1.38805
0.49802	0.38799		0	2		0.396462	0
0.49623	0.43682		0	3		4.19346	0
0.47727	0.40471		0	3		9.79417	0.284434
0.46459	0.41652		0	0		0.0364813	0
0.52014	0.40238		1	0		27.9434	0
0.49899	0.36784		0	0		0.274269	0
0.47854	0.39053		0	1		12.1163	0
0.47917	0.36786		0	0		60.1426	0
0.4901	0.36024		0	0		9.72904	0
0.39496	0.35124		0	1		64.0698	0
0.39904	0.35989		1	0		10.8347	0
0.4072	0.3618		2	0		1.25004	0
0.35908	0.35606		0	0		6.81238	0.497847
0.43036	0.36423		1	2		1.13075	0
0.44254	0.37283		1	0		7.71269	3.61691
0.43378	0.37416		0	0		4.35202	0.09432
0.42283	0.37092		0	0		15.2227	0
0.42289	0.43659		0	1		72.1074	0.372068
0.43087	0.41474		2	0		27.2135	0.0118065
0.35771	0.36638		0	2		0	0
0.36313	0.37345		2	0		0.562823	0
0.42039	0.37678		3	0		0.255426	0
0.38916	0.37365		2	0		4.74937	1.14433
0.36623	0.35491		1	0		3.11744	0.279946
0.38556	0.3479		1	0		33.64	2.06266
0.38396	0.34464		3	0		19.3999	0.00396706
0.36831	0.34628		1	0		3.63084	0.0509956
0.37139	0.34737		2	0		23.7148	0.00396706
0.41867	0.36346		4	0		62.1725	0
0.38922	0.35333		2	0		17.3816	0.15001
0.38674	0.3554		2	0		33.9354	6.14734
0.4065	0.35791		1	0		0.176465	2.27409
0.45657	0.34419		0	0		9.00225	5.13646
0.36837	0.34239		2	0		0.08993	2.82687
0.3965	0.33601		3	0		0.192317	0.0924358
0.39198	0.35893		1	0		0.0193437	1.63522
0.36271	0.34806		2	0		0.295481	27.094
0.37371	0.35296		0	0		0	5.65855
0.38045	0.37057		1	2		0.574603	197.462
0.4169	0.34494		1	0		5.68207	0.103042
0.41583	0.34854		1	0		0.0842665	0.944573
0.41867	0.34733		1	0		0	0
0.39167	0.34674		2	0		0	4.89306
0.38984	0.34447		1	0		0	0.183569
0.41051	0.33694		0	0		0	4.79775
0.40693	0.33516		0	0		0	0.0753218
0.39569	0.33836		0	0		0.00628669	17.9554
0.39663	0.34338		1	0		3.24336	2.94154
0.41224	0.33694		0	0		14.8913	0.392526
0.40061	0.33772		1	0		0.0325065	1.98372
0.39523	0.33613		1	0		0	0.499013
0.43523	0.32832		1	0		0	0.19902
0.39371	0.33718		0	0		0.721549	26.4946
0.41386	0.33548		1	0		0	1.57705
0.40046	0.33715		0	0		0	14.9584
0.37533	0.34084		0	0		0	0.00823441
0.36616	0.3468		4	0		0.0426724	29.6563
0.3891	0.34077		3	0		0	0.864766
0.39521	0.33933		1	0		7.23155	5.14098
0.3903	0.33974		0	0		0	2.85982
0.40164	0.35083		1	0		0	1.10197
0.38982	0.35354		1	0		0	12.429
0.40555	0.337		0	1		8.07676	21.5789
0.39212	0.34617		0	0		0.368829	7.08059
0.38779	0.35627		0	0		9.92037	0.0870308
0.3834	0.35379		0	1		200.254	13.025
0.37863	0.37059		0	0		21.0305	0.508259
0.39235	0.36604		0	0		2.11186	14.3163
0.40119	0.37279		0	0		31.8448	0.0287262
0.38569	0.38517		0	0		82.884	3.04113
0.41142	0.37062		0	2		1.84231	2.6135
0.42571	0.37397		2	0		22.071	739.329
0.406	0.36472		3	0		12.1273	0.556004
0.41675	0.36329		1	0		0	0.00580831
0.4419	0.36488		0	0		11.0282	0
0.46061	0.3518		1	0		24.196	16.918
0.41002	0.33767		1	0		1.08861	0
0.3815	0.34425		2	0		43.4784	0.0327878
0.4279	0.34644		2	0		3.67236	2.58922
0.40143	0.35344		2	0		2.15469	56.1772
0.39629	0.36499		0	0		0.906234	27.9154
0.40878	0.35556		2	0		0.421075	23.9148
0.40043	0.3546		1	1		107.504	0.398466
0.35934	0.3436		0	0		28.1176	10.8876
0.41922	0.33674		0	0		1.26934	45.5699
0.40798	0.33847		0	0		13.4723	4.27212
0.40716	0.34629		0	0		20.1057	3.05308
0.41378	0.34757		1	0		0.168458	1.18793
0.41737	0.35677		0	1		22.1376	12.6143
0.40075	0.35962		0	0		8.08548	0.262005
0.39793	0.35576		0	0		2.18192	0.16401
0.41395	0.37366		1	0		0	5.9043
0.39399	0.36157		1	0		4.36398	25.0347
0.36941	0.33668		2	0		12.2744	5.10072
0.39059	0.34117		1	0		0.0547753	3.91667
0.4026	0.35061		1	0		16.6758	0.739943
0.38232	0.3407		3	0		2.45599	6.60054
0.38604	0.35688		2	0		1.18988	0.338703
0.37181	0.35307		1	0		0.670988	0.125455
0.38731	0.34444		1	0		0.233421	0.015756
0.40241	0.35536		1	0		19.283	8.73495
0.41625	0.34837		0	0		1.34949	13.2794
0.40802	0.35014		2	0		16.875	0.00803112
0.38336	0.36401		2	0		1.46062	0.972028
0.37722	0.37183		1	0		29.626	15.6483
0.42032	0.38872		4	0		15.4562	0.756108
0.36138	0.388		0	0		2.62927	0.202158
0.36118	0.39246		0	0		2.89462	5.01399
0.36754	0.39411		2	1		3.01501	0.328831
0.4494	0.40246		0	0		4.34914	0.364267
0.41003	0.41403		0	0		1.17206	0.81103
0.42508	0.41613		1	1		97.3072	13.8802
0.43134	0.3916		0	0		26.533	8.05773
0.41765	0.40999		0	0		6.62359	0.056556
0.4018	0.37904		0	0		24.3516	1.16374
0.38026	0.40843		2	1		0	2.39584
0.41503	0.40434		0	0		10.2525	0.577014
0.44638	0.38996		3	0		4.43078	0.0146843
0.44306	0.40276		2	1		0.72649	0
0.4296	0.41113		0	0		10.3626	5.28202
0.39359	0.41361		0	0		1.20437	0.591985
0.39685	0.40083		0	1		16.6677	0.365067
0.40152	0.42533		1	1		22.0946	0.132717
0.39788	0.4102		1	0		77.0948	0.184878
0.39873	0.39815		1	0		11.9044	5.35371
0.40079	0.39138		1	0		8.48535	3.36514
0.38218	0.3814		0	1		3.60563	0.48541
0.3924	0.38264		1	3		0.834068	0.729928
0.3729	0.37139		1	0		86.6277	0.468725
0.36535	0.39518		3	0		5.58479	27.7403
0.38649	0.38407		2	2		15.3158	19.6201
0.38528	0.355		5	0		28.2999	14.2539
0.40235	0.38918		4	0		60.7307	62.9647
0.40405	0.36675		2	2		9.74139	19.2859
0.40748	0.39702		3	0		3.0124	0.725057
0.4035	0.40868		6	2		0.411452	0
0.39658	0.39173		3	0		22.0284	19.0003
0.38499	0.38951		4	1		0.723122	0.956949
0.36416	0.43141		0	3		1.10026	19.7428
0.36326	0.4543		0	0		45.9121	1.46419
0.38147	0.51031		1	1		0.928448	0.735711
0.37955	0.47343		2	0		4.01398	1.5197
0.42656	0.4572		0	0		140.099	11.4036
0.39572	0.45532		2	0		8.30005	0.646055
0.38259	0.4258		0	0		5.22259	13.2247
0.42823	0.42525		3	0		0.0812793	1.08068
0.4041	0.40952		4	0		0.004582	0.898099
0.36573	0.3936		1	0		2.54031	0.885022
0.40093	0.36237		1	0		3.86347	0.190856
0.40027	0.3806		0	0		0.873257	2.27315
0.39836	0.38213		0	0		76.3583	95.6622
0.39918	0.36176		0	0		15.3325	0.164947
0.41368	0.39812		0	0		0	13.1466
0.44874	0.39165		0	0		7.20841	0.10101
0.43916	0.3753		0	0		9.86961	0.0173341
0.38959	0.38565		2	1		1.7899	4.80127
0.38591	0.37897		1	0		0.0310329	138.906
0.41152	0.39056		1	0		19.5928	0.257938
0.38802	0.40529		0	0		0.136164	7.03553
0.40389	0.39692		1	0		2.43594	11.9487
0.41779	0.42125		2	0		0.882638	0.0781106
0.38726	0.43633		0	0		13.9945	0.439628
0.36356	0.38814		0	1		8.06029	0.629068
0.3795	0.38674		0	0		0.723116	3.94595
0.39158	0.41113		0	1		1.07224	22.6217
0.38009	0.37535		0	1		8.34218	9.94079
0.38203	0.3701		0	0		117.78	0.254134
0.35869	0.34945		0	0		0.121532	13.1809
0.37086	0.36159		0	0		3.01633	33.3237
0.38172	0.3544		0	0		13.8662	0.0772151
0.37679	0.36385		1	0		40.1417	4.70493
0.35784	0.36133		0	0		0	0
0.38045	0.35782		0	0		5.98596	1.45609
0.38457	0.37623		0	0		1.5999	21.914
0.3916	0.3932		0	2		2.46954	8.8466
0.42637	0.3794		2	0		7.35558	11.8347
0.38768	0.36291		0	0		0	0.0203679
0.39106	0.38582		2	0		0	0.159638
0.36458	0.39454		3	0		0	0.216871
0.39881	0.37648		1	0		0	0.515661
0.38984	0.36115		1	0		0.00182638	0.0471889
0.36472	0.35885		1	0		0	0.01165
0.39496	0.35912		1	0		0	0.102641
0.38054	0.36017		2	0		0.0114426	0.18894
0.37364	0.35044		3	0		9.81101	0
0.34957	0.36207		0	0		0.242944	0.900478
0.37267	0.36339		0	0		90.3497	0.00343311
0.372	0.35347		2	1		12.1199	3.75293
0.41741	0.34977		0	0		5.25204	15.3682
0.40008	0.34575		4	0		35.5182	0
0.40304	0.33752		2	0		1.22604	0.0541112
0.37781	0.33278		1	0		1.65552	0.303829
0.3562	0.34114		1	0		6.78111	0.800238
0.40367	0.34544		1	0		6.37578	0
0.4057	0.3537		0	0		8.4878	0.913357
0.41018	0.35573		1	0		2.52609	0
0.42041	0.34258		0	0		0.155672	0.712421
0.42751	0.35705		1	1		0.504725	0.151434
0.42137	0.35497		0	0		1.14163	0.2125
0.39911	0.36848		1	0		2.45036	0.00678041
0.38347	0.3614		2	0		5.48556	0
0.44217	0.36745		2	0		10.3344	4.8122
0.4232	0.37284		0	0		21.9901	0.049037
0.37135	0.37128		2	1		2.91354	0.0863255
0.40974	0.38832		2	0		0.00104151	0.508666
0.41157	0.39781		0	0		4.75927	4.75535
0.37393	0.41415		1	0		0.196077	0.89509
0.36365	0.37236		0	1		10.3515	1.16153
0.42167	0.36086		1	0		0.235498	0.628276
0.41877	0.36717		0	0		12.7593	6.26799
0.39162	0.35779		0	1		19.339	3.94161
0.39742	0.3441		1	0		6.30311	0.58777
0.38948	0.34791		2	0		0	29.4074
0.38256	0.34146		2	0		124.344	26.8655
0.38683	0.34453		0	0		9.24239	0.665287
0.3793	0.35455		2	0		2.68874	0.225106
0.40422	0.36035		2	0		1.81456	41.063
0.40307	0.35305		1	0		0.932726	1.46633
0.40411	0.36211		1	1		0.799963	1.24933
0.40417	0.36638		1	0		2.21144	1.13148
0.37797	0.37198		1	0		75.2022	0.0710746
0.35522	0.37332		0	0		33.9947	0.388939
0.35267	0.38622		0	2		31.8155	39.3981
0.39651	0.37621		0	1		6.6122	1.20343
0.40243	0.37666		1	0		15.5419	10.2285
0.40514	0.38328		1	0		2.62119	7.46172
0.39389	0.37063		0	0		14.3137	0
0.40509	0.37997		0	0		52.772	1.00713
0.39915	0.42548		0	0		14.2458	0
0.39515	0.38386		2	0		9.60955	28.4206
0.38565	0.38635		1	0		5.99178	0
0.41912	0.39539		1	0		8.55088	0.675503
0.4004	0.39391		1	1		2.59698	0.0241736
0.39922	0.39216		0	0		4.40917	8.44968
0.38955	0.413		0	0		14.5428	1.38637
0.41193	0.4067		0	0		37.8552	0
0.42882	0.41351		1	0		28.7719	0
0.43098	0.40383		3	0		9.26149	0.11948
0.45397	0.39822		5	1		0	1.10747
0.40439	0.38323		2	0		5.46257	0.492793
0.3962	0.38121		1	1		13.4153	0
0.41574	0.37082		1	0		0.21565	0.407725
0.41083	0.37628		1	1		0.332152	0.0420916
0.47806	0.37696		7	0		77.2555	0.31384
0.5232	0.38379		6	0		38.1267	0.0132002
0.50466	0.37937		6	0		0.989063	12.3368
0.4815	0.38969		3	0		0.450905	0.675361
0.43265	0.40513		4	0		0.147722	0
0.40778	0.38753		1	0		0	3.10357
0.46147	0.39706		3	1		6.80941	0.576736
0.44739	0.37406		1	0		5.87854	0.490414
0.39398	0.34873		0	1		87.3971	3.87728
0.42158	0.34147		1	0		39.1163	0.031097
0.42355	0.3847		1	0		7.46911	0.0084836
0.48976	0.39429		1	1		3.61744	0
0.37725	0.43766		1	0		47.1645	0
0.36075	0.41994		0	0		13.2186	0
0.39143	0.34864		0	0		1.47011	4.89521
0.46037	0.35572		3	0		177.707	2.52545
0.45642	0.36935		0	0		0.330857	0
0.42202	0.40198		3	0		34.6956	0.170779
0.43138	0.3876		3	1		0.267264	0.361548
0.43343	0.38554		1	0		0.0750064	12.5908
0.52216	0.35971		0	2		2.74602	0.417715
0.46452	0.38527		1	0		29.9023	0
0.46368	0.37		3	0		0.132131	1.41121
0.46937	0.36254		2	0		4.90401	7.58328
0.43899	0.35884		0	1		36.7584	0.0134521
0.46603	0.35247		2	1		256.77	3.5491
0.40191	0.35874		1	0		2.47345	0.00796709
0.43723	0.3563		1	0		0.168524	0.106788
0.44154	0.34596		2	0		108.475	2.37711
0.47947	0.33904		1	0		11.8403	0.015845
0.43863	0.34796		2	0		0.0113675	0.671761
0.46009	0.34679		2	0		17.736	0.251018
0.4574	0.35279		1	0		0.808933	25.8669
0.47942	0.3492		0	0		30.4252	0.0634073
0.43456	0.3486		1	0		18.2672	0
0.41157	0.34406		2	0		1.8302	0.000978861
0.40259	0.34515		1	0		7.58059	0.0396021
0.39657	0.35068		2	1		8.76673	0.266752
0.37011	0.33627		0	0		0.989351	1.08604
0.37743	0.35767		2	0		1.39891	31.4562
0.37283	0.34768		0	1		29.6528	1.1325
0.39621	0.33834		0	0		1.85953	0.919053
0.40947	0.33693		1	0		5.7489	11.9423
0.40148	0.34591		4	0		8.10611	0.606507
0.41552	0.34378		1	0		14.1392	8.36978
0.4265	0.3542		1	0		0.568923	1.14902
0.39919	0.3463		0	0		5.97978	0.376519
0.41107	0.33807		0	0		4.61503	20.5433
0.40754	0.34591		0	2		1.86745	1.85275
0.38715	0.34354		1	0		0.0426455	0.774838
0.39129	0.33978		1	0		42.7237	1.05861
0.36475	0.34779		0	0		5.08637	0.00891174
0.39314	0.35179		2	0		9.76406	0.147813
0.39602	0.35229		0	0		60.7976	0.760317
0.405	0.33892		0	0		0.2332	0.0444492
0.40351	0.34096		0	0		6.03153	12.8885
0.4129	0.33192		0	0		5.02271	1.28295
0.43363	0.34856		2	0		2.40284	0.198923
0.44216	0.34757		0	0		2.53031	2.94035
0.43793	0.35624		0	0		0.244849	0.0330925
0.43717	0.35262		1	0		1.6068	2.62223
0.40466	0.35905		1	0		1.65674	0.0673741
0.45177	0.37411		0	1		1.48416	0.759957
0.44959	0.3723		2	0		79.7557	0.0673595
0.4619	0.36908		0	0		0	0
0.45716	0.35723		0	0		0	4.91552
0.42867	0.35959		0	0		0.858924	0.143664
0.41985	0.37314		0	0		1.12999	1.25361
0.41651	0.38475		1	0		5.05825	0.0510351
0.39383	0.36681		0	0		2.57538	0.00741509
0.38812	0.37042		0	0		20.5909	3.52134
0.37758	0.36903		0	0		9.95213	9.55871
0.39272	0.37235		0	2		2.51539	1.33741
0.39605	0.37715		0	0		13.915	0.634299
0.40872	0.37769		0	0		41.514	0.330838
0.42661	0.39105		2	0		9.79875	0.487943
0.42187	0.38839		2	0		1.6853	0.55664
0.41999	0.41509		0	2		2.51829	23.6442
0.39904	0.41052		1	0		4.47694	1.13236
0.45931	0.39134		1	0		3.83163	1.13721
0.47432	0.37373		1	0		8.48652	0.000477747
0.46949	0.41755		0	1		72.5562	0.212172
0.45161	0.37465		1	1		1335.78	13.1964
0.43397	0.37565		0	0		98.0935	1.4722
0.43398	0.39372		1	1		0.498592	0.0302492
0.44124	0.39163		0	0		0	24.0829
0.43599	0.37566		0	0		74.6826	0.515502
0.45356	0.37822		0	0		7.85272	19.498
0.41594	0.3799		3	0		0.376856	1.78717
0.39898	0.38561		1	0		21.3176	0.154426
0.38456	0.40633		0	0		0.11326	0.0177796
0.38939	0.37935		1	0		3.91039	0.112724
0.37124	0.34814		2	0		7.85274	2.71803
0.39064	0.35122		0	0		20.4247	0.0623738
0.40177	0.38034		1	1		1.87816	0.195937
0.42185	0.36521		1	0		9.71747	1.13455
0.40564	0.402		0	0		0	0.425268
0.40893	0.41261		0	1		0	1.52606
0.40212	0.39735		1	0		3.36502	7.12067
0.4273	0.41323		5	3		22.7145	7.16982
0.40499	0.40541		2	0		5.106	1.2402
0.37976	0.38237		1	0		34.1557	13.9296
0.40626	0.39412		1	0		11.5281	0.0144995
0.45634	0.40605		0	0		0.00323567	0
0.43474	0.38762		0	0		10.8308	0
0.42736	0.38222		1	0		0.316376	0
0.38143	0.37555		1	0		4.49699	0
0.40568	0.37509		1	1		0	18.2148
0.40174	0.37669		1	0		65.5118	0.369593
0.42027	0.39445		1	1		0.0217308	0
0.44815	0.39641		1	0		2.64607	0.737906
0.47328	0.39603		1	3		9.67849	0
0.41921	0.41367		2	1		5.74412	0.0170853
0.45088	0.44544		2	1		0.0317277	38.8196
0.42971	0.43944		2	1		342.882	0.0763768
0.45605	0.40035		5	0		11.6061	2.87801
0.47373	0.40935		5	1		3.16564	0.0634864
0.52754	0.40689		0	0		19.0224	0
0.50604	0.41877		0	1		3.78177	0.668682
0.46769	0.42209		0	1		22.3361	0.0898556
0.40633	0.41338		2	0		67.3111	0.439938
0.476	0.4067		0	1		0.156546	0.0943584
0.50775	0.40149		0	0		35.9365	0.106663
0.54007	0.40999		3	0		5.83079	10.3536
0.54929	0.42162		0	1		4.84649	6.66214
0.51843	0.45305		2	0		0.497968	3.69198
0.50312	0.42188		1	0		11.4309	0.392124
0.45896	0.40541		1	1		9.08954	35.065
0.43549	0.37801		2	1		2.68611	17.8891
0.42704	0.39458		1	0		100.415	0.0167637
0.42286	0.39612		1	0		0.97263	0
0.47053	0.38775		0	0		419.46	0.500156
0.44388	0.372		1	1		1.18372	0.788626
0.43267	0.37167		0	0		1.33437	3.77984
0.44507	0.37558		1	0		6.28795	8.6007
0.39845	0.36632		1	0		9.2721	0.0102179
0.47291	0.35743		0	0		9.13349	0.0608055
0.42139	0.36744		1	0		20.7666	5.68064
0.40752	0.37767		1	0		10.4664	3.09408
0.41968	0.37963		3	0		16.355	11.9029
0.49337	0.37366		2	0		0.0061807	32.1553
0.3896	0.38888		0	0		2.43331	0.471611
0.38908	0.38841		2	1		6.87334	8.80911
0.41817	0.3716		2	0		0.925681	6.85578
0.48446	0.3914		1	0		15.1994	0.262199
0.39713	0.37436		2	0		16.1962	0
0.47585	0.37729		2	0		5.93017	4.89349
0.5131	0.37318		1	0		3.34957	15.8246
0.53844	0.35961		0	2		4.4262	0.696257
0.53252	0.36018		0	0		0.0226397	0.076901
0.4741	0.35591		0	1		8.49476	0.957169
0.46648	0.35638		0	0		3.97747	0.0876186
0.44905	0.34318		0	0		1.61024	0.761922
0.49822	0.33636		3	0		14.3447	9.14389
0.4529	0.34168		3	0		9.00432	141.659
0.48174	0.33708		1	0		36.6207	9.02756
0.42629	0.35021		3	0		34.2022	1.97753
0.39129	0.33549		4	0		9.41564	0.305461
0.37537	0.35939		0	0		2.82517	1.42806
0.42326	0.35		0	0		9.03393	0.965502
0.39078	0.36257		1	0		44.1633	1.13393
0.52733	0.35812		1	1		21.6382	0
0.51242	0.37283		0	0		9.20508	0.198024
0.42842	0.38139		0	0		4.96973	1.06409
0.40844	0.38681		0	1		8.36973	2.82026
0.38268	0.39455		0	1		6.4494	24.7937
0.37543	0.38326		0	0		80.0492	0.138323
0.46536	0.3924		1	0		1.24377	0.758798
0.48817	0.38248		1	0		102.636	0.0119391
0.49376	0.39239		1	1		4.03404	6.33544
0.5357	0.38757		0	1		3.23585	11.3758
0.516	0.38496		2	0		8.69859	0.332581
0.45323	0.41051		2	1		2.11142	0.454548
0.39222	0.39721		0	1		16.9951	0.506759
0.44011	0.37768		1	0		9.38252	0.869614
0.48126	0.39417		3	0		8.11033	6.01056
0.3965	0.41214		1	0		5.59551	0.983428
0.41464	0.40812		2	1		1.55743	8.59553
0.42774	0.39646		3	0		7.35499	2.03559
0.48828	0.39996		0	1		3.41108	6.59058
0.45608	0.40192		0	1		12.9351	22.667
0.40421	0.43193		0	0		2.34048	80.908
0.41787	0.42153		3	0		7.14753	9.07218
0.36974	0.38838		0	0		5.24509	28.1233
0.37101	0.37744		0	0		56.0034	1.75666
0.51019	0.38114		0	0		11.3128	0.231771
0.47519	0.358		0	0		0.13656	0.43444
0.44472	0.3617		0	0		2.2987	0.0286027
0.47629	0.37699		1	0		5.19879	0.200437
0.51812	0.38152		0	0		18.4383	0
0.49381	0.3821		0	0		6.6237	0.685908
0.55627	0.38005		1	0		15.552	0.201878
0.4421	0.3896		1	0		5.42456	1.20106
0.46105	0.37766		2	0		36.3772	0.735353
0.48632	0.36976		0	0		10.5059	0.0083289
0.52299	0.36049		1	0		0.670918	0.0454574
0.52121	0.37388		1	1		3.39384	0.852915
0.46292	0.35815		0	0		1.00255	0
0.50915	0.36024		4	0		4.52947	3.82529
0.55106	0.36302		1	0		16.711	5.65834
0.48838	0.35983		1	0		0	0.206874
0.55548	0.35314		7	0		16.799	0.862825
0.55935	0.36272		3	0		6.08111	4.57519
0.54858	0.36883		4	0		0.000675172	3.32681
0.51181	0.3769		2	0		0.00509171	2.15709
0.55334	0.3756		4	1		1.72548	6.54586
0.5484	0.39326		6	0		16.7369	0.0125456
0.53714	0.37037		3	0		9.18741	3.57779
0.51746	0.40277		1	0		3.12461	5.63609
0.52169	0.39977		3	2		1.89557	0.000508481
0.52834	0.3717		4	0		25.5544	1.68687
0.51289	0.37521		5	0		7.35027	0.932507
0.57574	0.36331		3	0		5.18058	0
0.5538	0.3695		3	0		0.275094	0.334508
0.5247	0.37334		0	0		12.5538	24.3933
0.54541	0.3759		0	0		8.75328	0.00831052
0.53429	0.3845		0	0		1.15547	0
0.56474	0.37332		4	0		20.1514	0
0.52688	0.4042		4	0		8.01687	0.229895
0.48898	0.41155		0	0		0.281245	7.83919
0.43765	0.39887		3	0		0	18.0939
0.54284	0.43745		1	0		2.39909	0.885365
0.52302	0.48681		1	0		3.8678	0.18621
0.57107	0.49551		0	0		14.9594	1.08946
0.55675	0.42893		1	0		3.28111	0
0.51431	0.43552		1	0		2.94008	0.613462
0.49704	0.45708		3	0		0.199182	1.23652
0.46249	0.43178		0	2		0.286295	0.643537
0.58134	0.47755		2	0		5.67256	3.80497
0.55068	0.46664		2	0		8.95474	0.353138
0.47009	0.46088		1	0		4.26636	0.000785227
0.541	0.45935		2	1		0.00217949	0.0202652
0.50698	0.40535		1	0		0	0.015157
0.5628	0.4287		3	0		1.39915	0.00197953
0.54643	0.39252		0	0		16.2977	0.0187662
0.53372	0.3884		1	0		9.77151	0
0.51922	0.37592		0	0		0	1.34322
0.48835	0.40027		0	2		0.683346	0.0520229
0.49633	0.39924		1	1		31.9431	0
0.55226	0.38585		1	1		8.87265	0
0.47095	0.37951		1	0		193.139	44.8671
0.48964	0.39367		2	1		7.9272	0.763121
0.54568	0.3953		1	0		3.94861	0.150481
0.52074	0.38027		2	1		0.139811	0.0329342
0.53645	0.39847		0	1		0.687526	6.03044
0.53352	0.3966		3	3		0.0426534	0.561915
0.58761	0.40959		3	1		0.382284	20.2314
0.55912	0.38127		4	0		0	0.158215
0.55487	0.37616		8	1		0	0.454472
0.59846	0.37145		4	0		0.134658	0.0061213
0.60905	0.35699		3	0		3.05327	0.225848
0.6045	0.34821		2	0		9.79289	0.451021
0.61371	0.35255		0	0		11.8754	0.121636
0.6068	0.3473		1	0		0.194749	0.749389
0.60453	0.34632		2	0		39.4761	0.167717
0.58992	0.34859		1	0		88.0645	8.11164
0.67635	0.34001		1	0		26.033	9.1807
0.58773	0.33745		0	1		0.30128	11.6363
0.57987	0.3343		1	0		6.48903	0.908063
0.61797	0.3412		0	0		3.02056	0.449709
0.5571	0.34686		2	0		27.682	110.746
0.60116	0.35082		1	0		5.37605	0.0587672
0.600354	0.33791		0	0		0	0.664043
0.52826	0.35772		8	0		6.1559	0.651087
0.56406	0.35959		6	0		7.93436	9.1339
0.61203	0.36348		5	0		0	0.375211
0.60929	0.35916		9	0		0.0376847	5.72983
0.63398	0.3607		6	0		2.91119	1.09915
0.65292	0.35894		7	1		0	1.09984
0.65315	0.36688		2	0		107.54	0.384863
0.62611	0.3807		1	1		53.6693	0.0127197
0.63383	0.36659		2	1		0.00218317	0.122737
0.6702	0.36763		1	3		17.0057	0.671056
0.58045	0.36362		2	6		0.0104053	0.768349
0.6036	0.36444		2	5		17.3494	43.8045
0.64094	0.40021		5	0		1.73793	2.27676
0.6249	0.39194		1	1		0.0621607	2.69723
0.63806	0.38055		3	0		4.68062	1.85194
0.61667	0.38762		3	0		0.0440751	1.21559
0.64718	0.37453		3	1		8.9697	0.042949
0.57506	0.39038		0	0		0.00538474	7.00243
0.58668	0.39717		0	0		0.49616	11.7738
0.61367	0.42713		1	1		0.11597	0.586667
0.61929	0.4007		3	0		2.17562	3.93189
0.5965	0.41052		3	1		0	0.058733
0.61549	0.39159		1	0		9.12215	0.303535
0.55961	0.39223		2	1		0.704713	0
0.53345	0.39761		1	0		5.65711	0.010398
0.5473	0.39466		1	0		0.156407	0.351128
0.56815	0.44441		0	1		0.041779	140.596
0.58866	0.44377		0	0		6.16996	1.72505
0.58475	0.46653		0	0		189.016	0.0710835
0.5961	0.4441		0	0		18.9936	4.04627
0.58829	0.42529		1	0		11.7474	9.50004
0.54539	0.44019		2	0		17.3578	2.2867
0.60036	0.44793		0	0		151.197	11.5142
0.53494	0.42477		1	0		96.4083	1.32789
0.56865	0.43095		1	0		1.48985	0.0173814
0.55345	0.43961		2	0		1319.17	0.121455
0.53837	0.45815		2	0		0.549304	0.206481
0.55426	0.43587		0	1		29.7143	0
0.55428	0.40648		0	0		0.0147906	0.110166
0.55245	0.39549		0	0		0.00641485	0.463391
0.58484	0.39172		0	0		58.8631	0.856906
0.57253	0.37757		5	0		0.0596626	14.092
0.5454	0.39305		2	0		10.3883	1.68866
0.52052	0.37256		1	0		1.76869	1.95391
0.49024	0.37514		0	1		0	1.25726
0.54518	0.38132		1	0		0.0168637	1.67377
0.56006	0.38854		2	1		249.211	19.0801
0.49697	0.3837		2	0		19.5513	10.5499
0.57674	0.39148		4	0		0.00586002	5.94575
0.55866	0.37884		6	0		0.0299484	9.99113
0.58488	0.38231		10	0		0.436398	16.0852
0.5928	0.40682		7	0		0.169213	0.183225
0.50171	0.42222		2	0		10.6305	0
0.46997	0.42632		1	0		107.478	0.359663
0.53355	0.43231		3	1		0	0.0985855
0.5338	0.40783		3	0		7.28234	0.814664
0.42482	0.42251		2	0		0.470483	0.215328
0.49148	0.41548		1	0		0.042027	2.21183
0.52775	0.41975		7	0		0	0.239275
0.50881	0.42775		5	0		5.16951	0.547347
0.55194	0.457		8	0		152.708	394.485
0.54956	0.45228		1	2		2.67219	0.467082
0.49441	0.45988		3	0		0.180346	5.8615
0.54236	0.48901		6	0		9.15969	3.07366
0.54877	0.40406		11	2		0.22627	36.8523
0.53477	0.40232		5	3		5.0803	0.00450394
0.59879	0.39428		7	3		2.02356	0.0127483
0.5365	0.39144		2	1		8.14048	1.31955
0.53721	0.39229		4	2		22.3202	0.658917
0.51816	0.38214		3	2		9.1432	0.942647
0.52206	0.38421		10	3		4.07823	7.27729
0.52725	0.3837		7	3		6.15897	0.685933
0.52087	0.38405		5	2		0.0841526	0.0609494
0.57298	0.39233		4	1		0.135323	0.00478653
0.57385	0.39616		3	0		49.51	0
0.57851	0.39491		2	2		19.2388	1.93554
0.50469	0.45327		1	1		3.17531	0.835278
0.54185	0.46082		2	5		2.96988	0.567801
0.58567	0.48308		13	4		0	1.91736
0.55525	0.38937		2	1		0	0.716914
0.60639	0.38042		3	3		0	4.81473
0.54836	0.39757		4	3		8.21351	0.293934
0.49959	0.4106		3	3		35.7898	1.34285
0.4222	0.38089		2	2		4.49434	1.25736
0.49136	0.39033		3	0		0	105.656
0.41276	0.41988		2	4		6.16284	0.139149
0.3956	0.39363		2	3		12.1532	282.788
0.45762	0.3992		2	2		2.49552	36.6583
0.5218	0.40931		2	0		12.0022	0.23813
0.49775	0.44659		6	3		0.129462	0.181638
0.50056	0.38659		12	6		0.136845	0.04088
0.54858	0.3798		9	6		41.2622	2.66947
0.50281	0.39323		0	5		15.8909	0.0328888
0.48584	0.41919		4	2		4.97993	24.8123
0.49962	0.46682		1	2		47.029	0
0.52104	0.38536		3	1		7.30318	50.6727
0.53572	0.39761		2	2		44.8687	0.0628617
0.54233	0.38598		4	3		2.64612	0.0181697
0.57993	0.37296		1	6		4.99119	44.1955
0.57722	0.37271		1	4		5.92548	1.18598
0.51969	0.37774		5	4		359.927	0
0.49323	0.39177		5	2		0.182619	0.603026
0.50899	0.40919		3	7		0	0.191988
0.50728	0.40531		2	0		26.2123	0.0314967
0.49611	0.39715		1	1		0.614893	0.299397
0.52217	0.46089		6	0		1.94151	0.0958106
0.51312	0.39694		3	0		0.112294	11.7952
0.45166	0.41619		4	0		0.12387	14.1467
0.43347	0.4056		2	0		23.7329	0.0555825
0.43478	0.39418		4	0		3.57181	0
0.45105	0.37568		4	0		19.7082	3.98504
0.40572	0.3735		2	0		5.81131	0.444494
0.43188	0.37699		1	0		1.59351	0.695557
0.47017	0.37496		8	0		6.90257	0.735642
0.48448	0.37673		4	1		0.0647432	2.65259
0.51589	0.36503		3	0		5.50566	74.0509
0.52011	0.3739		3	0		6.90548	0.059871
0.27225	0.37618		3	0		0.644183	1.01014
0.44519	0.36274		1	0		4.04052	1.31816
0.482	0.38265		0	0		25.8837	0.19761
0.46563	0.39597		1	0		1.22135	1.37803
0.43298	0.3843		2	0		0.400452	5.4801
0.42405	0.38458		2	0		4.02743	0.322165
0.46027	0.38336		7	0		12.8474	1.40035
0.46472	0.38317		0	0		2.70958	1.78058
0.51814	0.37174		3	0		17.7903	0
0.4921	0.37426		6	0		0.171131	0.122678
0.4383	0.36664		0	0		0.19132	0.331322
0.3899	0.38224		0	0		2.16168	0
0.46194	0.37142		3	0		0.356654	0
0.40334	0.37387		1	0		451.334	0
0.47222	0.38737		3	1		2.06103	6.00506
0.42286	0.38778		3	0		1.0196	2.06013
0.42177	0.38351		0	0		2.72481	29.2027
0.56662	0.36423		3	0		14.1644	4.10197
0.47693	0.35424		1	0		43.0636	0.263422
0.4026	0.36856		1	0		0	0.21351
0.39586	0.35895		0	1		30.1228	2.14654
0.5164	0.3607		4	0		9.91052	1.83777
0.49106	0.35339		2	0		0.710059	46.0758
0.50913	0.3481		1	0		0.0804876	0
0.503	0.34938		0	0		5.13743	0.250043
0.49066	0.34948		0	0		3.36109	0.381772
0.47835	0.35192		0	0		0.0148564	0
0.50195	0.34871		1	0		14.445	0
0.49885	0.35344		1	0		2.77956	0
0.5048	0.35966		0	0		6.45078	0
0.55463	0.36045		1	0		16.5024	0
0.52793	0.37042		0	0		5.61159	0
0.51266	0.36544		1	0		0.279581	0.0738401
0.53697	0.35835		0	0		11.3681	0
0.51836	0.36149		1	0		0.0380474	0
0.49103	0.36805		0	0		0.903463	0
0.52884	0.36109		1	0		5.89588	0
0.44386	0.37557		0	0		1.71383	0
0.47956	0.37594		2	0		34.6611	4.53837
0.46882	0.37902		0	0		0.00320003	0
0.42841	0.37333		1	0		29.0574	0
0.38542	0.38884		2	1		12.6951	0.513558
0.44902	0.39803		2	0		15.8163	0
0.4573	0.42947		0	0		0.387005	0
0.47189	0.42272		2	0		35.2043	0
0.4688	0.4038		0	2		0.00564421	0.145194
0.47604	0.43105		0	0		5.43581	1.08834
0.43557	0.36245		1	0		0.0968966	0
0.43198	0.36583		0	1		3.13596	0.203286
0.40203	0.41235		1	0		6.55352	0.520373
0.44646	0.46421		3	2		15.7027	0.417202
0.46187	0.41517		0	0		3.33154	0.11138
0.46293	0.43928		1	0		0.60286	0
0.45108	0.44868		0	1		36.61	0.0864197
0.45101	0.44687		1	0		12.889	0
0.44137	0.46912		0	1		2.6548	0
0.38664	0.37821		2	0		0.201326	0.000847031
0.41557	0.34326		1	0		154.677	0
0.41549	0.34714		0	2		0.406575	0.230502
0.46317	0.354		1	2		5.08323	0
0.45752	0.35379		2	0		29.4296	0
0.44681	0.36341		2	0		1.95164	0.332534
0.48967	0.35563		0	0		1.58087	0
0.52665	0.38251		0	0		0.00524595	0
0.42394	0.40337		2	0		4.9798	0.0270778
0.4439	0.38649		0	0		6.80257	0
0.45199	0.40259		1	1		0.358126	0
0.43952	0.41617		2	0		8.18648	2.48065
0.47843	0.41435		1	0		7.36879	0.375288
0.45801	0.39013		1	2		7.0917	1.81355
0.42762	0.39007		0	0		0.247125	0.0726156
0.39344	0.38177		1	0		11.5315	0.388057
0.4112	0.37547		1	1		12.6971	0
0.39287	0.37675		0	0		15.2127	47.3144
0.38543	0.3743		2	0		0.249301	1.41205
0.39309	0.36649		4	0		1.86186	1.32218
0.47575	0.36712		1	0		2.93065	0
0.48354	0.39835		0	1		4.18099	0
0.48269	0.37395		0	0		7.16898	0.515952
0.45628	0.36258		1	0		0.0164068	0.032513
0.41244	0.35702		2	0		0	0.0966934
0.44978	0.36467		2	0		0	1.13767
0.45741	0.37085		1	0		2.15421	5.50783
0.48626	0.39567		2	0		5.88857	20.4522
0.3996	0.38114		3	0		0.507563	0
0.3911	0.38517		0	0		7.24859	0.112054
0.41889	0.35111		2	0		10.5318	1.25586
0.43319	0.34438		7	0		22.4189	0.396267
0.41498	0.35538		1	2		0.114389	1.11265
0.44836	0.3768		1	0		47.3652	0.307163
0.44813	0.41235		0	0		5.16084	1.69762
0.51068	0.41418		0	0		0.253013	20.5648
0.4828	0.41895		1	1		1.07595	1.17044
0.41347	0.40416		2	1		0.14822	1.39685
0.38562	0.40265		0	1		4.82983	125.384
0.42686	0.40864		3	1		13.7723	0.0678976
0.45863	0.38868		0	0		0.534794	0
0.46799	0.41385		0	0		0	0.421406
0.40738	0.38032		1	1		15.756	35.504
0.38503	0.38826		2	1		7.53768	19.8974
0.42476	0.36775		1	0		0.00223356	1.68529
0.37187	0.37661		1	1		9.29333	13.7462
0.4781	0.37315		1	1		5.47598	0
0.44699	0.34983		0	0		0.447839	0.0600923
0.44093	0.3533		0	0		3.54568	6.62226
0.43768	0.36094		0	1		53.0333	0.551171
0.42334	0.35057		1	0		2.55775	0
0.38612	0.35158		0	0		0	8.31037
0.4424	0.35838		0	0		0.0173769	6.09061
0.45091	0.36809		0	0		0.108099	0.056235
0.43788	0.35755		1	1		0.0871106	10.8728
0.49671	0.34792		0	0		0	3.37551
0.47611	0.34941		0	0		3.01889	0.829762
0.47707	0.35991		3	0		0.48866	0.16673
0.42211	0.36305		0	0		0.235988	0.130873
0.38081	0.35865		1	0		2.63729	11.7346
0.44583	0.3605		1	0		30.5207	14.8119
0.46636	0.35368		0	0		3.75469	2.6482
0.44066	0.35093		0	1		35.3132	0.403624
0.44565	0.35384		0	0		11.7997	0
0.41327	0.35398		2	0		9.87199	0.746799
0.44282	0.35937		2	0		0.248239	0
0.4661	0.35021		0	0		22.2951	0
0.41084	0.34193		2	0		7.45057	0.177402
0.45375	0.34743		1	1		2.50803	0
0.44675	0.35484		0	0		66.1052	0
0.42152	0.34619		3	0		27.4155	0
0.36921	0.34487		0	0		5.32265	0.0199659
0.35323	0.35134		0	0		32.0162	0
0.3591	0.3611		0	1		0.0103472	0
0.40046	0.35679		0	0		9.06266	0
0.44146	0.3624		0	0		4.07619	0
0.43048	0.38071		2	1		0.371469	0
0.44311	0.37682		1	0		141.395	0.0119215
0.49207	0.3614		2	2		11.185	0
0.50991	0.36017		6	0		2.54393	0
0.438	0.38122		5	0		2.13133	0
0.45578	0.37291		3	1		1.54126	0
0.44985	0.37239		3	1		1.67822	0
0.50366	0.36232		2	1		56.9571	0
0.48635	0.37426		3	1		132.967	0
0.48241	0.36165		4	0		0.301437	0.0124889
0.50881	0.36606		6	0		21.4998	0.269163
0.51022	0.36841		3	0		67.3267	0
0.48259	0.37145		2	0		0.403414	0.0176799
0.54193	0.37179		4	0		0.0311135	0.0590947
0.51695	0.37864		2	0		0.021039	0
0.52699	0.39411		2	0		0.377239	0
0.53194	0.3915		6	0		0.440609	0
0.54417	0.3959		2	0		0.0739011	0
0.48283	0.40457		4	0		0.0749168	0
0.54152	0.40374		3	0		0	0
0.53198	0.41707		5	0		32.4258	0.225031
0.50952	0.44176		2	1		2.62222	0
0.50514	0.4411		4	1		28.9454	0
0.51812	0.36758		4	0		14.9675	0
0.49805	0.40441		2	2		8.57863	0.00403272
0.5086	0.40612		2	0		3.61081	0
0.49192	0.46978		4	1		3.31947	0
0.53728	0.47345		9	0		74.105	0
0.53027	0.47039		5	0		1.06011	0
0.49267	0.46653		2	0		5.39208	0
0.48561	0.469		1	0		29.7678	0.191019
0.51268	0.46321		2	0		26.1268	0
0.44628	0.49262		0	2		0.400785	0
0.4656	0.50954		4	1		1.9953	0
0.49351	0.49869		2	2		14.0641	0
0.45727	0.37153		3	1		4.43361	4.63051
0.49466	0.34582		1	0		3	11.0233
0.48678	0.34997		2	0		1.81799	0.868934
0.48374	0.346		5	0		6.31122	4.24137
0.46619	0.34919		1	0		10.116	67.1127
0.50763	0.35962		5	0		344.807	1.30425
0.44731	0.4109		2	0		16.8724	1.52962
0.51431	0.47578		3	0		1.87997	0.959393
0.4595	0.41087		4	0		77.8163	3.42166
0.50938	0.42446		6	0		1293.6	0.144139
0.5094	0.43533		3	0		17.9981	24.4806
0.49162	0.39562		1	0		0.680201	1.0476
0.53324	0.39858		3	1		0	4.467
0.50949	0.42883		7	0		10.6537	4.02397
0.53787	0.41802		5	0		5.79335	0.391863
0.509	0.46148		4	0		6.22478	0.209966
0.44198	0.42929		0	2		1.65142	0
0.47051	0.38901		1	1		0.221641	8.99446
0.51078	0.40495		0	1		9.72936	3.49131
0.55896	0.41341		5	3		2955.38	2.85087
0.52416	0.38124		3	0		7.16689	0.158044
0.51461	0.371		8	1		3.20891	10.2115
0.54885	0.41111		11	1		2.7373	0.167509
0.46213	0.4077		4	0		9.43357	2.42825
0.43349	0.42324		2	0		3.89204	5.09918
0.49754	0.40346		4	0		0.0628806	0.173897
0.50151	0.41299		3	1		2.15009	0.168992
0.50705	0.43208		5	0		2.85747	39.2283
0.48427	0.41439		4	0		0.541582	0.539261
0.52566	0.38645		6	0		0.557967	10.6124
0.52786	0.38756		4	1		9.37978	0.305149
0.50308	0.39837		5	2		19.8583	1.29504
0.47863	0.42467		3	0		0.466915	0.215234
0.51491	0.43513		3	0		2.8883	3.76601
0.50229	0.43463		2	1		6.16459	0
0.48715	0.43665		2	0		2.3378	0.158806
0.48082	0.44211		2	1		2.65739	16.5129
0.52177	0.47364		4	0		55.1033	0.016356
0.51529	0.45153		9	0		0	0.490787
0.53157	0.47994		5	0		0.561917	0.280181
0.41427	0.43463		2	0		0.000946301	0.2324
0.38823	0.37007		1	0		3.61672	0.57308
0.43853	0.38083		5	2		0.548429	0.153392
0.52767	0.42043		2	1		0.518885	0.310836
0.48482	0.41818		4	0		1.12129	0.0588761
0.49225	0.41099		4	3		18.1497	0
0.48908	0.299		1	0		1.12622	0.0287425
0.52369	0.47091		2	0		6.37215	1.05213
0.51684	0.41675		5	0		8.78139	0
0.53671	0.40585		6	2		0.411055	12.5856
0.48628	0.39623		5	0		2.2271	3.43589
0.53689	0.44361		5	1		0	1.522
0.52535	0.42175		6	1		0.0450091	24.0568
0.48071	0.48712		1	0		0	9.38601
0.46441	0.44308		0	0		0	0.00744171
0.44642	0.42683		3	2		0.274308	0.479651
0.46939	0.37763		2	0		5.10731	0.270223
0.49661	0.37424		4	1		24.0433	6.36705
0.45566	0.36347		4	2		17.0487	29.9329
0.52299	0.38902		5	0		0	7.17325
0.49192	0.43328		5	4		0	35.6156
0.48435	0.41942		0	2		0	0
0.45796	0.4035		3	2		0	11.4058
0.49483	0.39151		1	2		8.41014	9.31744
0.54613	0.36134		6	0		0.419145	16.6178
0.52157	0.3559		4	2		29.3858	5.28176
0.46184	0.36119		2	3		2.14048	0.114749
0.50696	0.36092		0	1		66.1171	0.169986
0.49706	0.35754		0	2		4.02057	9.76927
0.53102	0.3648		1	4		0.612549	0.347006
0.51472	0.35729		0	3		9.26197	44.4434
0.52833	0.35157		1	2		18.8073	2.26238
0.50626	0.33926		3	0		9.1752	1.72555
0.48652	0.33817		2	2		52.7812	0.994784
0.51332	0.35697		2	2		0	0.0941627
0.53023	0.35061		2	1		0.539938	4.307
0.53405	0.35955		4	2		16.8875	19.5219
0.52329	0.34746		6	2		3.87896	0.544202
0.51565	0.36085		5	1		0.00685703	5.79635
0.51824	0.34744		3	1		6.08314	0.344868
0.52161	0.34188		5	0		15.1826	4.22918
0.49331	0.35806		4	2		286.914	17.9183
0.52535	0.35995		4	2		0.716004	0.763167
0.55612	0.35156		5	1		0.977497	1.61922
0.53802	0.34655		6	2		6.96319	0.695342
0.54258	0.35601		1	1		0	3.04391
0.52796	0.35462		3	2		0.0289396	0.113035
0.51109	0.3526		3	3		0	11.679
0.50365	0.34194		3	3		39.3419	6.64279
0.42679	0.35023		0	2		0.537241	2.77928
0.43559	0.34649		3	2		7.37685	10.8917
0.49927	0.35036		4	3		0	0
0.51565	0.35874		1	3		13.0604	1.14856
0.51146	0.34485		0	1		54.9306	0.00213839
0.51556	0.34616		2	2		5.50865	33.3651
0.53889	0.34737		6	3		2.84725	1.99847
0.51057	0.3699		1	3		20.9771	30.2383
0.53774	0.33705		6	2		27.4004	0.00527078
0.52665	0.35402		3	2		3.62993	0
0.55759	0.34323		6	2		4.70227	15.721
0.5561	0.34589		2	2		36.7333	6.9846
0.5363	0.35893		1	2		13.945	0
0.5639	0.34935		9	2		3.95199	0.434812
0.54763	0.36462		4	2		28.6527	12.9431
0.55528	0.3588		3	4		0.209321	101.017
0.57961	0.35942		5	3		6.06319	0.139729
0.57846	0.38262		6	3		16.8366	0.766428
0.57993	0.39385		6	3		10.9983	3.77217
0.53545	0.42334		6	1		16.9102	24.7234
0.56821	0.39159		7	2		3.82309	0.0300629
0.57532	0.43421		7	2		3.55497	2.7224
0.52126	0.39736		4	2		4.12648	1.8739
0.50199	0.3761		2	3		4.95626	0.282319
0.46276	0.39093		3	3		0.447495	0.207061
0.42385	0.40189		2	1		1.72405	0.14321
0.45351	0.39448		2	2		0.515166	0.155711
0.42877	0.39888		1	2		14.9568	0.0971147
0.48867	0.37237		1	2		2.76412	0.0911139
0.40409	0.38116		1	1		0.743046	0.0597717
0.44109	0.39471		0	4		22.7082	13.6369
0.51518	0.39995		3	6		1.9527	1.79015
0.44465	0.41687		2	2		10.6495	0.0269324
0.44343	0.42195		3	0		18.5741	0.622402
0.42942	0.46179		1	2		12.7671	0
0.49928	0.4193		1	2		0.0395348	0.00927727
0.49715	0.40368		0	5		10.3424	3.41393
0.53534	0.36542		0	4		20.1331	1.82037
0.44027	0.2986		2	1		12.118	1.26516
0.43076	0.3358		2	3		0	92.1479
0.42319	0.36037		5	0		0.0567115	2.76665
0.41863	0.38532		2	2		1.27938	0.204144
0.46368	0.38111		0	1		3.49604	2.52272
0.46378	0.36516		0	3		2.00559	0.211962
0.49997	0.36604		0	4		11.0595	0.201626
0.49487	0.3677		2	4		1.73838	0.581088
0.49031	0.37506		3	1		0.0906105	0.00555969
0.46899	0.39591		4	0		2.41526	43.3976
0.54002	0.39051		3	1		3.16299	1.21778
0.53598	0.37617		6	1		3.13691	1.34637
0.46204	0.368		3	1		5.49292	4.97883
0.39912	0.36315		0	2		0.0454956	1.14811
0.48395	0.3928		3	2		0.894859	59.3862
0.39818	0.40157		2	0		9.39006	0.308491
0.49006	0.37347		1	0		3.48083	19.5942
0.50216	0.41108		1	1		19.2812	0
0.51894	0.42103		3	2		35.7459	1.72738
0.50988	0.44563		3	2		0.266187	0.023806
0.44807	0.45067		3	0		11.1557	0.968962
0.42218	0.42504		2	4		18.0674	42.7496
0.42058	0.40668		2	0		10.8687	0
0.49339	0.41243		0	3		10.8738	1.36137
0.46518	0.41686		1	3		27.5018	32.393
0.47737	0.4323		1	2		6.89042	7.43972
0.43951	0.46427		1	2		0	21.4726
0.38211	0.46086		1	0		4.71825	0.615748
0.40207	0.41689		1	5		0.388756	0.641938
0.42265	0.41034		2	7		52.4901	5.56839
0.41203	0.40582		3	4		56.8294	20.3193
0.37548	0.38061		0	4		0.834913	0.080635
0.37207	0.37854		2	1		13.3217	0.518673
0.41661	0.40841		1	3		0.729264	0.0412932
0.42835	0.39464		0	2		0.761949	34.5422
0.42184	0.39606		1	1		0.185267	34.1494
0.43506	0.40072		1	1		0.747065	5.66594
0.4061	0.38515		2	4		441.726	1.32192
0.38983	0.40553		1	5		112.055	2.46876
0.38429	0.40893		1	2		5.02982	50.4876
0.45584	0.43062		0	4		8.71855	16.38
0.45387	0.43501		1	3		164.502	3.3716
0.42874	0.41025		0	4		24.7533	0.0889111
0.43079	0.39016		0	1		0.745698	0.00831963
0.4193	0.39404		0	2		0.364074	0.0213113
0.40179	0.42581		1	4		74.4783	5.22686
0.38213	0.42005		2	4		37.031	5.39495
0.45077	0.45998		0	1		0.151596	0
0.44411	0.45209		1	1		5.70667	10.3617
0.39847	0.45536		2	0		3.53758	0.0204745
0.41117	0.44031		2	0		0.0484817	3.9148
0.37849	0.41983		1	0		4.56745	0
0.40153	0.43051		0	0		29.7892	0
0.34236	0.41706		0	0		1.67059	0.13231
0.38118	0.44398		1	0		0.247992	0.100731
0.35743	0.43009		1	0		0	2.47468
0.36733	0.44044		0	0		0.0698206	1.75933
0.38572	0.45055		0	0		0.456962	0
0.38784	0.43267		0	0		2.74716	0
0.37631	0.44009		1	1		0.0566338	0
0.36859	0.41534		2	1		7.06087	0.00275173
0.44776	0.39197		1	2		4.22878	0
0.39974	0.41272		1	1		29.6123	0
0.40053	0.4264		0	0		16.291	0.822721
0.40079	0.41292		1	2		390.071	0
0.39264	0.37167		1	0		66.2587	0
0.38114	0.40341		2	2		0.177945	0
0.37962	0.39315		0	1		0.463151	0
0.36217	0.39186		1	0		1.70244	0
0.38433	0.40162		1	1		0.589651	0
0.38568	0.40902		1	0		34.6727	0
0.36917	0.42625		1	0		1.08006	0
0.36524	0.45587		0	1		1.71948	0
0.37836	0.44952		2	0		6.62456	0
0.36233	0.44463		0	3		6.83454	1.2267
0.36683	0.41409		0	3		2.72767	0
0.39389	0.44339		0	0		0.684207	0
0.43806	0.42603		1	0		19.6889	5.09086
0.44767	0.42589		0	0		40.6258	0.0279785
0.45281	0.38476		0	2		458.254	1.13659
0.42573	0.37039		0	0		3.4693	0.213299
0.42644	0.40729		2	1		1.77221	1.30988
0.37674	0.37625		1	1		15.4603	26.5904
0.39338	0.42496		1	0		42.9754	1.02549
0.40816	0.41809		0	0		23.5711	0.0347256
0.40202	0.35871		1	0		20.4105	2.84817
0.38109	0.35161		2	0		11.0926	0.0342666
0.4151	0.41645		0	2		9.54877	90.6813
0.39492	0.42835		2	1		75.0819	0.05199
0.39513	0.38143		1	0		58.7503	25.2014
0.38688	0.39617		3	1		0.745662	2.10498
0.38366	0.3976		0	0		7.71103	0.715375
0.39789	0.44556		1	0		1.87003	9.21692
0.38045	0.41619		2	1		46.0903	0.618519
0.3647	0.44165		1	1		0	0.68256
0.41263	0.40387		0	2		19.0263	1.48622
0.4442	0.38553		0	0		270.36	0.273772
0.43407	0.38695		1	0		4.67415	32.0457
0.37985	0.40893		1	1		10.6952	1.15014
0.35964	0.41135		1	0		13.8755	0.105366
0.38875	0.42931		1	1		42.6135	25.9406
0.4266	0.40573		0	1		2.19702	53.0681
0.39989	0.37565		1	1		0	0.265853
0.39766	0.34282		1	0		20.958	1.04946
0.39189	0.35732		1	0		27.9221	0
0.36537	0.38228		1	2		3.64048	0.946595
0.43739	0.35937		0	0		23.1916	0
0.42502	0.38506		1	1		0.0423103	21.8272
0.40895	0.39908		0	1		0	1.64345
0.40353	0.39167		0	0		1.2043	0.0665406
0.42519	0.37546		0	0		5.73318	0.713569
0.43022	0.38653		3	2		19.5346	11.9994
0.4395	0.39208		1	0		13.465	1.31652
0.43293	0.38289		0	0		123.432	0
0.42195	0.35789		5	1		0.225031	0.823497
0.39786	0.3396		1	0		3.4283	0.232545
0.39937	0.35268		0	0		1.25903	0.440002
0.37925	0.38538		0	0		0.366702	1.92867
0.3711	0.38875		0	0		6.37292	0.54487
0.38118	0.38602		1	1		4.14954	0.776476
0.38091	0.37951		1	1		0.0152807	0.123694
0.49959	0.3738		3	0		15.4041	3.65886
0.44519	0.35806		1	0		4.37388	0
0.46937	0.35263		1	0		207.001	0
0.39941	0.36506		1	0		2.73567	1.08828
0.41784	0.35667		2	0		7.40806	0.356819
0.42074	0.35024		3	1		1.47126	0.277177
0.47503	0.35589		5	0		0.986995	0.177406
0.40233	0.34651		1	0		0.0541988	0.227266
0.42071	0.34197		1	0		0.104282	6.09031
0.47446	0.33784		1	0		0.0300936	12.8685
0.49952	0.33674		0	0		16.9633	14.7898
0.51336	0.33647		3	0		13.5227	0.0565063
0.40365	0.34273		1	0		1.39504	29.535
0.41034	0.32988		3	0		6.73733	0.717732
0.5009	0.32674		1	0		14.9001	25.5558
0.49246	0.34783		2	0		0.00210438	0
0.40474	0.33415		3	0		4.94187	0
0.44272	0.33638		2	0		8.14339	0.326595
0.462	0.33658		1	0		2.12187	0.0328425
0.48978	0.34117		0	0		2.93394	51.3851
0.50412	0.3338		3	0		6.53289	0.363204
0.51763	0.33743		1	0		2.24518	2.15474
0.51036	0.3398		1	0		2.95172	0.415734
0.46748	0.35404		2	1		0.163597	0.602566
0.4919	0.36131		1	0		9.85537	42.8049
0.46513	0.35359		1	0		1.87296	11.1351
0.40312	0.35626		2	0		0.683216	2.03903
0.41016	0.36533		2	0		27.05	0.163705
0.43777	0.36424		3	1		12.3087	1.02684
0.43674	0.3637		5	1		2.84909	3.11795
0.47284	0.35332		1	0		16.8112	0.021432
0.46135	0.34219		2	0		1.47586	0.608989
0.4914	0.36725		1	0		3.32872	27.1597
0.41239	0.3637		0	1		1.6511	3.90485
0.48736	0.38514		1	0		0.254638	8.16879
0.46033	0.35312		0	0		377.1	0
0.45673	0.36438		0	1		1.34511	12.5927
0.45816	0.37406		2	0		19.1562	0.441603
0.45722	0.37312		5	0		8.60925	0
0.48345	0.39027		5	0		49.0839	0.0350866
0.4757	0.3761		0	0		2.43218	0.819428
0.58496	0.36307		2	0		6.36677	0.407041
0.57703	0.35768		0	0		0.110037	4.68124
0.53692	0.37003		0	0		9.14929	0.0763622
0.44191	0.35378		2	0		10.5122	0.932084
0.51393	0.35717		1	0		3.94792	5.03088
0.45282	0.35035		1	0		0.0387558	0
0.46839	0.3469		3	0		0.27547	0.671697
0.37993	0.35428		0	0		0.308287	0.16252
0.51755	0.35835		10	0		21.2024	0.0735813
0.4237	0.36836		7	0		4.51873	0.0893559
0.45072	0.36825		4	0		4.45707	0
0.49126	0.36401		0	1		2.11437	6.1703
0.49258	0.36862		3	2		4.28736	58.5627
0.58078	0.37775		2	2		14.5995	0.636778
0.58913	0.36102		0	0		0.376166	0.381887
0.52589	0.37574		4	0		36.5429	11.6298
0.4963	0.36352		2	0		4.77689	9.66351
0.4794	0.36695		0	0		0.0027964	0
0.51207	0.34909		1	0		0.0632957	47.4802
0.49774	0.35576		0	0		6.73993	4.2135
0.47826	0.34686		0	0		0.0102206	0.404025
0.46232	0.34691		0	0		0.659454	0.337789
0.47309	0.3432		1	1		1.5185	0.350425
0.49911	0.34004		1	0		0.127607	0.144687
0.49389	0.34943		0	0		2.87428	1.07267
0.4902	0.34195		0	0		13.9247	0.265034
0.46642	0.34835		0	0		14.7346	0.708812
0.49117	0.34397		0	0		0.141648	0.176017
0.40814	0.3507		0	0		0.511436	0.706085
0.42488	0.35023		1	0		5.87137	14.7713
0.4104	0.36283		1	1		2.24679	0.216707
0.43035	0.35293		0	0		0.271974	1.27049
0.41106	0.3691		0	0		36.9298	0.480405
0.40006	0.37806		0	0		2.76287	0.0630273
0.41747	0.38173		2	0		2.56897	2.43136
0.47649	0.3548		1	0		58.9436	0.243589
0.49957	0.41434		1	1		0.370187	0.392123
0.53166	0.35636		1	0		6.50646	0.287523
0.54732	0.35541		1	0		1.95961	0.00100015
0.59378	0.33673		4	0		4.59332	0
0.46223	0.35306		2	1		23.4892	0
0.54305	0.36445		0	0		14.2172	0.00154718
0.59137	0.36206		1	0		15.6946	17.6772
0.57379	0.36259		2	0		10.033	20.5034
0.56399	0.35759		1	1		2.82205	0.0744485
0.61791	0.35322		2	1		22.2864	41.3812
0.63465	0.38618		2	0		4.36021	2.02371
0.62589	0.3676		3	0		0.106049	8.04004
0.61494	0.35975		2	0		0.00445227	0.193161
0.56522	0.37372		0	0		10.1432	55.0134
0.5584	0.36874		3	1		2.88113	6.24195
0.46163	0.39356		2	1		3.95921	0.457787
0.45107	0.38588		1	1		0.208207	0
0.477191	0.39086		0	3		83.4093	0.332894
0.50071	0.40345		0	1		12.7872	18.7544
0.57237	0.38437		1	0		9.27318	0.712687
0.61216	0.38807		1	0		13.9142	0.0302717
0.62104	0.37228		1	0		2.7147	0.0877767
0.58076	0.39227		3	0		3.87538	3.00103
0.59719	0.39336		1	1		43.1163	3.99983
0.61809	0.39672		3	0		25.8895	1.9941
0.60288	0.38879		4	1		15.2711	1.90165
0.61834	0.36361		1	1		230.212	13.672
0.65406	0.35433		1	1		0	0.000820132
0.62475	0.35751		4	0		9.14268	0.00864796
0.59928	0.36348		1	0		0.501331	0.000927794
0.59244	0.35216		0	0		2.57832	0
0.609	0.35288		0	1		8.52908	0.695621
0.60894	0.35441		0	0		7.65059	0.559496
0.587	0.35626		3	0		0.397792	3.76127
0.54995	0.35902		3	1		15.4285	0.622332
0.57085	0.38009		2	0		0.188361	0.139038
0.61267	0.37441		2	0		1.55744	0
0.53246	0.3705		4	0		42.97	0.119351
0.5355	0.40726		0	0		13.8483	3.46793
0.53209	0.38071		1	0		12.64	0
0.49948	0.36848		1	1		0	0.134903
0.50529	0.36919		0	1		2.21928	95.3821
0.59049	0.3594		0	1		0	2.57475
0.531	0.35578		0	0		9.65277	4.30435
0.51161	0.34553		0	0		6.97371	0
0.56274	0.3423		1	0		1.43491	6.50489
0.57682	0.34237		1	0		0.0191457	0
0.5356	0.34419		2	0		35.6263	0
0.54818	0.35063		2	0		4.95209	12.392
0.5922	0.35442		1	0		122.528	3.74155
0.59148	0.34691		3	0		37.8616	0.894299
0.54126	0.35038		1	1		0.172975	9.97563
0.4536	0.35383		0	0		23.5755	14.407
0.45192	0.35945		2	0		7.60088	4.4417
[truncated: 12,433 more rows]

## Sheet: c
Figure 2c
Chr.	Bin	X values	Y values	Z values
1	0	0.506417	0.135618	-0.949474
1	100000	0.626266	0.127175	-0.900738
1	200000	0.674189	0.169352	-0.872528
1	300000	0.653193	0.169539	-0.891453
1	400000	0.629115	0.116397	-0.850344
1	500000	0.646073	0.109205	-0.884219
1	600000	0.613991	0.170713	-0.885625
1	700000	0.551043	0.153894	-0.888925
1	800000	0.622844	0.184305	-0.865809
1	900000	0.665212	0.247291	-0.843428
1	1000000	0.613511	0.263492	-0.834832
1	1100000	0.471418	0.215427	-0.802993
1	1200000	0.599515	0.270458	-0.823789
1	1300000	0.549829	0.204333	-0.797908
1	1400000	0.595095	0.21025	-0.85
1	1500000	0.588913	0.157935	-0.828834
1	1600000	0.57206	0.165061	-0.85968
1	1700000	0.581802	0.160854	-0.880897
1	1800000	0.577664	0.166188	-0.87674
1	1900000	0.593055	0.196986	-0.85649
1	2000000	0.53675	0.23235	-0.878274
1	2100000	0.551279	0.265629	-0.861094
1	2200000	0.528437	0.286171	-0.822176
1	2300000	0.521004	0.272186	-0.856278
1	2400000	0.482285	0.292993	-0.843639
1	2500000	0.538658	0.265702	-0.863242
1	2600000	0.130399	0.398158	-0.796317
1	2700000	-0.00993384	0.565514	-0.815746
1	2800000	0.00127933	0.578245	-0.816155
1	2900000	-0.040582	0.614717	-0.795814
1	3000000	-0.0581111	0.619293	-0.828754
1	3100000	0.00390735	0.5771	-0.794513
1	3200000	-0.0853765	0.669834	-0.841729
1	3300000	-0.100069	0.708093	-0.830006
1	3400000	-0.144406	0.780933	-0.83895
1	3500000	-0.215814	0.870662	-0.909969
1	3600000	-0.166978	0.843637	-0.818507
1	3700000	-0.170449	0.829709	-0.857141
1	3800000	-0.193873	0.800921	-0.893633
1	3900000	-0.191672	0.795289	-0.859727
1	4000000	-0.170397	0.761757	-0.838532
1	4100000	-0.117088	0.647931	-0.788169
1	4200000	0.0440377	0.473819	-0.700521
1	4300000	0.176867	0.401784	-0.699663
1	4400000	0.0939281	0.394133	-0.725945
1	4500000	0.165958	0.352577	-0.729574
1	4600000	0.204814	0.311795	-0.726021
1	4700000	0.392302	0.206208	-0.77852
1	4800000	0.424672	0.186412	-0.791267
1	4900000	0.224652	0.282365	-0.732714
1	5000000	0.0693253	0.410407	-0.716017
1	5100000	-0.102915	0.673404	-0.750546
1	5200000	-0.195113	0.830644	-0.841531
1	5300000	-0.150547	0.785306	-0.786506
1	5400000	-0.0763242	0.614784	-0.775695
1	5500000	-0.119934	0.676007	-0.808279
1	5600000	-0.150355	0.744273	-0.81505
1	5700000	-0.143134	0.74965	-0.80336
1	5800000	-0.158546	0.720469	-0.843955
1	5900000	-0.128913	0.716601	-0.815272
1	6000000	-0.152591	0.790822	-0.832769
1	6100000	-0.156916	0.784654	-0.834955
1	6200000	-0.155881	0.746007	-0.821705
1	6300000	-0.158336	0.804401	-0.843786
1	6400000	-0.169848	0.760054	-0.941875
1	6500000	-0.142232	0.745483	-0.826982
1	6600000	-0.0202468	0.587074	-0.762777
1	6700000	0.222266	0.283911	-0.868697
1	6800000	0.456836	0.356127	-0.79534
1	6900000	0.307715	0.284502	-0.783358
1	7000000	0.223565	0.335468	-0.765664
1	7100000	0.214283	0.344289	-0.795339
1	7200000	0.205754	0.338107	-0.8138
1	7300000	0.400673	0.247562	-0.801745
1	7400000	0.539074	0.196806	-0.855407
1	7500000	0.510591	0.187585	-0.856583
1	7600000	0.508485	0.140447	-0.886896
1	7700000	0.379287	0.265394	-0.842859
1	7800000	0.320554	0.283083	-0.81847
1	7900000	0.272516	0.293405	-0.818157
1	8000000	0.441515	0.285194	-0.836858
1	8100000	0.536941	0.229944	-0.843945
1	8200000	0.520129	0.179347	-0.840255
1	8300000	0.546349	0.185836	-0.900525
1	8400000	0.582806	0.181686	-0.859517
1	8500000	0.530723	0.160482	-0.854341
1	8600000	0.500403	0.189294	-0.844592
1	8700000	0.448411	0.215458	-0.878235
1	8800000	0.505373	0.182895	-0.884244
1	8900000	0.539574	0.170084	-0.881135
1	9000000	0.550749	0.141964	-0.888107
1	9100000	0.567948	0.126877	-0.887099
1	9200000	0.558249	0.120293	-0.897389
1	9300000	0.50487	0.172314	-0.857914
1	9400000	0.399246	0.215615	-0.853855
1	9500000	0.44834	0.253685	-0.877782
1	9600000	0.428367	0.201603	-0.834223
1	9700000	0.457017	0.251945	-0.823343
1	9800000	0.505938	0.247937	-0.856627
1	9900000	0.580338	0.239311	-0.867781
1	10000000	0.511341	0.20152	-0.849283
1	10100000	0.463572	0.194038	-0.850327
1	10200000	0.44646	0.236553	-0.854971
1	10300000	0.275199	0.302784	-0.810362
1	10400000	0.190464	0.472448	-0.779292
1	10500000	0.00660268	0.577211	-0.842065
1	10600000	0.0111856	0.583218	-0.84937
1	10700000	-0.0237479	0.62034	-0.854574
1	10800000	-0.0520435	0.66921	-0.863957
1	10900000	-0.0766115	0.713592	-0.892259
1	11000000	-0.0714345	0.718741	-0.881341
1	11100000	-0.117657	0.79041	-0.926444
1	11200000	-0.099632	0.804735	-0.923507
1	11300000	-0.047567	0.714306	-0.919267
1	11400000	0.0287077	0.628943	-0.822212
1	11500000	0.14757	0.506871	-0.801781
1	11600000	0.276983	0.46865	-0.81365
1	11700000	0.318533	0.411629	-0.82539
1	11800000	0.283716	0.386635	-0.848171
1	11900000	0.276221	0.383426	-0.841639
1	12000000	0.500192	0.37394	-0.838339
1	12100000	0.460772	0.388864	-0.837511
1	12200000	0.240246	0.482343	-0.833045
1	12300000	0.253038	0.492925	-0.824866
1	12400000	0.13903	0.560098	-0.820727
1	12500000	0.0845194	0.633488	-0.808522
1	12600000	-0.0497024	0.812353	-0.880111
1	12700000	-0.130661	0.924295	-0.934108
1	12800000	-0.14418	0.918586	-0.930843
1	12900000	-0.164578	0.92163	-0.964011
1	13000000	-0.159868	0.915694	-0.972431
1	13100000	-0.157466	0.893071	-0.96362
1	13200000	-0.120002	0.871226	-0.934013
1	13300000	-0.00200288	0.778009	-0.852256
1	13400000	0.173086	0.598661	-0.777105
1	13500000	0.00460614	0.709636	-0.850776
1	13600000	0.113142	0.642056	-0.789322
1	13700000	0.116942	0.633447	-0.825656
1	13800000	0.157852	0.589014	-0.812635
1	13900000	0.365104	0.447496	-0.832503
1	14000000	0.45847	0.3807	-0.832594
1	14100000	0.453781	0.416222	-0.835308
1	14200000	0.180319	0.484206	-0.820617
1	14300000	0.0787762	0.624729	-0.840656
1	14400000	0.116278	0.567605	-0.824368
1	14500000	0.13491	0.529594	-0.816414
1	14600000	0.213644	0.448402	-0.825459
1	14700000	0.452182	0.332892	-0.856128
1	14800000	0.535735	0.28903	-0.842703
1	14900000	0.37682	0.269248	-0.858536
1	15000000	0.319385	0.291422	-0.86593
1	15100000	0.380442	0.308227	-0.86525
1	15200000	0.334275	0.305052	-0.848853
1	15300000	0.295956	0.275729	-0.831496
1	15400000	0.348388	0.295371	-0.841674
1	15500000	0.367157	0.310078	-0.840341
1	15600000	0.316773	0.289204	-0.847089
1	15700000	0.405131	0.250196	-0.806563
1	15800000	0.338841	0.282789	-0.860785
1	15900000	0.425812	0.31161	-0.847869
1	16000000	0.400222	0.251471	-0.829901
1	16100000	0.407744	0.214617	-0.837994
1	16200000	0.456204	0.192273	-0.88019
1	16300000	0.514121	0.215164	-0.890677
1	16400000	0.467655	0.243015	-0.837385
1	16500000	0.482679	0.276292	-0.81665
1	16600000	0.356151	0.276269	-0.831303
1	16700000	0.289437	0.330482	-0.826316
1	16800000	0.271118	0.30074	-0.791628
1	16900000	0.399815	0.38518	-0.78529
1	17000000	0.253486	0.385406	-0.801469
1	17100000	0.276513	0.376391	-0.783609
1	17200000	0.247362	0.369031	-0.791976
1	17300000	0.403135	0.312243	-0.776418
1	17400000	0.31573	0.275984	-0.846605
1	17500000	0.310935	0.33168	-0.823318
1	17600000	0.226881	0.384627	-0.777968
1	17700000	0.0534216	0.579278	-0.793513
1	17800000	-0.0334157	0.656933	-0.838237
1	17900000	-0.0920477	0.753769	-0.885929
1	18000000	-0.136057	0.807964	-0.903551
1	18100000	-0.123967	0.780765	-0.913679
1	18200000	-0.02724	0.690568	-0.809252
1	18300000	0.0497386	0.65131	-0.747695
1	18400000	0.107696	0.62483	-0.766737
1	18500000	0.0805378	0.618939	-0.77165
1	18600000	-0.0503305	0.757383	-0.820096
1	18700000	-0.0401645	0.745238	-0.819553
1	18800000	0.0286453	0.665313	-0.774107
1	18900000	0.0550863	0.696307	-0.754376
1	19000000	0.0715182	0.60079	-0.799284
1	19100000	-0.0266327	0.762574	-0.827492
1	19200000	-0.141919	0.901004	-0.899527
1	19300000	-0.160445	0.894534	-0.911542
1	19400000	-0.154799	0.926031	-0.9214
1	19500000	-0.0845806	0.853077	-0.874047
1	19600000	0.188412	0.64293	-0.764539
1	19700000	0.191836	0.581881	-0.778181
1	19800000	0.0601604	0.659958	-0.776153
1	19900000	-0.0635116	0.802546	-0.875698
1	20000000	-0.106046	0.875908	-0.900567
1	20100000	-0.105876	0.850855	-0.909371
1	20200000	-0.0538513	0.804776	-0.858736
1	20300000	0.0354328	0.685877	-0.806474
1	20400000	0.0504135	0.630837	-0.813656
1	20500000	0.221799	0.496724	-0.79302
1	20600000	0.319105	0.42562	-0.79152
1	20700000	0.292351	0.398822	-0.764931
1	20800000	0.424885	0.324501	-0.771505
1	20900000	0.534275	0.262094	-0.873782
1	21000000	0.465188	0.302823	-0.80158
1	21100000	0.354854	0.29877	-0.802672
1	21200000	0.428363	0.354155	-0.772143
1	21300000	0.370881	0.362078	-0.762796
1	21400000	0.362192	0.273448	-0.765744
1	21500000	0.522091	0.318292	-0.841565
1	21600000	0.313509	0.317268	-0.762365
1	21700000	0.412507	0.369069	-0.773787
1	21800000	0.258936	0.420978	-0.72971
1	21900000	0.179003	0.416967	-0.768389
1	22000000	0.231768	0.407115	-0.772621
1	22100000	0.308502	0.355238	-0.752115
1	22200000	0.364756	0.280618	-0.7541
1	22300000	0.454506	0.329356	-0.806798
1	22400000	0.332896	0.359245	-0.738593
1	22500000	0.193653	0.492231	-0.745507
1	22600000	0.162093	0.493964	-0.737388
1	22700000	0.184495	0.428546	-0.757859
1	22800000	0.107846	0.48253	-0.773094
1	22900000	0.077805	0.602979	-0.73211
1	23000000	-0.0931246	0.801246	-0.865289
1	23100000	-0.17757	0.857665	-0.942417
1	23200000	-0.149052	0.856614	-0.866361
1	23300000	-0.199892	0.759807	-0.842313
1	23400000	-0.0994057	0.682632	-0.776865
1	23500000	-0.164841	0.702491	-0.828057
1	23600000	-0.0798874	0.677786	-0.762235
1	23700000	-0.0884087	0.613996	-0.783844
1	23800000	-0.0399894	0.583073	-0.721106
1	23900000	0.00475005	0.560439	-0.712324
1	24000000	0.0392445	0.514043	-0.694832
1	24100000	-0.112308	0.637715	-1.08756
1	24200000	-0.00743759	0.509242	-0.723309
1	24300000	0.0380746	0.475886	-0.710804
1	24400000	0.106455	0.487555	-0.683513
1	24500000	0.105024	0.45283	-0.687635
1	24600000	0.0682902	0.436095	-0.711745
1	24700000	0.0867594	0.469428	-0.693885
1	24800000	0.0843654	0.458811	-0.701153
1	24900000	0.0611192	0.449075	-0.725404
1	25000000	0.0706659	0.464925	-0.703557
1	25100000	0.172812	0.393959	-0.650174
1	25200000	0.124383	0.397458	-0.714433
1	25300000	0.241998	0.344793	-0.704604
1	25400000	0.199041	0.394806	-0.715981
1	25500000	0.167822	0.400339	-0.720601
1	25600000	0.203851	0.429657	-0.694834
1	25700000	0.119989	0.463689	-0.746044
1	25800000	0.202682	0.395737	-0.749425
1	25900000	0.141489	0.432021	-0.760017
1	26000000	0.0310142	0.548226	-0.776501
1	26100000	0.00784737	0.556719	-0.789745
1	26200000	0.0887957	0.546833	-0.747728
1	26300000	0.161016	0.4819	-0.707578
1	26400000	0.498771	0.369265	-0.771279
1	26500000	0.393669	0.329478	-0.758121
1	26600000	0.330384	0.341727	-0.710573
1	26700000	0.296816	0.49224	-0.715312
1	26800000	0.187863	0.501289	-0.743132
1	26900000	0.357157	0.419108	-0.723322
1	27000000	0.456821	0.333963	-0.776307
1	27100000	0.252523	0.477525	-0.725182
1	27200000	0.181025	0.475806	-0.763804
1	27300000	0.370263	0.456056	-0.750975
1	27400000	0.295553	0.441002	-0.771137
1	27500000	0.288327	0.476576	-0.759181
1	27600000	0.140292	0.593854	-0.781214
1	27700000	0.071914	0.660842	-0.797222
1	27800000	0.384455	0.506841	-0.75106
1	27900000	0.351146	0.495001	-0.742055
1	28000000	0.33407	0.529288	-0.761551
1	28100000	0.16171	0.502814	-0.765343
1	28200000	0.265654	0.487668	-0.744251
1	28300000	0.276785	0.553524	-0.749528
1	28400000	0.242088	0.565706	-0.740476
1	28500000	0.332232	0.512635	-0.726435
1	28600000	0.22845	0.624224	-0.733807
1	28700000	0.105519	0.694612	-0.807775
1	28800000	0.170673	0.642992	-0.771496
1	28900000	0.213906	0.570987	-0.775063
1	29000000	0.390635	0.529686	-0.75458
1	29100000	0.397364	0.450694	-0.74882
1	29200000	0.416299	0.431012	-0.789165
1	29300000	0.376168	0.457435	-0.769389
1	29400000	0.479945	0.482406	-0.762962
1	29500000	0.356061	0.440597	-0.811276
1	29600000	0.400273	0.411224	-0.825449
1	29700000	0.463718	0.450164	-0.75804
1	29800000	0.140006	0.502922	-0.845589
1	29900000	0.307166	0.593408	-0.755677
1	30000000	0.0372447	0.828645	-0.830701
1	30100000	-0.0504547	0.868023	-0.880265
1	30200000	0.068904	0.795666	-0.771121
1	30300000	-0.00226731	0.822352	-0.836333
1	30400000	0.0115103	0.815871	-0.827107
1	30500000	0.0494365	0.820983	-0.814165
1	30600000	-0.0370366	0.875982	-0.861518
1	30700000	-0.00349676	0.85537	-0.82901
1	30800000	0.159529	0.747786	-0.776328
1	30900000	0.340859	0.564996	-0.789952
1	31000000	0.240919	0.661732	-0.792721
1	31100000	0.264365	0.624988	-0.778658
1	31200000	0.308465	0.585962	-0.809723
1	31300000	0.264509	0.615283	-0.800356
1	31400000	0.356787	0.604517	-0.783957
1	31500000	0.333698	0.580777	-0.814343
1	31600000	0.388721	0.560193	-0.798635
1	31700000	0.390047	0.525171	-0.806983
1	31800000	0.407375	0.484252	-0.841125
1	31900000	0.449171	0.499267	-0.816977
1	32000000	0.439121	0.515593	-0.80589
1	32100000	0.321698	0.512387	-0.852183
1	32200000	0.415829	0.489887	-0.840998
1	32300000	0.479551	0.432047	-0.831334
1	32400000	0.53728	0.366397	-0.881268
1	32500000	0.542171	0.410907	-0.843386
1	32600000	0.304368	0.598483	-0.791498
1	32700000	0.113977	0.725296	-0.844787
1	32800000	0.0544176	0.762849	-0.85966
1	32900000	0.0583608	0.763081	-0.856404
1	33000000	0.155208	0.715636	-0.815808
1	33100000	0.237345	0.642462	-0.822408
1	33200000	0.281639	0.571951	-0.817219
1	33300000	0.383702	0.572622	-0.791439
1	33400000	0.35464	0.581927	-0.800829
1	33500000	0.496916	0.444013	-0.837124
1	33600000	0.519565	0.374416	-0.870528
1	33700000	0.394213	0.553287	-0.793696
1	33800000	0.225848	0.707378	-0.787025
1	33900000	0.115089	0.761874	-0.802612
1	34000000	0.142188	0.751439	-0.793993
1	34100000	0.214184	0.71962	-0.798297
1	34200000	0.143246	0.73664	-0.821051
1	34300000	0.110745	0.740967	-0.843604
1	34400000	0.0291666	0.770127	-0.830249
1	34500000	0.074985	0.794505	-0.81205
1	34600000	0.204619	0.714664	-0.805634
1	34700000	0.217699	0.593588	-0.827946
1	34800000	0.231673	0.664661	-0.817601
1	34900000	0.14656	0.695997	-0.828381
1	35000000	0.195922	0.707746	-0.820928
1	35100000	0.183826	0.693907	-0.81013
1	35200000	-0.00348938	0.73788	-0.887966
1	35300000	-0.104674	0.882201	-0.939104
1	35400000	-0.0555108	0.893222	-0.893258
1	35500000	0.0494031	0.904783	-0.815816
1	35600000	0.110527	0.862525	-0.800092
1	35700000	0.169759	0.757121	-0.808045
1	35800000	0.175991	0.65919	-0.871521
1	35900000	0.336365	0.654622	-0.788215
1	36000000	0.135048	0.840312	-0.810797
1	36100000	-0.0242377	0.939937	-0.877249
1	36200000	-0.0526796	0.934552	-0.897378
1	36300000	-0.00642879	0.932479	-0.865341
1	36400000	-0.000515372	0.950823	-0.862044
1	36500000	-0.0235551	0.945612	-0.876005
1	36600000	0.0393385	0.890324	-0.864861
1	36700000	0.0318372	0.869023	-0.861329
1	36800000	0.0429775	0.900684	-0.842319
1	36900000	0.143543	0.673183	-0.864085
1	37000000	0.479148	0.54805	-0.833824
1	37100000	0.481139	0.506752	-0.867725
1	37200000	0.312957	0.712685	-0.809092
1	37300000	0.0599322	0.874288	-0.87469
1	37400000	-0.00260765	0.88957	-0.913442
1	37500000	0.160174	0.827656	-0.83619
1	37600000	0.314924	0.731356	-0.792486
1	37700000	0.30895	0.762956	-0.804692
1	37800000	0.410317	0.596482	-0.856747
1	37900000	0.321114	0.719303	-0.81653
1	38000000	0.0534286	0.978889	-0.85603
1	38100000	-0.105369	1.05789	-0.95487
1	38200000	-0.120372	1.06234	-0.981833
1	38300000	-0.140634	1.05496	-1.01691
1	38400000	-0.152808	1.06444	-1.02538
1	38500000	-0.123628	1.06778	-0.987462
1	38600000	-0.161884	1.0467	-1.01456
1	38700000	-0.125755	1.0384	-0.991451
1	38800000	-0.107699	0.983929	-0.989033
1	38900000	-0.0468335	0.990263	-0.952463
1	39000000	0.0576471	0.940318	-0.913074
1	39100000	-0.0797641	0.995501	-0.956023
1	39200000	-0.0805481	1.04978	-0.952802
1	39300000	-0.0565774	1.05052	-0.955747
1	39400000	-0.0498032	1.05422	-0.935805
1	39500000	-0.0630888	1.05771	-0.959269
1	39600000	-0.0519889	1.07637	-0.967617
1	39700000	0.0310859	0.989366	-0.925046
1	39800000	0.290124	0.783834	-0.860692
1	39900000	0.261767	0.82073	-0.864889
1	40000000	0.291752	0.744591	-0.875333
1	40100000	0.432808	0.640912	-0.871707
1	40200000	0.181186	0.93748	-0.863274
1	40300000	0.161482	0.959488	-0.871678
1	40400000	0.144288	0.942758	-0.903105
1	40500000	0.221237	0.885198	-0.859964
1	40600000	0.221816	0.816069	-0.892886
1	40700000	0.236785	0.83298	-0.876986
1	40800000	0.203517	0.822818	-0.901156
1	40900000	0.263861	0.831009	-0.882858
1	41000000	0.199873	0.865089	-0.8706
1	41100000	0.0862583	0.937229	-0.914008
1	41200000	0.0622417	0.984344	-0.909412
1	41300000	-0.0927031	1.00393	-1.01005
1	41400000	-0.0621688	1.02756	-0.984065
1	41500000	-0.0588558	1.09647	-0.975906
1	41600000	-0.141653	1.08278	-1.02929
1	41700000	-0.125903	1.10799	-1.01909
1	41800000	-0.132863	1.10709	-1.03144
1	41900000	-0.111899	1.08201	-1.00994
1	42000000	-0.0906953	1.09284	-0.996987
1	42100000	-0.100238	1.09101	-1.00804
1	42200000	-0.0482447	1.06474	-0.978367
1	42300000	-0.0920264	1.01029	-1.02012
1	42400000	0.132852	0.971865	-0.899802
1	42500000	0.278049	0.809332	-0.878371
1	42600000	0.426156	0.693777	-0.881568
1	42700000	0.501375	0.615918	-0.876809
1	42800000	0.450423	0.665166	-0.875765
1	42900000	0.362804	0.82237	-0.844729
1	43000000	0.232553	0.926734	-0.878977
1	43100000	0.405494	0.729706	-0.885135
1	43200000	0.559704	0.568905	-0.890031
1	43300000	0.549688	0.511576	-0.924378
1	43400000	0.395918	0.56752	-0.951067
1	43500000	0.483475	0.630652	-0.896019
1	43600000	0.356987	0.719408	-0.901222
1	43700000	0.123007	0.902564	-0.951741
1	43800000	0.0736585	0.986872	-0.968591
1	43900000	0.0318672	1.00138	-0.969451
1	44000000	0.115358	0.966388	-0.963764
1	44100000	0.323041	0.815408	-0.917032
1	44200000	0.433079	0.717778	-0.907307
1	44300000	0.436327	0.675367	-0.92469
1	44400000	0.277499	0.894898	-0.916634
1	44500000	0.142743	0.984942	-0.969598
1	44600000	0.126935	0.985887	-0.99003
1	44700000	0.153022	1.03392	-0.94991
1	44800000	0.21925	0.965165	-0.945987
1	44900000	0.354847	0.82452	-0.930386
1	45000000	0.290543	0.868187	-0.947135
1	45100000	0.416137	0.694089	-0.957872
1	45200000	0.502306	0.638634	-0.943768
1	45300000	0.337121	0.882503	-0.92747
1	45400000	0.170634	1.0564	-0.965722
1	45500000	0.0627368	1.11553	-1.0176
1	45600000	0.0751011	1.12066	-1.01897
1	45700000	0.0119181	1.12945	-1.0619
1	45800000	0.078489	1.09031	-1.02069
1	45900000	0.00342745	1.12587	-1.06305
1	46000000	-0.00836813	1.14879	-1.06036
1	46100000	0.0102431	1.18541	-1.05433
1	46200000	-0.0880448	1.14082	-1.12749
1	46300000	-0.0366038	1.17249	-1.08422
1	46400000	-0.0405789	1.19297	-1.1093
1	46500000	-0.0547652	1.16691	-1.08354
1	46600000	-0.0544624	1.17643	-1.10035
1	46700000	-0.0765042	1.16536	-1.09974
1	46800000	-0.0658979	1.16083	-1.10737
1	46900000	-0.0651592	1.16102	-1.10434
1	47000000	-0.134981	1.11838	-1.16961
1	47100000	-0.0979187	1.13745	-1.13343
1	47200000	-0.0476766	1.16825	-1.11125
1	47300000	-0.0331264	1.15127	-1.09029
1	47400000	-0.0259707	1.15747	-1.08561
1	47500000	-0.0803856	1.14052	-1.12252
1	47600000	-0.00765738	1.14934	-1.05588
1	47700000	0.0587965	1.13265	-1.03449
1	47800000	0.0399685	1.13737	-1.05599
1	47900000	0.0417236	1.10611	-1.04489
1	48000000	0.120941	1.08727	-1.01788
1	48100000	0.0537972	1.12403	-1.06197
1	48200000	-0.0137958	1.16181	-1.09448
1	48300000	-0.0118028	1.17816	-1.08928
1	48400000	0.0189567	1.20946	-1.08999
1	48500000	-0.0724816	1.19159	-1.13491
1	48600000	-0.0352844	1.21637	-1.12671
1	48700000	-0.0472085	1.19541	-1.13608
1	48800000	0.025032	1.16956	-1.09579
1	48900000	0.0342416	1.12283	-1.08129
1	49000000	0.0534122	1.16238	-1.09376
1	49100000	-0.0355432	1.14628	-1.13419
1	49200000	0.118233	1.16231	-1.05798
1	49300000	0.0909632	1.18148	-1.08285
1	49400000	0.0893163	1.16975	-1.09342
1	49500000	0.0568188	1.12368	-1.09865
1	49600000	0.0932335	1.11242	-1.08267
1	49700000	0.0597928	1.13034	-1.10681
1	49800000	0.230506	1.03251	-1.03003
1	49900000	0.428371	0.814223	-0.98822
1	50000000	0.324229	0.960148	-1.00369
1	50100000	0.210978	1.06056	-1.03861
1	50200000	0.0961263	1.04734	-1.08189
1	50300000	0.279862	1.06242	-1.02863
1	50400000	0.258309	1.00868	-1.02806
1	50500000	0.436871	0.81303	-0.993393
1	50600000	0.488253	0.761199	-0.991238
1	50700000	0.49975	0.736588	-0.99786
1	50800000	0.462072	0.773703	-1.00167
1	50900000	0.350077	0.867442	-1.0094
1	51000000	0.294702	0.97879	-1.01853
1	51100000	0.296482	1.01211	-1.02942
1	51200000	0.394737	0.872646	-1.00976
1	51300000	0.516593	0.761067	-0.986099
1	51400000	0.516232	0.746441	-0.989681
1	51500000	0.349096	0.928266	-1.01268
1	51600000	0.158889	1.07035	-1.09058
1	51700000	0.120996	1.0786	-1.10863
1	51800000	0.118311	1.11535	-1.11973
1	51900000	0.149593	1.12253	-1.10514
1	52000000	0.137809	1.13558	-1.1232
1	52100000	0.179193	1.17181	-1.11223
1	52200000	0.193009	1.10728	-1.0996
1	52300000	0.197599	1.10398	-1.09869
1	52400000	0.386032	0.96417	-1.04071
1	52500000	0.335546	0.939623	-1.05909
1	52600000	0.306828	0.976782	-1.06653
1	52700000	0.284892	0.981769	-1.0823
1	52800000	0.374091	0.91205	-1.04773
1	52900000	0.367279	0.939078	-1.05786
1	53000000	0.359236	0.937848	-1.0535
1	53100000	0.398661	0.893648	-1.04953
1	53200000	0.199495	0.980189	-1.11997
1	53300000	0.353828	0.93435	-1.0588
1	53400000	0.432073	0.910728	-1.04294
1	53500000	0.342506	1.00754	-1.07475
1	53600000	0.217806	1.09173	-1.1308
1	53700000	0.233345	1.04852	-1.11982
1	53800000	0.322173	1.00197	-1.0932
1	53900000	0.283853	1.01856	-1.10724
1	54000000	0.33948	0.961698	-1.08959
1	54100000	0.343293	1.00274	-1.08834
1	54200000	0.413027	0.933317	-1.0644
1	54300000	0.422412	0.865031	-1.0726
1	54400000	0.536182	0.729954	-1.03734
1	54500000	0.60909	0.58447	-1.04609
1	54600000	0.482279	0.739898	-1.06524
1	54700000	0.157935	1.03264	-1.16619
1	54800000	0.0578876	1.07237	-1.20522
1	54900000	0.016841	1.0765	-1.22157
1	55000000	0.0632889	1.02124	-1.19868
1	55100000	0.0525936	1.09798	-1.21152
1	55200000	0.0510347	1.14252	-1.21637
1	55300000	0.0905351	1.05845	-1.17923
1	55400000	0.342164	1.06418	-1.10244
1	55500000	0.532775	0.814677	-1.04931
1	55600000	0.620889	0.638113	-1.03429
1	55700000	0.590474	0.76124	-1.02944
1	55800000	0.58671	0.730765	-1.04351
1	55900000	0.608045	0.671868	-1.03714
1	56000000	0.644832	0.606761	-1.03779
1	56100000	0.556813	0.741086	-1.04688
1	56200000	0.479675	0.87682	-1.07183
1	56300000	0.397608	0.989393	-1.09553
1	56400000	0.386051	0.995758	-1.0995
1	56500000	0.32158	1.04585	-1.12704
1	56600000	0.408378	0.997442	-1.09937
1	56700000	0.434475	0.947238	-1.09238
1	56800000	0.516577	0.83883	-1.06324
1	56900000	0.593144	0.78899	-1.03797
1	57000000	0.652033	0.620947	-1.03995
1	57100000	0.656536	0.537301	-1.05576
1	57200000	0.584438	0.683404	-1.0567
1	57300000	0.601665	0.698446	-1.05543
1	57400000	0.492686	0.845569	-1.08885
1	57500000	0.429409	0.883687	-1.11074
1	57600000	0.552701	0.774222	-1.07271
1	57700000	0.589994	0.72319	-1.06493
1	57800000	0.590337	0.68574	-1.07318
1	57900000	0.567442	0.747592	-1.07826
1	58000000	0.519149	0.78311	-1.10094
1	58100000	0.570321	0.750119	-1.08599
1	58200000	0.580527	0.696465	-1.07546
1	58300000	0.585347	0.747197	-1.08108
1	58400000	0.557225	0.828094	-1.08217
1	58500000	0.553551	0.84875	-1.09236
1	58600000	0.227461	1.08028	-1.20466
1	58700000	0.132886	1.14993	-1.24061
1	58800000	0.233603	1.14752	-1.20372
1	58900000	0.304017	1.11157	-1.18495
1	59000000	0.353471	1.05109	-1.16822
1	59100000	0.279045	1.07157	-1.18122
1	59200000	0.256452	1.10201	-1.19962
1	59300000	0.213966	1.11931	-1.21457
1	59400000	0.173521	1.11494	-1.22819
1	59500000	0.152267	1.13941	-1.23577
1	59600000	0.167289	1.12269	-1.21893
1	59700000	0.228916	1.16628	-1.21355
1	59800000	0.135442	1.19914	-1.23833
1	59900000	0.0568866	1.1926	-1.26793
1	60000000	0.115082	1.1972	-1.25568
1	60100000	0.107844	1.22665	-1.27487
1	60200000	0.14176	1.23904	-1.25782
1	60300000	0.0956507	1.24596	-1.26503
1	60400000	0.0551354	1.20923	-1.27846
1	60500000	0.0406724	1.21654	-1.29814
1	60600000	0.0121102	1.19387	-1.30862
1	60700000	0.133102	1.22438	-1.26945
1	60800000	0.107915	1.20084	-1.28591
1	60900000	0.180173	1.16162	-1.25588
1	61000000	0.0862218	1.23363	-1.28908
1	61100000	0.099866	1.26674	-1.30702
1	61200000	0.083552	1.26206	-1.30695
1	61300000	0.0430532	1.25109	-1.32096
1	61400000	0.0534654	1.25512	-1.32491
1	61500000	0.0766868	1.25477	-1.31964
1	61600000	0.080939	1.24417	-1.32861
1	61700000	0.0781534	1.23662	-1.31936
1	61800000	0.0860783	1.2252	-1.31453
1	61900000	0.155376	1.25785	-1.29685
1	62000000	0.121506	1.26653	-1.31862
1	62100000	0.0923952	1.24726	-1.32952
1	62200000	0.141158	1.25631	-1.31022
1	62300000	0.0550952	1.24794	-1.34587
1	62400000	0.178832	1.27137	-1.31394
1	62500000	0.193867	1.29133	-1.316
1	62600000	0.19206	1.25725	-1.308
1	62700000	0.276898	1.23111	-1.28281
1	62800000	0.399863	1.04855	-1.23536
1	62900000	0.409344	1.05175	-1.23686
1	63000000	0.236716	1.20434	-1.29383
1	63100000	0.235189	1.24675	-1.30335
1	63200000	0.240807	1.22906	-1.30173
1	63300000	0.218493	1.22561	-1.29746
1	63400000	0.2637	1.21839	-1.30007
1	63500000	0.384955	1.1352	-1.24972
1	63600000	0.536884	0.868124	-1.18723
1	63700000	0.523152	0.96145	-1.19109
1	63800000	0.476209	1.02087	-1.21983
1	63900000	0.516825	0.951582	-1.20115
1	64000000	0.554776	0.920455	-1.18367
1	64100000	0.547208	0.957893	-1.19676
1	64200000	0.478294	1.09364	-1.23446
1	64300000	0.496149	1.09622	-1.2331
1	64400000	0.499563	1.00252	-1.21976
1	64500000	0.459768	1.13908	-1.25861
1	64600000	0.311927	1.20095	-1.28136
1	64700000	0.318277	1.2088	-1.30384
1	64800000	0.308632	1.21233	-1.30948
1	64900000	0.302026	1.19882	-1.31183
1	65000000	0.191067	1.20356	-1.33582
1	65100000	0.333069	1.204	-1.31053
1	65200000	0.337845	1.1994	-1.31383
1	65300000	0.251984	1.20754	-1.34232
1	65400000	0.33241	1.18625	-1.31625
1	65500000	0.35837	1.14909	-1.29351
1	65600000	0.397315	1.11982	-1.28583
1	65700000	0.383866	1.09006	-1.26728
1	65800000	0.594278	0.922215	-1.20399
1	65900000	0.579237	0.8704	-1.20457
1	66000000	0.496425	1.03208	-1.24921
1	66100000	0.461941	1.04169	-1.26257
1	66200000	0.552954	0.902166	-1.22613
1	66300000	0.640511	0.699472	-1.18568
1	66400000	0.647644	0.743094	-1.19581
1	66500000	0.560637	0.877962	-1.23053
1	66600000	0.465917	1.06174	-1.29435
1	66700000	0.450945	1.11801	-1.31723
1	66800000	0.430096	1.15238	-1.33869
1	66900000	0.367698	1.14585	-1.34009
1	67000000	0.308555	1.13305	-1.35824
1	67100000	0.386294	1.13468	-1.34956
1	67200000	0.467956	1.04714	-1.30368
1	67300000	0.542095	0.980046	-1.28341
1	67400000	0.603407	0.954122	-1.27264
1	67500000	0.59699	0.913498	-1.25742
1	67600000	0.582517	0.894836	-1.26041
1	67700000	0.423674	1.12998	-1.34252
1	67800000	0.272608	1.22045	-1.39459
1	67900000	0.266461	1.23135	-1.40098
1	68000000	0.303814	1.20261	-1.3984
1	68100000	0.329795	1.21349	-1.40444
1	68200000	0.279311	1.19751	-1.40533
1	68300000	0.189172	1.18806	-1.40927
1	68400000	0.210982	1.22676	-1.41768
1	68500000	0.198745	1.27994	-1.43069
1	68600000	0.21739	1.28018	-1.43231
1	68700000	0.149233	1.25392	-1.44772
1	68800000	0.217982	1.29341	-1.46
1	68900000	0.0591168	1.23215	-1.45405
1	69000000	0.164552	1.30412	-1.47327
1	69100000	0.102582	1.26736	-1.46573
1	69200000	0.187741	1.29977	-1.46385
1	69300000	0.116688	1.29182	-1.48179
1	69400000	0.188834	1.30301	-1.46877
1	69500000	0.169542	1.28918	-1.47682
1	69600000	0.167502	1.31211	-1.48757
1	69700000	0.120877	1.28279	-1.47269
1	69800000	0.152173	1.31264	-1.48755
1	69900000	0.110361	1.27669	-1.48239
1	70000000	0.137801	1.24432	-1.46807
1	70100000	0.156345	1.27281	-1.47137
1	70200000	0.18634	1.27515	-1.47681
1	70300000	0.115194	1.24797	-1.48032
1	70400000	0.169441	1.24832	-1.47606
1	70500000	0.199099	1.21799	-1.45601
1	70600000	0.224076	1.22595	-1.46268
1	70700000	0.271344	1.21665	-1.45317
1	70800000	0.394248	1.16104	-1.42635
1	70900000	0.501023	1.05376	-1.3681
1	71000000	0.571914	0.909577	-1.32383
1	71100000	0.515099	0.989784	-1.3402
1	71200000	0.459214	1.08569	-1.37822
1	71300000	0.535019	1.01208	-1.34673
1	71400000	0.413356	0.990523	-1.34606
1	71500000	0.6302	0.867394	-1.29553
1	71600000	0.715376	0.77593	-1.25395
1	71700000	0.642468	0.758971	-1.26443
1	71800000	0.65854	0.770096	-1.26377
1	71900000	0.604407	0.716442	-1.25231
1	72000000	0.750414	0.634289	-1.23634
1	72100000	0.732673	0.63909	-1.23982
1	72200000	0.732049	0.652631	-1.23348
1	72300000	0.751198	0.690273	-1.25468
1	72400000	0.765078	0.725865	-1.25344
1	72500000	0.703142	0.807232	-1.26647
1	72600000	0.67874	0.827467	-1.28094
1	72700000	0.721045	0.743724	-1.26262
1	72800000	0.577294	0.857461	-1.28749
1	72900000	0.448544	0.971705	-1.34257
1	73000000	0.436063	0.964583	-1.33207
1	73100000	0.670007	0.750784	-1.26312
1	73200000	0.660983	0.714759	-1.24885
1	73300000	0.630374	0.794833	-1.26577
1	73400000	0.603813	0.752223	-1.26023
1	73500000	0.65924	0.672762	-1.25324
1	73600000	0.671074	0.712	-1.25091
1	73700000	0.663938	0.729217	-1.25825
1	73800000	0.71532	0.631588	-1.23519
1	73900000	0.719969	0.584965	-1.2253
1	74000000	0.711027	0.491473	-1.20232
1	74100000	0.714608	0.528491	-1.20201
1	74200000	0.7303	0.55341	-1.20071
1	74300000	0.706025	0.470439	-1.1965
1	74400000	0.702856	0.597719	-1.21732
1	74500000	0.756916	0.582452	-1.21502
1	74600000	0.78135	0.333872	-1.17652
1	74700000	0.767633	0.34562	-1.18237
1	74800000	0.760416	0.423244	-1.18518
1	74900000	0.795025	0.435404	-1.18664
1	75000000	0.768196	0.405032	-1.18768
1	75100000	0.789391	0.425781	-1.18854
1	75200000	0.776533	0.532422	-1.20782
1	75300000	0.722889	0.499773	-1.19691
1	75400000	0.764288	0.460273	-1.18819
1	75500000	0.687575	0.446336	-1.1872
1	75600000	0.694161	0.616352	-1.22078
1	75700000	0.725601	0.609984	-1.21766
1	75800000	0.347482	0.726519	-1.28914
1	75900000	0.590055	0.787896	-1.25555
1	76000000	0.714792	0.789727	-1.27173
1	76100000	0.784525	0.592704	-1.22525
1	76200000	0.655104	0.585329	-1.2204
1	76300000	0.732402	0.600181	-1.21659
1	76400000	0.660448	0.693693	-1.23655
1	76500000	0.707999	0.674905	-1.24217
1	76600000	0.719093	0.558169	-1.21884
1	76700000	0.700129	0.478399	-1.20861
1	76800000	0.735327	0.469857	-1.21224
1	76900000	0.675415	0.504691	-1.20817
1	77000000	0.650525	0.578099	-1.22297
1	77100000	0.73216	0.495633	-1.20662
1	77200000	0.760872	0.443804	-1.20129
1	77300000	0.775306	0.404991	-1.19907
1	77400000	0.737667	0.377637	-1.19256
1	77500000	0.748064	0.376962	-1.18989
1	77600000	0.789253	0.397603	-1.19183
1	77700000	0.737155	0.398713	-1.19567
1	77800000	0.728281	0.445148	-1.21219
1	77900000	0.773755	0.459849	-1.20718
1	78000000	0.781909	0.512163	-1.21913
1	78100000	0.751296	0.553656	-1.23073
1	78200000	0.725284	0.561869	-1.23279
1	78300000	0.615845	0.809545	-1.28672
1	78400000	0.597608	0.882184	-1.30649
1	78500000	0.522593	0.913819	-1.31949
1	78600000	0.613679	0.928794	-1.32701
1	78700000	0.662677	0.911768	-1.32202
1	78800000	0.661779	0.875168	-1.30636
1	78900000	0.633223	0.879774	-1.32497
1	79000000	0.665404	0.777513	-1.2935
1	79100000	0.71037	0.753722	-1.26975
1	79200000	0.779586	0.652338	-1.25039
1	79300000	0.717557	0.603124	-1.21731
1	79400000	0.747427	0.583079	-1.23838
1	79500000	0.764177	0.550634	-1.24326
1	79600000	0.726308	0.529073	-1.23057
1	79700000	0.763944	0.541525	-1.23114
1	79800000	0.769154	0.596516	-1.24916
1	79900000	0.617048	0.822963	-1.31031
1	80000000	0.460063	0.958169	-1.36197
1	80100000	0.400326	1.0146	-1.38664
1	80200000	0.453344	1.09862	-1.41991
1	80300000	0.391549	1.09371	-1.42024
1	80400000	0.297877	1.10829	-1.44012
1	80500000	0.326488	1.12924	-1.44841
1	80600000	0.355629	1.1635	-1.46389
1	80700000	0.274487	1.14942	-1.46221
1	80800000	0.343752	1.15755	-1.47132
1	80900000	0.36267	1.1528	-1.47381
1	81000000	0.303555	1.14999	-1.47155
1	81100000	0.198141	1.17699	-1.48316
1	81200000	0.262032	1.17042	-1.48354
1	81300000	0.184132	1.13615	-1.47903
1	81400000	0.263888	1.13554	-1.46861
1	81500000	0.215781	1.11129	-1.46282
1	81600000	0.485289	1.02588	-1.42768
1	81700000	0.618921	0.822296	-1.35433
1	81800000	0.680485	0.727158	-1.33088
1	81900000	0.699329	0.643068	-1.31278
1	82000000	0.715777	0.640214	-1.30358
1	82100000	0.680419	0.707326	-1.33801
1	82200000	0.374817	1.05863	-1.45999
1	82300000	0.234701	1.10433	-1.48437
1	82400000	0.298256	1.10688	-1.49258
1	82500000	0.315086	1.12435	-1.50773
1	82600000	0.387093	1.10957	-1.50398
1	82700000	0.4812	0.996749	-1.44974
1	82800000	0.483125	1.00118	-1.45443
1	82900000	0.546354	0.95885	-1.44058
1	83000000	0.663622	0.794535	-1.38519
1	83100000	0.690364	0.814625	-1.39634
1	83200000	0.577498	0.916792	-1.42208
1	83300000	0.435144	1.05651	-1.49149
1	83400000	0.442877	1.08402	-1.50498
1	83500000	0.397482	1.08492	-1.50514
1	83600000	0.43326	1.09513	-1.51749
1	83700000	0.443801	1.0717	-1.48953
1	83800000	0.514222	1.01019	-1.47331
1	83900000	0.682333	0.824989	-1.40098
1	84000000	0.789221	0.727032	-1.37664
1	84100000	0.751114	0.73119	-1.37409
1	84200000	0.765766	0.725391	-1.36707
1	84300000	0.731531	0.766642	-1.39542
1	84400000	0.737717	0.735254	-1.37906
1	84500000	0.772291	0.774765	-1.39131
1	84600000	0.667117	0.940001	-1.43971
1	84700000	0.636662	0.97222	-1.45753
1	84800000	0.590545	0.991979	-1.47361
1	84900000	0.605185	1.00757	-1.45761
1	85000000	0.640476	0.985046	-1.46802
1	85100000	0.551164	1.02942	-1.501
1	85200000	0.532425	1.05517	-1.50867
1	85300000	0.58923	1.02842	-1.48751
1	85400000	0.570544	0.988054	-1.47894
1	85500000	0.666704	0.941771	-1.4537
1	85600000	0.664528	0.907868	-1.44153
1	85700000	0.688022	0.900495	-1.4465
1	85800000	0.673264	0.88407	-1.4373
1	85900000	0.693081	0.845175	-1.43193
1	86000000	0.671611	0.851485	-1.42986
1	86100000	0.620143	0.891796	-1.44725
1	86200000	0.507904	1.0175	-1.50675
1	86300000	0.543869	0.986429	-1.50049
1	86400000	0.649184	0.858058	-1.45665
1	86500000	0.606111	0.888419	-1.4684
1	86600000	0.607101	0.944403	-1.48418
1	86700000	0.550314	0.995286	-1.51187
1	86800000	0.593724	0.94997	-1.49441
1	86900000	0.683204	0.810451	-1.44235
1	87000000	0.669223	0.843021	-1.45105
1	87100000	0.750728	0.703524	-1.41098
1	87200000	0.69038	0.836418	-1.44888
1	87300000	0.528108	0.987507	-1.50849
1	87400000	0.41954	1.12406	-1.57111
1	87500000	0.340234	1.17023	-1.58422
1	87600000	0.227637	1.19006	-1.58315
1	87700000	0.293474	1.22466	-1.61109
1	87800000	0.219547	1.20285	-1.59264
1	87900000	0.162759	1.21531	-1.60363
1	88000000	0.192746	1.19984	-1.59655
1	88100000	0.245265	1.21178	-1.61273
1	88200000	0.298264	1.18776	-1.6037
1	88300000	0.407122	1.12319	-1.58629
1	88400000	0.300264	1.1391	-1.59493
1	88500000	0.40877	1.13366	-1.59592
1	88600000	0.414252	1.14951	-1.60545
1	88700000	0.336576	1.16388	-1.61525
1	88800000	0.292577	1.16514	-1.60667
1	88900000	0.252487	1.13917	-1.58992
1	89000000	0.417013	1.13492	-1.61157
1	89100000	0.346815	1.1103	-1.59484
1	89200000	0.208565	1.14172	-1.59602
1	89300000	0.3998	1.12222	-1.61139
1	89400000	0.351442	1.1585	-1.61818
1	89500000	0.366405	1.14724	-1.61396
1	89600000	0.322847	1.14842	-1.62126
1	89700000	0.383751	1.12522	-1.61331
1	89800000	0.449235	1.08486	-1.60756
1	89900000	0.533599	0.970137	-1.56163
1	90000000	0.669684	0.772462	-1.48068
1	90100000	0.727197	0.609937	-1.41942
1	90200000	0.7284	0.541361	-1.39416
1	90300000	0.728494	0.624178	-1.43224
1	90400000	0.737334	0.556488	-1.40729
1	90500000	0.758815	0.558799	-1.41252
1	90600000	0.794499	0.523835	-1.40238
1	90700000	0.763075	0.684801	-1.48421
1	90800000	0.714434	0.790642	-1.53132
1	90900000	0.635235	0.917781	-1.59236
1	91000000	0.554008	0.937817	-1.58192
1	91100000	0.578094	0.952057	-1.59643
1	91200000	0.58994	0.96299	-1.59687
1	91300000	0.597938	0.9471	-1.58958
1	91400000	0.627583	0.935362	-1.58642
1	91500000	0.675935	0.905897	-1.57513
1	91600000	0.523006	0.891201	-1.55018
1	91700000	0.600162	0.877632	-1.55835
1	91800000	0.716977	0.86413	-1.57989
1	91900000	0.72096	0.879107	-1.57832
1	92000000	0.62739	0.806902	-1.5322
1	92100000	0.696428	0.775811	-1.52985
1	92200000	0.735874	0.648096	-1.47864
1	92300000	0.708048	0.599969	-1.44544
1	92400000	0.707642	0.628416	-1.46645
1	92500000	0.280029	0.913657	-1.54589
1	92600000	0.197938	1.06957	-1.61204
1	92700000	0.15623	1.10886	-1.62317
1	92800000	0.301328	1.03443	-1.64366
1	92900000	0.0731913	1.11015	-1.71548
1	93000000	0.11124	1.15347	-1.74222
1	93100000	0.105553	1.12019	-1.73241
1	93200000	0.0833452	1.11501	-1.72758
1	93300000	0.0628753	1.10869	-1.71518
1	93400000	0.0936007	1.15855	-1.75132
1	93500000	0.0863874	1.1452	-1.74935
1	93600000	0.192111	1.10732	-1.75148
1	93700000	0.181498	1.09458	-1.73963
1	93800000	0.230771	1.06869	-1.7397
1	93900000	0.175124	1.03762	-1.69395
1	94000000	0.392886	0.972117	-1.74305
1	94100000	0.350781	0.941973	-1.70975
1	94200000	0.535067	0.868511	-1.73221
1	94300000	0.638424	0.687576	-1.63773
1	94400000	0.650099	0.663593	-1.62339
1	94500000	0.628257	0.740229	-1.68379
1	94600000	0.573314	0.816478	-1.71501
1	94700000	0.531878	0.890957	-1.75428
1	94800000	0.393557	0.922041	-1.72495
1	94900000	0.509173	0.871861	-1.72954
1	95000000	0.526018	0.883931	-1.7496
1	95100000	0.563762	0.837891	-1.74146
1	95200000	0.616892	0.751733	-1.69246
1	95300000	0.590674	0.802042	-1.7379
1	95400000	0.543774	0.792023	-1.7033
1	95500000	0.689706	0.627068	-1.64627
1	95600000	0.659978	0.615264	-1.61402
1	95700000	0.715976	0.558864	-1.60242
1	95800000	0.714985	0.535105	-1.58296
1	95900000	0.637684	0.667238	-1.6588
1	96000000	0.568945	0.735384	-1.69
1	96100000	0.552363	0.790987	-1.732
1	96200000	0.586767	0.786156	-1.73235
1	96300000	0.566571	0.795644	-1.73839
1	96400000	0.561789	0.702284	-1.66609
1	96500000	0.660941	0.629349	-1.63655
1	96600000	0.567063	0.744366	-1.70672
1	96700000	0.660644	0.651612	-1.6721
1	96800000	0.453344	0.884953	-1.75405
1	96900000	0.1784	0.977628	-1.70617
1	97000000	0.281751	0.982923	-1.74525
1	97100000	0.345382	0.954803	-1.76199
1	97200000	0.427003	0.906871	-1.76651
1	97300000	0.675338	0.687167	-1.7087
1	97400000	0.743536	0.515819	-1.60815
1	97500000	0.732999	0.522139	-1.60212
1	97600000	0.733522	0.566696	-1.64255
1	97700000	0.67337	0.637826	-1.6631
1	97800000	0.621739	0.712853	-1.69929
1	97900000	0.653901	0.671177	-1.68287
1	98000000	0.767585	0.561221	-1.65042
1	98100000	0.745375	0.442876	-1.55466
1	98200000	0.803885	0.442645	-1.59648
1	98300000	0.781324	0.397811	-1.54897
1	98400000	0.751718	0.352531	-1.4932
1	98500000	0.77623	0.346703	-1.50024
1	98600000	0.765478	0.425074	-1.54295
1	98700000	0.764841	0.440839	-1.55431
1	98800000	0.793682	0.440814	-1.58343
1	98900000	0.784704	0.457847	-1.58954
1	99000000	0.76806	0.455006	-1.57451
1	99100000	0.671865	0.578283	-1.62408
1	99200000	0.699367	0.575233	-1.62943
1	99300000	0.60619	0.706231	-1.71094
1	99400000	0.587006	0.798782	-1.78299
1	99500000	0.473658	0.899222	-1.78462
1	99600000	0.411744	0.932876	-1.79508
1	99700000	0.466596	0.902484	-1.78891
1	99800000	0.638663	0.739704	-1.75858
1	99900000	0.705718	0.636623	-1.70644
1	100000000	0.504593	0.852471	-1.79855
1	100100000	0.453155	0.898965	-1.79479
1	100200000	0.467423	0.884208	-1.79838
1	100300000	0.638939	0.755552	-1.78075
1	100400000	0.708515	0.605362	-1.70215
1	100500000	0.737629	0.518363	-1.63277
1	100600000	0.747301	0.550404	-1.68394
1	100700000	0.63769	0.676997	-1.73001
1	100800000	0.568284	0.77289	-1.77523
1	100900000	0.518684	0.840261	-1.79755
1	101000000	0.484295	0.873013	-1.8064
1	101100000	0.503471	0.880841	-1.82437
1	101200000	0.278152	1.02274	-1.81556
1	101300000	0.210699	1.07814	-1.8246
1	101400000	0.161051	1.10792	-1.82153
1	101500000	0.182118	1.11123	-1.82977
1	101600000	0.132814	1.1213	-1.82497
1	101700000	0.175698	1.12022	-1.8515
1	101800000	0.198407	1.09388	-1.83482
1	101900000	0.213257	1.08656	-1.83675
1	102000000	0.215842	1.07383	-1.83515
1	102100000	0.29203	1.0394	-1.85125
1	102200000	0.277451	1.05975	-1.84471
1	102300000	0.261128	1.04451	-1.83573
1	102400000	0.1644	1.06768	-1.8123
1	102500000	0.195211	1.07664	-1.8406
1	102600000	0.189379	1.05893	-1.8187
1	102700000	0.0840909	1.07097	-1.78075
1	102800000	0.244882	1.07716	-1.86307
1	102900000	0.181348	1.06948	-1.83342
1	103000000	0.127725	1.07756	-1.8202
1	103100000	0.21868	1.03999	-1.83104
1	103200000	0.110212	1.05181	-1.78257
1	103300000	0.0938654	1.03799	-1.77338
1	103400000	0.187082	0.99212	-1.78209
1	103500000	0.348012	0.906114	-1.80288
1	103600000	0.587492	0.653414	-1.73762
1	103700000	0.654714	0.49481	-1.6367
1	103800000	0.64084	0.659143	-1.77271
1	103900000	0.331543	0.917628	-1.81291
1	104000000	0.139654	0.994807	-1.76188
1	104100000	0.123294	0.974578	-1.74604
1	104200000	0.426736	0.881186	-1.83894
1	104300000	0.360717	0.844119	-1.76783
1	104400000	0.473214	0.777287	-1.78215
1	104500000	0.486316	0.73528	-1.74106
1	104600000	0.611291	0.603024	-1.70739
1	104700000	0.750306	0.362359	-1.59325
1	104800000	0.780334	0.315032	-1.5816
1	104900000	0.784931	0.303759	-1.57599
1	105000000	0.766347	0.292997	-1.56197
1	105100000	0.719929	0.386088	-1.57786
1	105200000	0.760102	0.402318	-1.62899
1	105300000	0.739235	0.456218	-1.66312
1	105400000	0.693171	0.53151	-1.68905
1	105500000	0.237493	0.420241	-1.42145
1	105600000	0.681967	0.524922	-1.68253
1	105700000	0.676232	0.493897	-1.65459
1	105800000	0.701532	0.483004	-1.64584
1	105900000	0.745059	0.38512	-1.61907
1	106000000	0.686295	0.307168	-1.51264
1	106100000	0.676083	0.405663	-1.58863
1	106200000	0.613967	0.470907	-1.58999
1	106300000	0.569295	0.505193	-1.59739
1	106400000	0.495608	0.586237	-1.63169
1	106500000	0.39645	0.699439	-1.6734
1	106600000	0.397266	0.690562	-1.66401
1	106700000	0.551224	0.500099	-1.59653
1	106800000	0.643364	0.341679	-1.52189
1	106900000	0.715575	0.206043	-1.47564
1	107000000	0.673155	0.226215	-1.45591
1	107100000	0.703143	0.161768	-1.43801
1	107200000	0.715085	0.137931	-1.41865
1	107300000	0.741957	0.116203	-1.43148
1	107400000	0.691374	0.124045	-1.39895
1	107500000	0.708513	0.098369	-1.40537
1	107600000	0.726927	0.103305	-1.42583
1	107700000	0.683703	0.137993	-1.40709
1	107800000	0.732201	0.11192	-1.40961
1	107900000	0.726416	0.0818951	-1.40114
1	108000000	0.710245	0.122632	-1.40419
1	108100000	0.691813	0.10492	-1.39827
1	108200000	0.738171	0.100587	-1.41015
1	108300000	0.772915	0.0968961	-1.43815
1	108400000	0.744377	0.0760588	-1.41076
1	108500000	0.755285	0.0966756	-1.42322
1	108600000	0.707101	0.119147	-1.41085
1	108700000	0.736628	0.0819868	-1.4042
1	108800000	0.71259	0.068862	-1.38956
1	108900000	0.758739	0.0912157	-1.43101
1	109000000	0.695653	0.137796	-1.42379
1	109100000	0.680646	0.163041	-1.43098
1	109200000	0.685214	0.161841	-1.43241
1	109300000	0.674413	0.194754	-1.4428
1	109400000	0.678516	0.21601	-1.45524
1	109500000	0.64456	0.19935	-1.4415
1	109600000	0.651514	0.192447	-1.44631
1	109700000	0.654667	0.23006	-1.46262
1	109800000	0.631109	0.227741	-1.4627
1	109900000	0.697764	0.184607	-1.46929
1	110000000	0.731813	0.224269	-1.50068
1	110100000	0.653059	0.382895	-1.55739
1	110200000	0.462007	0.616144	-1.65756
1	110300000	0.466426	0.665618	-1.6844
1	110400000	0.349358	0.709502	-1.66743
1	110500000	0.399149	0.741413	-1.72764
1	110600000	0.428951	0.641686	-1.65928
1	110700000	0.604321	0.44652	-1.57913
1	110800000	0.614717	0.390433	-1.54924
1	110900000	0.667786	0.352957	-1.55917
1	111000000	0.65305	0.342894	-1.54077
1	111100000	0.659474	0.333937	-1.54061
1	111200000	0.616707	0.326155	-1.50291
1	111300000	0.720305	0.303531	-1.54916
1	111400000	0.721098	0.269683	-1.52646
1	111500000	0.689144	0.243222	-1.48584
1	111600000	0.639771	0.332673	-1.52511
1	111700000	0.341278	0.738031	-1.68559
1	111800000	0.184668	0.781484	-1.64346
1	111900000	0.246165	0.775438	-1.67104
1	112000000	0.194821	0.81449	-1.67429
1	112100000	0.172872	0.831023	-1.67102
1	112200000	0.343608	0.737873	-1.70274
1	112300000	0.630244	0.406799	-1.59128
1	112400000	0.623881	0.395393	-1.57774
1	112500000	0.732281	0.322082	-1.60336
1	112600000	0.696928	0.240225	-1.51429
1	112700000	0.695932	0.233731	-1.52556
1	112800000	0.724811	0.245373	-1.53598
1	112900000	0.732882	0.248556	-1.55491
1	113000000	0.724633	0.219837	-1.53021
1	113100000	0.736579	0.267304	-1.57638
1	113200000	0.724127	0.25049	-1.55234
1	113300000	0.717259	0.272961	-1.54649
1	113400000	0.70401	0.293389	-1.58241
1	113500000	0.693103	0.315087	-1.56966
1	113600000	0.673519	0.39918	-1.62417
1	113700000	0.716516	0.445892	-1.69018
1	113800000	0.571352	0.570299	-1.70853
1	113900000	0.548841	0.594253	-1.72728
1	114000000	0.557183	0.583526	-1.70875
1	114100000	0.627206	0.537275	-1.72274
1	114200000	0.663522	0.466364	-1.6818
1	114300000	0.642784	0.505748	-1.71908
1	114400000	0.674928	0.466339	-1.70187
1	114500000	0.589192	0.483827	-1.66184
1	114600000	0.720793	0.393631	-1.67387
1	114700000	0.723959	0.311128	-1.61397
1	114800000	0.748613	0.303901	-1.62974
1	114900000	0.699455	0.290345	-1.57697
1	115000000	0.722636	0.293807	-1.60834
1	115100000	0.703548	0.460576	-1.71388
1	115200000	0.688764	0.474755	-1.71985
1	115300000	0.578504	0.622882	-1.77782
1	115400000	0.580376	0.676485	-1.82215
1	115500000	0.515134	0.754455	-1.85389
1	115600000	0.456452	0.705903	-1.78256
1	115700000	0.519322	0.568607	-1.70424
1	115800000	0.61507	0.590348	-1.78774
1	115900000	0.613432	0.574674	-1.76911
1	116000000	0.584961	0.664698	-1.83525
1	116100000	0.488133	0.7482	-1.84852
1	116200000	0.561645	0.711994	-1.86234
1	116300000	0.481593	0.743307	-1.8422
1	116400000	0.622931	0.5818	-1.8041
1	116500000	0.639716	0.610434	-1.83662
1	116600000	0.574587	0.731669	-1.89655
1	116700000	0.39269	0.886592	-1.90578
1	116800000	0.374967	0.904359	-1.91199
1	116900000	0.266531	0.959141	-1.88853
1	117000000	0.254138	0.995198	-1.91136
1	117100000	0.238176	1.00842	-1.91254
1	117200000	0.29148	0.97775	-1.93297
1	117300000	0.170233	1.01916	-1.87208
1	117400000	0.161625	1.02236	-1.89428
1	117500000	0.249829	1.01218	-1.92965
1	117600000	0.237711	1.00884	-1.92399
1	117700000	0.257637	0.985036	-1.9201
1	117800000	0.282543	0.994213	-1.93944
1	117900000	0.309522	0.976551	-1.95836
1	118000000	0.274682	1.00005	-1.96869
1	118100000	0.219959	1.02186	-1.9404
1	118200000	0.155232	1.02762	-1.90831
1	118300000	0.148142	1.02671	-1.90386
1	118400000	0.147968	1.03372	-1.9178
1	118500000	0.0899623	1.02449	-1.87832
1	118600000	0.23417	0.977191	-1.93455
1	118700000	0.288529	0.946021	-1.93583
1	118800000	0.4115	0.839712	-1.93944
1	118900000	0.617792	0.61531	-1.89976
1	119000000	0.708317	0.36534	-1.74946
1	119100000	0.694037	0.399915	-1.76842
1	119200000	0.631121	0.494636	-1.80787
1	119300000	0.642055	0.56216	-1.86675
1	119400000	0.59092	0.648077	-1.91206
1	119500000	0.566091	0.671173	-1.91679
1	119600000	0.561569	0.654462	-1.90667
1	119700000	0.67104	0.392262	-1.7713
1	119800000	0.683344	0.423225	-1.79797
1	119900000	0.702321	0.416362	-1.79273
1	120000000	0.600693	0.555635	-1.8585
1	120100000	0.595278	0.575325	-1.86749
1	120200000	0.498655	0.694121	-1.9068
1	120300000	0.40428	0.8036	-1.93504
1	120400000	0.323429	0.842828	-1.9109
1	120500000	0.283167	0.879809	-1.91335
1	120600000	0.296268	0.87465	-1.91859
1	120700000	0.353736	0.784335	-1.89955
1	120800000	0.497715	0.64018	-1.89093
1	120900000	0.628128	0.482708	-1.85011
1	121000000	0.581367	0.490034	-1.81371
1	121100000	0.670818	0.38449	-1.79338
1	121200000	0.663022	0.368504	-1.77841
1	121300000	0.668653	0.325857	-1.74875
1	121400000	0.696134	0.338257	-1.77522
1	121500000	0.663026	0.426125	-1.85566
1	121600000	0.657665	0.457983	-1.8715
1	121700000	0.654205	0.477282	-1.88867
1	121800000	0.641071	0.500471	-1.90213
1	121900000	0.631977	0.500978	-1.87482
1	122000000	0.623832	0.499515	-1.87014
1	122100000	0.64867	0.422355	-1.83434
1	122200000	0.696567	0.43822	-1.88328
1	122300000	0.619677	0.498597	-1.87814
1	122400000	0.692143	0.398156	-1.86295
1	122500000	0.718246	0.315644	-1.80742
1	122600000	0.697733	0.300655	-1.76879
1	122700000	0.625422	0.467645	-1.86787
1	122800000	0.692059	0.411788	-1.87325
1	122900000	0.605567	0.50468	-1.88398
1	123000000	0.558013	0.52095	-1.87325
1	123100000	0.639166	0.41551	-1.85601
1	123200000	0.639467	0.400681	-1.8637
1	123300000	0.643122	0.420789	-1.86933
1	123400000	0.663176	0.423461	-1.87385
1	123500000	0.490129	0.693483	-1.9554
1	123600000	0.464835	0.736561	-1.96787
1	123700000	0.457529	0.764015	-1.99189
1	123800000	0.476645	0.689694	-1.95584
1	123900000	0.492979	0.629566	-1.93025
1	124000000	0.519269	0.618893	-1.93773
1	124100000	0.410323	0.76404	-1.95363
1	124200000	0.416457	0.768784	-1.96331
1	124300000	0.3858	0.790515	-1.96032
1	124400000	0.377542	0.80676	-1.95925
1	124500000	0.373625	0.834626	-1.98334
1	124600000	0.274535	0.906721	-1.97006
1	124700000	0.174761	0.932558	-1.91833
1	124800000	0.213655	0.920921	-1.94366
1	124900000	0.19983	0.922883	-1.92967
1	125000000	0.0285783	0.954714	-1.82197
1	125100000	0.141712	0.932598	-1.9
1	125200000	0.180141	0.910023	-1.90728
1	125300000	0.266375	0.879315	-1.9568
1	125400000	0.032001	0.974159	-1.8518
1	125500000	0.0818345	0.950746	-1.88045
1	125600000	0.0222393	0.95133	-1.83766
1	125700000	0.106253	0.937849	-1.8746
1	125800000	0.217488	0.843052	-1.8893
1	125900000	0.35775	0.717762	-1.90355
1	126000000	0.501554	0.542303	-1.87977
1	126100000	0.625128	0.30252	-1.76187
1	126200000	0.633965	0.293379	-1.76111
1	126300000	0.64783	0.25366	-1.73884
1	126400000	0.589727	0.339939	-1.77924
1	126500000	0.633915	0.216067	-1.69469
1	126600000	0.592825	0.274962	-1.717
1	126700000	0.606305	0.264335	-1.70998
1	126800000	0.440418	0.193578	-1.4548
1	126900000	0.647254	0.158295	-1.65598
1	127000000	0.616482	0.160951	-1.62312
1	127100000	0.573326	0.207485	-1.62592
1	127200000	0.537622	0.274155	-1.64727
1	127300000	0.475681	0.370651	-1.68658
1	127400000	0.413617	0.480032	-1.74061
1	127500000	0.405082	0.46984	-1.72974
1	127600000	0.503546	0.302132	-1.64729
1	127700000	0.586217	0.132022	-1.5537
1	127800000	0.62316	0.0976274	-1.57532
1	127900000	0.614073	0.098236	-1.55955
1	128000000	0.637861	0.102274	-1.58298
1	128100000	0.619133	0.0995181	-1.56726
1	128200000	0.6297	0.0671828	-1.55082
1	128300000	0.647775	0.0324175	-1.54151
1	128400000	0.682835	0.00729003	-1.53115
1	128500000	0.646692	0.013029	-1.51162
1	128600000	0.649241	-0.0127382	-1.50041
1	128700000	0.649961	-0.0134567	-1.47951
1	128800000	0.666964	-0.0393473	-1.47442
1	128900000	0.687761	-0.0101408	-1.51235
1	129000000	0.640382	0.00475093	-1.4846
1	129100000	0.699925	-0.00815387	-1.52585
1	129200000	0.643312	0.0088059	-1.49248
1	129300000	0.660458	-0.00532322	-1.47323
1	129400000	0.642343	-0.0211054	-1.46822
1	129500000	0.693685	-0.0499239	-1.50278
1	129600000	0.672029	-0.0339579	-1.47662
1	129700000	0.629917	-0.0227109	-1.45175
1	129800000	0.685066	-0.0389665	-1.5124
1	129900000	0.641968	-0.0241672	-1.48867
1	130000000	0.659792	-0.0159066	-1.49249
1	130100000	0.664981	-0.00579856	-1.52116
1	130200000	0.671015	-0.0202033	-1.51895
1	130300000	0.668786	-0.0258831	-1.5091
1	130400000	0.657106	0.00294145	-1.54386
1	130500000	0.656835	0.02047	-1.54902
1	130600000	0.589283	0.0694124	-1.51988
1	130700000	0.650856	0.0370115	-1.56526
1	130800000	0.682474	0.036237	-1.59294
1	130900000	0.668534	0.0364709	-1.57513
1	131000000	0.680565	0.0514815	-1.62352
1	131100000	0.655361	0.0699459	-1.5803
1	131200000	0.665264	0.0768732	-1.61836
1	131300000	0.617041	0.121539	-1.62496
1	131400000	0.599699	0.184616	-1.67716
1	131500000	0.647324	0.23446	-1.77279
1	131600000	0.63021	0.270299	-1.80107
1	131700000	0.636999	0.217293	-1.74116
1	131800000	0.59401	0.236115	-1.71578
1	131900000	0.607945	0.299589	-1.83128
1	132000000	0.622401	0.277803	-1.82178
1	132100000	0.629446	0.269147	-1.82176
1	132200000	0.620018	0.315556	-1.85436
1	132300000	0.561118	0.414406	-1.89906
1	132400000	0.642038	0.289172	-1.83263
1	132500000	0.654841	0.28537	-1.84283
1	132600000	0.615205	0.296142	-1.80584
1	132700000	0.615736	0.302951	-1.82472
1	132800000	0.663946	0.204814	-1.77759
1	132900000	0.66823	0.147756	-1.71245
1	133000000	0.672174	0.169321	-1.73524
1	133100000	0.648437	0.194162	-1.73857
1	133200000	0.675351	0.191927	-1.7632
1	133300000	0.618438	0.406919	-1.95639
1	133400000	0.53031	0.563956	-1.99322
1	133500000	0.164261	0.584696	-1.61614
1	133600000	0.40722	0.734186	-2.02351
1	133700000	-0.0111677	0.864356	-1.74933
1	133800000	0.0355452	0.883582	-1.79083
1	133900000	0.414673	0.703895	-1.99668
1	134000000	0.599734	0.378067	-1.93877
1	134100000	0.561488	0.450369	-1.96335
1	134200000	0.566479	0.503956	-1.98868
1	134300000	0.544625	0.486528	-1.95947
1	134400000	0.551187	0.475825	-1.96127
1	134500000	0.579745	0.427712	-1.95574
1	134600000	0.487856	0.631386	-2.03556
1	134700000	0.0501705	0.868568	-1.81403
1	134800000	0.424064	0.723704	-2.02758
1	134900000	0.416368	0.707296	-2.02757
1	135000000	-0.00394091	0.880987	-1.77013
1	135100000	0.256815	0.748478	-1.90023
1	135200000	0.314866	0.757446	-1.95535
1	135300000	0.511629	0.608459	-2.03578
1	135400000	0.524105	0.516862	-1.97206
1	135500000	0.579332	0.433421	-1.96935
1	135600000	0.585313	0.50641	-2.00134
1	135700000	0.321148	0.724803	-1.95478
1	135800000	0.488561	0.586905	-2.01935
1	135900000	0.460817	0.594189	-1.98276
1	136000000	0.492871	0.555648	-1.98606
1	136100000	0.525011	0.393005	-1.87116
1	136200000	0.424835	0.520062	-1.88087
1	136300000	0.279532	0.683809	-1.8837
1	136400000	0.327709	0.608659	-1.88115
1	136500000	0.426831	0.546957	-1.92611
1	136600000	0.272861	0.669592	-1.88517
1	136700000	0.303801	0.627792	-1.8841
1	136800000	0.352638	0.596385	-1.89579
1	136900000	0.405491	0.532062	-1.9024
1	137000000	0.385881	0.527742	-1.88369
1	137100000	0.404221	0.489791	-1.84841
1	137200000	0.548564	0.341998	-1.90911
1	137300000	0.513051	0.292688	-1.80005
1	137400000	0.614949	0.168756	-1.7754
1	137500000	0.591899	0.151799	-1.72047
1	137600000	0.605446	0.134574	-1.73855
1	137700000	0.556447	0.211324	-1.76742
1	137800000	0.611426	0.195434	-1.83632
1	137900000	0.592518	0.196725	-1.79512
1	138000000	0.593805	0.161299	-1.76289
1	138100000	0.605641	0.155723	-1.75711
1	138200000	0.596996	0.126531	-1.72032
1	138300000	0.621211	0.105146	-1.7295
1	138400000	0.626223	0.13983	-1.74934
1	138500000	0.589151	0.21505	-1.81625
1	138600000	0.549159	0.297341	-1.85446
1	138700000	0.517014	0.303194	-1.83239
1	138800000	0.488397	0.341353	-1.82738
1	138900000	0.514792	0.324053	-1.85021
1	139000000	0.557032	0.277999	-1.86273
1	139100000	0.584188	0.246788	-1.8541
1	139200000	0.615009	0.194195	-1.81224
1	139300000	0.545161	0.245413	-1.79372
1	139400000	0.59853	0.20921	-1.82843
1	139500000	0.610001	0.17361	-1.8029
1	139600000	0.567917	0.251529	-1.84977
1	139700000	0.56053	0.233493	-1.79886
1	139800000	0.521495	0.367231	-1.88569
1	139900000	0.327023	0.673362	-1.96692
1	140000000	0.287932	0.722942	-1.97912
1	140100000	0.237349	0.777682	-1.97768
1	140200000	0.0900518	0.895398	-1.95435
1	140300000	0.0545688	0.939364	-1.94875
1	140400000	0.0411669	0.938261	-1.94088
1	140500000	0.0923183	0.912315	-1.96372
1	140600000	0.0533303	0.939448	-1.96117
1	140700000	0.10817	0.89991	-1.98455
1	140800000	0.15856	0.864412	-2.00684
1	140900000	0.128526	0.871274	-1.9744
1	141000000	0.234434	0.81295	-2.03553
1	141100000	0.331076	0.736986	-2.06914
1	141200000	0.360056	0.629659	-2.00959
1	141300000	0.448029	0.513004	-1.99586
1	141400000	0.467677	0.488015	-1.99895
1	141500000	0.466052	0.428494	-1.92296
1	141600000	0.44832	0.510546	-1.99065
1	141700000	0.406071	0.615974	-2.03837
1	141800000	0.480518	0.455302	-1.99507
1	141900000	0.516947	0.332571	-1.90757
1	142000000	0.403	0.605593	-2.03113
1	142100000	0.0342501	0.959657	-1.99255
1	142200000	0.0917159	0.895863	-1.99892
1	142300000	0.0866103	0.927496	-2.03438
1	142400000	0.174365	0.868366	-2.06143
1	142500000	0.192156	0.840969	-2.08083
1	142600000	0.107934	0.914563	-2.06666
1	142700000	0.117452	0.875982	-2.03731
1	142800000	0.150163	0.846625	-2.05021
1	142900000	0.153133	0.848086	-2.04958
1	143000000	0.182452	0.789236	-2.02452
1	143100000	0.270587	0.711963	-2.05211
1	143200000	0.265301	0.724631	-2.08345
1	143300000	0.356667	0.593634	-2.08011
1	143400000	0.502929	0.285581	-1.95691
1	143500000	0.527062	0.224954	-1.914
1	143600000	0.469255	0.359864	-2.01235
1	143700000	0.450781	0.40072	-2.03927
1	143800000	0.477598	0.324815	-1.98734
1	143900000	0.487219	0.332972	-2.00256
1	144000000	0.378338	0.516617	-2.05671
1	144100000	0.293297	0.627086	-2.05054
1	144200000	0.284898	0.66576	-2.08317
1	144300000	0.284535	0.675071	-2.08794
1	144400000	0.314795	0.591055	-2.05406
1	144500000	0.257592	0.704419	-2.08849
1	144600000	0.189646	0.757738	-2.06561
1	144700000	0.157858	0.770285	-2.02916
1	144800000	0.21002	0.725012	-2.06542
1	144900000	0.373336	0.475406	-2.02391
1	145000000	0.423483	0.353706	-1.98714
1	145100000	0.391341	0.465579	-2.06369
1	145200000	0.338697	0.577116	-2.08029
1	145300000	0.421397	0.414782	-2.04854
1	145400000	0.363795	0.470318	-2.02187
1	145500000	0.401787	0.39286	-1.99669
1	145600000	0.44242	0.368289	-2.023
1	145700000	0.496019	0.271907	-1.9959
1	145800000	0.51571	0.1846	-1.91608
1	145900000	0.543312	0.135365	-1.90076
1	146000000	0.5062	0.230764	-1.9732
1	146100000	0.445272	0.320252	-2.013
1	146200000	0.427157	0.342495	-2.01718
1	146300000	0.309467	0.552373	-2.09121
1	146400000	0.24103	0.637387	-2.07555
1	146500000	0.216057	0.667925	-2.07088
1	146600000	0.218202	0.662701	-2.07754
1	146700000	0.234626	0.622898	-2.05619
1	146800000	0.207975	0.655598	-2.05285
1	146900000	0.229359	0.669463	-2.09369
1	147000000	0.256434	0.63699	-2.10523
1	147100000	0.290919	0.578999	-2.09288
1	147200000	0.335409	0.498292	-2.06323
1	147300000	0.313687	0.492569	-2.02941
1	147400000	0.356288	0.418594	-2.0093
1	147500000	0.424309	0.310795	-2.0076
1	147600000	0.345438	0.266173	-1.6906
1	147700000	0.490088	0.213797	-1.95953
1	147800000	0.492918	0.209671	-1.98439
1	147900000	0.481935	0.190432	-1.92649
1	148000000	0.496335	0.188647	-1.96136
1	148100000	0.398931	0.367719	-2.08861
1	148200000	0.342057	0.429256	-2.07526
1	148300000	0.287508	0.508556	-2.09103
1	148400000	0.303813	0.502539	-2.10448
1	148500000	0.284877	0.519643	-2.09107
1	148600000	0.306844	0.506189	-2.09441
1	148700000	0.343957	0.453812	-2.09396
1	148800000	0.363056	0.398736	-2.06698
1	148900000	0.440556	0.254147	-1.98216
1	149000000	0.377607	0.383419	-2.0681
1	149100000	0.336416	0.452964	-2.08888
1	149200000	0.324902	0.463631	-2.08029
1	149300000	0.336456	0.478192	-2.10761
1	149400000	0.387317	0.401516	-2.10438
1	149500000	0.427627	0.306471	-2.0346
1	149600000	0.317697	0.441332	-2.04036
1	149700000	0.368882	0.367435	-2.04107
1	149800000	0.393613	0.37773	-2.07903
1	149900000	0.274673	0.511501	-2.06513
1	150000000	0.174776	0.677381	-2.0744
1	150100000	0.103195	0.761438	-2.0509
1	150200000	-0.000831644	0.842983	-1.99101
1	150300000	-0.0166914	0.875029	-2.02568
1	150400000	-0.0746119	0.89067	-1.95175
1	150500000	-0.0349159	0.880664	-1.99261
1	150600000	-0.00269839	0.846518	-2.0046
1	150700000	0.0606328	0.813398	-2.07492
1	150800000	0.0509638	0.833328	-2.09171
1	150900000	0.0725311	0.798577	-2.11248
1	151000000	0.0608942	0.822922	-2.11794
1	151100000	0.0430449	0.818237	-2.08853
1	151200000	0.0169831	0.841737	-2.07385
1	151300000	-0.0340987	0.875809	-2.03283
1	151400000	0.00966462	0.85133	-2.07717
1	151500000	-0.0172143	0.876075	-2.05824
1	151600000	-0.0636428	0.910086	-2.03877
1	151700000	-0.0261192	0.878947	-2.08261
1	151800000	-0.0182608	0.868782	-2.07424
1	151900000	-0.00235534	0.852085	-2.0878
1	152000000	0.0258441	0.824051	-2.11124
1	152100000	0.0500638	0.788145	-2.09835
1	152200000	0.105002	0.727412	-2.13311
1	152300000	0.144724	0.66932	-2.14519
1	152400000	0.208605	0.586422	-2.17374
1	152500000	0.263223	0.46806	-2.12067
1	152600000	0.315299	0.375339	-2.08744
1	152700000	0.265563	0.489419	-2.16327
1	152800000	0.202332	0.569773	-2.16426
1	152900000	0.155895	0.640308	-2.15277
1	153000000	0.132288	0.668868	-2.14976
1	153100000	0.0429685	0.740163	-2.08495
1	153200000	0.096308	0.715492	-2.14061
1	153300000	0.106492	0.687108	-2.13765
1	153400000	0.109663	0.664104	-2.1381
1	153500000	0.125041	0.661065	-2.15956
1	153600000	0.0980966	0.691534	-2.15014
1	153700000	0.0749729	0.684614	-2.0705
1	153800000	0.167893	0.610216	-2.20469
1	153900000	0.24169	0.469205	-2.19825
1	154000000	0.223733	0.491775	-2.18513
1	154100000	0.107878	0.64293	-2.16633
1	154200000	0.0694462	0.685716	-2.13389
1	154300000	0.062032	0.709214	-2.16615
1	154400000	0.0364557	0.724031	-2.12087
1	154500000	0.115217	0.617308	-2.1501
1	154600000	0.11484	0.619128	-2.15777
1	154700000	0.153312	0.559906	-2.1434
1	154800000	0.188864	0.503616	-2.1515
1	154900000	0.210907	0.481672	-2.16924
1	155000000	0.127676	0.6293	-2.17985
1	155100000	0.109027	0.653619	-2.21912
1	155200000	0.0666303	0.702736	-2.19636
1	155300000	0.00179203	0.776036	-2.15592
1	155400000	-0.0105501	0.758231	-2.11751
1	155500000	0.00536082	0.738302	-2.134
1	155600000	0.0112441	0.751392	-2.16497
1	155700000	-0.0414945	0.80696	-2.14431
1	155800000	-0.0999644	0.838487	-2.06263
1	155900000	-0.053529	0.794816	-2.121
1	156000000	-0.0491511	0.802304	-2.13479
1	156100000	-0.113096	0.849924	-2.05995
1	156200000	-0.0986165	0.824899	-2.05625
1	156300000	-0.111945	0.827548	-2.04109
1	156400000	-0.0927633	0.812112	-2.05975
1	156500000	-0.148177	0.856571	-2.00053
1	156600000	-0.13602	0.853909	-2.02213
1	156700000	-0.126579	0.844564	-2.04924
1	156800000	-0.146131	0.865728	-2.03825
1	156900000	-0.181258	0.876294	-1.96729
1	157000000	-0.153273	0.852323	-2.01522
1	157100000	-0.184807	0.874615	-1.97857
1	157200000	-0.164166	0.878432	-2.02702
1	157300000	-0.168989	0.855763	-1.99765
1	157400000	-0.0907032	0.786339	-2.06969
1	157500000	-0.0659612	0.753866	-2.06775
1	157600000	-0.0370725	0.731313	-2.06733
1	157700000	0.117629	0.530084	-2.14431
1	157800000	0.23647	0.33793	-2.1239
1	157900000	0.198173	0.401184	-2.12535
1	158000000	0.238534	0.336907	-2.1289
1	158100000	0.26512	0.308073	-2.12058
1	158200000	0.368297	0.150411	-1.99242
1	158300000	0.392493	0.108602	-1.9508
1	158400000	0.386097	0.118075	-1.92892
1	158500000	0.347688	0.176311	-2.01644
1	158600000	0.387778	0.121026	-2.02044
1	158700000	0.374007	0.125846	-1.9605
1	158800000	0.384818	0.116135	-1.97266
1	158900000	0.386388	0.107485	-2.01982
1	159000000	0.411202	0.0607976	-1.91962
1	159100000	0.392926	0.0754174	-1.94935
1	159200000	0.373457	0.11174	-1.97718
1	159300000	0.319583	0.194236	-2.04193
1	159400000	0.235608	0.296705	-2.03401
1	159500000	0.284535	0.225915	-2.0148
1	159600000	0.214744	0.314687	-2.0193
1	159700000	0.206708	0.328642	-2.0525
1	159800000	0.170803	0.379208	-2.08988
1	159900000	0.0925562	0.483487	-2.06264
1	160000000	-0.000380315	0.594345	-2.01703
1	160100000	-0.176865	0.78408	-1.89413
1	160200000	-0.184827	0.803602	-1.92966
1	160300000	-0.200748	0.823936	-1.92995
1	160400000	-0.198849	0.811324	-1.91927
1	160500000	-0.201546	0.812421	-1.90907
1	160600000	-0.185146	0.785641	-1.92818
1	160700000	-0.212341	0.794259	-1.90165
1	160800000	-0.198741	0.775524	-1.90389
1	160900000	-0.176322	0.744542	-1.86784
1	161000000	-0.0858371	0.641705	-1.91555
1	161100000	0.228009	0.251011	-1.98603
1	161200000	0.19326	0.30379	-1.9563
1	161300000	0.131052	0.361368	-1.95188
1	161400000	0.0779438	0.379094	-1.74009
1	161500000	0.217629	0.252611	-1.94172
1	161600000	0.212902	0.24921	-1.90815
1	161700000	0.257299	0.198439	-1.9198
1	161800000	0.278245	0.152227	-1.85042
1	161900000	0.309059	0.115198	-1.82555
1	162000000	0.319382	0.105258	-1.86574
1	162100000	0.305199	0.119141	-1.82827
1	162200000	0.292274	0.129855	-1.86303
1	162300000	0.283515	0.140934	-1.87915
1	162400000	0.248775	0.167301	-1.82288
1	162500000	0.258188	0.164881	-1.82522
1	162600000	0.311692	0.0974576	-1.79645
1	162700000	0.292381	0.108565	-1.78511
1	162800000	0.278328	0.128169	-1.7907
1	162900000	0.31052	0.068151	-1.70439
1	163000000	0.361977	0.0294846	-1.75717
1	163100000	0.39899	-0.0322703	-1.67248
1	163200000	0.421502	-0.0677977	-1.64612
1	163300000	0.412194	-0.0693604	-1.5981
1	163400000	0.430452	-0.0852851	-1.63608
1	163500000	0.425302	-0.0898966	-1.61229
1	163600000	0.415241	-0.0876982	-1.6413
1	163700000	0.403088	-0.0803126	-1.59389
1	163800000	0.423866	-0.0873856	-1.60733
1	163900000	0.378993	-0.0331	-1.68612
1	164000000	0.290025	0.0366491	-1.63591
1	164100000	0.279191	0.0485121	-1.60895
1	164200000	0.317544	0.0136273	-1.59201
1	164300000	0.427773	-0.10936	-1.60186
1	164400000	0.440693	-0.132209	-1.6093
1	164500000	0.442709	-0.131091	-1.64617
1	164600000	0.4369	-0.135704	-1.62086
1	164700000	0.423064	-0.125018	-1.5801
1	164800000	0.418535	-0.112994	-1.61806
1	164900000	0.432488	-0.135263	-1.59363
1	165000000	0.446614	-0.146855	-1.58758
1	165100000	0.432273	-0.131808	-1.57482
1	165200000	0.373341	-0.0558284	-1.59356
1	165300000	0.326954	-0.0190408	-1.61881
1	165400000	0.359271	-0.0518012	-1.5801
1	165500000	0.328674	-0.0216681	-1.59403
1	165600000	0.336105	-0.0266593	-1.62973
1	165700000	0.391462	-0.0870912	-1.62356
1	165800000	0.349802	-0.0354002	-1.5994
1	165900000	0.380029	-0.0829128	-1.58829
1	166000000	0.423107	-0.118207	-1.62498
1	166100000	0.433358	-0.122787	-1.63931
1	166200000	0.374418	-0.0575727	-1.66596
1	166300000	0.338518	-0.0104404	-1.66771
1	166400000	0.38536	-0.0753918	-1.6768
1	166500000	0.395256	-0.0940092	-1.65618
1	166600000	0.377187	-0.0716547	-1.6324
1	166700000	0.397285	-0.0763577	-1.69846
1	166800000	0.400398	-0.061861	-1.75725
1	166900000	0.393797	-0.0839271	-1.70818
1	167000000	0.369152	-0.0626928	-1.68075
1	167100000	0.369275	-0.0512104	-1.70135
1	167200000	0.39612	-0.0862048	-1.73758
1	167300000	0.422418	-0.092073	-1.79244
1	167400000	0.423855	-0.103164	-1.74721
1	167500000	0.420877	-0.119156	-1.74639
1	167600000	0.39861	-0.0857003	-1.76266
1	167700000	0.409638	-0.0771998	-1.77623
1	167800000	0.456264	-0.135129	-1.72137
1	167900000	0.415073	-0.124951	-1.71423
1	168000000	0.413748	-0.113075	-1.72447
1	168100000	0.421529	-0.112812	-1.77278
1	168200000	0.4304	-0.104355	-1.7883
1	168300000	0.396937	-0.0474893	-1.81612
1	168400000	0.366869	-0.0218466	-1.7741
1	168500000	0.297852	0.0570594	-1.776
1	168600000	0.1428	0.280807	-1.92874
1	168700000	0.170918	0.260309	-1.9948
1	168800000	0.145289	0.269302	-1.92111
1	168900000	0.172075	0.244401	-1.98257
1	169000000	0.147502	0.28283	-2.00885
1	169100000	0.134404	0.289238	-2.03599
1	169200000	0.175826	0.249364	-2.03055
1	169300000	0.245225	0.147118	-1.8952
1	169400000	0.299426	0.0707931	-1.95964
1	169500000	0.324559	0.039573	-1.91649
1	169600000	0.310036	0.0564377	-1.95793
1	169700000	0.267256	0.11296	-2.00489
1	169800000	0.249679	0.135712	-2.02966
1	169900000	0.184623	0.221766	-2.124
1	170000000	0.0396525	0.402249	-2.24109
1	170100000	-0.00561652	0.487001	-2.18154
1	170200000	-0.0334276	0.52671	-2.1512
1	170300000	0.00140559	0.47089	-2.19748
1	170400000	-0.0354018	0.527749	-2.19009
1	170500000	-0.0719936	0.587348	-2.16123
1	170600000	-0.128439	0.651857	-2.13297
1	170700000	-0.115021	0.639609	-2.16876
1	170800000	-0.213108	0.749134	-2.06284
1	170900000	-0.219	0.749344	-2.03659
1	171000000	-0.122121	0.64416	-2.15092
1	171100000	-0.163397	0.664712	-2.0598
1	171200000	-0.193598	0.703823	-2.0496
1	171300000	-0.196646	0.706134	-2.0352
1	171400000	-0.182875	0.710914	-2.12101
1	171500000	-0.224884	0.756233	-2.08372
1	171600000	-0.177861	0.710735	-2.13254
1	171700000	-0.148289	0.673811	-2.12698
1	171800000	-0.0286844	0.509062	-2.18846
1	171900000	-0.0148259	0.479429	-2.1851
1	172000000	-0.0569237	0.550917	-2.20267
1	172100000	-0.094698	0.583286	-2.17021
1	172200000	-0.0677151	0.559534	-2.18354
1	172300000	-0.0883577	0.569428	-2.19826
1	172400000	-0.0894958	0.574237	-2.21404
1	172500000	-0.194347	0.7015	-2.1255
1	172600000	-0.221885	0.74751	-2.10539
1	172700000	-0.1795	0.693374	-2.19618
1	172800000	-0.258494	0.762834	-2.07601
1	172900000	-0.234878	0.738349	-2.09797
1	173000000	-0.298095	0.810178	-2.00852
1	173100000	-0.191629	0.689887	-2.18552
1	173200000	-0.264584	0.763636	-1.99855
1	173300000	-0.123424	0.605461	-2.16937
1	173400000	-0.23999	0.738807	-2.0558
1	173500000	-0.274331	0.767913	-2.06287
1	173600000	-0.272312	0.779729	-2.06463
1	173700000	-0.271161	0.777291	-2.0512
1	173800000	-0.256437	0.752429	-2.08484
1	173900000	-0.282182	0.762506	-2.03601
1	174000000	-0.254083	0.74561	-2.09682
1	174100000	-0.261821	0.739416	-2.00839
1	174200000	-0.238072	0.710586	-2.03001
1	174300000	-0.193949	0.667985	-2.11992
1	174400000	-0.169496	0.636401	-2.14256
1	174500000	-0.162541	0.635254	-2.13502
1	174600000	-0.13434	0.599264	-2.13011
1	174700000	-0.147393	0.611226	-2.14658
1	174800000	-0.137602	0.601972	-2.18879
1	174900000	-0.0842832	0.523412	-2.22709
1	175000000	-0.0206827	0.428618	-2.209
1	175100000	0.154063	0.190916	-2.1078
1	175200000	0.196497	0.123306	-2.04876
1	175300000	0.172468	0.164315	-2.08766
1	175400000	0.0874089	0.260162	-2.12596
1	175500000	-0.0688334	0.445301	-2.19407
1	175600000	-0.122126	0.503706	-2.2136
1	175700000	-0.144828	0.536228	-2.17053
1	175800000	-0.158051	0.548578	-2.1723
1	175900000	-0.16678	0.557276	-2.20559
1	176000000	-0.128055	0.496455	-2.20769
1	176100000	-0.131608	0.485862	-2.19571
1	176200000	-0.151691	0.519411	-2.19409
1	176300000	-0.156953	0.516228	-2.17363
1	176400000	-0.189642	0.566817	-2.13874
1	176500000	-0.202368	0.572947	-2.16358
1	176600000	-0.246641	0.64335	-2.13549
1	176700000	-0.22174	0.585443	-2.18982
1	176800000	-0.235824	0.606113	-2.16859
1	176900000	-0.216164	0.58168	-2.18586
1	177000000	-0.23787	0.620556	-2.14767
1	177100000	-0.240514	0.618341	-2.12004
1	177200000	-0.197556	0.56608	-2.1608
1	177300000	-0.173388	0.507706	-2.17378
1	177400000	-0.200532	0.562549	-2.09965
1	177500000	-0.209747	0.546044	-2.1428
1	177600000	-0.286793	0.665449	-2.08112
1	177700000	-0.292527	0.655066	-2.10064
1	177800000	-0.250907	0.596386	-2.14424
1	177900000	-0.243444	0.595842	-2.09544
1	178000000	-0.225609	0.563181	-2.15436
1	178100000	-0.265602	0.623526	-2.11762
1	178200000	-0.269977	0.633505	-2.09542
1	178300000	-0.255258	0.617074	-2.1253
1	178400000	-0.258114	0.596989	-2.09882
1	178500000	-0.233589	0.573276	-2.11992
1	178600000	-0.233891	0.567866	-2.09294
1	178700000	-0.166963	0.491063	-2.11333
1	178800000	-0.100279	0.417083	-2.11801
1	178900000	-0.0983283	0.417479	-2.13136
1	179000000	-0.14518	0.463438	-2.15286
1	179100000	-0.207737	0.543172	-2.08428
1	179200000	-0.122401	0.442965	-2.11279
1	179300000	-0.0573558	0.387541	-2.07759
1	179400000	0.181577	0.0672758	-1.94659
1	179500000	0.245011	-0.0108835	-1.88114
1	179600000	0.285646	-0.0939954	-1.84204
1	179700000	0.298661	-0.122069	-1.80918
1	179800000	0.28752	-0.112132	-1.81842
1	179900000	0.309307	-0.114954	-1.84391
1	180000000	0.295222	-0.102669	-1.83003
1	180100000	0.258036	-0.0512488	-1.86309
1	180200000	0.264159	-0.0780857	-1.87918
1	180300000	0.243846	-0.0539662	-1.90935
1	180400000	0.258975	-0.0726292	-1.86558
1	180500000	0.27522	-0.0886208	-1.86337
1	180600000	0.250328	-0.0660472	-1.85159
1	180700000	0.174964	0.0267718	-1.85468
1	180800000	0.142748	0.0683446	-1.87993
1	180900000	0.218812	-0.0359374	-1.88077
1	181000000	0.212072	-0.0210353	-1.88228
1	181100000	0.151069	0.0279076	-1.85466
1	181200000	0.16351	0.0108324	-1.86662
1	181300000	0.224425	-0.063408	-1.84293
1	181400000	0.25089	-0.101785	-1.87204
1	181500000	0.246472	-0.100825	-1.80358
1	181600000	0.264857	-0.127606	-1.82653
1	181700000	0.252866	-0.114605	-1.78144
1	181800000	0.240296	-0.0782015	-1.83752
1	181900000	0.213261	-0.0797669	-1.82514
1	182000000	0.205821	-0.0523182	-1.74834
1	182100000	0.211219	-0.0694306	-1.79215
1	182200000	0.231547	-0.0884169	-1.77634
1	182300000	0.262295	-0.120171	-1.70925
1	182400000	0.248746	-0.100335	-1.75894
1	182500000	0.227094	-0.0777061	-1.75575
1	182600000	0.236406	-0.103218	-1.79537
1	182700000	0.185062	-0.0236239	-1.80451
1	182800000	0.147883	0.0403791	-1.95689
1	182900000	0.0277735	0.191155	-1.9371
1	183000000	0.0835924	0.140842	-2.02017
1	183100000	0.0315863	0.189119	-1.98729
1	183200000	0.058106	0.142866	-1.97945
1	183300000	0.128161	0.0431757	-1.9098
1	183400000	0.14808	0.0173982	-1.94523
1	183500000	0.0975767	0.102055	-1.98789
1	183600000	0.119354	0.0597717	-1.91782
1	183700000	0.188099	-0.0403897	-1.90579
1	183800000	0.242854	-0.132305	-1.76577
1	183900000	0.241242	-0.122821	-1.73166
1	184000000	0.221441	-0.0985531	-1.7407
1	184100000	0.209474	-0.0829872	-1.80341
1	184200000	0.184309	-0.0449334	-1.79398
1	184300000	0.182974	-0.045676	-1.7843
1	184400000	0.227271	-0.101676	-1.74363
1	184500000	0.209342	-0.0863266	-1.78439
1	184600000	0.186555	-0.0526966	-1.74708
1	184700000	0.157641	-0.00242978	-1.91395
1	184800000	0.109809	0.0551133	-1.90304
1	184900000	0.157137	-0.00642533	-1.95827
1	185000000	0.0843384	0.0951066	-2.03371
1	185100000	0.0680513	0.126836	-2.02498
1	185200000	0.0488219	0.133852	-1.99953
1	185300000	0.116817	0.0576303	-1.97067
1	185400000	0.153499	-0.0159952	-1.92923
1	185500000	0.091202	0.0957611	-1.98378
1	185600000	0.0783421	0.113286	-1.9897
1	185700000	0.0793153	0.0941258	-2.07369
1	185800000	0.0369983	0.162854	-2.05699
1	185900000	-0.0976891	0.337558	-2.04352
1	186000000	-0.138437	0.387886	-1.99579
1	186100000	-0.254849	0.549529	-1.90674
1	186200000	-0.176958	0.441627	-2.0145
1	186300000	-0.0187462	0.245354	-2.0818
1	186400000	0.084543	0.104225	-2.04669
1	186500000	0.021543	0.189054	-2.06616
1	186600000	-0.21319	0.47873	-1.97659
1	186700000	-0.302078	0.610227	-1.91866
1	186800000	-0.335934	0.663112	-1.87475
1	186900000	-0.312597	0.631831	-1.90984
1	187000000	-0.297071	0.606775	-1.89298
1	187100000	-0.0935284	0.311689	-2.09114
1	187200000	0.0288239	0.165432	-2.03322
1	187300000	0.176552	-0.0622573	-1.89213
1	187400000	0.126481	0.0211077	-1.99007
1	187500000	0.046211	0.1252	-2.06636
1	187600000	-0.0456463	0.246746	-2.05212
1	187700000	-0.0124844	0.195992	-2.02956
1	187800000	-0.0430869	0.227548	-2.05099
1	187900000	-0.0743678	0.287375	-2.0336
1	188000000	-0.0791419	0.280579	-2.06769
1	188100000	-0.0852238	0.267397	-2.11734
1	188200000	0.0153223	0.129081	-2.06541
1	188300000	0.136075	-0.0614727	-1.89009
1	188400000	0.151466	-0.060494	-1.92755
1	188500000	0.11248	-0.0112518	-2.00064
1	188600000	-0.106039	0.278961	-2.09396
1	188700000	-0.315746	0.572507	-1.92678
1	188800000	-0.313088	0.58256	-1.84779
1	188900000	-0.195768	0.40545	-2.02004
1	189000000	-0.0776669	0.240752	-2.10117
1	189100000	0.0447693	0.078451	-2.00437
1	189200000	0.0620309	0.049194	-2.01444
1	189300000	-0.0648092	0.229489	-2.04016
1	189400000	-0.180028	0.428953	-1.87434
1	189500000	-0.0132433	0.144259	-2.07886
1	189600000	0.0812464	0.0276288	-1.98389
1	189700000	0.0468299	0.0711933	-1.94828
1	189800000	0.0371294	0.0841475	-1.92305
1	189900000	0.0950041	-0.0123789	-1.96509
1	190000000	0.0547437	0.0506526	-1.93933
1	190100000	0.0963075	-0.0240585	-1.99446
1	190200000	0.0565922	0.0380664	-1.96013
1	190300000	0.107693	-0.0416197	-1.96908
1	190400000	0.0909797	-0.0217481	-1.89325
1	190500000	0.0905088	-0.00439259	-1.88927
1	190600000	0.154704	-0.103303	-1.9057
1	190700000	0.0322341	0.0669518	-2.02698
1	190800000	-0.191336	0.384269	-1.96999
1	190900000	-0.245512	0.449669	-1.97164
1	191000000	-0.152674	0.327395	-2.0246
1	191100000	-0.0600109	0.222859	-1.96831
1	191200000	-0.0132336	0.140319	-1.97406
1	191300000	-0.0891799	0.246197	-2.02451
1	191400000	-0.199693	0.364481	-2.06563
1	191500000	-0.114035	0.241541	-2.07858
1	191600000	-0.135303	0.285898	-2.04185
1	191700000	-0.140824	0.293058	-2.04883
1	191800000	-0.180801	0.347286	-2.00598
1	191900000	-0.249675	0.456296	-1.90171
1	192000000	-0.218718	0.391898	-2.00949
1	192100000	-0.255521	0.417686	-2.05586
1	192200000	-0.382942	0.646744	-1.88263
1	192300000	-0.390391	0.652551	-1.93946
1	192400000	-0.364567	0.608715	-1.91999
1	192500000	-0.362519	0.603152	-1.91477
1	192600000	-0.346999	0.534436	-2.03362
1	192700000	-0.329973	0.52629	-1.95365
1	192800000	-0.331783	0.530799	-1.97869
1	192900000	-0.39484	0.62351	-1.93589
1	193000000	-0.409427	0.67598	-1.91215
1	193100000	-0.400266	0.628769	-1.96022
1	193200000	-0.406034	0.650237	-1.91599
1	193300000	-0.363514	0.534443	-2.03312
1	193400000	-0.412493	0.659176	-1.90419
1	193500000	-0.367754	0.560546	-1.98199
1	193600000	-0.307005	0.453426	-2.05431
1	193700000	-0.329567	0.474761	-2.0107
1	193800000	-0.198534	0.29088	-2.05591
1	193900000	-0.0649324	0.122318	-2.02441
1	194000000	-0.0576006	0.116748	-1.9871
1	194100000	-0.0178468	0.0497692	-2.0017
1	194200000	0.00811083	0.0116262	-1.94257
1	194300000	-0.0129554	0.0424335	-1.96
1	194400000	0.017839	0.0042341	-1.91682
1	194500000	0.0321355	-0.0174447	-1.87717
1	194600000	-0.0454839	0.0651871	-2.03051
1	194700000	-0.111265	0.139191	-2.06368
1	194800000	-0.0804158	0.12974	-1.96377
1	194900000	-0.250904	0.320483	-2.05265
1	195000000	-0.350008	0.472161	-1.98166
1	195100000	-0.395003	0.558489	-1.91526
1	195200000	-0.396577	0.553859	-1.91565
1	195300000	-0.400099	0.552297	-1.93883
1	195400000	-0.435325	0.616939	-1.91818
1	195500000	-0.436231	0.618757	-1.92573
1	195600000	-0.443703	0.640077	-1.9232
1	195700000	-0.323101	0.399382	-2.05343
1	195800000	-0.240272	0.27089	-2.07339
1	195900000	-0.171997	0.19166	-2.0295
1	196000000	-0.0872826	0.0716661	-2.03031
1	196100000	-0.12016	0.206612	-1.83477
1	196200000	-0.13886	0.12334	-2.04374
1	196300000	-0.332494	0.354987	-2.05959
1	196400000	-0.339858	0.380301	-2.04012
1	196500000	-0.390228	0.430322	-2.03098
1	196600000	-0.393019	0.415643	-2.03753
1	196700000	-0.387448	0.397012	-2.0726
1	196800000	-0.429133	0.47693	-2.03581
1	196900000	-0.411107	0.468478	-1.99382
1	197000000	-0.416054	0.487484	-1.92979
1	197100000	-0.348431	0.373043	-2.03175
1	197200000	-0.30862	0.345012	-1.95126
1	197300000	-0.317352	0.366243	-1.94863
1	197400000	-0.462806	0.614861	-1.86263
1	197500000	-0.447546	0.654013	-1.80415
1	197600000	-0.443629	0.500942	-2.02484
1	197700000	-0.446901	0.499757	-2.03841
1	197800000	-0.385456	0.690142	-1.71057
1	197900000	-0.493359	0.603404	-1.99025
1	198000000	-0.49567	0.659451	-1.92492
1	198100000	-0.495554	0.611079	-1.9574
1	198200000	-0.478177	0.559867	-2.03125
1	198300000	-0.505889	0.644049	-1.92538
1	198400000	-0.498452	0.607169	-1.96236
1	198500000	-0.467099	0.534275	-1.99348
1	198600000	-0.50487	0.642112	-1.90476
1	198700000	-0.504713	0.570939	-1.99058
1	198800000	-0.529023	0.643569	-1.95348
1	198900000	-0.481324	0.545781	-1.99302
1	199000000	-0.460063	0.50158	-1.96385
1	199100000	-0.448384	0.49897	-1.96025
1	199200000	-0.427402	0.469615	-1.96037
1	199300000	-0.477803	0.590884	-1.87533
1	199400000	-0.477961	0.54823	-1.94359
1	199500000	-0.395468	0.388903	-2.02373
1	199600000	-0.42128	0.424057	-2.05346
1	199700000	-0.499319	0.524333	-2.03094
[truncated: 20,670 more rows]

## Sheet: e
Figure 2e
Chr.	Bin	AB index		Chr.	Bin	X values	Y values	Z values
1	0	24.485		1	0	0.506417	0.135618	-0.949474
1	100000	24.4735		1	100000	0.626266	0.127175	-0.900738
1	200000	19.3052		1	200000	0.674189	0.169352	-0.872528
1	300000	18.9253		1	300000	0.653193	0.169539	-0.891453
1	400000	18.8119		1	400000	0.629115	0.116397	-0.850344
1	500000	26.7344		1	500000	0.646073	0.109205	-0.884219
1	600000	17.8518		1	600000	0.613991	0.170713	-0.885625
1	700000	17.2765		1	700000	0.551043	0.153894	-0.888925
1	800000	18.0278		1	800000	0.622844	0.184305	-0.865809
1	900000	15.0501		1	900000	0.665212	0.247291	-0.843428
1	1000000	11.2985		1	1000000	0.613511	0.263492	-0.834832
1	1100000	10.6928		1	1100000	0.471418	0.215427	-0.802993
1	1200000	12.2604		1	1200000	0.599515	0.270458	-0.823789
1	1300000	13.3045		1	1300000	0.549829	0.204333	-0.797908
1	1400000	16.1784		1	1400000	0.595095	0.21025	-0.85
1	1500000	18.6516		1	1500000	0.588913	0.157935	-0.828834
1	1600000	19.6982		1	1600000	0.57206	0.165061	-0.85968
1	1700000	21.5163		1	1700000	0.581802	0.160854	-0.880897
1	1800000	20.2799		1	1800000	0.577664	0.166188	-0.87674
1	1900000	20.063		1	1900000	0.593055	0.196986	-0.85649
1	2000000	20.3202		1	2000000	0.53675	0.23235	-0.878274
1	2100000	18.9834		1	2100000	0.551279	0.265629	-0.861094
1	2200000	14.5738		1	2200000	0.528437	0.286171	-0.822176
1	2300000	16.7693		1	2300000	0.521004	0.272186	-0.856278
1	2400000	15.1611		1	2400000	0.482285	0.292993	-0.843639
1	2500000	20.3867		1	2500000	0.538658	0.265702	-0.863242
1	2600000	6.12096		1	2600000	0.130399	0.398158	-0.796317
1	2700000	-2.39272		1	2700000	-0.00993384	0.565514	-0.815746
1	2800000	-1.8173		1	2800000	0.00127933	0.578245	-0.816155
1	2900000	-4.05454		1	2900000	-0.040582	0.614717	-0.795814
1	3000000	-4.7838		1	3000000	-0.0581111	0.619293	-0.828754
1	3100000	-1.53675		1	3100000	0.00390735	0.5771	-0.794513
1	3200000	-7.0449		1	3200000	-0.0853765	0.669834	-0.841729
1	3300000	-8.72321		1	3300000	-0.100069	0.708093	-0.830006
1	3400000	-11.9423		1	3400000	-0.144406	0.780933	-0.83895
1	3500000	-17.741		1	3500000	-0.215814	0.870662	-0.909969
1	3600000	-13.661		1	3600000	-0.166978	0.843637	-0.818507
1	3700000	-13.6964		1	3700000	-0.170449	0.829709	-0.857141
1	3800000	-13.3067		1	3800000	-0.193873	0.800921	-0.893633
1	3900000	-12.4462		1	3900000	-0.191672	0.795289	-0.859727
1	4000000	-11.2091		1	4000000	-0.170397	0.761757	-0.838532
1	4100000	-6.25257		1	4100000	-0.117088	0.647931	-0.788169
1	4200000	1.66043		1	4200000	0.0440377	0.473819	-0.700521
1	4300000	3.91162		1	4300000	0.176867	0.401784	-0.699663
1	4400000	4.11973		1	4400000	0.0939281	0.394133	-0.725945
1	4500000	6.36308		1	4500000	0.165958	0.352577	-0.729574
1	4600000	8.35314		1	4600000	0.204814	0.311795	-0.726021
1	4700000	17.7115		1	4700000	0.392302	0.206208	-0.77852
1	4800000	21.1892		1	4800000	0.424672	0.186412	-0.791267
1	4900000	11.3267		1	4900000	0.224652	0.282365	-0.732714
1	5000000	3.8651		1	5000000	0.0693253	0.410407	-0.716017
1	5100000	-7.33219		1	5100000	-0.102915	0.673404	-0.750546
1	5200000	-13.8155		1	5200000	-0.195113	0.830644	-0.841531
1	5300000	-11.6184		1	5300000	-0.150547	0.785306	-0.786506
1	5400000	-3.80873		1	5400000	-0.0763242	0.614784	-0.775695
1	5500000	-7.39632		1	5500000	-0.119934	0.676007	-0.808279
1	5600000	-10.2498		1	5600000	-0.150355	0.744273	-0.81505
1	5700000	-10.5034		1	5700000	-0.143134	0.74965	-0.80336
1	5800000	-9.92231		1	5800000	-0.158546	0.720469	-0.843955
1	5900000	-9.13282		1	5900000	-0.128913	0.716601	-0.815272
1	6000000	-11.837		1	6000000	-0.152591	0.790822	-0.832769
1	6100000	-11.8842		1	6100000	-0.156916	0.784654	-0.834955
1	6200000	-10.9587		1	6200000	-0.155881	0.746007	-0.821705
1	6300000	-12.486		1	6300000	-0.158336	0.804401	-0.843786
1	6400000	-14.6057		1	6400000	-0.169848	0.760054	-0.941875
1	6500000	-11.3114		1	6500000	-0.142232	0.745483	-0.826982
1	6600000	-3.11124		1	6600000	-0.0202468	0.587074	-0.762777
1	6700000	13.4181		1	6700000	0.222266	0.283911	-0.868697
1	6800000	12.0141		1	6800000	0.456836	0.356127	-0.79534
1	6900000	14.0814		1	6900000	0.307715	0.284502	-0.783358
1	7000000	9.33199		1	7000000	0.223565	0.335468	-0.765664
1	7100000	9.69887		1	7100000	0.214283	0.344289	-0.795339
1	7200000	10.3013		1	7200000	0.205754	0.338107	-0.8138
1	7300000	17.5631		1	7300000	0.400673	0.247562	-0.801745
1	7400000	27.866		1	7400000	0.539074	0.196806	-0.855407
1	7500000	25.9971		1	7500000	0.510591	0.187585	-0.856583
1	7600000	34.1519		1	7600000	0.508485	0.140447	-0.886896
1	7700000	15.5155		1	7700000	0.379287	0.265394	-0.842859
1	7800000	13.6831		1	7800000	0.320554	0.283083	-0.81847
1	7900000	12.6073		1	7900000	0.272516	0.293405	-0.818157
1	8000000	16.122		1	8000000	0.441515	0.285194	-0.836858
1	8100000	22.646		1	8100000	0.536941	0.229944	-0.843945
1	8200000	24.9197		1	8200000	0.520129	0.179347	-0.840255
1	8300000	28.0806		1	8300000	0.546349	0.185836	-0.900525
1	8400000	27.541		1	8400000	0.582806	0.181686	-0.859517
1	8500000	27.9725		1	8500000	0.530723	0.160482	-0.854341
1	8600000	24.1113		1	8600000	0.500403	0.189294	-0.844592
1	8700000	24.1564		1	8700000	0.448411	0.215458	-0.878235
1	8800000	26.7728		1	8800000	0.505373	0.182895	-0.884244
1	8900000	29.3316		1	8900000	0.539574	0.170084	-0.881135
1	9000000	31.5159		1	9000000	0.550749	0.141964	-0.888107
1	9100000	32.4149		1	9100000	0.567948	0.126877	-0.887099
1	9200000	35.6359		1	9200000	0.558249	0.120293	-0.897389
1	9300000	24.6735		1	9300000	0.50487	0.172314	-0.857914
1	9400000	20.7745		1	9400000	0.399246	0.215615	-0.853855
1	9500000	19.6841		1	9500000	0.44834	0.253685	-0.877782
1	9600000	21.2169		1	9600000	0.428367	0.201603	-0.834223
1	9700000	18.7357		1	9700000	0.457017	0.251945	-0.823343
1	9800000	22.1692		1	9800000	0.505938	0.247937	-0.856627
1	9900000	23.8583		1	9900000	0.580338	0.239311	-0.867781
1	10000000	25.7968		1	10000000	0.511341	0.20152	-0.849283
1	10100000	24.2087		1	10100000	0.463572	0.194038	-0.850327
1	10200000	21.1999		1	10200000	0.44646	0.236553	-0.854971
1	10300000	13.7262		1	10300000	0.275199	0.302784	-0.810362
1	10400000	5.22583		1	10400000	0.190464	0.472448	-0.779292
1	10500000	0.014709		1	10500000	0.00660268	0.577211	-0.842065
1	10600000	-0.501402		1	10600000	0.0111856	0.583218	-0.84937
1	10700000	-2.19052		1	10700000	-0.0237479	0.62034	-0.854574
1	10800000	-4.89422		1	10800000	-0.0520435	0.66921	-0.863957
1	10900000	-6.68737		1	10900000	-0.0766115	0.713592	-0.892259
1	11000000	-6.94964		1	11000000	-0.0714345	0.718741	-0.881341
1	11100000	-10.8206		1	11100000	-0.117657	0.79041	-0.926444
1	11200000	-10.9722		1	11200000	-0.099632	0.804735	-0.923507
1	11300000	-6.41648		1	11300000	-0.047567	0.714306	-0.919267
1	11400000	-0.762738		1	11400000	0.0287077	0.628943	-0.822212
1	11500000	6.25199		1	11500000	0.14757	0.506871	-0.801781
1	11600000	9.10799		1	11600000	0.276983	0.46865	-0.81365
1	11700000	12.2361		1	11700000	0.318533	0.411629	-0.82539
1	11800000	14.2994		1	11800000	0.283716	0.386635	-0.848171
1	11900000	14.1575		1	11900000	0.276221	0.383426	-0.841639
1	12000000	18.4018		1	12000000	0.500192	0.37394	-0.838339
1	12100000	16.6876		1	12100000	0.460772	0.388864	-0.837511
1	12200000	9.31562		1	12200000	0.240246	0.482343	-0.833045
1	12300000	9.48852		1	12300000	0.253038	0.492925	-0.824866
1	12400000	3.43615		1	12400000	0.13903	0.560098	-0.820727
1	12500000	0.718389		1	12500000	0.0845194	0.633488	-0.808522
1	12600000	-9.92504		1	12600000	-0.0497024	0.812353	-0.880111
1	12700000	-16.6184		1	12700000	-0.130661	0.924295	-0.934108
1	12800000	-17.0094		1	12800000	-0.14418	0.918586	-0.930843
1	12900000	-18.1313		1	12900000	-0.164578	0.92163	-0.964011
1	13000000	-17.698		1	13000000	-0.159868	0.915694	-0.972431
1	13100000	-16.8462		1	13100000	-0.157466	0.893071	-0.96362
1	13200000	-13.7348		1	13200000	-0.120002	0.871226	-0.934013
1	13300000	-8.33386		1	13300000	-0.00200288	0.778009	-0.852256
1	13400000	3.51955		1	13400000	0.173086	0.598661	-0.777105
1	13500000	-4.90918		1	13500000	0.00460614	0.709636	-0.850776
1	13600000	-0.516043		1	13600000	0.113142	0.642056	-0.789322
1	13700000	0.752118		1	13700000	0.116942	0.633447	-0.825656
1	13800000	2.90949		1	13800000	0.157852	0.589014	-0.812635
1	13900000	12.9738		1	13900000	0.365104	0.447496	-0.832503
1	14000000	18.9091		1	14000000	0.45847	0.3807	-0.832594
1	14100000	15.4198		1	14100000	0.453781	0.416222	-0.835308
1	14200000	7.75492		1	14200000	0.180319	0.484206	-0.820617
1	14300000	0.151629		1	14300000	0.0787762	0.624729	-0.840656
1	14400000	2.22908		1	14400000	0.116278	0.567605	-0.824368
1	14500000	4.43123		1	14500000	0.13491	0.529594	-0.816414
1	14600000	9.71402		1	14600000	0.213644	0.448402	-0.825459
1	14700000	21.4888		1	14700000	0.452182	0.332892	-0.856128
1	14800000	24.3505		1	14800000	0.535735	0.28903	-0.842703
1	14900000	20.8833		1	14900000	0.37682	0.269248	-0.858536
1	15000000	19.649		1	15000000	0.319385	0.291422	-0.86593
1	15100000	19.6811		1	15100000	0.380442	0.308227	-0.86525
1	15200000	18.462		1	15200000	0.334275	0.305052	-0.848853
1	15300000	17.4715		1	15300000	0.295956	0.275729	-0.831496
1	15400000	18.6926		1	15400000	0.348388	0.295371	-0.841674
1	15500000	18.6308		1	15500000	0.367157	0.310078	-0.840341
1	15600000	19.5423		1	15600000	0.316773	0.289204	-0.847089
1	15700000	20.7189		1	15700000	0.405131	0.250196	-0.806563
1	15800000	19.8053		1	15800000	0.338841	0.282789	-0.860785
1	15900000	19.5479		1	15900000	0.425812	0.31161	-0.847869
1	16000000	21.5863		1	16000000	0.400222	0.251471	-0.829901
1	16100000	25.006		1	16100000	0.407744	0.214617	-0.837994
1	16200000	31.4379		1	16200000	0.456204	0.192273	-0.88019
1	16300000	30.9992		1	16300000	0.514121	0.215164	-0.890677
1	16400000	24.8948		1	16400000	0.467655	0.243015	-0.837385
1	16500000	21.9038		1	16500000	0.482679	0.276292	-0.81665
1	16600000	20.4366		1	16600000	0.356151	0.276269	-0.831303
1	16700000	16.0196		1	16700000	0.289437	0.330482	-0.826316
1	16800000	16.2876		1	16800000	0.271118	0.30074	-0.791628
1	16900000	13.7961		1	16900000	0.399815	0.38518	-0.78529
1	17000000	12.1085		1	17000000	0.253486	0.385406	-0.801469
1	17100000	12.5034		1	17100000	0.276513	0.376391	-0.783609
1	17200000	12.1793		1	17200000	0.247362	0.369031	-0.791976
1	17300000	18.4541		1	17300000	0.403135	0.312243	-0.776418
1	17400000	20.4263		1	17400000	0.31573	0.275984	-0.846605
1	17500000	17.1363		1	17500000	0.310935	0.33168	-0.823318
1	17600000	10.7361		1	17600000	0.226881	0.384627	-0.777968
1	17700000	0.446667		1	17700000	0.0534216	0.579278	-0.793513
1	17800000	-3.91506		1	17800000	-0.0334157	0.656933	-0.838237
1	17900000	-8.17925		1	17900000	-0.0920477	0.753769	-0.885929
1	18000000	-10.8994		1	18000000	-0.136057	0.807964	-0.903551
1	18100000	-9.8094		1	18100000	-0.123967	0.780765	-0.913679
1	18200000	-4.63012		1	18200000	-0.02724	0.690568	-0.809252
1	18300000	-1.82229		1	18300000	0.0497386	0.65131	-0.747695
1	18400000	0.936048		1	18400000	0.107696	0.62483	-0.766737
1	18500000	0.335387		1	18500000	0.0805378	0.618939	-0.77165
1	18600000	-7.46907		1	18600000	-0.0503305	0.757383	-0.820096
1	18700000	-7.41921		1	18700000	-0.0401645	0.745238	-0.819553
1	18800000	-2.13315		1	18800000	0.0286453	0.665313	-0.774107
1	18900000	-3.48888		1	18900000	0.0550863	0.696307	-0.754376
1	19000000	2.51408		1	19000000	0.0715182	0.60079	-0.799284
1	19100000	-7.05309		1	19100000	-0.0266327	0.762574	-0.827492
1	19200000	-13.3839		1	19200000	-0.141919	0.901004	-0.899527
1	19300000	-14.5581		1	19300000	-0.160445	0.894534	-0.911542
1	19400000	-16.2693		1	19400000	-0.154799	0.926031	-0.9214
1	19500000	-12.0948		1	19500000	-0.0845806	0.853077	-0.874047
1	19600000	1.95629		1	19600000	0.188412	0.64293	-0.764539
1	19700000	4.935		1	19700000	0.191836	0.581881	-0.778181
1	19800000	-1.81813		1	19800000	0.0601604	0.659958	-0.776153
1	19900000	-9.80267		1	19900000	-0.0635116	0.802546	-0.875698
1	20000000	-13.4573		1	20000000	-0.106046	0.875908	-0.900567
1	20100000	-12.338		1	20100000	-0.105876	0.850855	-0.909371
1	20200000	-9.63126		1	20200000	-0.0538513	0.804776	-0.858736
1	20300000	-3.19575		1	20300000	0.0354328	0.685877	-0.806474
1	20400000	-1.34038		1	20400000	0.0504135	0.630837	-0.813656
1	20500000	7.96049		1	20500000	0.221799	0.496724	-0.79302
1	20600000	12.994		1	20600000	0.319105	0.42562	-0.79152
1	20700000	12.5031		1	20700000	0.292351	0.398822	-0.764931
1	20800000	17.7955		1	20800000	0.424885	0.324501	-0.771505
1	20900000	25.416		1	20900000	0.534275	0.262094	-0.873782
1	21000000	21.1731		1	21000000	0.465188	0.302823	-0.80158
1	21100000	19.1995		1	21100000	0.354854	0.29877	-0.802672
1	21200000	15.7814		1	21200000	0.428363	0.354155	-0.772143
1	21300000	15.0237		1	21300000	0.370881	0.362078	-0.762796
1	21400000	18.4163		1	21400000	0.362192	0.273448	-0.765744
1	21500000	22.5139		1	21500000	0.522091	0.318292	-0.841565
1	21600000	15.1238		1	21600000	0.313509	0.317268	-0.762365
1	21700000	15.7609		1	21700000	0.412507	0.369069	-0.773787
1	21800000	8.58277		1	21800000	0.258936	0.420978	-0.72971
1	21900000	8.3022		1	21900000	0.179003	0.416967	-0.768389
1	22000000	9.78039		1	22000000	0.231768	0.407115	-0.772621
1	22100000	12.7894		1	22100000	0.308502	0.355238	-0.752115
1	22200000	17.0686		1	22200000	0.364756	0.280618	-0.7541
1	22300000	17.7472		1	22300000	0.454506	0.329356	-0.806798
1	22400000	12.4939		1	22400000	0.332896	0.359245	-0.738593
1	22500000	5.6515		1	22500000	0.193653	0.492231	-0.745507
1	22600000	4.92561		1	22600000	0.162093	0.493964	-0.737388
1	22700000	7.39974		1	22700000	0.184495	0.428546	-0.757859
1	22800000	5.46373		1	22800000	0.107846	0.48253	-0.773094
1	22900000	-1.1144		1	22900000	0.077805	0.602979	-0.73211
1	23000000	-10.2674		1	23000000	-0.0931246	0.801246	-0.865289
1	23100000	-11.8659		1	23100000	-0.17757	0.857665	-0.942417
1	23200000	-11.2082		1	23200000	-0.149052	0.856614	-0.866361
1	23300000	-8.26595		1	23300000	-0.199892	0.759807	-0.842313
1	23400000	-6.48021		1	23400000	-0.0994057	0.682632	-0.776865
1	23500000	-7.42138		1	23500000	-0.164841	0.702491	-0.828057
1	23600000	-5.82393		1	23600000	-0.0798874	0.677786	-0.762235
1	23700000	-4.09147		1	23700000	-0.0884087	0.613996	-0.783844
1	23800000	-3.21697		1	23800000	-0.0399894	0.583073	-0.721106
1	23900000	-1.52036		1	23900000	0.00475005	0.560439	-0.712324
1	24000000	0.4864		1	24000000	0.0392445	0.514043	-0.694832
1	24100000	0.666704		1	24100000	-0.112308	0.637715	-1.08756
1	24200000	0.774306		1	24200000	-0.00743759	0.509242	-0.723309
1	24300000	1.38273		1	24300000	0.0380746	0.475886	-0.710804
1	24400000	1.72156		1	24400000	0.106455	0.487555	-0.683513
1	24500000	2.36009		1	24500000	0.105024	0.45283	-0.687635
1	24600000	3.04854		1	24600000	0.0682902	0.436095	-0.711745
1	24700000	2.50833		1	24700000	0.0867594	0.469428	-0.693885
1	24800000	2.58816		1	24800000	0.0843654	0.458811	-0.701153
1	24900000	2.58736		1	24900000	0.0611192	0.449075	-0.725404
1	25000000	2.04037		1	25000000	0.0706659	0.464925	-0.703557
1	25100000	4.54783		1	25100000	0.172812	0.393959	-0.650174
1	25200000	6.0972		1	25200000	0.124383	0.397458	-0.714433
1	25300000	10.1192		1	25300000	0.241998	0.344793	-0.704604
1	25400000	8.33817		1	25400000	0.199041	0.394806	-0.715981
1	25500000	7.87812		1	25500000	0.167822	0.400339	-0.720601
1	25600000	6.37199		1	25600000	0.203851	0.429657	-0.694834
1	25700000	5.03804		1	25700000	0.119989	0.463689	-0.746044
1	25800000	9.21319		1	25800000	0.202682	0.395737	-0.749425
1	25900000	6.09301		1	25900000	0.141489	0.432021	-0.760017
1	26000000	-0.523993		1	26000000	0.0310142	0.548226	-0.776501
1	26100000	-1.30544		1	26100000	0.00784737	0.556719	-0.789745
1	26200000	1.05663		1	26200000	0.0887957	0.546833	-0.747728
1	26300000	4.02582		1	26300000	0.161016	0.4819	-0.707578
1	26400000	15.3062		1	26400000	0.498771	0.369265	-0.771279
1	26500000	16.2325		1	26500000	0.393669	0.329478	-0.758121
1	26600000	12.8601		1	26600000	0.330384	0.341727	-0.710573
1	26700000	6.6963		1	26700000	0.296816	0.49224	-0.715312
1	26800000	4.64276		1	26800000	0.187863	0.501289	-0.743132
1	26900000	10.2624		1	26900000	0.357157	0.419108	-0.723322
1	27000000	18.7181		1	27000000	0.456821	0.333963	-0.776307
1	27100000	6.77163		1	27100000	0.252523	0.477525	-0.725182
1	27200000	6.77808		1	27200000	0.181025	0.475806	-0.763804
1	27300000	10.857		1	27300000	0.370263	0.456056	-0.750975
1	27400000	11.8272		1	27400000	0.295553	0.441002	-0.771137
1	27500000	8.66202		1	27500000	0.288327	0.476576	-0.759181
1	27600000	1.15455		1	27600000	0.140292	0.593854	-0.781214
1	27700000	-2.16775		1	27700000	0.071914	0.660842	-0.797222
1	27800000	9.17301		1	27800000	0.384455	0.506841	-0.75106
1	27900000	8.60727		1	27900000	0.351146	0.495001	-0.742055
1	28000000	7.52106		1	28000000	0.33407	0.529288	-0.761551
1	28100000	5.45606		1	28100000	0.16171	0.502814	-0.765343
1	28200000	8.39014		1	28200000	0.265654	0.487668	-0.744251
1	28300000	5.32508		1	28300000	0.276785	0.553524	-0.749528
1	28400000	4.35938		1	28400000	0.242088	0.565706	-0.740476
1	28500000	7.48933		1	28500000	0.332232	0.512635	-0.726435
1	28600000	1.46247		1	28600000	0.22845	0.624224	-0.733807
1	28700000	-2.3846		1	28700000	0.105519	0.694612	-0.807775
1	28800000	0.274956		1	28800000	0.170673	0.642992	-0.771496
1	28900000	4.78216		1	28900000	0.213906	0.570987	-0.775063
1	29000000	8.99468		1	29000000	0.390635	0.529686	-0.75458
1	29100000	11.602		1	29100000	0.397364	0.450694	-0.74882
1	29200000	13.3892		1	29200000	0.416299	0.431012	-0.789165
1	29300000	10.5831		1	29300000	0.376168	0.457435	-0.769389
1	29400000	9.4716		1	29400000	0.479945	0.482406	-0.762962
1	29500000	12.6455		1	29500000	0.356061	0.440597	-0.811276
1	29600000	14.7579		1	29600000	0.400273	0.411224	-0.825449
1	29700000	12.1053		1	29700000	0.463718	0.450164	-0.75804
1	29800000	7.7031		1	29800000	0.140006	0.502922	-0.845589
1	29900000	5.0891		1	29900000	0.307166	0.593408	-0.755677
1	30000000	-8.17408		1	30000000	0.0372447	0.828645	-0.830701
1	30100000	-11.6518		1	30100000	-0.0504547	0.868023	-0.880265
1	30200000	-6.88318		1	30200000	0.068904	0.795666	-0.771121
1	30300000	-9.26733		1	30300000	-0.00226731	0.822352	-0.836333
1	30400000	-8.1545		1	30400000	0.0115103	0.815871	-0.827107
1	30500000	-7.39733		1	30500000	0.0494365	0.820983	-0.814165
1	30600000	-10.7557		1	30600000	-0.0370366	0.875982	-0.861518
1	30700000	-9.64871		1	30700000	-0.00349676	0.85537	-0.82901
1	30800000	-2.47893		1	30800000	0.159529	0.747786	-0.776328
1	30900000	8.28769		1	30900000	0.340859	0.564996	-0.789952
1	31000000	1.60376		1	31000000	0.240919	0.661732	-0.792721
1	31100000	4.25155		1	31100000	0.264365	0.624988	-0.778658
1	31200000	7.5094		1	31200000	0.308465	0.585962	-0.809723
1	31300000	4.64264		1	31300000	0.264509	0.615283	-0.800356
1	31400000	6.64711		1	31400000	0.356787	0.604517	-0.783957
1	31500000	8.81909		1	31500000	0.333698	0.580777	-0.814343
1	31600000	9.4496		1	31600000	0.388721	0.560193	-0.798635
1	31700000	10.5362		1	31700000	0.390047	0.525171	-0.806983
1	31800000	14.2495		1	31800000	0.407375	0.484252	-0.841125
1	31900000	13.4087		1	31900000	0.449171	0.499267	-0.816977
1	32000000	11.1047		1	32000000	0.439121	0.515593	-0.80589
1	32100000	11.4644		1	32100000	0.321698	0.512387	-0.852183
1	32200000	12.5064		1	32200000	0.415829	0.489887	-0.840998
1	32300000	15.8871		1	32300000	0.479551	0.432047	-0.831334
1	32400000	23.1966		1	32400000	0.53728	0.366397	-0.881268
1	32500000	18.8743		1	32500000	0.542171	0.410907	-0.843386
1	32600000	6.41201		1	32600000	0.304368	0.598483	-0.791498
1	32700000	-1.17116		1	32700000	0.113977	0.725296	-0.844787
1	32800000	-3.53695		1	32800000	0.0544176	0.762849	-0.85966
1	32900000	-3.54386		1	32900000	0.0583608	0.763081	-0.856404
1	33000000	-0.0961655		1	33000000	0.155208	0.715636	-0.815808
1	33100000	3.92959		1	33100000	0.237345	0.642462	-0.822408
1	33200000	7.93461		1	33200000	0.281639	0.571951	-0.817219
1	33300000	8.15401		1	33300000	0.383702	0.572622	-0.791439
1	33400000	7.95973		1	33400000	0.35464	0.581927	-0.800829
1	33500000	16.7719		1	33500000	0.496916	0.444013	-0.837124
1	33600000	23.4903		1	33600000	0.519565	0.374416	-0.870528
1	33700000	10.3632		1	33700000	0.394213	0.553287	-0.793696
1	33800000	1.45223		1	33800000	0.225848	0.707378	-0.787025
1	33900000	-1.36186		1	33900000	0.115089	0.761874	-0.802612
1	34000000	-0.307759		1	34000000	0.142188	0.751439	-0.793993
1	34100000	2.41405		1	34100000	0.214184	0.71962	-0.798297
1	34200000	0.0660294		1	34200000	0.143246	0.73664	-0.821051
1	34300000	0.35062		1	34300000	0.110745	0.740967	-0.843604
1	34400000	-2.69058		1	34400000	0.0291666	0.770127	-0.830249
1	34500000	-4.64709		1	34500000	0.074985	0.794505	-0.81205
1	34600000	1.20024		1	34600000	0.204619	0.714664	-0.805634
1	34700000	7.11551		1	34700000	0.217699	0.593588	-0.827946
1	34800000	3.96889		1	34800000	0.231673	0.664661	-0.817601
1	34900000	1.92037		1	34900000	0.14656	0.695997	-0.828381
1	35000000	1.56521		1	35000000	0.195922	0.707746	-0.820928
1	35100000	2.3859		1	35100000	0.183826	0.693907	-0.81013
1	35200000	-3.34423		1	35200000	-0.00348938	0.73788	-0.887966
1	35300000	-8.09249		1	35300000	-0.104674	0.882201	-0.939104
1	35400000	-9.14695		1	35400000	-0.0555108	0.893222	-0.893258
1	35500000	-8.3894		1	35500000	0.0494031	0.904783	-0.815816
1	35600000	-6.17444		1	35600000	0.110527	0.862525	-0.800092
1	35700000	-0.489385		1	35700000	0.169759	0.757121	-0.808045
1	35800000	4.44574		1	35800000	0.175991	0.65919	-0.871521
1	35900000	5.82424		1	35900000	0.336365	0.654622	-0.788215
1	36000000	-4.40157		1	36000000	0.135048	0.840312	-0.810797
1	36100000	-10.3824		1	36100000	-0.0242377	0.939937	-0.877249
1	36200000	-9.95616		1	36200000	-0.0526796	0.934552	-0.897378
1	36300000	-9.48885		1	36300000	-0.00642879	0.932479	-0.865341
1	36400000	-10.1646		1	36400000	-0.000515372	0.950823	-0.862044
1	36500000	-10.0857		1	36500000	-0.0235551	0.945612	-0.876005
1	36600000	-6.77462		1	36600000	0.0393385	0.890324	-0.864861
1	36700000	-6.19635		1	36700000	0.0318372	0.869023	-0.861329
1	36800000	-7.21856		1	36800000	0.0429775	0.900684	-0.842319
1	36900000	1.73228		1	36900000	0.143543	0.673183	-0.864085
1	37000000	15.2603		1	37000000	0.479148	0.54805	-0.833824
1	37100000	18.0896		1	37100000	0.481139	0.506752	-0.867725
1	37200000	4.55558		1	37200000	0.312957	0.712685	-0.809092
1	37300000	-6.25416		1	37300000	0.0599322	0.874288	-0.87469
1	37400000	-7.80902		1	37400000	-0.00260765	0.88957	-0.913442
1	37500000	-3.25536		1	37500000	0.160174	0.827656	-0.83619
1	37600000	2.69318		1	37600000	0.314924	0.731356	-0.792486
1	37700000	2.00037		1	37700000	0.30895	0.762956	-0.804692
1	37800000	12.8212		1	37800000	0.410317	0.596482	-0.856747
1	37900000	5.10791		1	37900000	0.321114	0.719303	-0.81653
1	38000000	-10.4679		1	38000000	0.0534286	0.978889	-0.85603
1	38100000	-16.6478		1	38100000	-0.105369	1.05789	-0.95487
1	38200000	-17.3833		1	38200000	-0.120372	1.06234	-0.981833
1	38300000	-17.9361		1	38300000	-0.140634	1.05496	-1.01691
1	38400000	-17.5294		1	38400000	-0.152808	1.06444	-1.02538
1	38500000	-17.4709		1	38500000	-0.123628	1.06778	-0.987462
1	38600000	-18.2658		1	38600000	-0.161884	1.0467	-1.01456
1	38700000	-16.4686		1	38700000	-0.125755	1.0384	-0.991451
1	38800000	-14.6771		1	38800000	-0.107699	0.983929	-0.989033
1	38900000	-13.1975		1	38900000	-0.0468335	0.990263	-0.952463
1	39000000	-8.76686		1	39000000	0.0576471	0.940318	-0.913074
1	39100000	-13.6767		1	39100000	-0.0797641	0.995501	-0.956023
1	39200000	-16.1605		1	39200000	-0.0805481	1.04978	-0.952802
1	39300000	-16.2402		1	39300000	-0.0565774	1.05052	-0.955747
1	39400000	-15.4261		1	39400000	-0.0498032	1.05422	-0.935805
1	39500000	-16.7698		1	39500000	-0.0630888	1.05771	-0.959269
1	39600000	-16.4099		1	39600000	-0.0519889	1.07637	-0.967617
1	39700000	-11.5381		1	39700000	0.0310859	0.989366	-0.925046
1	39800000	1.52457		1	39800000	0.290124	0.783834	-0.860692
1	39900000	-0.357576		1	39900000	0.261767	0.82073	-0.864889
1	40000000	2.13468		1	40000000	0.291752	0.744591	-0.875333
1	40100000	10.6493		1	40100000	0.432808	0.640912	-0.871707
1	40200000	-6.90995		1	40200000	0.181186	0.93748	-0.863274
1	40300000	-8.3305		1	40300000	0.161482	0.959488	-0.871678
1	40400000	-6.9247		1	40400000	0.144288	0.942758	-0.903105
1	40500000	-3.35749		1	40500000	0.221237	0.885198	-0.859964
1	40600000	-1.01186		1	40600000	0.221816	0.816069	-0.892886
1	40700000	0.151837		1	40700000	0.236785	0.83298	-0.876986
1	40800000	-0.579515		1	40800000	0.203517	0.822818	-0.901156
1	40900000	-0.104537		1	40900000	0.263861	0.831009	-0.882858
1	41000000	-2.62574		1	41000000	0.199873	0.865089	-0.8706
1	41100000	-7.72697		1	41100000	0.0862583	0.937229	-0.914008
1	41200000	-9.58097		1	41200000	0.0622417	0.984344	-0.909412
1	41300000	-12.35		1	41300000	-0.0927031	1.00393	-1.01005
1	41400000	-12.5474		1	41400000	-0.0621688	1.02756	-0.984065
1	41500000	-15.342		1	41500000	-0.0588558	1.09647	-0.975906
1	41600000	-16.2377		1	41600000	-0.141653	1.08278	-1.02929
1	41700000	-17.1813		1	41700000	-0.125903	1.10799	-1.01909
1	41800000	-17.4493		1	41800000	-0.132863	1.10709	-1.03144
1	41900000	-16.0125		1	41900000	-0.111899	1.08201	-1.00994
1	42000000	-15.3776		1	42000000	-0.0906953	1.09284	-0.996987
1	42100000	-16.0174		1	42100000	-0.100238	1.09101	-1.00804
1	42200000	-14.1336		1	42200000	-0.0482447	1.06474	-0.978367
1	42300000	-11.8368		1	42300000	-0.0920264	1.01029	-1.02012
1	42400000	-8.17689		1	42400000	0.132852	0.971865	-0.899802
1	42500000	0.700469		1	42500000	0.278049	0.809332	-0.878371
1	42600000	7.39011		1	42600000	0.426156	0.693777	-0.881568
1	42700000	11.2334		1	42700000	0.501375	0.615918	-0.876809
1	42800000	8.45815		1	42800000	0.450423	0.665166	-0.875765
1	42900000	-0.432795		1	42900000	0.362804	0.82237	-0.844729
1	43000000	-5.61924		1	43000000	0.232553	0.926734	-0.878977
1	43100000	5.84242		1	43100000	0.405494	0.729706	-0.885135
1	43200000	14.8866		1	43200000	0.559704	0.568905	-0.890031
1	43300000	20.2437		1	43300000	0.549688	0.511576	-0.924378
1	43400000	13.908		1	43400000	0.395918	0.56752	-0.951067
1	43500000	10.7539		1	43500000	0.483475	0.630652	-0.896019
1	43600000	5.1242		1	43600000	0.356987	0.719408	-0.901222
1	43700000	-5.15124		1	43700000	0.123007	0.902564	-0.951741
1	43800000	-10.18		1	43800000	0.0736585	0.986872	-0.968591
1	43900000	-11.1752		1	43900000	0.0318672	1.00138	-0.969451
1	44000000	-9.83676		1	44000000	0.115358	0.966388	-0.963764
1	44100000	0.561587		1	44100000	0.323041	0.815408	-0.917032
1	44200000	7.88136		1	44200000	0.433079	0.717778	-0.907307
1	44300000	10.0321		1	44300000	0.436327	0.675367	-0.92469
1	44400000	-3.37446		1	44400000	0.277499	0.894898	-0.916634
1	44500000	-9.41882		1	44500000	0.142743	0.984942	-0.969598
1	44600000	-9.86828		1	44600000	0.126935	0.985887	-0.99003
1	44700000	-11.9187		1	44700000	0.153022	1.03392	-0.94991
1	44800000	-6.95398		1	44800000	0.21925	0.965165	-0.945987
1	44900000	1.79832		1	44900000	0.354847	0.82452	-0.930386
1	45000000	-2.14395		1	45000000	0.290543	0.868187	-0.947135
1	45100000	9.66116		1	45100000	0.416137	0.694089	-0.957872
1	45200000	14.6435		1	45200000	0.502306	0.638634	-0.943768
1	45300000	-2.67399		1	45300000	0.337121	0.882503	-0.92747
1	45400000	-11.8511		1	45400000	0.170634	1.0564	-0.965722
1	45500000	-15.6372		1	45500000	0.0627368	1.11553	-1.0176
1	45600000	-16.1278		1	45600000	0.0751011	1.12066	-1.01897
1	45700000	-16.1127		1	45700000	0.0119181	1.12945	-1.0619
1	45800000	-14.0583		1	45800000	0.078489	1.09031	-1.02069
1	45900000	-15.9366		1	45900000	0.00342745	1.12587	-1.06305
1	46000000	-17.2146		1	46000000	-0.00836813	1.14879	-1.06036
1	46100000	-17.4974		1	46100000	0.0102431	1.18541	-1.05433
1	46200000	-18.3246		1	46200000	-0.0880448	1.14082	-1.12749
1	46300000	-18.0827		1	46300000	-0.0366038	1.17249	-1.08422
1	46400000	-18.4585		1	46400000	-0.0405789	1.19297	-1.1093
1	46500000	-18.0388		1	46500000	-0.0547652	1.16691	-1.08354
1	46600000	-18.278		1	46600000	-0.0544624	1.17643	-1.10035
1	46700000	-17.9992		1	46700000	-0.0765042	1.16536	-1.09974
1	46800000	-17.579		1	46800000	-0.0658979	1.16083	-1.10737
1	46900000	-17.8202		1	46900000	-0.0651592	1.16102	-1.10434
1	47000000	-18.2135		1	47000000	-0.134981	1.11838	-1.16961
1	47100000	-17.3209		1	47100000	-0.0979187	1.13745	-1.13343
1	47200000	-17.0476		1	47200000	-0.0476766	1.16825	-1.11125
1	47300000	-16.4287		1	47300000	-0.0331264	1.15127	-1.09029
1	47400000	-16.2537		1	47400000	-0.0259707	1.15747	-1.08561
1	47500000	-15.9823		1	47500000	-0.0803856	1.14052	-1.12252
1	47600000	-14.7772		1	47600000	-0.00765738	1.14934	-1.05588
1	47700000	-13.9456		1	47700000	0.0587965	1.13265	-1.03449
1	47800000	-13.8283		1	47800000	0.0399685	1.13737	-1.05599
1	47900000	-13.3197		1	47900000	0.0417236	1.10611	-1.04489
1	48000000	-11.4838		1	48000000	0.120941	1.08727	-1.01788
1	48100000	-13.4978		1	48100000	0.0537972	1.12403	-1.06197
1	48200000	-16.0383		1	48200000	-0.0137958	1.16181	-1.09448
1	48300000	-16.9473		1	48300000	-0.0118028	1.17816	-1.08928
1	48400000	-17.382		1	48400000	0.0189567	1.20946	-1.08999
1	48500000	-18.7206		1	48500000	-0.0724816	1.19159	-1.13491
1	48600000	-18.9803		1	48600000	-0.0352844	1.21637	-1.12671
1	48700000	-18.7814		1	48700000	-0.0472085	1.19541	-1.13608
1	48800000	-16.4688		1	48800000	0.025032	1.16956	-1.09579
1	48900000	-15.1154		1	48900000	0.0342416	1.12283	-1.08129
1	49000000	-15.639		1	49000000	0.0534122	1.16238	-1.09376
1	49100000	-16.5437		1	49100000	-0.0355432	1.14628	-1.13419
1	49200000	-15.6429		1	49200000	0.118233	1.16231	-1.05798
1	49300000	-16.7254		1	49300000	0.0909632	1.18148	-1.08285
1	49400000	-16.3596		1	49400000	0.0893163	1.16975	-1.09342
1	49500000	-15.71		1	49500000	0.0568188	1.12368	-1.09865
1	49600000	-14.6464		1	49600000	0.0932335	1.11242	-1.08267
1	49700000	-14.7433		1	49700000	0.0597928	1.13034	-1.10681
1	49800000	-8.97097		1	49800000	0.230506	1.03251	-1.03003
1	49900000	4.16059		1	49900000	0.428371	0.814223	-0.98822
1	50000000	-4.64402		1	50000000	0.324229	0.960148	-1.00369
1	50100000	-11.0069		1	50100000	0.210978	1.06056	-1.03861
1	50200000	-11.7176		1	50200000	0.0961263	1.04734	-1.08189
1	50300000	-10.0231		1	50300000	0.279862	1.06242	-1.02863
1	50400000	-8.27691		1	50400000	0.258309	1.00868	-1.02806
1	50500000	3.70445		1	50500000	0.436871	0.81303	-0.993393
1	50600000	7.37304		1	50600000	0.488253	0.761199	-0.991238
1	50700000	8.71584		1	50700000	0.49975	0.736588	-0.99786
1	50800000	6.02968		1	50800000	0.462072	0.773703	-1.00167
1	50900000	-0.380797		1	50900000	0.350077	0.867442	-1.0094
1	51000000	-6.36365		1	51000000	0.294702	0.97879	-1.01853
1	51100000	-7.53872		1	51100000	0.296482	1.01211	-1.02942
1	51200000	0.655502		1	51200000	0.394737	0.872646	-1.00976
1	51300000	7.74193		1	51300000	0.516593	0.761067	-0.986099
1	51400000	8.59899		1	51400000	0.516232	0.746441	-0.989681
1	51500000	-3.57735		1	51500000	0.349096	0.928266	-1.01268
1	51600000	-12.3405		1	51600000	0.158889	1.07035	-1.09058
1	51700000	-14.2662		1	51700000	0.120996	1.0786	-1.10863
1	51800000	-15.3157		1	51800000	0.118311	1.11535	-1.11973
1	51900000	-15.3862		1	51900000	0.149593	1.12253	-1.10514
1	52000000	-16.0867		1	52000000	0.137809	1.13558	-1.1232
1	52100000	-16.9975		1	52100000	0.179193	1.17181	-1.11223
1	52200000	-13.8337		1	52200000	0.193009	1.10728	-1.0996
1	52300000	-13.1324		1	52300000	0.197599	1.10398	-1.09869
1	52400000	-4.23702		1	52400000	0.386032	0.96417	-1.04071
1	52500000	-3.94901		1	52500000	0.335546	0.939623	-1.05909
1	52600000	-5.38745		1	52600000	0.306828	0.976782	-1.06653
1	52700000	-5.97467		1	52700000	0.284892	0.981769	-1.0823
1	52800000	-2.32713		1	52800000	0.374091	0.91205	-1.04773
1	52900000	-4.04314		1	52900000	0.367279	0.939078	-1.05786
1	53000000	-4.571		1	53000000	0.359236	0.937848	-1.0535
1	53100000	-1.54127		1	53100000	0.398661	0.893648	-1.04953
1	53200000	-7.54699		1	53200000	0.199495	0.980189	-1.11997
1	53300000	-4.20744		1	53300000	0.353828	0.93435	-1.0588
1	53400000	-1.27021		1	53400000	0.432073	0.910728	-1.04294
1	53500000	-7.19381		1	53500000	0.342506	1.00754	-1.07475
1	53600000	-12.4926		1	53600000	0.217806	1.09173	-1.1308
1	53700000	-10.7015		1	53700000	0.233345	1.04852	-1.11982
1	53800000	-6.99357		1	53800000	0.322173	1.00197	-1.0932
1	53900000	-8.48918		1	53900000	0.283853	1.01856	-1.10724
1	54000000	-5.33945		1	54000000	0.33948	0.961698	-1.08959
1	54100000	-6.4685		1	54100000	0.343293	1.00274	-1.08834
1	54200000	-3.03463		1	54200000	0.413027	0.933317	-1.0644
1	54300000	0.319642		1	54300000	0.422412	0.865031	-1.0726
1	54400000	7.58396		1	54400000	0.536182	0.729954	-1.03734
1	54500000	17.9475		1	54500000	0.60909	0.58447	-1.04609
1	54600000	6.91549		1	54600000	0.482279	0.739898	-1.06524
1	54700000	-10.1921		1	54700000	0.157935	1.03264	-1.16619
1	54800000	-12.6804		1	54800000	0.0578876	1.07237	-1.20522
1	54900000	-14.2209		1	54900000	0.016841	1.0765	-1.22157
1	55000000	-13.0174		1	55000000	0.0632889	1.02124	-1.19868
1	55100000	-15.1566		1	55100000	0.0525936	1.09798	-1.21152
1	55200000	-17.1758		1	55200000	0.0510347	1.14252	-1.21637
1	55300000	-14.4455		1	55300000	0.0905351	1.05845	-1.17923
1	55400000	-9.91532		1	55400000	0.342164	1.06418	-1.10244
1	55500000	2.99528		1	55500000	0.532775	0.814677	-1.04931
1	55600000	13.8206		1	55600000	0.620889	0.638113	-1.03429
1	55700000	5.46335		1	55700000	0.590474	0.76124	-1.02944
1	55800000	7.28425		1	55800000	0.58671	0.730765	-1.04351
1	55900000	10.3106		1	55900000	0.608045	0.671868	-1.03714
1	56000000	14.58		1	56000000	0.644832	0.606761	-1.03779
1	56100000	6.86167		1	56100000	0.556813	0.741086	-1.04688
1	56200000	-0.997678		1	56200000	0.479675	0.87682	-1.07183
1	56300000	-6.5137		1	56300000	0.397608	0.989393	-1.09553
1	56400000	-7.08553		1	56400000	0.386051	0.995758	-1.0995
1	56500000	-9.59058		1	56500000	0.32158	1.04585	-1.12704
1	56600000	-6.91303		1	56600000	0.408378	0.997442	-1.09937
1	56700000	-4.4348		1	56700000	0.434475	0.947238	-1.09238
1	56800000	1.5425		1	56800000	0.516577	0.83883	-1.06324
1	56900000	4.14089		1	56900000	0.593144	0.78899	-1.03797
1	57000000	13.6487		1	57000000	0.652033	0.620947	-1.03995
1	57100000	21.6015		1	57100000	0.656536	0.537301	-1.05576
1	57200000	9.73983		1	57200000	0.584438	0.683404	-1.0567
1	57300000	9.38157		1	57300000	0.601665	0.698446	-1.05543
1	57400000	0.502048		1	57400000	0.492686	0.845569	-1.08885
1	57500000	-1.99314		1	57500000	0.429409	0.883687	-1.11074
1	57600000	5.17938		1	57600000	0.552701	0.774222	-1.07271
1	57700000	7.7898		1	57700000	0.589994	0.72319	-1.06493
1	57800000	10.413		1	57800000	0.590337	0.68574	-1.07318
1	57900000	6.47242		1	57900000	0.567442	0.747592	-1.07826
1	58000000	4.90987		1	58000000	0.519149	0.78311	-1.10094
1	58100000	6.95255		1	58100000	0.570321	0.750119	-1.08599
1	58200000	9.60013		1	58200000	0.580527	0.696465	-1.07546
1	58300000	6.81825		1	58300000	0.585347	0.747197	-1.08108
1	58400000	2.76475		1	58400000	0.557225	0.828094	-1.08217
1	58500000	2.94134		1	58500000	0.553551	0.84875	-1.09236
1	58600000	-12.4203		1	58600000	0.227461	1.08028	-1.20466
1	58700000	-15.4461		1	58700000	0.132886	1.14993	-1.24061
1	58800000	-14.6017		1	58800000	0.233603	1.14752	-1.20372
1	58900000	-11.8488		1	58900000	0.304017	1.11157	-1.18495
1	59000000	-8.84773		1	59000000	0.353471	1.05109	-1.16822
1	59100000	-10.5696		1	59100000	0.279045	1.07157	-1.18122
1	59200000	-11.6932		1	59200000	0.256452	1.10201	-1.19962
1	59300000	-12.4066		1	59300000	0.213966	1.11931	-1.21457
1	59400000	-12.8205		1	59400000	0.173521	1.11494	-1.22819
1	59500000	-13.4817		1	59500000	0.152267	1.13941	-1.23577
1	59600000	-12.6746		1	59600000	0.167289	1.12269	-1.21893
1	59700000	-14.3639		1	59700000	0.228916	1.16628	-1.21355
1	59800000	-15.8699		1	59800000	0.135442	1.19914	-1.23833
1	59900000	-16.9692		1	59900000	0.0568866	1.1926	-1.26793
1	60000000	-16.248		1	60000000	0.115082	1.1972	-1.25568
1	60100000	-16.9708		1	60100000	0.107844	1.22665	-1.27487
1	60200000	-17.303		1	60200000	0.14176	1.23904	-1.25782
1	60300000	-18.0741		1	60300000	0.0956507	1.24596	-1.26503
1	60400000	-18.6685		1	60400000	0.0551354	1.20923	-1.27846
1	60500000	-18.2359		1	60500000	0.0406724	1.21654	-1.29814
1	60600000	-18.1848		1	60600000	0.0121102	1.19387	-1.30862
1	60700000	-17.562		1	60700000	0.133102	1.22438	-1.26945
1	60800000	-17.3726		1	60800000	0.107915	1.20084	-1.28591
1	60900000	-14.0885		1	60900000	0.180173	1.16162	-1.25588
1	61000000	-18.8996		1	61000000	0.0862218	1.23363	-1.28908
1	61100000	-20.0683		1	61100000	0.099866	1.26674	-1.30702
1	61200000	-20.6442		1	61200000	0.083552	1.26206	-1.30695
1	61300000	-20.7374		1	61300000	0.0430532	1.25109	-1.32096
1	61400000	-20.959		1	61400000	0.0534654	1.25512	-1.32491
1	61500000	-20.3914		1	61500000	0.0766868	1.25477	-1.31964
1	61600000	-20.0574		1	61600000	0.080939	1.24417	-1.32861
1	61700000	-19.951		1	61700000	0.0781534	1.23662	-1.31936
1	61800000	-19.0038		1	61800000	0.0860783	1.2252	-1.31453
1	61900000	-20.3604		1	61900000	0.155376	1.25785	-1.29685
1	62000000	-20.3199		1	62000000	0.121506	1.26653	-1.31862
1	62100000	-20.3663		1	62100000	0.0923952	1.24726	-1.32952
1	62200000	-20.1654		1	62200000	0.141158	1.25631	-1.31022
1	62300000	-20.0603		1	62300000	0.0550952	1.24794	-1.34587
1	62400000	-19.7458		1	62400000	0.178832	1.27137	-1.31394
1	62500000	-20.998		1	62500000	0.193867	1.29133	-1.316
1	62600000	-19.3467		1	62600000	0.19206	1.25725	-1.308
1	62700000	-16.9133		1	62700000	0.276898	1.23111	-1.28281
1	62800000	-8.43706		1	62800000	0.399863	1.04855	-1.23536
1	62900000	-8.80577		1	62900000	0.409344	1.05175	-1.23686
1	63000000	-16.781		1	63000000	0.236716	1.20434	-1.29383
1	63100000	-18.7891		1	63100000	0.235189	1.24675	-1.30335
1	63200000	-18.3054		1	63200000	0.240807	1.22906	-1.30173
1	63300000	-18.7833		1	63300000	0.218493	1.22561	-1.29746
1	63400000	-17.2587		1	63400000	0.2637	1.21839	-1.30007
1	63500000	-11.5502		1	63500000	0.384955	1.1352	-1.24972
1	63600000	3.86524		1	63600000	0.536884	0.868124	-1.18723
1	63700000	-2.43013		1	63700000	0.523152	0.96145	-1.19109
1	63800000	-5.88568		1	63800000	0.476209	1.02087	-1.21983
1	63900000	-1.55153		1	63900000	0.516825	0.951582	-1.20115
1	64000000	-0.00589041		1	64000000	0.554776	0.920455	-1.18367
1	64100000	-2.33416		1	64100000	0.547208	0.957893	-1.19676
1	64200000	-8.99752		1	64200000	0.478294	1.09364	-1.23446
1	64300000	-9.01453		1	64300000	0.496149	1.09622	-1.2331
1	64400000	-4.43599		1	64400000	0.499563	1.00252	-1.21976
1	64500000	-11.301		1	64500000	0.459768	1.13908	-1.25861
1	64600000	-15.1952		1	64600000	0.311927	1.20095	-1.28136
1	64700000	-16.1374		1	64700000	0.318277	1.2088	-1.30384
1	64800000	-16.2076		1	64800000	0.308632	1.21233	-1.30948
1	64900000	-15.6745		1	64900000	0.302026	1.19882	-1.31183
1	65000000	-16.6501		1	65000000	0.191067	1.20356	-1.33582
1	65100000	-15.3924		1	65100000	0.333069	1.204	-1.31053
1	65200000	-14.9152		1	65200000	0.337845	1.1994	-1.31383
1	65300000	-16.5942		1	65300000	0.251984	1.20754	-1.34232
1	65400000	-15.2456		1	65400000	0.33241	1.18625	-1.31625
1	65500000	-13.3589		1	65500000	0.35837	1.14909	-1.29351
1	65600000	-11.8942		1	65600000	0.397315	1.11982	-1.28583
1	65700000	-10.5133		1	65700000	0.383866	1.09006	-1.26728
1	65800000	-0.0541545		1	65800000	0.594278	0.922215	-1.20399
1	65900000	3.02659		1	65900000	0.579237	0.8704	-1.20457
1	66000000	-6.80828		1	66000000	0.496425	1.03208	-1.24921
1	66100000	-7.82435		1	66100000	0.461941	1.04169	-1.26257
1	66200000	0.456865		1	66200000	0.552954	0.902166	-1.22613
1	66300000	13.1095		1	66300000	0.640511	0.699472	-1.18568
1	66400000	11.2011		1	66400000	0.647644	0.743094	-1.19581
1	66500000	1.81168		1	66500000	0.560637	0.877962	-1.23053
1	66600000	-8.2626		1	66600000	0.465917	1.06174	-1.29435
1	66700000	-11.7219		1	66700000	0.450945	1.11801	-1.31723
1	66800000	-13.5558		1	66800000	0.430096	1.15238	-1.33869
1	66900000	-13.9229		1	66900000	0.367698	1.14585	-1.34009
1	67000000	-13.5777		1	67000000	0.308555	1.13305	-1.35824
1	67100000	-12.6474		1	67100000	0.386294	1.13468	-1.34956
1	67200000	-7.94662		1	67200000	0.467956	1.04714	-1.30368
1	67300000	-3.69435		1	67300000	0.542095	0.980046	-1.28341
1	67400000	-1.68003		1	67400000	0.603407	0.954122	-1.27264
1	67500000	0.564844		1	67500000	0.59699	0.913498	-1.25742
1	67600000	1.61396		1	67600000	0.582517	0.894836	-1.26041
1	67700000	-12.5651		1	67700000	0.423674	1.12998	-1.34252
1	67800000	-17.4538		1	67800000	0.272608	1.22045	-1.39459
1	67900000	-18.5094		1	67900000	0.266461	1.23135	-1.40098
1	68000000	-17.1041		1	68000000	0.303814	1.20261	-1.3984
1	68100000	-16.5315		1	68100000	0.329795	1.21349	-1.40444
1	68200000	-16.3214		1	68200000	0.279311	1.19751	-1.40533
1	68300000	-17.5099		1	68300000	0.189172	1.18806	-1.40927
1	68400000	-18.6019		1	68400000	0.210982	1.22676	-1.41768
1	68500000	-19.7589		1	68500000	0.198745	1.27994	-1.43069
1	68600000	-20.0623		1	68600000	0.21739	1.28018	-1.43231
1	68700000	-19.9887		1	68700000	0.149233	1.25392	-1.44772
1	68800000	-21.0919		1	68800000	0.217982	1.29341	-1.46
1	68900000	-21.2774		1	68900000	0.0591168	1.23215	-1.45405
1	69000000	-21.7835		1	69000000	0.164552	1.30412	-1.47327
1	69100000	-22.2812		1	69100000	0.102582	1.26736	-1.46573
1	69200000	-21.9645		1	69200000	0.187741	1.29977	-1.46385
1	69300000	-22.227		1	69300000	0.116688	1.29182	-1.48179
1	69400000	-22.2327		1	69400000	0.188834	1.30301	-1.46877
1	69500000	-21.5242		1	69500000	0.169542	1.28918	-1.47682
1	69600000	-22.9217		1	69600000	0.167502	1.31211	-1.48757
1	69700000	-22.5829		1	69700000	0.120877	1.28279	-1.47269
1	69800000	-22.6332		1	69800000	0.152173	1.31264	-1.48755
1	69900000	-22.4261		1	69900000	0.110361	1.27669	-1.48239
1	70000000	-21.2625		1	70000000	0.137801	1.24432	-1.46807
1	70100000	-21.4126		1	70100000	0.156345	1.27281	-1.47137
1	70200000	-21.491		1	70200000	0.18634	1.27515	-1.47681
1	70300000	-21.7448		1	70300000	0.115194	1.24797	-1.48032
1	70400000	-21.3658		1	70400000	0.169441	1.24832	-1.47606
1	70500000	-20.4399		1	70500000	0.199099	1.21799	-1.45601
1	70600000	-19.9755		1	70600000	0.224076	1.22595	-1.46268
1	70700000	-18.9546		1	70700000	0.271344	1.21665	-1.45317
1	70800000	-15.801		1	70800000	0.394248	1.16104	-1.42635
1	70900000	-10.1078		1	70900000	0.501023	1.05376	-1.3681
1	71000000	-1.84766		1	71000000	0.571914	0.909577	-1.32383
1	71100000	-6.64605		1	71100000	0.515099	0.989784	-1.3402
1	71200000	-12.0598		1	71200000	0.459214	1.08569	-1.37822
1	71300000	-7.60385		1	71300000	0.535019	1.01208	-1.34673
1	71400000	-7.29893		1	71400000	0.413356	0.990523	-1.34606
1	71500000	0.232031		1	71500000	0.6302	0.867394	-1.29553
1	71600000	4.11604		1	71600000	0.715376	0.77593	-1.25395
1	71700000	3.7967		1	71700000	0.642468	0.758971	-1.26443
1	71800000	4.05464		1	71800000	0.65854	0.770096	-1.26377
1	71900000	5.52074		1	71900000	0.604407	0.716442	-1.25231
1	72000000	11.3645		1	72000000	0.750414	0.634289	-1.23634
1	72100000	11.1157		1	72100000	0.732673	0.63909	-1.23982
1	72200000	9.96886		1	72200000	0.732049	0.652631	-1.23348
1	72300000	8.01795		1	72300000	0.751198	0.690273	-1.25468
1	72400000	5.60617		1	72400000	0.765078	0.725865	-1.25344
1	72500000	1.92405		1	72500000	0.703142	0.807232	-1.26647
1	72600000	0.545349		1	72600000	0.67874	0.827467	-1.28094
1	72700000	4.71118		1	72700000	0.721045	0.743724	-1.26262
1	72800000	-2.20158		1	72800000	0.577294	0.857461	-1.28749
1	72900000	-8.76328		1	72900000	0.448544	0.971705	-1.34257
1	73000000	-8.71061		1	73000000	0.436063	0.964583	-1.33207
1	73100000	3.3488		1	73100000	0.670007	0.750784	-1.26312
1	73200000	5.71259		1	73200000	0.660983	0.714759	-1.24885
1	73300000	1.07254		1	73300000	0.630374	0.794833	-1.26577
1	73400000	2.7119		1	73400000	0.603813	0.752223	-1.26023
1	73500000	7.39094		1	73500000	0.65924	0.672762	-1.25324
1	73600000	5.47416		1	73600000	0.671074	0.712	-1.25091
1	73700000	4.09133		1	73700000	0.663938	0.729217	-1.25825
1	73800000	10.5214		1	73800000	0.71532	0.631588	-1.23519
1	73900000	12.5778		1	73900000	0.719969	0.584965	-1.2253
1	74000000	17.6336		1	74000000	0.711027	0.491473	-1.20232
1	74100000	13.1878		1	74100000	0.714608	0.528491	-1.20201
1	74200000	11.8836		1	74200000	0.7303	0.55341	-1.20071
1	74300000	18.189		1	74300000	0.706025	0.470439	-1.1965
1	74400000	8.97322		1	74400000	0.702856	0.597719	-1.21732
1	74500000	9.83363		1	74500000	0.756916	0.582452	-1.21502
1	74600000	28.4598		1	74600000	0.78135	0.333872	-1.17652
1	74700000	27.9257		1	74700000	0.767633	0.34562	-1.18237
1	74800000	20.7707		1	74800000	0.760416	0.423244	-1.18518
1	74900000	18.9746		1	74900000	0.795025	0.435404	-1.18664
1	75000000	22.3949		1	75000000	0.768196	0.405032	-1.18768
1	75100000	20.3174		1	75100000	0.789391	0.425781	-1.18854
1	75200000	11.7234		1	75200000	0.776533	0.532422	-1.20782
1	75300000	15.2686		1	75300000	0.722889	0.499773	-1.19691
1	75400000	18.131		1	75400000	0.764288	0.460273	-1.18819
1	75500000	18.1396		1	75500000	0.687575	0.446336	-1.1872
1	75600000	8.37372		1	75600000	0.694161	0.616352	-1.22078
1	75700000	9.06377		1	75700000	0.725601	0.609984	-1.21766
1	75800000	3.95662		1	75800000	0.347482	0.726519	-1.28914
1	75900000	-0.181395		1	75900000	0.590055	0.787896	-1.25555
1	76000000	-13.8439		1	76000000	0.714792	0.789727	-1.27173
1	76100000	9.4289		1	76100000	0.784525	0.592704	-1.22525
1	76200000	9.66512		1	76200000	0.655104	0.585329	-1.2204
1	76300000	9.54516		1	76300000	0.732402	0.600181	-1.21659
1	76400000	3.40083		1	76400000	0.660448	0.693693	-1.23655
1	76500000	5.41368		1	76500000	0.707999	0.674905	-1.24217
1	76600000	10.7427		1	76600000	0.719093	0.558169	-1.21884
1	76700000	16.5147		1	76700000	0.700129	0.478399	-1.20861
1	76800000	16.7257		1	76800000	0.735327	0.469857	-1.21224
1	76900000	12.6605		1	76900000	0.675415	0.504691	-1.20817
1	77000000	9.81102		1	77000000	0.650525	0.578099	-1.22297
1	77100000	14.8177		1	77100000	0.73216	0.495633	-1.20662
1	77200000	18.1177		1	77200000	0.760872	0.443804	-1.20129
1	77300000	20.4183		1	77300000	0.775306	0.404991	-1.19907
1	77400000	22.955		1	77400000	0.737667	0.377637	-1.19256
1	77500000	23.7189		1	77500000	0.748064	0.376962	-1.18989
1	77600000	21.6891		1	77600000	0.789253	0.397603	-1.19183
1	77700000	22.2629		1	77700000	0.737155	0.398713	-1.19567
1	77800000	17.9786		1	77800000	0.728281	0.445148	-1.21219
1	77900000	17.9158		1	77900000	0.773755	0.459849	-1.20718
1	78000000	13.7968		1	78000000	0.781909	0.512163	-1.21913
1	78100000	12.0962		1	78100000	0.751296	0.553656	-1.23073
1	78200000	11.8994		1	78200000	0.725284	0.561869	-1.23279
1	78300000	-0.677713		1	78300000	0.615845	0.809545	-1.28672
1	78400000	-3.44308		1	78400000	0.597608	0.882184	-1.30649
1	78500000	-3.63798		1	78500000	0.522593	0.913819	-1.31949
1	78600000	-4.03006		1	78600000	0.613679	0.928794	-1.32701
1	78700000	-3.73344		1	78700000	0.662677	0.911768	-1.32202
1	78800000	-2.07471		1	78800000	0.661779	0.875168	-1.30636
1	78900000	-2.05733		1	78900000	0.633223	0.879774	-1.32497
1	79000000	1.07578		1	79000000	0.665404	0.777513	-1.2935
1	79100000	1.99563		1	79100000	0.71037	0.753722	-1.26975
1	79200000	5.96537		1	79200000	0.779586	0.652338	-1.25039
1	79300000	7.80023		1	79300000	0.717557	0.603124	-1.21731
1	79400000	8.67045		1	79400000	0.747427	0.583079	-1.23838
1	79500000	11.4789		1	79500000	0.764177	0.550634	-1.24326
1	79600000	11.7388		1	79600000	0.726308	0.529073	-1.23057
1	79700000	11.7758		1	79700000	0.763944	0.541525	-1.23114
1	79800000	9.33668		1	79800000	0.769154	0.596516	-1.24916
1	79900000	-0.153858		1	79900000	0.617048	0.822963	-1.31031
1	80000000	-7.74269		1	80000000	0.460063	0.958169	-1.36197
1	80100000	-9.10425		1	80100000	0.400326	1.0146	-1.38664
1	80200000	-11.9942		1	80200000	0.453344	1.09862	-1.41991
1	80300000	-12.898		1	80300000	0.391549	1.09371	-1.42024
1	80400000	-13.967		1	80400000	0.297877	1.10829	-1.44012
1	80500000	-14.999		1	80500000	0.326488	1.12924	-1.44841
1	80600000	-15.5978		1	80600000	0.355629	1.1635	-1.46389
1	80700000	-15.377		1	80700000	0.274487	1.14942	-1.46221
1	80800000	-15.7171		1	80800000	0.343752	1.15755	-1.47132
1	80900000	-15.9911		1	80900000	0.36267	1.1528	-1.47381
1	81000000	-16.9848		1	81000000	0.303555	1.14999	-1.47155
1	81100000	-18.003		1	81100000	0.198141	1.17699	-1.48316
1	81200000	-17.6344		1	81200000	0.262032	1.17042	-1.48354
1	81300000	-17.0392		1	81300000	0.184132	1.13615	-1.47903
1	81400000	-16.8674		1	81400000	0.263888	1.13554	-1.46861
1	81500000	-15.6336		1	81500000	0.215781	1.11129	-1.46282
1	81600000	-9.43078		1	81600000	0.485289	1.02588	-1.42768
1	81700000	1.93499		1	81700000	0.618921	0.822296	-1.35433
1	81800000	7.39227		1	81800000	0.680485	0.727158	-1.33088
1	81900000	12.0317		1	81900000	0.699329	0.643068	-1.31278
1	82000000	12.8623		1	82000000	0.715777	0.640214	-1.30358
1	82100000	8.89774		1	82100000	0.680419	0.707326	-1.33801
1	82200000	-13.7222		1	82200000	0.374817	1.05863	-1.45999
1	82300000	-19.319		1	82300000	0.234701	1.10433	-1.48437
1	82400000	-17.3802		1	82400000	0.298256	1.10688	-1.49258
1	82500000	-17.4013		1	82500000	0.315086	1.12435	-1.50773
1	82600000	-15.5707		1	82600000	0.387093	1.10957	-1.50398
1	82700000	-9.06327		1	82700000	0.4812	0.996749	-1.44974
1	82800000	-8.39044		1	82800000	0.483125	1.00118	-1.45443
1	82900000	-5.71579		1	82900000	0.546354	0.95885	-1.44058
1	83000000	3.84964		1	83000000	0.663622	0.794535	-1.38519
1	83100000	1.53976		1	83100000	0.690364	0.814625	-1.39634
1	83200000	-3.56655		1	83200000	0.577498	0.916792	-1.42208
1	83300000	-11.315		1	83300000	0.435144	1.05651	-1.49149
1	83400000	-12.1674		1	83400000	0.442877	1.08402	-1.50498
1	83500000	-12.3766		1	83500000	0.397482	1.08492	-1.50514
1	83600000	-12.7247		1	83600000	0.43326	1.09513	-1.51749
1	83700000	-11.9436		1	83700000	0.443801	1.0717	-1.48953
1	83800000	-7.32733		1	83800000	0.514222	1.01019	-1.47331
1	83900000	1.26481		1	83900000	0.682333	0.824989	-1.40098
1	84000000	5.6768		1	84000000	0.789221	0.727032	-1.37664
1	84100000	6.2858		1	84100000	0.751114	0.73119	-1.37409
1	84200000	5.38455		1	84200000	0.765766	0.725391	-1.36707
1	84300000	4.0011		1	84300000	0.731531	0.766642	-1.39542
1	84400000	5.11495		1	84400000	0.737717	0.735254	-1.37906
1	84500000	3.18225		1	84500000	0.772291	0.774765	-1.39131
1	84600000	-3.02672		1	84600000	0.667117	0.940001	-1.43971
1	84700000	-4.52938		1	84700000	0.636662	0.97222	-1.45753
1	84800000	-5.56923		1	84800000	0.590545	0.991979	-1.47361
1	84900000	-6.29742		1	84900000	0.605185	1.00757	-1.45761
1	85000000	-5.37347		1	85000000	0.640476	0.985046	-1.46802
1	85100000	-6.74464		1	85100000	0.551164	1.02942	-1.501
1	85200000	-7.35364		1	85200000	0.532425	1.05517	-1.50867
1	85300000	-6.73081		1	85300000	0.58923	1.02842	-1.48751
1	85400000	-4.49983		1	85400000	0.570544	0.988054	-1.47894
1	85500000	-3.3835		1	85500000	0.666704	0.941771	-1.4537
1	85600000	-1.84715		1	85600000	0.664528	0.907868	-1.44153
1	85700000	-2.02902		1	85700000	0.688022	0.900495	-1.4465
1	85800000	-0.68953		1	85800000	0.673264	0.88407	-1.4373
1	85900000	0.798686		1	85900000	0.693081	0.845175	-1.43193
1	86000000	-0.221039		1	86000000	0.671611	0.851485	-1.42986
1	86100000	-2.18832		1	86100000	0.620143	0.891796	-1.44725
1	86200000	-9.02931		1	86200000	0.507904	1.0175	-1.50675
1	86300000	-7.26085		1	86300000	0.543869	0.986429	-1.50049
1	86400000	-0.254114		1	86400000	0.649184	0.858058	-1.45665
1	86500000	-2.3463		1	86500000	0.606111	0.888419	-1.4684
1	86600000	-4.73233		1	86600000	0.607101	0.944403	-1.48418
1	86700000	-7.0912		1	86700000	0.550314	0.995286	-1.51187
1	86800000	-4.42765		1	86800000	0.593724	0.94997	-1.49441
1	86900000	2.72537		1	86900000	0.683204	0.810451	-1.44235
1	87000000	0.722634		1	87000000	0.669223	0.843021	-1.45105
1	87100000	8.41883		1	87100000	0.750728	0.703524	-1.41098
1	87200000	1.4211		1	87200000	0.69038	0.836418	-1.44888
1	87300000	-7.21359		1	87300000	0.528108	0.987507	-1.50849
1	87400000	-14.5959		1	87400000	0.41954	1.12406	-1.57111
1	87500000	-16.9527		1	87500000	0.340234	1.17023	-1.58422
1	87600000	-19.2023		1	87600000	0.227637	1.19006	-1.58315
1	87700000	-20.5006		1	87700000	0.293474	1.22466	-1.61109
1	87800000	-20.0335		1	87800000	0.219547	1.20285	-1.59264
1	87900000	-21.3497		1	87900000	0.162759	1.21531	-1.60363
1	88000000	-21.1977		1	88000000	0.192746	1.19984	-1.59655
1	88100000	-20.42		1	88100000	0.245265	1.21178	-1.61273
1	88200000	-19.1052		1	88200000	0.298264	1.18776	-1.6037
1	88300000	-15.4764		1	88300000	0.407122	1.12319	-1.58629
1	88400000	-17.1303		1	88400000	0.300264	1.1391	-1.59493
1	88500000	-15.4256		1	88500000	0.40877	1.13366	-1.59592
1	88600000	-16.2488		1	88600000	0.414252	1.14951	-1.60545
1	88700000	-17.7256		1	88700000	0.336576	1.16388	-1.61525
1	88800000	-17.7368		1	88800000	0.292577	1.16514	-1.60667
1	88900000	-15.4214		1	88900000	0.252487	1.13917	-1.58992
1	89000000	-15.1104		1	89000000	0.417013	1.13492	-1.61157
1	89100000	-15.3388		1	89100000	0.346815	1.1103	-1.59484
1	89200000	-16.5326		1	89200000	0.208565	1.14172	-1.59602
1	89300000	-15.0449		1	89300000	0.3998	1.12222	-1.61139
1	89400000	-17.5717		1	89400000	0.351442	1.1585	-1.61818
1	89500000	-16.6193		1	89500000	0.366405	1.14724	-1.61396
1	89600000	-17.8017		1	89600000	0.322847	1.14842	-1.62126
1	89700000	-16.2021		1	89700000	0.383751	1.12522	-1.61331
1	89800000	-14.3837		1	89800000	0.449235	1.08486	-1.60756
1	89900000	-7.62491		1	89900000	0.533599	0.970137	-1.56163
1	90000000	3.76693		1	90000000	0.669684	0.772462	-1.48068
1	90100000	14.483		1	90100000	0.727197	0.609937	-1.41942
1	90200000	18.4384		1	90200000	0.7284	0.541361	-1.39416
1	90300000	11.5569		1	90300000	0.728494	0.624178	-1.43224
1	90400000	15.6863		1	90400000	0.737334	0.556488	-1.40729
1	90500000	15.8441		1	90500000	0.758815	0.558799	-1.41252
1	90600000	18.1705		1	90600000	0.794499	0.523835	-1.40238
1	90700000	6.71602		1	90700000	0.763075	0.684801	-1.48421
1	90800000	2.20119		1	90800000	0.714434	0.790642	-1.53132
1	90900000	-3.71164		1	90900000	0.635235	0.917781	-1.59236
1	91000000	-4.35024		1	91000000	0.554008	0.937817	-1.58192
1	91100000	-5.67642		1	91100000	0.578094	0.952057	-1.59643
1	91200000	-5.4889		1	91200000	0.58994	0.96299	-1.59687
1	91300000	-5.25699		1	91300000	0.597938	0.9471	-1.58958
1	91400000	-4.59519		1	91400000	0.627583	0.935362	-1.58642
1	91500000	-3.09555		1	91500000	0.675935	0.905897	-1.57513
1	91600000	-2.22262		1	91600000	0.523006	0.891201	-1.55018
1	91700000	-1.82892		1	91700000	0.600162	0.877632	-1.55835
1	91800000	-1.54885		1	91800000	0.716977	0.86413	-1.57989
1	91900000	-2.07279		1	91900000	0.72096	0.879107	-1.57832
1	92000000	-0.0556503		1	92000000	0.62739	0.806902	-1.5322
1	92100000	2.33208		1	92100000	0.696428	0.775811	-1.52985
1	92200000	10.1067		1	92200000	0.735874	0.648096	-1.47864
1	92300000	14.63		1	92300000	0.708048	0.599969	-1.44544
1	92400000	12.9203		1	92400000	0.707642	0.628416	-1.46645
1	92500000	-7.97618		1	92500000	0.280029	0.913657	-1.54589
1	92600000	-21.2577		1	92600000	0.197938	1.06957	-1.61204
1	92700000	-20.5842		1	92700000	0.15623	1.10886	-1.62317
1	92800000	-18.8626		1	92800000	0.301328	1.03443	-1.64366
1	92900000	-31.7383		1	92900000	0.0731913	1.11015	-1.71548
1	93000000	-27.0942		1	93000000	0.11124	1.15347	-1.74222
1	93100000	-27.1979		1	93100000	0.105553	1.12019	-1.73241
1	93200000	-27.4488		1	93200000	0.0833452	1.11501	-1.72758
1	93300000	-26.9892		1	93300000	0.0628753	1.10869	-1.71518
1	93400000	-26.6283		1	93400000	0.0936007	1.15855	-1.75132
1	93500000	-25.1458		1	93500000	0.0863874	1.1452	-1.74935
1	93600000	-20.9966		1	93600000	0.192111	1.10732	-1.75148
1	93700000	-20.3263		1	93700000	0.181498	1.09458	-1.73963
1	93800000	-18.1278		1	93800000	0.230771	1.06869	-1.7397
1	93900000	-15.0299		1	93900000	0.175124	1.03762	-1.69395
1	94000000	-11.359		1	94000000	0.392886	0.972117	-1.74305
1	94100000	-9.21929		1	94100000	0.350781	0.941973	-1.70975
1	94200000	-5.46404		1	94200000	0.535067	0.868511	-1.73221
1	94300000	4.89876		1	94300000	0.638424	0.687576	-1.63773
1	94400000	5.8397		1	94400000	0.650099	0.663593	-1.62339
1	94500000	1.94947		1	94500000	0.628257	0.740229	-1.68379
1	94600000	-2.30764		1	94600000	0.573314	0.816478	-1.71501
1	94700000	-6.88292		1	94700000	0.531878	0.890957	-1.75428
1	94800000	-8.50208		1	94800000	0.393557	0.922041	-1.72495
1	94900000	-6.03877		1	94900000	0.509173	0.871861	-1.72954
1	95000000	-7.27436		1	95000000	0.526018	0.883931	-1.7496
1	95100000	-4.42516		1	95100000	0.563762	0.837891	-1.74146
1	95200000	0.268681		1	95200000	0.616892	0.751733	-1.69246
1	95300000	-3.15807		1	95300000	0.590674	0.802042	-1.7379
1	95400000	-2.18921		1	95400000	0.543774	0.792023	-1.7033
1	95500000	7.65191		1	95500000	0.689706	0.627068	-1.64627
1	95600000	9.00254		1	95600000	0.659978	0.615264	-1.61402
1	95700000	12.9681		1	95700000	0.715976	0.558864	-1.60242
1	95800000	13.8615		1	95800000	0.714985	0.535105	-1.58296
1	95900000	5.1122		1	95900000	0.637684	0.667238	-1.6588
1	96000000	0.49548		1	96000000	0.568945	0.735384	-1.69
1	96100000	-3.364		1	96100000	0.552363	0.790987	-1.732
1	96200000	-2.74529		1	96200000	0.586767	0.786156	-1.73235
1	96300000	-3.24258		1	96300000	0.566571	0.795644	-1.73839
1	96400000	3.07498		1	96400000	0.561789	0.702284	-1.66609
1	96500000	8.13223		1	96500000	0.660941	0.629349	-1.63655
1	96600000	-0.681954		1	96600000	0.567063	0.744366	-1.70672
1	96700000	5.76797		1	96700000	0.660644	0.651612	-1.6721
1	96800000	-9.80086		1	96800000	0.453344	0.884953	-1.75405
1	96900000	-16.8155		1	96900000	0.1784	0.977628	-1.70617
1	97000000	-17.75		1	97000000	0.281751	0.982923	-1.74525
1	97100000	-15.2555		1	97100000	0.345382	0.954803	-1.76199
1	97200000	-11.2106		1	97200000	0.427003	0.906871	-1.76651
1	97300000	2.70453		1	97300000	0.675338	0.687167	-1.7087
1	97400000	13.8639		1	97400000	0.743536	0.515819	-1.60815
1	97500000	12.1978		1	97500000	0.732999	0.522139	-1.60212
1	97600000	9.4006		1	97600000	0.733522	0.566696	-1.64255
1	97700000	5.56704		1	97700000	0.67337	0.637826	-1.6631
1	97800000	0.756181		1	97800000	0.621739	0.712853	-1.69929
1	97900000	2.91166		1	97900000	0.653901	0.671177	-1.68287
1	98000000	8.16455		1	98000000	0.767585	0.561221	-1.65042
1	98100000	16.3748		1	98100000	0.745375	0.442876	-1.55466
1	98200000	14.6243		1	98200000	0.803885	0.442645	-1.59648
1	98300000	17.6213		1	98300000	0.781324	0.397811	-1.54897
1	98400000	21.562		1	98400000	0.751718	0.352531	-1.4932
1	98500000	22.4209		1	98500000	0.77623	0.346703	-1.50024
1	98600000	15.4099		1	98600000	0.765478	0.425074	-1.54295
1	98700000	15.6206		1	98700000	0.764841	0.440839	-1.55431
1	98800000	14.7368		1	98800000	0.793682	0.440814	-1.58343
1	98900000	14.7817		1	98900000	0.784704	0.457847	-1.58954
1	99000000	15.1394		1	99000000	0.76806	0.455006	-1.57451
1	99100000	8.18142		1	99100000	0.671865	0.578283	-1.62408
1	99200000	8.99651		1	99200000	0.699367	0.575233	-1.62943
1	99300000	1.93962		1	99300000	0.60619	0.706231	-1.71094
1	99400000	-3.62131		1	99400000	0.587006	0.798782	-1.78299
1	99500000	-10.4126		1	99500000	0.473658	0.899222	-1.78462
1	99600000	-12.93		1	99600000	0.411744	0.932876	-1.79508
1	99700000	-10.1057		1	99700000	0.466596	0.902484	-1.78891
1	99800000	-0.538879		1	99800000	0.638663	0.739704	-1.75858
1	99900000	6.32262		1	99900000	0.705718	0.636623	-1.70644
1	100000000	-8.14254		1	100000000	0.504593	0.852471	-1.79855
1	100100000	-10.8519		1	100100000	0.453155	0.898965	-1.79479
1	100200000	-10.0576		1	100200000	0.467423	0.884208	-1.79838
1	100300000	-1.92115		1	100300000	0.638939	0.755552	-1.78075
1	100400000	7.9498		1	100400000	0.708515	0.605362	-1.70215
1	100500000	13.2339		1	100500000	0.737629	0.518363	-1.63277
1	100600000	10.7944		1	100600000	0.747301	0.550404	-1.68394
1	100700000	2.73154		1	100700000	0.63769	0.676997	-1.73001
1	100800000	-2.65857		1	100800000	0.568284	0.77289	-1.77523
1	100900000	-6.56946		1	100900000	0.518684	0.840261	-1.79755
1	101000000	-8.96356		1	101000000	0.484295	0.873013	-1.8064
1	101100000	-8.78929		1	101100000	0.503471	0.880841	-1.82437
1	101200000	-18.7598		1	101200000	0.278152	1.02274	-1.81556
1	101300000	-23.1774		1	101300000	0.210699	1.07814	-1.8246
1	101400000	-24.2747		1	101400000	0.161051	1.10792	-1.82153
1	101500000	-25.2896		1	101500000	0.182118	1.11123	-1.82977
1	101600000	-25.9553		1	101600000	0.132814	1.1213	-1.82497
1	101700000	-25.1847		1	101700000	0.175698	1.12022	-1.8515
1	101800000	-24.3683		1	101800000	0.198407	1.09388	-1.83482
1	101900000	-23.1292		1	101900000	0.213257	1.08656	-1.83675
1	102000000	-22.3623		1	102000000	0.215842	1.07383	-1.83515
1	102100000	-20.7444		1	102100000	0.29203	1.0394	-1.85125
1	102200000	-21.6118		1	102200000	0.277451	1.05975	-1.84471
1	102300000	-20.763		1	102300000	0.261128	1.04451	-1.83573
1	102400000	-22.5871		1	102400000	0.1644	1.06768	-1.8123
1	102500000	-22.6898		1	102500000	0.195211	1.07664	-1.8406
1	102600000	-22.215		1	102600000	0.189379	1.05893	-1.8187
1	102700000	-24.076		1	102700000	0.0840909	1.07097	-1.78075
1	102800000	-23.4977		1	102800000	0.244882	1.07716	-1.86307
1	102900000	-23.6926		1	102900000	0.181348	1.06948	-1.83342
1	103000000	-23.8478		1	103000000	0.127725	1.07756	-1.8202
1	103100000	-21.5923		1	103100000	0.21868	1.03999	-1.83104
1	103200000	-22.4289		1	103200000	0.110212	1.05181	-1.78257
1	103300000	-21.9005		1	103300000	0.0938654	1.03799	-1.77338
1	103400000	-19.2999		1	103400000	0.187082	0.99212	-1.78209
1	103500000	-12.657		1	103500000	0.348012	0.906114	-1.80288
1	103600000	2.69004		1	103600000	0.587492	0.653414	-1.73762
1	103700000	13.4189		1	103700000	0.654714	0.49481	-1.6367
1	103800000	2.53143		1	103800000	0.64084	0.659143	-1.77271
1	103900000	-13.3079		1	103900000	0.331543	0.917628	-1.81291
1	104000000	-19.5108		1	104000000	0.139654	0.994807	-1.76188
1	104100000	-18.1796		1	104100000	0.123294	0.974578	-1.74604
1	104200000	-11.6211		1	104200000	0.426736	0.881186	-1.83894
1	104300000	-9.34344		1	104300000	0.360717	0.844119	-1.76783
1	104400000	-5.24215		1	104400000	0.473214	0.777287	-1.78215
1	104500000	-2.8722		1	104500000	0.486316	0.73528	-1.74106
1	104600000	3.18931		1	104600000	0.611291	0.603024	-1.70739
1	104700000	14.4819		1	104700000	0.750306	0.362359	-1.59325
1	104800000	16.999		1	104800000	0.780334	0.315032	-1.5816
1	104900000	17.8503		1	104900000	0.784931	0.303759	-1.57599
1	105000000	18.2158		1	105000000	0.766347	0.292997	-1.56197
1	105100000	11.2325		1	105100000	0.719929	0.386088	-1.57786
1	105200000	10.128		1	105200000	0.760102	0.402318	-1.62899
1	105300000	7.22105		1	105300000	0.739235	0.456218	-1.66312
1	105400000	4.53057		1	105400000	0.693171	0.53151	-1.68905
1	105500000	5.8685		1	105500000	0.237493	0.420241	-1.42145
1	105600000	4.5417		1	105600000	0.681967	0.524922	-1.68253
1	105700000	5.92185		1	105700000	0.676232	0.493897	-1.65459
1	105800000	6.31074		1	105800000	0.701532	0.483004	-1.64584
1	105900000	10.5243		1	105900000	0.745059	0.38512	-1.61907
1	106000000	20.4684		1	106000000	0.686295	0.307168	-1.51264
1	106100000	11.3122		1	106100000	0.676083	0.405663	-1.58863
1	106200000	7.8835		1	106200000	0.613967	0.470907	-1.58999
1	106300000	6.03417		1	106300000	0.569295	0.505193	-1.59739
1	106400000	1.7785		1	106400000	0.495608	0.586237	-1.63169
1	106500000	-3.03258		1	106500000	0.39645	0.699439	-1.6734
1	106600000	-2.59534		1	106600000	0.397266	0.690562	-1.66401
1	106700000	5.33833		1	106700000	0.551224	0.500099	-1.59653
1	106800000	14.6975		1	106800000	0.643364	0.341679	-1.52189
1	106900000	27.5459		1	106900000	0.715575	0.206043	-1.47564
1	107000000	24.4822		1	107000000	0.673155	0.226215	-1.45591
1	107100000	32.0135		1	107100000	0.703143	0.161768	-1.43801
1	107200000	32.2651		1	107200000	0.715085	0.137931	-1.41865
1	107300000	31.5814		1	107300000	0.741957	0.116203	-1.43148
1	107400000	32.2541		1	107400000	0.691374	0.124045	-1.39895
1	107500000	34.4663		1	107500000	0.708513	0.098369	-1.40537
1	107600000	32.7794		1	107600000	0.726927	0.103305	-1.42583
1	107700000	31.634		1	107700000	0.683703	0.137993	-1.40709
1	107800000	33.309		1	107800000	0.732201	0.11192	-1.40961
1	107900000	35.6327		1	107900000	0.726416	0.0818951	-1.40114
1	108000000	31.0648		1	108000000	0.710245	0.122632	-1.40419
1	108100000	31.2442		1	108100000	0.691813	0.10492	-1.39827
1	108200000	31.9708		1	108200000	0.738171	0.100587	-1.41015
1	108300000	30.546		1	108300000	0.772915	0.0968961	-1.43815
1	108400000	33.9175		1	108400000	0.744377	0.0760588	-1.41076
1	108500000	31.4206		1	108500000	0.755285	0.0966756	-1.42322
1	108600000	29.7049		1	108600000	0.707101	0.119147	-1.41085
1	108700000	31.848		1	108700000	0.736628	0.0819868	-1.4042
1	108800000	38.0203		1	108800000	0.71259	0.068862	-1.38956
1	108900000	30.9125		1	108900000	0.758739	0.0912157	-1.43101
1	109000000	27.8435		1	109000000	0.695653	0.137796	-1.42379
1	109100000	25.9694		1	109100000	0.680646	0.163041	-1.43098
1	109200000	25.3185		1	109200000	0.685214	0.161841	-1.43241
1	109300000	21.6189		1	109300000	0.674413	0.194754	-1.4428
1	109400000	20.4909		1	109400000	0.678516	0.21601	-1.45524
1	109500000	22.2961		1	109500000	0.64456	0.19935	-1.4415
1	109600000	22.4426		1	109600000	0.651514	0.192447	-1.44631
1	109700000	19.1528		1	109700000	0.654667	0.23006	-1.46262
1	109800000	20.8935		1	109800000	0.631109	0.227741	-1.4627
1	109900000	26.1547		1	109900000	0.697764	0.184607	-1.46929
1	110000000	21.718		1	110000000	0.731813	0.224269	-1.50068
1	110100000	9.21565		1	110100000	0.653059	0.382895	-1.55739
1	110200000	-0.314332		1	110200000	0.462007	0.616144	-1.65756
1	110300000	-2.20574		1	110300000	0.466426	0.665618	-1.6844
1	110400000	-4.00113		1	110400000	0.349358	0.709502	-1.66743
1	110500000	-4.82235		1	110500000	0.399149	0.741413	-1.72764
1	110600000	-1.51209		1	110600000	0.428951	0.641686	-1.65928
1	110700000	4.87659		1	110700000	0.604321	0.44652	-1.57913
1	110800000	7.67951		1	110800000	0.614717	0.390433	-1.54924
1	110900000	9.42977		1	110900000	0.667786	0.352957	-1.55917
1	111000000	10.5022		1	111000000	0.65305	0.342894	-1.54077
1	111100000	11.3544		1	111100000	0.659474	0.333937	-1.54061
1	111200000	11.2943		1	111200000	0.616707	0.326155	-1.50291
1	111300000	12.7302		1	111300000	0.720305	0.303531	-1.54916
1	111400000	17.5427		1	111400000	0.721098	0.269683	-1.52646
1	111500000	23.5897		1	111500000	0.689144	0.243222	-1.48584
1	111600000	14.6062		1	111600000	0.639771	0.332673	-1.52511
1	111700000	-5.96679		1	111700000	0.341278	0.738031	-1.68559
1	111800000	-9.59809		1	111800000	0.184668	0.781484	-1.64346
1	111900000	-8.67078		1	111900000	0.246165	0.775438	-1.67104
1	112000000	-11.2858		1	112000000	0.194821	0.81449	-1.67429
1	112100000	-11.9202		1	112100000	0.172872	0.831023	-1.67102
1	112200000	-6.32246		1	112200000	0.343608	0.737873	-1.70274
1	112300000	10.8941		1	112300000	0.630244	0.406799	-1.59128
1	112400000	10.8706		1	112400000	0.623881	0.395393	-1.57774
1	112500000	12.869		1	112500000	0.732281	0.322082	-1.60336
1	112600000	19.8484		1	112600000	0.696928	0.240225	-1.51429
1	112700000	20.8112		1	112700000	0.695932	0.233731	-1.52556
1	112800000	18.8546		1	112800000	0.724811	0.245373	-1.53598
1	112900000	17.8968		1	112900000	0.732882	0.248556	-1.55491
1	113000000	21.3909		1	113000000	0.724633	0.219837	-1.53021
1	113100000	16.5672		1	113100000	0.736579	0.267304	-1.57638
1	113200000	17.7237		1	113200000	0.724127	0.25049	-1.55234
1	113300000	16.2553		1	113300000	0.717259	0.272961	-1.54649
1	113400000	14.3694		1	113400000	0.70401	0.293389	-1.58241
1	113500000	13.7829		1	113500000	0.693103	0.315087	-1.56966
1	113600000	8.29416		1	113600000	0.673519	0.39918	-1.62417
1	113700000	6.178		1	113700000	0.716516	0.445892	-1.69018
1	113800000	1.57013		1	113800000	0.571352	0.570299	-1.70853
1	113900000	0.468532		1	113900000	0.548841	0.594253	-1.72728
1	114000000	1.57461		1	114000000	0.557183	0.583526	-1.70875
1	114100000	3.56132		1	114100000	0.627206	0.537275	-1.72274
1	114200000	6.8219		1	114200000	0.663522	0.466364	-1.6818
1	114300000	5.17165		1	114300000	0.642784	0.505748	-1.71908
1	114400000	6.04736		1	114400000	0.674928	0.466339	-1.70187
1	114500000	5.71963		1	114500000	0.589192	0.483827	-1.66184
1	114600000	9.15489		1	114600000	0.720793	0.393631	-1.67387
1	114700000	16.0593		1	114700000	0.723959	0.311128	-1.61397
1	114800000	14.7221		1	114800000	0.748613	0.303901	-1.62974
1	114900000	18.1486		1	114900000	0.699455	0.290345	-1.57697
1	115000000	17.4812		1	115000000	0.722636	0.293807	-1.60834
1	115100000	7.08665		1	115100000	0.703548	0.460576	-1.71388
1	115200000	7.69253		1	115200000	0.688764	0.474755	-1.71985
1	115300000	0.934528		1	115300000	0.578504	0.622882	-1.77782
1	115400000	-2.14014		1	115400000	0.580376	0.676485	-1.82215
1	115500000	-6.19689		1	115500000	0.515134	0.754455	-1.85389
1	115600000	-4.13646		1	115600000	0.456452	0.705903	-1.78256
1	115700000	2.98352		1	115700000	0.519322	0.568607	-1.70424
1	115800000	2.78202		1	115800000	0.61507	0.590348	-1.78774
1	115900000	4.47714		1	115900000	0.613432	0.574674	-1.76911
1	116000000	-0.781457		1	116000000	0.584961	0.664698	-1.83525
1	116100000	-6.09558		1	116100000	0.488133	0.7482	-1.84852
1	116200000	-3.92549		1	116200000	0.561645	0.711994	-1.86234
1	116300000	-5.13665		1	116300000	0.481593	0.743307	-1.8422
1	116400000	3.35958		1	116400000	0.622931	0.5818	-1.8041
1	116500000	2.19058		1	116500000	0.639716	0.610434	-1.83662
1	116600000	-4.8393		1	116600000	0.574587	0.731669	-1.89655
1	116700000	-14.1212		1	116700000	0.39269	0.886592	-1.90578
1	116800000	-15.2943		1	116800000	0.374967	0.904359	-1.91199
1	116900000	-17.381		1	116900000	0.266531	0.959141	-1.88853
1	117000000	-19.8127		1	117000000	0.254138	0.995198	-1.91136
1	117100000	-20.4517		1	117100000	0.238176	1.00842	-1.91254
1	117200000	-19.4381		1	117200000	0.29148	0.97775	-1.93297
1	117300000	-20.8122		1	117300000	0.170233	1.01916	-1.87208
1	117400000	-21.9163		1	117400000	0.161625	1.02236	-1.89428
1	117500000	-21.5928		1	117500000	0.249829	1.01218	-1.92965
1	117600000	-21.7717		1	117600000	0.237711	1.00884	-1.92399
1	117700000	-21.1335		1	117700000	0.257637	0.985036	-1.9201
1	117800000	-20.6533		1	117800000	0.282543	0.994213	-1.93944
1	117900000	-21.3278		1	117900000	0.309522	0.976551	-1.95836
1	118000000	-23.0746		1	118000000	0.274682	1.00005	-1.96869
1	118100000	-24.1082		1	118100000	0.219959	1.02186	-1.9404
1	118200000	-24.6609		1	118200000	0.155232	1.02762	-1.90831
1	118300000	-25.0276		1	118300000	0.148142	1.02671	-1.90386
1	118400000	-24.5066		1	118400000	0.147968	1.03372	-1.9178
1	118500000	-22.9029		1	118500000	0.0899623	1.02449	-1.87832
1	118600000	-22.2581		1	118600000	0.23417	0.977191	-1.93455
1	118700000	-20.1962		1	118700000	0.288529	0.946021	-1.93583
1	118800000	-13.0985		1	118800000	0.4115	0.839712	-1.93944
1	118900000	0.309729		1	118900000	0.617792	0.61531	-1.89976
1	119000000	15.1461		1	119000000	0.708317	0.36534	-1.74946
1	119100000	13.3564		1	119100000	0.694037	0.399915	-1.76842
1	119200000	7.61256		1	119200000	0.631121	0.494636	-1.80787
1	119300000	4.19926		1	119300000	0.642055	0.56216	-1.86675
1	119400000	-1.67191		1	119400000	0.59092	0.648077	-1.91206
1	119500000	-3.16717		1	119500000	0.566091	0.671173	-1.91679
1	119600000	-1.57293		1	119600000	0.561569	0.654462	-1.90667
1	119700000	12.8275		1	119700000	0.67104	0.392262	-1.7713
1	119800000	11.0906		1	119800000	0.683344	0.423225	-1.79797
1	119900000	12.2063		1	119900000	0.702321	0.416362	-1.79273
1	120000000	3.95579		1	120000000	0.600693	0.555635	-1.8585
1	120100000	3.01666		1	120100000	0.595278	0.575325	-1.86749
1	120200000	-4.77705		1	120200000	0.498655	0.694121	-1.9068
1	120300000	-12.833		1	120300000	0.40428	0.8036	-1.93504
1	120400000	-15.5936		1	120400000	0.323429	0.842828	-1.9109
1	120500000	-18.9673		1	120500000	0.283167	0.879809	-1.91335
1	120600000	-18.7148		1	120600000	0.296268	0.87465	-1.91859
1	120700000	-11.6005		1	120700000	0.353736	0.784335	-1.89955
1	120800000	-2.26622		1	120800000	0.497715	0.64018	-1.89093
1	120900000	6.37427		1	120900000	0.628128	0.482708	-1.85011
1	121000000	6.43691		1	121000000	0.581367	0.490034	-1.81371
1	121100000	11.9287		1	121100000	0.670818	0.38449	-1.79338
1	121200000	13.4731		1	121200000	0.663022	0.368504	-1.77841
1	121300000	15.9605		1	121300000	0.668653	0.325857	-1.74875
1	121400000	14.1609		1	121400000	0.696134	0.338257	-1.77522
1	121500000	7.18743		1	121500000	0.663026	0.426125	-1.85566
1	121600000	6.40527		1	121600000	0.657665	0.457983	-1.8715
1	121700000	5.15892		1	121700000	0.654205	0.477282	-1.88867
1	121800000	3.3554		1	121800000	0.641071	0.500471	-1.90213
1	121900000	4.54427		1	121900000	0.631977	0.500978	-1.87482
1	122000000	4.63851		1	122000000	0.623832	0.499515	-1.87014
1	122100000	7.82729		1	122100000	0.64867	0.422355	-1.83434
1	122200000	5.50842		1	122200000	0.696567	0.43822	-1.88328
1	122300000	4.24608		1	122300000	0.619677	0.498597	-1.87814
1	122400000	7.53536		1	122400000	0.692143	0.398156	-1.86295
1	122500000	12.638		1	122500000	0.718246	0.315644	-1.80742
1	122600000	14.631		1	122600000	0.697733	0.300655	-1.76879
1	122700000	4.95944		1	122700000	0.625422	0.467645	-1.86787
1	122800000	6.78536		1	122800000	0.692059	0.411788	-1.87325
1	122900000	3.6378		1	122900000	0.605567	0.50468	-1.88398
1	123000000	2.646		1	123000000	0.558013	0.52095	-1.87325
1	123100000	8.26764		1	123100000	0.639166	0.41551	-1.85601
1	123200000	8.20509		1	123200000	0.639467	0.400681	-1.8637
1	123300000	7.53285		1	123300000	0.643122	0.420789	-1.86933
1	123400000	7.35901		1	123400000	0.663176	0.423461	-1.87385
1	123500000	-6.50877		1	123500000	0.490129	0.693483	-1.9554
1	123600000	-8.94429		1	123600000	0.464835	0.736561	-1.96787
1	123700000	-10.3264		1	123700000	0.457529	0.764015	-1.99189
1	123800000	-6.01935		1	123800000	0.476645	0.689694	-1.95584
1	123900000	-3.01212		1	123900000	0.492979	0.629566	-1.93025
1	124000000	-2.78558		1	124000000	0.519269	0.618893	-1.93773
1	124100000	-9.59219		1	124100000	0.410323	0.76404	-1.95363
1	124200000	-10.0936		1	124200000	0.416457	0.768784	-1.96331
1	124300000	-10.9432		1	124300000	0.3858	0.790515	-1.96032
1	124400000	-11.3553		1	124400000	0.377542	0.80676	-1.95925
1	124500000	-13.1378		1	124500000	0.373625	0.834626	-1.98334
1	124600000	-17.7695		1	124600000	0.274535	0.906721	-1.97006
1	124700000	-17.9889		1	124700000	0.174761	0.932558	-1.91833
1	124800000	-18.8492		1	124800000	0.213655	0.920921	-1.94366
1	124900000	-18.2985		1	124900000	0.19983	0.922883	-1.92967
1	125000000	-18.5516		1	125000000	0.0285783	0.954714	-1.82197
1	125100000	-18.6002		1	125100000	0.141712	0.932598	-1.9
1	125200000	-17.4196		1	125200000	0.180141	0.910023	-1.90728
1	125300000	-16.5687		1	125300000	0.266375	0.879315	-1.9568
1	125400000	-19.8974		1	125400000	0.032001	0.974159	-1.8518
1	125500000	-20.5715		1	125500000	0.0818345	0.950746	-1.88045
1	125600000	-19.361		1	125600000	0.0222393	0.95133	-1.83766
1	125700000	-18.373		1	125700000	0.106253	0.937849	-1.8746
1	125800000	-15.5844		1	125800000	0.217488	0.843052	-1.8893
1	125900000	-8.93707		1	125900000	0.35775	0.717762	-1.90355
1	126000000	0.56452		1	126000000	0.501554	0.542303	-1.87977
1	126100000	12.6671		1	126100000	0.625128	0.30252	-1.76187
1	126200000	11.9735		1	126200000	0.633965	0.293379	-1.76111
1	126300000	14.7061		1	126300000	0.64783	0.25366	-1.73884
1	126400000	8.96769		1	126400000	0.589727	0.339939	-1.77924
1	126500000	16.6237		1	126500000	0.633915	0.216067	-1.69469
1	126600000	12.2325		1	126600000	0.592825	0.274962	-1.717
1	126700000	11.5301		1	126700000	0.606305	0.264335	-1.70998
1	126800000	23.7311		1	126800000	0.440418	0.193578	-1.4548
1	126900000	20.5089		1	126900000	0.647254	0.158295	-1.65598
1	127000000	21.2144		1	127000000	0.616482	0.160951	-1.62312
1	127100000	16.0712		1	127100000	0.573326	0.207485	-1.62592
1	127200000	10.6938		1	127200000	0.537622	0.274155	-1.64727
1	127300000	5.65559		1	127300000	0.475681	0.370651	-1.68658
1	127400000	1.41601		1	127400000	0.413617	0.480032	-1.74061
1	127500000	1.68091		1	127500000	0.405082	0.46984	-1.72974
1	127600000	8.06603		1	127600000	0.503546	0.302132	-1.64729
1	127700000	24.4227		1	127700000	0.586217	0.132022	-1.5537
1	127800000	23.6532		1	127800000	0.62316	0.0976274	-1.57532
1	127900000	24.384		1	127900000	0.614073	0.098236	-1.55955
1	128000000	22.2299		1	128000000	0.637861	0.102274	-1.58298
1	128100000	22.5861		1	128100000	0.619133	0.0995181	-1.56726
1	128200000	24.9822		1	128200000	0.6297	0.0671828	-1.55082
1	128300000	30.5996		1	128300000	0.647775	0.0324175	-1.54151
1	128400000	29.4993		1	128400000	0.682835	0.00729003	-1.53115
1	128500000	28.6745		1	128500000	0.646692	0.013029	-1.51162
1	128600000	30.6973		1	128600000	0.649241	-0.0127382	-1.50041
1	128700000	32.5066		1	128700000	0.649961	-0.0134567	-1.47951
1	128800000	34.1195		1	128800000	0.666964	-0.0393473	-1.47442
1	128900000	29.603		1	128900000	0.687761	-0.0101408	-1.51235
1	129000000	30.0104		1	129000000	0.640382	0.00475093	-1.4846
1	129100000	30.2164		1	129100000	0.699925	-0.00815387	-1.52585
1	129200000	27.804		1	129200000	0.643312	0.0088059	-1.49248
1	129300000	32.047		1	129300000	0.660458	-0.00532322	-1.47323
1	129400000	33.9602		1	129400000	0.642343	-0.0211054	-1.46822
1	129500000	33.6316		1	129500000	0.693685	-0.0499239	-1.50278
1	129600000	34.244		1	129600000	0.672029	-0.0339579	-1.47662
1	129700000	34.1639		1	129700000	0.629917	-0.0227109	-1.45175
1	129800000	32.7255		1	129800000	0.685066	-0.0389665	-1.5124
1	129900000	33.7788		1	129900000	0.641968	-0.0241672	-1.48867
1	130000000	34.2931		1	130000000	0.659792	-0.0159066	-1.49249
1	130100000	31.1902		1	130100000	0.664981	-0.00579856	-1.52116
1	130200000	32.6865		1	130200000	0.671015	-0.0202033	-1.51895
1	130300000	34.2446		1	130300000	0.668786	-0.0258831	-1.5091
1	130400000	30.5584		1	130400000	0.657106	0.00294145	-1.54386
1	130500000	29.857		1	130500000	0.656835	0.02047	-1.54902
1	130600000	25.372		1	130600000	0.589283	0.0694124	-1.51988
1	130700000	26.1733		1	130700000	0.650856	0.0370115	-1.56526
1	130800000	28.7198		1	130800000	0.682474	0.036237	-1.59294
1	130900000	30.0366		1	130900000	0.668534	0.0364709	-1.57513
1	131000000	24.3185		1	131000000	0.680565	0.0514815	-1.62352
1	131100000	27.4799		1	131100000	0.655361	0.0699459	-1.5803
1	131200000	23.7656		1	131200000	0.665264	0.0768732	-1.61836
1	131300000	20.4473		1	131300000	0.617041	0.121539	-1.62496
1	131400000	12.9616		1	131400000	0.599699	0.184616	-1.67716
1	131500000	7.83982		1	131500000	0.647324	0.23446	-1.77279
1	131600000	6.22394		1	131600000	0.63021	0.270299	-1.80107
1	131700000	10.1012		1	131700000	0.636999	0.217293	-1.74116
1	131800000	9.23796		1	131800000	0.59401	0.236115	-1.71578
1	131900000	5.63932		1	131900000	0.607945	0.299589	-1.83128
1	132000000	6.20003		1	132000000	0.622401	0.277803	-1.82178
1	132100000	7.12139		1	132100000	0.629446	0.269147	-1.82176
1	132200000	5.48067		1	132200000	0.620018	0.315556	-1.85436
1	132300000	1.77027		1	132300000	0.561118	0.414406	-1.89906
1	132400000	6.94661		1	132400000	0.642038	0.289172	-1.83263
1	132500000	6.92279		1	132500000	0.654841	0.28537	-1.84283
1	132600000	7.3215		1	132600000	0.615205	0.296142	-1.80584
1	132700000	7.3059		1	132700000	0.615736	0.302951	-1.82472
1	132800000	11.57		1	132800000	0.663946	0.204814	-1.77759
1	132900000	17.1981		1	132900000	0.66823	0.147756	-1.71245
1	133000000	15.5036		1	133000000	0.672174	0.169321	-1.73524
1	133100000	13.7387		1	133100000	0.648437	0.194162	-1.73857
1	133200000	12.5097		1	133200000	0.675351	0.191927	-1.7632
1	133300000	1.30714		1	133300000	0.618438	0.406919	-1.95639
1	133400000	-3.65813		1	133400000	0.53031	0.563956	-1.99322
1	133500000	-6.68999		1	133500000	0.164261	0.584696	-1.61614
1	133600000	-9.62387		1	133600000	0.40722	0.734186	-2.02351
1	133700000	-9.89113		1	133700000	-0.0111677	0.864356	-1.74933
1	133800000	-9.72995		1	133800000	0.0355452	0.883582	-1.79083
1	133900000	-5.83482		1	133900000	0.414673	0.703895	-1.99668
1	134000000	3.55935		1	134000000	0.599734	0.378067	-1.93877
1	134100000	0.963314		1	134100000	0.561488	0.450369	-1.96335
1	134200000	-1.28202		1	134200000	0.566479	0.503956	-1.98868
1	134300000	-0.296155		1	134300000	0.544625	0.486528	-1.95947
1	134400000	0.297018		1	134400000	0.551187	0.475825	-1.96127
1	134500000	1.48461		1	134500000	0.579745	0.427712	-1.95574
1	134600000	-6.30078		1	134600000	0.487856	0.631386	-2.03556
1	134700000	-8.73451		1	134700000	0.0501705	0.868568	-1.81403
1	134800000	-8.68596		1	134800000	0.424064	0.723704	-2.02758
1	134900000	-8.6951		1	134900000	0.416368	0.707296	-2.02757
1	135000000	-8.8652		1	135000000	-0.00394091	0.880987	-1.77013
1	135100000	-5.63853		1	135100000	0.256815	0.748478	-1.90023
1	135200000	-5.97414		1	135200000	0.314866	0.757446	-1.95535
1	135300000	-5.38114		1	135300000	0.511629	0.608459	-2.03578
1	135400000	-0.0875297		1	135400000	0.524105	0.516862	-1.97206
1	135500000	2.13577		1	135500000	0.579332	0.433421	-1.96935
1	135600000	-0.598651		1	135600000	0.585313	0.50641	-2.00134
1	135700000	-6.04127		1	135700000	0.321148	0.724803	-1.95478
1	135800000	-3.95723		1	135800000	0.488561	0.586905	-2.01935
1	135900000	-3.81457		1	135900000	0.460817	0.594189	-1.98276
1	136000000	-2.51924		1	136000000	0.492871	0.555648	-1.98606
1	136100000	7.13632		1	136100000	0.525011	0.393005	-1.87116
1	136200000	0.797754		1	136200000	0.424835	0.520062	-1.88087
1	136300000	-8.66166		1	136300000	0.279532	0.683809	-1.8837
1	136400000	-4.77417		1	136400000	0.327709	0.608659	-1.88115
1	136500000	-1.43247		1	136500000	0.426831	0.546957	-1.92611
1	136600000	-8.06843		1	136600000	0.272861	0.669592	-1.88517
1	136700000	-5.27652		1	136700000	0.303801	0.627792	-1.8841
1	136800000	-3.53259		1	136800000	0.352638	0.596385	-1.89579
1	136900000	-0.290686		1	136900000	0.405491	0.532062	-1.9024
1	137000000	-0.42735		1	137000000	0.385881	0.527742	-1.88369
1	137100000	2.257		1	137100000	0.404221	0.489791	-1.84841
1	137200000	7.40446		1	137200000	0.548564	0.341998	-1.90911
1	137300000	11.0319		1	137300000	0.513051	0.292688	-1.80005
1	137400000	18.1786		1	137400000	0.614949	0.168756	-1.7754
1	137500000	22.1562		1	137500000	0.591899	0.151799	-1.72047
1	137600000	22.7368		1	137600000	0.605446	0.134574	-1.73855
1	137700000	15.0219		1	137700000	0.556447	0.211324	-1.76742
1	137800000	14.4429		1	137800000	0.611426	0.195434	-1.83632
1	137900000	15.5423		1	137900000	0.592518	0.196725	-1.79512
1	138000000	18.4871		1	138000000	0.593805	0.161299	-1.76289
1	138100000	18.8705		1	138100000	0.605641	0.155723	-1.75711
1	138200000	23.7345		1	138200000	0.596996	0.126531	-1.72032
1	138300000	24.0506		1	138300000	0.621211	0.105146	-1.7295
1	138400000	21.6192		1	138400000	0.626223	0.13983	-1.74934
1	138500000	15.8072		1	138500000	0.589151	0.21505	-1.81625
1	138600000	11.0174		1	138600000	0.549159	0.297341	-1.85446
1	138700000	10.4912		1	138700000	0.517014	0.303194	-1.83239
1	138800000	9.79738		1	138800000	0.488397	0.341353	-1.82738
1	138900000	10.2901		1	138900000	0.514792	0.324053	-1.85021
1	139000000	12.1287		1	139000000	0.557032	0.277999	-1.86273
1	139100000	14.5866		1	139100000	0.584188	0.246788	-1.8541
1	139200000	18.3947		1	139200000	0.615009	0.194195	-1.81224
1	139300000	16.2136		1	139300000	0.545161	0.245413	-1.79372
1	139400000	17.5243		1	139400000	0.59853	0.20921	-1.82843
1	139500000	20.6458		1	139500000	0.610001	0.17361	-1.8029
1	139600000	16.1108		1	139600000	0.567917	0.251529	-1.84977
1	139700000	18.6213		1	139700000	0.56053	0.233493	-1.79886
1	139800000	10.2886		1	139800000	0.521495	0.367231	-1.88569
1	139900000	-8.74145		1	139900000	0.327023	0.673362	-1.96692
1	140000000	-12.1679		1	140000000	0.287932	0.722942	-1.97912
1	140100000	-15.7038		1	140100000	0.237349	0.777682	-1.97768
1	140200000	-22.408		1	140200000	0.0900518	0.895398	-1.95435
1	140300000	-24.8974		1	140300000	0.0545688	0.939364	-1.94875
1	140400000	-24.1644		1	140400000	0.0411669	0.938261	-1.94088
1	140500000	-22.8834		1	140500000	0.0923183	0.912315	-1.96372
1	140600000	-24.7894		1	140600000	0.0533303	0.939448	-1.96117
1	140700000	-23.0029		1	140700000	0.10817	0.89991	-1.98455
1	140800000	-21.3707		1	140800000	0.15856	0.864412	-2.00684
1	140900000	-20.429		1	140900000	0.128526	0.871274	-1.9744
1	141000000	-18.1373		1	141000000	0.234434	0.81295	-2.03553
1	141100000	-12.9342		1	141100000	0.331076	0.736986	-2.06914
1	141200000	-6.21869		1	141200000	0.360056	0.629659	-2.00959
1	141300000	0.569348		1	141300000	0.448029	0.513004	-1.99586
1	141400000	1.227		1	141400000	0.467677	0.488015	-1.99895
1	141500000	6.85642		1	141500000	0.466052	0.428494	-1.92296
1	141600000	0.364851		1	141600000	0.44832	0.510546	-1.99065
1	141700000	-5.46174		1	141700000	0.406071	0.615974	-2.03837
1	141800000	3.31924		1	141800000	0.480518	0.455302	-1.99507
1	141900000	13.5865		1	141900000	0.516947	0.332571	-1.90757
1	142000000	-4.20009		1	142000000	0.403	0.605593	-2.03113
1	142100000	-28.3605		1	142100000	0.0342501	0.959657	-1.99255
1	142200000	-23.5197		1	142200000	0.0917159	0.895863	-1.99892
1	142300000	-26.7958		1	142300000	0.0866103	0.927496	-2.03438
1	142400000	-22.9103		1	142400000	0.174365	0.868366	-2.06143
1	142500000	-21.8587		1	142500000	0.192156	0.840969	-2.08083
1	142600000	-24.6173		1	142600000	0.107934	0.914563	-2.06666
1	142700000	-23.7947		1	142700000	0.117452	0.875982	-2.03731
1	142800000	-22.5201		1	142800000	0.150163	0.846625	-2.05021
1	142900000	-22.4014		1	142900000	0.153133	0.848086	-2.04958
1	143000000	-18.9157		1	143000000	0.182452	0.789236	-2.02452
1	143100000	-13.8608		1	143100000	0.270587	0.711963	-2.05211
1	143200000	-15.4645		1	143200000	0.265301	0.724631	-2.08345
1	143300000	-7.46028		1	143300000	0.356667	0.593634	-2.08011
1	143400000	12.6622		1	143400000	0.502929	0.285581	-1.95691
1	143500000	17.2783		1	143500000	0.527062	0.224954	-1.914
1	143600000	6.11006		1	143600000	0.469255	0.359864	-2.01235
1	143700000	3.03673		1	143700000	0.450781	0.40072	-2.03927
1	143800000	8.4576		1	143800000	0.477598	0.324815	-1.98734
1	143900000	7.55354		1	143900000	0.487219	0.332972	-2.00256
1	144000000	-3.44714		1	144000000	0.378338	0.516617	-2.05671
1	144100000	-10.404		1	144100000	0.293297	0.627086	-2.05054
1	144200000	-12.2384		1	144200000	0.284898	0.66576	-2.08317
1	144300000	-12.4234		1	144300000	0.284535	0.675071	-2.08794
1	144400000	-7.59653		1	144400000	0.314795	0.591055	-2.05406
1	144500000	-14.233		1	144500000	0.257592	0.704419	-2.08849
1	144600000	-17.483		1	144600000	0.189646	0.757738	-2.06561
1	144700000	-17.4061		1	144700000	0.157858	0.770285	-2.02916
1	144800000	-15.148		1	144800000	0.21002	0.725012	-2.06542
1	144900000	-0.498867		1	144900000	0.373336	0.475406	-2.02391
1	145000000	7.05446		1	145000000	0.423483	0.353706	-1.98714
1	145100000	-1.37427		1	145100000	0.391341	0.465579	-2.06369
1	145200000	-7.73674		1	145200000	0.338697	0.577116	-2.08029
1	145300000	1.54339		1	145300000	0.421397	0.414782	-2.04854
1	145400000	-1.10067		1	145400000	0.363795	0.470318	-2.02187
1	145500000	3.93648		1	145500000	0.401787	0.39286	-1.99669
1	145600000	5.01773		1	145600000	0.44242	0.368289	-2.023
1	145700000	11.3069		1	145700000	0.496019	0.271907	-1.9959
1	145800000	18.3547		1	145800000	0.51571	0.1846	-1.91608
1	145900000	21.3328		1	145900000	0.543312	0.135365	-1.90076
1	146000000	13.5636		1	146000000	0.5062	0.230764	-1.9732
1	146100000	7.61558		1	146100000	0.445272	0.320252	-2.013
1	146200000	6.32809		1	146200000	0.427157	0.342495	-2.01718
1	146300000	-7.21083		1	146300000	0.309467	0.552373	-2.09121
1	146400000	-12.2719		1	146400000	0.24103	0.637387	-2.07555
1	146500000	-13.7673		1	146500000	0.216057	0.667925	-2.07088
1	146600000	-13.4298		1	146600000	0.218202	0.662701	-2.07754
1	146700000	-11.2724		1	146700000	0.234626	0.622898	-2.05619
1	146800000	-12.7195		1	146800000	0.207975	0.655598	-2.05285
1	146900000	-14.046		1	146900000	0.229359	0.669463	-2.09369
1	147000000	-12.7081		1	147000000	0.256434	0.63699	-2.10523
1	147100000	-8.4888		1	147100000	0.290919	0.578999	-2.09288
1	147200000	-3.39011		1	147200000	0.335409	0.498292	-2.06323
1	147300000	-2.48078		1	147300000	0.313687	0.492569	-2.02941
1	147400000	0.825291		1	147400000	0.356288	0.418594	-2.0093
1	147500000	7.25224		1	147500000	0.424309	0.310795	-2.0076
1	147600000	11.82		1	147600000	0.345438	0.266173	-1.6906
1	147700000	13.9643		1	147700000	0.490088	0.213797	-1.95953
1	147800000	12.2307		1	147800000	0.492918	0.209671	-1.98439
1	147900000	16.3998		1	147900000	0.481935	0.190432	-1.92649
1	148000000	13.9329		1	148000000	0.496335	0.188647	-1.96136
1	148100000	1.34624		1	148100000	0.398931	0.367719	-2.08861
1	148200000	-1.1686		1	148200000	0.342057	0.429256	-2.07526
1	148300000	-5.85557		1	148300000	0.287508	0.508556	-2.09103
1	148400000	-5.6159		1	148400000	0.303813	0.502539	-2.10448
1	148500000	-6.30036		1	148500000	0.284877	0.519643	-2.09107
1	148600000	-5.35772		1	148600000	0.306844	0.506189	-2.09441
1	148700000	-2.26859		1	148700000	0.343957	0.453812	-2.09396
1	148800000	1.06341		1	148800000	0.363056	0.398736	-2.06698
1	148900000	10.7662		1	148900000	0.440556	0.254147	-1.98216
1	149000000	1.5862		1	149000000	0.377607	0.383419	-2.0681
1	149100000	-2.21671		1	149100000	0.336416	0.452964	-2.08888
1	149200000	-2.71723		1	149200000	0.324902	0.463631	-2.08029
1	149300000	-2.88895		1	149300000	0.336456	0.478192	-2.10761
1	149400000	0.58384		1	149400000	0.387317	0.401516	-2.10438
1	149500000	7.55458		1	149500000	0.427627	0.306471	-2.0346
1	149600000	-0.443024		1	149600000	0.317697	0.441332	-2.04036
1	149700000	4.22829		1	149700000	0.368882	0.367435	-2.04107
1	149800000	3.05987		1	149800000	0.393613	0.37773	-2.07903
1	149900000	-4.07749		1	149900000	0.274673	0.511501	-2.06513
1	150000000	-13.5872		1	150000000	0.174776	0.677381	-2.0744
1	150100000	-17.9376		1	150100000	0.103195	0.761438	-2.0509
1	150200000	-20.9504		1	150200000	-0.000831644	0.842983	-1.99101
1	150300000	-23.2054		1	150300000	-0.0166914	0.875029	-2.02568
1	150400000	-23.5217		1	150400000	-0.0746119	0.89067	-1.95175
1	150500000	-23.5001		1	150500000	-0.0349159	0.880664	-1.99261
1	150600000	-21.9956		1	150600000	-0.00269839	0.846518	-2.0046
1	150700000	-21.5311		1	150700000	0.0606328	0.813398	-2.07492
1	150800000	-22.4117		1	150800000	0.0509638	0.833328	-2.09171
1	150900000	-21.6761		1	150900000	0.0725311	0.798577	-2.11248
1	151000000	-22.2169		1	151000000	0.0608942	0.822922	-2.11794
1	151100000	-20.8456		1	151100000	0.0430449	0.818237	-2.08853
1	151200000	-21.3697		1	151200000	0.0169831	0.841737	-2.07385
1	151300000	-22.6588		1	151300000	-0.0340987	0.875809	-2.03283
1	151400000	-22.251		1	151400000	0.00966462	0.85133	-2.07717
1	151500000	-22.9979		1	151500000	-0.0172143	0.876075	-2.05824
1	151600000	-24.1798		1	151600000	-0.0636428	0.910086	-2.03877
1	151700000	-23.76		1	151700000	-0.0261192	0.878947	-2.08261
1	151800000	-23.9796		1	151800000	-0.0182608	0.868782	-2.07424
1	151900000	-22.9725		1	151900000	-0.00235534	0.852085	-2.0878
1	152000000	-21.9108		1	152000000	0.0258441	0.824051	-2.11124
1	152100000	-19.9468		1	152100000	0.0500638	0.788145	-2.09835
1	152200000	-18.3433		1	152200000	0.105002	0.727412	-2.13311
1	152300000	-15.7157		1	152300000	0.144724	0.66932	-2.14519
1	152400000	-11.3689		1	152400000	0.208605	0.586422	-2.17374
1	152500000	-3.52459		1	152500000	0.263223	0.46806	-2.12067
1	152600000	3.1116		1	152600000	0.315299	0.375339	-2.08744
1	152700000	-5.87445		1	152700000	0.265563	0.489419	-2.16327
1	152800000	-10.4016		1	152800000	0.202332	0.569773	-2.16426
1	152900000	-13.7181		1	152900000	0.155895	0.640308	-2.15277
1	153000000	-14.6361		1	153000000	0.132288	0.668868	-2.14976
1	153100000	-16.6847		1	153100000	0.0429685	0.740163	-2.08495
1	153200000	-16.692		1	153200000	0.096308	0.715492	-2.14061
1	153300000	-15.6651		1	153300000	0.106492	0.687108	-2.13765
1	153400000	-15.0698		1	153400000	0.109663	0.664104	-2.1381
1	153500000	-15.0799		1	153500000	0.125041	0.661065	-2.15956
1	153600000	-16.1101		1	153600000	0.0980966	0.691534	-2.15014
1	153700000	-16.8246		1	153700000	0.0749729	0.684614	-2.0705
1	153800000	-13.3667		1	153800000	0.167893	0.610216	-2.20469
1	153900000	-6.78976		1	153900000	0.24169	0.469205	-2.19825
1	154000000	-7.25876		1	154000000	0.223733	0.491775	-2.18513
1	154100000	-13.4706		1	154100000	0.107878	0.64293	-2.16633
1	154200000	-14.452		1	154200000	0.0694462	0.685716	-2.13389
1	154300000	-16.219		1	154300000	0.062032	0.709214	-2.16615
1	154400000	-15.4576		1	154400000	0.0364557	0.724031	-2.12087
1	154500000	-12.9238		1	154500000	0.115217	0.617308	-2.1501
1	154600000	-13.1384		1	154600000	0.11484	0.619128	-2.15777
1	154700000	-10.6335		1	154700000	0.153312	0.559906	-2.1434
1	154800000	-7.41055		1	154800000	0.188864	0.503616	-2.1515
1	154900000	-5.89307		1	154900000	0.210907	0.481672	-2.16924
1	155000000	-13.1982		1	155000000	0.127676	0.6293	-2.17985
1	155100000	-14.9867		1	155100000	0.109027	0.653619	-2.21912
1	155200000	-16.9797		1	155200000	0.0666303	0.702736	-2.19636
1	155300000	-19.1689		1	155300000	0.00179203	0.776036	-2.15592
1	155400000	-17.5913		1	155400000	-0.0105501	0.758231	-2.11751
1	155500000	-18.5497		1	155500000	0.00536082	0.738302	-2.134
1	155600000	-18.8819		1	155600000	0.0112441	0.751392	-2.16497
1	155700000	-19.8574		1	155700000	-0.0414945	0.80696	-2.14431
1	155800000	-19.9218		1	155800000	-0.0999644	0.838487	-2.06263
1	155900000	-19.8597		1	155900000	-0.053529	0.794816	-2.121
1	156000000	-20.2319		1	156000000	-0.0491511	0.802304	-2.13479
1	156100000	-20.6111		1	156100000	-0.113096	0.849924	-2.05995
1	156200000	-20.2749		1	156200000	-0.0986165	0.824899	-2.05625
1	156300000	-20.3378		1	156300000	-0.111945	0.827548	-2.04109
1	156400000	-19.5428		1	156400000	-0.0927633	0.812112	-2.05975
1	156500000	-20.9389		1	156500000	-0.148177	0.856571	-2.00053
1	156600000	-21.187		1	156600000	-0.13602	0.853909	-2.02213
1	156700000	-21.7135		1	156700000	-0.126579	0.844564	-2.04924
1	156800000	-22.0066		1	156800000	-0.146131	0.865728	-2.03825
1	156900000	-22.2552		1	156900000	-0.181258	0.876294	-1.96729
1	157000000	-21.7373		1	157000000	-0.153273	0.852323	-2.01522
1	157100000	-22.3921		1	157100000	-0.184807	0.874615	-1.97857
1	157200000	-22.7521		1	157200000	-0.164166	0.878432	-2.02702
1	157300000	-22.4144		1	157300000	-0.168989	0.855763	-1.99765
1	157400000	-20.649		1	157400000	-0.0907032	0.786339	-2.06969
1	157500000	-19.3501		1	157500000	-0.0659612	0.753866	-2.06775
1	157600000	-17.8408		1	157600000	-0.0370725	0.731313	-2.06733
1	157700000	-11.3204		1	157700000	0.117629	0.530084	-2.14431
1	157800000	-1.08982		1	157800000	0.23647	0.33793	-2.1239
1	157900000	-4.23712		1	157900000	0.198173	0.401184	-2.12535
1	158000000	-2.39322		1	158000000	0.238534	0.336907	-2.1289
1	158100000	-0.0417625		1	158100000	0.26512	0.308073	-2.12058
1	158200000	13.2592		1	158200000	0.368297	0.150411	-1.99242
1	158300000	16.4446		1	158300000	0.392493	0.108602	-1.9508
1	158400000	17.1806		1	158400000	0.386097	0.118075	-1.92892
1	158500000	9.95338		1	158500000	0.347688	0.176311	-2.01644
1	158600000	11.3223		1	158600000	0.387778	0.121026	-2.02044
1	158700000	14.9648		1	158700000	0.374007	0.125846	-1.9605
1	158800000	14.1154		1	158800000	0.384818	0.116135	-1.97266
1	158900000	12.2503		1	158900000	0.386388	0.107485	-2.01982
1	159000000	20.0612		1	159000000	0.411202	0.0607976	-1.91962
1	159100000	17.0369		1	159100000	0.392926	0.0754174	-1.94935
1	159200000	14.744		1	159200000	0.373457	0.11174	-1.97718
1	159300000	7.34575		1	159300000	0.319583	0.194236	-2.04193
1	159400000	1.25051		1	159400000	0.235608	0.296705	-2.03401
1	159500000	6.66749		1	159500000	0.284535	0.225915	-2.0148
1	159600000	1.32495		1	159600000	0.214744	0.314687	-2.0193
1	159700000	-0.370403		1	159700000	0.206708	0.328642	-2.0525
1	159800000	-4.25117		1	159800000	0.170803	0.379208	-2.08988
1	159900000	-9.48692		1	159900000	0.0925562	0.483487	-2.06264
1	160000000	-14.0201		1	160000000	-0.000380315	0.594345	-2.01703
1	160100000	-21.8097		1	160100000	-0.176865	0.78408	-1.89413
1	160200000	-24.3578		1	160200000	-0.184827	0.803602	-1.92966
1	160300000	-25.2776		1	160300000	-0.200748	0.823936	-1.92995
1	160400000	-25.1293		1	160400000	-0.198849	0.811324	-1.91927
1	160500000	-24.1499		1	160500000	-0.201546	0.812421	-1.90907
1	160600000	-23.5804		1	160600000	-0.185146	0.785641	-1.92818
1	160700000	-25.1461		1	160700000	-0.212341	0.794259	-1.90165
1	160800000	-24.1259		1	160800000	-0.198741	0.775524	-1.90389
1	160900000	-20.6014		1	160900000	-0.176322	0.744542	-1.86784
1	161000000	-15.7615		1	161000000	-0.0858371	0.641705	-1.91555
1	161100000	5.23976		1	161100000	0.228009	0.251011	-1.98603
1	161200000	2.94271		1	161200000	0.19326	0.30379	-1.9563
1	161300000	-0.937767		1	161300000	0.131052	0.361368	-1.95188
1	161400000	0.255638		1	161400000	0.0779438	0.379094	-1.74009
1	161500000	4.78174		1	161500000	0.217629	0.252611	-1.94172
1	161600000	5.78251		1	161600000	0.212902	0.24921	-1.90815
1	161700000	8.10962		1	161700000	0.257299	0.198439	-1.9198
1	161800000	11.4238		1	161800000	0.278245	0.152227	-1.85042
1	161900000	15.2564		1	161900000	0.309059	0.115198	-1.82555
1	162000000	12.612		1	162000000	0.319382	0.105258	-1.86574
1	162100000	14.5295		1	162100000	0.305199	0.119141	-1.82827
1	162200000	11.1166		1	162200000	0.292274	0.129855	-1.86303
1	162300000	10.0404		1	162300000	0.283515	0.140934	-1.87915
1	162400000	9.33271		1	162400000	0.248775	0.167301	-1.82288
1	162500000	9.44074		1	162500000	0.258188	0.164881	-1.82522
1	162600000	13.0126		1	162600000	0.311692	0.0974576	-1.79645
1	162700000	13.4476		1	162700000	0.292381	0.108565	-1.78511
1	162800000	11.3415		1	162800000	0.278328	0.128169	-1.7907
1	162900000	19.7319		1	162900000	0.31052	0.068151	-1.70439
1	163000000	20.5267		1	163000000	0.361977	0.0294846	-1.75717
1	163100000	29.659		1	163100000	0.39899	-0.0322703	-1.67248
1	163200000	34.4735		1	163200000	0.421502	-0.0677977	-1.64612
1	163300000	33.7008		1	163300000	0.412194	-0.0693604	-1.5981
1	163400000	31.506		1	163400000	0.430452	-0.0852851	-1.63608
1	163500000	32.0698		1	163500000	0.425302	-0.0898966	-1.61229
1	163600000	26.1663		1	163600000	0.415241	-0.0876982	-1.6413
1	163700000	30.2061		1	163700000	0.403088	-0.0803126	-1.59389
1	163800000	30.3147		1	163800000	0.423866	-0.0873856	-1.60733
1	163900000	20.3115		1	163900000	0.378993	-0.0331	-1.68612
1	164000000	15.6699		1	164000000	0.290025	0.0366491	-1.63591
1	164100000	16.8915		1	164100000	0.279191	0.0485121	-1.60895
1	164200000	19.8828		1	164200000	0.317544	0.0136273	-1.59201
1	164300000	29.6291		1	164300000	0.427773	-0.10936	-1.60186
1	164400000	32.5458		1	164400000	0.440693	-0.132209	-1.6093
1	164500000	27.8615		1	164500000	0.442709	-0.131091	-1.64617
1	164600000	30.3594		1	164600000	0.4369	-0.135704	-1.62086
1	164700000	30.6688		1	164700000	0.423064	-0.125018	-1.5801
1	164800000	24.5024		1	164800000	0.418535	-0.112994	-1.61806
1	164900000	28.8041		1	164900000	0.432488	-0.135263	-1.59363
1	165000000	32.9652		1	165000000	0.446614	-0.146855	-1.58758
1	165100000	29.2365		1	165100000	0.432273	-0.131808	-1.57482
1	165200000	19.5681		1	165200000	0.373341	-0.0558284	-1.59356
1	165300000	16.1903		1	165300000	0.326954	-0.0190408	-1.61881
1	165400000	22.478		1	165400000	0.359271	-0.0518012	-1.5801
1	165500000	18.665		1	165500000	0.328674	-0.0216681	-1.59403
1	165600000	18.5283		1	165600000	0.336105	-0.0266593	-1.62973
1	165700000	23.3066		1	165700000	0.391462	-0.0870912	-1.62356
1	165800000	21.6452		1	165800000	0.349802	-0.0354002	-1.5994
1	165900000	27.1826		1	165900000	0.380029	-0.0829128	-1.58829
1	166000000	29.8293		1	166000000	0.423107	-0.118207	-1.62498
1	166100000	30.0269		1	166100000	0.433358	-0.122787	-1.63931
1	166200000	22.4425		1	166200000	0.374418	-0.0575727	-1.66596
1	166300000	19.4649		1	166300000	0.338518	-0.0104404	-1.66771
1	166400000	22.8256		1	166400000	0.38536	-0.0753918	-1.6768
1	166500000	26.0247		1	166500000	0.395256	-0.0940092	-1.65618
1	166600000	26.1537		1	166600000	0.377187	-0.0716547	-1.6324
1	166700000	21.0614		1	166700000	0.397285	-0.0763577	-1.69846
1	166800000	19.2937		1	166800000	0.400398	-0.061861	-1.75725
1	166900000	24.4824		1	166900000	0.393797	-0.0839271	-1.70818
1	167000000	24.0884		1	167000000	0.369152	-0.0626928	-1.68075
1	167100000	21.9492		1	167100000	0.369275	-0.0512104	-1.70135
1	167200000	24.6204		1	167200000	0.39612	-0.0862048	-1.73758
1	167300000	20.4786		1	167300000	0.422418	-0.092073	-1.79244
1	167400000	21.5738		1	167400000	0.423855	-0.103164	-1.74721
1	167500000	23.5061		1	167500000	0.420877	-0.119156	-1.74639
1	167600000	20.554		1	167600000	0.39861	-0.0857003	-1.76266
1	167700000	19.9532		1	167700000	0.409638	-0.0771998	-1.77623
1	167800000	27.874		1	167800000	0.456264	-0.135129	-1.72137
1	167900000	25.86		1	167900000	0.415073	-0.124951	-1.71423
1	168000000	24.1549		1	168000000	0.413748	-0.113075	-1.72447
1	168100000	22.3525		1	168100000	0.421529	-0.112812	-1.77278
1	168200000	22.7227		1	168200000	0.4304	-0.104355	-1.7883
1	168300000	21.5337		1	168300000	0.396937	-0.0474893	-1.81612
1	168400000	24.6717		1	168400000	0.366869	-0.0218466	-1.7741
1	168500000	18.1399		1	168500000	0.297852	0.0570594	-1.776
1	168600000	3.15389		1	168600000	0.1428	0.280807	-1.92874
1	168700000	2.2821		1	168700000	0.170918	0.260309	-1.9948
1	168800000	4.08141		1	168800000	0.145289	0.269302	-1.92111
1	168900000	3.5624		1	168900000	0.172075	0.244401	-1.98257
1	169000000	1.59283		1	169000000	0.147502	0.28283	-2.00885
1	169100000	-0.124346		1	169100000	0.134404	0.289238	-2.03599
1	169200000	2.71266		1	169200000	0.175826	0.249364	-2.03055
1	169300000	10.6889		1	169300000	0.245225	0.147118	-1.8952
1	169400000	15.6648		1	169400000	0.299426	0.0707931	-1.95964
1	169500000	20.0936		1	169500000	0.324559	0.039573	-1.91649
1	169600000	17.3862		1	169600000	0.310036	0.0564377	-1.95793
1	169700000	13.1908		1	169700000	0.267256	0.11296	-2.00489
1	169800000	10.6459		1	169800000	0.249679	0.135712	-2.02966
1	169900000	1.11368		1	169900000	0.184623	0.221766	-2.124
1	170000000	-12.9796		1	170000000	0.0396525	0.402249	-2.24109
1	170100000	-14.6359		1	170100000	-0.00561652	0.487001	-2.18154
1	170200000	-15.6514		1	170200000	-0.0334276	0.52671	-2.1512
1	170300000	-14.9346		1	170300000	0.00140559	0.47089	-2.19748
1	170400000	-16.5022		1	170400000	-0.0354018	0.527749	-2.19009
1	170500000	-17.6509		1	170500000	-0.0719936	0.587348	-2.16123
1	170600000	-18.8655		1	170600000	-0.128439	0.651857	-2.13297
1	170700000	-19.2509		1	170700000	-0.115021	0.639609	-2.16876
1	170800000	-19.8064		1	170800000	-0.213108	0.749134	-2.06284
1	170900000	-18.9982		1	170900000	-0.219	0.749344	-2.03659
1	171000000	-18.4551		1	171000000	-0.122121	0.64416	-2.15092
1	171100000	-16.5244		1	171100000	-0.163397	0.664712	-2.0598
1	171200000	-18.4933		1	171200000	-0.193598	0.703823	-2.0496
1	171300000	-18.3051		1	171300000	-0.196646	0.706134	-2.0352
1	171400000	-19.3193		1	171400000	-0.182875	0.710914	-2.12101
1	171500000	-19.9408		1	171500000	-0.224884	0.756233	-2.08372
1	171600000	-19.4315		1	171600000	-0.177861	0.710735	-2.13254
1	171700000	-18.4475		1	171700000	-0.148289	0.673811	-2.12698
1	171800000	-15.2408		1	171800000	-0.0286844	0.509062	-2.18846
1	171900000	-13.7578		1	171900000	-0.0148259	0.479429	-2.1851
1	172000000	-16.3316		1	172000000	-0.0569237	0.550917	-2.20267
1	172100000	-16.905		1	172100000	-0.094698	0.583286	-2.17021
1	172200000	-17.0615		1	172200000	-0.0677151	0.559534	-2.18354
1	172300000	-17.4225		1	172300000	-0.0883577	0.569428	-2.19826
1	172400000	-17.317		1	172400000	-0.0894958	0.574237	-2.21404
1	172500000	-19.4822		1	172500000	-0.194347	0.7015	-2.1255
1	172600000	-19.7829		1	172600000	-0.221885	0.74751	-2.10539
1	172700000	-19.9794		1	172700000	-0.1795	0.693374	-2.19618
1	172800000	-20.664		1	172800000	-0.258494	0.762834	-2.07601
1	172900000	-20.3583		1	172900000	-0.234878	0.738349	-2.09797
1	173000000	-21.5082		1	173000000	-0.298095	0.810178	-2.00852
1	173100000	-20.859		1	173100000	-0.191629	0.689887	-2.18552
1	173200000	-20.7005		1	173200000	-0.264584	0.763636	-1.99855
1	173300000	-18.3369		1	173300000	-0.123424	0.605461	-2.16937
1	173400000	-19.1325		1	173400000	-0.23999	0.738807	-2.0558
1	173500000	-21.0987		1	173500000	-0.274331	0.767913	-2.06287
1	173600000	-21.3131		1	173600000	-0.272312	0.779729	-2.06463
1	173700000	-20.8125		1	173700000	-0.271161	0.777291	-2.0512
1	173800000	-21.5047		1	173800000	-0.256437	0.752429	-2.08484
1	173900000	-21.1721		1	173900000	-0.282182	0.762506	-2.03601
1	174000000	-21.0243		1	174000000	-0.254083	0.74561	-2.09682
1	174100000	-18.9978		1	174100000	-0.261821	0.739416	-2.00839
1	174200000	-18.2843		1	174200000	-0.238072	0.710586	-2.03001
1	174300000	-18.945		1	174300000	-0.193949	0.667985	-2.11992
1	174400000	-18.7195		1	174400000	-0.169496	0.636401	-2.14256
1	174500000	-17.7564		1	174500000	-0.162541	0.635254	-2.13502
1	174600000	-17.4071		1	174600000	-0.13434	0.599264	-2.13011
1	174700000	-18.1644		1	174700000	-0.147393	0.611226	-2.14658
1	174800000	-19.2844		1	174800000	-0.137602	0.601972	-2.18879
1	174900000	-18.1322		1	174900000	-0.0842832	0.523412	-2.22709
1	175000000	-13.5149		1	175000000	-0.0206827	0.428618	-2.209
1	175100000	6.51985		1	175100000	0.154063	0.190916	-2.1078
1	175200000	12.3319		1	175200000	0.196497	0.123306	-2.04876
1	175300000	8.66611		1	175300000	0.172468	0.164315	-2.08766
1	175400000	-0.201528		1	175400000	0.0874089	0.260162	-2.12596
1	175500000	-15.0519		1	175500000	-0.0688334	0.445301	-2.19407
1	175600000	-17.949		1	175600000	-0.122126	0.503706	-2.2136
1	175700000	-19.0633		1	175700000	-0.144828	0.536228	-2.17053
1	175800000	-19.3595		1	175800000	-0.158051	0.548578	-2.1723
1	175900000	-20.1294		1	175900000	-0.16678	0.557276	-2.20559
1	176000000	-18.4814		1	176000000	-0.128055	0.496455	-2.20769
1	176100000	-17.8557		1	176100000	-0.131608	0.485862	-2.19571
1	176200000	-18.3741		1	176200000	-0.151691	0.519411	-2.19409
1	176300000	-18.2541		1	176300000	-0.156953	0.516228	-2.17363
1	176400000	-19.533		1	176400000	-0.189642	0.566817	-2.13874
1	176500000	-20.2663		1	176500000	-0.202368	0.572947	-2.16358
1	176600000	-20.9659		1	176600000	-0.246641	0.64335	-2.13549
1	176700000	-20.8001		1	176700000	-0.22174	0.585443	-2.18982
1	176800000	-21.3174		1	176800000	-0.235824	0.606113	-2.16859
1	176900000	-20.9998		1	176900000	-0.216164	0.58168	-2.18586
1	177000000	-20.6368		1	177000000	-0.23787	0.620556	-2.14767
1	177100000	-19.8765		1	177100000	-0.240514	0.618341	-2.12004
1	177200000	-19.5434		1	177200000	-0.197556	0.56608	-2.1608
1	177300000	-18.5221		1	177300000	-0.173388	0.507706	-2.17378
1	177400000	-18.4211		1	177400000	-0.200532	0.562549	-2.09965
1	177500000	-19.2949		1	177500000	-0.209747	0.546044	-2.1428
1	177600000	-21.0189		1	177600000	-0.286793	0.665449	-2.08112
1	177700000	-20.8797		1	177700000	-0.292527	0.655066	-2.10064
1	177800000	-20.4384		1	177800000	-0.250907	0.596386	-2.14424
1	177900000	-19.748		1	177900000	-0.243444	0.595842	-2.09544
1	178000000	-20.3833		1	178000000	-0.225609	0.563181	-2.15436
1	178100000	-20.5664		1	178100000	-0.265602	0.623526	-2.11762
1	178200000	-20.8795		1	178200000	-0.269977	0.633505	-2.09542
1	178300000	-20.0956		1	178300000	-0.255258	0.617074	-2.1253
1	178400000	-20.225		1	178400000	-0.258114	0.596989	-2.09882
1	178500000	-19.7076		1	178500000	-0.233589	0.573276	-2.11992
1	178600000	-18.4435		1	178600000	-0.233891	0.567866	-2.09294
1	178700000	-16.9103		1	178700000	-0.166963	0.491063	-2.11333
1	178800000	-13.6844		1	178800000	-0.100279	0.417083	-2.11801
1	178900000	-14.2776		1	178900000	-0.0983283	0.417479	-2.13136
1	179000000	-17.7085		1	179000000	-0.14518	0.463438	-2.15286
1	179100000	-19.0487		1	179100000	-0.207737	0.543172	-2.08428
1	179200000	-16.5845		1	179200000	-0.122401	0.442965	-2.11279
1	179300000	-10.9077		1	179300000	-0.0573558	0.387541	-2.07759
1	179400000	14.1825		1	179400000	0.181577	0.0672758	-1.94659
1	179500000	21.6355		1	179500000	0.245011	-0.0108835	-1.88114
1	179600000	26.3463		1	179600000	0.285646	-0.0939954	-1.84204
1	179700000	28.7419		1	179700000	0.298661	-0.122069	-1.80918
1	179800000	27.6891		1	179800000	0.28752	-0.112132	-1.81842
1	179900000	26.3753		1	179900000	0.309307	-0.114954	-1.84391
1	180000000	25.8252		1	180000000	0.295222	-0.102669	-1.83003
1	180100000	19.9799		1	180100000	0.258036	-0.0512488	-1.86309
1	180200000	19.851		1	180200000	0.264159	-0.0780857	-1.87918
1	180300000	17.0602		1	180300000	0.243846	-0.0539662	-1.90935
1	180400000	20.5959		1	180400000	0.258975	-0.0726292	-1.86558
1	180500000	21.5034		1	180500000	0.27522	-0.0886208	-1.86337
1	180600000	20.5615		1	180600000	0.250328	-0.0660472	-1.85159
1	180700000	13.3403		1	180700000	0.174964	0.0267718	-1.85468
1	180800000	9.57919		1	180800000	0.142748	0.0683446	-1.87993
1	180900000	14.9767		1	180900000	0.218812	-0.0359374	-1.88077
1	181000000	13.4496		1	181000000	0.212072	-0.0210353	-1.88228
1	181100000	10.5308		1	181100000	0.151069	0.0279076	-1.85466
1	181200000	10.388		1	181200000	0.16351	0.0108324	-1.86662
1	181300000	16.4613		1	181300000	0.224425	-0.063408	-1.84293
1	181400000	16.2285		1	181400000	0.25089	-0.101785	-1.87204
1	181500000	20.4362		1	181500000	0.246472	-0.100825	-1.80358
1	181600000	19.9893		1	181600000	0.264857	-0.127606	-1.82653
1	181700000	22.4152		1	181700000	0.252866	-0.114605	-1.78144
1	181800000	17.4655		1	181800000	0.240296	-0.0782015	-1.83752
1	181900000	17.0621		1	181900000	0.213261	-0.0797669	-1.82514
1	182000000	18.892		1	182000000	0.205821	-0.0523182	-1.74834
1	182100000	17.136		1	182100000	0.211219	-0.0694306	-1.79215
1	182200000	20.2106		1	182200000	0.231547	-0.0884169	-1.77634
1	182300000	27.9256		1	182300000	0.262295	-0.120171	-1.70925
1	182400000	21.3399		1	182400000	0.248746	-0.100335	-1.75894
1	182500000	21.2153		1	182500000	0.227094	-0.0777061	-1.75575
1	182600000	19.8078		1	182600000	0.236406	-0.103218	-1.79537
1	182700000	15.0664		1	182700000	0.185062	-0.0236239	-1.80451
1	182800000	6.67156		1	182800000	0.147883	0.0403791	-1.95689
1	182900000	1.17913		1	182900000	0.0277735	0.191155	-1.9371
1	183000000	1.67832		1	183000000	0.0835924	0.140842	-2.02017
1	183100000	0.725398		1	183100000	0.0315863	0.189119	-1.98729
1	183200000	1.7265		1	183200000	0.058106	0.142866	-1.97945
1	183300000	6.85177		1	183300000	0.128161	0.0431757	-1.9098
1	183400000	7.35306		1	183400000	0.14808	0.0173982	-1.94523
1	183500000	3.13401		1	183500000	0.0975767	0.102055	-1.98789
1	183600000	6.56129		1	183600000	0.119354	0.0597717	-1.91782
1	183700000	11.1821		1	183700000	0.188099	-0.0403897	-1.90579
1	183800000	24.0645		1	183800000	0.242854	-0.132305	-1.76577
1	183900000	24.5176		1	183900000	0.241242	-0.122821	-1.73166
1	184000000	23.3349		1	184000000	0.221441	-0.0985531	-1.7407
1	184100000	18.8037		1	184100000	0.209474	-0.0829872	-1.80341
1	184200000	17.6313		1	184200000	0.184309	-0.0449334	-1.79398
1	184300000	17.9738		1	184300000	0.182974	-0.045676	-1.7843
1	184400000	25.0103		1	184400000	0.227271	-0.101676	-1.74363
1	184500000	20.5061		1	184500000	0.209342	-0.0863266	-1.78439
1	184600000	19.4879		1	184600000	0.186555	-0.0526966	-1.74708
1	184700000	11.8821		1	184700000	0.157641	-0.00242978	-1.91395
1	184800000	8.3135		1	184800000	0.109809	0.0551133	-1.90304
1	184900000	10.2897		1	184900000	0.157137	-0.00642533	-1.95827
1	185000000	3.10938		1	185000000	0.0843384	0.0951066	-2.03371
1	185100000	2.43672		1	185100000	0.0680513	0.126836	-2.02498
1	185200000	2.23781		1	185200000	0.0488219	0.133852	-1.99953
1	185300000	7.06355		1	185300000	0.116817	0.0576303	-1.97067
1	185400000	12.3288		1	185400000	0.153499	-0.0159952	-1.92923
1	185500000	4.89098		1	185500000	0.091202	0.0957611	-1.98378
1	185600000	4.15781		1	185600000	0.0783421	0.113286	-1.9897
1	185700000	2.49331		1	185700000	0.0793153	0.0941258	-2.07369
1	185800000	0.639468		1	185800000	0.0369983	0.162854	-2.05699
1	185900000	-9.79217		1	185900000	-0.0976891	0.337558	-2.04352
1	186000000	-10.9842		1	186000000	-0.138437	0.387886	-1.99579
1	186100000	-15.0978		1	186100000	-0.254849	0.549529	-1.90674
1	186200000	-14.5261		1	186200000	-0.176958	0.441627	-2.0145
1	186300000	-4.87458		1	186300000	-0.0187462	0.245354	-2.0818
1	186400000	5.18067		1	186400000	0.084543	0.104225	-2.04669
1	186500000	0.0221779		1	186500000	0.021543	0.189054	-2.06616
1	186600000	-15.4053		1	186600000	-0.21319	0.47873	-1.97659
1	186700000	-19.3255		1	186700000	-0.302078	0.610227	-1.91866
1	186800000	-21.0849		1	186800000	-0.335934	0.663112	-1.87475
1	186900000	-19.7796		1	186900000	-0.312597	0.631831	-1.90984
1	187000000	-18.2644		1	187000000	-0.297071	0.606775	-1.89298
1	187100000	-10.0729		1	187100000	-0.0935284	0.311689	-2.09114
1	187200000	1.90331		1	187200000	0.0288239	0.165432	-2.03322
1	187300000	22.207		1	187300000	0.176552	-0.0622573	-1.89213
1	187400000	12.1357		1	187400000	0.126481	0.0211077	-1.99007
1	187500000	2.76366		1	187500000	0.046211	0.1252	-2.06636
1	187600000	-3.9067		1	187600000	-0.0456463	0.246746	-2.05212
1	187700000	-0.173175		1	187700000	-0.0124844	0.195992	-2.02956
1	187800000	-3.14417		1	187800000	-0.0430869	0.227548	-2.05099
1	187900000	-5.74726		1	187900000	-0.0743678	0.287375	-2.0336
1	188000000	-6.54899		1	188000000	-0.0791419	0.280579	-2.06769
1	188100000	-8.15858		1	188100000	-0.0852238	0.267397	-2.11734
1	188200000	1.86036		1	188200000	0.0153223	0.129081	-2.06541
1	188300000	17.1724		1	188300000	0.136075	-0.0614727	-1.89009
1	188400000	16.8417		1	188400000	0.151466	-0.060494	-1.92755
1	188500000	10.7007		1	188500000	0.11248	-0.0112518	-2.00064
1	188600000	-8.38917		1	188600000	-0.106039	0.278961	-2.09396
1	188700000	-16.7563		1	188700000	-0.315746	0.572507	-1.92678
1	188800000	-15.089		1	188800000	-0.313088	0.58256	-1.84779
1	188900000	-11.869		1	188900000	-0.195768	0.40545	-2.02004
1	189000000	-6.04166		1	189000000	-0.0776669	0.240752	-2.10117
1	189100000	5.78957		1	189100000	0.0447693	0.078451	-2.00437
1	189200000	7.67898		1	189200000	0.0620309	0.049194	-2.01444
1	189300000	-3.18802		1	189300000	-0.0648092	0.229489	-2.04016
1	189400000	-7.84339		1	189400000	-0.180028	0.428953	-1.87434
1	189500000	-0.358177		1	189500000	-0.0132433	0.144259	-2.07886
1	189600000	8.8815		1	189600000	0.0812464	0.0276288	-1.98389
1	189700000	7.66234		1	189700000	0.0468299	0.0711933	-1.94828
1	189800000	7.19349		1	189800000	0.0371294	0.0841475	-1.92305
1	189900000	11.263		1	189900000	0.0950041	-0.0123789	-1.96509
1	190000000	9.30577		1	190000000	0.0547437	0.0506526	-1.93933
1	190100000	10.2193		1	190100000	0.0963075	-0.0240585	-1.99446
1	190200000	9.65641		1	190200000	0.0565922	0.0380664	-1.96013
1	190300000	12.1488		1	190300000	0.107693	-0.0416197	-1.96908
1	190400000	14.2059		1	190400000	0.0909797	-0.0217481	-1.89325
1	190500000	14.4413		1	190500000	0.0905088	-0.00439259	-1.88927
1	190600000	19.0664		1	190600000	0.154704	-0.103303	-1.9057
1	190700000	5.50068		1	190700000	0.0322341	0.0669518	-2.02698
1	190800000	-8.78601		1	190800000	-0.191336	0.384269	-1.96999
1	190900000	-13.8086		1	190900000	-0.245512	0.449669	-1.97164
1	191000000	-8.36082		1	191000000	-0.152674	0.327395	-2.0246
1	191100000	0.950464		1	191100000	-0.0600109	0.222859	-1.96831
1	191200000	5.41206		1	191200000	-0.0132336	0.140319	-1.97406
1	191300000	-3.02391		1	191300000	-0.0891799	0.246197	-2.02451
1	191400000	-12.939		1	191400000	-0.199693	0.364481	-2.06563
1	191500000	-6.21213		1	191500000	-0.114035	0.241541	-2.07858
1	191600000	-7.65754		1	191600000	-0.135303	0.285898	-2.04185
1	191700000	-7.35781		1	191700000	-0.140824	0.293058	-2.04883
1	191800000	-9.05853		1	191800000	-0.180801	0.347286	-2.00598
1	191900000	-10.9625		1	191900000	-0.249675	0.456296	-1.90171
1	192000000	-11.7481		1	192000000	-0.218718	0.391898	-2.00949
1	192100000	-14.9209		1	192100000	-0.255521	0.417686	-2.05586
1	192200000	-18.4243		1	192200000	-0.382942	0.646744	-1.88263
1	192300000	-20.2414		1	192300000	-0.390391	0.652551	-1.93946
1	192400000	-18.2134		1	192400000	-0.364567	0.608715	-1.91999
1	192500000	-17.8737		1	192500000	-0.362519	0.603152	-1.91477
1	192600000	-18.4175		1	192600000	-0.346999	0.534436	-2.03362
1	192700000	-15.9169		1	192700000	-0.329973	0.52629	-1.95365
1	192800000	-17.1212		1	192800000	-0.331783	0.530799	-1.97869
1	192900000	-20.0312		1	192900000	-0.39484	0.62351	-1.93589
1	193000000	-21.6876		1	193000000	-0.409427	0.67598	-1.91215
1	193100000	-21.4954		1	193100000	-0.400266	0.628769	-1.96022
1	193200000	-20.6053		1	193200000	-0.406034	0.650237	-1.91599
1	193300000	-19.7679		1	193300000	-0.363514	0.534443	-2.03312
1	193400000	-22.2505		1	193400000	-0.412493	0.659176	-1.90419
1	193500000	-20.5132		1	193500000	-0.367754	0.560546	-1.98199
1	193600000	-18.2143		1	193600000	-0.307005	0.453426	-2.05431
1	193700000	-17.3373		1	193700000	-0.329567	0.474761	-2.0107
1	193800000	-9.06815		1	193800000	-0.198534	0.29088	-2.05591
1	193900000	2.39939		1	193900000	-0.0649324	0.122318	-2.02441
1	194000000	4.27065		1	194000000	-0.0576006	0.116748	-1.9871
1	194100000	6.72532		1	194100000	-0.0178468	0.0497692	-2.0017
1	194200000	10.5038		1	194200000	0.00811083	0.0116262	-1.94257
1	194300000	8.58381		1	194300000	-0.0129554	0.0424335	-1.96
1	194400000	12.3087		1	194400000	0.017839	0.0042341	-1.91682
1	194500000	15.0322		1	194500000	0.0321355	-0.0174447	-1.87717
1	194600000	4.63841		1	194600000	-0.0454839	0.0651871	-2.03051
1	194700000	-1.01695		1	194700000	-0.111265	0.139191	-2.06368
1	194800000	4.16489		1	194800000	-0.0804158	0.12974	-1.96377
1	194900000	-10.9854		1	194900000	-0.250904	0.320483	-2.05265
1	195000000	-15.2748		1	195000000	-0.350008	0.472161	-1.98166
1	195100000	-17.0122		1	195100000	-0.395003	0.558489	-1.91526
1	195200000	-17.5525		1	195200000	-0.396577	0.553859	-1.91565
1	195300000	-17.8188		1	195300000	-0.400099	0.552297	-1.93883
1	195400000	-20.2194		1	195400000	-0.435325	0.616939	-1.91818
1	195500000	-21.4476		1	195500000	-0.436231	0.618757	-1.92573
1	195600000	-21.5869		1	195600000	-0.443703	0.640077	-1.9232
1	195700000	-16.0757		1	195700000	-0.323101	0.399382	-2.05343
1	195800000	-9.89688		1	195800000	-0.240272	0.27089	-2.07339
1	195900000	-3.86653		1	195900000	-0.171997	0.19166	-2.0295
1	196000000	4.57491		1	196000000	-0.0872826	0.0716661	-2.03031
1	196100000	5.76853		1	196100000	-0.12016	0.206612	-1.83477
1	196200000	-0.361454		1	196200000	-0.13886	0.12334	-2.04374
1	196300000	-14.7475		1	196300000	-0.332494	0.354987	-2.05959
1	196400000	-15.5427		1	196400000	-0.339858	0.380301	-2.04012
1	196500000	-16.6612		1	196500000	-0.390228	0.430322	-2.03098
1	196600000	-15.7625		1	196600000	-0.393019	0.415643	-2.03753
1	196700000	-15.8457		1	196700000	-0.387448	0.397012	-2.0726
1	196800000	-17.2994		1	196800000	-0.429133	0.47693	-2.03581
1	196900000	-16.0863		1	196900000	-0.411107	0.468478	-1.99382
1	197000000	-14.2387		1	197000000	-0.416054	0.487484	-1.92979
1	197100000	-13.1379		1	197100000	-0.348431	0.373043	-2.03175
1	197200000	-8.25672		1	197200000	-0.30862	0.345012	-1.95126
1	197300000	-9.11823		1	197300000	-0.317352	0.366243	-1.94863
1	197400000	-16.537		1	197400000	-0.462806	0.614861	-1.86263
1	197500000	-18.131		1	197500000	-0.447546	0.654013	-1.80415
1	197600000	-17.9318		1	197600000	-0.443629	0.500942	-2.02484
1	197700000	-18.1636		1	197700000	-0.446901	0.499757	-2.03841
1	197800000	-20.7847		1	197800000	-0.385456	0.690142	-1.71057
1	197900000	-22.0434		1	197900000	-0.493359	0.603404	-1.99025
1	198000000	-22.4279		1	198000000	-0.49567	0.659451	-1.92492
1	198100000	-22.3289		1	198100000	-0.495554	0.611079	-1.9574
1	198200000	-22.3644		1	198200000	-0.478177	0.559867	-2.03125
1	198300000	-22.6805		1	198300000	-0.505889	0.644049	-1.92538
1	198400000	-21.5888		1	198400000	-0.498452	0.607169	-1.96236
1	198500000	-20.742		1	198500000	-0.467099	0.534275	-1.99348
1	198600000	-22.0493		1	198600000	-0.50487	0.642112	-1.90476
1	198700000	-22.3038		1	198700000	-0.504713	0.570939	-1.99058
1	198800000	-21.5064		1	198800000	-0.529023	0.643569	-1.95348
1	198900000	-20.651		1	198900000	-0.481324	0.545781	-1.99302
1	199000000	-19.298		1	199000000	-0.460063	0.50158	-1.96385
1	199100000	-18.7244		1	199100000	-0.448384	0.49897	-1.96025
1	199200000	-17.6497		1	199200000	-0.427402	0.469615	-1.96037
1	199300000	-19.4993		1	199300000	-0.477803	0.590884	-1.87533
1	199400000	-19.0268		1	199400000	-0.477961	0.54823	-1.94359
1	199500000	-15.8615		1	199500000	-0.395468	0.388903	-2.02373
1	199600000	-18.0221		1	199600000	-0.42128	0.424057	-2.05346
1	199700000	-21.5178		1	199700000	-0.499319	0.524333	-2.03094
[truncated: 20,670 more rows]

## Sheet: f
Figure 2f
	Compartment A proportion	Compartment B proportion	Bin number
5	0.622837	0.377163	289
6	0.606957	0.393043	575
7	0.52982	0.47018	721
8	0.564148	0.435852	1138
9	0.625161	0.374839	1550
10	0.552263	0.447737	1856
11	0.522217	0.477783	2003
12	0.582138	0.417862	2161
13	0.528143	0.471857	2132
14	0.507803	0.492197	2371
15	0.44897	0.55103	2087
16	0.400213	0.599787	1879
17	0.391551	0.608449	1586
18	0.295206	0.704794	1189
19	0.154908	0.845092	652
