# Supplementary material for: A pig BodyMap transcriptome reveals diverse tissue physiologies and evolutionary dynamics of transcription
Source: Nat Commun. 2021 Jun 17;12:3715. doi: 10.1038/s41467-021-23560-8 (PMC8211698; doi:10.1038/s41467-021-23560-8)
Supplement: Supplementary file 12 — Source Data [file 41467_2021_23560_MOESM12_ESM.zip › Source data/Figure 3.xlsx]

## Sheet: b
Figure 3b Global PCG
Spearman’s correlation (upper panel)
	LIN_1_head	LIN_2_head	MAS_1_head	MAS_2_head	SUB_1_forelimb	SUB_2_forelimb	SUB_3_forelimb	DSP_1_forelimb	DSP_2_forelimb	DSP_3_forelimb	DAP_1_forelimb	DAP_2_forelimb	DAP_3_forelimb	TM_1_forelimb	TM_2_forelimb	TM_3_forelimb	ISP_1_forelimb	ISP_2_forelimb	ISP_3_forelimb	BB_1_forelimb	BB_2_forelimb	TB.M_1_forelimb	TB.M_2_forelimb	TB.M_3_forelimb	TB.LA_1_forelimb	TB.LA_2_forelimb	TB.LO_1_forelimb	TB.LO_2_forelimb	TB.LO_3_forelimb	FDP.F_1_forelimb	FDP.F_2_forelimb	FDP.F_3_forelimb	FDS.F_1_forelimb	FDS.F_2_forelimb	EDC_1_forelimb	EDC_2_forelimb	EDC_3_forelimb	EDL.F_1_forelimb	EDL.F_2_forelimb	EDL.F_3_forelimb	SSP_1_forelimb	SSP_2_forelimb	SSP_3_forelimb	PP_1_trunk	PP_2_trunk	PP_3_trunk	PS_1_trunk	PS_2_trunk	LD_1_trunk
LIN_1_head	1	0.971603	0.97096	0.962559	0.953301	0.956769	0.941887	0.952819	0.957655	0.946276	0.95369	0.947332	0.951323	0.953121	0.956	0.944408	0.950711	0.953196	0.941774	0.968774	0.960367	0.951355	0.956453	0.951886	0.957394	0.952633	0.94298	0.958015	0.944293	0.952186	0.96223	0.94839	0.969879	0.957916	0.955789	0.958872	0.943309	0.950468	0.957855	0.952385	0.95786	0.957771	0.951774	0.950877	0.961775	0.940948	0.955045	0.956779	0.959965
LIN_2_head	0.971603	1	0.956234	0.958875	0.939066	0.948704	0.932413	0.938755	0.951689	0.937148	0.940044	0.939934	0.942344	0.937859	0.948875	0.935387	0.935438	0.947096	0.932014	0.954304	0.955605	0.9354	0.948167	0.943627	0.942786	0.948118	0.92812	0.949719	0.934551	0.937955	0.954902	0.938639	0.956114	0.953041	0.941368	0.951458	0.934022	0.936395	0.950767	0.942972	0.941383	0.949618	0.940886	0.936366	0.955155	0.93077	0.94416	0.951795	0.946827
MAS_1_head	0.97096	0.956234	1	0.974921	0.962916	0.966418	0.951045	0.964267	0.964694	0.954246	0.963627	0.954695	0.959257	0.965175	0.96726	0.954985	0.964008	0.963008	0.951251	0.975742	0.969442	0.964048	0.966949	0.961053	0.968572	0.963026	0.956842	0.967799	0.954822	0.959995	0.968117	0.955695	0.975557	0.965272	0.964199	0.965769	0.951657	0.958402	0.964947	0.95781	0.968072	0.967287	0.960394	0.960357	0.968421	0.949277	0.9644	0.964741	0.967703
MAS_2_head	0.962559	0.958875	0.974921	1	0.954384	0.966407	0.946811	0.954722	0.964569	0.949812	0.954209	0.954287	0.954805	0.954637	0.966104	0.950671	0.955282	0.963502	0.949309	0.967091	0.970804	0.954519	0.96625	0.958896	0.960501	0.965778	0.948529	0.966884	0.950166	0.950891	0.966966	0.951779	0.968868	0.965894	0.956485	0.965376	0.94921	0.950517	0.964681	0.954686	0.958671	0.9668	0.95658	0.951135	0.967574	0.94699	0.95727	0.966051	0.961121
SUB_1_forelimb	0.953301	0.939066	0.962916	0.954384	1	0.959497	0.956624	0.968172	0.956095	0.956838	0.965637	0.955762	0.958409	0.967964	0.961352	0.957885	0.965739	0.955432	0.955944	0.964571	0.960852	0.963638	0.960171	0.955594	0.960587	0.957773	0.958224	0.961409	0.957157	0.964489	0.96047	0.958247	0.965423	0.95468	0.967687	0.958759	0.95342	0.962587	0.960443	0.958951	0.966589	0.957591	0.961871	0.961949	0.959201	0.952962	0.954317	0.957745	0.958453
SUB_2_forelimb	0.956769	0.948704	0.966418	0.966407	0.959497	1	0.955023	0.963341	0.975326	0.960569	0.963169	0.966956	0.96132	0.962824	0.975956	0.961595	0.963262	0.972638	0.954281	0.966159	0.97466	0.960967	0.976429	0.966489	0.964534	0.965414	0.961009	0.977336	0.959705	0.959445	0.970739	0.959112	0.968571	0.961517	0.962386	0.970343	0.955335	0.959185	0.972749	0.958864	0.962512	0.971423	0.962592	0.958059	0.972925	0.953228	0.961168	0.969821	0.964283
SUB_3_forelimb	0.941887	0.932413	0.951045	0.946811	0.956624	0.955023	1	0.961935	0.95224	0.965517	0.958021	0.957197	0.96657	0.959492	0.957307	0.968337	0.959918	0.952026	0.965223	0.952074	0.957376	0.956898	0.954116	0.960066	0.954901	0.948239	0.956854	0.956294	0.965952	0.959558	0.956069	0.968124	0.954991	0.948747	0.962785	0.954167	0.96572	0.957473	0.955086	0.966554	0.955758	0.949739	0.967555	0.953887	0.952081	0.960792	0.950253	0.951869	0.951659
DSP_1_forelimb	0.952819	0.938755	0.964267	0.954722	0.968172	0.963341	0.961935	1	0.962355	0.967898	0.974768	0.962612	0.968769	0.972687	0.966774	0.968139	0.971773	0.959325	0.960655	0.96457	0.962159	0.969868	0.964133	0.961325	0.964493	0.957556	0.967352	0.965093	0.966476	0.971938	0.961313	0.963759	0.966541	0.954237	0.972353	0.961035	0.961941	0.967675	0.960255	0.966241	0.9696	0.958822	0.967353	0.969708	0.962968	0.958233	0.961419	0.959795	0.965629
DSP_2_forelimb	0.957655	0.951689	0.964694	0.964569	0.956095	0.975326	0.95224	0.962355	1	0.962722	0.964049	0.966911	0.966495	0.958289	0.974498	0.96023	0.955476	0.972985	0.953938	0.967419	0.974856	0.953705	0.972905	0.966643	0.963513	0.971042	0.9551	0.974107	0.960598	0.959805	0.97029	0.955186	0.968626	0.965971	0.959559	0.972059	0.950815	0.958182	0.969708	0.957883	0.957526	0.969742	0.959664	0.961911	0.976217	0.953755	0.966558	0.972322	0.968395
DSP_3_forelimb	0.946276	0.937148	0.954246	0.949812	0.956838	0.960569	0.965517	0.967898	0.962722	1	0.965455	0.963185	0.974203	0.961652	0.963753	0.973999	0.959896	0.958204	0.964641	0.956463	0.960894	0.957253	0.960533	0.965225	0.957729	0.956533	0.958595	0.961652	0.972152	0.965249	0.959299	0.966997	0.958593	0.95398	0.964673	0.960319	0.965012	0.961067	0.95952	0.969643	0.955236	0.953796	0.969391	0.96334	0.962568	0.964243	0.958748	0.959082	0.959901
DAP_1_forelimb	0.95369	0.940044	0.963627	0.954209	0.965637	0.963169	0.958021	0.974768	0.964049	0.965455	1	0.96156	0.967455	0.969384	0.964618	0.964735	0.967692	0.960135	0.95767	0.966706	0.963337	0.965679	0.963	0.962126	0.96569	0.958881	0.966199	0.965377	0.963851	0.970152	0.96161	0.960179	0.968219	0.954403	0.968819	0.961496	0.957407	0.96737	0.961554	0.962588	0.965889	0.958707	0.963009	0.969281	0.9638	0.956957	0.964296	0.961057	0.967723
DAP_2_forelimb	0.947332	0.939934	0.954695	0.954287	0.955762	0.966956	0.957197	0.962612	0.966911	0.963185	0.96156	1	0.963116	0.96004	0.966251	0.960899	0.961182	0.96349	0.959021	0.9548	0.962805	0.957248	0.964871	0.955734	0.955203	0.957286	0.953335	0.965018	0.960644	0.957529	0.962507	0.959034	0.957724	0.953858	0.961868	0.962675	0.95485	0.957764	0.962984	0.960542	0.95687	0.960491	0.962983	0.958983	0.965695	0.953858	0.953288	0.960944	0.95645
DAP_3_forelimb	0.951323	0.942344	0.959257	0.954805	0.958409	0.96132	0.96657	0.968769	0.966495	0.974203	0.967455	0.963116	1	0.962287	0.964439	0.972354	0.961595	0.95967	0.965799	0.960567	0.964526	0.958764	0.9619	0.968935	0.960204	0.961802	0.960826	0.963914	0.97356	0.966107	0.961304	0.968182	0.963169	0.958151	0.965986	0.962306	0.966506	0.960968	0.959369	0.969938	0.958715	0.958416	0.970487	0.965857	0.96517	0.96599	0.961964	0.962673	0.962448
TM_1_forelimb	0.953121	0.937859	0.965175	0.954637	0.967964	0.962824	0.959492	0.972687	0.958289	0.961652	0.969384	0.96004	0.962287	1	0.96572	0.963797	0.974253	0.958465	0.959333	0.964664	0.960657	0.973272	0.964552	0.957185	0.963574	0.953186	0.964502	0.964159	0.962345	0.966563	0.963211	0.961639	0.964067	0.951843	0.968561	0.960518	0.959289	0.964445	0.960274	0.962687	0.97433	0.962447	0.967901	0.967376	0.962095	0.956239	0.956348	0.957879	0.960294
TM_2_forelimb	0.956	0.948875	0.96726	0.966104	0.961352	0.975956	0.957307	0.966774	0.974498	0.963753	0.964618	0.966251	0.964439	0.96572	1	0.963555	0.96462	0.971738	0.958264	0.967899	0.976537	0.962017	0.979694	0.972179	0.967724	0.971868	0.962974	0.980811	0.963384	0.961897	0.973483	0.959373	0.968059	0.964923	0.961979	0.973763	0.956133	0.959452	0.973267	0.959612	0.964408	0.973415	0.966277	0.96026	0.975268	0.956197	0.964295	0.974128	0.966302
TM_3_forelimb	0.944408	0.935387	0.954985	0.950671	0.957885	0.961595	0.968337	0.968139	0.96023	0.973999	0.964735	0.960899	0.972354	0.963797	0.963555	1	0.96236	0.957845	0.966044	0.956829	0.962987	0.959696	0.961366	0.968035	0.960393	0.957749	0.963571	0.961824	0.973171	0.966565	0.958287	0.969532	0.958216	0.952966	0.964997	0.958177	0.968424	0.960244	0.959073	0.969476	0.957992	0.954754	0.969395	0.959301	0.958591	0.966158	0.958643	0.960792	0.959702
ISP_1_forelimb	0.950711	0.935438	0.964008	0.955282	0.965739	0.963262	0.959918	0.971773	0.955476	0.959896	0.967692	0.961182	0.961595	0.974253	0.96462	0.96236	1	0.956537	0.960163	0.960356	0.960043	0.973058	0.964481	0.957712	0.962589	0.953025	0.965408	0.963946	0.961078	0.963128	0.960343	0.96182	0.961827	0.94916	0.967544	0.957686	0.959535	0.96336	0.960653	0.961236	0.971654	0.962422	0.968535	0.963013	0.959233	0.956234	0.953552	0.956213	0.957422
ISP_2_forelimb	0.953196	0.947096	0.963008	0.963502	0.955432	0.972638	0.952026	0.959325	0.972985	0.958204	0.960135	0.96349	0.95967	0.958465	0.971738	0.957845	0.956537	1	0.954114	0.964831	0.972372	0.956902	0.973562	0.964016	0.964412	0.969143	0.955908	0.970591	0.958993	0.955813	0.970495	0.955137	0.964345	0.964687	0.958962	0.970085	0.951518	0.954443	0.969404	0.956356	0.957519	0.969248	0.958724	0.955893	0.9712	0.95363	0.963554	0.970558	0.965251
ISP_3_forelimb	0.941774	0.932014	0.951251	0.949309	0.955944	0.954281	0.965223	0.960655	0.953938	0.964641	0.95767	0.959021	0.965799	0.959333	0.958264	0.966044	0.960163	0.954114	1	0.95207	0.957205	0.956383	0.955553	0.959561	0.954634	0.952517	0.953951	0.956242	0.96664	0.957541	0.954907	0.966056	0.954746	0.950474	0.961799	0.955128	0.963721	0.955994	0.953989	0.965072	0.955688	0.953784	0.967993	0.955904	0.955029	0.963111	0.950842	0.954021	0.952928
BB_1_forelimb	0.968774	0.954304	0.975742	0.967091	0.964571	0.966159	0.952074	0.96457	0.967419	0.956463	0.966706	0.9548	0.960567	0.964664	0.967899	0.956829	0.960356	0.964831	0.95207	1	0.972585	0.962207	0.966831	0.964214	0.971344	0.965892	0.958948	0.96941	0.95582	0.964558	0.970783	0.95714	0.978745	0.968525	0.966343	0.969565	0.95295	0.962378	0.964756	0.959208	0.967718	0.96699	0.959953	0.961013	0.970537	0.951424	0.968314	0.968056	0.971241
BB_2_forelimb	0.960367	0.955605	0.969442	0.970804	0.960852	0.97466	0.957376	0.962159	0.974856	0.960894	0.963337	0.962805	0.964526	0.960657	0.976537	0.962987	0.960043	0.972372	0.957205	0.972585	1	0.959155	0.976761	0.973363	0.970554	0.977697	0.964678	0.977286	0.962362	0.962521	0.973944	0.96062	0.973123	0.972476	0.96335	0.973293	0.957833	0.960292	0.973237	0.96039	0.96226	0.970468	0.963323	0.955973	0.973133	0.958909	0.968547	0.978496	0.969548
TB.M_1_forelimb	0.951355	0.9354	0.964048	0.954519	0.963638	0.960967	0.956898	0.969868	0.953705	0.957253	0.965679	0.957248	0.958764	0.973272	0.962017	0.959696	0.973058	0.956902	0.956383	0.962207	0.959155	1	0.964301	0.956441	0.962938	0.953397	0.966908	0.963494	0.959244	0.962817	0.959232	0.959323	0.962715	0.948419	0.966906	0.956988	0.957077	0.961584	0.958589	0.96031	0.970637	0.960447	0.964831	0.962545	0.958199	0.952851	0.954427	0.955693	0.957598
TB.M_2_forelimb	0.956453	0.948167	0.966949	0.96625	0.960171	0.976429	0.954116	0.964133	0.972905	0.960533	0.963	0.964871	0.9619	0.964552	0.979694	0.961366	0.964481	0.973562	0.955553	0.966831	0.976761	0.964301	1	0.972412	0.968043	0.971912	0.96435	0.981388	0.962408	0.960733	0.973886	0.958624	0.968121	0.963934	0.961528	0.974025	0.955498	0.9584	0.973484	0.958815	0.965376	0.973443	0.965134	0.959089	0.973862	0.957412	0.962923	0.975241	0.965386
TB.M_3_forelimb	0.951886	0.943627	0.961053	0.958896	0.955594	0.966489	0.960066	0.961325	0.966643	0.965225	0.962126	0.955734	0.968935	0.957185	0.972179	0.968035	0.957712	0.964016	0.959561	0.964214	0.973363	0.956441	0.972412	1	0.968286	0.969475	0.966841	0.974486	0.969107	0.960902	0.965233	0.961309	0.967868	0.959582	0.959064	0.966218	0.961926	0.956	0.963766	0.961553	0.955924	0.962852	0.96634	0.954447	0.96558	0.964163	0.966876	0.970238	0.967032
TB.LA_1_forelimb	0.957394	0.942786	0.968572	0.960501	0.960587	0.964534	0.954901	0.964493	0.963513	0.957729	0.96569	0.955203	0.960204	0.963574	0.967724	0.960393	0.962589	0.964412	0.954634	0.971344	0.970554	0.962938	0.968043	0.968286	1	0.967358	0.965368	0.968065	0.961342	0.963625	0.964868	0.957601	0.970555	0.962735	0.963708	0.965883	0.954959	0.960556	0.963533	0.957108	0.963162	0.963687	0.960208	0.958238	0.964078	0.957376	0.971253	0.967978	0.971661
TB.LA_2_forelimb	0.952633	0.948118	0.963026	0.965778	0.957773	0.965414	0.948239	0.957556	0.971042	0.956533	0.958881	0.957286	0.961802	0.953186	0.971868	0.957749	0.953025	0.969143	0.952517	0.965892	0.977697	0.953397	0.971912	0.969475	0.967358	1	0.958104	0.972389	0.958693	0.956198	0.966652	0.952162	0.965965	0.968637	0.95634	0.968474	0.9509	0.95137	0.966935	0.952623	0.953713	0.967009	0.957945	0.953525	0.969564	0.954982	0.967896	0.977367	0.967791
TB.LO_1_forelimb	0.94298	0.92812	0.956842	0.948529	0.958224	0.961009	0.956854	0.967352	0.9551	0.958595	0.966199	0.953335	0.960826	0.964502	0.962974	0.963571	0.965408	0.955908	0.953951	0.958948	0.964678	0.966908	0.96435	0.966841	0.965368	0.958104	1	0.966977	0.963557	0.967369	0.954375	0.957435	0.962314	0.944999	0.965021	0.954203	0.958816	0.963608	0.955939	0.957231	0.962044	0.952812	0.960163	0.958187	0.953635	0.957228	0.960424	0.958805	0.961673
TB.LO_2_forelimb	0.958015	0.949719	0.967799	0.966884	0.961409	0.977336	0.956294	0.965093	0.974107	0.961652	0.965377	0.965018	0.963914	0.964159	0.980811	0.961824	0.963946	0.970591	0.956242	0.96941	0.977286	0.963494	0.981388	0.974486	0.968065	0.972389	0.966977	1	0.963315	0.962673	0.974212	0.959683	0.972991	0.963387	0.963985	0.974731	0.957225	0.960906	0.973237	0.960457	0.964549	0.972153	0.966302	0.959839	0.975017	0.956198	0.964165	0.974381	0.966447
TB.LO_3_forelimb	0.944293	0.934551	0.954822	0.950166	0.957157	0.959705	0.965952	0.966476	0.960598	0.972152	0.963851	0.960644	0.97356	0.962345	0.963384	0.973171	0.961078	0.958993	0.96664	0.95582	0.962362	0.959244	0.962408	0.969107	0.961342	0.958693	0.963557	0.963315	1	0.965562	0.959113	0.966561	0.958036	0.952982	0.964192	0.960347	0.966884	0.960158	0.957953	0.968264	0.956594	0.955146	0.970479	0.962183	0.960421	0.967116	0.958251	0.96064	0.959929
FDP.F_1_forelimb	0.952186	0.937955	0.959995	0.950891	0.964489	0.959445	0.959558	0.971938	0.959805	0.965249	0.970152	0.957529	0.966107	0.966563	0.961897	0.966565	0.963128	0.955813	0.957541	0.964558	0.962521	0.962817	0.960733	0.960902	0.963625	0.956198	0.967369	0.962673	0.965562	1	0.959668	0.963533	0.964564	0.955536	0.971502	0.960647	0.961377	0.968713	0.959408	0.964841	0.963567	0.953947	0.962259	0.96441	0.958489	0.957083	0.960475	0.958738	0.963485
FDP.F_2_forelimb	0.96223	0.954902	0.968117	0.966966	0.96047	0.970739	0.956069	0.961313	0.97029	0.959299	0.96161	0.962507	0.961304	0.963211	0.973483	0.958287	0.960343	0.970495	0.954907	0.970783	0.973944	0.959232	0.973886	0.965233	0.964868	0.966652	0.954375	0.974212	0.959113	0.959668	1	0.961667	0.972437	0.969503	0.963378	0.977329	0.957032	0.958874	0.974306	0.962745	0.964139	0.971638	0.963712	0.957986	0.975878	0.955038	0.961593	0.971309	0.964109
FDP.F_3_forelimb	0.94839	0.938639	0.955695	0.951779	0.958247	0.959112	0.968124	0.963759	0.955186	0.966997	0.960179	0.959034	0.968182	0.961639	0.959373	0.969532	0.96182	0.955137	0.966056	0.95714	0.96062	0.959323	0.958624	0.961309	0.957601	0.952162	0.957435	0.959683	0.966561	0.963533	0.961667	1	0.960043	0.953753	0.967325	0.959055	0.97046	0.960199	0.960884	0.971862	0.959344	0.953879	0.969343	0.956485	0.957153	0.96396	0.951821	0.955063	0.953812
FDS.F_1_forelimb	0.969879	0.956114	0.975557	0.968868	0.965423	0.968571	0.954991	0.966541	0.968626	0.958593	0.968219	0.957724	0.963169	0.964067	0.968059	0.958216	0.961827	0.964345	0.954746	0.978745	0.973123	0.962715	0.968121	0.967868	0.970555	0.965965	0.962314	0.972991	0.958036	0.964564	0.972437	0.960043	1	0.968667	0.971655	0.970474	0.957425	0.966146	0.968939	0.964114	0.96662	0.966159	0.962175	0.962381	0.970212	0.952789	0.968198	0.968863	0.972016
FDS.F_2_forelimb	0.957916	0.953041	0.965272	0.965894	0.95468	0.961517	0.948747	0.954237	0.965971	0.95398	0.954403	0.953858	0.958151	0.951843	0.964923	0.952966	0.94916	0.964687	0.950474	0.968525	0.972476	0.948419	0.963934	0.959582	0.962735	0.968637	0.944999	0.963387	0.952982	0.955536	0.969503	0.953753	0.968667	1	0.957474	0.96823	0.951378	0.952822	0.96589	0.957281	0.953668	0.963484	0.954104	0.951492	0.968253	0.949766	0.961102	0.968307	0.962728
EDC_1_forelimb	0.955789	0.941368	0.964199	0.956485	0.967687	0.962386	0.962785	0.972353	0.959559	0.964673	0.968819	0.961868	0.965986	0.968561	0.961979	0.964997	0.967544	0.958962	0.961799	0.966343	0.96335	0.966906	0.961528	0.959064	0.963708	0.95634	0.965021	0.963985	0.964192	0.971502	0.963378	0.967325	0.971655	0.957474	1	0.963243	0.964476	0.972733	0.963278	0.969424	0.966655	0.956627	0.965221	0.965717	0.960181	0.957078	0.957831	0.957998	0.962172
EDC_2_forelimb	0.958872	0.951458	0.965769	0.965376	0.958759	0.970343	0.954167	0.961035	0.972059	0.960319	0.961496	0.962675	0.962306	0.960518	0.973763	0.958177	0.957686	0.970085	0.955128	0.969565	0.973293	0.956988	0.974025	0.966218	0.965883	0.968474	0.954203	0.974731	0.960347	0.960647	0.977329	0.959055	0.970474	0.96823	0.963243	1	0.954836	0.959973	0.972786	0.960853	0.960517	0.970747	0.962246	0.958485	0.975429	0.955478	0.962666	0.972878	0.964559
EDC_3_forelimb	0.943309	0.934022	0.951657	0.94921	0.95342	0.955335	0.96572	0.961941	0.950815	0.965012	0.957407	0.95485	0.966506	0.959289	0.956133	0.968424	0.959535	0.951518	0.963721	0.95295	0.957833	0.957077	0.955498	0.961926	0.954959	0.9509	0.958816	0.957225	0.966884	0.961377	0.957032	0.97046	0.957425	0.951378	0.964476	0.954836	1	0.959454	0.957797	0.968059	0.955412	0.950227	0.965746	0.951641	0.951801	0.962125	0.948526	0.95235	0.950694
EDL.F_1_forelimb	0.950468	0.936395	0.958402	0.950517	0.962587	0.959185	0.957473	0.967675	0.958182	0.961067	0.96737	0.957764	0.960968	0.964445	0.959452	0.960244	0.96336	0.954443	0.955994	0.962378	0.960292	0.961584	0.9584	0.956	0.960556	0.95137	0.963608	0.960906	0.960158	0.968713	0.958874	0.960199	0.966146	0.952822	0.972733	0.959973	0.959454	1	0.960253	0.963174	0.961743	0.951525	0.959229	0.962036	0.955712	0.953538	0.956522	0.954416	0.958432
EDL.F_2_forelimb	0.957855	0.950767	0.964947	0.964681	0.960443	0.972749	0.955086	0.960255	0.969708	0.95952	0.961554	0.962984	0.959369	0.960274	0.973267	0.959073	0.960653	0.969404	0.953989	0.964756	0.973237	0.958589	0.973484	0.963766	0.963533	0.966935	0.955939	0.973237	0.957953	0.959408	0.974306	0.960884	0.968939	0.96589	0.963278	0.972786	0.957797	0.960253	1	0.96228	0.960526	0.969298	0.962108	0.954568	0.971923	0.954069	0.958484	0.970869	0.962081
EDL.F_3_forelimb	0.952385	0.942972	0.95781	0.954686	0.958951	0.958864	0.966554	0.966241	0.957883	0.969643	0.962588	0.960542	0.969938	0.962687	0.959612	0.969476	0.961236	0.956356	0.965072	0.959208	0.96039	0.96031	0.958815	0.961553	0.957108	0.952623	0.957231	0.960457	0.968264	0.964841	0.962745	0.971862	0.964114	0.957281	0.969424	0.960853	0.968059	0.963174	0.96228	1	0.960063	0.955619	0.96924	0.960464	0.961005	0.962552	0.953493	0.957295	0.956255
SSP_1_forelimb	0.95786	0.941383	0.968072	0.958671	0.966589	0.962512	0.955758	0.9696	0.957526	0.955236	0.965889	0.95687	0.958715	0.97433	0.964408	0.957992	0.971654	0.957519	0.955688	0.967718	0.96226	0.970637	0.965376	0.955924	0.963162	0.953713	0.962044	0.964549	0.956594	0.963567	0.964139	0.959344	0.96662	0.953668	0.966655	0.960517	0.955412	0.961743	0.960526	0.960063	1	0.963424	0.966248	0.963935	0.962978	0.95301	0.95507	0.958727	0.960152
SSP_2_forelimb	0.957771	0.949618	0.967287	0.9668	0.957591	0.971423	0.949739	0.958822	0.969742	0.953796	0.958707	0.960491	0.958416	0.962447	0.973415	0.954754	0.962422	0.969248	0.953784	0.96699	0.970468	0.960447	0.973443	0.962852	0.963687	0.967009	0.952812	0.972153	0.955146	0.953947	0.971638	0.953879	0.966159	0.963484	0.956627	0.970747	0.950227	0.951525	0.969298	0.955619	0.963424	1	0.964133	0.956023	0.973317	0.952783	0.957856	0.970661	0.962248
SSP_3_forelimb	0.951774	0.940886	0.960394	0.95658	0.961871	0.962592	0.967555	0.967353	0.959664	0.969391	0.963009	0.962983	0.970487	0.967901	0.966277	0.969395	0.968535	0.958724	0.967993	0.959953	0.963323	0.964831	0.965134	0.96634	0.960208	0.957945	0.960163	0.966302	0.970479	0.962259	0.963712	0.969343	0.962175	0.954104	0.965221	0.962246	0.965746	0.959229	0.962108	0.96924	0.966248	0.964133	1	0.961722	0.964297	0.966258	0.955032	0.961432	0.957975
PP_1_trunk	0.950877	0.936366	0.960357	0.951135	0.961949	0.958059	0.953887	0.969708	0.961911	0.96334	0.969281	0.958983	0.965857	0.967376	0.96026	0.959301	0.963013	0.955893	0.955904	0.961013	0.955973	0.962545	0.959089	0.954447	0.958238	0.953525	0.958187	0.959839	0.962183	0.96441	0.957986	0.956485	0.962381	0.951492	0.965717	0.958485	0.951641	0.962036	0.954568	0.960464	0.963935	0.956023	0.961722	1	0.963444	0.954022	0.960717	0.9575	0.963344
PP_2_trunk	0.961775	0.955155	0.968421	0.967574	0.959201	0.972925	0.952081	0.962968	0.976217	0.962568	0.9638	0.965695	0.96517	0.962095	0.975268	0.958591	0.959233	0.9712	0.955029	0.970537	0.973133	0.958199	0.973862	0.96558	0.964078	0.969564	0.953635	0.975017	0.960421	0.958489	0.975878	0.957153	0.970212	0.968253	0.960181	0.975429	0.951801	0.955712	0.971923	0.961005	0.962978	0.973317	0.964297	0.963444	1	0.954922	0.964801	0.974834	0.967724
PP_3_trunk	0.940948	0.93077	0.949277	0.94699	0.952962	0.953228	0.960792	0.958233	0.953755	0.964243	0.956957	0.953858	0.96599	0.956239	0.956197	0.966158	0.956234	0.95363	0.963111	0.951424	0.958909	0.952851	0.957412	0.964163	0.957376	0.954982	0.957228	0.956198	0.967116	0.957083	0.955038	0.96396	0.952789	0.949766	0.957078	0.955478	0.962125	0.953538	0.954069	0.962552	0.95301	0.952783	0.966258	0.954022	0.954922	1	0.956542	0.958986	0.956807
PS_1_trunk	0.955045	0.94416	0.9644	0.95727	0.954317	0.961168	0.950253	0.961419	0.966558	0.958748	0.964296	0.953288	0.961964	0.956348	0.964295	0.958643	0.953552	0.963554	0.950842	0.968314	0.968547	0.954427	0.962923	0.966876	0.971253	0.967896	0.960424	0.964165	0.958251	0.960475	0.961593	0.951821	0.968198	0.961102	0.957831	0.962666	0.948526	0.956522	0.958484	0.953493	0.95507	0.957856	0.955032	0.960717	0.964801	0.956542	1	0.969058	0.976095
PS_2_trunk	0.956779	0.951795	0.964741	0.966051	0.957745	0.969821	0.951869	0.959795	0.972322	0.959082	0.961057	0.960944	0.962673	0.957879	0.974128	0.960792	0.956213	0.970558	0.954021	0.968056	0.978496	0.955693	0.975241	0.970238	0.967978	0.977367	0.958805	0.974381	0.96064	0.958738	0.971309	0.955063	0.968863	0.968307	0.957998	0.972878	0.95235	0.954416	0.970869	0.957295	0.958727	0.970661	0.961432	0.9575	0.974834	0.958986	0.969058	1	0.971
LD_1_trunk	0.959965	0.946827	0.967703	0.961121	0.958453	0.964283	0.951659	0.965629	0.968395	0.959901	0.967723	0.95645	0.962448	0.960294	0.966302	0.959702	0.957422	0.965251	0.952928	0.971241	0.969548	0.957598	0.965386	0.967032	0.971661	0.967791	0.961673	0.966447	0.959929	0.963485	0.964109	0.953812	0.972016	0.962728	0.962172	0.964559	0.950694	0.958432	0.962081	0.956255	0.960152	0.962248	0.957975	0.963344	0.967724	0.956807	0.976095	0.971	1
LD_2_trunk	0.961083	0.955294	0.968874	0.96846	0.959492	0.973052	0.952823	0.963696	0.979188	0.962645	0.966152	0.965024	0.966485	0.960306	0.97726	0.961064	0.958181	0.973045	0.955267	0.972738	0.978514	0.95815	0.975858	0.970209	0.968597	0.978067	0.958271	0.976545	0.961831	0.960659	0.974266	0.955847	0.972309	0.969892	0.960464	0.974274	0.952169	0.957481	0.972202	0.958013	0.960188	0.972839	0.962885	0.962732	0.979015	0.956918	0.971339	0.980105	0.973253
SP_1_trunk	0.944169	0.931996	0.956392	0.947071	0.959435	0.958975	0.957221	0.969987	0.959015	0.96525	0.96834	0.957549	0.964781	0.96533	0.96224	0.967317	0.962927	0.956545	0.958198	0.95812	0.960957	0.962104	0.961178	0.962261	0.964571	0.957604	0.968829	0.961046	0.965974	0.969024	0.954424	0.960026	0.959065	0.949219	0.965102	0.95637	0.957539	0.961539	0.954539	0.959599	0.960671	0.952602	0.961249	0.964641	0.957453	0.960426	0.963619	0.960382	0.964061
SP_2_trunk	0.955009	0.947434	0.965917	0.964109	0.956383	0.970077	0.952482	0.960746	0.971392	0.958889	0.961082	0.960763	0.960896	0.960632	0.973602	0.958798	0.958711	0.970657	0.954848	0.965849	0.970855	0.958468	0.973062	0.965824	0.964926	0.968403	0.954798	0.972318	0.959532	0.955682	0.970451	0.954079	0.965918	0.964038	0.95726	0.970794	0.951397	0.952694	0.969046	0.956375	0.960087	0.97144	0.962087	0.959283	0.974165	0.954866	0.96404	0.972052	0.966314
SP_3_trunk	0.946196	0.934541	0.957664	0.952951	0.959308	0.96251	0.9663	0.966834	0.958062	0.970404	0.963842	0.960185	0.96994	0.96602	0.965604	0.973786	0.965613	0.957724	0.965786	0.957601	0.963882	0.963848	0.964602	0.9688	0.961149	0.95729	0.966092	0.965945	0.972756	0.963462	0.959717	0.968438	0.959283	0.950324	0.964797	0.960055	0.966926	0.958878	0.959895	0.967841	0.961455	0.957799	0.973101	0.960897	0.960821	0.966699	0.957844	0.962309	0.958916
TRC_1_trunk	0.964218	0.949048	0.974633	0.96541	0.962459	0.967363	0.950984	0.96894	0.968639	0.958445	0.970689	0.957822	0.962421	0.96659	0.969211	0.958834	0.964918	0.96486	0.952618	0.9753	0.969622	0.964888	0.96923	0.966205	0.972001	0.967796	0.96169	0.969508	0.958374	0.963372	0.966804	0.954	0.974994	0.962812	0.963305	0.966752	0.950926	0.959547	0.964381	0.956541	0.96815	0.968163	0.961424	0.966494	0.971776	0.953557	0.971652	0.9695	0.974547
TRC_2_trunk	0.953116	0.946853	0.963321	0.964876	0.953473	0.968632	0.951394	0.958271	0.972283	0.959218	0.961012	0.960382	0.962333	0.955866	0.973811	0.960044	0.95519	0.969432	0.953499	0.966086	0.97616	0.9541	0.973258	0.970001	0.967593	0.976675	0.959609	0.972632	0.960364	0.958335	0.967155	0.952799	0.965798	0.96557	0.956392	0.969715	0.95169	0.952712	0.965877	0.953232	0.955891	0.96972	0.95987	0.95712	0.97081	0.957234	0.969591	0.978542	0.968926
RHO_1_trunk	0.963203	0.951004	0.969471	0.961241	0.958949	0.966227	0.950921	0.965931	0.972257	0.961725	0.969396	0.958461	0.96597	0.961408	0.968817	0.959536	0.956665	0.965324	0.952611	0.973809	0.970205	0.955673	0.967738	0.968196	0.969688	0.968374	0.959045	0.969959	0.961274	0.963658	0.967752	0.954059	0.974988	0.96471	0.962298	0.968809	0.949803	0.960261	0.964133	0.958009	0.960173	0.964361	0.959007	0.968	0.973636	0.954339	0.975139	0.97104	0.976501
RHO_2_trunk	0.957073	0.951101	0.966812	0.968379	0.957366	0.972299	0.954578	0.961273	0.972637	0.959462	0.962159	0.962049	0.964309	0.959814	0.974451	0.960229	0.958952	0.970449	0.954493	0.968389	0.978373	0.958129	0.974385	0.969972	0.966628	0.974153	0.959276	0.975484	0.960523	0.959618	0.971629	0.957791	0.969405	0.968649	0.959223	0.97191	0.956189	0.957234	0.971136	0.958642	0.960344	0.970405	0.963272	0.958224	0.974782	0.957813	0.96633	0.976281	0.968799
BRA_1_trunk	0.952055	0.938324	0.96345	0.95534	0.964437	0.962574	0.956698	0.972636	0.960094	0.963087	0.970464	0.960329	0.964429	0.969755	0.96425	0.96319	0.968337	0.958772	0.956589	0.962805	0.961655	0.967463	0.963922	0.960332	0.963965	0.956925	0.965735	0.964341	0.962096	0.96947	0.958524	0.960837	0.963423	0.951807	0.969007	0.96032	0.957426	0.966291	0.959084	0.961265	0.966831	0.95738	0.963142	0.966746	0.960406	0.958206	0.961577	0.959565	0.964282
BRA_2_trunk	0.954898	0.951187	0.959151	0.960323	0.951262	0.967617	0.947933	0.957415	0.9763	0.962595	0.960308	0.960852	0.963532	0.95203	0.969941	0.95661	0.947966	0.967389	0.949751	0.963912	0.969524	0.947588	0.967678	0.963846	0.958626	0.967417	0.950106	0.970072	0.958787	0.957679	0.967796	0.951519	0.965297	0.964364	0.955741	0.971127	0.947281	0.954951	0.965325	0.956467	0.951749	0.961906	0.954928	0.960577	0.97588	0.949397	0.965352	0.970115	0.966658
BRA_3_trunk	0.945808	0.935031	0.955932	0.952866	0.957043	0.962142	0.966573	0.967035	0.960375	0.970713	0.964846	0.961027	0.972728	0.963256	0.963025	0.973588	0.963018	0.957889	0.96631	0.956125	0.962753	0.961528	0.961871	0.966644	0.959796	0.957705	0.963163	0.962578	0.971401	0.96493	0.957184	0.96907	0.958234	0.951929	0.963634	0.959038	0.96698	0.960229	0.958528	0.966976	0.959376	0.955464	0.969156	0.962722	0.959902	0.966473	0.958168	0.960367	0.960158
OEA_1_trunk	0.966996	0.953911	0.972721	0.964928	0.961893	0.96752	0.949936	0.967674	0.971009	0.959407	0.970626	0.95683	0.963602	0.96487	0.968728	0.958368	0.961418	0.965498	0.951606	0.978063	0.971214	0.962627	0.968627	0.966249	0.970041	0.966679	0.960795	0.970255	0.958938	0.964704	0.968215	0.955258	0.977093	0.964259	0.963894	0.968731	0.951569	0.961322	0.965723	0.958979	0.966427	0.966471	0.961083	0.966426	0.973476	0.953365	0.972412	0.971288	0.974971
OEA_2_trunk	0.955983	0.950881	0.966086	0.968529	0.95744	0.972272	0.952836	0.962815	0.97471	0.962332	0.96447	0.962628	0.963999	0.95986	0.97448	0.96339	0.959325	0.97079	0.955063	0.968346	0.97762	0.958383	0.974793	0.971287	0.967327	0.974801	0.960598	0.976056	0.961006	0.958548	0.970676	0.95644	0.969524	0.966171	0.959257	0.971337	0.953586	0.955105	0.969464	0.957206	0.959937	0.969618	0.962698	0.960449	0.975358	0.957081	0.969373	0.977132	0.970504
OEA_3_trunk	0.961057	0.953047	0.96858	0.965276	0.95833	0.969065	0.959239	0.964942	0.971476	0.967445	0.965815	0.960356	0.971114	0.962042	0.970993	0.967375	0.960103	0.967355	0.959572	0.970896	0.971498	0.958774	0.970433	0.974333	0.968335	0.968238	0.958566	0.971001	0.966547	0.961636	0.969887	0.962332	0.972369	0.966405	0.961987	0.970247	0.960242	0.958609	0.967445	0.964998	0.961534	0.967347	0.967073	0.962857	0.973725	0.961287	0.969164	0.972339	0.970245
TA_1_trunk	0.96503	0.952888	0.973631	0.963627	0.963116	0.968443	0.951303	0.968283	0.971779	0.960613	0.970424	0.958608	0.964545	0.96603	0.970793	0.959866	0.962632	0.967095	0.952331	0.976353	0.971493	0.963394	0.9707	0.967888	0.972098	0.968547	0.961455	0.971497	0.960553	0.964712	0.968982	0.955997	0.976216	0.964646	0.963803	0.969001	0.951585	0.961821	0.966113	0.959204	0.965665	0.966413	0.961409	0.968631	0.973512	0.954139	0.974178	0.971114	0.97579
TA_2_trunk	0.958275	0.951277	0.968031	0.968501	0.957814	0.970302	0.952865	0.962624	0.971651	0.958781	0.963294	0.961309	0.963565	0.960882	0.973859	0.960185	0.960954	0.968391	0.955139	0.968232	0.975561	0.960192	0.974135	0.971267	0.967522	0.973035	0.961338	0.975342	0.95955	0.957589	0.96979	0.956066	0.971275	0.965707	0.959983	0.969987	0.953382	0.954808	0.967906	0.956918	0.960861	0.970875	0.962705	0.959564	0.973827	0.956697	0.967246	0.975537	0.968923
TA_3_trunk	0.954498	0.945476	0.964883	0.960815	0.956447	0.966127	0.959429	0.961901	0.967042	0.964965	0.962299	0.956802	0.967679	0.959707	0.970645	0.968705	0.960462	0.965713	0.959076	0.966746	0.972655	0.9582	0.969946	0.977088	0.967976	0.968396	0.961693	0.969317	0.966466	0.959827	0.967361	0.96255	0.967156	0.962283	0.958588	0.966586	0.961157	0.954948	0.96538	0.962181	0.95942	0.965734	0.967154	0.956735	0.968442	0.963942	0.966464	0.971608	0.967183
LDM_1_trunk	0.953605	0.943499	0.964848	0.95655	0.953877	0.96112	0.950161	0.962942	0.96649	0.959308	0.964331	0.950832	0.962365	0.956824	0.966883	0.961325	0.953565	0.962135	0.949886	0.968707	0.969627	0.953019	0.964853	0.971018	0.970669	0.968887	0.962201	0.965933	0.961758	0.963107	0.961454	0.951575	0.968194	0.960333	0.957937	0.963829	0.95058	0.956268	0.958391	0.952342	0.954668	0.958009	0.955456	0.958329	0.965013	0.954732	0.974524	0.969296	0.973358
LDM_2_trunk	0.939489	0.932416	0.951218	0.949688	0.953081	0.961731	0.957609	0.962376	0.963923	0.963714	0.960741	0.963203	0.964891	0.957652	0.966823	0.964553	0.956995	0.961101	0.958776	0.951633	0.964598	0.955603	0.965351	0.962307	0.956887	0.963588	0.962864	0.966318	0.96675	0.95943	0.958513	0.95627	0.954101	0.950555	0.958779	0.959979	0.95594	0.955937	0.958182	0.957672	0.952714	0.956287	0.96255	0.96078	0.961977	0.959115	0.958535	0.96462	0.957307
RA_1_trunk	0.961483	0.946759	0.971794	0.963866	0.961794	0.967249	0.951254	0.965446	0.965161	0.955753	0.967209	0.954074	0.959343	0.96613	0.967309	0.95899	0.964668	0.963394	0.951308	0.974283	0.970482	0.96474	0.968321	0.965522	0.970296	0.964095	0.961907	0.96789	0.95643	0.961512	0.96572	0.955601	0.97315	0.960731	0.960767	0.964829	0.952589	0.957352	0.963368	0.955084	0.967627	0.966671	0.961279	0.961344	0.969755	0.955063	0.969215	0.969165	0.971787
RA_2_trunk	0.956173	0.950118	0.966591	0.967712	0.958162	0.970071	0.950979	0.960724	0.970174	0.9569	0.961672	0.958966	0.959978	0.961514	0.971394	0.957877	0.961412	0.967052	0.952334	0.969503	0.973689	0.959511	0.971803	0.966613	0.964292	0.968815	0.957601	0.97245	0.956402	0.957504	0.972178	0.956524	0.969019	0.963651	0.958646	0.971477	0.952197	0.954385	0.967946	0.956439	0.964179	0.971317	0.962976	0.958631	0.974629	0.954246	0.962471	0.97285	0.964415
RA_3_trunk	0.951189	0.940964	0.961367	0.957424	0.959704	0.96476	0.963819	0.963974	0.961231	0.967089	0.962746	0.960326	0.968161	0.96419	0.966045	0.969227	0.964734	0.960067	0.963344	0.962654	0.966562	0.961886	0.9655	0.969306	0.960885	0.959701	0.961166	0.96692	0.966172	0.962103	0.964321	0.967561	0.96385	0.956612	0.963376	0.963791	0.963643	0.958096	0.961946	0.965213	0.963521	0.962195	0.971848	0.960175	0.965476	0.96474	0.958761	0.964891	0.959848
RF_1_hindlimb	0.942535	0.929533	0.954157	0.943424	0.957805	0.954403	0.957652	0.965727	0.954342	0.961494	0.962303	0.955032	0.959895	0.962329	0.958476	0.962857	0.960028	0.953075	0.954656	0.956506	0.957341	0.958183	0.955718	0.955597	0.960302	0.951262	0.959889	0.955557	0.961372	0.965898	0.955708	0.957758	0.956567	0.950017	0.963102	0.956224	0.956643	0.961293	0.954738	0.958454	0.9573	0.951172	0.958296	0.958705	0.954604	0.95581	0.957917	0.954587	0.958422
RF_2_hindlimb	0.955026	0.945073	0.963941	0.963192	0.958159	0.968438	0.955403	0.960563	0.964184	0.955783	0.959219	0.962	0.958882	0.961843	0.970802	0.95792	0.962719	0.966953	0.95619	0.96316	0.969938	0.960933	0.972099	0.961911	0.961627	0.964263	0.957039	0.970323	0.957352	0.9559	0.970048	0.95901	0.963289	0.961259	0.960144	0.968042	0.954054	0.955391	0.968117	0.958537	0.964213	0.970714	0.96476	0.955508	0.96845	0.95684	0.955834	0.96786	0.960042
RF_3_hindlimb	0.938541	0.928641	0.948867	0.945475	0.949159	0.95537	0.960466	0.955401	0.952868	0.961154	0.95481	0.949897	0.962436	0.952958	0.959866	0.966917	0.953909	0.952011	0.957415	0.951287	0.96169	0.951813	0.9588	0.970571	0.957514	0.955956	0.964	0.960782	0.965772	0.959188	0.953508	0.959803	0.954224	0.946449	0.954553	0.954855	0.961856	0.951887	0.954212	0.957187	0.950008	0.949551	0.961538	0.946807	0.950249	0.961997	0.95359	0.958592	0.952737
SAR_1_hindlimb	0.950137	0.938008	0.95947	0.95053	0.961847	0.958824	0.959411	0.969554	0.960484	0.965762	0.96803	0.958632	0.965832	0.9653	0.961537	0.966072	0.961084	0.95718	0.957392	0.963881	0.961268	0.959766	0.958851	0.958072	0.963303	0.956295	0.960868	0.957989	0.963387	0.970294	0.960702	0.961599	0.963107	0.956451	0.966079	0.960102	0.957237	0.964702	0.958611	0.962588	0.961791	0.954573	0.961649	0.96506	0.961215	0.957747	0.962967	0.959576	0.964028
SAR_2_hindlimb	0.952002	0.944913	0.960016	0.959312	0.956179	0.969671	0.955488	0.95906	0.970196	0.959841	0.95999	0.95971	0.960242	0.957864	0.972832	0.961617	0.955522	0.968188	0.953456	0.965101	0.975612	0.953932	0.971952	0.967894	0.965191	0.967338	0.959957	0.972271	0.960123	0.962454	0.971499	0.958349	0.964743	0.964419	0.958262	0.97142	0.956368	0.957921	0.969926	0.957197	0.956407	0.964063	0.958584	0.952576	0.968598	0.956345	0.963289	0.971127	0.963444
SAR_3_hindlimb	0.94414	0.93519	0.953632	0.950654	0.957365	0.958909	0.967445	0.963791	0.955662	0.96856	0.959816	0.957694	0.968674	0.962178	0.958993	0.971483	0.961531	0.954184	0.964359	0.956191	0.960974	0.959235	0.957048	0.961642	0.956461	0.951848	0.959062	0.957791	0.967467	0.9626	0.957621	0.969583	0.957148	0.951405	0.964448	0.957648	0.969012	0.959969	0.957052	0.967719	0.957519	0.952586	0.967231	0.956933	0.955785	0.964029	0.952817	0.955971	0.953984
TIC_1_hindlimb	0.95707	0.943599	0.965002	0.955518	0.965746	0.962271	0.961756	0.971198	0.963841	0.965669	0.970121	0.961632	0.967082	0.968277	0.962654	0.964949	0.964523	0.960079	0.9619	0.967782	0.963511	0.965363	0.962149	0.960349	0.964998	0.95844	0.96312	0.963396	0.965946	0.970389	0.965092	0.965056	0.971283	0.959088	0.973401	0.964954	0.961998	0.970911	0.962516	0.967773	0.965663	0.957696	0.964454	0.968843	0.96385	0.958821	0.962827	0.960034	0.966409
TIC_2_hindlimb	0.947826	0.939568	0.95626	0.956255	0.957862	0.965219	0.960591	0.963436	0.962475	0.964926	0.960764	0.966475	0.964647	0.961361	0.964969	0.96475	0.961263	0.962443	0.960056	0.95686	0.965299	0.960009	0.965673	0.957035	0.95875	0.958762	0.958316	0.965023	0.964097	0.963228	0.964556	0.965266	0.959506	0.957548	0.966866	0.964419	0.962108	0.961958	0.965619	0.965445	0.958875	0.95843	0.964185	0.95875	0.962905	0.959483	0.954258	0.96221	0.956805
TIC_3_hindlimb	0.954827	0.94552	0.958194	0.953251	0.958564	0.961688	0.961994	0.963614	0.961941	0.970399	0.962128	0.961391	0.968757	0.961153	0.961737	0.966875	0.957701	0.958599	0.961587	0.961855	0.960493	0.957973	0.960296	0.959748	0.957293	0.953004	0.950904	0.960494	0.966069	0.963421	0.963624	0.966796	0.962526	0.958709	0.965694	0.964053	0.961475	0.961718	0.96118	0.970096	0.9599	0.956524	0.965821	0.96185	0.964276	0.960088	0.956112	0.959186	0.958369
SOL_1_hindlimb	0.970775	0.957928	0.976105	0.96945	0.964036	0.969329	0.952409	0.966629	0.968601	0.958757	0.967359	0.957817	0.963349	0.965403	0.969282	0.959465	0.963609	0.966677	0.953277	0.979208	0.97391	0.964385	0.970904	0.9677	0.972761	0.968262	0.961871	0.971323	0.958446	0.965228	0.971541	0.960039	0.980581	0.969733	0.968792	0.969817	0.955626	0.963852	0.968431	0.96156	0.968008	0.967947	0.962218	0.962202	0.971083	0.954127	0.970438	0.971062	0.973805
SOL_2_hindlimb	0.962958	0.956841	0.969845	0.971359	0.959451	0.975019	0.955949	0.96229	0.975482	0.960171	0.962339	0.963614	0.964096	0.961149	0.974282	0.961143	0.960171	0.971259	0.956074	0.97221	0.979076	0.959919	0.975019	0.969499	0.968166	0.971904	0.959598	0.975527	0.960089	0.960947	0.97368	0.960516	0.973784	0.969234	0.964565	0.973375	0.956628	0.960724	0.972837	0.961454	0.963058	0.970613	0.963135	0.958157	0.974771	0.955808	0.965391	0.974594	0.967787
SOL_3_hindlimb	0.967706	0.955353	0.974676	0.967234	0.961878	0.968116	0.951431	0.965372	0.968732	0.956784	0.966925	0.956036	0.962925	0.963071	0.966665	0.95833	0.960192	0.965432	0.951563	0.977563	0.972344	0.962482	0.968059	0.966718	0.971497	0.967709	0.959831	0.969041	0.956807	0.96305	0.96959	0.956903	0.978623	0.967928	0.965245	0.967835	0.952822	0.960965	0.965618	0.96016	0.965633	0.966179	0.960055	0.961106	0.969271	0.953547	0.970849	0.969137	0.973319
VL_1_hindlimb	0.946507	0.934499	0.958042	0.947958	0.961699	0.957302	0.95667	0.96791	0.955815	0.960845	0.963426	0.955792	0.960497	0.966866	0.962417	0.963064	0.963169	0.956904	0.956763	0.959445	0.959126	0.96367	0.96159	0.959182	0.963929	0.954978	0.962479	0.960285	0.963834	0.966488	0.958038	0.958692	0.959035	0.951909	0.964072	0.957819	0.956366	0.961817	0.956629	0.959507	0.962361	0.954937	0.962179	0.960274	0.956509	0.956273	0.959359	0.95797	0.959879
VL_2_hindlimb	0.955152	0.947054	0.964684	0.964463	0.960161	0.97207	0.95537	0.962403	0.971354	0.959593	0.962645	0.962193	0.962389	0.961477	0.976286	0.9617	0.961136	0.971058	0.956743	0.967349	0.977878	0.960557	0.976861	0.970895	0.968003	0.974278	0.963631	0.976986	0.963005	0.961448	0.972209	0.957837	0.967736	0.96508	0.960938	0.972577	0.955553	0.956851	0.971837	0.958339	0.962354	0.971841	0.963922	0.956164	0.971083	0.958936	0.964446	0.976157	0.966241
VL_3_hindlimb	0.934244	0.92548	0.945024	0.941049	0.94847	0.952081	0.962366	0.956902	0.950787	0.963758	0.954285	0.952091	0.963251	0.954331	0.955994	0.968226	0.953884	0.94925	0.959751	0.946903	0.957499	0.951494	0.954625	0.965855	0.956103	0.952305	0.961266	0.955631	0.967558	0.958364	0.9499	0.961572	0.949366	0.943409	0.955179	0.951463	0.962683	0.952546	0.950351	0.958629	0.947889	0.945491	0.961264	0.948774	0.948092	0.962696	0.953228	0.954369	0.95118
GAS.L_1_hindlimb	0.962923	0.950256	0.973838	0.964766	0.963864	0.96712	0.955928	0.966853	0.96799	0.959018	0.967843	0.955539	0.96345	0.965541	0.970026	0.961945	0.962746	0.967029	0.954822	0.977681	0.975428	0.963984	0.970163	0.972293	0.976979	0.9709	0.966815	0.971506	0.962184	0.966933	0.968645	0.958811	0.977162	0.967587	0.966353	0.969093	0.956172	0.962737	0.9659	0.959291	0.96584	0.966324	0.961278	0.96123	0.968813	0.957166	0.973598	0.971842	0.974504
GAS.L_2_hindlimb	0.958138	0.960111	0.962141	0.963369	0.95329	0.965709	0.950801	0.955625	0.964367	0.954099	0.95508	0.956953	0.957352	0.954923	0.968778	0.955521	0.956317	0.966129	0.950916	0.963482	0.974573	0.955039	0.971827	0.965942	0.963588	0.96996	0.956255	0.970176	0.955641	0.953005	0.968492	0.954347	0.965897	0.962957	0.956281	0.968307	0.952305	0.952242	0.966822	0.954693	0.956104	0.966922	0.959067	0.950356	0.967054	0.954328	0.960486	0.97259	0.960976
GAS.L_3_hindlimb	0.953682	0.943249	0.959879	0.958884	0.949232	0.956131	0.952202	0.949229	0.959861	0.95203	0.95215	0.948221	0.958852	0.949042	0.960275	0.954657	0.948282	0.958889	0.953141	0.964128	0.966331	0.947915	0.961695	0.968155	0.961515	0.96325	0.950914	0.962244	0.957124	0.950051	0.963773	0.955164	0.965248	0.960575	0.95339	0.964731	0.951531	0.947855	0.95755	0.956394	0.952859	0.96166	0.961108	0.949325	0.962714	0.958024	0.959775	0.966536	0.96081
GRA_1_hindlimb	0.950379	0.937017	0.960384	0.950929	0.962216	0.956625	0.957318	0.967282	0.957995	0.960204	0.966448	0.955003	0.961243	0.966487	0.960096	0.961405	0.960053	0.956419	0.955415	0.965361	0.960691	0.961442	0.958941	0.956162	0.963755	0.954489	0.96032	0.958384	0.960702	0.968121	0.961349	0.960926	0.963019	0.955596	0.965393	0.960889	0.956768	0.963496	0.958164	0.961249	0.96336	0.954984	0.961237	0.963826	0.959748	0.95651	0.962259	0.958639	0.964301
GRA_2_hindlimb	0.946749	0.938668	0.955374	0.954339	0.960031	0.964674	0.960791	0.964148	0.967175	0.965881	0.962819	0.965913	0.966726	0.962079	0.968342	0.965861	0.959689	0.964224	0.959803	0.958921	0.969224	0.957948	0.967499	0.962647	0.958876	0.963721	0.962095	0.968611	0.966104	0.963972	0.966415	0.962178	0.96118	0.95777	0.964259	0.967541	0.95945	0.960289	0.964755	0.964373	0.958684	0.960284	0.964671	0.961279	0.966629	0.960098	0.95777	0.966536	0.958843
GRA_3_hindlimb	0.94621	0.938677	0.952339	0.950007	0.951891	0.956154	0.961145	0.957796	0.960958	0.966887	0.957741	0.955239	0.968461	0.953486	0.959022	0.967474	0.95074	0.955388	0.961753	0.957274	0.962346	0.949027	0.955925	0.965741	0.95678	0.957672	0.954764	0.957983	0.966644	0.958467	0.95923	0.963024	0.959194	0.956374	0.958078	0.961659	0.961487	0.954467	0.955802	0.963436	0.950197	0.952946	0.9638	0.955499	0.960393	0.96229	0.959413	0.961371	0.959154
ST_1_hindlimb	0.965821	0.952391	0.976081	0.967779	0.965133	0.970734	0.955074	0.969609	0.969953	0.96015	0.970347	0.958078	0.96347	0.968306	0.971511	0.962367	0.966062	0.967309	0.955116	0.979292	0.975454	0.966648	0.972909	0.970021	0.975664	0.970332	0.965336	0.971589	0.960077	0.966036	0.970061	0.95829	0.978352	0.967534	0.966565	0.968835	0.956606	0.962279	0.969395	0.959408	0.969696	0.969595	0.963835	0.963361	0.971673	0.956542	0.972083	0.97213	0.974811
ST_2_hindlimb	0.960164	0.954474	0.968022	0.968247	0.958374	0.975405	0.954314	0.964229	0.979108	0.964173	0.966068	0.967488	0.96816	0.960323	0.977325	0.963326	0.958823	0.973536	0.95593	0.970077	0.97962	0.958071	0.977328	0.971677	0.967194	0.977144	0.959326	0.976677	0.964048	0.961466	0.972963	0.957943	0.971022	0.968517	0.961981	0.974478	0.954843	0.958585	0.972059	0.960412	0.959848	0.970718	0.964271	0.962531	0.978186	0.958449	0.970072	0.978257	0.970949
ST_3_hindlimb	0.950184	0.937503	0.959538	0.957991	0.950228	0.960935	0.954892	0.953477	0.957755	0.953558	0.956036	0.94745	0.959442	0.953563	0.961447	0.959381	0.955012	0.956006	0.953115	0.961958	0.968317	0.954347	0.96321	0.972081	0.961171	0.962097	0.960811	0.965833	0.956146	0.953936	0.959947	0.957091	0.964909	0.955	0.954294	0.958467	0.957909	0.949332	0.958885	0.955526	0.954273	0.959651	0.962385	0.945199	0.957127	0.957446	0.957706	0.963746	0.960426
PM_1_hindlimb	0.96189	0.949484	0.972088	0.964204	0.962595	0.96959	0.953543	0.968266	0.967945	0.958086	0.969144	0.956011	0.96131	0.96657	0.969969	0.96253	0.964065	0.965985	0.953964	0.975853	0.973022	0.965004	0.971022	0.968688	0.972571	0.967858	0.966118	0.969782	0.959421	0.966218	0.966087	0.956609	0.973534	0.962411	0.963599	0.965395	0.954561	0.961547	0.965195	0.956692	0.966756	0.965843	0.960684	0.961133	0.967998	0.955812	0.971471	0.970288	0.974074
PM_2_hindlimb	0.956948	0.95036	0.967369	0.970494	0.957725	0.973921	0.951623	0.959705	0.970452	0.953447	0.960411	0.959603	0.95994	0.958059	0.972257	0.958627	0.960048	0.967764	0.952011	0.968428	0.979287	0.960127	0.974401	0.969534	0.965436	0.97375	0.963853	0.975471	0.95596	0.958007	0.967371	0.955174	0.969527	0.964458	0.959085	0.966535	0.953248	0.954084	0.966988	0.954535	0.961671	0.969106	0.960487	0.952959	0.96833	0.9547	0.964036	0.974643	0.966057
PM_3_hindlimb	0.953816	0.945115	0.964076	0.962464	0.953464	0.966313	0.956982	0.956591	0.962882	0.957976	0.956237	0.952833	0.962524	0.955545	0.966154	0.964417	0.957605	0.961451	0.956892	0.964969	0.973612	0.956238	0.968028	0.974592	0.965222	0.966478	0.959683	0.967126	0.960721	0.956016	0.962559	0.960065	0.965311	0.960706	0.956383	0.961289	0.959936	0.951137	0.961841	0.95689	0.95788	0.963449	0.964456	0.948318	0.962252	0.960371	0.961818	0.968326	0.963009
TFL_1_hindlimb	0.946141	0.934201	0.957666	0.947582	0.960615	0.959687	0.958784	0.973583	0.962907	0.969135	0.970736	0.961487	0.968999	0.966807	0.963804	0.967927	0.963044	0.959166	0.958284	0.959667	0.960281	0.962915	0.961453	0.960613	0.962256	0.958619	0.965087	0.961319	0.96844	0.970353	0.957742	0.960011	0.960551	0.95198	0.966781	0.959951	0.958412	0.964981	0.957032	0.961727	0.959643	0.95387	0.963103	0.969197	0.961876	0.959111	0.964899	0.95986	0.965651
TFL_2_hindlimb	0.955006	0.949302	0.963665	0.963273	0.957062	0.974063	0.95401	0.963054	0.978841	0.963545	0.964236	0.965353	0.965462	0.959478	0.975762	0.963701	0.957324	0.973029	0.955214	0.967189	0.97757	0.956004	0.975164	0.970773	0.966649	0.972977	0.96014	0.975328	0.962963	0.962826	0.971544	0.956807	0.967533	0.965902	0.960315	0.973375	0.954487	0.958623	0.971317	0.958387	0.958148	0.968436	0.960839	0.959796	0.974942	0.957522	0.968648	0.976165	0.969011
TFL_3_hindlimb	0.933273	0.928134	0.943345	0.940205	0.94786	0.951671	0.962169	0.957523	0.949471	0.964592	0.954812	0.950795	0.963874	0.952663	0.953698	0.968559	0.953382	0.948915	0.958216	0.945751	0.956346	0.950515	0.951617	0.961588	0.952902	0.950098	0.957503	0.952403	0.965154	0.957834	0.948006	0.961778	0.947572	0.941786	0.955403	0.949524	0.962325	0.952046	0.948956	0.958877	0.946958	0.943134	0.961107	0.947433	0.947055	0.962535	0.950741	0.952395	0.9496
BF_1_hindlimb	0.950014	0.935305	0.960237	0.950515	0.963739	0.96122	0.957831	0.970316	0.958507	0.962543	0.966654	0.959407	0.963033	0.970572	0.964903	0.963378	0.9682	0.959161	0.95757	0.962232	0.960204	0.968098	0.964547	0.960559	0.964329	0.955732	0.965463	0.963528	0.964301	0.966765	0.959784	0.959423	0.962415	0.951083	0.966035	0.960769	0.956878	0.963737	0.959826	0.960943	0.967379	0.95875	0.966242	0.964831	0.960991	0.958861	0.961633	0.960705	0.962358
BF_2_hindlimb	0.958455	0.951622	0.963726	0.962281	0.956291	0.969156	0.95062	0.959197	0.970368	0.958271	0.959827	0.960972	0.959963	0.960209	0.973195	0.956724	0.957843	0.969462	0.953191	0.966671	0.970014	0.957319	0.973466	0.964253	0.963491	0.96605	0.95268	0.97218	0.95828	0.95678	0.971641	0.954771	0.966095	0.963912	0.95676	0.972258	0.950414	0.954194	0.969163	0.95795	0.961396	0.97175	0.962028	0.957125	0.97542	0.954906	0.961707	0.97315	0.9643
BF_3_hindlimb	0.947808	0.938097	0.957201	0.953319	0.958009	0.959864	0.965152	0.962824	0.958565	0.965115	0.960937	0.958657	0.968247	0.962385	0.962397	0.969038	0.962706	0.957383	0.965091	0.958452	0.962698	0.961863	0.963563	0.966983	0.960185	0.956539	0.960117	0.962834	0.969131	0.959989	0.961763	0.966807	0.958887	0.953424	0.960866	0.960791	0.964061	0.955971	0.959303	0.966029	0.960912	0.960072	0.972375	0.957895	0.960507	0.967402	0.955561	0.96211	0.957626
SM_1_hindlimb	0.95746	0.946103	0.966994	0.958391	0.957324	0.966427	0.95225	0.965175	0.969093	0.960416	0.96632	0.956522	0.963906	0.961495	0.970641	0.962508	0.958644	0.966263	0.95332	0.970463	0.972477	0.958827	0.969812	0.972268	0.974077	0.970589	0.965637	0.969835	0.963485	0.964394	0.964711	0.954843	0.97052	0.962697	0.961451	0.966646	0.953339	0.959287	0.963846	0.956091	0.960134	0.962628	0.959705	0.960494	0.967816	0.957777	0.974203	0.971865	0.974707
SM_2_hindlimb	0.960013	0.953881	0.969263	0.969643	0.960747	0.975206	0.955791	0.964086	0.974588	0.961752	0.964546	0.964476	0.964365	0.963015	0.975277	0.962999	0.962453	0.972805	0.957138	0.970648	0.980071	0.961597	0.977554	0.970263	0.969326	0.976007	0.962065	0.975705	0.962183	0.962054	0.973475	0.959862	0.971517	0.969718	0.962543	0.972354	0.957854	0.958469	0.973726	0.960304	0.962445	0.972653	0.964335	0.959343	0.973806	0.959	0.967337	0.976846	0.969065
SM_3_hindlimb	0.94856	0.941267	0.958581	0.955754	0.949291	0.960422	0.95355	0.955358	0.965247	0.960356	0.957077	0.950058	0.965674	0.951395	0.965344	0.96399	0.949923	0.961157	0.954215	0.963387	0.970324	0.94895	0.96485	0.97853	0.96539	0.969492	0.960788	0.965875	0.964696	0.956798	0.961765	0.955701	0.963723	0.958576	0.953836	0.963547	0.957001	0.950321	0.958075	0.954836	0.950593	0.959149	0.961039	0.950279	0.962938	0.961666	0.967387	0.970459	0.964858
ADD_1_hindlimb	0.95014	0.935784	0.961321	0.952098	0.962015	0.955993	0.955959	0.965697	0.954257	0.957843	0.962901	0.954705	0.959814	0.967426	0.959446	0.959077	0.964243	0.956373	0.957866	0.963595	0.959123	0.964538	0.959549	0.955283	0.962157	0.953803	0.959032	0.957163	0.961069	0.96322	0.960242	0.959412	0.961444	0.955547	0.965367	0.960158	0.957174	0.960941	0.957294	0.960644	0.96587	0.957734	0.962037	0.961783	0.958572	0.957635	0.956982	0.957131	0.960552
ADD_2_hindlimb	0.945052	0.936531	0.953374	0.9521	0.956068	0.962992	0.957102	0.962606	0.962196	0.963887	0.960653	0.963389	0.962648	0.960876	0.965792	0.961821	0.959441	0.962813	0.959016	0.95616	0.964445	0.958994	0.966985	0.957934	0.959052	0.960481	0.959158	0.964546	0.964193	0.961953	0.962053	0.960582	0.956386	0.953473	0.960772	0.963513	0.956658	0.957361	0.961435	0.960904	0.958633	0.960697	0.963474	0.959498	0.963851	0.960063	0.956698	0.964606	0.957477
ADD_3_hindlimb	0.94044	0.930397	0.949573	0.94541	0.952437	0.955949	0.962749	0.958364	0.953545	0.964383	0.956344	0.95339	0.965754	0.957828	0.959791	0.969644	0.956105	0.953795	0.959983	0.952466	0.961676	0.955032	0.959124	0.967106	0.958403	0.954088	0.961552	0.958783	0.969084	0.960682	0.955952	0.964732	0.953026	0.948809	0.957823	0.956384	0.964404	0.955443	0.955639	0.96223	0.953538	0.951819	0.965331	0.951863	0.953176	0.966809	0.95397	0.958924	0.953687
GM_1_hindlimb	0.962464	0.951838	0.971641	0.964848	0.961668	0.968855	0.95401	0.967904	0.970583	0.960248	0.969405	0.958563	0.964363	0.965404	0.971504	0.962182	0.962769	0.967766	0.954707	0.975759	0.975744	0.963649	0.972944	0.972301	0.975243	0.972107	0.967108	0.972465	0.962504	0.965722	0.967839	0.956354	0.97526	0.964286	0.963995	0.968896	0.954464	0.961315	0.965736	0.958193	0.965426	0.967328	0.961961	0.962953	0.970744	0.958156	0.975221	0.974313	0.977154
GM_2_hindlimb	0.958084	0.952575	0.966561	0.965548	0.957348	0.971986	0.953024	0.962556	0.976743	0.961958	0.964363	0.963445	0.965619	0.959906	0.976839	0.962873	0.958337	0.973083	0.955152	0.970128	0.9803	0.956949	0.977404	0.972559	0.969149	0.9788	0.960768	0.975582	0.963808	0.962071	0.971915	0.956102	0.969192	0.968823	0.959623	0.973903	0.953196	0.957015	0.970856	0.957645	0.959956	0.971743	0.962344	0.959208	0.975817	0.959377	0.970604	0.981041	0.97063
GM_3_hindlimb	0.950698	0.940993	0.959163	0.955912	0.951685	0.959831	0.956657	0.95268	0.960241	0.957567	0.954673	0.948593	0.961663	0.952647	0.963586	0.961787	0.951477	0.959481	0.955882	0.963676	0.970904	0.950038	0.964863	0.975159	0.963815	0.964445	0.959055	0.96445	0.961348	0.955694	0.963031	0.958921	0.964609	0.959656	0.954851	0.964019	0.957402	0.949809	0.959965	0.956537	0.954113	0.96114	0.962699	0.948562	0.961164	0.961509	0.961554	0.969688	0.961981
EDL.H_1_hindlimb	0.958804	0.945475	0.969016	0.960738	0.963215	0.967752	0.95714	0.967471	0.965439	0.95933	0.967516	0.955946	0.961742	0.96538	0.971173	0.962704	0.963764	0.963643	0.953751	0.972537	0.97302	0.963324	0.970916	0.971599	0.972529	0.965346	0.967603	0.973485	0.960453	0.966742	0.969501	0.961163	0.976503	0.962171	0.969323	0.970003	0.960944	0.966958	0.967656	0.960622	0.963971	0.962395	0.961846	0.957972	0.965011	0.95459	0.96662	0.966826	0.96773
EDL.H_2_hindlimb	0.94395	0.936608	0.952446	0.950802	0.956032	0.961768	0.959573	0.962251	0.960414	0.963274	0.958131	0.963252	0.962189	0.958901	0.963296	0.963107	0.957576	0.959648	0.958141	0.953398	0.961845	0.955671	0.961385	0.954325	0.955225	0.955534	0.954572	0.961567	0.96365	0.961892	0.962632	0.962994	0.956586	0.955078	0.964845	0.96388	0.960402	0.960987	0.962801	0.963151	0.954989	0.95499	0.960301	0.95658	0.959746	0.955608	0.951419	0.958772	0.953905
EDL.H_3_hindlimb	0.950914	0.940286	0.958166	0.953584	0.958848	0.959512	0.96643	0.964451	0.959355	0.968142	0.9635	0.960218	0.968766	0.962412	0.961234	0.969206	0.960794	0.958247	0.964278	0.959597	0.962613	0.958828	0.960898	0.964173	0.961101	0.955964	0.959891	0.961696	0.968879	0.964422	0.962761	0.969249	0.962765	0.956319	0.967398	0.96382	0.966698	0.962966	0.961403	0.970202	0.958969	0.956999	0.967917	0.958543	0.959823	0.963528	0.957438	0.958868	0.958724
FDS.H_1_hindlimb	0.955679	0.940138	0.964509	0.952855	0.966573	0.961999	0.961115	0.971798	0.959929	0.964666	0.968616	0.960577	0.964349	0.972474	0.963717	0.964141	0.968511	0.958811	0.959795	0.96649	0.961544	0.968952	0.962925	0.957747	0.963573	0.954139	0.961805	0.963007	0.964973	0.969167	0.965889	0.964197	0.967124	0.95591	0.971327	0.964204	0.959535	0.966588	0.962385	0.967174	0.968973	0.95914	0.966334	0.967835	0.962932	0.957794	0.958159	0.958373	0.961108
FDS.H_2_hindlimb	0.951922	0.942755	0.958184	0.955541	0.958779	0.962557	0.956129	0.961102	0.963772	0.961266	0.958655	0.96306	0.962628	0.961679	0.964671	0.957567	0.958574	0.959987	0.956789	0.96182	0.963454	0.95721	0.964522	0.954822	0.954078	0.957122	0.951775	0.96521	0.961276	0.958472	0.970141	0.959804	0.963062	0.957252	0.964495	0.970854	0.954497	0.959188	0.964443	0.963241	0.962215	0.963675	0.965733	0.961483	0.9687	0.95334	0.950306	0.962607	0.953837
FDS.H_3_hindlimb	0.943244	0.933989	0.950793	0.949325	0.953576	0.954732	0.965654	0.956441	0.952094	0.961157	0.9547	0.952431	0.964235	0.954854	0.956456	0.964759	0.954029	0.950791	0.959462	0.954944	0.96101	0.952716	0.955506	0.964073	0.95354	0.951739	0.958982	0.958927	0.963632	0.958945	0.958685	0.966344	0.959608	0.951336	0.961795	0.958266	0.965955	0.956734	0.955688	0.963085	0.953226	0.950447	0.964505	0.94966	0.951961	0.960482	0.950011	0.954269	0.950522
GAS.M_1_hindlimb	0.946566	0.931086	0.956361	0.946224	0.955415	0.954255	0.948947	0.957656	0.951073	0.951946	0.956685	0.951294	0.952384	0.959638	0.955158	0.949653	0.956807	0.952779	0.9502	0.958226	0.95188	0.955984	0.955192	0.946547	0.957843	0.944506	0.948713	0.954379	0.953067	0.954638	0.958182	0.954521	0.95828	0.949325	0.960883	0.958353	0.948203	0.957641	0.956246	0.955517	0.96053	0.952926	0.954026	0.956029	0.956425	0.947688	0.95018	0.949712	0.954489
GAS.M_2_hindlimb	0.951132	0.941936	0.957299	0.955413	0.958267	0.960502	0.955788	0.96103	0.95989	0.958941	0.95772	0.963327	0.960461	0.964353	0.962853	0.956623	0.961979	0.959396	0.957652	0.958871	0.959391	0.960167	0.96308	0.95201	0.951571	0.953016	0.949231	0.962081	0.959677	0.95489	0.967938	0.960676	0.959241	0.954285	0.961808	0.966675	0.954605	0.956691	0.962289	0.962367	0.963551	0.96368	0.966337	0.961288	0.967286	0.95417	0.947548	0.959566	0.952688
GAS.M_3_hindlimb	0.946102	0.935852	0.952433	0.948899	0.954993	0.953896	0.961282	0.957742	0.952554	0.961676	0.954494	0.956157	0.962302	0.959995	0.956311	0.960234	0.958542	0.95157	0.96183	0.954773	0.955301	0.955938	0.955278	0.954931	0.950032	0.947516	0.947728	0.955679	0.961561	0.953833	0.960189	0.965103	0.956608	0.949832	0.960707	0.959887	0.95867	0.955231	0.955585	0.965566	0.959141	0.95563	0.968483	0.957404	0.958445	0.959064	0.945932	0.953458	0.948604
VI_1_hindlimb	0.949548	0.934636	0.961512	0.951465	0.96301	0.958884	0.95678	0.966509	0.953027	0.958254	0.962361	0.957044	0.958146	0.967066	0.95875	0.958204	0.966614	0.955484	0.9571	0.961823	0.957194	0.965127	0.958795	0.952454	0.960486	0.949263	0.958036	0.957596	0.958065	0.961782	0.957818	0.959844	0.961011	0.951855	0.965767	0.956465	0.955252	0.961978	0.955961	0.959752	0.966414	0.957106	0.96206	0.960418	0.956054	0.953487	0.953201	0.953429	0.957313
VI_2_hindlimb	0.950428	0.941898	0.961003	0.960256	0.962176	0.968181	0.961359	0.965444	0.965066	0.963315	0.962116	0.966138	0.964592	0.965231	0.971785	0.964734	0.965215	0.966182	0.961066	0.961311	0.970682	0.963749	0.972848	0.962998	0.962625	0.965807	0.962077	0.97108	0.964698	0.962138	0.967613	0.963485	0.96185	0.959557	0.964447	0.968349	0.960121	0.960405	0.968649	0.963173	0.964067	0.967241	0.968824	0.959884	0.966987	0.961516	0.95732	0.968998	0.95955
VI_3_hindlimb	0.953585	0.942093	0.960026	0.956852	0.958007	0.958514	0.959415	0.96058	0.955483	0.960764	0.957629	0.957626	0.963272	0.965785	0.961155	0.961613	0.964751	0.954739	0.960363	0.960056	0.958701	0.964164	0.96064	0.958842	0.954352	0.95179	0.952426	0.96045	0.961165	0.955058	0.96285	0.964589	0.959354	0.95242	0.959524	0.959771	0.959249	0.952631	0.95866	0.964123	0.966838	0.962504	0.972007	0.958296	0.962729	0.959552	0.948798	0.95711	0.9523
VM_1_hindlimb	0.94595	0.932005	0.958845	0.948834	0.961237	0.956347	0.958886	0.969956	0.954193	0.961805	0.965076	0.955839	0.960994	0.966954	0.96162	0.964212	0.964503	0.954865	0.95871	0.960147	0.958989	0.964492	0.959313	0.957154	0.963341	0.953756	0.96339	0.959336	0.964072	0.968233	0.956848	0.961011	0.959167	0.951939	0.96563	0.957727	0.95934	0.962961	0.956676	0.960956	0.963566	0.954347	0.961345	0.960671	0.95521	0.957633	0.958055	0.955897	0.959918
VM_2_hindlimb	0.945031	0.934088	0.954543	0.951831	0.957115	0.960886	0.954869	0.960777	0.956322	0.957273	0.955986	0.962045	0.956363	0.964224	0.963087	0.957793	0.964559	0.95876	0.957464	0.953042	0.957617	0.962295	0.964298	0.950228	0.951463	0.951389	0.951702	0.961517	0.958088	0.955296	0.962208	0.959048	0.952122	0.948929	0.958968	0.960205	0.954987	0.953541	0.961659	0.959163	0.963036	0.962978	0.965988	0.957083	0.960212	0.954626	0.945395	0.956873	0.948638
VM_3_hindlimb	0.95914	0.947278	0.964638	0.960691	0.959202	0.968928	0.959755	0.959752	0.966181	0.962555	0.960813	0.958589	0.965381	0.961798	0.971586	0.96223	0.960592	0.9628	0.959351	0.967063	0.971489	0.9587	0.971373	0.973054	0.962305	0.961216	0.9587	0.974451	0.963408	0.957165	0.970185	0.96212	0.969187	0.958283	0.96024	0.969224	0.956653	0.956123	0.965956	0.962883	0.96355	0.966511	0.970685	0.958331	0.969585	0.96004	0.958539	0.966813	0.961607
FDP.H_1_hindlimb	0.916089	0.895667	0.924518	0.91315	0.930488	0.926635	0.929658	0.932235	0.919887	0.92912	0.929865	0.927404	0.924274	0.934212	0.92712	0.924576	0.93418	0.924897	0.929052	0.92456	0.921555	0.93078	0.927383	0.91753	0.930931	0.912825	0.921934	0.927463	0.928781	0.928624	0.929369	0.931215	0.927408	0.918483	0.938132	0.931475	0.924317	0.933981	0.930091	0.930847	0.931617	0.923587	0.93087	0.928472	0.923941	0.924782	0.918734	0.918483	0.924328
FDP.H_3_hindlimb	0.948592	0.93757	0.956763	0.952644	0.957613	0.957448	0.963735	0.960704	0.95733	0.963987	0.958594	0.957259	0.967878	0.960834	0.961044	0.964256	0.959512	0.95578	0.96319	0.959868	0.962647	0.95821	0.960152	0.96396	0.955839	0.955886	0.958671	0.962077	0.967897	0.960127	0.963839	0.967302	0.961221	0.953346	0.965061	0.963486	0.96453	0.9589	0.959722	0.966709	0.959929	0.957462	0.971281	0.958429	0.96053	0.962959	0.951526	0.959002	0.952859
[truncated: 84 more columns]

## Sheet: c
Figure 3c HOX genes
Spearman’s correlation (upper panel)
	LIN_1_head	LIN_2_head	MAS_1_head	MAS_2_head	SUB_1_forelimb	SUB_2_forelimb	SUB_3_forelimb	DSP_1_forelimb	DSP_2_forelimb	DSP_3_forelimb	DAP_1_forelimb	DAP_2_forelimb	DAP_3_forelimb	TM_1_forelimb	TM_2_forelimb	TM_3_forelimb	ISP_1_forelimb	ISP_2_forelimb	ISP_3_forelimb	BB_1_forelimb	BB_2_forelimb	TB.M_1_forelimb	TB.M_2_forelimb	TB.M_3_forelimb	TB.LA_1_forelimb	TB.LA_2_forelimb	TB.LO_1_forelimb	TB.LO_2_forelimb	TB.LO_3_forelimb	FDP.F_1_forelimb	FDP.F_2_forelimb	FDP.F_3_forelimb	FDS.F_1_forelimb	FDS.F_2_forelimb	EDC_1_forelimb	EDC_2_forelimb	EDC_3_forelimb	EDL.F_1_forelimb	EDL.F_2_forelimb	EDL.F_3_forelimb	SSP_1_forelimb	SSP_2_forelimb	SSP_3_forelimb	PP_1_trunk	PP_2_trunk	PP_3_trunk	PS_1_trunk	PS_2_trunk	LD_1_trunk
LIN_1_head	1	0.961481	0.972162	0.948217	0.428548	0.498459	0.466086	0.352746	0.520869	0.514006	0.406042	0.461983	0.437492	0.30889	0.330587	0.59368	0.240463	0.706481	0.338611	0.64161	0.694824	0.511147	0.704095	0.669555	0.659649	0.671327	0.64477	0.348753	0.635136	0.47937	0.433229	0.419393	0.32783	0.621419	0.347488	0.441153	0.378352	0.252652	0.43875	0.410665	0.320109	0.416125	0.36136	0.719816	0.716202	0.75503	0.736309	0.721876	0.71343
LIN_2_head	0.961481	1	0.966004	0.976037	0.486456	0.545067	0.514469	0.411893	0.57151	0.563281	0.468092	0.513583	0.492585	0.379055	0.411963	0.626456	0.304613	0.722955	0.4068	0.67562	0.725463	0.549	0.736872	0.710436	0.688469	0.687466	0.682412	0.413549	0.676791	0.527122	0.483884	0.473987	0.385362	0.640191	0.409255	0.483779	0.421444	0.316189	0.497082	0.463878	0.382748	0.484984	0.433166	0.662031	0.739353	0.762528	0.752775	0.736267	0.740552
MAS_1_head	0.972162	0.966004	1	0.970122	0.451777	0.5226	0.484262	0.374204	0.556317	0.533153	0.433169	0.485747	0.464807	0.332837	0.370272	0.618729	0.262234	0.729508	0.368465	0.67042	0.713494	0.524732	0.719429	0.690652	0.679393	0.692253	0.669735	0.381807	0.655021	0.502064	0.451905	0.448624	0.342958	0.652783	0.364737	0.469796	0.395339	0.27129	0.472777	0.433038	0.349483	0.452068	0.385065	0.681734	0.74621	0.763565	0.750553	0.73727	0.735901
MAS_2_head	0.948217	0.976037	0.970122	1	0.398263	0.45589	0.417203	0.316289	0.485107	0.465703	0.380627	0.422404	0.407335	0.288152	0.320768	0.538556	0.212519	0.641926	0.315578	0.594748	0.637263	0.460992	0.660048	0.630979	0.612732	0.618124	0.609847	0.346469	0.602299	0.438243	0.404034	0.395809	0.305427	0.570139	0.329979	0.417081	0.342112	0.233761	0.415855	0.376693	0.293488	0.396965	0.338768	0.649033	0.663306	0.681233	0.670378	0.66054	0.659347
SUB_1_forelimb	0.428548	0.486456	0.451777	0.398263	1	0.976539	0.984701	0.987897	0.966776	0.982441	0.990426	0.989544	0.990255	0.979716	0.984204	0.940863	0.973703	0.882244	0.981704	0.935591	0.885791	0.956924	0.897272	0.879295	0.897499	0.866722	0.899109	0.943982	0.913356	0.983377	0.910845	0.949226	0.8844	0.912363	0.916212	0.832353	0.924999	0.919124	0.955472	0.949362	0.987009	0.985426	0.986922	0.463691	0.886148	0.804008	0.808533	0.750729	0.851619
SUB_2_forelimb	0.498459	0.545067	0.5226	0.45589	0.976539	1	0.981874	0.972529	0.980958	0.986758	0.980385	0.990096	0.980591	0.93469	0.945844	0.970249	0.93276	0.926578	0.944276	0.966474	0.939431	0.955404	0.9287	0.912874	0.927611	0.898099	0.930229	0.919725	0.921407	0.988006	0.888522	0.935628	0.853184	0.925201	0.882396	0.812809	0.894782	0.872652	0.941762	0.935552	0.943947	0.950457	0.946716	0.56441	0.938262	0.856564	0.865871	0.806125	0.913934
SUB_3_forelimb	0.466086	0.514469	0.484262	0.417203	0.984701	0.981874	1	0.978153	0.970159	0.994514	0.982396	0.992038	0.989545	0.950818	0.960093	0.971034	0.947216	0.913289	0.974815	0.9509	0.919007	0.955573	0.91156	0.9015	0.916878	0.884292	0.91367	0.914727	0.926684	0.982791	0.896773	0.944908	0.856875	0.926619	0.886986	0.820764	0.915286	0.886805	0.943987	0.943952	0.960446	0.96887	0.974127	0.503685	0.917517	0.847356	0.843389	0.787348	0.885361
DSP_1_forelimb	0.352746	0.411893	0.374204	0.316289	0.987897	0.972529	0.978153	1	0.96145	0.975676	0.991414	0.987691	0.988592	0.971542	0.972233	0.922999	0.975838	0.848303	0.972318	0.910073	0.859039	0.931569	0.859664	0.841021	0.859969	0.825004	0.861346	0.92849	0.872925	0.972694	0.879241	0.926524	0.858536	0.87401	0.891313	0.806348	0.899832	0.903149	0.932476	0.926903	0.981823	0.967078	0.97878	0.468769	0.860283	0.772804	0.78641	0.728443	0.82968
DSP_2_forelimb	0.520869	0.57151	0.556317	0.485107	0.966776	0.980958	0.970159	0.96145	1	0.980705	0.972377	0.986652	0.970962	0.920772	0.943297	0.961829	0.91255	0.936129	0.929151	0.969786	0.929403	0.938707	0.934802	0.909107	0.927399	0.908493	0.922562	0.907878	0.917988	0.969137	0.888917	0.919899	0.845338	0.934601	0.872488	0.830307	0.886203	0.867176	0.938656	0.925107	0.932922	0.952588	0.929794	0.577421	0.947916	0.874365	0.888979	0.843591	0.921315
DSP_3_forelimb	0.514006	0.563281	0.533153	0.465703	0.982441	0.986758	0.994514	0.975676	0.980705	1	0.982815	0.993269	0.988385	0.939201	0.951676	0.977051	0.931312	0.927498	0.96076	0.963173	0.935351	0.950566	0.926631	0.913748	0.923317	0.892689	0.922599	0.905774	0.931426	0.983613	0.888545	0.934487	0.843419	0.927848	0.873447	0.819746	0.898812	0.869991	0.937928	0.933837	0.951358	0.962746	0.965218	0.537523	0.937161	0.869403	0.869871	0.812587	0.909818
DAP_1_forelimb	0.406042	0.468092	0.433169	0.380627	0.990426	0.980385	0.982396	0.991414	0.972377	0.982815	1	0.991303	0.990815	0.961604	0.969859	0.938315	0.964254	0.868226	0.969936	0.927633	0.878614	0.932837	0.879603	0.861891	0.876519	0.844095	0.881131	0.925813	0.88811	0.974196	0.88083	0.925743	0.856003	0.886075	0.887639	0.803057	0.896917	0.897466	0.929794	0.931979	0.971379	0.964466	0.973323	0.49229	0.883077	0.803364	0.811123	0.756731	0.858182
DAP_2_forelimb	0.461983	0.513583	0.485747	0.422404	0.989544	0.990096	0.992038	0.987691	0.986652	0.993269	0.991303	1	0.993326	0.956528	0.965769	0.96273	0.952583	0.910718	0.966437	0.955843	0.915039	0.952916	0.913978	0.894432	0.914334	0.882957	0.91184	0.925034	0.9176	0.986282	0.89618	0.939574	0.859981	0.921477	0.89146	0.826262	0.908319	0.89224	0.947378	0.939956	0.965657	0.970718	0.968355	0.530512	0.922013	0.840334	0.850346	0.79388	0.892536
DAP_3_forelimb	0.437492	0.492585	0.464807	0.407335	0.990255	0.980591	0.989545	0.988592	0.970962	0.988385	0.990815	0.993326	1	0.95918	0.965604	0.953142	0.957596	0.886131	0.975409	0.935761	0.893889	0.940677	0.893295	0.876359	0.89243	0.858396	0.895418	0.925244	0.906991	0.97909	0.885342	0.936833	0.853771	0.905697	0.887161	0.815363	0.906617	0.88925	0.937962	0.934628	0.9726	0.970298	0.977616	0.501862	0.897269	0.817372	0.819237	0.764833	0.858637
TM_1_forelimb	0.30889	0.379055	0.332837	0.288152	0.979716	0.93469	0.950818	0.971542	0.920772	0.939201	0.961604	0.956528	0.95918	1	0.988849	0.882313	0.990484	0.811214	0.975848	0.879273	0.818249	0.937108	0.837558	0.827633	0.84881	0.811648	0.852809	0.940548	0.870521	0.953287	0.905121	0.940089	0.893242	0.863253	0.926084	0.820939	0.922423	0.936324	0.945444	0.934929	0.993226	0.983832	0.983806	0.358685	0.809153	0.71823	0.73033	0.665967	0.772172
TM_2_forelimb	0.330587	0.411963	0.370272	0.320768	0.984204	0.945844	0.960093	0.972233	0.943297	0.951676	0.969859	0.965769	0.965604	0.988849	1	0.905204	0.981096	0.845484	0.975718	0.90405	0.84647	0.940319	0.865086	0.854227	0.872686	0.844296	0.874696	0.951627	0.890668	0.962503	0.920292	0.949694	0.904142	0.892802	0.930445	0.845641	0.932256	0.943811	0.960671	0.950216	0.988741	0.988671	0.980717	0.354446	0.838554	0.752209	0.759855	0.701913	0.80298
TM_3_forelimb	0.59368	0.626456	0.618729	0.538556	0.940863	0.970249	0.971034	0.922999	0.961829	0.977051	0.938315	0.96273	0.953142	0.882313	0.905204	1	0.865481	0.966446	0.910623	0.978086	0.973992	0.940459	0.949721	0.953211	0.952491	0.930066	0.952998	0.867772	0.949617	0.964014	0.872712	0.922724	0.814118	0.95094	0.837333	0.816617	0.878672	0.820538	0.92006	0.91478	0.896404	0.927576	0.912228	0.567774	0.969651	0.925342	0.91365	0.864118	0.944616
ISP_1_forelimb	0.240463	0.304613	0.262234	0.212519	0.973703	0.93276	0.947216	0.975838	0.91255	0.931312	0.964254	0.952583	0.957596	0.990484	0.981096	0.865481	1	0.781818	0.976397	0.853872	0.788042	0.918843	0.805661	0.791516	0.815703	0.778353	0.819221	0.937958	0.835237	0.944613	0.884938	0.926779	0.882146	0.838058	0.913808	0.790813	0.910415	0.933274	0.929806	0.926256	0.988945	0.967024	0.977961	0.345268	0.779629	0.679099	0.687109	0.622602	0.742557
ISP_2_forelimb	0.706481	0.722955	0.729508	0.641926	0.882244	0.926578	0.913289	0.848303	0.936129	0.927498	0.868226	0.910718	0.886131	0.811214	0.845484	0.966446	0.781818	1	0.833483	0.982808	0.987275	0.933827	0.985101	0.97397	0.984124	0.98014	0.972928	0.844707	0.964337	0.924498	0.884615	0.899117	0.814784	0.978042	0.830318	0.837334	0.867064	0.79214	0.91349	0.895565	0.824102	0.877093	0.832067	0.620063	0.985688	0.953909	0.947658	0.905956	0.9638
ISP_3_forelimb	0.338611	0.4068	0.368465	0.315578	0.981704	0.944276	0.974815	0.972318	0.929151	0.96076	0.969936	0.966437	0.975409	0.975848	0.975718	0.910623	0.976397	0.833483	1	0.889813	0.835814	0.934297	0.845419	0.834184	0.855571	0.818005	0.857537	0.928572	0.884763	0.956924	0.892278	0.943199	0.870109	0.878502	0.903953	0.810121	0.919094	0.91441	0.939499	0.940653	0.982442	0.974259	0.990477	0.382617	0.830315	0.748894	0.743491	0.685363	0.787071
BB_1_forelimb	0.64161	0.67562	0.67042	0.594748	0.935591	0.966474	0.9509	0.910073	0.969786	0.963173	0.927633	0.955843	0.935761	0.879273	0.90405	0.978086	0.853872	0.982808	0.889813	1	0.983119	0.954321	0.979142	0.960524	0.976141	0.963624	0.971697	0.886215	0.962395	0.965356	0.896861	0.921595	0.846586	0.971855	0.866332	0.852705	0.887274	0.839507	0.937144	0.925643	0.886828	0.922874	0.89031	0.612823	0.982651	0.937788	0.946212	0.899877	0.963503
BB_2_forelimb	0.694824	0.725463	0.713494	0.637263	0.885791	0.939431	0.919007	0.859039	0.929403	0.935351	0.878614	0.915039	0.893889	0.818249	0.84647	0.973992	0.788042	0.987275	0.835814	0.983119	1	0.927218	0.975958	0.974385	0.973433	0.959127	0.972818	0.8334	0.956393	0.933649	0.861999	0.890916	0.799238	0.951771	0.816638	0.812788	0.847696	0.777824	0.898688	0.888007	0.826128	0.87197	0.840921	0.624013	0.982998	0.954715	0.953137	0.905147	0.972247
TB.M_1_forelimb	0.511147	0.549	0.524732	0.460992	0.956924	0.955404	0.955573	0.931569	0.938707	0.950566	0.932837	0.952916	0.940677	0.937108	0.940319	0.940459	0.918843	0.933827	0.934297	0.954321	0.927218	1	0.952945	0.945789	0.965118	0.945955	0.960764	0.955424	0.969597	0.971477	0.968152	0.981228	0.934876	0.964199	0.955832	0.882574	0.966011	0.931504	0.984753	0.974115	0.936381	0.953717	0.932868	0.487998	0.909288	0.852048	0.849503	0.795383	0.881972
TB.M_2_forelimb	0.704095	0.736872	0.719429	0.660048	0.897272	0.9287	0.91156	0.859664	0.934802	0.926631	0.879603	0.913978	0.893295	0.837558	0.865086	0.949721	0.805661	0.985101	0.845419	0.979142	0.975958	0.952945	1	0.982389	0.990111	0.985702	0.983402	0.886305	0.980073	0.932114	0.918947	0.920502	0.864271	0.977715	0.880504	0.863909	0.895959	0.835969	0.935113	0.920817	0.842376	0.890411	0.849203	0.61002	0.963773	0.940777	0.934796	0.893355	0.946861
TB.M_3_forelimb	0.669555	0.710436	0.690652	0.630979	0.879295	0.912874	0.9015	0.841021	0.909107	0.913748	0.861891	0.894432	0.876359	0.827633	0.854227	0.953211	0.791516	0.97397	0.834184	0.960524	0.974385	0.945789	0.982389	1	0.985805	0.975125	0.986505	0.870866	0.981556	0.916119	0.918525	0.928922	0.859099	0.96065	0.868076	0.856417	0.895918	0.826372	0.926613	0.913726	0.829602	0.881707	0.841773	0.553979	0.949033	0.938325	0.919838	0.879335	0.934355
TB.LA_1_forelimb	0.659649	0.688469	0.679393	0.612732	0.897499	0.927611	0.916878	0.859969	0.927399	0.923317	0.876519	0.914334	0.89243	0.84881	0.872686	0.952491	0.815703	0.984124	0.855571	0.976141	0.973433	0.965118	0.990111	0.985805	1	0.991747	0.990981	0.896531	0.98865	0.93432	0.93891	0.94209	0.881841	0.983156	0.894058	0.878813	0.919646	0.855163	0.949631	0.93489	0.850337	0.897803	0.855005	0.575372	0.959245	0.926605	0.921354	0.877306	0.934738
TB.LA_2_forelimb	0.671327	0.687466	0.692253	0.618124	0.866722	0.898099	0.884292	0.825004	0.908493	0.892689	0.844095	0.882957	0.858396	0.811648	0.844296	0.930066	0.778353	0.98014	0.818005	0.963624	0.959127	0.945955	0.985702	0.975125	0.991747	1	0.983499	0.884397	0.97627	0.908914	0.933497	0.922594	0.881167	0.982797	0.885422	0.876489	0.910119	0.845714	0.934758	0.924949	0.81692	0.867866	0.815167	0.567033	0.945213	0.925943	0.917942	0.885499	0.920441
TB.LO_1_forelimb	0.64477	0.682412	0.669735	0.609847	0.899109	0.930229	0.91367	0.861346	0.922562	0.922599	0.881131	0.91184	0.895418	0.852809	0.874696	0.952998	0.819221	0.972928	0.857537	0.971697	0.972818	0.960764	0.983402	0.986505	0.990981	0.983499	1	0.904566	0.984367	0.939351	0.935843	0.94663	0.89158	0.968298	0.901354	0.860547	0.920215	0.862878	0.946176	0.944156	0.853093	0.895888	0.859613	0.548465	0.949438	0.918235	0.911853	0.872833	0.923986
TB.LO_2_forelimb	0.348753	0.413549	0.381807	0.346469	0.943982	0.919725	0.914727	0.92849	0.907878	0.905774	0.925813	0.925034	0.925244	0.940548	0.951627	0.867772	0.937958	0.844707	0.928572	0.886215	0.8334	0.955424	0.886305	0.870866	0.896531	0.884397	0.904566	1	0.912609	0.943227	0.9701	0.97643	0.97034	0.906742	0.983096	0.875677	0.974928	0.978512	0.979782	0.978017	0.942159	0.938829	0.92586	0.377991	0.811297	0.7343	0.734607	0.690434	0.767067
TB.LO_3_forelimb	0.635136	0.676791	0.655021	0.602299	0.913356	0.921407	0.926684	0.872925	0.917988	0.931426	0.88811	0.9176	0.906991	0.870521	0.890668	0.949617	0.835237	0.964337	0.884763	0.962395	0.956393	0.969597	0.980073	0.981556	0.98865	0.97627	0.984367	0.912609	1	0.936592	0.952325	0.95801	0.895749	0.976503	0.910494	0.889526	0.939297	0.877005	0.958366	0.9467	0.874285	0.915684	0.884509	0.516399	0.93561	0.911772	0.89735	0.849457	0.908338
FDP.F_1_forelimb	0.47937	0.527122	0.502064	0.438243	0.983377	0.988006	0.982791	0.972694	0.969137	0.983613	0.974196	0.986282	0.97909	0.953287	0.962503	0.964014	0.944613	0.924498	0.956924	0.965356	0.933649	0.971477	0.932114	0.916119	0.93432	0.908914	0.939351	0.943227	0.936592	1	0.916038	0.958668	0.889427	0.939316	0.915977	0.83662	0.926861	0.907414	0.964065	0.958964	0.957677	0.965128	0.960345	0.512663	0.924323	0.843058	0.85077	0.792411	0.895729
FDP.F_2_forelimb	0.433229	0.483884	0.451905	0.404034	0.910845	0.888522	0.896773	0.879241	0.888917	0.888545	0.88083	0.89618	0.885342	0.905121	0.920292	0.872712	0.884938	0.884615	0.892278	0.896861	0.861999	0.968152	0.918947	0.918525	0.93891	0.933497	0.935843	0.9701	0.952325	0.916038	1	0.979595	0.979154	0.93728	0.98084	0.912709	0.98984	0.968588	0.982109	0.977243	0.902447	0.922035	0.889701	0.365613	0.834504	0.790338	0.782013	0.740668	0.796301
FDP.F_3_forelimb	0.419393	0.473987	0.448624	0.395809	0.949226	0.935628	0.944908	0.926524	0.919899	0.934487	0.925743	0.939574	0.936833	0.940089	0.949694	0.922724	0.926779	0.899117	0.943199	0.921595	0.890916	0.981228	0.920502	0.928922	0.94209	0.922594	0.94663	0.97643	0.95801	0.958668	0.979595	1	0.957045	0.942906	0.966779	0.895474	0.98485	0.957769	0.990482	0.985543	0.940696	0.954582	0.938345	0.399934	0.865799	0.805625	0.792937	0.745619	0.82175
FDS.F_1_forelimb	0.32783	0.385362	0.342958	0.305427	0.8844	0.853184	0.856875	0.858536	0.845338	0.843419	0.856003	0.859981	0.853771	0.893242	0.904142	0.814118	0.882146	0.814784	0.870109	0.846586	0.799238	0.934876	0.864271	0.859099	0.881841	0.881167	0.89158	0.97034	0.895749	0.889427	0.979154	0.957045	1	0.881103	0.988741	0.886378	0.977618	0.983418	0.954561	0.971357	0.884693	0.888097	0.866637	0.307873	0.758563	0.722278	0.716851	0.693566	0.718131
FDS.F_2_forelimb	0.621419	0.640191	0.652783	0.570139	0.912363	0.925201	0.926619	0.87401	0.934601	0.927848	0.886075	0.921477	0.905697	0.863253	0.892802	0.95094	0.838058	0.978042	0.878502	0.971855	0.951771	0.964199	0.977715	0.96065	0.983156	0.982797	0.968298	0.906742	0.976503	0.939316	0.93728	0.942906	0.881103	1	0.898299	0.888811	0.929262	0.866537	0.958267	0.938437	0.875314	0.917344	0.871862	0.533399	0.947838	0.909083	0.898164	0.854507	0.913922
EDC_1_forelimb	0.347488	0.409255	0.364737	0.329979	0.916212	0.882396	0.886986	0.891313	0.872488	0.873447	0.887639	0.89146	0.887161	0.926084	0.930445	0.837333	0.913808	0.830318	0.903953	0.866332	0.816638	0.955832	0.880504	0.868076	0.894058	0.885422	0.901354	0.983096	0.910494	0.915977	0.98084	0.966779	0.988741	0.898299	1	0.877695	0.981779	0.986087	0.970631	0.978732	0.916931	0.917267	0.899685	0.336478	0.782005	0.731788	0.731277	0.695453	0.747511
EDC_2_forelimb	0.441153	0.483779	0.469796	0.417081	0.832353	0.812809	0.820764	0.806348	0.830307	0.819746	0.803057	0.826262	0.815363	0.820939	0.845641	0.816617	0.790813	0.837334	0.810121	0.852705	0.812788	0.882574	0.863909	0.856417	0.878813	0.876489	0.860547	0.875677	0.889526	0.83662	0.912709	0.895474	0.886378	0.888811	0.877695	1	0.899598	0.869886	0.904237	0.886231	0.825968	0.852585	0.806488	0.367863	0.793479	0.790812	0.790359	0.765466	0.751502
EDC_3_forelimb	0.378352	0.421444	0.395339	0.342112	0.924999	0.894782	0.915286	0.899832	0.886203	0.898812	0.896917	0.908319	0.906617	0.922423	0.932256	0.878672	0.910415	0.867064	0.919094	0.887274	0.847696	0.966011	0.895959	0.895918	0.919646	0.910119	0.920215	0.974928	0.939297	0.926861	0.98984	0.98485	0.977618	0.929262	0.981779	0.899598	1	0.977469	0.979691	0.984898	0.923193	0.931499	0.912507	0.338036	0.817666	0.771558	0.758823	0.71913	0.77099
EDL.F_1_forelimb	0.252652	0.316189	0.27129	0.233761	0.919124	0.872652	0.886805	0.903149	0.867176	0.869991	0.897466	0.89224	0.88925	0.936324	0.943811	0.820538	0.933274	0.79214	0.91441	0.839507	0.777824	0.931504	0.835969	0.826372	0.855163	0.845714	0.862878	0.978512	0.877005	0.907414	0.968588	0.957769	0.983418	0.866537	0.986087	0.869886	0.977469	1	0.958794	0.972077	0.929453	0.92012	0.909501	0.267676	0.747674	0.687741	0.689485	0.650872	0.710269
EDL.F_2_forelimb	0.43875	0.497082	0.472777	0.415855	0.955472	0.941762	0.943987	0.932476	0.938656	0.937928	0.929794	0.947378	0.937962	0.945444	0.960671	0.92006	0.929806	0.91349	0.939499	0.937144	0.898688	0.984753	0.935113	0.926613	0.949631	0.934758	0.946176	0.979782	0.958366	0.964065	0.982109	0.990482	0.954561	0.958267	0.970631	0.904237	0.979691	0.958794	1	0.982213	0.9465	0.963962	0.935103	0.418394	0.88186	0.81127	0.812479	0.759904	0.842553
EDL.F_3_forelimb	0.410665	0.463878	0.433038	0.376693	0.949362	0.935552	0.943952	0.926903	0.925107	0.933837	0.931979	0.939956	0.934628	0.934929	0.950216	0.91478	0.926256	0.895565	0.940653	0.925643	0.888007	0.974115	0.920817	0.913726	0.93489	0.924949	0.944156	0.978017	0.9467	0.958964	0.977243	0.985543	0.971357	0.938437	0.978732	0.886231	0.984898	0.972077	0.982213	1	0.934811	0.942348	0.931263	0.3953	0.858602	0.812267	0.804861	0.768684	0.821318
SSP_1_forelimb	0.320109	0.382748	0.349483	0.293488	0.987009	0.943947	0.960446	0.981823	0.932922	0.951358	0.971379	0.965657	0.9726	0.993226	0.988741	0.896404	0.988945	0.824102	0.982442	0.886828	0.826128	0.936381	0.842376	0.829602	0.850337	0.81692	0.853093	0.942159	0.874285	0.957677	0.902447	0.940696	0.884693	0.875314	0.916931	0.825968	0.923193	0.929453	0.9465	0.934811	1	0.986459	0.988759	0.366728	0.822162	0.73243	0.73899	0.676363	0.77895
SSP_2_forelimb	0.416125	0.484984	0.452068	0.396965	0.985426	0.950457	0.96887	0.967078	0.952588	0.962746	0.964466	0.970718	0.970298	0.983832	0.988671	0.927576	0.967024	0.877093	0.974259	0.922874	0.87197	0.953717	0.890411	0.881707	0.897803	0.867866	0.895888	0.938829	0.915684	0.965128	0.922035	0.954582	0.888097	0.917344	0.917267	0.852585	0.931499	0.92012	0.963962	0.942348	0.986459	1	0.982372	0.402554	0.873528	0.788543	0.791971	0.732731	0.828505
SSP_3_forelimb	0.36136	0.433166	0.385065	0.338768	0.986922	0.946716	0.974127	0.97878	0.929794	0.965218	0.973323	0.968355	0.977616	0.983806	0.980717	0.912228	0.977961	0.832067	0.990477	0.89031	0.840921	0.932868	0.849203	0.841773	0.855005	0.815167	0.859613	0.92586	0.884509	0.960345	0.889701	0.938345	0.866637	0.871862	0.899685	0.806488	0.912507	0.909501	0.935103	0.931263	0.988759	0.982372	1	0.38561	0.834412	0.74834	0.745608	0.68516	0.791129
PP_1_trunk	0.719816	0.662031	0.681734	0.649033	0.463691	0.56441	0.503685	0.468769	0.577421	0.537523	0.49229	0.530512	0.501862	0.358685	0.354446	0.567774	0.345268	0.620063	0.382617	0.612823	0.624013	0.487998	0.61002	0.553979	0.575372	0.567033	0.548465	0.377991	0.516399	0.512663	0.365613	0.399934	0.307873	0.533399	0.336478	0.367863	0.338036	0.267676	0.418394	0.3953	0.366728	0.402554	0.38561	1	0.667512	0.678944	0.697824	0.715324	0.679888
PP_2_trunk	0.716202	0.739353	0.74621	0.663306	0.886148	0.938262	0.917517	0.860283	0.947916	0.937161	0.883077	0.922013	0.897269	0.809153	0.838554	0.969651	0.779629	0.985688	0.830315	0.982651	0.982998	0.909288	0.963773	0.949033	0.959245	0.945213	0.949438	0.811297	0.93561	0.924323	0.834504	0.865799	0.758563	0.947838	0.782005	0.793479	0.817666	0.747674	0.88186	0.858602	0.822162	0.873528	0.834412	0.667512	1	0.946014	0.953431	0.905685	0.980851
PP_3_trunk	0.75503	0.762528	0.763565	0.681233	0.804008	0.856564	0.847356	0.772804	0.874365	0.869403	0.803364	0.840334	0.817372	0.71823	0.752209	0.925342	0.679099	0.953909	0.748894	0.937788	0.954715	0.852048	0.940777	0.938325	0.926605	0.925943	0.918235	0.7343	0.911772	0.843058	0.790338	0.805625	0.722278	0.909083	0.731788	0.790812	0.771558	0.687741	0.81127	0.812267	0.73243	0.788543	0.74834	0.678944	0.946014	1	0.984993	0.970425	0.950311
PS_1_trunk	0.736309	0.752775	0.750553	0.670378	0.808533	0.865871	0.843389	0.78641	0.888979	0.869871	0.811123	0.850346	0.819237	0.73033	0.759855	0.91365	0.687109	0.947658	0.743491	0.946212	0.953137	0.849503	0.934796	0.919838	0.921354	0.917942	0.911853	0.734607	0.89735	0.85077	0.782013	0.792937	0.716851	0.898164	0.731277	0.790359	0.758823	0.689485	0.812479	0.804861	0.73899	0.791971	0.745608	0.697824	0.953431	0.984993	1	0.97921	0.962516
PS_2_trunk	0.721876	0.736267	0.73727	0.66054	0.750729	0.806125	0.787348	0.728443	0.843591	0.812587	0.756731	0.79388	0.764833	0.665967	0.701913	0.864118	0.622602	0.905956	0.685363	0.899877	0.905147	0.795383	0.893355	0.879335	0.877306	0.885499	0.872833	0.690434	0.849457	0.792411	0.740668	0.745619	0.693566	0.854507	0.695453	0.765466	0.71913	0.650872	0.759904	0.768684	0.676363	0.732731	0.68516	0.715324	0.905685	0.970425	0.97921	1	0.910073
LD_1_trunk	0.71343	0.740552	0.735901	0.659347	0.851619	0.913934	0.885361	0.82968	0.921315	0.909818	0.858182	0.892536	0.858637	0.772172	0.80298	0.944616	0.742557	0.9638	0.787071	0.963503	0.972247	0.881972	0.946861	0.934355	0.934738	0.920441	0.923986	0.767067	0.908338	0.895729	0.796301	0.82175	0.718131	0.913922	0.747511	0.751502	0.77099	0.710269	0.842553	0.821318	0.77895	0.828505	0.791129	0.679888	0.980851	0.950311	0.962516	0.910073	1
LD_2_trunk	0.731523	0.750801	0.74493	0.672299	0.85518	0.919589	0.881596	0.834129	0.928529	0.90936	0.861785	0.895262	0.862693	0.772242	0.800234	0.940867	0.744493	0.963018	0.784121	0.963188	0.968272	0.881411	0.950879	0.929128	0.933134	0.923111	0.926194	0.779051	0.904754	0.898347	0.798343	0.821765	0.726447	0.911042	0.754233	0.745544	0.770735	0.714863	0.843755	0.824041	0.781406	0.827683	0.788756	0.718585	0.980938	0.946605	0.958877	0.910948	0.991138
SP_1_trunk	0.851194	0.796021	0.836265	0.7901	0.415904	0.524566	0.464657	0.381642	0.532376	0.513448	0.424581	0.474977	0.435602	0.29857	0.310784	0.600353	0.250402	0.672858	0.317433	0.634212	0.682074	0.486135	0.640976	0.623747	0.609958	0.614055	0.602733	0.311331	0.564057	0.498148	0.357317	0.388691	0.260784	0.566196	0.284345	0.352576	0.310306	0.213903	0.402846	0.365171	0.303595	0.380075	0.331541	0.823773	0.72067	0.731505	0.742077	0.72308	0.760119
SP_2_trunk	0.932303	0.882497	0.925099	0.867868	0.384501	0.493108	0.43814	0.33572	0.515116	0.489641	0.37761	0.445026	0.404086	0.268064	0.287641	0.59247	0.199928	0.702276	0.287412	0.640678	0.70173	0.485458	0.671377	0.65306	0.641319	0.651421	0.624094	0.290636	0.595305	0.463864	0.376921	0.382284	0.263316	0.593712	0.282468	0.406918	0.317253	0.192223	0.405034	0.360697	0.277288	0.37127	0.301133	0.768108	0.732886	0.770268	0.77723	0.756835	0.758347
SP_3_trunk	0.918469	0.864001	0.895905	0.834043	0.391009	0.499826	0.455236	0.345617	0.501294	0.505439	0.384393	0.449466	0.416017	0.281762	0.287751	0.603674	0.214981	0.694699	0.309108	0.636961	0.712488	0.492061	0.665716	0.660817	0.63832	0.63811	0.632224	0.285079	0.601378	0.475145	0.371712	0.390931	0.263648	0.578924	0.287213	0.382514	0.32353	0.19266	0.398722	0.374138	0.285925	0.369089	0.323804	0.751747	0.721177	0.77378	0.772546	0.747348	0.750647
TRC_1_trunk	0.866394	0.818133	0.853489	0.79898	0.418033	0.543969	0.475575	0.380441	0.5629	0.521154	0.428241	0.489983	0.438683	0.299323	0.324424	0.610792	0.256277	0.709416	0.317978	0.660018	0.708509	0.502995	0.678573	0.650087	0.649935	0.65717	0.62654	0.32657	0.581789	0.501679	0.388791	0.400029	0.289966	0.596481	0.308548	0.377046	0.326906	0.230609	0.425396	0.389551	0.297871	0.384561	0.323329	0.834599	0.750957	0.749214	0.761833	0.739218	0.787189
TRC_2_trunk	0.833691	0.7955	0.829253	0.79273	0.400513	0.502783	0.444729	0.370578	0.527445	0.496362	0.411442	0.460007	0.422627	0.282041	0.304836	0.584666	0.231264	0.660711	0.300418	0.621514	0.666614	0.465381	0.632005	0.619857	0.596826	0.604329	0.58586	0.30461	0.556641	0.474195	0.354735	0.381023	0.260298	0.555378	0.272038	0.391326	0.303313	0.207895	0.397328	0.350266	0.292169	0.374528	0.313837	0.821609	0.705534	0.742788	0.752119	0.749777	0.744134
RHO_1_trunk	0.885388	0.839102	0.873144	0.822418	0.426833	0.549509	0.473929	0.389536	0.563629	0.525266	0.437432	0.492563	0.447219	0.302328	0.325128	0.613182	0.254914	0.7136	0.321341	0.672455	0.72113	0.512485	0.692175	0.660569	0.654443	0.664871	0.643831	0.345362	0.594427	0.513916	0.396948	0.409425	0.314843	0.600691	0.33075	0.406104	0.341604	0.245059	0.432176	0.407818	0.306036	0.383642	0.327127	0.857208	0.749587	0.781907	0.796798	0.791071	0.788922
RHO_2_trunk	0.887235	0.848875	0.877475	0.826392	0.429415	0.549495	0.486347	0.392805	0.574146	0.534198	0.441455	0.498047	0.455767	0.303618	0.33721	0.630058	0.254736	0.732413	0.331095	0.684474	0.736986	0.515446	0.708019	0.684175	0.673851	0.688184	0.662373	0.358155	0.614846	0.514202	0.420187	0.42908	0.342253	0.620649	0.34538	0.454259	0.368563	0.264887	0.447384	0.430738	0.309859	0.395701	0.336563	0.863463	0.755573	0.817475	0.823876	0.840471	0.783276
BRA_1_trunk	0.91596	0.84957	0.893677	0.819876	0.461831	0.574652	0.519093	0.418802	0.570103	0.56574	0.456526	0.518669	0.482957	0.344478	0.354243	0.657998	0.292092	0.744531	0.368757	0.688198	0.753384	0.552348	0.709056	0.695798	0.683175	0.684557	0.670077	0.353898	0.634186	0.543362	0.424041	0.447752	0.316392	0.634964	0.339276	0.411562	0.37668	0.251894	0.458951	0.426229	0.355229	0.431422	0.385293	0.794766	0.776658	0.787373	0.784639	0.751335	0.796668
BRA_2_trunk	0.932866	0.896135	0.933739	0.867397	0.455758	0.565549	0.512902	0.40322	0.587976	0.561467	0.449088	0.516165	0.476603	0.338437	0.368221	0.665484	0.276009	0.770345	0.363835	0.706369	0.768908	0.550906	0.737248	0.726638	0.710708	0.718845	0.69499	0.368023	0.660896	0.534622	0.452537	0.461185	0.342389	0.661383	0.358473	0.46096	0.394191	0.268498	0.480966	0.444313	0.346604	0.443025	0.373305	0.771686	0.79265	0.822369	0.819312	0.800005	0.808091
BRA_3_trunk	0.905569	0.856171	0.891379	0.830072	0.430274	0.542287	0.496331	0.381989	0.536977	0.542022	0.424617	0.488159	0.458391	0.314957	0.330314	0.650124	0.256113	0.729191	0.349664	0.667642	0.746739	0.525619	0.697217	0.697583	0.670774	0.670271	0.666473	0.32748	0.634548	0.516033	0.404294	0.43195	0.291298	0.619005	0.32277	0.388857	0.359922	0.228902	0.437967	0.412541	0.322464	0.403245	0.358815	0.736027	0.752288	0.791806	0.779782	0.744956	0.78577
OEA_1_trunk	0.696216	0.665706	0.702062	0.675005	0.355652	0.447223	0.383926	0.347551	0.481651	0.426646	0.381424	0.415869	0.383341	0.250507	0.271123	0.476539	0.218038	0.56011	0.272784	0.550177	0.56234	0.395699	0.545927	0.502764	0.509061	0.511115	0.481013	0.284445	0.460813	0.403777	0.300862	0.318727	0.238977	0.479432	0.248736	0.434331	0.263253	0.188924	0.347674	0.307351	0.265599	0.318519	0.267582	0.87083	0.595833	0.672009	0.700729	0.734295	0.628523
OEA_2_trunk	0.677047	0.661874	0.691938	0.646849	0.41599	0.510526	0.457132	0.407658	0.535845	0.495208	0.440413	0.476217	0.447607	0.312921	0.345597	0.56433	0.279022	0.631247	0.340052	0.610838	0.642471	0.460719	0.60235	0.592099	0.578402	0.574621	0.55623	0.341163	0.532984	0.468595	0.37355	0.401593	0.307234	0.545732	0.309917	0.508272	0.342088	0.25593	0.418828	0.382552	0.331131	0.388401	0.336754	0.816196	0.654984	0.744631	0.758216	0.792652	0.684947
OEA_3_trunk	0.73937	0.702259	0.74219	0.696635	0.37632	0.472383	0.418759	0.363203	0.506655	0.461187	0.394983	0.440291	0.407756	0.263269	0.291825	0.530545	0.224273	0.619067	0.294586	0.59082	0.619082	0.431436	0.590045	0.560274	0.559848	0.565109	0.531531	0.301177	0.512534	0.435093	0.339998	0.358638	0.267379	0.53004	0.269665	0.473634	0.303829	0.209029	0.382708	0.342975	0.283198	0.346498	0.289426	0.856637	0.645895	0.729848	0.747681	0.780545	0.669586
TA_1_trunk	0.671387	0.638001	0.673665	0.634846	0.329872	0.425037	0.36973	0.329847	0.464992	0.409584	0.354438	0.397966	0.364724	0.227861	0.254046	0.466973	0.193558	0.554842	0.249361	0.532692	0.554438	0.375076	0.528375	0.491729	0.499161	0.501054	0.463791	0.25864	0.445033	0.382073	0.287541	0.302812	0.220062	0.469691	0.22632	0.434893	0.251409	0.168737	0.333577	0.287506	0.245167	0.301801	0.246794	0.859053	0.585142	0.66592	0.693567	0.733043	0.611352
TA_2_trunk	0.689087	0.666419	0.697999	0.670644	0.346227	0.439439	0.383169	0.342851	0.479083	0.423935	0.36796	0.411206	0.379933	0.244462	0.270717	0.487808	0.205539	0.56996	0.263683	0.548326	0.572062	0.392111	0.547102	0.517685	0.51854	0.519834	0.487162	0.280311	0.469449	0.397994	0.306041	0.324078	0.232276	0.487256	0.244244	0.458964	0.266972	0.180959	0.353589	0.302543	0.260952	0.321857	0.263414	0.855455	0.601567	0.67464	0.702139	0.740006	0.625597
TA_3_trunk	0.740273	0.706068	0.753892	0.706652	0.331087	0.420189	0.372519	0.312269	0.459228	0.416974	0.339525	0.388932	0.362049	0.219986	0.25132	0.498291	0.172428	0.590295	0.25274	0.554718	0.588186	0.392418	0.56057	0.539675	0.529927	0.539053	0.50197	0.257192	0.491148	0.385718	0.308287	0.324277	0.228436	0.507844	0.229311	0.473013	0.26992	0.164217	0.34806	0.30081	0.245889	0.314983	0.251155	0.78946	0.61089	0.714026	0.72755	0.763537	0.630291
LDM_1_trunk	0.733797	0.699616	0.739919	0.707861	0.326852	0.419979	0.373893	0.31109	0.450334	0.413731	0.343596	0.38635	0.361237	0.216417	0.242432	0.49544	0.172593	0.573651	0.248019	0.544784	0.580651	0.383267	0.548571	0.533595	0.518182	0.524336	0.494971	0.24841	0.477801	0.384043	0.290978	0.31616	0.219994	0.487227	0.219238	0.421632	0.257334	0.15546	0.329996	0.292624	0.234603	0.302435	0.249868	0.834202	0.601751	0.706897	0.715402	0.757908	0.628627
LDM_2_trunk	0.764799	0.733869	0.758226	0.734601	0.370391	0.467497	0.41772	0.353343	0.483513	0.457577	0.386338	0.429883	0.411037	0.257466	0.278817	0.535199	0.217257	0.607438	0.29342	0.574792	0.621871	0.423931	0.586604	0.571157	0.555797	0.553071	0.540295	0.296215	0.516986	0.429784	0.328972	0.361397	0.25857	0.514214	0.264252	0.430019	0.300268	0.194286	0.369598	0.337207	0.275485	0.338714	0.297092	0.865073	0.631566	0.720309	0.723168	0.760727	0.64882
RA_1_trunk	0.668184	0.662876	0.679877	0.632192	0.533229	0.615293	0.572266	0.534894	0.635158	0.604247	0.553706	0.589635	0.564348	0.443285	0.467256	0.652555	0.409957	0.699236	0.466258	0.697429	0.713264	0.565361	0.677762	0.659085	0.658467	0.647664	0.632548	0.45429	0.618779	0.580082	0.474859	0.510759	0.415947	0.62947	0.418306	0.620774	0.449947	0.372623	0.525593	0.490301	0.459595	0.508314	0.467962	0.826534	0.727815	0.793379	0.813566	0.837204	0.741209
RA_2_trunk	0.681413	0.684213	0.700685	0.639292	0.642658	0.712177	0.676482	0.638459	0.732749	0.706593	0.655564	0.692259	0.668722	0.559948	0.585445	0.753392	0.523224	0.78919	0.576813	0.788415	0.799667	0.670444	0.765555	0.754781	0.751544	0.738473	0.72932	0.561881	0.718451	0.68439	0.586729	0.624181	0.523345	0.728788	0.525874	0.717732	0.565429	0.48702	0.637557	0.600226	0.577165	0.627947	0.581587	0.788172	0.81218	0.859815	0.875813	0.886023	0.813263
RA_3_trunk	0.734595	0.720831	0.75135	0.687336	0.617682	0.686164	0.658704	0.600204	0.699708	0.689875	0.625968	0.661849	0.646138	0.51988	0.545802	0.750971	0.482901	0.782958	0.555475	0.769733	0.791426	0.645928	0.754153	0.753172	0.737307	0.725246	0.718863	0.522872	0.712809	0.657073	0.555201	0.60153	0.481218	0.720061	0.483767	0.676372	0.538866	0.439991	0.603017	0.570901	0.545066	0.600389	0.561314	0.777692	0.80332	0.866463	0.861494	0.871682	0.800005
RF_1_hindlimb	0.584367	0.601375	0.605753	0.521415	0.854828	0.877636	0.87583	0.850447	0.891387	0.890274	0.854373	0.883353	0.865929	0.799028	0.81678	0.897686	0.772227	0.89094	0.814103	0.913052	0.890322	0.859786	0.879043	0.855894	0.871932	0.851406	0.844273	0.766714	0.867038	0.867781	0.78474	0.813869	0.71655	0.883708	0.743577	0.881946	0.780866	0.725374	0.833617	0.805083	0.817947	0.843137	0.813065	0.588106	0.902884	0.897483	0.912077	0.86602	0.897339
RF_2_hindlimb	0.319338	0.372286	0.358577	0.303163	0.822442	0.794662	0.801925	0.830057	0.823761	0.807294	0.818131	0.824224	0.819442	0.80699	0.82806	0.763453	0.799332	0.732383	0.804535	0.787109	0.717649	0.778653	0.746307	0.707667	0.73876	0.720006	0.712989	0.787277	0.750971	0.798894	0.761108	0.778882	0.734227	0.778687	0.752773	0.909985	0.766292	0.76872	0.806324	0.776246	0.825589	0.82527	0.800308	0.371201	0.731604	0.697082	0.721038	0.684185	0.699319
RF_3_hindlimb	0.50387	0.530364	0.542308	0.456746	0.800701	0.809289	0.822656	0.790702	0.825824	0.830701	0.788717	0.818988	0.812433	0.758991	0.789429	0.848151	0.731903	0.836974	0.779997	0.851807	0.830522	0.803516	0.820681	0.812805	0.823551	0.807976	0.798612	0.738491	0.825424	0.811857	0.760811	0.793884	0.701581	0.848581	0.71221	0.912691	0.762145	0.705521	0.804696	0.776312	0.780948	0.812139	0.778459	0.446743	0.831101	0.832187	0.831792	0.797189	0.799606
SAR_1_hindlimb	0.531516	0.55835	0.564803	0.483225	0.877749	0.88068	0.890307	0.875428	0.90684	0.903088	0.876105	0.899284	0.890191	0.824118	0.849144	0.894832	0.80472	0.876051	0.846088	0.903857	0.863228	0.856505	0.867289	0.836871	0.857906	0.840438	0.830934	0.800099	0.863234	0.876213	0.801743	0.831603	0.740556	0.886984	0.763718	0.900145	0.804923	0.760545	0.852051	0.8237	0.850308	0.871381	0.845838	0.534499	0.885268	0.863685	0.873773	0.831433	0.859171
SAR_2_hindlimb	0.550909	0.574539	0.590504	0.505953	0.823202	0.841976	0.83755	0.820426	0.872934	0.8555	0.821613	0.852025	0.835812	0.763588	0.795481	0.86179	0.738928	0.86434	0.781912	0.883299	0.850373	0.818525	0.85052	0.820516	0.842319	0.829971	0.811755	0.755673	0.836773	0.832884	0.766974	0.79017	0.70056	0.865161	0.719645	0.897807	0.759207	0.709074	0.816082	0.779873	0.790904	0.819263	0.779631	0.542975	0.873394	0.860508	0.878009	0.839844	0.852249
SAR_3_hindlimb	0.46216	0.502407	0.490368	0.426722	0.872019	0.871273	0.879332	0.876944	0.883692	0.888451	0.879959	0.888907	0.886079	0.829542	0.844511	0.865885	0.817374	0.821251	0.852861	0.867182	0.824117	0.831085	0.819998	0.795434	0.812031	0.783109	0.793964	0.788849	0.82342	0.859258	0.77322	0.815598	0.725982	0.831568	0.749838	0.889639	0.783272	0.754525	0.825348	0.809831	0.851455	0.858147	0.848499	0.508762	0.836705	0.81943	0.830333	0.79051	0.812584
TIC_1_hindlimb	0.578063	0.591177	0.59006	0.520278	0.824375	0.824829	0.827384	0.792936	0.848816	0.836162	0.798249	0.83213	0.813244	0.785907	0.813371	0.848871	0.750855	0.891247	0.785657	0.891679	0.863919	0.886925	0.908402	0.885062	0.910426	0.916462	0.887254	0.84051	0.911251	0.843135	0.891209	0.868931	0.846371	0.919745	0.846883	0.975661	0.872486	0.823408	0.886558	0.871785	0.795411	0.831605	0.780824	0.472569	0.851935	0.864443	0.863729	0.836261	0.824847
TIC_2_hindlimb	0.522258	0.544044	0.530115	0.474636	0.847863	0.85041	0.842361	0.826566	0.853725	0.849265	0.829448	0.851142	0.835761	0.818338	0.835589	0.847424	0.792566	0.862819	0.810962	0.885171	0.852503	0.890604	0.888168	0.865615	0.888805	0.884413	0.873122	0.858164	0.890321	0.864789	0.87995	0.876396	0.851394	0.892143	0.853091	0.97456	0.867167	0.837137	0.886584	0.876629	0.822469	0.84347	0.809845	0.48267	0.835676	0.832335	0.836722	0.804248	0.811622
TIC_3_hindlimb	0.410334	0.454042	0.443039	0.367997	0.895515	0.882928	0.89867	0.88997	0.896318	0.89804	0.886806	0.902319	0.893549	0.868322	0.892927	0.875825	0.858893	0.849691	0.883729	0.884089	0.836146	0.882208	0.851277	0.82841	0.854991	0.836609	0.833686	0.857697	0.862362	0.88979	0.856066	0.878338	0.818704	0.884557	0.834487	0.944803	0.863411	0.841526	0.892685	0.878387	0.884157	0.895455	0.877038	0.408044	0.837881	0.799102	0.805098	0.763004	0.802859
SOL_1_hindlimb	0.624409	0.643586	0.651066	0.576624	0.820731	0.84845	0.828012	0.795376	0.870361	0.847418	0.809601	0.84176	0.817631	0.763478	0.796853	0.867647	0.731988	0.903492	0.766611	0.913848	0.889841	0.86188	0.910424	0.879664	0.899061	0.900215	0.879291	0.798808	0.884344	0.849765	0.827326	0.826604	0.779013	0.90591	0.788491	0.933311	0.805433	0.759124	0.851561	0.83255	0.774836	0.814078	0.764029	0.559889	0.890157	0.894002	0.906044	0.877558	0.878901
SOL_2_hindlimb	0.577297	0.602659	0.603389	0.537237	0.810893	0.844696	0.810856	0.794213	0.859123	0.831657	0.804124	0.832285	0.807016	0.764386	0.790827	0.844487	0.737067	0.872518	0.758412	0.890967	0.866659	0.847868	0.882798	0.857108	0.874856	0.870793	0.859739	0.798138	0.856821	0.839174	0.815407	0.821415	0.774482	0.870507	0.778798	0.934668	0.789163	0.755058	0.841956	0.819637	0.772611	0.804592	0.756188	0.552773	0.864621	0.853615	0.871795	0.839896	0.849261
SOL_3_hindlimb	0.599718	0.624297	0.625702	0.552007	0.847373	0.872604	0.855025	0.826162	0.89436	0.871046	0.840424	0.868249	0.843067	0.792152	0.826493	0.886195	0.765453	0.911104	0.795063	0.927078	0.899017	0.877178	0.916169	0.886693	0.906476	0.906097	0.887978	0.820745	0.890706	0.872396	0.842908	0.845907	0.799718	0.913851	0.806963	0.936629	0.824797	0.785464	0.869024	0.854488	0.803108	0.839763	0.793516	0.558421	0.900142	0.897428	0.909605	0.883099	0.887316
VL_1_hindlimb	0.53918	0.575256	0.570889	0.500843	0.866845	0.868401	0.871794	0.850307	0.88559	0.881435	0.852987	0.878252	0.868382	0.827534	0.853119	0.880205	0.799638	0.881638	0.835149	0.907317	0.872953	0.874586	0.887247	0.863443	0.881852	0.868146	0.859898	0.823399	0.884139	0.874072	0.839381	0.855904	0.794137	0.900821	0.806443	0.950006	0.835336	0.793785	0.874354	0.851147	0.841273	0.868687	0.834511	0.508264	0.872487	0.868494	0.876746	0.842716	0.845514
VL_2_hindlimb	0.588773	0.613112	0.621962	0.549007	0.810429	0.833109	0.819778	0.789412	0.845408	0.83447	0.795492	0.828177	0.811855	0.763813	0.789961	0.85603	0.731128	0.871934	0.768859	0.886596	0.865479	0.838209	0.870789	0.852454	0.865871	0.854317	0.84374	0.769332	0.855616	0.833337	0.790511	0.812534	0.738112	0.876433	0.748171	0.931005	0.776792	0.722476	0.829574	0.797642	0.776873	0.815211	0.769022	0.538959	0.866108	0.863991	0.871685	0.839934	0.842055
VL_3_hindlimb	0.590325	0.623848	0.624241	0.548141	0.819479	0.835386	0.847953	0.797567	0.844247	0.858151	0.805165	0.836942	0.829527	0.767438	0.798225	0.887411	0.733443	0.880945	0.799649	0.887988	0.880956	0.834976	0.867768	0.866616	0.867451	0.85055	0.848292	0.75257	0.873319	0.836186	0.784151	0.82039	0.718556	0.879605	0.730345	0.909323	0.780184	0.710808	0.82487	0.802517	0.786778	0.827831	0.797425	0.496689	0.873067	0.887715	0.87719	0.843833	0.84619
GAS.L_1_hindlimb	0.646015	0.681175	0.673898	0.61669	0.78037	0.796421	0.78855	0.744122	0.824447	0.804459	0.753107	0.793971	0.774606	0.734664	0.770286	0.836468	0.686361	0.894932	0.732652	0.884783	0.875119	0.855894	0.913162	0.898692	0.908485	0.914252	0.887801	0.796295	0.904142	0.809029	0.855071	0.834715	0.802607	0.906249	0.802925	0.954102	0.824053	0.760317	0.855137	0.828794	0.742477	0.796748	0.73501	0.51499	0.859686	0.887605	0.887227	0.870813	0.836617
GAS.L_2_hindlimb	0.673167	0.68693	0.696012	0.628821	0.745201	0.780554	0.763342	0.711323	0.804886	0.782352	0.724029	0.769608	0.744766	0.684308	0.72142	0.82532	0.641983	0.890297	0.692309	0.87181	0.868566	0.827791	0.897743	0.882011	0.893373	0.899404	0.866613	0.752647	0.879277	0.782686	0.813835	0.799635	0.752386	0.888841	0.749939	0.934686	0.780699	0.706551	0.817846	0.788844	0.69687	0.753093	0.690451	0.55802	0.86084	0.889026	0.886937	0.86801	0.841329
GAS.L_3_hindlimb	0.633548	0.652517	0.65989	0.590318	0.739808	0.767632	0.75781	0.706685	0.80186	0.777075	0.719012	0.762899	0.738902	0.687182	0.727212	0.825516	0.642315	0.886239	0.690698	0.86317	0.862061	0.827401	0.896372	0.894112	0.893851	0.904587	0.873963	0.762384	0.887587	0.776362	0.832197	0.811175	0.770625	0.889573	0.769198	0.932553	0.798643	0.72843	0.826649	0.802674	0.697947	0.754665	0.686067	0.499053	0.845365	0.892636	0.884342	0.867126	0.834341
GRA_1_hindlimb	0.669799	0.686592	0.697179	0.607732	0.828286	0.861518	0.860651	0.810589	0.884698	0.881046	0.822325	0.861701	0.843598	0.760505	0.79197	0.911075	0.723593	0.926948	0.783795	0.927715	0.921948	0.848839	0.907939	0.893115	0.899218	0.887426	0.87647	0.748373	0.889057	0.854794	0.786529	0.811927	0.713112	0.904821	0.727063	0.881845	0.776389	0.701191	0.828746	0.802943	0.780319	0.827309	0.786612	0.608542	0.928937	0.940116	0.943953	0.911863	0.911372
GRA_2_hindlimb	0.662707	0.689804	0.686192	0.61189	0.816012	0.85457	0.839642	0.802094	0.874463	0.865416	0.810138	0.849472	0.831419	0.747861	0.780561	0.8927	0.712961	0.907727	0.762993	0.911633	0.90904	0.830595	0.896936	0.877084	0.882201	0.869157	0.863369	0.747289	0.871072	0.844662	0.772072	0.796829	0.702186	0.880812	0.717899	0.885643	0.755229	0.689412	0.81763	0.786948	0.767698	0.812276	0.770184	0.598381	0.912493	0.908966	0.919107	0.883031	0.89341
GRA_3_hindlimb	0.628841	0.641034	0.664434	0.566487	0.831225	0.861193	0.871115	0.814218	0.88241	0.883671	0.826128	0.863577	0.848654	0.760454	0.79886	0.920901	0.731526	0.924959	0.797352	0.920263	0.912953	0.847889	0.897314	0.888555	0.896005	0.886805	0.870394	0.75569	0.890124	0.853828	0.791853	0.821615	0.712459	0.914654	0.727463	0.880093	0.789734	0.709059	0.833674	0.810671	0.787681	0.832203	0.795275	0.553737	0.921021	0.927864	0.920304	0.884278	0.897617
ST_1_hindlimb	0.630175	0.66537	0.665465	0.595717	0.818617	0.860858	0.836963	0.805248	0.876974	0.859745	0.821492	0.850595	0.826839	0.750695	0.78573	0.879119	0.722151	0.894917	0.764772	0.911953	0.897581	0.832004	0.888074	0.862394	0.874599	0.861922	0.853918	0.753986	0.857267	0.844628	0.770252	0.791469	0.708158	0.874584	0.725071	0.887142	0.751117	0.700003	0.815971	0.790063	0.767177	0.805792	0.766561	0.598557	0.905185	0.896807	0.916576	0.880802	0.899875
ST_2_hindlimb	0.674289	0.687249	0.70034	0.61985	0.777172	0.833636	0.804297	0.763421	0.855017	0.833094	0.782277	0.819735	0.791873	0.70093	0.734524	0.865113	0.668867	0.893031	0.717314	0.89963	0.893447	0.801518	0.877868	0.852262	0.863616	0.855829	0.843893	0.708307	0.838082	0.815759	0.734891	0.757561	0.669566	0.855577	0.679223	0.861159	0.712207	0.651466	0.778727	0.755826	0.716704	0.762491	0.717196	0.644828	0.906012	0.907691	0.925939	0.896111	0.899182
ST_3_hindlimb	0.594239	0.621925	0.628862	0.551495	0.784994	0.824089	0.810603	0.775569	0.84005	0.831447	0.787444	0.817911	0.798267	0.723123	0.75944	0.861447	0.69299	0.867032	0.737164	0.876852	0.871405	0.795991	0.85151	0.84236	0.843433	0.828401	0.821947	0.715553	0.830096	0.811787	0.738403	0.768711	0.671299	0.846249	0.684241	0.881728	0.725134	0.6653	0.784571	0.755708	0.741698	0.781876	0.741505	0.552419	0.872597	0.881901	0.88978	0.855275	0.865619
PM_1_hindlimb	0.622204	0.65353	0.656577	0.582888	0.788774	0.827868	0.812902	0.780341	0.844484	0.836898	0.793486	0.821215	0.804194	0.719789	0.753295	0.85724	0.689462	0.864822	0.740509	0.879829	0.870516	0.794221	0.85267	0.835358	0.839215	0.822418	0.816269	0.708188	0.827933	0.809291	0.728671	0.758083	0.662629	0.840797	0.675745	0.868873	0.713615	0.654189	0.775918	0.747503	0.741761	0.779267	0.74582	0.595652	0.878172	0.890073	0.902266	0.872099	0.870659
PM_2_hindlimb	0.557589	0.57518	0.58495	0.514241	0.777529	0.827753	0.790701	0.784246	0.836725	0.814637	0.79372	0.814199	0.792493	0.70959	0.73583	0.821665	0.695817	0.824174	0.720491	0.852177	0.830945	0.774565	0.815179	0.783121	0.799052	0.782656	0.776872	0.709667	0.775716	0.801761	0.699163	0.733361	0.646828	0.801881	0.66457	0.843186	0.686042	0.647433	0.755642	0.726564	0.731208	0.750909	0.721088	0.636263	0.846021	0.833337	0.858671	0.827377	0.844738
PM_3_hindlimb	0.597024	0.623768	0.628787	0.547022	0.810404	0.846175	0.837128	0.805307	0.865383	0.857326	0.814895	0.84387	0.827169	0.745534	0.776678	0.878918	0.717964	0.877038	0.767708	0.891745	0.880024	0.812773	0.860649	0.848845	0.850118	0.833024	0.826753	0.724385	0.840567	0.827092	0.7477	0.781707	0.682874	0.854889	0.692733	0.874777	0.737387	0.677967	0.795378	0.768473	0.768367	0.804	0.768958	0.590556	0.888622	0.906761	0.914101	0.884054	0.878881
TFL_1_hindlimb	0.64775	0.657329	0.660277	0.580849	0.800729	0.838298	0.827563	0.792488	0.86309	0.853176	0.804125	0.83794	0.811915	0.722824	0.753671	0.873135	0.695156	0.887423	0.746358	0.896427	0.883251	0.814623	0.870794	0.838861	0.85022	0.842778	0.825038	0.713664	0.839691	0.832623	0.736714	0.761203	0.665563	0.860247	0.686295	0.835508	0.721645	0.667165	0.787398	0.757535	0.743098	0.781872	0.743274	0.637191	0.901055	0.90327	0.917801	0.879926	0.909793
TFL_2_hindlimb	0.607495	0.624217	0.636399	0.550902	0.788068	0.837787	0.80941	0.784855	0.86619	0.835999	0.798772	0.83002	0.798532	0.714772	0.752777	0.856535	0.690967	0.87888	0.725963	0.891628	0.874279	0.801712	0.86045	0.828462	0.844016	0.839333	0.819092	0.717022	0.81822	0.821487	0.73504	0.753457	0.671451	0.849871	0.68527	0.852026	0.713547	0.669229	0.784549	0.754164	0.73415	0.771564	0.722826	0.618884	0.894255	0.88598	0.910966	0.876454	0.900157
TFL_3_hindlimb	0.576115	0.60396	0.596739	0.51762	0.810754	0.846369	0.846626	0.806394	0.852451	0.863925	0.820567	0.843722	0.827179	0.744524	0.772778	0.886878	0.720906	0.864951	0.779206	0.882888	0.877574	0.811698	0.847348	0.841079	0.836446	0.81525	0.819166	0.712764	0.83615	0.832353	0.732641	0.776615	0.667842	0.839625	0.686246	0.847607	0.728458	0.673541	0.782705	0.769908	0.763576	0.793787	0.774541	0.556922	0.87769	0.899706	0.898576	0.8595	0.884429
BF_1_hindlimb	0.706906	0.721203	0.720567	0.649244	0.781851	0.830106	0.808149	0.758982	0.840616	0.833296	0.774913	0.816002	0.793396	0.710256	0.735273	0.868385	0.671296	0.893988	0.7238	0.898607	0.898424	0.813863	0.888168	0.864161	0.872124	0.857768	0.850827	0.708037	0.852954	0.817526	0.740167	0.763032	0.673948	0.862716	0.691102	0.863081	0.720175	0.649446	0.781376	0.757803	0.722343	0.770319	0.72895	0.635877	0.901661	0.913564	0.92449	0.891297	0.892858
BF_2_hindlimb	0.707034	0.710952	0.729746	0.640384	0.768983	0.828969	0.799368	0.750531	0.854052	0.828019	0.766938	0.813317	0.783152	0.688215	0.723156	0.866694	0.654673	0.910648	0.706651	0.906168	0.903292	0.807383	0.89283	0.862685	0.876936	0.87256	0.851306	0.702544	0.846645	0.811823	0.73856	0.755254	0.66834	0.872695	0.679972	0.852382	0.71314	0.642156	0.782063	0.753228	0.705542	0.75707	0.703891	0.669456	0.917513	0.923434	0.939337	0.910654	0.90921
BF_3_hindlimb	0.713503	0.737783	0.739107	0.664853	0.771399	0.813726	0.812974	0.741594	0.829086	0.835811	0.761921	0.804622	0.78771	0.69431	0.731631	0.887971	0.649615	0.90938	0.730545	0.899016	0.912182	0.811496	0.895331	0.892169	0.885985	0.877072	0.870397	0.703737	0.881837	0.809297	0.754051	0.779097	0.678711	0.877372	0.689223	0.861603	0.737119	0.650003	0.786259	0.771719	0.710688	0.768528	0.731362	0.583527	0.904728	0.93913	0.930642	0.90522	0.892324
SM_1_hindlimb	0.693054	0.71434	0.725576	0.656102	0.72578	0.769439	0.756218	0.703522	0.798847	0.781426	0.722161	0.761697	0.740018	0.647599	0.688498	0.822134	0.606134	0.86421	0.672028	0.863301	0.860345	0.760835	0.853724	0.830223	0.837468	0.834043	0.810601	0.663867	0.820974	0.759534	0.70519	0.718368	0.638346	0.838229	0.645607	0.855093	0.683705	0.608618	0.741835	0.714555	0.666286	0.72141	0.672402	0.634824	0.864728	0.907471	0.91773	0.907105	0.859683
SM_2_hindlimb	0.643518	0.670596	0.67888	0.601948	0.800689	0.845113	0.823667	0.783145	0.864399	0.848154	0.800582	0.835032	0.812666	0.729241	0.767811	0.877903	0.699076	0.895658	0.747281	0.903091	0.894098	0.816701	0.881611	0.861218	0.868913	0.858829	0.849563	0.734953	0.850567	0.832232	0.757591	0.783646	0.693541	0.870248	0.702596	0.885863	0.739053	0.680331	0.803163	0.776684	0.74699	0.793323	0.749001	0.585064	0.904334	0.895656	0.906967	0.873831	0.889153
SM_3_hindlimb	0.65588	0.677291	0.687187	0.61608	0.713807	0.75222	0.74325	0.68896	0.777133	0.764739	0.703183	0.743744	0.725186	0.65041	0.689353	0.825043	0.600737	0.855299	0.660863	0.848123	0.855943	0.76063	0.845646	0.847443	0.837414	0.836189	0.819038	0.665436	0.826649	0.749582	0.718259	0.732555	0.654171	0.833801	0.656816	0.873387	0.697872	0.618713	0.744777	0.721049	0.665129	0.72237	0.665894	0.559875	0.844452	0.908402	0.90615	0.898501	0.838383
ADD_1_hindlimb	0.630618	0.644731	0.658491	0.581595	0.80255	0.820988	0.821366	0.770806	0.841979	0.831105	0.779388	0.820999	0.802784	0.749838	0.781358	0.863538	0.711187	0.907548	0.762534	0.897261	0.883516	0.869824	0.90939	0.896867	0.913144	0.912393	0.8851	0.795107	0.907086	0.827548	0.851444	0.845885	0.790055	0.920983	0.792947	0.953045	0.833423	0.758974	0.859856	0.833732	0.764937	0.812679	0.759692	0.528461	0.879189	0.896518	0.891602	0.868046	0.850955
ADD_2_hindlimb	0.730199	0.742789	0.742496	0.678367	0.750574	0.798618	0.775595	0.728378	0.815149	0.80525	0.742579	0.786253	0.76596	0.677712	0.70152	0.842405	0.63208	0.874009	0.689927	0.876135	0.879277	0.781646	0.869265	0.845142	0.851179	0.837917	0.829232	0.674555	0.834588	0.78415	0.711117	0.732365	0.640467	0.837	0.654851	0.849872	0.686921	0.61159	0.751002	0.721404	0.691396	0.742424	0.69812	0.659415	0.884761	0.907155	0.91976	0.892106	0.873287
ADD_3_hindlimb	0.674671	0.704719	0.71072	0.639018	0.748925	0.790462	0.788188	0.723947	0.809425	0.809109	0.742507	0.78201	0.766286	0.678725	0.717439	0.864662	0.634632	0.87848	0.709595	0.872549	0.882974	0.779378	0.861896	0.863805	0.852762	0.841892	0.835059	0.675279	0.847669	0.780328	0.720904	0.752077	0.643971	0.85019	0.655291	0.857519	0.704416	0.620732	0.760329	0.73668	0.696721	0.754619	0.710194	0.561609	0.877434	0.920877	0.91348	0.889471	0.868414
GM_1_hindlimb	0.689632	0.709676	0.713988	0.640979	0.76261	0.813118	0.788645	0.748036	0.835845	0.819817	0.764534	0.801579	0.777394	0.688464	0.718121	0.851901	0.649287	0.877556	0.702468	0.886301	0.882827	0.787257	0.870972	0.848926	0.85097	0.840734	0.83253	0.688137	0.832416	0.797109	0.71797	0.740144	0.65394	0.840512	0.666874	0.851658	0.694713	0.630126	0.759751	0.737475	0.703076	0.750029	0.708523	0.646035	0.890055	0.915595	0.931658	0.908307	0.888663
GM_2_hindlimb	0.680022	0.681432	0.700745	0.613761	0.702897	0.761296	0.732438	0.684913	0.797026	0.761922	0.706172	0.747175	0.717035	0.619707	0.659346	0.810521	0.583198	0.859015	0.636294	0.856073	0.850683	0.75102	0.851214	0.819402	0.826161	0.836445	0.80847	0.653584	0.796914	0.748811	0.693245	0.697145	0.645033	0.824172	0.649211	0.828139	0.669125	0.605555	0.721695	0.716195	0.635581	0.685539	0.630716	0.637681	0.856863	0.914598	0.925974	0.926625	0.862121
GM_3_hindlimb	0.644567	0.653042	0.672378	0.579319	0.684908	0.733087	0.722657	0.662926	0.769264	0.747608	0.681703	0.723067	0.700273	0.612357	0.653382	0.815825	0.567215	0.844508	0.630752	0.833881	0.841518	0.731404	0.828173	0.827705	0.812679	0.821183	0.802908	0.625902	0.795078	0.724153	0.682918	0.694438	0.628019	0.811347	0.630995	0.815063	0.664621	0.58979	0.706256	0.705286	0.629226	0.684503	0.629036	0.54653	0.833762	0.920985	0.917059	0.923131	0.836924
EDL.H_1_hindlimb	0.429696	0.470704	0.464144	0.411009	0.815636	0.796425	0.801828	0.792354	0.815958	0.801266	0.786427	0.80993	0.799417	0.805164	0.831496	0.800144	0.77695	0.823155	0.791072	0.836666	0.795659	0.868008	0.851611	0.842906	0.862489	0.861296	0.841287	0.864114	0.871932	0.820711	0.895563	0.879742	0.867733	0.880374	0.863268	0.994436	0.881927	0.851493	0.891611	0.864979	0.812647	0.838232	0.788938	0.366575	0.777199	0.776868	0.773747	0.748702	0.740459
EDL.H_2_hindlimb	0.47825	0.50914	0.497228	0.444433	0.838991	0.827186	0.828247	0.814638	0.834173	0.829476	0.810924	0.834364	0.824128	0.821962	0.841445	0.827797	0.792085	0.845266	0.810589	0.862884	0.827331	0.885577	0.871095	0.856638	0.881321	0.878242	0.865854	0.872077	0.889142	0.849502	0.898817	0.889537	0.872064	0.890043	0.86792	0.99257	0.888521	0.855191	0.897704	0.881832	0.828189	0.851041	0.811459	0.409614	0.807375	0.798226	0.798837	0.769416	0.764368
EDL.H_3_hindlimb	0.468041	0.505063	0.504183	0.431145	0.865511	0.845149	0.867557	0.841494	0.867579	0.864967	0.838402	0.865009	0.856387	0.843771	0.871531	0.869113	0.813866	0.877221	0.849571	0.887786	0.849895	0.903818	0.886766	0.87921	0.900517	0.897552	0.880698	0.87691	0.914921	0.868649	0.913243	0.908245	0.871247	0.925198	0.874943	0.982228	0.910862	0.866418	0.919129	0.900955	0.857449	0.886104	0.843919	0.380296	0.838491	0.833333	0.827628	0.797926	0.79659
FDS.H_1_hindlimb	0.39048	0.433665	0.409253	0.360192	0.856215	0.827981	0.842967	0.842975	0.840123	0.840193	0.837565	0.850253	0.841504	0.843298	0.856071	0.805996	0.828084	0.800596	0.846997	0.837156	0.779118	0.876444	0.832831	0.804801	0.838772	0.82574	0.816515	0.873319	0.857602	0.846473	0.881961	0.875919	0.859406	0.858455	0.869848	0.969133	0.880624	0.86681	0.888012	0.878517	0.849837	0.856243	0.836122	0.373942	0.770936	0.750986	0.758013	0.721618	0.737579
FDS.H_2_hindlimb	0.447209	0.494822	0.468175	0.428659	0.852087	0.825532	0.827604	0.820696	0.844413	0.827924	0.822624	0.840265	0.828719	0.842549	0.859781	0.811062	0.812795	0.834531	0.826107	0.860447	0.808789	0.902562	0.879173	0.858556	0.887398	0.888956	0.880891	0.9139	0.899818	0.854717	0.939252	0.911923	0.934675	0.889359	0.926944	0.97588	0.925788	0.912155	0.920692	0.921675	0.840181	0.86085	0.821364	0.383926	0.789332	0.781956	0.786231	0.770829	0.746352
FDS.H_3_hindlimb	0.469348	0.515545	0.511433	0.448901	0.852543	0.836465	0.858942	0.827757	0.847673	0.855795	0.824461	0.851697	0.847368	0.82854	0.854551	0.858605	0.802487	0.863206	0.84782	0.866687	0.837512	0.895126	0.872547	0.872804	0.888041	0.874686	0.865788	0.865442	0.907502	0.85678	0.897591	0.906339	0.843295	0.910044	0.85268	0.972747	0.89276	0.839248	0.909872	0.879389	0.844196	0.874646	0.839119	0.370462	0.827619	0.803759	0.788841	0.747089	0.782628
GAS.M_1_hindlimb	0.545227	0.571588	0.558209	0.505401	0.795506	0.786135	0.790174	0.764861	0.809879	0.797004	0.75656	0.797584	0.781859	0.772875	0.791692	0.805365	0.727131	0.85838	0.762386	0.855907	0.829319	0.877954	0.884925	0.865544	0.895589	0.901444	0.876181	0.846224	0.904939	0.817834	0.902127	0.870179	0.861894	0.895934	0.860487	0.96638	0.879934	0.829859	0.887891	0.863453	0.777825	0.814434	0.758141	0.431638	0.81276	0.813193	0.821559	0.795126	0.772518
GAS.M_2_hindlimb	0.531558	0.564941	0.549759	0.50292	0.831576	0.830979	0.823317	0.801379	0.840346	0.831026	0.80952	0.833222	0.818346	0.801919	0.82126	0.835333	0.769835	0.85629	0.795394	0.871082	0.839543	0.881543	0.88239	0.872747	0.889929	0.882645	0.876668	0.855656	0.89397	0.842812	0.88855	0.881003	0.858188	0.883705	0.850376	0.981442	0.870587	0.832885	0.883993	0.871232	0.805912	0.837276	0.795959	0.457974	0.827997	0.822489	0.821972	0.797619	0.788514
GAS.M_3_hindlimb	0.372919	0.408799	0.385924	0.3356	0.837416	0.807864	0.832128	0.814029	0.817362	0.820723	0.812688	0.829143	0.821559	0.828733	0.845848	0.801501	0.812752	0.805111	0.837144	0.825229	0.776547	0.883623	0.836013	0.825537	0.857973	0.853143	0.843749	0.891523	0.877125	0.83227	0.923767	0.90475	0.911388	0.867577	0.901652	0.971629	0.923517	0.902785	0.901206	0.911156	0.833287	0.844309	0.823179	0.318444	0.753847	0.745891	0.735661	0.712703	0.704305
VI_1_hindlimb	0.286916	0.332444	0.317936	0.249875	0.901454	0.871266	0.886178	0.908153	0.875008	0.879094	0.894061	0.896607	0.894237	0.896497	0.908404	0.831761	0.897434	0.782357	0.894662	0.843527	0.775781	0.863081	0.79374	0.764136	0.798365	0.774246	0.779775	0.867856	0.809872	0.885124	0.834911	0.864208	0.820718	0.837869	0.841194	0.914203	0.854961	0.859881	0.880907	0.866932	0.908224	0.896065	0.888966	0.374753	0.77372	0.72275	0.738965	0.693958	0.740765
VI_2_hindlimb	0.480103	0.511202	0.506371	0.435501	0.843327	0.841751	0.844212	0.839858	0.85741	0.854412	0.832278	0.855206	0.847228	0.808585	0.828848	0.840239	0.789507	0.827826	0.817248	0.860867	0.819291	0.831936	0.830483	0.798389	0.823315	0.805044	0.7971	0.792174	0.826487	0.845321	0.788912	0.815939	0.744937	0.849607	0.760879	0.928675	0.788689	0.756801	0.836269	0.805057	0.827315	0.84413	0.816576	0.486024	0.825978	0.804095	0.816804	0.776769	0.793553
VI_3_hindlimb	0.361353	0.420967	0.402613	0.341628	0.916003	0.905486	0.909431	0.91433	0.90125	0.906166	0.908897	0.916892	0.915006	0.898542	0.917968	0.877951	0.894158	0.837279	0.906348	0.884798	0.834966	0.897495	0.850206	0.834088	0.858175	0.832091	0.847584	0.901176	0.867785	0.912811	0.876075	0.909681	0.856794	0.878223	0.86896	0.942378	0.88788	0.875926	0.915366	0.904053	0.910272	0.912482	0.902036	0.400025	0.827002	0.7746	0.781796	0.73825	0.784275
VM_1_hindlimb	0.200405	0.262711	0.231914	0.185894	0.828867	0.773226	0.801222	0.836875	0.777963	0.789535	0.810978	0.810147	0.817429	0.850196	0.853087	0.733832	0.840722	0.675814	0.834447	0.743094	0.671995	0.787544	0.699821	0.682366	0.710054	0.67897	0.68668	0.803567	0.737954	0.793342	0.778943	0.803363	0.770236	0.748009	0.784362	0.905767	0.798084	0.808166	0.815051	0.78942	0.857648	0.843069	0.835146	0.275516	0.663757	0.634501	0.648875	0.60987	0.624135
VM_2_hindlimb	0.342164	0.388444	0.36684	0.318955	0.841051	0.810684	0.815579	0.844303	0.828311	0.820348	0.83123	0.838493	0.837417	0.830514	0.840613	0.772682	0.822405	0.736324	0.822473	0.79219	0.724399	0.797678	0.759023	0.718766	0.749425	0.724172	0.725316	0.805149	0.764777	0.816307	0.774043	0.797573	0.750407	0.782869	0.769644	0.909477	0.780854	0.782011	0.819055	0.788365	0.844281	0.842502	0.822272	0.397598	0.736039	0.695442	0.712659	0.668684	0.696931
VM_3_hindlimb	0.301079	0.363505	0.333242	0.292043	0.840634	0.810928	0.817497	0.844867	0.809936	0.817652	0.829569	0.831363	0.838263	0.83496	0.846432	0.776892	0.825019	0.724973	0.829424	0.786439	0.728445	0.798812	0.74748	0.72887	0.750593	0.720685	0.739269	0.819923	0.769239	0.821641	0.784053	0.817986	0.777973	0.771779	0.785346	0.915731	0.797465	0.797763	0.823152	0.806772	0.84784	0.840524	0.835473	0.357614	0.72103	0.684945	0.697146	0.667422	0.670785
FDP.H_1_hindlimb	0.284412	0.335028	0.29149	0.278645	0.781747	0.735851	0.736544	0.764582	0.740855	0.728966	0.751257	0.756807	0.745879	0.806563	0.799791	0.686749	0.781691	0.690895	0.772604	0.73853	0.673595	0.824918	0.747928	0.728969	0.765347	0.754425	0.752003	0.851838	0.790446	0.765481	0.863061	0.835907	0.861894	0.766273	0.866848	0.932972	0.850812	0.863195	0.846664	0.831654	0.796401	0.791914	0.758272	0.299791	0.648541	0.637622	0.657804	0.625379	0.622383
FDP.H_3_hindlimb	0.271751	0.335968	0.298748	0.268563	0.813101	0.760977	0.791523	0.801086	0.774028	0.778412	0.784268	0.794459	0.798388	0.828018	0.841027	0.738852	0.811361	0.730703	0.81877	0.756675	0.703006	0.845358	0.773974	0.76782	0.793635	0.781235	0.777339	0.880455	0.826977	0.793503	0.898578	0.88009	0.88505	0.813003	0.884276	0.961219	0.899738	0.890391	0.881505	0.866906	0.832333	0.837041	0.813938	0.224948	0.680094	0.652971	0.647174	0.616727	0.628131
[truncated: 84 more columns]

## Sheet: d
Figure 3d Homeobox family genes
Spearman’s correlation (upper panel)
	LIN_1_head	LIN_2_head	MAS_1_head	MAS_2_head	SUB_1_forelimb	SUB_2_forelimb	SUB_3_forelimb	DSP_1_forelimb	DSP_2_forelimb	DSP_3_forelimb	DAP_1_forelimb	DAP_2_forelimb	DAP_3_forelimb	TM_1_forelimb	TM_2_forelimb	TM_3_forelimb	ISP_1_forelimb	ISP_2_forelimb	ISP_3_forelimb	BB_1_forelimb	BB_2_forelimb	TB.M_1_forelimb	TB.M_2_forelimb	TB.M_3_forelimb	TB.LA_1_forelimb	TB.LA_2_forelimb	TB.LO_1_forelimb	TB.LO_2_forelimb	TB.LO_3_forelimb	FDP.F_1_forelimb	FDP.F_2_forelimb	FDP.F_3_forelimb	FDS.F_1_forelimb	FDS.F_2_forelimb	EDC_1_forelimb	EDC_2_forelimb	EDC_3_forelimb	EDL.F_1_forelimb	EDL.F_2_forelimb	EDL.F_3_forelimb	SSP_1_forelimb	SSP_2_forelimb	SSP_3_forelimb	PP_1_trunk	PP_2_trunk	PP_3_trunk	PS_1_trunk	PS_2_trunk	LD_1_trunk
LIN_1_head	1	0.971337	0.843334	0.825102	0.821275	0.785291	0.750026	0.777505	0.785411	0.730079	0.754276	0.803117	0.786579	0.766027	0.769869	0.713391	0.758245	0.759619	0.764367	0.827992	0.775095	0.762491	0.768773	0.728379	0.764795	0.766334	0.725122	0.76852	0.734351	0.785538	0.799402	0.767009	0.82909	0.802534	0.798147	0.773437	0.760241	0.811862	0.78508	0.782973	0.766368	0.783072	0.770834	0.801079	0.790099	0.726732	0.749689	0.792339	0.772931
LIN_2_head	0.971337	1	0.833992	0.827837	0.811252	0.794325	0.764579	0.775959	0.79977	0.744266	0.752627	0.80718	0.793978	0.751872	0.785983	0.730509	0.748797	0.769283	0.775445	0.827045	0.780286	0.750232	0.777626	0.747652	0.76596	0.779386	0.72332	0.769821	0.741855	0.781691	0.800742	0.770784	0.818582	0.817707	0.783254	0.770253	0.763504	0.7976	0.782854	0.786831	0.750157	0.787593	0.775613	0.798092	0.798932	0.734838	0.757192	0.796551	0.780412
MAS_1_head	0.843334	0.833992	1	0.9856	0.813952	0.838283	0.768427	0.822094	0.847911	0.790914	0.829836	0.823623	0.813984	0.830582	0.833343	0.777774	0.821985	0.829475	0.812867	0.850981	0.842093	0.829796	0.843646	0.831622	0.842095	0.845614	0.808501	0.847378	0.826663	0.818818	0.823233	0.808469	0.873986	0.81199	0.839397	0.835681	0.801091	0.835015	0.837927	0.810823	0.830653	0.850298	0.831769	0.927987	0.869104	0.838573	0.843218	0.869437	0.868076
MAS_2_head	0.825102	0.827837	0.9856	1	0.813621	0.863743	0.783504	0.826623	0.873911	0.809022	0.841429	0.845273	0.831096	0.830676	0.851364	0.794698	0.8214	0.852154	0.827894	0.858028	0.866304	0.833741	0.866239	0.855736	0.852031	0.868302	0.825444	0.875509	0.848516	0.831836	0.843404	0.827469	0.88443	0.834689	0.84606	0.854185	0.819749	0.841165	0.860355	0.832249	0.829482	0.866343	0.845786	0.933923	0.885781	0.850241	0.858665	0.890052	0.88673
SUB_1_forelimb	0.821275	0.811252	0.813952	0.813621	1	0.946023	0.96086	0.960455	0.942051	0.910023	0.942289	0.960683	0.953513	0.939328	0.938047	0.919155	0.926838	0.909019	0.950444	0.950894	0.928059	0.89982	0.898582	0.892825	0.917771	0.908578	0.892281	0.901788	0.89252	0.960423	0.947349	0.943158	0.944986	0.951816	0.945426	0.906339	0.938713	0.968073	0.921128	0.946392	0.918094	0.898442	0.930189	0.841339	0.884869	0.860041	0.879685	0.884746	0.907495
SUB_2_forelimb	0.785291	0.794325	0.838283	0.863743	0.946023	1	0.940619	0.960661	0.978035	0.92982	0.968574	0.980833	0.95711	0.930354	0.957537	0.940736	0.929008	0.940602	0.951356	0.94063	0.948815	0.913833	0.935274	0.936892	0.931312	0.938134	0.92546	0.950033	0.921831	0.958896	0.95042	0.949558	0.950133	0.944744	0.942627	0.920252	0.945671	0.955127	0.953616	0.945202	0.913139	0.928818	0.943347	0.874596	0.928126	0.898838	0.917027	0.928771	0.946923
SUB_3_forelimb	0.750026	0.764579	0.768427	0.783504	0.96086	0.940619	1	0.960151	0.943443	0.956779	0.949971	0.957658	0.975335	0.91009	0.955873	0.965506	0.896067	0.894883	0.974574	0.907061	0.912429	0.852152	0.874402	0.90637	0.887714	0.892682	0.869003	0.885617	0.914515	0.963404	0.928606	0.945103	0.896312	0.929196	0.90401	0.889153	0.944949	0.937977	0.90127	0.940292	0.869813	0.867541	0.933468	0.820939	0.866888	0.881145	0.868795	0.8556	0.896329
DSP_1_forelimb	0.777505	0.775959	0.822094	0.826623	0.960455	0.960661	0.960151	1	0.961971	0.963734	0.986951	0.974267	0.975378	0.938968	0.938132	0.967852	0.923612	0.908493	0.958172	0.919214	0.904026	0.901121	0.892279	0.911538	0.910351	0.902099	0.892509	0.895601	0.912231	0.97156	0.924666	0.940069	0.920344	0.921902	0.925117	0.885074	0.933147	0.950194	0.916524	0.937709	0.902917	0.88836	0.933753	0.871593	0.918294	0.904147	0.903609	0.898029	0.936128
DSP_2_forelimb	0.785411	0.79977	0.847911	0.873911	0.942051	0.978035	0.943443	0.961971	1	0.960847	0.973244	0.979764	0.9786	0.921961	0.955767	0.954301	0.912911	0.946717	0.965669	0.952883	0.951407	0.891761	0.921924	0.948922	0.935956	0.95009	0.906512	0.94087	0.94039	0.968109	0.954722	0.956184	0.955216	0.965814	0.948176	0.940481	0.949161	0.95371	0.955153	0.960946	0.90161	0.929991	0.951602	0.904589	0.9558	0.927101	0.943791	0.944663	0.968567
DSP_3_forelimb	0.730079	0.744266	0.790914	0.809022	0.910023	0.92982	0.956779	0.963734	0.960847	1	0.968986	0.952415	0.983039	0.888183	0.931513	0.982886	0.864419	0.888228	0.964196	0.884765	0.883395	0.823445	0.850553	0.908745	0.874373	0.884278	0.839087	0.867474	0.920597	0.95747	0.904004	0.917735	0.879705	0.910542	0.886973	0.880887	0.912218	0.910584	0.888329	0.92395	0.841357	0.858145	0.922144	0.875419	0.917023	0.925992	0.904614	0.887122	0.93345
DAP_1_forelimb	0.754276	0.752627	0.829836	0.841429	0.942289	0.968574	0.949971	0.986951	0.973244	0.968986	1	0.971244	0.972034	0.936403	0.949996	0.971852	0.922929	0.919513	0.958797	0.919802	0.921605	0.894115	0.903033	0.9324	0.923044	0.918447	0.9096	0.91548	0.926046	0.975019	0.927121	0.941429	0.927033	0.921803	0.931246	0.904111	0.935983	0.94956	0.929928	0.932619	0.900283	0.901044	0.94127	0.892469	0.929244	0.925056	0.927747	0.917047	0.953767
DAP_2_forelimb	0.803117	0.80718	0.823623	0.845273	0.960683	0.980833	0.957658	0.974267	0.979764	0.952415	0.971244	1	0.979539	0.94179	0.953709	0.946484	0.93726	0.943755	0.967939	0.9463	0.942178	0.912465	0.926486	0.925819	0.92362	0.932175	0.902106	0.937495	0.931272	0.971044	0.968164	0.964756	0.951568	0.958681	0.954736	0.93345	0.962115	0.968387	0.962058	0.968662	0.921279	0.929284	0.957286	0.871073	0.938144	0.901086	0.904369	0.92045	0.939842
DAP_3_forelimb	0.786579	0.793978	0.813984	0.831096	0.953513	0.95711	0.975335	0.975378	0.9786	0.983039	0.972034	0.979539	1	0.925495	0.955433	0.972941	0.906306	0.925147	0.982977	0.934419	0.927089	0.87505	0.897699	0.933193	0.912912	0.922559	0.881024	0.912866	0.942258	0.975799	0.948119	0.955794	0.927995	0.951505	0.931758	0.92339	0.949657	0.951317	0.930184	0.964787	0.890205	0.904511	0.95397	0.875216	0.931395	0.922399	0.91514	0.912618	0.941775
TM_1_forelimb	0.766027	0.751872	0.830582	0.830676	0.939328	0.930354	0.91009	0.938968	0.921961	0.888183	0.936403	0.94179	0.925495	1	0.952501	0.893357	0.988628	0.954908	0.948413	0.943564	0.947123	0.969566	0.95465	0.936015	0.955094	0.946864	0.939116	0.953923	0.950581	0.935733	0.944	0.949021	0.935639	0.905603	0.954486	0.93818	0.943355	0.963564	0.945704	0.936252	0.985721	0.955165	0.972054	0.885187	0.928904	0.910069	0.906876	0.92446	0.924264
TM_2_forelimb	0.769869	0.785983	0.833343	0.851364	0.938047	0.957537	0.955873	0.938132	0.955767	0.931513	0.949996	0.953709	0.955433	0.952501	1	0.945737	0.939464	0.95805	0.975324	0.9436	0.969638	0.914009	0.953475	0.968488	0.95986	0.96772	0.942336	0.958874	0.963942	0.958473	0.947383	0.952322	0.929246	0.933821	0.935446	0.944152	0.955352	0.954842	0.943464	0.938534	0.926094	0.939744	0.971774	0.891135	0.925382	0.937794	0.940392	0.937722	0.94733
TM_3_forelimb	0.713391	0.730509	0.777774	0.794698	0.919155	0.940736	0.965506	0.967852	0.954301	0.982886	0.971852	0.946484	0.972941	0.893357	0.945737	1	0.869859	0.893765	0.961868	0.884436	0.892188	0.841809	0.868057	0.926289	0.892925	0.894587	0.870237	0.872012	0.921838	0.961068	0.895091	0.920936	0.873877	0.904524	0.885838	0.866023	0.916773	0.913413	0.884831	0.913461	0.841447	0.851707	0.920436	0.863282	0.901162	0.931824	0.914779	0.887399	0.938923
ISP_1_forelimb	0.758245	0.748797	0.821985	0.8214	0.926838	0.929008	0.896067	0.923612	0.912911	0.864419	0.922929	0.93726	0.906306	0.988628	0.939464	0.869859	1	0.942503	0.935069	0.935597	0.938519	0.966703	0.947954	0.917774	0.936972	0.933401	0.926764	0.953518	0.927803	0.915721	0.941567	0.941886	0.935121	0.896276	0.949578	0.931485	0.936317	0.953667	0.948408	0.926462	0.988171	0.95857	0.965084	0.866434	0.912009	0.879996	0.87748	0.904165	0.900761
ISP_2_forelimb	0.759619	0.769283	0.829475	0.852154	0.909019	0.940602	0.894883	0.908493	0.946717	0.888228	0.919513	0.943755	0.925147	0.954908	0.95805	0.893765	0.942503	1	0.942771	0.955673	0.97616	0.955737	0.982355	0.966431	0.972355	0.984125	0.9454	0.967858	0.974934	0.932107	0.963487	0.967085	0.945347	0.940851	0.96392	0.969771	0.962842	0.958535	0.974707	0.959409	0.949032	0.96665	0.967081	0.889141	0.963474	0.934532	0.941453	0.960977	0.955303
ISP_3_forelimb	0.764367	0.775445	0.812867	0.827894	0.950444	0.951356	0.974574	0.958172	0.965669	0.964196	0.958797	0.967939	0.982977	0.948413	0.975324	0.961868	0.935069	0.942771	1	0.943614	0.945585	0.896444	0.922315	0.94982	0.933005	0.944751	0.898373	0.934866	0.959444	0.969047	0.959487	0.959852	0.928581	0.947625	0.936824	0.939763	0.954828	0.956815	0.937574	0.961132	0.920797	0.932968	0.974901	0.878366	0.927203	0.932387	0.916357	0.916824	0.939003
BB_1_forelimb	0.827992	0.827045	0.850981	0.858028	0.950894	0.94063	0.907061	0.919214	0.952883	0.884765	0.919802	0.9463	0.934419	0.943564	0.9436	0.884436	0.935597	0.955673	0.943614	1	0.971654	0.93261	0.944533	0.941691	0.96508	0.962921	0.927545	0.955558	0.929993	0.944772	0.968086	0.955411	0.983132	0.9702	0.972997	0.964526	0.943977	0.970248	0.955912	0.958412	0.945937	0.957636	0.955399	0.883565	0.938225	0.902333	0.935572	0.947847	0.94351
BB_2_forelimb	0.775095	0.780286	0.842093	0.866304	0.928059	0.948815	0.912429	0.904026	0.951407	0.883395	0.921605	0.942178	0.927089	0.947123	0.969638	0.892188	0.938519	0.97616	0.945585	0.971654	1	0.936236	0.970127	0.969371	0.977371	0.984766	0.961661	0.978497	0.962092	0.944161	0.961497	0.966173	0.963723	0.947829	0.967672	0.971004	0.966058	0.965772	0.97092	0.954144	0.941051	0.957449	0.964293	0.886734	0.933652	0.920023	0.946645	0.955724	0.950827
TB.M_1_forelimb	0.762491	0.750232	0.829796	0.833741	0.89982	0.913833	0.852152	0.901121	0.891761	0.823445	0.894115	0.912465	0.87505	0.969566	0.914009	0.841809	0.966703	0.955737	0.896444	0.93261	0.936236	1	0.967175	0.924266	0.951161	0.938725	0.948726	0.950549	0.93019	0.892916	0.922865	0.937723	0.930629	0.882222	0.94501	0.917507	0.922709	0.944298	0.941285	0.919445	0.974077	0.949319	0.942339	0.862905	0.926477	0.888701	0.892006	0.926395	0.911828
TB.M_2_forelimb	0.768773	0.777626	0.843646	0.866239	0.898582	0.935274	0.874402	0.892279	0.921924	0.850553	0.903033	0.926486	0.897699	0.95465	0.953475	0.868057	0.947954	0.982355	0.922315	0.944533	0.970127	0.967175	1	0.960739	0.969322	0.97828	0.958908	0.978084	0.958748	0.910145	0.947838	0.946788	0.939269	0.918448	0.94906	0.955234	0.940392	0.947228	0.962463	0.936774	0.95356	0.969718	0.963343	0.880639	0.943806	0.917953	0.924144	0.959757	0.936473
TB.M_3_forelimb	0.728379	0.747652	0.831622	0.855736	0.892825	0.936892	0.90637	0.911538	0.948922	0.908745	0.9324	0.925819	0.933193	0.936015	0.968488	0.926289	0.917774	0.966431	0.94982	0.941691	0.969371	0.924266	0.960739	1	0.977016	0.978707	0.962686	0.964463	0.979881	0.940077	0.926746	0.946699	0.926593	0.91473	0.935296	0.942809	0.941054	0.93698	0.941294	0.932605	0.91463	0.941536	0.964364	0.902179	0.942353	0.962643	0.969681	0.963382	0.969611
TB.LA_1_forelimb	0.764795	0.76596	0.842095	0.852031	0.917771	0.931312	0.887714	0.910351	0.935956	0.874373	0.923044	0.92362	0.912912	0.955094	0.95986	0.892925	0.936972	0.972355	0.933005	0.96508	0.977371	0.951161	0.969322	0.977016	1	0.986568	0.97531	0.96316	0.958583	0.940256	0.935278	0.943913	0.945282	0.92567	0.958403	0.949132	0.942403	0.958059	0.949734	0.927959	0.942685	0.951136	0.954799	0.890753	0.936176	0.93476	0.967406	0.965366	0.960702
TB.LA_2_forelimb	0.766334	0.779386	0.845614	0.868302	0.908578	0.938134	0.892682	0.902099	0.95009	0.884278	0.918447	0.932175	0.922559	0.946864	0.96772	0.894587	0.933401	0.984125	0.944751	0.962921	0.984766	0.938725	0.97828	0.978707	0.986568	1	0.956568	0.973833	0.967785	0.932776	0.95038	0.950765	0.94622	0.942444	0.953807	0.962672	0.947797	0.948392	0.960626	0.942694	0.940695	0.965713	0.96434	0.898283	0.950716	0.937711	0.963081	0.972161	0.962084
TB.LO_1_forelimb	0.725122	0.72332	0.808501	0.825444	0.892281	0.92546	0.869003	0.892509	0.906512	0.839087	0.9096	0.902106	0.881024	0.939116	0.942336	0.870237	0.926764	0.9454	0.898373	0.927545	0.961661	0.948726	0.958908	0.962686	0.97531	0.956568	1	0.960136	0.93749	0.917806	0.900526	0.926646	0.920971	0.876119	0.931608	0.914443	0.924929	0.936989	0.93016	0.897875	0.925928	0.922056	0.93099	0.861398	0.897085	0.905876	0.937509	0.941626	0.932042
TB.LO_2_forelimb	0.76852	0.769821	0.847378	0.875509	0.901788	0.950033	0.885617	0.895601	0.94087	0.867474	0.91548	0.937495	0.912866	0.953923	0.958874	0.872012	0.953518	0.967858	0.934866	0.955558	0.978497	0.950549	0.978084	0.964463	0.96316	0.973833	0.960136	1	0.955831	0.922149	0.955121	0.949839	0.960755	0.925516	0.956303	0.965577	0.943202	0.950952	0.968431	0.942513	0.95651	0.972822	0.968841	0.887126	0.938815	0.910652	0.926223	0.957336	0.936717
TB.LO_3_forelimb	0.734351	0.741855	0.826663	0.848516	0.89252	0.921831	0.914515	0.912231	0.94039	0.920597	0.926046	0.931272	0.942258	0.950581	0.963942	0.921838	0.927803	0.974934	0.959444	0.929993	0.962092	0.93019	0.958748	0.979881	0.958583	0.967785	0.93749	0.955831	1	0.939919	0.940434	0.960228	0.91868	0.911079	0.940906	0.955725	0.953421	0.945143	0.949779	0.951304	0.926421	0.943611	0.976032	0.906837	0.952583	0.963196	0.944655	0.949642	0.955366
FDP.F_1_forelimb	0.785538	0.781691	0.818818	0.831836	0.960423	0.958896	0.963404	0.97156	0.968109	0.95747	0.975019	0.971044	0.975799	0.935733	0.958473	0.961068	0.915721	0.932107	0.969047	0.944772	0.944161	0.892916	0.910145	0.940077	0.940256	0.932776	0.917806	0.922149	0.939919	1	0.94903	0.958502	0.941773	0.946988	0.95347	0.925431	0.956517	0.970583	0.94197	0.953218	0.898293	0.905806	0.94802	0.880658	0.918483	0.918747	0.930465	0.915018	0.947673
FDP.F_2_forelimb	0.799402	0.800742	0.823233	0.843404	0.947349	0.95042	0.928606	0.924666	0.954722	0.904004	0.927121	0.968164	0.948119	0.944	0.947383	0.895091	0.941567	0.963487	0.959487	0.968086	0.961497	0.922865	0.947838	0.926746	0.935278	0.95038	0.900526	0.955121	0.940434	0.94903	1	0.974955	0.968886	0.972901	0.97526	0.976515	0.967735	0.971337	0.979914	0.980437	0.942255	0.962523	0.968666	0.857346	0.933556	0.891076	0.891174	0.919893	0.919859
FDP.F_3_forelimb	0.767009	0.770784	0.808469	0.827469	0.943158	0.949558	0.945103	0.940069	0.956184	0.917735	0.941429	0.964756	0.955794	0.949021	0.952322	0.920936	0.941886	0.967085	0.959852	0.955411	0.966173	0.937723	0.946788	0.946699	0.943913	0.950765	0.926646	0.949839	0.960228	0.958502	0.974955	1	0.956372	0.954453	0.974891	0.958627	0.987946	0.975454	0.97934	0.985849	0.935499	0.94188	0.970963	0.855733	0.933852	0.914109	0.905701	0.917509	0.930816
FDS.F_1_forelimb	0.82909	0.818582	0.873986	0.88443	0.944986	0.950133	0.896312	0.920344	0.955216	0.879705	0.927033	0.951568	0.927995	0.935639	0.929246	0.873877	0.935121	0.945347	0.928581	0.983132	0.963723	0.930629	0.939269	0.926593	0.945282	0.94622	0.920971	0.960755	0.91868	0.941773	0.968886	0.956372	1	0.96378	0.982784	0.96228	0.943898	0.97277	0.9675	0.96223	0.943398	0.949922	0.946935	0.88995	0.938803	0.883226	0.914821	0.936413	0.935889
FDS.F_2_forelimb	0.802534	0.817707	0.81199	0.834689	0.951816	0.944744	0.929196	0.921902	0.965814	0.910542	0.921803	0.958681	0.951505	0.905603	0.933821	0.904524	0.896276	0.940851	0.947625	0.9702	0.947829	0.882222	0.918448	0.91473	0.92567	0.942444	0.876119	0.925516	0.911079	0.946988	0.972901	0.954453	0.96378	1	0.955567	0.95122	0.944303	0.955257	0.94938	0.967183	0.899103	0.929276	0.935872	0.844402	0.927437	0.875528	0.901955	0.916585	0.924416
EDC_1_forelimb	0.798147	0.783254	0.839397	0.84606	0.945426	0.942627	0.90401	0.925117	0.948176	0.886973	0.931246	0.954736	0.931758	0.954486	0.935446	0.885838	0.949578	0.96392	0.936824	0.972997	0.967672	0.94501	0.94906	0.935296	0.958403	0.953807	0.931608	0.956303	0.940906	0.95347	0.97526	0.974891	0.982784	0.955567	1	0.968539	0.969565	0.985875	0.980574	0.972458	0.953965	0.950695	0.959434	0.873488	0.939216	0.899723	0.915112	0.930012	0.934369
EDC_2_forelimb	0.773437	0.770253	0.835681	0.854185	0.906339	0.920252	0.889153	0.885074	0.940481	0.880887	0.904111	0.93345	0.92339	0.93818	0.944152	0.866023	0.931485	0.969771	0.939763	0.964526	0.971004	0.917507	0.955234	0.942809	0.949132	0.962672	0.914443	0.965577	0.955725	0.925431	0.976515	0.958627	0.96228	0.95122	0.968539	1	0.954999	0.95886	0.973145	0.960701	0.937885	0.969739	0.968636	0.877084	0.945243	0.912037	0.91472	0.939894	0.924807
EDC_3_forelimb	0.760241	0.763504	0.801091	0.819749	0.938713	0.945671	0.944949	0.933147	0.949161	0.912218	0.935983	0.962115	0.949657	0.943355	0.955352	0.916773	0.936317	0.962842	0.954828	0.943977	0.966058	0.922709	0.940392	0.941054	0.942403	0.947797	0.924929	0.943202	0.953421	0.956517	0.967735	0.987946	0.943898	0.944303	0.969565	0.954999	1	0.975461	0.975512	0.97465	0.923856	0.927169	0.96109	0.839972	0.918401	0.902941	0.900174	0.904334	0.921586
EDL.F_1_forelimb	0.811862	0.7976	0.835015	0.841165	0.968073	0.955127	0.937977	0.950194	0.95371	0.910584	0.94956	0.968387	0.951317	0.963564	0.954842	0.913413	0.953667	0.958535	0.956815	0.970248	0.965772	0.944298	0.947228	0.93698	0.958059	0.948392	0.936989	0.950952	0.945143	0.970583	0.971337	0.975454	0.97277	0.955257	0.985875	0.95886	0.975461	1	0.972074	0.970317	0.949548	0.940749	0.963501	0.874605	0.933332	0.905736	0.915459	0.926347	0.937184
EDL.F_2_forelimb	0.78508	0.782854	0.837927	0.860355	0.921128	0.953616	0.90127	0.916524	0.955153	0.888329	0.929928	0.962058	0.930184	0.945704	0.943464	0.884831	0.948408	0.974707	0.937574	0.955912	0.97092	0.941285	0.962463	0.941294	0.949734	0.960626	0.93016	0.968431	0.949779	0.94197	0.979914	0.97934	0.9675	0.94938	0.980574	0.973145	0.975512	0.972074	1	0.970068	0.944459	0.964465	0.966627	0.8752	0.944389	0.903529	0.90664	0.935137	0.933417
EDL.F_3_forelimb	0.782973	0.786831	0.810823	0.832249	0.946392	0.945202	0.940292	0.937709	0.960946	0.92395	0.932619	0.968662	0.964787	0.936252	0.938534	0.913461	0.926462	0.959409	0.961132	0.958412	0.954144	0.919445	0.936774	0.932605	0.927959	0.942694	0.897875	0.942513	0.951304	0.953218	0.980437	0.985849	0.96223	0.967183	0.972458	0.960701	0.97465	0.970317	0.970068	1	0.926879	0.937467	0.96502	0.85222	0.942679	0.903209	0.897118	0.919446	0.927965
SSP_1_forelimb	0.766368	0.750157	0.830653	0.829482	0.918094	0.913139	0.869813	0.902917	0.90161	0.841357	0.900283	0.921279	0.890205	0.985721	0.926094	0.841447	0.988171	0.949032	0.920797	0.945937	0.941051	0.974077	0.95356	0.91463	0.942685	0.940695	0.925928	0.95651	0.926421	0.898293	0.942255	0.935499	0.943398	0.899103	0.953965	0.937885	0.923856	0.949548	0.944459	0.926879	1	0.96453	0.957523	0.870451	0.920221	0.877302	0.883519	0.916917	0.902469
SSP_2_forelimb	0.783072	0.787593	0.850298	0.866343	0.898442	0.928818	0.867541	0.88836	0.929991	0.858145	0.901044	0.929284	0.904511	0.955165	0.939744	0.851707	0.95857	0.96665	0.932968	0.957636	0.957449	0.949319	0.969718	0.941536	0.951136	0.965713	0.922056	0.972822	0.943611	0.905806	0.962523	0.94188	0.949922	0.929276	0.950695	0.969739	0.927169	0.940749	0.964465	0.937467	0.96453	1	0.974185	0.890919	0.945512	0.912167	0.910348	0.950747	0.924334
SSP_3_forelimb	0.770834	0.775613	0.831769	0.845786	0.930189	0.943347	0.933468	0.933753	0.951602	0.922144	0.94127	0.957286	0.95397	0.972054	0.971774	0.920436	0.965084	0.967081	0.974901	0.955399	0.964293	0.942339	0.963343	0.964364	0.954799	0.96434	0.93099	0.968841	0.976032	0.94802	0.968666	0.970963	0.946935	0.935872	0.959434	0.968636	0.96109	0.963501	0.966627	0.96502	0.957523	0.974185	1	0.895246	0.948939	0.947329	0.924998	0.943796	0.941825
PP_1_trunk	0.801079	0.798092	0.927987	0.933923	0.841339	0.874596	0.820939	0.871593	0.904589	0.875419	0.892469	0.871073	0.875216	0.885187	0.891135	0.863282	0.866434	0.889141	0.878366	0.883565	0.886734	0.862905	0.880639	0.902179	0.890753	0.898283	0.861398	0.887126	0.906837	0.880658	0.857346	0.855733	0.88995	0.844402	0.873488	0.877084	0.839972	0.874605	0.8752	0.85222	0.870451	0.890919	0.895246	1	0.932136	0.930865	0.925204	0.929745	0.944245
PP_2_trunk	0.790099	0.798932	0.869104	0.885781	0.884869	0.928126	0.866888	0.918294	0.9558	0.917023	0.929244	0.938144	0.931395	0.928904	0.925382	0.901162	0.912009	0.963474	0.927203	0.938225	0.933652	0.926477	0.943806	0.942353	0.936176	0.950716	0.897085	0.938815	0.952583	0.918483	0.933556	0.933852	0.938803	0.927437	0.939216	0.945243	0.918401	0.933332	0.944389	0.942679	0.920221	0.945512	0.948939	0.932136	1	0.952731	0.94944	0.973687	0.971981
PP_3_trunk	0.726732	0.734838	0.838573	0.850241	0.860041	0.898838	0.881145	0.904147	0.927101	0.925992	0.925056	0.901086	0.922399	0.910069	0.937794	0.931824	0.879996	0.934532	0.932387	0.902333	0.920023	0.888701	0.917953	0.962643	0.93476	0.937711	0.905876	0.910652	0.963196	0.918747	0.891076	0.914109	0.883226	0.875528	0.899723	0.912037	0.902941	0.905736	0.903529	0.903209	0.877302	0.912167	0.947329	0.930865	0.952731	1	0.961422	0.954411	0.967032
PS_1_trunk	0.749689	0.757192	0.843218	0.858665	0.879685	0.917027	0.868795	0.903609	0.943791	0.904614	0.927747	0.904369	0.91514	0.906876	0.940392	0.914779	0.87748	0.941453	0.916357	0.935572	0.946645	0.892006	0.924144	0.969681	0.967406	0.963081	0.937509	0.926223	0.944655	0.930465	0.891174	0.905701	0.914821	0.901955	0.915112	0.91472	0.900174	0.915459	0.90664	0.897118	0.883519	0.910348	0.924998	0.925204	0.94944	0.961422	1	0.97513	0.985282
PS_2_trunk	0.792339	0.796551	0.869437	0.890052	0.884746	0.928771	0.8556	0.898029	0.944663	0.887122	0.917047	0.92045	0.912618	0.92446	0.937722	0.887399	0.904165	0.960977	0.916824	0.947847	0.955724	0.926395	0.959757	0.963382	0.965366	0.972161	0.941626	0.957336	0.949642	0.915018	0.919893	0.917509	0.936413	0.916585	0.930012	0.939894	0.904334	0.926347	0.935137	0.919446	0.916917	0.950747	0.943796	0.929745	0.973687	0.954411	0.97513	1	0.979656
LD_1_trunk	0.772931	0.780412	0.868076	0.88673	0.907495	0.946923	0.896329	0.936128	0.968567	0.93345	0.953767	0.939842	0.941775	0.924264	0.94733	0.938923	0.900761	0.955303	0.939003	0.94351	0.950827	0.911828	0.936473	0.969611	0.960702	0.962084	0.932042	0.936717	0.955366	0.947673	0.919859	0.930816	0.935889	0.924416	0.934369	0.924807	0.921586	0.937184	0.933417	0.927965	0.902469	0.924334	0.941825	0.944245	0.971981	0.967032	0.985282	0.979656	1
LD_2_trunk	0.820686	0.825324	0.892937	0.909761	0.92161	0.954	0.89892	0.941791	0.972259	0.928709	0.948916	0.954154	0.948928	0.932536	0.942414	0.923384	0.920225	0.952839	0.94286	0.951322	0.946733	0.923172	0.946737	0.948746	0.944754	0.959002	0.913076	0.94806	0.945393	0.937286	0.940824	0.936609	0.952292	0.940249	0.940563	0.936238	0.919991	0.939942	0.945862	0.944833	0.923299	0.94622	0.95157	0.944217	0.978805	0.945359	0.956172	0.979563	0.98017
SP_1_trunk	0.77258	0.775107	0.88407	0.896668	0.825678	0.859003	0.804079	0.844639	0.86795	0.831315	0.866836	0.843469	0.838703	0.867846	0.896986	0.840257	0.83645	0.88743	0.852359	0.856657	0.891968	0.854412	0.890038	0.907935	0.911147	0.906642	0.902493	0.881714	0.895942	0.872168	0.829393	0.836125	0.851519	0.810669	0.849918	0.85037	0.834616	0.860981	0.855265	0.815449	0.841355	0.865281	0.865814	0.946467	0.887983	0.912622	0.925825	0.92463	0.926301
SP_2_trunk	0.788104	0.802486	0.906821	0.931876	0.82461	0.88688	0.808472	0.853073	0.902233	0.855015	0.877359	0.879387	0.863711	0.880393	0.90211	0.84612	0.866619	0.913513	0.877479	0.877901	0.897863	0.868307	0.912721	0.911169	0.901882	0.921303	0.871479	0.911175	0.909134	0.866531	0.878336	0.853489	0.879707	0.855947	0.866979	0.892663	0.845536	0.865	0.891197	0.850093	0.871317	0.917828	0.89664	0.961306	0.932003	0.913965	0.915047	0.942489	0.935035
SP_3_trunk	0.736681	0.753521	0.895174	0.91191	0.782914	0.857027	0.801161	0.844632	0.871746	0.86294	0.873881	0.8396	0.847033	0.846813	0.882057	0.860839	0.829505	0.853762	0.859182	0.818776	0.851159	0.820266	0.857393	0.895895	0.860425	0.870826	0.848387	0.86687	0.887629	0.846149	0.808069	0.814441	0.823783	0.784406	0.809168	0.827661	0.804931	0.821294	0.832805	0.797316	0.818451	0.855698	0.866374	0.962459	0.89111	0.920081	0.897097	0.903834	0.915885
TRC_1_trunk	0.808734	0.806344	0.943768	0.948016	0.807464	0.862092	0.774731	0.849882	0.873802	0.832244	0.862229	0.848554	0.834894	0.857669	0.852817	0.827589	0.843497	0.865221	0.833048	0.849834	0.850481	0.864785	0.869798	0.869807	0.864724	0.868445	0.838799	0.863437	0.864897	0.833571	0.819092	0.821328	0.859598	0.808206	0.836067	0.830819	0.804723	0.838427	0.846554	0.814263	0.847837	0.86651	0.853699	0.970038	0.918791	0.897528	0.893797	0.91818	0.925009
TRC_2_trunk	0.816559	0.826214	0.894158	0.915135	0.831421	0.872737	0.793779	0.828858	0.888011	0.819604	0.85025	0.85858	0.84807	0.866196	0.900839	0.816721	0.84383	0.907546	0.861024	0.894942	0.912524	0.862778	0.916121	0.912203	0.920136	0.934278	0.894534	0.912952	0.897136	0.859733	0.864505	0.843714	0.88491	0.85988	0.864164	0.889973	0.834957	0.865773	0.877737	0.842932	0.859407	0.912033	0.884438	0.93628	0.915069	0.901306	0.929024	0.957134	0.928845
RHO_1_trunk	0.857545	0.866052	0.912791	0.923879	0.855796	0.884446	0.821419	0.876258	0.904555	0.863408	0.882086	0.882153	0.878465	0.860505	0.886326	0.856042	0.835317	0.885697	0.8676	0.89049	0.882803	0.852039	0.886319	0.891006	0.893606	0.901252	0.858314	0.874214	0.881585	0.876206	0.858382	0.841609	0.884657	0.862788	0.858338	0.862317	0.831368	0.869688	0.86228	0.850156	0.84423	0.879954	0.871856	0.958466	0.923965	0.903873	0.92315	0.939558	0.939867
RHO_2_trunk	0.837964	0.844221	0.917388	0.934495	0.838119	0.891814	0.811562	0.878976	0.901729	0.860134	0.88553	0.887229	0.871676	0.873721	0.88096	0.855048	0.854713	0.892825	0.861025	0.870493	0.87558	0.879135	0.898052	0.889361	0.881275	0.893747	0.861915	0.88731	0.889176	0.864837	0.858245	0.858237	0.879231	0.849247	0.8603	0.860134	0.839176	0.867879	0.880569	0.853709	0.858127	0.889584	0.882421	0.959243	0.939704	0.911475	0.90219	0.9383	0.934994
BRA_1_trunk	0.76839	0.763337	0.915319	0.921959	0.795602	0.861898	0.769219	0.861656	0.86989	0.837983	0.878509	0.847109	0.829421	0.857768	0.848352	0.834621	0.842498	0.859471	0.827603	0.828222	0.841145	0.862874	0.861497	0.86809	0.863514	0.86225	0.852414	0.857503	0.863941	0.84384	0.807777	0.819507	0.845467	0.786037	0.833744	0.81561	0.804238	0.838821	0.846593	0.803628	0.842296	0.854589	0.847241	0.962163	0.911712	0.900055	0.893836	0.910685	0.922539
BRA_2_trunk	0.784937	0.792166	0.88772	0.916376	0.778488	0.843691	0.77243	0.81503	0.894399	0.862093	0.844022	0.8422	0.853173	0.798609	0.844606	0.826791	0.773545	0.85191	0.839657	0.842626	0.851946	0.775319	0.829903	0.870708	0.846449	0.869971	0.804874	0.854562	0.867706	0.843761	0.822457	0.808137	0.850128	0.832924	0.825919	0.851085	0.800869	0.81855	0.841532	0.82423	0.78181	0.84383	0.842033	0.946081	0.917582	0.894295	0.907015	0.918754	0.923957
BRA_3_trunk	0.730567	0.739512	0.879708	0.89627	0.765367	0.840109	0.777374	0.847048	0.854804	0.854848	0.864813	0.828009	0.831164	0.822258	0.84064	0.855834	0.797756	0.834827	0.826365	0.784781	0.812121	0.815902	0.832466	0.86188	0.82627	0.835016	0.816962	0.824838	0.862846	0.826568	0.774891	0.796827	0.797096	0.75776	0.787156	0.781112	0.781459	0.801097	0.805627	0.783641	0.790432	0.811237	0.83033	0.950575	0.893831	0.908653	0.878037	0.887715	0.910911
OEA_1_trunk	0.829767	0.829175	0.931955	0.94183	0.830302	0.879742	0.793359	0.863542	0.908288	0.85645	0.878451	0.872029	0.867779	0.868398	0.87054	0.837904	0.851963	0.881478	0.85666	0.890969	0.884074	0.862837	0.879446	0.897148	0.894953	0.901864	0.864738	0.892044	0.885023	0.866965	0.849031	0.847801	0.895134	0.848024	0.871874	0.867212	0.833058	0.865549	0.87685	0.851639	0.859849	0.890125	0.879918	0.968895	0.937621	0.910417	0.928441	0.947383	0.946106
OEA_2_trunk	0.796296	0.809791	0.90111	0.926022	0.84224	0.905175	0.820302	0.87602	0.92287	0.871061	0.895732	0.88875	0.878986	0.877014	0.902038	0.871231	0.855459	0.918147	0.872123	0.894408	0.91245	0.882868	0.915407	0.928321	0.917684	0.927876	0.89861	0.91234	0.911141	0.881019	0.864958	0.872498	0.894753	0.866463	0.878236	0.879356	0.860742	0.876626	0.894707	0.866225	0.862901	0.896366	0.891708	0.959024	0.953037	0.932815	0.951004	0.968471	0.968773
OEA_3_trunk	0.79735	0.811126	0.917396	0.93573	0.819155	0.88096	0.812857	0.868452	0.911587	0.882216	0.885467	0.873756	0.879955	0.861121	0.884632	0.870763	0.839841	0.884953	0.871659	0.871316	0.878074	0.850947	0.881302	0.912541	0.888126	0.899937	0.859648	0.887385	0.903714	0.871329	0.842701	0.848243	0.871831	0.844185	0.852362	0.861222	0.832027	0.853245	0.866444	0.848475	0.840028	0.880118	0.885012	0.975011	0.941808	0.933778	0.932101	0.944956	0.951477
TA_1_trunk	0.827595	0.834099	0.92953	0.937878	0.83534	0.879081	0.803938	0.861615	0.901017	0.850299	0.874355	0.866056	0.862685	0.873309	0.883281	0.848798	0.85459	0.889921	0.856696	0.887918	0.889872	0.876606	0.891944	0.904957	0.899122	0.904768	0.872826	0.892853	0.894099	0.865837	0.846663	0.854564	0.891369	0.846058	0.870335	0.86482	0.8383	0.867622	0.875237	0.848935	0.860934	0.885831	0.883161	0.976199	0.937283	0.921227	0.930741	0.943812	0.946235
TA_2_trunk	0.819035	0.833187	0.918596	0.937229	0.834977	0.897622	0.810403	0.861312	0.90813	0.846662	0.878707	0.876498	0.86555	0.877131	0.900448	0.852939	0.861718	0.908071	0.864808	0.897139	0.908437	0.890255	0.916643	0.926422	0.914852	0.9226	0.900697	0.917586	0.905862	0.873091	0.863177	0.869051	0.899324	0.858664	0.877672	0.880619	0.85229	0.875005	0.893594	0.857001	0.866636	0.905871	0.894727	0.962061	0.938593	0.923452	0.936084	0.956089	0.949817
TA_3_trunk	0.781717	0.799107	0.893646	0.905585	0.794054	0.854499	0.792131	0.843039	0.880595	0.855398	0.861626	0.842017	0.851034	0.840049	0.87657	0.860658	0.815773	0.868825	0.850688	0.850137	0.859941	0.83671	0.867139	0.905907	0.881056	0.885167	0.854394	0.862616	0.889377	0.851518	0.815225	0.828003	0.841362	0.813678	0.828361	0.83644	0.812703	0.832376	0.842643	0.814651	0.812761	0.857735	0.868549	0.962617	0.917155	0.936469	0.923389	0.927037	0.936457
LDM_1_trunk	0.761317	0.775882	0.858562	0.874067	0.819913	0.844711	0.799676	0.815985	0.868533	0.814741	0.840623	0.824847	0.832166	0.837872	0.899447	0.827711	0.80644	0.87721	0.846046	0.873113	0.900469	0.817348	0.871969	0.912652	0.920307	0.917579	0.892691	0.871242	0.880257	0.860432	0.821998	0.823866	0.844837	0.830767	0.835397	0.853989	0.827975	0.844503	0.839309	0.802963	0.811301	0.859794	0.854608	0.910023	0.864923	0.898719	0.938871	0.921144	0.920459
LDM_2_trunk	0.788602	0.799525	0.899288	0.925721	0.826549	0.881685	0.813462	0.83299	0.893147	0.834348	0.858154	0.860972	0.85846	0.865832	0.911096	0.834517	0.848834	0.899073	0.872428	0.880339	0.914047	0.856186	0.912003	0.922412	0.912035	0.928089	0.901376	0.923878	0.909737	0.866677	0.860478	0.851226	0.879357	0.846817	0.863078	0.88702	0.844748	0.866782	0.881111	0.846992	0.853228	0.903353	0.892335	0.941159	0.899174	0.907252	0.916581	0.941907	0.920055
RA_1_trunk	0.790845	0.793445	0.907245	0.90942	0.871826	0.91087	0.836131	0.909858	0.922692	0.876562	0.918668	0.896981	0.885477	0.911573	0.902113	0.884307	0.89754	0.91188	0.881982	0.909402	0.905939	0.918887	0.911461	0.921388	0.924401	0.919143	0.903249	0.907172	0.903624	0.89016	0.866395	0.888378	0.911725	0.867936	0.898922	0.874235	0.872772	0.900364	0.895512	0.876498	0.898577	0.898954	0.904498	0.950078	0.954949	0.933261	0.944391	0.953379	0.964845
RA_2_trunk	0.788504	0.796702	0.895146	0.90967	0.886271	0.929429	0.851431	0.909187	0.942284	0.881412	0.92146	0.920153	0.898802	0.918945	0.913105	0.884987	0.913369	0.934671	0.897452	0.928659	0.927462	0.927428	0.929339	0.929057	0.928179	0.93183	0.905975	0.929314	0.916852	0.901102	0.906815	0.915884	0.934804	0.900092	0.925198	0.910883	0.901362	0.918604	0.929671	0.907284	0.915617	0.925996	0.923978	0.943397	0.965359	0.9278	0.937895	0.955972	0.96569
RA_3_trunk	0.744461	0.758375	0.880611	0.889312	0.849451	0.901265	0.855971	0.904317	0.924298	0.912228	0.921194	0.894174	0.901286	0.891848	0.907899	0.916851	0.87663	0.900558	0.901362	0.881313	0.888777	0.883611	0.889839	0.927531	0.898044	0.900859	0.874491	0.891056	0.921424	0.889655	0.862826	0.890645	0.88344	0.856968	0.879505	0.87179	0.871409	0.883523	0.884681	0.877092	0.866464	0.885952	0.916117	0.949089	0.951597	0.96398	0.932759	0.934339	0.958975
RF_1_hindlimb	0.783647	0.78457	0.768312	0.772714	0.961294	0.921238	0.967204	0.950696	0.928836	0.933611	0.938612	0.939212	0.954626	0.89102	0.936683	0.948496	0.86409	0.881469	0.943199	0.906993	0.901352	0.837326	0.855904	0.892618	0.900161	0.885426	0.872495	0.854394	0.889913	0.96702	0.903601	0.920433	0.885895	0.917666	0.899467	0.870565	0.928651	0.938642	0.883913	0.910172	0.838341	0.841196	0.901115	0.821413	0.857228	0.873121	0.889116	0.8587	0.903334
RF_2_hindlimb	0.780798	0.77672	0.844614	0.857481	0.89535	0.920229	0.867453	0.887788	0.914452	0.850454	0.899273	0.925713	0.897758	0.947146	0.931814	0.848633	0.948149	0.958786	0.921788	0.944605	0.949586	0.947704	0.967994	0.932494	0.94134	0.950256	0.924441	0.961183	0.937674	0.903823	0.961343	0.943569	0.941116	0.914335	0.948573	0.966222	0.933453	0.940924	0.962435	0.936157	0.95009	0.984466	0.969933	0.873896	0.932527	0.912243	0.893704	0.936085	0.911953
RF_3_hindlimb	0.714203	0.72216	0.812652	0.835899	0.887271	0.922324	0.914169	0.894062	0.92736	0.898092	0.918897	0.915428	0.922603	0.928791	0.968779	0.912521	0.909461	0.949387	0.940888	0.923275	0.968604	0.902632	0.94078	0.979747	0.960276	0.958394	0.958644	0.953291	0.971243	0.934452	0.918089	0.944271	0.90847	0.892534	0.92472	0.940496	0.949402	0.933946	0.932313	0.91989	0.900371	0.919399	0.954515	0.875749	0.907076	0.944009	0.944998	0.932	0.939707
SAR_1_hindlimb	0.7469	0.756312	0.759174	0.768337	0.93618	0.925643	0.955846	0.962357	0.942302	0.960859	0.960387	0.942828	0.960425	0.868227	0.919195	0.970687	0.842587	0.874799	0.938124	0.887057	0.875596	0.814165	0.837932	0.885303	0.878638	0.872184	0.844742	0.832976	0.879741	0.964308	0.896458	0.91119	0.874137	0.914688	0.887451	0.855252	0.913225	0.918546	0.87978	0.904696	0.816656	0.829982	0.88795	0.830306	0.871325	0.883919	0.890815	0.855321	0.914932
SAR_2_hindlimb	0.773197	0.785052	0.788413	0.812078	0.95601	0.954359	0.973319	0.955382	0.958133	0.94831	0.958015	0.965736	0.968486	0.913613	0.964535	0.95564	0.891985	0.92893	0.960013	0.919795	0.940672	0.865896	0.906783	0.924907	0.920864	0.928043	0.90418	0.907923	0.927137	0.973256	0.941153	0.951955	0.913613	0.941928	0.924769	0.912578	0.959993	0.950662	0.931361	0.944952	0.872112	0.884802	0.932932	0.844969	0.896759	0.896291	0.907914	0.89768	0.927535
SAR_3_hindlimb	0.753683	0.76544	0.803352	0.822701	0.943199	0.95992	0.976581	0.975957	0.96887	0.979965	0.977107	0.969439	0.983682	0.919079	0.955448	0.985769	0.904897	0.913418	0.977373	0.914428	0.919402	0.87094	0.890691	0.93167	0.906087	0.912644	0.88316	0.905078	0.932409	0.973907	0.932514	0.949678	0.912282	0.932809	0.918855	0.900361	0.947205	0.943365	0.922078	0.942724	0.878776	0.889338	0.944422	0.874307	0.915465	0.924744	0.909146	0.895803	0.940347
TIC_1_hindlimb	0.80061	0.792889	0.848416	0.855225	0.94235	0.937838	0.911292	0.920796	0.949739	0.891928	0.924444	0.948047	0.936561	0.950956	0.944404	0.88656	0.942241	0.962918	0.948615	0.983966	0.972705	0.939853	0.947754	0.947407	0.96689	0.961187	0.934336	0.956814	0.949881	0.953242	0.971716	0.970416	0.979472	0.958625	0.985491	0.973938	0.964473	0.983453	0.969476	0.9685	0.948431	0.956171	0.962523	0.879698	0.938037	0.907896	0.927381	0.935289	0.93945
TIC_2_hindlimb	0.798423	0.795194	0.813429	0.835783	0.959746	0.969434	0.949157	0.946878	0.966484	0.917558	0.947759	0.980577	0.962646	0.947065	0.958946	0.920238	0.940891	0.963368	0.962866	0.962353	0.970558	0.927719	0.947847	0.938799	0.945214	0.953088	0.927751	0.957207	0.944133	0.966768	0.98269	0.983307	0.964947	0.964724	0.97611	0.960633	0.983513	0.982009	0.981012	0.980897	0.932564	0.942955	0.964217	0.85312	0.927941	0.89696	0.905138	0.922175	0.93139
TIC_3_hindlimb	0.791931	0.803801	0.801988	0.821392	0.939926	0.942251	0.951399	0.945327	0.970434	0.961525	0.944722	0.963901	0.980729	0.897812	0.933975	0.948821	0.884844	0.915554	0.970785	0.937695	0.911121	0.852954	0.885423	0.912508	0.89379	0.91093	0.843218	0.903312	0.918485	0.956487	0.954186	0.942987	0.932452	0.967912	0.9301	0.927954	0.929099	0.940653	0.925002	0.96173	0.873472	0.907862	0.941376	0.859677	0.928769	0.904614	0.893566	0.90182	0.925725
SOL_1_hindlimb	0.82248	0.826519	0.85118	0.865705	0.948915	0.957444	0.909233	0.929992	0.958696	0.884475	0.925881	0.959303	0.935843	0.942359	0.939256	0.891304	0.940007	0.962535	0.940964	0.981568	0.963568	0.948783	0.956921	0.940805	0.958096	0.96183	0.927463	0.958708	0.931442	0.944626	0.972724	0.965894	0.980004	0.969487	0.975115	0.952621	0.952371	0.969765	0.970095	0.969043	0.94448	0.95845	0.956363	0.875693	0.945271	0.897139	0.920226	0.943952	0.945557
SOL_2_hindlimb	0.810929	0.814515	0.84454	0.86806	0.949798	0.965923	0.920042	0.92844	0.962296	0.888612	0.930665	0.965575	0.941017	0.944825	0.950991	0.895394	0.941734	0.96964	0.946246	0.977557	0.979379	0.944561	0.966266	0.949089	0.958858	0.967444	0.938525	0.970884	0.942409	0.950412	0.978131	0.972832	0.981175	0.970988	0.97751	0.962833	0.964027	0.975214	0.979344	0.972402	0.944488	0.958697	0.959613	0.874019	0.939956	0.895209	0.91891	0.944687	0.943887
SOL_3_hindlimb	0.822677	0.829761	0.851415	0.864667	0.944177	0.952648	0.900792	0.923801	0.950306	0.870208	0.917661	0.950521	0.926164	0.937904	0.931813	0.881755	0.936659	0.958728	0.930525	0.978037	0.960213	0.953051	0.957573	0.938251	0.955363	0.956965	0.927663	0.953933	0.926181	0.935406	0.964138	0.962542	0.976143	0.962292	0.970862	0.943881	0.947352	0.965607	0.963599	0.963055	0.942232	0.953465	0.947476	0.867961	0.938984	0.887763	0.914343	0.937912	0.938471
VL_1_hindlimb	0.711506	0.717668	0.794574	0.805649	0.907947	0.910721	0.902817	0.911822	0.917544	0.88601	0.920276	0.917405	0.912817	0.957496	0.958604	0.902169	0.933353	0.967972	0.938595	0.934154	0.960246	0.938907	0.956442	0.966012	0.979344	0.967219	0.954222	0.936775	0.968951	0.937894	0.929008	0.945778	0.908936	0.90364	0.939776	0.939241	0.950363	0.949501	0.9374	0.925318	0.930835	0.933751	0.958617	0.86535	0.92238	0.937984	0.945694	0.935215	0.943186
VL_2_hindlimb	0.780033	0.776123	0.852019	0.867929	0.907835	0.928262	0.882348	0.892013	0.926524	0.862563	0.909892	0.925275	0.908318	0.95489	0.956438	0.869947	0.946164	0.971548	0.933012	0.956865	0.975601	0.950207	0.982541	0.963124	0.972936	0.976828	0.959371	0.977564	0.959671	0.922157	0.955872	0.948903	0.948165	0.923696	0.954958	0.972192	0.942634	0.952722	0.962689	0.938297	0.950601	0.978927	0.973792	0.88968	0.936742	0.93195	0.933518	0.96186	0.938219
VL_3_hindlimb	0.692652	0.703984	0.79251	0.810916	0.879051	0.90191	0.917112	0.888583	0.917103	0.907129	0.90961	0.903093	0.922751	0.919168	0.965579	0.916668	0.894468	0.940629	0.946112	0.910801	0.952933	0.88115	0.922289	0.968798	0.948732	0.947451	0.934145	0.929613	0.971234	0.928426	0.91026	0.93661	0.887173	0.885234	0.91098	0.934795	0.945329	0.926435	0.915651	0.9162	0.885244	0.902707	0.948659	0.859966	0.900044	0.944695	0.934244	0.91428	0.92674
GAS.L_1_hindlimb	0.775183	0.77925	0.84014	0.85319	0.914856	0.919811	0.882112	0.88831	0.934311	0.860658	0.901454	0.915185	0.907535	0.93056	0.947669	0.870601	0.915259	0.965858	0.925222	0.97382	0.980174	0.93108	0.958441	0.965408	0.987196	0.980744	0.955663	0.956841	0.949004	0.931676	0.944707	0.946401	0.955908	0.941299	0.96109	0.961017	0.944545	0.956337	0.950128	0.938355	0.92542	0.9475	0.946993	0.871681	0.928377	0.915337	0.955063	0.953627	0.947125
GAS.L_2_hindlimb	0.785507	0.802538	0.846581	0.865831	0.913619	0.937449	0.890795	0.90362	0.937797	0.870245	0.908608	0.933767	0.916057	0.94826	0.958188	0.880866	0.937003	0.985931	0.934934	0.960455	0.976353	0.958004	0.988336	0.965759	0.97553	0.98508	0.953162	0.969603	0.960121	0.919539	0.955306	0.956044	0.945473	0.939278	0.951728	0.96013	0.950117	0.951406	0.96189	0.949036	0.944747	0.968107	0.962991	0.881661	0.952661	0.927928	0.937786	0.966072	0.94846
GAS.L_3_hindlimb	0.809167	0.806337	0.864909	0.873318	0.889665	0.885621	0.853407	0.861856	0.913903	0.849923	0.870751	0.896091	0.896569	0.905319	0.911791	0.840699	0.889636	0.941782	0.912335	0.963516	0.949008	0.9053	0.940055	0.938144	0.944277	0.949358	0.903949	0.936514	0.93465	0.899265	0.937193	0.923214	0.947771	0.926615	0.937717	0.962966	0.908125	0.930996	0.929245	0.932888	0.907546	0.951168	0.943929	0.892711	0.937649	0.919973	0.927073	0.952764	0.931222
GRA_1_hindlimb	0.782827	0.781767	0.841299	0.849171	0.947058	0.946966	0.938566	0.954602	0.969264	0.946764	0.962253	0.960196	0.963982	0.943206	0.961532	0.948575	0.920538	0.963859	0.964689	0.959564	0.959562	0.913604	0.934411	0.957986	0.964945	0.960562	0.925642	0.929274	0.959226	0.974949	0.955749	0.964224	0.946083	0.951993	0.963613	0.95189	0.966123	0.97199	0.955247	0.959001	0.914834	0.9286	0.958804	0.900566	0.953385	0.950292	0.95863	0.946527	0.972166
GRA_2_hindlimb	0.734724	0.74014	0.842083	0.863142	0.909873	0.942292	0.924012	0.923388	0.956798	0.929539	0.947743	0.939856	0.945532	0.943629	0.970069	0.93142	0.926924	0.970957	0.960949	0.93941	0.972835	0.914374	0.953673	0.972745	0.957618	0.96777	0.942357	0.96029	0.979468	0.954671	0.950793	0.962652	0.939896	0.926129	0.954664	0.964039	0.962504	0.957233	0.960925	0.952494	0.921415	0.93946	0.967378	0.908233	0.947947	0.952572	0.948154	0.948566	0.959939
GRA_3_hindlimb	0.722837	0.735183	0.816651	0.833431	0.879201	0.906467	0.914657	0.905869	0.950376	0.948783	0.927391	0.918341	0.949953	0.898941	0.94379	0.938014	0.876298	0.934334	0.95729	0.923848	0.935484	0.856585	0.898426	0.958627	0.928581	0.938369	0.884181	0.911571	0.963893	0.941671	0.919355	0.93689	0.906163	0.917459	0.92048	0.940307	0.934313	0.926077	0.920369	0.935011	0.867903	0.905752	0.948156	0.895242	0.942133	0.96254	0.947473	0.927633	0.953435
ST_1_hindlimb	0.783556	0.785599	0.877948	0.888144	0.930083	0.965783	0.905433	0.956134	0.970767	0.923428	0.967182	0.958978	0.942527	0.954339	0.949266	0.931496	0.946343	0.960103	0.942196	0.955817	0.955449	0.948503	0.950704	0.957469	0.964029	0.961481	0.942328	0.951447	0.944474	0.949752	0.938759	0.95104	0.955842	0.9332	0.957083	0.931203	0.940948	0.95634	0.955351	0.941106	0.942918	0.944637	0.954018	0.924659	0.967105	0.943778	0.96109	0.966413	0.98161
ST_2_hindlimb	0.810967	0.81472	0.874583	0.893513	0.92545	0.963419	0.902131	0.943509	0.978814	0.927434	0.954907	0.962579	0.952837	0.942672	0.954452	0.925729	0.927667	0.966409	0.948637	0.96122	0.961927	0.92884	0.957902	0.963112	0.964727	0.97268	0.933194	0.957674	0.955225	0.951546	0.950344	0.947099	0.957332	0.946918	0.955722	0.950335	0.93783	0.955098	0.961021	0.949895	0.928033	0.954026	0.960482	0.927721	0.977154	0.947634	0.966982	0.981568	0.983023
ST_3_hindlimb	0.761012	0.76982	0.860387	0.88146	0.900872	0.96019	0.90731	0.94117	0.961635	0.925101	0.961153	0.945008	0.941332	0.928428	0.949296	0.93857	0.920374	0.938241	0.93767	0.929865	0.943131	0.919792	0.94204	0.966289	0.939842	0.942354	0.941218	0.950521	0.94515	0.939787	0.919694	0.94051	0.933768	0.908196	0.927087	0.921998	0.926923	0.932321	0.938915	0.926081	0.907386	0.932539	0.954959	0.91813	0.949823	0.954304	0.948702	0.956183	0.969155
PM_1_hindlimb	0.780075	0.791043	0.842829	0.848844	0.933674	0.961367	0.926532	0.965655	0.959761	0.937732	0.972543	0.947991	0.94466	0.90564	0.943085	0.959918	0.891878	0.904197	0.934743	0.924532	0.91507	0.879555	0.891944	0.930645	0.930837	0.918516	0.911223	0.898964	0.896792	0.956068	0.902872	0.913054	0.91694	0.914798	0.912349	0.874288	0.911131	0.929656	0.906266	0.899196	0.873059	0.883798	0.913201	0.890136	0.910901	0.919324	0.940338	0.921996	0.958917
PM_2_hindlimb	0.797338	0.81124	0.856522	0.882869	0.936892	0.982449	0.921518	0.949116	0.973086	0.91804	0.958771	0.963861	0.945183	0.920585	0.9534	0.932455	0.915273	0.932378	0.938946	0.943473	0.951246	0.907997	0.934197	0.943687	0.940521	0.947973	0.933466	0.949637	0.914418	0.949075	0.932003	0.934831	0.946901	0.937459	0.933328	0.906836	0.927128	0.940267	0.938932	0.931209	0.907227	0.923021	0.934134	0.894438	0.931005	0.909635	0.938846	0.950667	0.961657
PM_3_hindlimb	0.758364	0.782543	0.833411	0.8498	0.902067	0.951597	0.919619	0.944965	0.961685	0.948281	0.95932	0.938838	0.947426	0.889992	0.945311	0.967808	0.875944	0.901772	0.942015	0.910374	0.907904	0.859847	0.888604	0.943198	0.918039	0.918172	0.892071	0.901821	0.911917	0.943497	0.896436	0.907264	0.899666	0.909414	0.894708	0.878102	0.898267	0.907479	0.898319	0.895972	0.853614	0.887813	0.923426	0.901809	0.922499	0.943363	0.941769	0.926751	0.96073
TFL_1_hindlimb	0.755714	0.758177	0.788069	0.798102	0.935104	0.936234	0.951995	0.971582	0.952545	0.969979	0.971638	0.950348	0.967112	0.88823	0.931069	0.973722	0.859527	0.884588	0.94501	0.893123	0.888457	0.832583	0.855855	0.903875	0.896593	0.888698	0.86725	0.85668	0.898334	0.970189	0.893241	0.90389	0.880743	0.906374	0.889442	0.865163	0.908254	0.921644	0.880031	0.904124	0.835197	0.846841	0.902223	0.862918	0.894173	0.908834	0.918784	0.887688	0.936183
TFL_2_hindlimb	0.785119	0.800574	0.844789	0.867727	0.93641	0.970549	0.943234	0.96672	0.986634	0.964687	0.97335	0.969986	0.974783	0.913969	0.954911	0.969579	0.893872	0.940113	0.95825	0.93468	0.939547	0.885411	0.918004	0.951781	0.935664	0.945013	0.908922	0.921146	0.938231	0.966851	0.930473	0.94102	0.927805	0.943452	0.926026	0.911919	0.936384	0.939278	0.931985	0.942945	0.881722	0.905763	0.938092	0.90793	0.951057	0.94218	0.95594	0.948805	0.979115
TFL_3_hindlimb	0.686818	0.700722	0.768178	0.787076	0.888991	0.924484	0.941257	0.955624	0.939693	0.977671	0.96664	0.928721	0.95582	0.875959	0.927655	0.989362	0.848049	0.876086	0.939592	0.85751	0.87451	0.825033	0.847135	0.918002	0.876933	0.873557	0.863272	0.855167	0.91205	0.946892	0.866374	0.900425	0.84975	0.868953	0.861387	0.845779	0.896992	0.892569	0.865147	0.886684	0.818029	0.829412	0.901706	0.865847	0.895838	0.935092	0.915043	0.882689	0.93763
BF_1_hindlimb	0.778256	0.776753	0.847241	0.850785	0.907361	0.913795	0.872919	0.907911	0.917854	0.869072	0.909622	0.916648	0.904756	0.955364	0.942463	0.878203	0.933617	0.971883	0.924566	0.947775	0.95481	0.960216	0.971261	0.95997	0.98063	0.970542	0.953981	0.947773	0.960478	0.924537	0.929546	0.934836	0.930966	0.906387	0.947577	0.939338	0.930355	0.95158	0.939948	0.929719	0.944665	0.948398	0.954546	0.896103	0.950346	0.939477	0.949993	0.964141	0.95455
BF_2_hindlimb	0.784083	0.800293	0.845888	0.869435	0.880755	0.912905	0.864564	0.878184	0.936254	0.878296	0.891849	0.921868	0.915538	0.924387	0.935498	0.862265	0.916024	0.967769	0.930684	0.949067	0.952735	0.918716	0.961414	0.951823	0.949671	0.971505	0.909936	0.959738	0.95596	0.90769	0.95505	0.933636	0.937379	0.937214	0.939265	0.969973	0.922156	0.927426	0.952555	0.943447	0.926114	0.975524	0.961848	0.895722	0.961276	0.9284	0.930001	0.962963	0.938745
BF_3_hindlimb	0.767902	0.783562	0.844246	0.860316	0.892963	0.91216	0.890249	0.899281	0.928411	0.889373	0.904222	0.923019	0.921854	0.943233	0.946807	0.890342	0.926578	0.972496	0.942128	0.943154	0.954886	0.943119	0.968649	0.967436	0.956146	0.964154	0.930615	0.952185	0.977881	0.915439	0.942963	0.953188	0.926788	0.915121	0.939207	0.956401	0.941295	0.940747	0.946522	0.950407	0.929487	0.958411	0.974887	0.900316	0.960177	0.957567	0.932683	0.958443	0.949546
SM_1_hindlimb	0.763772	0.761404	0.835534	0.843133	0.893817	0.903525	0.868079	0.882451	0.917524	0.860634	0.899226	0.894588	0.896354	0.922737	0.94901	0.876662	0.896437	0.95	0.915746	0.944096	0.960482	0.907236	0.944765	0.962419	0.984514	0.976197	0.951734	0.936682	0.944618	0.925909	0.907966	0.914621	0.916929	0.903452	0.929361	0.931348	0.917355	0.932765	0.919939	0.902981	0.904808	0.927082	0.93274	0.882631	0.916694	0.929951	0.969649	0.956187	0.94876
SM_2_hindlimb	0.785532	0.797106	0.869081	0.890882	0.92805	0.97597	0.914959	0.949365	0.97845	0.925458	0.963165	0.967862	0.949389	0.94812	0.963175	0.933314	0.94097	0.97033	0.951209	0.956089	0.967198	0.939977	0.964618	0.965955	0.964787	0.97329	0.942114	0.962323	0.95236	0.950718	0.953421	0.958376	0.954778	0.947165	0.955797	0.945885	0.951569	0.956867	0.968754	0.950012	0.935827	0.95588	0.962466	0.914171	0.96718	0.943024	0.956432	0.968813	0.97777
SM_3_hindlimb	0.769273	0.775134	0.844483	0.861839	0.874718	0.904707	0.865058	0.880808	0.929062	0.880309	0.900635	0.896532	0.909266	0.909637	0.942769	0.893274	0.882421	0.95063	0.919219	0.936553	0.953478	0.903205	0.944369	0.978424	0.970177	0.97033	0.941076	0.937912	0.958752	0.917695	0.901587	0.916645	0.910685	0.900403	0.916036	0.931196	0.907881	0.918455	0.917671	0.905648	0.887681	0.928882	0.939048	0.91267	0.942023	0.959695	0.976779	0.97286	0.967729
ADD_1_hindlimb	0.788113	0.782288	0.847251	0.851618	0.91323	0.916236	0.879056	0.90296	0.926689	0.873504	0.909512	0.927183	0.912056	0.957834	0.94641	0.873898	0.939022	0.976753	0.932617	0.963229	0.96429	0.9541	0.967338	0.948656	0.975942	0.972489	0.939331	0.953046	0.957179	0.92676	0.95334	0.94898	0.945237	0.931832	0.961645	0.966344	0.946298	0.960729	0.954109	0.941223	0.951682	0.963301	0.961864	0.885534	0.954247	0.932933	0.942576	0.958816	0.945004
ADD_2_hindlimb	0.774067	0.773688	0.845592	0.861788	0.900259	0.92277	0.889822	0.897425	0.93709	0.894095	0.915822	0.927134	0.925	0.94338	0.958753	0.892503	0.923437	0.977087	0.94536	0.949773	0.972572	0.926917	0.967659	0.96755	0.971099	0.979142	0.944201	0.96426	0.976262	0.934754	0.952491	0.950571	0.937227	0.922767	0.955426	0.969546	0.947747	0.952533	0.959481	0.945492	0.930686	0.960329	0.969528	0.905748	0.950383	0.954034	0.950139	0.967282	0.953573
ADD_3_hindlimb	0.736336	0.741461	0.830993	0.846871	0.887609	0.917646	0.906466	0.903982	0.934651	0.919821	0.928428	0.9173	0.933658	0.933938	0.967197	0.929114	0.908451	0.953563	0.951678	0.928649	0.957951	0.903693	0.940672	0.983029	0.963607	0.961371	0.943133	0.945323	0.980147	0.940184	0.921941	0.939463	0.909177	0.897376	0.929114	0.944763	0.938018	0.936218	0.93194	0.923755	0.902026	0.93095	0.966332	0.910956	0.937299	0.979245	0.961727	0.953579	0.960726
GM_1_hindlimb	0.790864	0.795265	0.857348	0.869524	0.923513	0.942708	0.889938	0.916787	0.949497	0.881282	0.928493	0.93422	0.921	0.952713	0.957936	0.893105	0.938816	0.973368	0.93676	0.969705	0.977373	0.949071	0.968021	0.96951	0.988018	0.986559	0.964584	0.965562	0.954391	0.942092	0.938956	0.94695	0.954146	0.932426	0.956672	0.945535	0.939678	0.956475	0.953352	0.936901	0.944903	0.956758	0.955661	0.907122	0.948934	0.931395	0.969294	0.973737	0.969794
GM_2_hindlimb	0.811796	0.823417	0.849791	0.869187	0.927908	0.935796	0.903682	0.91183	0.956578	0.900582	0.920428	0.937069	0.93936	0.930428	0.96123	0.904585	0.908995	0.966776	0.948053	0.966655	0.96993	0.90936	0.95934	0.965889	0.973469	0.983986	0.934087	0.952475	0.953615	0.943027	0.948347	0.936484	0.943817	0.951884	0.94453	0.95378	0.932998	0.946436	0.943689	0.942785	0.915119	0.951774	0.955336	0.903557	0.948003	0.934973	0.962381	0.972463	0.96468
GM_3_hindlimb	0.797821	0.798616	0.848647	0.86101	0.915073	0.912841	0.893328	0.892738	0.940266	0.892031	0.908281	0.913221	0.926521	0.909429	0.945307	0.898718	0.885723	0.937279	0.938175	0.96071	0.95618	0.882961	0.929951	0.961436	0.959758	0.961299	0.922133	0.935977	0.940286	0.933119	0.930047	0.921237	0.937722	0.935875	0.931326	0.948795	0.912719	0.933635	0.919487	0.922947	0.891751	0.936896	0.947302	0.903996	0.930255	0.943701	0.960662	0.960345	0.956473
EDL.H_1_hindlimb	0.757396	0.755815	0.826676	0.837574	0.920006	0.935254	0.896266	0.906236	0.930252	0.86267	0.916432	0.932968	0.906693	0.949845	0.948553	0.875841	0.9477	0.960668	0.922661	0.95953	0.975459	0.94762	0.953773	0.950236	0.970593	0.958687	0.959409	0.960822	0.942334	0.935874	0.952286	0.966986	0.959537	0.927444	0.975709	0.958301	0.969629	0.970414	0.970681	0.943403	0.945039	0.941815	0.951956	0.859365	0.915033	0.89687	0.919255	0.921043	0.925021
EDL.H_2_hindlimb	0.749168	0.745201	0.812185	0.834677	0.912926	0.932593	0.90948	0.903351	0.943906	0.895038	0.917215	0.945166	0.931345	0.944249	0.948393	0.889382	0.936165	0.97422	0.945111	0.953451	0.97736	0.928643	0.951584	0.947361	0.952724	0.96196	0.927837	0.961511	0.96514	0.939899	0.97129	0.98109	0.955038	0.94187	0.977626	0.978846	0.98215	0.970548	0.983638	0.971894	0.936379	0.94795	0.967145	0.862826	0.937974	0.914572	0.914912	0.927468	0.929859
EDL.H_3_hindlimb	0.752485	0.757234	0.82023	0.835268	0.912564	0.92593	0.911818	0.903123	0.93962	0.890603	0.913835	0.935835	0.929711	0.942482	0.952939	0.892376	0.934311	0.97017	0.947267	0.958762	0.973244	0.93107	0.952677	0.95984	0.962847	0.963639	0.936734	0.957085	0.967868	0.938265	0.964256	0.97946	0.951186	0.939048	0.973278	0.974826	0.979032	0.969618	0.97278	0.96779	0.932606	0.948215	0.969506	0.858555	0.931002	0.923262	0.920157	0.924937	0.928063
FDS.H_1_hindlimb	0.804995	0.79833	0.838501	0.844954	0.966835	0.953058	0.944332	0.948835	0.955339	0.914714	0.945908	0.966945	0.954983	0.950925	0.950712	0.91563	0.943268	0.953326	0.962589	0.968684	0.958844	0.927572	0.939221	0.933207	0.948697	0.947836	0.918737	0.944448	0.938763	0.967873	0.982513	0.974049	0.970598	0.963125	0.979272	0.959492	0.9695	0.982952	0.96934	0.974136	0.941134	0.946043	0.963211	0.870554	0.923879	0.900624	0.907011	0.918334	0.930013
FDS.H_2_hindlimb	0.779231	0.764407	0.82142	0.834586	0.883896	0.867661	0.848257	0.839958	0.894939	0.839911	0.851835	0.88831	0.887824	0.895456	0.889911	0.809182	0.883991	0.912799	0.904567	0.93729	0.920308	0.867614	0.9064	0.884433	0.89435	0.909779	0.851979	0.925151	0.905646	0.881235	0.946567	0.904679	0.939627	0.924654	0.929762	0.970334	0.890226	0.922703	0.918502	0.929031	0.904955	0.940393	0.931132	0.85131	0.906148	0.866171	0.860844	0.903407	0.873279
FDS.H_3_hindlimb	0.754251	0.760124	0.825487	0.840448	0.918227	0.919701	0.9232	0.890489	0.929182	0.887646	0.90284	0.927953	0.923283	0.933755	0.956325	0.885725	0.929416	0.948322	0.946135	0.950302	0.968435	0.907849	0.938276	0.942819	0.939604	0.944796	0.92099	0.953245	0.952768	0.927273	0.959097	0.964676	0.945636	0.932957	0.956012	0.97226	0.964711	0.958602	0.953225	0.95464	0.925903	0.938873	0.965308	0.859836	0.912226	0.909919	0.900268	0.908677	0.909896
GAS.M_1_hindlimb	0.789341	0.773493	0.840106	0.847733	0.918806	0.919019	0.893009	0.917036	0.925779	0.890918	0.915047	0.944046	0.926652	0.960703	0.927665	0.876326	0.947334	0.961651	0.942191	0.95359	0.949406	0.948852	0.948501	0.926525	0.941271	0.944628	0.908827	0.947401	0.954079	0.92965	0.964139	0.957254	0.952313	0.923523	0.965782	0.958495	0.946759	0.962826	0.955825	0.962993	0.960701	0.951593	0.963361	0.885692	0.948911	0.913803	0.905169	0.934479	0.929716
GAS.M_2_hindlimb	0.779408	0.779752	0.834886	0.851863	0.885758	0.894079	0.853284	0.86131	0.908556	0.846381	0.869411	0.911246	0.894568	0.927689	0.910822	0.827462	0.924762	0.95302	0.918706	0.948892	0.940448	0.924941	0.952469	0.914386	0.921758	0.941382	0.884185	0.951677	0.933543	0.887479	0.964933	0.932353	0.947185	0.931945	0.945554	0.977222	0.916067	0.933859	0.947731	0.946613	0.942447	0.974929	0.957973	0.870048	0.942339	0.894809	0.881536	0.932747	0.901783
GAS.M_3_hindlimb	0.766656	0.766305	0.817765	0.826378	0.869009	0.86092	0.851665	0.845972	0.884399	0.848161	0.846066	0.888833	0.886971	0.903632	0.889455	0.824875	0.896923	0.924508	0.910134	0.928185	0.911802	0.897538	0.916497	0.89383	0.890309	0.907758	0.843289	0.914636	0.924988	0.866417	0.941391	0.921994	0.920591	0.910473	0.922361	0.95462	0.900905	0.914603	0.916496	0.93757	0.911967	0.942699	0.946686	0.853764	0.927437	0.898797	0.856809	0.903323	0.881733
VI_1_hindlimb	0.810689	0.810196	0.861599	0.858609	0.953409	0.940693	0.916679	0.934892	0.942252	0.892651	0.929519	0.951448	0.937195	0.972949	0.95056	0.894311	0.966294	0.961954	0.953306	0.978066	0.960114	0.958581	0.954462	0.939789	0.961873	0.957641	0.927948	0.954953	0.943614	0.938278	0.969268	0.961076	0.966313	0.951681	0.970537	0.959618	0.949826	0.971697	0.957431	0.957716	0.97035	0.965669	0.968957	0.885697	0.940129	0.911212	0.916344	0.937582	0.933623
VI_2_hindlimb	0.754583	0.753696	0.84015	0.85765	0.908534	0.935301	0.898377	0.904367	0.936485	0.883352	0.922039	0.938515	0.921844	0.962345	0.961401	0.884225	0.957115	0.979456	0.948007	0.950307	0.974744	0.949536	0.977543	0.961466	0.964693	0.975121	0.946538	0.974853	0.969146	0.930726	0.967953	0.963312	0.94574	0.928129	0.962452	0.978782	0.958579	0.957607	0.975193	0.952066	0.956816	0.982332	0.982132	0.885443	0.94307	0.934235	0.923798	0.948641	0.935374
VI_3_hindlimb	0.760571	0.768023	0.79198	0.805792	0.89579	0.908463	0.871854	0.884902	0.903458	0.846219	0.880152	0.926009	0.897543	0.935637	0.907107	0.850522	0.944124	0.939929	0.916858	0.932098	0.920203	0.944721	0.943876	0.905644	0.906163	0.919228	0.879851	0.931663	0.917947	0.879441	0.948943	0.941781	0.923242	0.913984	0.930975	0.936383	0.922401	0.925285	0.939461	0.941782	0.93936	0.958139	0.959855	0.831449	0.925585	0.889068	0.857258	0.905975	0.8906
VM_1_hindlimb	0.712137	0.711186	0.799869	0.804445	0.908685	0.906743	0.902919	0.911777	0.91574	0.889808	0.924388	0.912597	0.91392	0.95657	0.958874	0.904181	0.931746	0.95356	0.939769	0.933678	0.955023	0.926743	0.939054	0.96317	0.977631	0.958782	0.953274	0.931386	0.960308	0.942542	0.918976	0.936714	0.908146	0.89714	0.936497	0.933782	0.943257	0.948818	0.927408	0.913354	0.926614	0.925289	0.954273	0.865953	0.9119	0.935785	0.948162	0.928004	0.940015
VM_2_hindlimb	0.736242	0.731553	0.798973	0.812895	0.866224	0.884631	0.841085	0.859754	0.88107	0.827852	0.871325	0.898242	0.873529	0.936416	0.904689	0.820534	0.938694	0.932154	0.901327	0.913979	0.91947	0.931038	0.944864	0.907445	0.913243	0.920779	0.895007	0.937936	0.922519	0.876524	0.939862	0.918518	0.909823	0.882015	0.923422	0.949713	0.904921	0.915906	0.936547	0.913417	0.938587	0.973054	0.960807	0.84751	0.910747	0.895722	0.863091	0.909825	0.880191
VM_3_hindlimb	0.783093	0.782981	0.847993	0.861469	0.905597	0.913336	0.888103	0.888504	0.923636	0.874188	0.894295	0.922578	0.918149	0.93633	0.93435	0.870242	0.930284	0.946713	0.937902	0.956741	0.950945	0.929994	0.954438	0.944862	0.935962	0.94498	0.912223	0.961554	0.951784	0.908653	0.954363	0.943119	0.955	0.928957	0.947001	0.967579	0.924197	0.944107	0.941621	0.952863	0.937683	0.962198	0.972583	0.886751	0.942599	0.924438	0.90689	0.943103	0.923519
FDP.H_1_hindlimb	0.746831	0.722045	0.791194	0.79215	0.897888	0.867812	0.881672	0.885645	0.882888	0.875218	0.881406	0.909357	0.903591	0.929149	0.892693	0.843523	0.910086	0.906748	0.921904	0.907978	0.905764	0.884	0.88354	0.872224	0.889935	0.889479	0.855275	0.89554	0.916099	0.906089	0.929753	0.916311	0.905238	0.880802	0.927334	0.923062	0.910462	0.931033	0.909912	0.924061	0.922493	0.90454	0.929852	0.845459	0.885559	0.867914	0.84977	0.870708	0.869578
FDP.H_3_hindlimb	0.778828	0.769671	0.843686	0.853175	0.893091	0.890177	0.874531	0.861072	0.907395	0.853373	0.873084	0.906586	0.901694	0.92575	0.923732	0.837103	0.921406	0.937783	0.927255	0.948034	0.947202	0.906594	0.937788	0.923234	0.927006	0.937143	0.893934	0.948649	0.939806	0.89959	0.957277	0.938525	0.9446	0.920852	0.947335	0.979319	0.929356	0.940623	0.944771	0.944801	0.929367	0.963277	0.965495	0.863976	0.916328	0.90345	0.883993	0.917604	0.893364
[truncated: 84 more columns]

## Sheet: e
Figure 3e Secreted myokines
Spearman’s correlation (upper panel)
	LIN_1_head	LIN_2_head	MAS_1_head	MAS_2_head	SUB_1_forelimb	SUB_2_forelimb	SUB_3_forelimb	DSP_1_forelimb	DSP_2_forelimb	DSP_3_forelimb	DAP_1_forelimb	DAP_2_forelimb	DAP_3_forelimb	TM_1_forelimb	TM_2_forelimb	TM_3_forelimb	ISP_1_forelimb	ISP_2_forelimb	ISP_3_forelimb	BB_1_forelimb	BB_2_forelimb	TB.M_1_forelimb	TB.M_2_forelimb	TB.M_3_forelimb	TB.LA_1_forelimb	TB.LA_2_forelimb	TB.LO_1_forelimb	TB.LO_2_forelimb	TB.LO_3_forelimb	FDP.F_1_forelimb	FDP.F_2_forelimb	FDP.F_3_forelimb	FDS.F_1_forelimb	FDS.F_2_forelimb	EDC_1_forelimb	EDC_2_forelimb	EDC_3_forelimb	EDL.F_1_forelimb	EDL.F_2_forelimb	EDL.F_3_forelimb	SSP_1_forelimb	SSP_2_forelimb	SSP_3_forelimb	PP_1_trunk	PP_2_trunk	PP_3_trunk	PS_1_trunk	PS_2_trunk	LD_1_trunk
LIN_1_head	1	0.982526	0.977791	0.977215	0.958108	0.960075	0.956303	0.960564	0.960189	0.954534	0.961381	0.958456	0.960487	0.957508	0.956931	0.950901	0.94797	0.958542	0.959292	0.974198	0.965186	0.952227	0.958784	0.952504	0.957027	0.95134	0.946117	0.965098	0.95335	0.962136	0.971846	0.964221	0.976846	0.953991	0.969689	0.967394	0.955803	0.959617	0.965575	0.968659	0.958673	0.959397	0.960825	0.953567	0.966193	0.950117	0.954061	0.962469	0.95986
LIN_2_head	0.982526	1	0.956527	0.963486	0.935807	0.941457	0.93776	0.941897	0.94792	0.93946	0.942295	0.943351	0.946007	0.93431	0.942896	0.936538	0.924964	0.944014	0.941063	0.953441	0.951378	0.928628	0.942452	0.936965	0.938766	0.941517	0.925829	0.948516	0.938354	0.9498	0.953191	0.946989	0.954288	0.942983	0.950314	0.950454	0.941956	0.942147	0.950002	0.951454	0.931582	0.940641	0.938911	0.930824	0.951544	0.932218	0.938145	0.94868	0.942451
MAS_1_head	0.977791	0.956527	1	0.991696	0.981997	0.983404	0.977357	0.985763	0.97919	0.971601	0.984124	0.979969	0.973972	0.98488	0.983976	0.974706	0.980866	0.985209	0.982094	0.985391	0.983882	0.982698	0.98528	0.975311	0.984297	0.975658	0.972859	0.984419	0.972729	0.973599	0.98653	0.980321	0.987382	0.975804	0.985144	0.983558	0.975474	0.977199	0.986002	0.979525	0.984247	0.984825	0.982511	0.974973	0.983586	0.975004	0.975014	0.979981	0.979875
MAS_2_head	0.977215	0.963486	0.991696	1	0.973234	0.980859	0.969889	0.975319	0.977793	0.965946	0.973809	0.977142	0.971001	0.973549	0.978122	0.966523	0.970183	0.980448	0.974762	0.981896	0.983958	0.972795	0.981187	0.969214	0.973999	0.974231	0.962749	0.982355	0.965524	0.966209	0.983214	0.975415	0.984334	0.971398	0.977633	0.981052	0.96935	0.967657	0.983198	0.976353	0.973809	0.982299	0.975944	0.965899	0.982264	0.966396	0.966673	0.981865	0.973751
SUB_1_forelimb	0.958108	0.935807	0.981997	0.973234	1	0.982779	0.983666	0.987353	0.975246	0.977888	0.986378	0.983858	0.974851	0.987988	0.98147	0.977912	0.982422	0.981196	0.985236	0.976579	0.978609	0.982236	0.980246	0.974582	0.979316	0.97346	0.977134	0.979752	0.975985	0.975401	0.980272	0.982502	0.980986	0.973401	0.990184	0.981045	0.976388	0.98563	0.983075	0.982315	0.986785	0.976168	0.98309	0.979723	0.978728	0.979038	0.9702	0.97646	0.977025
SUB_2_forelimb	0.960075	0.941457	0.983404	0.980859	0.982779	1	0.984734	0.986928	0.986659	0.980701	0.985219	0.993913	0.976755	0.984537	0.99221	0.982199	0.984051	0.992527	0.987132	0.978837	0.988624	0.983185	0.992902	0.98181	0.98475	0.977048	0.982828	0.993307	0.979493	0.975013	0.985492	0.984629	0.981027	0.973723	0.986559	0.98728	0.980543	0.9832	0.993192	0.983295	0.980999	0.985868	0.985897	0.974335	0.986734	0.981672	0.976295	0.984436	0.982857
SUB_3_forelimb	0.956303	0.93776	0.977357	0.969889	0.983666	0.984734	1	0.985537	0.978462	0.99016	0.98344	0.985647	0.985848	0.982429	0.985648	0.994918	0.978401	0.98385	0.995547	0.972408	0.987193	0.978189	0.98467	0.989919	0.987371	0.974457	0.987368	0.981804	0.991914	0.984099	0.979323	0.99484	0.976471	0.976279	0.989088	0.982115	0.994572	0.984737	0.986699	0.990391	0.975084	0.973833	0.989076	0.971554	0.97511	0.992545	0.977806	0.979527	0.979821
DSP_1_forelimb	0.960564	0.941897	0.985763	0.975319	0.987353	0.986928	0.985537	1	0.983673	0.98555	0.997403	0.989925	0.984469	0.992577	0.988319	0.987347	0.989051	0.988266	0.990492	0.979449	0.983123	0.989518	0.987788	0.981496	0.988356	0.977668	0.987462	0.987796	0.985808	0.985638	0.982384	0.987153	0.980669	0.972411	0.992432	0.983426	0.984238	0.98943	0.987208	0.986171	0.985551	0.98063	0.9885	0.98551	0.983509	0.986391	0.982149	0.980863	0.987357
DSP_2_forelimb	0.960189	0.94792	0.97919	0.977793	0.975246	0.986659	0.978462	0.983673	1	0.986871	0.986438	0.990899	0.988049	0.972483	0.986911	0.98124	0.966332	0.990952	0.9837	0.979873	0.989181	0.967603	0.985829	0.983663	0.98281	0.987553	0.976635	0.988895	0.984998	0.980715	0.982137	0.979774	0.98093	0.978585	0.982259	0.988739	0.978553	0.98205	0.987113	0.982536	0.96541	0.978265	0.976792	0.979656	0.990491	0.979495	0.986416	0.987923	0.990158
DSP_3_forelimb	0.954534	0.93946	0.971601	0.965946	0.977888	0.980701	0.99016	0.98555	0.986871	1	0.985784	0.987035	0.996059	0.974051	0.981187	0.992452	0.967473	0.981408	0.990871	0.973294	0.983066	0.968856	0.978849	0.98812	0.98219	0.978031	0.982172	0.982417	0.995387	0.986973	0.97447	0.989256	0.976036	0.973767	0.98512	0.982402	0.988909	0.985405	0.982675	0.991364	0.964782	0.966948	0.983329	0.97785	0.980947	0.98838	0.984058	0.9823	0.987624
DAP_1_forelimb	0.961381	0.942295	0.984124	0.973809	0.986378	0.985219	0.98344	0.997403	0.986438	0.985784	1	0.988642	0.985392	0.989082	0.985888	0.985796	0.984054	0.986663	0.988069	0.980337	0.983255	0.985009	0.985223	0.981854	0.987382	0.97809	0.987447	0.987217	0.985677	0.987438	0.981817	0.985535	0.982603	0.971307	0.992048	0.983789	0.981807	0.990519	0.985307	0.985452	0.982706	0.977971	0.985145	0.987255	0.983609	0.984705	0.984414	0.981159	0.989802
DAP_2_forelimb	0.958456	0.943351	0.979969	0.977142	0.983858	0.993913	0.985647	0.989925	0.990899	0.987035	0.988642	1	0.983812	0.984187	0.990151	0.984345	0.982653	0.991966	0.989686	0.975597	0.986428	0.981693	0.989901	0.980851	0.982263	0.979231	0.982253	0.990807	0.984449	0.978661	0.983287	0.985932	0.978993	0.975081	0.988596	0.986868	0.982084	0.986184	0.991482	0.987239	0.977554	0.981675	0.986037	0.981019	0.987391	0.982898	0.978067	0.982959	0.984237
DAP_3_forelimb	0.960487	0.946007	0.973972	0.971001	0.974851	0.976755	0.985848	0.984469	0.988049	0.996059	0.985392	0.983812	1	0.971172	0.978928	0.98856	0.963731	0.98027	0.988647	0.975254	0.984369	0.966771	0.977422	0.987543	0.980899	0.981685	0.97927	0.982189	0.994268	0.985867	0.974689	0.987587	0.979494	0.973356	0.983538	0.981776	0.987558	0.981551	0.981024	0.991635	0.962186	0.968016	0.982193	0.980677	0.982124	0.985799	0.985332	0.985219	0.988633
TM_1_forelimb	0.957508	0.93431	0.98488	0.973549	0.987988	0.984537	0.982429	0.992577	0.972483	0.974051	0.989082	0.984187	0.971172	1	0.987006	0.980258	0.995488	0.985989	0.988639	0.97175	0.976696	0.996256	0.987657	0.973593	0.984404	0.966463	0.980159	0.981509	0.975765	0.972816	0.983881	0.983958	0.97253	0.967798	0.986626	0.979439	0.977818	0.979108	0.984516	0.979936	0.995447	0.986154	0.990752	0.98009	0.979774	0.983363	0.969277	0.972913	0.974768
TM_2_forelimb	0.956931	0.942896	0.983976	0.978122	0.98147	0.99221	0.985648	0.988319	0.986911	0.981187	0.985888	0.990151	0.978928	0.987006	1	0.986283	0.984323	0.995525	0.990531	0.97497	0.990897	0.983468	0.996665	0.987165	0.990529	0.98538	0.983092	0.99291	0.983786	0.977727	0.987674	0.985055	0.974755	0.978779	0.983669	0.98864	0.983635	0.980002	0.993537	0.981364	0.97918	0.990346	0.988358	0.974269	0.987612	0.98751	0.981901	0.987838	0.984595
TM_3_forelimb	0.950901	0.936538	0.974706	0.966523	0.977912	0.982199	0.994918	0.987347	0.98124	0.992452	0.985796	0.984345	0.98856	0.980258	0.986283	1	0.976007	0.984154	0.993666	0.968744	0.987096	0.977006	0.984907	0.993794	0.990913	0.979906	0.990806	0.981518	0.994839	0.987734	0.974512	0.992175	0.971246	0.975245	0.985728	0.978772	0.993936	0.983117	0.983711	0.987564	0.968898	0.971441	0.98599	0.971173	0.973869	0.994468	0.985896	0.981629	0.985011
ISP_1_forelimb	0.94797	0.924964	0.980866	0.970183	0.982422	0.984051	0.978401	0.989051	0.966332	0.967473	0.984054	0.982653	0.963731	0.995488	0.984323	0.976007	1	0.982418	0.985366	0.963483	0.971936	0.9968	0.985725	0.969751	0.979213	0.962235	0.978095	0.978495	0.969869	0.96379	0.977126	0.979238	0.965925	0.958619	0.981207	0.972834	0.974426	0.973208	0.982265	0.973297	0.992746	0.985663	0.989699	0.9736	0.973661	0.979371	0.961321	0.967683	0.968461
ISP_2_forelimb	0.958542	0.944014	0.985209	0.980448	0.981196	0.992527	0.98385	0.988266	0.990952	0.981408	0.986663	0.991966	0.98027	0.985989	0.995525	0.984154	0.982418	1	0.989231	0.978626	0.99073	0.983559	0.996157	0.985231	0.990227	0.985493	0.981211	0.991159	0.982728	0.976836	0.988975	0.985001	0.977598	0.982838	0.985068	0.989868	0.983037	0.980877	0.993918	0.98261	0.979468	0.989943	0.986038	0.97637	0.990573	0.986161	0.982294	0.987481	0.985724
ISP_3_forelimb	0.959292	0.941063	0.982094	0.974762	0.985236	0.987132	0.995547	0.990492	0.9837	0.990871	0.988069	0.989686	0.988647	0.988639	0.990531	0.993666	0.985366	0.989231	1	0.974688	0.987366	0.984697	0.989232	0.990225	0.98818	0.979466	0.985848	0.986297	0.992997	0.982579	0.983898	0.993251	0.977419	0.97603	0.989526	0.986051	0.992121	0.984385	0.989009	0.991089	0.981433	0.983348	0.995185	0.97924	0.983147	0.994592	0.979676	0.983358	0.9831
BB_1_forelimb	0.974198	0.953441	0.985391	0.981896	0.976579	0.978837	0.972408	0.979449	0.979873	0.973294	0.980337	0.975597	0.975254	0.97175	0.97497	0.968744	0.963483	0.978626	0.974688	1	0.981213	0.965193	0.976061	0.970841	0.976828	0.972996	0.967469	0.984443	0.970398	0.9766	0.983999	0.974136	0.990436	0.973273	0.983219	0.986717	0.971749	0.979811	0.979736	0.978301	0.971253	0.971967	0.971839	0.970876	0.983716	0.96768	0.974363	0.981294	0.98125
BB_2_forelimb	0.965186	0.951378	0.983882	0.983958	0.978609	0.988624	0.987193	0.983123	0.989181	0.983066	0.983255	0.986428	0.984369	0.976696	0.990897	0.987096	0.971936	0.99073	0.987366	0.981213	1	0.973715	0.991883	0.991455	0.990801	0.990404	0.985148	0.990076	0.986368	0.984211	0.985478	0.98806	0.982852	0.981445	0.985815	0.988485	0.9877	0.981674	0.992275	0.984885	0.969861	0.981907	0.982025	0.969806	0.983104	0.986321	0.985917	0.993781	0.987213
TB.M_1_forelimb	0.952227	0.928628	0.982698	0.972795	0.982236	0.983185	0.978189	0.989518	0.967603	0.968856	0.985009	0.981693	0.966771	0.996256	0.983468	0.977006	0.9968	0.983559	0.984697	0.965193	0.973715	1	0.986849	0.971254	0.981949	0.963475	0.980104	0.978859	0.971531	0.966129	0.977305	0.981355	0.967818	0.9605	0.981714	0.972402	0.975542	0.972836	0.98258	0.975843	0.99313	0.984828	0.988619	0.975551	0.974158	0.979704	0.964286	0.969144	0.97033
TB.M_2_forelimb	0.958784	0.942452	0.98528	0.981187	0.980246	0.992902	0.98467	0.987788	0.985829	0.978849	0.985223	0.989901	0.977422	0.987657	0.996665	0.984907	0.985725	0.996157	0.989232	0.976061	0.991883	0.986849	1	0.986938	0.990835	0.984139	0.984421	0.992848	0.982679	0.97593	0.987857	0.985805	0.975897	0.976481	0.984268	0.98788	0.983672	0.979132	0.994108	0.981051	0.981227	0.991227	0.98838	0.973553	0.985696	0.986834	0.979793	0.988019	0.982951
TB.M_3_forelimb	0.952504	0.936965	0.975311	0.969214	0.974582	0.98181	0.989919	0.981496	0.983663	0.98812	0.981854	0.980851	0.987543	0.973593	0.987165	0.993794	0.969751	0.985231	0.990225	0.970841	0.991455	0.971254	0.986938	1	0.991416	0.98631	0.988888	0.983864	0.993109	0.983991	0.976325	0.988501	0.97472	0.975224	0.982473	0.981001	0.991289	0.979447	0.985076	0.983846	0.963907	0.974844	0.983971	0.967602	0.975134	0.992683	0.987456	0.98755	0.987668
TB.LA_1_forelimb	0.957027	0.938766	0.984297	0.973999	0.979316	0.98475	0.987371	0.988356	0.98281	0.98219	0.987382	0.982263	0.980899	0.984404	0.990529	0.990913	0.979213	0.990227	0.98818	0.976828	0.990801	0.981949	0.990835	0.991416	1	0.984186	0.99168	0.985047	0.987443	0.985425	0.980411	0.987003	0.977832	0.978474	0.986185	0.981821	0.987575	0.98299	0.987925	0.981751	0.974719	0.979102	0.982463	0.973053	0.977135	0.989182	0.990215	0.985225	0.989502
TB.LA_2_forelimb	0.95134	0.941517	0.975658	0.974231	0.97346	0.977048	0.974457	0.977668	0.987553	0.978031	0.97809	0.979231	0.981685	0.966463	0.98538	0.979906	0.962235	0.985493	0.979466	0.972996	0.990404	0.963475	0.984139	0.98631	0.984186	1	0.975677	0.982341	0.981898	0.97668	0.974878	0.975476	0.972573	0.978984	0.975845	0.980727	0.978849	0.973198	0.98305	0.973973	0.95758	0.975197	0.972846	0.966599	0.978748	0.979856	0.985354	0.991305	0.985643
TB.LO_1_forelimb	0.946117	0.925829	0.972859	0.962749	0.977134	0.982828	0.987368	0.987462	0.976635	0.982172	0.987447	0.982253	0.97927	0.980159	0.983092	0.990806	0.978095	0.981211	0.985848	0.967469	0.985148	0.980104	0.984421	0.988888	0.99168	0.975677	1	0.982747	0.987941	0.985934	0.968463	0.985178	0.97231	0.963773	0.985681	0.972469	0.986428	0.984918	0.980863	0.980231	0.969971	0.967103	0.979681	0.970425	0.966302	0.986293	0.983845	0.978864	0.984533
TB.LO_2_forelimb	0.965098	0.948516	0.984419	0.982355	0.979752	0.993307	0.981804	0.987796	0.988895	0.982417	0.987217	0.990807	0.982189	0.981509	0.99291	0.981518	0.978495	0.991159	0.986297	0.984443	0.990076	0.978859	0.992848	0.983864	0.985047	0.982341	0.982747	1	0.982951	0.980419	0.988152	0.984382	0.985765	0.973494	0.986904	0.991268	0.980981	0.984074	0.992644	0.986153	0.975832	0.984875	0.985225	0.977121	0.989863	0.980747	0.980771	0.990123	0.987106
TB.LO_3_forelimb	0.95335	0.938354	0.972729	0.965524	0.975985	0.979493	0.991914	0.985808	0.984998	0.995387	0.985677	0.984449	0.994268	0.975765	0.983786	0.994839	0.969869	0.982728	0.992997	0.970398	0.986368	0.971531	0.982679	0.993109	0.987443	0.981898	0.987941	0.982951	1	0.989626	0.974817	0.990596	0.974623	0.973693	0.986091	0.981266	0.993053	0.985122	0.983686	0.990175	0.964255	0.96921	0.985368	0.975958	0.976238	0.992671	0.985698	0.984114	0.986748
FDP.F_1_forelimb	0.962136	0.9498	0.973599	0.966209	0.975401	0.975013	0.984099	0.985638	0.980715	0.986973	0.987438	0.978661	0.985867	0.972816	0.977727	0.987734	0.96379	0.976836	0.982579	0.9766	0.984211	0.966129	0.97593	0.983991	0.985425	0.97668	0.985934	0.980419	0.989626	1	0.974228	0.985776	0.979179	0.973142	0.989485	0.979125	0.986927	0.990453	0.980478	0.986229	0.962187	0.961808	0.974043	0.970664	0.972027	0.981489	0.984663	0.980083	0.985942
FDP.F_2_forelimb	0.971846	0.953191	0.98653	0.983214	0.980272	0.985492	0.979323	0.982384	0.982137	0.97447	0.981817	0.983287	0.974689	0.983881	0.987674	0.974512	0.977126	0.988975	0.983898	0.983999	0.985478	0.977305	0.987857	0.976325	0.980411	0.974878	0.968463	0.988152	0.974817	0.974228	1	0.984084	0.983551	0.979821	0.985612	0.995864	0.978198	0.978285	0.992133	0.983525	0.981653	0.989908	0.986623	0.973208	0.990653	0.979741	0.970264	0.984394	0.97744
FDP.F_3_forelimb	0.964221	0.946989	0.980321	0.975415	0.982502	0.984629	0.99484	0.987153	0.979774	0.989256	0.985535	0.985932	0.987587	0.983958	0.985055	0.992175	0.979238	0.985001	0.993251	0.974136	0.98806	0.981355	0.985805	0.988501	0.987003	0.975476	0.985178	0.984382	0.990596	0.985776	0.984084	1	0.979709	0.977035	0.990685	0.984348	0.995257	0.984017	0.990613	0.9953	0.976797	0.977286	0.990371	0.974891	0.979235	0.991732	0.977468	0.982107	0.980779
FDS.F_1_forelimb	0.976846	0.954288	0.987382	0.984334	0.980986	0.981027	0.976471	0.980669	0.98093	0.976036	0.982603	0.978993	0.979494	0.97253	0.974755	0.971246	0.965925	0.977598	0.977419	0.990436	0.982852	0.967818	0.975897	0.97472	0.977832	0.972573	0.97231	0.985765	0.974623	0.979179	0.983551	0.979709	1	0.973736	0.98965	0.985836	0.974493	0.985046	0.982624	0.985722	0.972561	0.972181	0.975313	0.977413	0.98213	0.969718	0.976009	0.981143	0.983925
FDS.F_2_forelimb	0.953991	0.942983	0.975804	0.971398	0.973401	0.973723	0.976279	0.972411	0.978585	0.973767	0.971307	0.975081	0.973356	0.967798	0.978779	0.975245	0.958619	0.982838	0.97603	0.973273	0.981445	0.9605	0.976481	0.975224	0.978474	0.978984	0.963773	0.973494	0.973693	0.973142	0.979821	0.977035	0.973736	1	0.976763	0.982213	0.976908	0.972156	0.981662	0.976776	0.961445	0.971646	0.969028	0.962231	0.978046	0.975783	0.974841	0.97631	0.975127
EDC_1_forelimb	0.969689	0.950314	0.985144	0.977633	0.990184	0.986559	0.989088	0.992432	0.982259	0.98512	0.992048	0.988596	0.983538	0.986626	0.983669	0.985728	0.981207	0.985068	0.989526	0.983219	0.985815	0.981714	0.984268	0.982473	0.986185	0.975845	0.985681	0.986904	0.986091	0.989485	0.985612	0.990685	0.98965	0.976763	1	0.987021	0.987568	0.995528	0.989387	0.991395	0.981885	0.975888	0.985649	0.980284	0.980737	0.984237	0.978492	0.980659	0.984345
EDC_2_forelimb	0.967394	0.950454	0.983558	0.981052	0.981045	0.98728	0.982115	0.983426	0.988739	0.982402	0.983789	0.986868	0.981776	0.979439	0.98864	0.978772	0.972834	0.989868	0.986051	0.986717	0.988485	0.972402	0.98788	0.981001	0.981821	0.980727	0.972469	0.991268	0.981266	0.979125	0.995864	0.984348	0.985836	0.982213	0.987021	1	0.98142	0.983956	0.992823	0.986296	0.97587	0.986659	0.985271	0.975637	0.992608	0.982162	0.976534	0.988678	0.982922
EDC_3_forelimb	0.955803	0.941956	0.975474	0.96935	0.976388	0.980543	0.994572	0.984238	0.978553	0.988909	0.981807	0.982084	0.987558	0.977818	0.983635	0.993936	0.974426	0.983037	0.992121	0.971749	0.9877	0.975542	0.983672	0.991289	0.987575	0.978849	0.986428	0.980981	0.993053	0.986927	0.978198	0.995257	0.974493	0.976908	0.987568	0.98142	1	0.983238	0.987494	0.990022	0.968516	0.972541	0.986324	0.966874	0.973457	0.992051	0.978287	0.981473	0.980069
EDL.F_1_forelimb	0.959617	0.942147	0.977199	0.967657	0.98563	0.9832	0.984737	0.98943	0.98205	0.985405	0.990519	0.986184	0.981551	0.979108	0.980002	0.983117	0.973208	0.980877	0.984385	0.979811	0.981674	0.972836	0.979132	0.979447	0.98299	0.973198	0.984918	0.984074	0.985122	0.990453	0.978285	0.984017	0.985046	0.972156	0.995528	0.983956	0.983238	1	0.984399	0.985947	0.973568	0.966593	0.977244	0.976137	0.97651	0.979909	0.978657	0.976823	0.984212
EDL.F_2_forelimb	0.965575	0.950002	0.986002	0.983198	0.983075	0.993192	0.986699	0.987208	0.987113	0.982675	0.985307	0.991482	0.981024	0.984516	0.993537	0.983711	0.982265	0.993918	0.989009	0.979736	0.992275	0.98258	0.994108	0.985076	0.987925	0.98305	0.980863	0.992644	0.983686	0.980478	0.992133	0.990613	0.982624	0.981662	0.989387	0.992823	0.987494	0.984399	1	0.98831	0.979199	0.989142	0.988518	0.973676	0.988254	0.985776	0.977062	0.988218	0.982582
EDL.F_3_forelimb	0.968659	0.951454	0.979525	0.976353	0.982315	0.983295	0.990391	0.986171	0.982536	0.991364	0.985452	0.987239	0.991635	0.979936	0.981364	0.987564	0.973297	0.98261	0.991089	0.978301	0.984885	0.975843	0.981051	0.983846	0.981751	0.973973	0.980231	0.986153	0.990175	0.986229	0.983525	0.9953	0.985722	0.976776	0.991395	0.986296	0.990022	0.985947	0.98831	1	0.973358	0.973837	0.987709	0.98102	0.983194	0.986509	0.977708	0.9826	0.982466
SSP_1_forelimb	0.958673	0.931582	0.984247	0.973809	0.986785	0.980999	0.975084	0.985551	0.96541	0.964782	0.982706	0.977554	0.962186	0.995447	0.97918	0.968898	0.992746	0.979468	0.981433	0.971253	0.969861	0.99313	0.981227	0.963907	0.974719	0.95758	0.969971	0.975832	0.964255	0.962187	0.981653	0.976797	0.972561	0.961445	0.981885	0.97587	0.968516	0.973568	0.979199	0.973358	1	0.984828	0.986706	0.976038	0.977863	0.974036	0.95812	0.966326	0.966723
SSP_2_forelimb	0.959397	0.940641	0.984825	0.982299	0.976168	0.985868	0.973833	0.98063	0.978265	0.966948	0.977971	0.981675	0.968016	0.986154	0.990346	0.971441	0.985663	0.989943	0.983348	0.971967	0.981907	0.984828	0.991227	0.974844	0.979102	0.975197	0.967103	0.984875	0.96921	0.961808	0.989908	0.977286	0.972181	0.971646	0.975888	0.986659	0.972541	0.966593	0.989142	0.973837	0.984828	1	0.989328	0.97099	0.987559	0.979896	0.965833	0.982248	0.972628
SSP_3_forelimb	0.960825	0.938911	0.982511	0.975944	0.98309	0.985897	0.989076	0.9885	0.976792	0.983329	0.985145	0.986037	0.982193	0.990752	0.988358	0.98599	0.989699	0.986038	0.995185	0.971839	0.982025	0.988619	0.98838	0.983971	0.982463	0.972846	0.979681	0.985225	0.985368	0.974043	0.986623	0.990371	0.975313	0.969028	0.985649	0.985271	0.986324	0.977244	0.988518	0.987709	0.986706	0.989328	1	0.978277	0.983613	0.991633	0.970701	0.98144	0.977496
PP_1_trunk	0.953567	0.930824	0.974973	0.965899	0.979723	0.974335	0.971554	0.98551	0.979656	0.97785	0.987255	0.981019	0.980677	0.98009	0.974269	0.971173	0.9736	0.97637	0.97924	0.970876	0.969806	0.975551	0.973553	0.967602	0.973053	0.966599	0.970425	0.977121	0.975958	0.970664	0.973208	0.974891	0.977413	0.962231	0.980284	0.975637	0.966874	0.976137	0.973676	0.98102	0.976038	0.97099	0.978277	1	0.98083	0.972685	0.973713	0.971923	0.979404
PP_2_trunk	0.966193	0.951544	0.983586	0.982264	0.978728	0.986734	0.97511	0.983509	0.990491	0.980947	0.983609	0.987391	0.982124	0.979774	0.987612	0.973869	0.973661	0.990573	0.983147	0.983716	0.983104	0.974158	0.985696	0.975134	0.977135	0.978748	0.966302	0.989863	0.976238	0.972027	0.990653	0.979235	0.98213	0.978046	0.980737	0.992608	0.973457	0.97651	0.988254	0.983194	0.977863	0.987559	0.983613	0.98083	1	0.977012	0.976309	0.986593	0.984293
PP_3_trunk	0.950117	0.932218	0.975004	0.966396	0.979038	0.981672	0.992545	0.986391	0.979495	0.98838	0.984705	0.982898	0.985799	0.983363	0.98751	0.994468	0.979371	0.986161	0.994592	0.96768	0.986321	0.979704	0.986834	0.992683	0.989182	0.979856	0.986293	0.980747	0.992671	0.981489	0.979741	0.991732	0.969718	0.975783	0.984237	0.982162	0.992051	0.979909	0.985776	0.986509	0.974036	0.979896	0.991633	0.972685	0.977012	1	0.981437	0.983917	0.98248
PS_1_trunk	0.954061	0.938145	0.975014	0.966673	0.9702	0.976295	0.977806	0.982149	0.986416	0.984058	0.984414	0.978067	0.985332	0.969277	0.981901	0.985896	0.961321	0.982294	0.979676	0.974363	0.985917	0.964286	0.979793	0.987456	0.990215	0.985354	0.983845	0.980771	0.985698	0.984663	0.970264	0.977468	0.976009	0.974841	0.978492	0.976534	0.978287	0.978657	0.977062	0.977708	0.95812	0.965833	0.970701	0.973713	0.976309	0.981437	1	0.985209	0.994963
PS_2_trunk	0.962469	0.94868	0.979981	0.981865	0.97646	0.984436	0.979527	0.980863	0.987923	0.9823	0.981159	0.982959	0.985219	0.972913	0.987838	0.981629	0.967683	0.987481	0.983358	0.981294	0.993781	0.969144	0.988019	0.98755	0.985225	0.991305	0.978864	0.990123	0.984114	0.980083	0.984394	0.982107	0.981143	0.97631	0.980659	0.988678	0.981473	0.976823	0.988218	0.9826	0.966326	0.982248	0.98144	0.971923	0.986593	0.983917	0.985209	1	0.988102
LD_1_trunk	0.95986	0.942451	0.979875	0.973751	0.977025	0.982857	0.979821	0.987357	0.990158	0.987624	0.989802	0.984237	0.988633	0.974768	0.984595	0.985011	0.968461	0.985724	0.9831	0.98125	0.987213	0.97033	0.982951	0.987668	0.989502	0.985643	0.984533	0.987106	0.986748	0.985942	0.97744	0.980779	0.983925	0.975127	0.984345	0.982922	0.980069	0.984212	0.982582	0.982466	0.966723	0.972628	0.977496	0.979404	0.984293	0.98248	0.994963	0.988102	1
LD_2_trunk	0.966303	0.954005	0.982164	0.985008	0.972552	0.98229	0.972705	0.980462	0.991055	0.978773	0.981861	0.983478	0.983507	0.970026	0.985194	0.975599	0.965053	0.986462	0.979302	0.983427	0.98998	0.966167	0.98578	0.981419	0.98103	0.990061	0.972453	0.989737	0.978729	0.97653	0.982753	0.976327	0.982605	0.973343	0.978368	0.986723	0.973718	0.974162	0.984813	0.978957	0.964536	0.98128	0.976959	0.974921	0.98873	0.975956	0.9845	0.99483	0.988428
SP_1_trunk	0.94217	0.925242	0.971371	0.958303	0.976426	0.978395	0.986062	0.988574	0.979765	0.984963	0.987969	0.982307	0.981238	0.980381	0.98467	0.992633	0.975423	0.982971	0.987242	0.965741	0.982738	0.97611	0.983116	0.987415	0.992098	0.978941	0.992824	0.979476	0.98935	0.986601	0.968703	0.982967	0.967506	0.970961	0.983439	0.973653	0.984486	0.983702	0.978322	0.979043	0.967398	0.966874	0.978062	0.974809	0.96971	0.988557	0.989928	0.9783	0.987172
SP_2_trunk	0.957415	0.941683	0.984966	0.979341	0.98162	0.990256	0.982868	0.988419	0.987748	0.980676	0.986661	0.988594	0.979428	0.987423	0.994859	0.983812	0.984485	0.995216	0.989022	0.979263	0.987288	0.983654	0.993672	0.983384	0.988623	0.983305	0.978566	0.990809	0.981687	0.974817	0.989128	0.983233	0.978136	0.980186	0.982967	0.990179	0.980778	0.977492	0.991006	0.981689	0.981748	0.991579	0.988911	0.980472	0.991557	0.986332	0.982457	0.987333	0.986288
SP_3_trunk	0.951738	0.932327	0.97634	0.969249	0.980404	0.984447	0.993213	0.987717	0.97583	0.986467	0.98485	0.984603	0.983475	0.987055	0.987394	0.993795	0.985739	0.983711	0.994643	0.966372	0.984579	0.985391	0.987141	0.989337	0.987929	0.973969	0.989192	0.983349	0.990239	0.979945	0.977292	0.991842	0.971081	0.966706	0.984677	0.978426	0.990015	0.97867	0.985156	0.987102	0.978609	0.978877	0.993543	0.97467	0.975085	0.993615	0.978593	0.9812	0.980449
TRC_1_trunk	0.960056	0.938992	0.988645	0.979631	0.980154	0.98469	0.976182	0.988919	0.985515	0.975714	0.990416	0.982616	0.977636	0.984429	0.986586	0.978477	0.981876	0.988388	0.982433	0.981456	0.984657	0.98312	0.987401	0.980107	0.988872	0.980817	0.980143	0.98561	0.976568	0.975422	0.980687	0.977617	0.982293	0.972153	0.982071	0.982139	0.974978	0.978978	0.984395	0.976586	0.981728	0.984488	0.980617	0.981532	0.985016	0.978862	0.985279	0.982655	0.989157
TRC_2_trunk	0.952367	0.939024	0.977654	0.97597	0.973225	0.983535	0.980117	0.980338	0.99086	0.981791	0.981179	0.984169	0.983491	0.971852	0.990242	0.984664	0.967898	0.990282	0.984873	0.974479	0.993068	0.968663	0.989504	0.990118	0.988427	0.993908	0.980844	0.986862	0.985797	0.978208	0.979458	0.979239	0.974838	0.97978	0.977529	0.98509	0.980627	0.975001	0.98608	0.977602	0.962631	0.9818	0.978926	0.972719	0.983046	0.985705	0.988897	0.994179	0.988484
RHO_1_trunk	0.96279	0.945988	0.978716	0.971927	0.972398	0.97756	0.974608	0.982831	0.986938	0.982791	0.985316	0.980556	0.985222	0.96986	0.980795	0.977736	0.962535	0.981971	0.979652	0.982425	0.981785	0.96319	0.978212	0.979702	0.981507	0.979828	0.973222	0.985451	0.980727	0.979793	0.977425	0.976723	0.982635	0.972584	0.980612	0.982567	0.972557	0.978743	0.978511	0.981144	0.962128	0.969774	0.974168	0.980395	0.985591	0.975953	0.989797	0.983584	0.992617
RHO_2_trunk	0.964038	0.949588	0.984445	0.984565	0.979544	0.989218	0.983289	0.983837	0.988508	0.981601	0.98302	0.98727	0.983299	0.981036	0.993045	0.982722	0.976299	0.992684	0.987317	0.979403	0.993066	0.977543	0.99163	0.986129	0.986974	0.986622	0.978173	0.991679	0.982638	0.97819	0.989029	0.986405	0.980661	0.980588	0.982687	0.989752	0.983027	0.976366	0.993005	0.984973	0.975192	0.98822	0.986565	0.974737	0.991386	0.984638	0.982611	0.993051	0.986361
BRA_1_trunk	0.959641	0.940558	0.984606	0.975278	0.987632	0.988604	0.985459	0.997212	0.983818	0.985208	0.995639	0.990659	0.983633	0.992424	0.988269	0.987241	0.98921	0.988764	0.989941	0.978979	0.983849	0.990329	0.988414	0.982031	0.98878	0.977354	0.989393	0.988303	0.98588	0.985275	0.980922	0.986621	0.979797	0.972115	0.99123	0.982148	0.983761	0.988637	0.987127	0.985708	0.985896	0.980077	0.987941	0.984225	0.983313	0.986186	0.982785	0.98161	0.987713
BRA_2_trunk	0.949499	0.941916	0.95449	0.956916	0.95481	0.962381	0.959743	0.961856	0.983797	0.979994	0.966395	0.970353	0.982281	0.944308	0.9617	0.961898	0.932088	0.965369	0.962274	0.967177	0.968135	0.934732	0.957593	0.962425	0.957011	0.967073	0.951821	0.971368	0.97219	0.971483	0.962841	0.962261	0.968985	0.96436	0.96425	0.974157	0.959957	0.968097	0.96519	0.972851	0.937497	0.9475	0.953136	0.966123	0.979189	0.956664	0.972263	0.97356	0.977352
BRA_3_trunk	0.958748	0.942887	0.97874	0.973142	0.980729	0.986049	0.993185	0.990468	0.985263	0.994048	0.989452	0.988104	0.99257	0.982855	0.986868	0.995412	0.978938	0.985379	0.994375	0.974745	0.98751	0.980235	0.985952	0.991198	0.98784	0.980355	0.98935	0.986901	0.995373	0.987555	0.97834	0.992622	0.978061	0.971563	0.987891	0.981962	0.99211	0.985187	0.985802	0.990743	0.9748	0.975171	0.989871	0.978911	0.981432	0.992418	0.985044	0.985689	0.98775
OEA_1_trunk	0.971928	0.953191	0.984054	0.982394	0.972888	0.978977	0.970609	0.983253	0.984648	0.977781	0.986158	0.978449	0.983198	0.974168	0.977927	0.972448	0.966884	0.980827	0.976048	0.985005	0.982917	0.971182	0.978491	0.975187	0.980669	0.976517	0.972662	0.984984	0.975672	0.979008	0.979686	0.977726	0.986948	0.969429	0.980568	0.981607	0.971773	0.977088	0.980565	0.981987	0.971009	0.974568	0.974924	0.979002	0.986349	0.971643	0.9847	0.985264	0.989732
OEA_2_trunk	0.961661	0.948141	0.983381	0.984705	0.97601	0.986859	0.978484	0.985838	0.989911	0.980071	0.9864	0.985492	0.982595	0.978459	0.988368	0.982447	0.975091	0.989163	0.983952	0.981514	0.991359	0.975973	0.989016	0.985491	0.986133	0.987146	0.980946	0.990936	0.980923	0.978622	0.983025	0.981004	0.982207	0.974502	0.981871	0.986327	0.979209	0.97738	0.986528	0.980468	0.972981	0.983683	0.98186	0.975666	0.988219	0.98126	0.986373	0.992445	0.989739
OEA_3_trunk	0.967288	0.950101	0.983066	0.98137	0.976661	0.984346	0.983671	0.984606	0.986545	0.988829	0.984548	0.984591	0.990651	0.976908	0.98366	0.984831	0.972493	0.985606	0.987506	0.984324	0.986613	0.974054	0.983737	0.986178	0.984426	0.981465	0.977951	0.988279	0.986603	0.980433	0.982427	0.985957	0.985843	0.97634	0.983923	0.987038	0.983983	0.97948	0.985751	0.988944	0.971901	0.978691	0.985927	0.977492	0.9882	0.983825	0.984895	0.989059	0.98923
TA_1_trunk	0.962989	0.943903	0.984814	0.977618	0.978949	0.984633	0.976079	0.987461	0.986	0.979293	0.989304	0.983396	0.981412	0.980089	0.985038	0.978052	0.974964	0.985959	0.980535	0.980561	0.984267	0.977029	0.98419	0.979137	0.986635	0.979795	0.979461	0.987491	0.978835	0.978648	0.980095	0.97997	0.98487	0.973308	0.982619	0.982939	0.974404	0.98016	0.984607	0.982086	0.975184	0.978065	0.978649	0.983946	0.986157	0.977111	0.988911	0.984737	0.991519
TA_2_trunk	0.963222	0.948161	0.985034	0.985922	0.977911	0.987543	0.979684	0.985991	0.986063	0.977297	0.985625	0.985975	0.980977	0.981383	0.988819	0.980742	0.97958	0.98871	0.98483	0.979992	0.990462	0.980073	0.990051	0.983647	0.985081	0.984404	0.980061	0.99094	0.979215	0.975318	0.984257	0.983056	0.98251	0.972137	0.982182	0.985669	0.979162	0.975243	0.988318	0.982105	0.976763	0.986591	0.985506	0.978954	0.987155	0.980921	0.981923	0.990973	0.985592
TA_3_trunk	0.951684	0.935812	0.979823	0.972411	0.975061	0.982569	0.989552	0.982944	0.979846	0.983172	0.980906	0.980513	0.982133	0.980443	0.988757	0.991793	0.978595	0.987755	0.991018	0.970083	0.987889	0.978639	0.988211	0.992327	0.991405	0.981944	0.984437	0.982221	0.987783	0.977331	0.978954	0.98795	0.972159	0.977768	0.9797	0.981093	0.98923	0.973754	0.985931	0.982248	0.97221	0.981252	0.988111	0.97019	0.977632	0.992384	0.983537	0.984903	0.982369
LDM_1_trunk	0.939695	0.933143	0.959714	0.949936	0.954358	0.959036	0.97401	0.969099	0.972419	0.974186	0.971152	0.96261	0.974497	0.955513	0.971441	0.983513	0.947242	0.969281	0.972132	0.957861	0.97767	0.948645	0.967187	0.983272	0.983433	0.976535	0.97682	0.964481	0.981202	0.984239	0.956838	0.970931	0.958691	0.969624	0.968276	0.96374	0.977888	0.969373	0.965161	0.966039	0.940666	0.95108	0.958497	0.95318	0.957624	0.976007	0.987723	0.97191	0.980557
LDM_2_trunk	0.945854	0.931968	0.969572	0.963896	0.972204	0.982772	0.983591	0.983361	0.986724	0.984411	0.983568	0.988966	0.983234	0.975081	0.987848	0.986329	0.971409	0.987399	0.987673	0.96474	0.985582	0.971399	0.987167	0.984612	0.983366	0.983218	0.984795	0.985432	0.988343	0.979485	0.973419	0.981602	0.967138	0.970688	0.980348	0.979499	0.981606	0.979291	0.982782	0.980762	0.963001	0.972698	0.979703	0.974873	0.977424	0.985362	0.982689	0.983461	0.982641
RA_1_trunk	0.961601	0.940639	0.987696	0.980725	0.976811	0.983641	0.97694	0.985418	0.976728	0.96931	0.984807	0.977467	0.970631	0.98602	0.986024	0.977971	0.984057	0.986052	0.981247	0.977224	0.985132	0.985647	0.987777	0.979327	0.988422	0.975497	0.979373	0.983178	0.972034	0.971929	0.982034	0.980088	0.978098	0.9698	0.979616	0.979736	0.976093	0.972495	0.984445	0.974679	0.983235	0.985702	0.982534	0.971696	0.980391	0.979264	0.979954	0.981141	0.982215
RA_2_trunk	0.958273	0.940542	0.980823	0.979117	0.974393	0.980493	0.969139	0.980791	0.974343	0.963897	0.979437	0.976704	0.964866	0.982042	0.981853	0.968435	0.980419	0.982123	0.977026	0.978396	0.976853	0.979041	0.982816	0.968785	0.973305	0.969287	0.965823	0.983502	0.963264	0.962459	0.986715	0.973371	0.973736	0.963789	0.975554	0.985161	0.967874	0.966929	0.981463	0.971319	0.981602	0.988345	0.982517	0.970058	0.985456	0.97233	0.963748	0.978597	0.970767
RA_3_trunk	0.951771	0.930613	0.980004	0.970426	0.982039	0.984956	0.988875	0.987434	0.974343	0.979708	0.984162	0.982809	0.976367	0.99049	0.987428	0.987042	0.989626	0.986503	0.991595	0.969824	0.980863	0.988758	0.986731	0.982722	0.985161	0.970745	0.981481	0.981181	0.981027	0.971594	0.983223	0.9886	0.970383	0.972497	0.982489	0.981691	0.985905	0.97493	0.986204	0.982235	0.986043	0.985143	0.993476	0.973237	0.980632	0.99073	0.972432	0.977179	0.976265
RF_1_hindlimb	0.952074	0.934794	0.975401	0.963096	0.97922	0.979201	0.991429	0.987766	0.977974	0.986529	0.986348	0.981617	0.981776	0.982292	0.985745	0.994071	0.975609	0.983261	0.989641	0.970843	0.985175	0.976012	0.983183	0.987319	0.992221	0.977156	0.989813	0.979598	0.990071	0.989861	0.976399	0.98813	0.972141	0.976372	0.987389	0.979868	0.989404	0.98588	0.982406	0.983975	0.971118	0.969906	0.981569	0.970734	0.972468	0.990434	0.986148	0.97911	0.984005
RF_2_hindlimb	0.956454	0.935172	0.983316	0.978847	0.98024	0.988133	0.981746	0.983742	0.976601	0.97245	0.979939	0.985804	0.971337	0.988637	0.990006	0.978354	0.987739	0.990684	0.987373	0.968346	0.983956	0.989348	0.993141	0.978577	0.982505	0.974177	0.976492	0.984545	0.975878	0.965685	0.986431	0.984295	0.970375	0.971827	0.980354	0.983026	0.979116	0.971585	0.99063	0.978965	0.985029	0.992583	0.99074	0.972094	0.981975	0.985165	0.967219	0.980545	0.972862
RF_3_hindlimb	0.936318	0.921303	0.95877	0.948048	0.961943	0.968547	0.986984	0.97101	0.967384	0.977971	0.970907	0.968846	0.974196	0.963775	0.976075	0.99012	0.959721	0.971533	0.982488	0.95303	0.979691	0.960516	0.973983	0.990119	0.983328	0.970721	0.986514	0.969121	0.987254	0.980398	0.961449	0.981922	0.956829	0.963319	0.973044	0.966578	0.987707	0.972338	0.972964	0.973286	0.950527	0.958387	0.973032	0.951869	0.953856	0.987089	0.975456	0.971834	0.970847
SAR_1_hindlimb	0.954615	0.939622	0.977711	0.963501	0.981758	0.978404	0.989038	0.989375	0.980476	0.986344	0.989184	0.98193	0.982437	0.983029	0.985082	0.991845	0.975484	0.984505	0.988613	0.974829	0.982951	0.976078	0.981923	0.985003	0.990869	0.977802	0.98568	0.979214	0.988528	0.989326	0.978743	0.987224	0.974321	0.979727	0.988467	0.981455	0.987756	0.986855	0.982756	0.984191	0.972956	0.970742	0.981131	0.975383	0.97607	0.989093	0.986876	0.97756	0.985952
SAR_2_hindlimb	0.954487	0.943512	0.972602	0.968186	0.972571	0.982099	0.989057	0.979805	0.984025	0.985859	0.98038	0.981942	0.98335	0.971458	0.98642	0.989734	0.964808	0.985359	0.985405	0.974199	0.99144	0.965656	0.984258	0.989756	0.98763	0.981944	0.984735	0.984498	0.989712	0.989687	0.980884	0.987813	0.974756	0.981555	0.983423	0.985346	0.990651	0.98318	0.987535	0.983952	0.960932	0.971072	0.977361	0.963653	0.976371	0.987034	0.983591	0.985938	0.983587
SAR_3_hindlimb	0.958501	0.939796	0.979571	0.973944	0.982721	0.984229	0.996219	0.986954	0.979152	0.989382	0.984721	0.984256	0.986658	0.984384	0.984963	0.994636	0.980078	0.983486	0.994102	0.975309	0.988048	0.980887	0.984565	0.988781	0.987793	0.976011	0.986509	0.982834	0.990737	0.984561	0.98122	0.995033	0.977686	0.976075	0.987941	0.983091	0.993926	0.982312	0.98664	0.991009	0.977494	0.975984	0.989837	0.974021	0.977861	0.992171	0.979455	0.982412	0.980977
TIC_1_hindlimb	0.966422	0.945133	0.984432	0.975916	0.988363	0.985473	0.988857	0.990353	0.985793	0.987751	0.990893	0.988804	0.986569	0.984742	0.983565	0.986433	0.977588	0.986939	0.98956	0.981453	0.986252	0.979975	0.984186	0.98307	0.988673	0.978325	0.985085	0.984466	0.98742	0.986371	0.98286	0.990014	0.987971	0.98028	0.994845	0.986016	0.985986	0.991483	0.987607	0.991146	0.979865	0.974736	0.983701	0.983453	0.982532	0.985379	0.984235	0.981065	0.98797
TIC_2_hindlimb	0.963611	0.947652	0.98039	0.979487	0.980745	0.989978	0.988405	0.987694	0.985791	0.985459	0.985703	0.992084	0.985147	0.983493	0.989324	0.986942	0.978871	0.991226	0.990088	0.974434	0.991583	0.981587	0.991669	0.984715	0.986759	0.981036	0.98489	0.98951	0.987627	0.983475	0.984832	0.992063	0.979504	0.977633	0.990095	0.986219	0.988348	0.984668	0.993285	0.9908	0.975076	0.980974	0.986543	0.976236	0.982662	0.987052	0.979339	0.986199	0.982783
TIC_3_hindlimb	0.964271	0.947182	0.975552	0.971657	0.981658	0.982098	0.987108	0.981027	0.98318	0.990738	0.9812	0.98602	0.987958	0.9761	0.980107	0.983803	0.968307	0.982417	0.987914	0.975519	0.981471	0.970666	0.979266	0.980191	0.977828	0.972395	0.972816	0.982151	0.986353	0.980642	0.981921	0.990301	0.980876	0.979172	0.98759	0.986413	0.984786	0.984418	0.986158	0.993888	0.971235	0.971416	0.983357	0.976817	0.984327	0.983974	0.975092	0.978303	0.980735
SOL_1_hindlimb	0.973798	0.95318	0.991221	0.987258	0.98188	0.986372	0.980441	0.986063	0.9828	0.977177	0.98572	0.982112	0.979451	0.983723	0.984919	0.980076	0.977739	0.98857	0.982958	0.984259	0.989275	0.982514	0.988089	0.982182	0.989862	0.980175	0.979065	0.985439	0.977939	0.978258	0.986186	0.98621	0.987486	0.9803	0.987171	0.984856	0.980554	0.979459	0.989715	0.984468	0.980579	0.983507	0.982315	0.975706	0.98417	0.981196	0.982204	0.985028	0.986042
SOL_2_hindlimb	0.972603	0.956821	0.985274	0.990264	0.976599	0.987201	0.979967	0.979946	0.986349	0.977821	0.980042	0.984486	0.980825	0.975169	0.984537	0.978478	0.970209	0.987111	0.982069	0.981991	0.993807	0.973214	0.988287	0.982907	0.984221	0.982969	0.97698	0.988401	0.97886	0.978063	0.984849	0.983996	0.986917	0.97532	0.984972	0.98625	0.979817	0.978272	0.989442	0.984208	0.971582	0.98144	0.979753	0.970028	0.984199	0.977949	0.98045	0.990128	0.985156
SOL_3_hindlimb	0.972526	0.95249	0.99059	0.987066	0.982546	0.985499	0.980249	0.986017	0.985268	0.977538	0.986524	0.982683	0.981041	0.982487	0.983805	0.979899	0.976393	0.98824	0.983064	0.984853	0.989633	0.981053	0.987146	0.982953	0.989487	0.981295	0.980094	0.984703	0.978566	0.978264	0.984263	0.984808	0.988189	0.979036	0.987377	0.984512	0.980001	0.980437	0.987656	0.983742	0.979855	0.982435	0.981175	0.978152	0.983889	0.981007	0.983727	0.985324	0.987221
VL_1_hindlimb	0.943036	0.92501	0.973592	0.959007	0.979406	0.978568	0.986453	0.987869	0.974252	0.981751	0.984816	0.98095	0.976868	0.986252	0.985971	0.989762	0.980808	0.985397	0.9885	0.964505	0.97896	0.982353	0.984317	0.983264	0.992025	0.974165	0.987779	0.976839	0.98657	0.981945	0.973692	0.984673	0.965695	0.9751	0.983861	0.975146	0.985565	0.981627	0.98164	0.980615	0.974786	0.972447	0.982448	0.972074	0.971445	0.989916	0.982068	0.974345	0.981631
VL_2_hindlimb	0.958456	0.940526	0.982486	0.978122	0.981637	0.990754	0.988034	0.985452	0.985898	0.982991	0.984129	0.988443	0.98217	0.982761	0.994344	0.987777	0.979582	0.993098	0.990103	0.97546	0.99447	0.980683	0.994892	0.990795	0.990921	0.987679	0.986616	0.991289	0.987467	0.981057	0.98699	0.98845	0.977964	0.980256	0.985295	0.988151	0.987396	0.980638	0.993854	0.984818	0.97512	0.987102	0.987877	0.972616	0.983851	0.990213	0.983091	0.991887	0.985619
VL_3_hindlimb	0.929667	0.917081	0.956785	0.943614	0.961953	0.967489	0.987459	0.971786	0.966558	0.97961	0.970296	0.968882	0.973662	0.964992	0.976891	0.99225	0.960959	0.972161	0.983218	0.950492	0.976461	0.960786	0.973159	0.98868	0.983998	0.969997	0.985229	0.966964	0.987248	0.979424	0.95913	0.980614	0.952591	0.964935	0.972003	0.965331	0.987881	0.972593	0.971133	0.972301	0.950932	0.956312	0.972238	0.950511	0.954599	0.988243	0.97671	0.968968	0.971677
GAS.L_1_hindlimb	0.963127	0.944492	0.986962	0.978054	0.982019	0.983782	0.986799	0.987441	0.984643	0.982201	0.9879	0.98194	0.982647	0.983074	0.988249	0.988153	0.97618	0.989276	0.987389	0.981668	0.992238	0.978988	0.988152	0.989914	0.996189	0.984676	0.987057	0.984287	0.985314	0.984922	0.983457	0.987118	0.983933	0.982521	0.987623	0.985326	0.985805	0.984229	0.987405	0.98379	0.976649	0.979267	0.981831	0.975321	0.981438	0.987471	0.991075	0.986299	0.990418
GAS.L_2_hindlimb	0.96066	0.954881	0.978257	0.976381	0.972158	0.982779	0.979418	0.978075	0.97676	0.970798	0.975738	0.980395	0.971648	0.977624	0.986849	0.978685	0.975908	0.987364	0.982819	0.969483	0.98821	0.976708	0.98876	0.982127	0.984411	0.979133	0.975814	0.981488	0.97539	0.968671	0.9822	0.981053	0.970868	0.972469	0.977652	0.981284	0.979767	0.970225	0.986855	0.975509	0.971338	0.984428	0.981997	0.962905	0.977383	0.982506	0.973975	0.983766	0.975984
GAS.L_3_hindlimb	0.96486	0.941848	0.976447	0.975049	0.969344	0.97221	0.977459	0.969216	0.975548	0.972392	0.971155	0.970011	0.977388	0.965837	0.974282	0.972751	0.9595	0.974978	0.980049	0.975402	0.983915	0.96044	0.975663	0.982059	0.975092	0.974262	0.967512	0.976197	0.976663	0.969523	0.981264	0.978885	0.979641	0.967482	0.975683	0.983073	0.976024	0.96822	0.977737	0.978933	0.9639	0.976837	0.980424	0.968614	0.975772	0.980218	0.970058	0.984718	0.973503
GRA_1_hindlimb	0.955292	0.937466	0.97935	0.96619	0.984279	0.980709	0.987735	0.990369	0.979615	0.984111	0.989433	0.983108	0.980804	0.987514	0.985639	0.988546	0.979293	0.986154	0.988662	0.976227	0.982435	0.98069	0.983731	0.981554	0.99011	0.975617	0.984813	0.980838	0.986217	0.985985	0.982279	0.988048	0.975437	0.980564	0.988287	0.983844	0.985407	0.986191	0.984752	0.986168	0.979216	0.974572	0.983667	0.979153	0.979744	0.988835	0.98389	0.978295	0.983488
GRA_2_hindlimb	0.957769	0.941371	0.974245	0.971169	0.981461	0.985708	0.989337	0.983111	0.988265	0.988567	0.984431	0.989652	0.986804	0.977431	0.986186	0.986566	0.970035	0.986419	0.989037	0.973876	0.990347	0.971537	0.985856	0.985342	0.983247	0.980568	0.984049	0.987179	0.990193	0.984921	0.982859	0.989083	0.978072	0.975436	0.987036	0.987507	0.985708	0.985189	0.988446	0.989669	0.969529	0.974162	0.982615	0.977904	0.982473	0.986039	0.980123	0.986294	0.982251
GRA_3_hindlimb	0.950112	0.938309	0.964141	0.955806	0.970156	0.970754	0.98788	0.974152	0.980461	0.990464	0.976389	0.975118	0.9879	0.963266	0.975699	0.98926	0.953742	0.974733	0.984742	0.967119	0.980923	0.955015	0.971418	0.987897	0.979275	0.97447	0.976688	0.973559	0.990988	0.98593	0.971488	0.985637	0.970189	0.976387	0.979294	0.979135	0.987392	0.979949	0.976677	0.984855	0.953545	0.959769	0.974607	0.965756	0.972887	0.986143	0.980773	0.976832	0.980312
ST_1_hindlimb	0.963639	0.943015	0.98995	0.981989	0.981126	0.985881	0.982425	0.98802	0.98181	0.975726	0.987017	0.980768	0.977012	0.986707	0.988423	0.983765	0.98314	0.990242	0.985541	0.980503	0.989811	0.985866	0.990567	0.985336	0.994244	0.982094	0.984238	0.984183	0.979069	0.977672	0.982976	0.984026	0.98131	0.977458	0.984568	0.982107	0.982389	0.977864	0.987765	0.979213	0.982466	0.985329	0.98376	0.974079	0.981125	0.984579	0.984625	0.984274	0.986277
ST_2_hindlimb	0.96449	0.951076	0.980608	0.981411	0.973263	0.986615	0.980253	0.982507	0.99416	0.985153	0.983763	0.988639	0.988626	0.972694	0.988099	0.982246	0.967798	0.990441	0.984835	0.979524	0.993035	0.969665	0.988995	0.986934	0.984702	0.989906	0.978422	0.990393	0.986135	0.980287	0.983379	0.982668	0.981259	0.975827	0.981826	0.987979	0.981188	0.978023	0.988535	0.984084	0.965321	0.980957	0.980847	0.976001	0.988692	0.982062	0.987129	0.993814	0.990063
ST_3_hindlimb	0.958441	0.936912	0.976907	0.975026	0.969095	0.979824	0.983353	0.975451	0.972159	0.973167	0.975294	0.973198	0.975855	0.97417	0.981051	0.982509	0.972727	0.979182	0.983235	0.969625	0.988072	0.975135	0.984482	0.988881	0.984644	0.974912	0.98297	0.980657	0.979973	0.973299	0.977314	0.985758	0.973323	0.964923	0.976536	0.976272	0.984793	0.967616	0.982854	0.978729	0.969048	0.979638	0.984505	0.962767	0.970136	0.985747	0.973969	0.984483	0.97626
PM_1_hindlimb	0.957449	0.938943	0.984972	0.975597	0.976409	0.984447	0.980432	0.986861	0.97924	0.97309	0.986419	0.979151	0.972851	0.983789	0.987789	0.984612	0.980762	0.988483	0.982604	0.974485	0.987963	0.983605	0.989423	0.984625	0.99486	0.980003	0.987767	0.9825	0.978301	0.979293	0.976744	0.981436	0.974757	0.973583	0.981747	0.976275	0.98038	0.977953	0.984416	0.975061	0.976934	0.979934	0.978609	0.969757	0.974991	0.983479	0.986958	0.981482	0.986218
PM_2_hindlimb	0.96128	0.946605	0.982001	0.986095	0.974017	0.985253	0.976232	0.979964	0.978878	0.969246	0.978362	0.979824	0.973435	0.977142	0.985375	0.977757	0.975152	0.985573	0.979816	0.973647	0.992039	0.978423	0.989217	0.981999	0.984081	0.983144	0.980108	0.985319	0.974025	0.972135	0.977556	0.980008	0.974859	0.969001	0.977813	0.976606	0.976939	0.969154	0.985126	0.975793	0.97212	0.982248	0.9788	0.965535	0.976486	0.977931	0.977227	0.988984	0.978932
PM_3_hindlimb	0.950623	0.93368	0.978107	0.972697	0.971073	0.981464	0.986712	0.977663	0.973528	0.974538	0.974218	0.976039	0.974311	0.977276	0.985193	0.988288	0.976574	0.984632	0.986564	0.966436	0.988426	0.97797	0.987611	0.990281	0.989587	0.978721	0.983009	0.977271	0.980841	0.971666	0.974673	0.985218	0.967068	0.973404	0.97632	0.974587	0.987292	0.968526	0.98347	0.97585	0.970063	0.979797	0.983775	0.958796	0.969523	0.989271	0.977698	0.980968	0.976241
TFL_1_hindlimb	0.946749	0.930674	0.97304	0.960439	0.976323	0.97851	0.983255	0.990736	0.984804	0.987964	0.990859	0.985188	0.985254	0.979129	0.983757	0.989606	0.973429	0.984104	0.986464	0.970421	0.979454	0.973695	0.980651	0.982728	0.988278	0.979285	0.987336	0.98074	0.989432	0.987542	0.971029	0.980675	0.97081	0.972569	0.98432	0.977205	0.982497	0.985532	0.97872	0.980881	0.966636	0.966577	0.977321	0.978676	0.976007	0.984524	0.989988	0.977903	0.989556
TFL_2_hindlimb	0.957503	0.947068	0.97869	0.974247	0.975993	0.988016	0.982727	0.986449	0.994979	0.986194	0.987195	0.990128	0.985299	0.975674	0.991181	0.986366	0.969553	0.993004	0.98619	0.979705	0.991389	0.969615	0.988688	0.987196	0.987861	0.988043	0.982563	0.990025	0.986656	0.985241	0.983527	0.982358	0.978076	0.980848	0.984554	0.989262	0.983041	0.984953	0.988813	0.982582	0.966176	0.978449	0.97894	0.97485	0.987965	0.984689	0.988896	0.989583	0.990052
TFL_3_hindlimb	0.942943	0.930242	0.966825	0.958534	0.970132	0.975598	0.99241	0.981337	0.975339	0.987896	0.979886	0.977327	0.983991	0.972295	0.981112	0.996559	0.968306	0.977544	0.988908	0.962791	0.984657	0.968738	0.979226	0.992183	0.987495	0.976024	0.989653	0.976116	0.992429	0.986358	0.967332	0.988197	0.964734	0.96734	0.980103	0.972777	0.992475	0.979421	0.978514	0.981768	0.959976	0.963634	0.979686	0.962207	0.965197	0.99137	0.982426	0.978686	0.979704
BF_1_hindlimb	0.949617	0.929219	0.979043	0.966774	0.985561	0.985217	0.986489	0.993223	0.97858	0.985235	0.990268	0.987502	0.980848	0.991439	0.987896	0.98851	0.988541	0.987053	0.991029	0.9719	0.98024	0.988288	0.986859	0.982164	0.989423	0.974917	0.987535	0.984155	0.986652	0.981077	0.978793	0.98605	0.973154	0.97209	0.987382	0.980812	0.984313	0.98489	0.985218	0.984572	0.983367	0.978603	0.988939	0.979954	0.97948	0.989931	0.981681	0.979268	0.985128
BF_2_hindlimb	0.964258	0.948148	0.981326	0.978901	0.978679	0.987242	0.97825	0.983379	0.985314	0.982221	0.982334	0.986124	0.981521	0.981239	0.988362	0.97665	0.975223	0.989479	0.984244	0.980934	0.98352	0.975949	0.986865	0.977118	0.979657	0.977029	0.969369	0.990197	0.978988	0.974295	0.991092	0.982831	0.980387	0.977757	0.981867	0.992182	0.977219	0.977472	0.990032	0.985499	0.977103	0.986128	0.986139	0.976556	0.994584	0.981342	0.976805	0.987492	0.984487
BF_3_hindlimb	0.954517	0.933494	0.980096	0.971472	0.982243	0.98485	0.991861	0.987473	0.976949	0.984497	0.984215	0.985241	0.982508	0.988806	0.988663	0.990746	0.987101	0.987024	0.995599	0.969805	0.984337	0.987058	0.988874	0.988009	0.987497	0.976179	0.984572	0.983273	0.988935	0.976588	0.982796	0.991381	0.972262	0.973372	0.984803	0.982776	0.990015	0.977507	0.987625	0.987171	0.981746	0.985005	0.995864	0.97554	0.979106	0.995565	0.975877	0.981701	0.97891
SM_1_hindlimb	0.947027	0.932669	0.973172	0.961665	0.969341	0.976295	0.981444	0.981562	0.982028	0.981118	0.981881	0.977079	0.979569	0.972714	0.985164	0.988348	0.966915	0.985386	0.983001	0.968772	0.985271	0.968199	0.983405	0.98926	0.994055	0.983665	0.985857	0.978655	0.986063	0.983112	0.971507	0.979349	0.968944	0.975866	0.979338	0.976124	0.982444	0.978839	0.979647	0.975661	0.960394	0.968573	0.974091	0.96647	0.972488	0.986459	0.992743	0.981254	0.989262
SM_2_hindlimb	0.962023	0.947635	0.98619	0.984487	0.980294	0.990755	0.985062	0.987049	0.987723	0.980917	0.985304	0.988177	0.982184	0.984439	0.993864	0.986354	0.98202	0.994589	0.989143	0.979025	0.994964	0.983526	0.995535	0.989139	0.99106	0.989123	0.983812	0.990788	0.984413	0.978746	0.986958	0.986865	0.978837	0.979908	0.984669	0.987461	0.986277	0.978168	0.993089	0.982879	0.978359	0.989685	0.98766	0.972713	0.986594	0.98815	0.983252	0.992143	0.986077
SM_3_hindlimb	0.947082	0.935009	0.964834	0.961555	0.956965	0.965604	0.979365	0.96815	0.977102	0.97987	0.96988	0.966235	0.983387	0.956985	0.974267	0.985792	0.951344	0.973237	0.979722	0.963623	0.984734	0.953326	0.973606	0.992431	0.983603	0.982401	0.978127	0.971119	0.98739	0.97932	0.964972	0.977911	0.965858	0.967729	0.969872	0.972122	0.984392	0.967363	0.972277	0.974199	0.945982	0.963139	0.97175	0.957114	0.964697	0.985473	0.984455	0.983564	0.980772
ADD_1_hindlimb	0.952034	0.927124	0.980608	0.965353	0.98387	0.97916	0.981907	0.986986	0.970418	0.972521	0.98431	0.978915	0.968433	0.991688	0.983259	0.979672	0.986982	0.984029	0.986319	0.973009	0.975377	0.98597	0.982184	0.973869	0.984709	0.968512	0.977096	0.975774	0.975063	0.971946	0.982797	0.97994	0.971648	0.976104	0.984516	0.981125	0.978392	0.978782	0.980908	0.976405	0.987964	0.98032	0.985934	0.973499	0.976885	0.984475	0.97202	0.970806	0.975231
ADD_2_hindlimb	0.954638	0.939006	0.973814	0.970091	0.979483	0.986488	0.987329	0.985549	0.983534	0.986007	0.984494	0.988643	0.983724	0.982374	0.989887	0.987238	0.976759	0.98897	0.990887	0.970518	0.988583	0.977953	0.990159	0.985081	0.984957	0.979718	0.984016	0.987534	0.988904	0.981848	0.982302	0.98774	0.972089	0.971147	0.985012	0.98517	0.984674	0.982492	0.988131	0.987084	0.97321	0.980018	0.986941	0.975918	0.982005	0.989892	0.97905	0.987245	0.981418
ADD_3_hindlimb	0.943115	0.924985	0.966244	0.955883	0.971517	0.977223	0.991818	0.978268	0.971227	0.983461	0.976549	0.976217	0.97857	0.975807	0.983497	0.993223	0.971816	0.979401	0.98952	0.959266	0.98288	0.972067	0.982092	0.990526	0.986275	0.972574	0.986918	0.975839	0.990098	0.980368	0.972068	0.988655	0.961449	0.96844	0.978596	0.974836	0.990732	0.975905	0.980333	0.981186	0.965336	0.969666	0.984438	0.961804	0.966041	0.99476	0.976871	0.978007	0.974427
GM_1_hindlimb	0.959861	0.943866	0.984747	0.977496	0.976961	0.984626	0.981996	0.98877	0.987623	0.981367	0.989204	0.982852	0.983392	0.980801	0.989046	0.987152	0.976393	0.990195	0.985844	0.980219	0.990636	0.978667	0.98969	0.989665	0.995679	0.987593	0.98849	0.98697	0.985771	0.983793	0.978872	0.982427	0.980519	0.976316	0.984424	0.981819	0.982861	0.981434	0.985301	0.979993	0.972422	0.97948	0.980627	0.976799	0.981075	0.985871	0.993518	0.988084	0.993938
GM_2_hindlimb	0.959128	0.948009	0.979963	0.978539	0.972953	0.984306	0.982092	0.983285	0.991344	0.982886	0.983941	0.985518	0.984421	0.975134	0.990569	0.98671	0.969618	0.991993	0.986545	0.977955	0.993853	0.971117	0.991319	0.990119	0.989859	0.991627	0.981903	0.988539	0.986771	0.982631	0.983462	0.983218	0.976618	0.980398	0.981633	0.987661	0.983352	0.978557	0.988021	0.981516	0.965931	0.982528	0.981071	0.971967	0.985044	0.987538	0.989081	0.993523	0.988706
GM_3_hindlimb	0.952098	0.931623	0.970798	0.965231	0.967544	0.970927	0.98433	0.969024	0.971714	0.974535	0.969521	0.96735	0.975858	0.966446	0.977253	0.983708	0.96028	0.975639	0.982865	0.966139	0.985932	0.961611	0.977803	0.990191	0.983882	0.976431	0.977545	0.972046	0.98223	0.97458	0.973928	0.981875	0.969378	0.970761	0.974084	0.976762	0.984332	0.968239	0.977023	0.97596	0.959945	0.97217	0.978717	0.9588	0.966135	0.988199	0.976169	0.982955	0.973957
EDL.H_1_hindlimb	0.959051	0.939571	0.983158	0.971582	0.981481	0.983902	0.988547	0.987226	0.97875	0.979768	0.98722	0.980163	0.976817	0.982841	0.986134	0.988455	0.97796	0.985609	0.986127	0.976687	0.988018	0.979416	0.986769	0.988152	0.993847	0.977305	0.989006	0.983094	0.984183	0.98606	0.981925	0.988676	0.980786	0.977379	0.990187	0.982756	0.988018	0.98733	0.987956	0.982094	0.97627	0.975218	0.980679	0.970053	0.974096	0.986074	0.982597	0.979471	0.983548
EDL.H_2_hindlimb	0.962438	0.948665	0.978194	0.975752	0.981397	0.986682	0.991239	0.985453	0.985986	0.988935	0.984475	0.989333	0.986494	0.980045	0.987946	0.989183	0.972937	0.988746	0.990733	0.975498	0.99108	0.974935	0.988262	0.986341	0.986567	0.980784	0.983769	0.987702	0.990863	0.988242	0.985012	0.992264	0.980309	0.981357	0.991082	0.988765	0.990392	0.988249	0.991778	0.991242	0.971519	0.976171	0.984033	0.97355	0.981662	0.987073	0.980281	0.985222	0.98262
EDL.H_3_hindlimb	0.954666	0.939266	0.975105	0.964394	0.979576	0.980785	0.993891	0.985127	0.980262	0.989322	0.98442	0.983408	0.985578	0.979605	0.985114	0.993811	0.973816	0.985164	0.992097	0.970147	0.985508	0.975081	0.983536	0.990224	0.988651	0.977648	0.985682	0.980092	0.992568	0.986979	0.979618	0.993273	0.97355	0.980455	0.98842	0.983021	0.994251	0.98614	0.98661	0.988804	0.969881	0.972012	0.984842	0.969369	0.975264	0.992811	0.980822	0.978326	0.981305
FDS.H_1_hindlimb	0.965928	0.942215	0.985901	0.976237	0.987912	0.98466	0.986377	0.992577	0.978525	0.981694	0.9907	0.986649	0.980743	0.991741	0.984608	0.982861	0.986243	0.984828	0.989926	0.980118	0.981897	0.987077	0.98482	0.976878	0.985442	0.971432	0.981492	0.984407	0.983016	0.982389	0.986246	0.988284	0.984423	0.974196	0.992771	0.986012	0.982811	0.986683	0.987403	0.989618	0.987017	0.980628	0.989038	0.985823	0.981863	0.9843	0.976276	0.97814	0.980834
FDS.H_2_hindlimb	0.957791	0.932421	0.968248	0.96818	0.976907	0.973373	0.968397	0.968502	0.972348	0.968864	0.969118	0.976648	0.96807	0.96723	0.966823	0.956698	0.960746	0.96999	0.973147	0.974811	0.96796	0.95898	0.96803	0.956777	0.954736	0.957182	0.952139	0.975536	0.963675	0.959599	0.982349	0.968757	0.977715	0.960999	0.977686	0.98649	0.961415	0.973827	0.975383	0.976212	0.970263	0.971131	0.974337	0.970726	0.98021	0.96315	0.94898	0.97021	0.961514
FDS.H_3_hindlimb	0.944557	0.932534	0.953832	0.946562	0.959482	0.959888	0.98293	0.958854	0.959788	0.971238	0.96035	0.96028	0.968354	0.950585	0.961795	0.977138	0.944912	0.958101	0.972852	0.955616	0.972108	0.943827	0.95978	0.977026	0.966551	0.95812	0.969401	0.961089	0.977129	0.977308	0.96141	0.97888	0.960831	0.960184	0.972399	0.966226	0.983025	0.969932	0.967173	0.972151	0.942752	0.946646	0.963813	0.942871	0.95	0.972639	0.958912	0.962203	0.959363
GAS.M_1_hindlimb	0.965123	0.93608	0.981718	0.972441	0.983386	0.979948	0.977502	0.984459	0.971129	0.973874	0.983025	0.980809	0.971565	0.985523	0.975867	0.970109	0.980365	0.97742	0.982022	0.97706	0.971826	0.980193	0.97722	0.964959	0.974204	0.961036	0.969393	0.979041	0.972674	0.970258	0.983151	0.978287	0.981725	0.964909	0.986772	0.982205	0.971354	0.980842	0.980677	0.981154	0.985574	0.975035	0.983175	0.978706	0.978304	0.972453	0.963932	0.969253	0.972872
GAS.M_2_hindlimb	0.963563	0.938154	0.977301	0.977473	0.979431	0.978458	0.971256	0.975103	0.970704	0.967744	0.973388	0.980061	0.967099	0.980399	0.973931	0.961494	0.976882	0.976037	0.978157	0.972814	0.970828	0.976129	0.976339	0.958995	0.96204	0.958862	0.955553	0.977174	0.96341	0.956967	0.986351	0.974469	0.976299	0.962568	0.978054	0.985234	0.964631	0.968898	0.980606	0.977672	0.983782	0.983155	0.984177	0.974423	0.983424	0.968175	0.950876	0.970849	0.962986
GAS.M_3_hindlimb	0.958755	0.929904	0.976439	0.968579	0.982384	0.977771	0.980025	0.97671	0.969656	0.973084	0.975154	0.977945	0.969741	0.981619	0.975062	0.969647	0.977319	0.975942	0.984552	0.971351	0.969881	0.975438	0.974383	0.966889	0.966898	0.958112	0.961113	0.974805	0.970238	0.959668	0.984738	0.979551	0.974528	0.966052	0.98067	0.984521	0.972069	0.972869	0.979356	0.980079	0.984088	0.97953	0.987639	0.973723	0.980059	0.977668	0.954636	0.967822	0.963717
VI_1_hindlimb	0.953823	0.926688	0.982478	0.970339	0.989183	0.983555	0.986291	0.987322	0.971353	0.976139	0.983689	0.983195	0.971484	0.992007	0.983481	0.981813	0.988577	0.983278	0.988414	0.972095	0.978164	0.989035	0.984904	0.975336	0.985033	0.967155	0.981562	0.977973	0.977162	0.971448	0.978662	0.983334	0.974536	0.971292	0.986993	0.978393	0.978874	0.980453	0.98266	0.980491	0.988974	0.979183	0.98641	0.97702	0.974193	0.983696	0.970151	0.971576	0.97429
VI_2_hindlimb	0.954728	0.936643	0.979302	0.974549	0.981796	0.988036	0.987711	0.986381	0.979584	0.9801	0.983178	0.9884	0.978569	0.987483	0.991648	0.986136	0.985219	0.990545	0.991379	0.967748	0.988727	0.986253	0.993708	0.984633	0.986385	0.979714	0.984302	0.986391	0.984916	0.975983	0.983943	0.988861	0.970697	0.972366	0.984686	0.98343	0.985622	0.978502	0.991091	0.984344	0.980093	0.986542	0.990721	0.973317	0.979459	0.990612	0.974406	0.984721	0.977085
VI_3_hindlimb	0.949693	0.922763	0.973376	0.967149	0.971558	0.971638	0.967008	0.970441	0.955962	0.957144	0.965762	0.968525	0.956385	0.982376	0.969523	0.959946	0.983588	0.970226	0.975828	0.956988	0.957811	0.983831	0.971565	0.955851	0.959509	0.948194	0.951637	0.965416	0.95633	0.941957	0.974749	0.970877	0.958965	0.952304	0.965689	0.968956	0.962441	0.953078	0.972675	0.967147	0.986804	0.98351	0.986173	0.965227	0.972154	0.969132	0.94141	0.957027	0.951283
VM_1_hindlimb	0.947747	0.929274	0.976873	0.961797	0.980842	0.978972	0.988184	0.98906	0.974311	0.982065	0.986711	0.980627	0.977659	0.987305	0.986448	0.990875	0.982031	0.984659	0.989071	0.967844	0.981302	0.983362	0.984606	0.984164	0.992382	0.975026	0.989026	0.977788	0.987228	0.985127	0.975435	0.986245	0.968723	0.975868	0.985463	0.976634	0.987146	0.983456	0.982295	0.981548	0.977176	0.973602	0.983469	0.97289	0.971761	0.990435	0.982497	0.975363	0.981511
VM_2_hindlimb	0.952036	0.929793	0.97781	0.972476	0.978808	0.983998	0.97749	0.982739	0.969369	0.969453	0.977326	0.983761	0.967126	0.990181	0.985437	0.972549	0.990536	0.983994	0.98542	0.963483	0.973823	0.990086	0.986909	0.967502	0.972845	0.963704	0.968591	0.980752	0.970846	0.960014	0.98378	0.980236	0.964655	0.96349	0.976811	0.980237	0.973308	0.967611	0.986002	0.977354	0.987694	0.99037	0.991656	0.973738	0.980369	0.980114	0.956587	0.972806	0.963936
VM_3_hindlimb	0.967111	0.939179	0.980839	0.975838	0.980391	0.984879	0.982724	0.97648	0.977964	0.978172	0.976717	0.98015	0.977228	0.977583	0.981521	0.974622	0.972633	0.979266	0.985239	0.977757	0.98084	0.972781	0.981698	0.97808	0.974809	0.966645	0.970486	0.98519	0.977265	0.967952	0.985727	0.982488	0.982345	0.96647	0.981029	0.986904	0.975219	0.975028	0.984322	0.983714	0.97835	0.980542	0.986848	0.975416	0.983361	0.978747	0.966582	0.979364	0.973949
FDP.H_1_hindlimb	0.939525	0.908367	0.95321	0.943248	0.964398	0.959422	0.960001	0.962703	0.946472	0.957966	0.960129	0.962886	0.950823	0.960786	0.951186	0.947119	0.956954	0.951104	0.960776	0.953205	0.946021	0.953899	0.952539	0.939109	0.94638	0.931346	0.947939	0.959013	0.954418	0.951265	0.958305	0.957744	0.960645	0.937277	0.968842	0.95951	0.948938	0.966092	0.959451	0.963441	0.958992	0.944623	0.960548	0.959291	0.952345	0.94832	0.935387	0.94345	0.947505
FDP.H_3_hindlimb	0.959499	0.934431	0.976044	0.969397	0.980296	0.978741	0.987195	0.977498	0.975313	0.979272	0.977738	0.979195	0.978714	0.977553	0.978927	0.979103	0.97387	0.979425	0.989164	0.972508	0.980928	0.97234	0.979296	0.981748	0.975952	0.970121	0.973422	0.978079	0.982002	0.972216	0.984883	0.986559	0.976829	0.970855	0.984177	0.986386	0.983806	0.977389	0.983716	0.984691	0.975751	0.979708	0.989176	0.973082	0.977395	0.987053	0.965508	0.978749	0.970765
[truncated: 84 more columns]

## Sheet: f
Figure 3f NMJ assembly genes
Spearman’s correlation (upper panel)
	LIN_1_head	LIN_2_head	MAS_1_head	MAS_2_head	SUB_1_forelimb	SUB_2_forelimb	SUB_3_forelimb	DSP_1_forelimb	DSP_2_forelimb	DSP_3_forelimb	DAP_1_forelimb	DAP_2_forelimb	DAP_3_forelimb	TM_1_forelimb	TM_2_forelimb	TM_3_forelimb	ISP_1_forelimb	ISP_2_forelimb	ISP_3_forelimb	BB_1_forelimb	BB_2_forelimb	TB.M_1_forelimb	TB.M_2_forelimb	TB.M_3_forelimb	TB.LA_1_forelimb	TB.LA_2_forelimb	TB.LO_1_forelimb	TB.LO_2_forelimb	TB.LO_3_forelimb	FDP.F_1_forelimb	FDP.F_2_forelimb	FDP.F_3_forelimb	FDS.F_1_forelimb	FDS.F_2_forelimb	EDC_1_forelimb	EDC_2_forelimb	EDC_3_forelimb	EDL.F_1_forelimb	EDL.F_2_forelimb	EDL.F_3_forelimb	SSP_1_forelimb	SSP_2_forelimb	SSP_3_forelimb	PP_1_trunk	PP_2_trunk	PP_3_trunk	PS_1_trunk	PS_2_trunk	LD_1_trunk
LIN_1_head	1	0.975061	0.949151	0.943842	0.920311	0.924511	0.903599	0.921545	0.944127	0.922061	0.930711	0.9353	0.936101	0.915528	0.926088	0.90592	0.911051	0.930874	0.920072	0.935662	0.933554	0.914419	0.929965	0.920062	0.926184	0.935199	0.90802	0.935413	0.91653	0.922068	0.910252	0.89315	0.918967	0.903224	0.914676	0.938351	0.893168	0.922204	0.913221	0.916792	0.914161	0.930483	0.921334	0.936679	0.946626	0.910832	0.93837	0.948012	0.943599
LIN_2_head	0.975061	1	0.958353	0.961456	0.914263	0.92957	0.900001	0.924799	0.944929	0.913386	0.92977	0.939509	0.926111	0.921611	0.940715	0.909432	0.915735	0.942465	0.922273	0.926875	0.942735	0.920125	0.943117	0.925343	0.935826	0.951463	0.91295	0.93928	0.917984	0.924876	0.908889	0.886639	0.899052	0.90553	0.905435	0.937825	0.897183	0.91803	0.918954	0.901926	0.913919	0.942957	0.918988	0.923995	0.941306	0.915654	0.944885	0.954828	0.939725
MAS_1_head	0.949151	0.958353	1	0.989013	0.959015	0.964737	0.940454	0.963239	0.963891	0.939464	0.963	0.965791	0.950831	0.9646	0.972937	0.943964	0.959009	0.963077	0.956445	0.959518	0.970506	0.961053	0.966568	0.957474	0.972539	0.969907	0.958443	0.970388	0.954358	0.963247	0.937035	0.920065	0.934672	0.939245	0.93974	0.961232	0.929444	0.962074	0.944035	0.929781	0.954198	0.964907	0.952741	0.954948	0.964118	0.950037	0.970787	0.971604	0.972246
MAS_2_head	0.943842	0.961456	0.989013	1	0.94388	0.95862	0.922385	0.949897	0.952407	0.918907	0.947627	0.952106	0.932898	0.952971	0.966379	0.927907	0.948857	0.956553	0.939259	0.953935	0.971013	0.954197	0.968267	0.945585	0.962902	0.970349	0.949384	0.967591	0.9365	0.950751	0.931537	0.903598	0.922931	0.925908	0.927328	0.951706	0.914575	0.945505	0.934539	0.911125	0.944495	0.961511	0.935891	0.936563	0.951913	0.93458	0.960006	0.973961	0.95842
SUB_1_forelimb	0.920311	0.914263	0.959015	0.94388	1	0.981541	0.987731	0.989101	0.968041	0.97039	0.987424	0.982573	0.97596	0.988749	0.975715	0.97268	0.983142	0.977643	0.981164	0.980123	0.974314	0.980561	0.967862	0.960395	0.975905	0.95249	0.959468	0.973739	0.975175	0.980299	0.985533	0.979335	0.973868	0.971943	0.989775	0.982792	0.977982	0.987086	0.982173	0.982823	0.987109	0.980595	0.98665	0.988517	0.983235	0.96638	0.963022	0.956603	0.97779
SUB_2_forelimb	0.924511	0.92957	0.964737	0.95862	0.981541	1	0.975362	0.980852	0.976615	0.960238	0.982571	0.984479	0.969216	0.981429	0.985164	0.969467	0.978517	0.984589	0.975711	0.970931	0.984447	0.977766	0.980253	0.96839	0.978249	0.965686	0.97038	0.986826	0.972662	0.977593	0.976221	0.960812	0.960849	0.95571	0.974246	0.980441	0.966544	0.981683	0.982187	0.966435	0.977146	0.983005	0.976974	0.97491	0.981244	0.965534	0.970109	0.968713	0.976924
SUB_3_forelimb	0.903599	0.900001	0.940454	0.922385	0.987731	0.975362	1	0.987976	0.962529	0.983145	0.989357	0.975812	0.985722	0.979756	0.965913	0.98844	0.97523	0.968839	0.987888	0.963292	0.970452	0.969983	0.959012	0.97003	0.97294	0.945134	0.965669	0.965582	0.98535	0.983317	0.976006	0.99	0.968035	0.962029	0.988143	0.973894	0.991127	0.98376	0.98136	0.989316	0.973922	0.964929	0.988429	0.980239	0.971446	0.977325	0.960012	0.947523	0.974497
DSP_1_forelimb	0.921545	0.924799	0.963239	0.949897	0.989101	0.980852	0.987976	1	0.971827	0.978469	0.995513	0.986958	0.981844	0.99107	0.981772	0.984338	0.984921	0.982807	0.985574	0.965319	0.977775	0.983535	0.977301	0.967647	0.984069	0.963164	0.971652	0.977486	0.984837	0.987681	0.975313	0.977334	0.953828	0.957283	0.980948	0.976528	0.981791	0.984175	0.983572	0.974344	0.979697	0.9774	0.983673	0.983936	0.978162	0.974488	0.969245	0.96185	0.979727
DSP_2_forelimb	0.944127	0.944929	0.963891	0.952407	0.968041	0.976615	0.962529	0.971827	1	0.976334	0.981682	0.988469	0.979384	0.963167	0.977894	0.970399	0.955777	0.984992	0.973246	0.958938	0.978714	0.955703	0.969067	0.968909	0.973703	0.980263	0.958052	0.974531	0.975303	0.97534	0.963518	0.948228	0.94757	0.960293	0.958795	0.983806	0.955979	0.968794	0.974834	0.961071	0.951264	0.970653	0.963775	0.97636	0.987811	0.966154	0.980236	0.976832	0.985176
DSP_3_forelimb	0.922061	0.913386	0.939464	0.918907	0.97039	0.960238	0.983145	0.978469	0.976334	1	0.984596	0.979155	0.991448	0.963177	0.96082	0.988949	0.954932	0.970562	0.983569	0.946728	0.96142	0.950729	0.954063	0.966631	0.967275	0.955221	0.951098	0.957633	0.987435	0.978614	0.960044	0.972194	0.94747	0.954402	0.968217	0.974082	0.974488	0.970673	0.973285	0.979509	0.949252	0.951778	0.973418	0.9774	0.976395	0.975595	0.967597	0.953304	0.977965
DAP_1_forelimb	0.930711	0.92977	0.963	0.947627	0.987424	0.982571	0.989357	0.995513	0.981682	0.984596	1	0.987839	0.988877	0.985098	0.980952	0.989745	0.980098	0.982794	0.987541	0.969474	0.983126	0.978093	0.975217	0.979082	0.987685	0.968808	0.978883	0.980647	0.989136	0.991861	0.976886	0.978958	0.961947	0.957775	0.982371	0.9818	0.983515	0.986057	0.984215	0.978833	0.975106	0.974394	0.985219	0.986515	0.982324	0.981925	0.979427	0.970003	0.988907
DAP_2_forelimb	0.9353	0.939509	0.965791	0.952106	0.982573	0.984479	0.975812	0.986958	0.988469	0.979155	0.987839	1	0.979537	0.982444	0.986663	0.974138	0.974893	0.989872	0.982787	0.961619	0.975983	0.973502	0.979592	0.961803	0.975399	0.970159	0.960567	0.98157	0.980895	0.978166	0.971622	0.963527	0.950779	0.963219	0.97227	0.984265	0.967746	0.980807	0.984782	0.97194	0.971193	0.980525	0.978081	0.983958	0.989738	0.964932	0.969041	0.96731	0.977682
DAP_3_forelimb	0.936101	0.926111	0.950831	0.932898	0.97596	0.969216	0.985722	0.981844	0.979384	0.991448	0.988877	0.979537	1	0.967166	0.965126	0.987757	0.960031	0.97268	0.985733	0.963158	0.974144	0.958084	0.959111	0.97841	0.973968	0.963261	0.962773	0.968547	0.988939	0.98182	0.968967	0.979851	0.965476	0.959438	0.977254	0.979594	0.98097	0.976813	0.975885	0.985967	0.958066	0.960584	0.981751	0.983932	0.980671	0.97982	0.975324	0.963609	0.984202
TM_1_forelimb	0.915528	0.921611	0.9646	0.952971	0.988749	0.981429	0.979756	0.99107	0.963167	0.963177	0.985098	0.982444	0.967166	1	0.985924	0.972658	0.996673	0.983013	0.9833	0.960945	0.970984	0.9942	0.982706	0.962564	0.979536	0.95946	0.970085	0.980589	0.976883	0.974173	0.97254	0.967779	0.945418	0.950504	0.972745	0.973336	0.970906	0.977958	0.976942	0.966226	0.993388	0.988323	0.986454	0.978874	0.978088	0.968904	0.95757	0.960355	0.968993
TM_2_forelimb	0.926088	0.940715	0.972937	0.966379	0.975715	0.985164	0.965913	0.981772	0.977894	0.96082	0.980952	0.986663	0.965126	0.985924	1	0.97046	0.981437	0.990575	0.976295	0.954692	0.981375	0.981624	0.993217	0.96923	0.984885	0.980635	0.972102	0.98997	0.97575	0.973613	0.966622	0.948077	0.933835	0.955745	0.95775	0.981481	0.958783	0.973092	0.977613	0.950887	0.973811	0.988689	0.975057	0.967909	0.980254	0.968088	0.970133	0.977807	0.972841
TM_3_forelimb	0.90592	0.909432	0.943964	0.927907	0.97268	0.969467	0.98844	0.984338	0.970399	0.988949	0.989745	0.974138	0.987757	0.972658	0.97046	1	0.967828	0.974828	0.988324	0.948626	0.974152	0.964336	0.965339	0.982996	0.982822	0.964837	0.972248	0.966366	0.992408	0.986357	0.964842	0.977724	0.944965	0.954496	0.968151	0.971458	0.986815	0.970361	0.97666	0.973843	0.958701	0.960633	0.980442	0.970689	0.969361	0.989482	0.973884	0.960404	0.980751
ISP_1_forelimb	0.911051	0.915735	0.959009	0.948857	0.983142	0.978517	0.97523	0.984921	0.955777	0.954932	0.980098	0.974893	0.960031	0.996673	0.981437	0.967828	1	0.977587	0.978381	0.956091	0.967249	0.99614	0.980422	0.960985	0.976598	0.954126	0.972576	0.978773	0.972157	0.968286	0.965996	0.963809	0.939447	0.937768	0.967157	0.965818	0.96759	0.970471	0.971154	0.959334	0.994114	0.98543	0.984004	0.972932	0.971176	0.967149	0.952623	0.957539	0.963824
ISP_2_forelimb	0.930874	0.942465	0.963077	0.956553	0.977643	0.984589	0.968839	0.982807	0.984992	0.970562	0.982794	0.989872	0.97268	0.983013	0.990575	0.974828	0.977587	1	0.979156	0.961521	0.980573	0.97905	0.987674	0.96657	0.983108	0.98255	0.961414	0.981245	0.978585	0.97377	0.976283	0.958292	0.938651	0.963977	0.96237	0.986627	0.967547	0.970712	0.984481	0.960836	0.972844	0.989275	0.9752	0.974497	0.989452	0.972696	0.97331	0.977441	0.976704
ISP_3_forelimb	0.920072	0.922273	0.956445	0.939259	0.981164	0.975711	0.987888	0.985574	0.973246	0.983569	0.987541	0.982787	0.985733	0.9833	0.976295	0.988324	0.978381	0.979156	1	0.957009	0.972857	0.975445	0.973147	0.982542	0.979835	0.963391	0.969817	0.973459	0.993753	0.978729	0.965734	0.975699	0.951864	0.961353	0.97289	0.978719	0.97956	0.978452	0.975058	0.978668	0.974268	0.976611	0.992766	0.97978	0.979858	0.98457	0.969611	0.961716	0.979408
BB_1_forelimb	0.935662	0.926875	0.959518	0.953935	0.980123	0.970931	0.963292	0.965319	0.958938	0.946728	0.969474	0.961619	0.963158	0.960945	0.954692	0.948626	0.956091	0.961521	0.957009	1	0.974373	0.955829	0.95323	0.955292	0.965945	0.950087	0.94563	0.96346	0.953942	0.969688	0.979736	0.956862	0.982885	0.961777	0.978638	0.979424	0.958176	0.975269	0.96184	0.966938	0.966831	0.963983	0.965951	0.974642	0.973193	0.953279	0.967301	0.965491	0.975909
BB_2_forelimb	0.933554	0.942735	0.970506	0.971013	0.974314	0.984447	0.970452	0.977775	0.978714	0.96142	0.983126	0.975983	0.974144	0.970984	0.981375	0.974152	0.967249	0.980573	0.972857	0.974373	1	0.969731	0.981237	0.980625	0.989618	0.983818	0.979207	0.984607	0.974927	0.986766	0.971744	0.958274	0.961646	0.963235	0.970046	0.982682	0.967797	0.975809	0.977548	0.960142	0.963492	0.97583	0.970521	0.967139	0.975732	0.973899	0.985479	0.985327	0.98708
TB.M_1_forelimb	0.914419	0.920125	0.961053	0.954197	0.980561	0.977766	0.969983	0.983535	0.955703	0.950729	0.978093	0.973502	0.958084	0.9942	0.981624	0.964336	0.99614	0.97905	0.975445	0.955829	0.969731	1	0.983595	0.960188	0.976889	0.958286	0.972868	0.980694	0.96902	0.965381	0.964182	0.960971	0.938217	0.93819	0.963352	0.964385	0.964653	0.966935	0.969626	0.955191	0.991846	0.985608	0.980606	0.97061	0.971066	0.963672	0.953629	0.959619	0.963574
TB.M_2_forelimb	0.929965	0.943117	0.966568	0.968267	0.967862	0.980253	0.959012	0.977301	0.969067	0.954063	0.975217	0.979592	0.959111	0.982706	0.993217	0.965339	0.980422	0.987674	0.973147	0.95323	0.981237	0.983595	1	0.967505	0.98225	0.981909	0.972917	0.991145	0.973302	0.968851	0.960325	0.942166	0.927289	0.945374	0.951462	0.976534	0.952708	0.966221	0.970519	0.944364	0.973051	0.985917	0.972576	0.961707	0.975698	0.967074	0.96754	0.981913	0.968229
TB.M_3_forelimb	0.920062	0.925343	0.957474	0.945585	0.960395	0.96839	0.97003	0.967647	0.968909	0.966631	0.979082	0.961803	0.97841	0.962564	0.96923	0.982996	0.960985	0.96657	0.982542	0.955292	0.980625	0.960188	0.967505	1	0.98507	0.974944	0.981885	0.974159	0.985069	0.976034	0.95365	0.955507	0.945775	0.943534	0.955051	0.972396	0.965708	0.967107	0.957198	0.957241	0.953279	0.960872	0.977625	0.962552	0.966421	0.989465	0.984725	0.97744	0.984438
TB.LA_1_forelimb	0.926184	0.935826	0.972539	0.962902	0.975905	0.978249	0.97294	0.984069	0.973703	0.967275	0.987685	0.975399	0.973968	0.979536	0.984885	0.982822	0.976598	0.983108	0.979835	0.965945	0.989618	0.976889	0.98225	0.98507	1	0.983756	0.985362	0.981587	0.983757	0.987314	0.965406	0.959117	0.946485	0.958201	0.964546	0.978351	0.971634	0.975479	0.974788	0.955574	0.966214	0.975827	0.976004	0.96912	0.973852	0.983276	0.986994	0.982431	0.987573
TB.LA_2_forelimb	0.935199	0.951463	0.969907	0.970349	0.95249	0.965686	0.945134	0.963164	0.980263	0.955221	0.968808	0.970159	0.963261	0.95946	0.980635	0.964837	0.954126	0.98255	0.963391	0.950087	0.983818	0.958286	0.981909	0.974944	0.983756	1	0.967712	0.978141	0.970775	0.967675	0.950109	0.928429	0.923969	0.949941	0.936786	0.975142	0.945957	0.953869	0.95821	0.933417	0.943085	0.969668	0.955093	0.95281	0.97181	0.969315	0.984326	0.992623	0.977176
TB.LO_1_forelimb	0.90802	0.91295	0.958443	0.949384	0.959468	0.97038	0.965669	0.971652	0.958052	0.951098	0.978883	0.960567	0.962773	0.970085	0.972102	0.972248	0.972576	0.961414	0.969817	0.94563	0.979207	0.972868	0.972917	0.981885	0.985362	0.967712	1	0.982089	0.974875	0.974854	0.94111	0.948534	0.937694	0.922557	0.953394	0.9566	0.959845	0.96779	0.954375	0.943947	0.958823	0.958925	0.969311	0.955529	0.952962	0.974068	0.972217	0.970578	0.974862
TB.LO_2_forelimb	0.935413	0.93928	0.970388	0.967591	0.973739	0.986826	0.965582	0.977486	0.974531	0.957633	0.980647	0.98157	0.968547	0.980589	0.98997	0.966366	0.978773	0.981245	0.973459	0.96346	0.984607	0.980694	0.991145	0.974159	0.981587	0.978141	0.982089	1	0.976061	0.972981	0.964491	0.949746	0.950939	0.944648	0.963177	0.979421	0.956531	0.975648	0.971204	0.956867	0.97304	0.980391	0.975652	0.970845	0.977981	0.966268	0.973095	0.983476	0.976082
TB.LO_3_forelimb	0.91653	0.917984	0.954358	0.9365	0.975175	0.972662	0.98535	0.984837	0.975303	0.987435	0.989136	0.980895	0.988939	0.976883	0.97575	0.992408	0.972157	0.978585	0.993753	0.953942	0.974927	0.96902	0.973302	0.985069	0.983757	0.970775	0.974875	0.976061	1	0.984105	0.962212	0.972954	0.946453	0.955549	0.96846	0.979211	0.979267	0.978184	0.974885	0.974154	0.962835	0.967007	0.987547	0.977562	0.977069	0.990649	0.977366	0.968535	0.983224
FDP.F_1_forelimb	0.922068	0.924876	0.963247	0.950751	0.980299	0.977593	0.983317	0.987681	0.97534	0.978614	0.991861	0.978166	0.98182	0.974173	0.973613	0.986357	0.968286	0.97377	0.978729	0.969688	0.986766	0.965381	0.968851	0.976034	0.987314	0.967675	0.974854	0.972981	0.984105	1	0.969927	0.9708	0.962085	0.960633	0.97838	0.977728	0.978592	0.983007	0.980471	0.970571	0.962881	0.963756	0.975156	0.975359	0.973332	0.980241	0.982666	0.970158	0.989788
FDP.F_2_forelimb	0.910252	0.908889	0.937035	0.931537	0.985533	0.976221	0.976006	0.975313	0.963518	0.960044	0.976886	0.971622	0.968967	0.97254	0.966622	0.964842	0.965996	0.976283	0.965734	0.979736	0.971744	0.964182	0.960325	0.95365	0.965406	0.950109	0.94111	0.964491	0.962212	0.969927	1	0.97825	0.970607	0.968302	0.984603	0.983681	0.978246	0.972297	0.98556	0.979111	0.973951	0.975043	0.973485	0.974675	0.980224	0.959958	0.953824	0.956563	0.965981
FDP.F_3_forelimb	0.89315	0.886639	0.920065	0.903598	0.979335	0.960812	0.99	0.977334	0.948228	0.972194	0.978958	0.963527	0.979851	0.967779	0.948077	0.977724	0.963809	0.958292	0.975699	0.956862	0.958274	0.960971	0.942166	0.955507	0.959117	0.928429	0.948534	0.949746	0.972954	0.9708	0.97825	1	0.967309	0.954825	0.988355	0.96269	0.993882	0.969836	0.980596	0.990961	0.966507	0.955277	0.981777	0.972302	0.963018	0.966486	0.9425	0.930763	0.959173
FDS.F_1_forelimb	0.918967	0.899052	0.934672	0.922931	0.973868	0.960849	0.968035	0.953828	0.94757	0.94747	0.961947	0.950779	0.965476	0.945418	0.933835	0.944965	0.939447	0.938651	0.951864	0.982885	0.961646	0.938217	0.927289	0.945775	0.946485	0.923969	0.937694	0.950939	0.946453	0.962085	0.970607	0.967309	1	0.955302	0.98596	0.964144	0.960339	0.971007	0.956996	0.980623	0.952521	0.943618	0.961335	0.970346	0.959334	0.936751	0.94953	0.938464	0.965287
FDS.F_2_forelimb	0.903224	0.90553	0.939245	0.925908	0.971943	0.95571	0.962029	0.957283	0.960293	0.954402	0.957775	0.963219	0.959438	0.950504	0.955745	0.954496	0.937768	0.963977	0.961353	0.961777	0.963235	0.93819	0.945374	0.943534	0.958201	0.949941	0.922557	0.944648	0.955549	0.960633	0.968302	0.954825	0.955302	1	0.963022	0.97286	0.959297	0.956047	0.970378	0.960617	0.944119	0.96086	0.958538	0.958387	0.969914	0.947491	0.951628	0.942718	0.960545
EDC_1_forelimb	0.914676	0.905435	0.93974	0.927328	0.989775	0.974246	0.988143	0.980948	0.958795	0.968217	0.982371	0.97227	0.977254	0.972745	0.95775	0.968151	0.967157	0.96237	0.97289	0.978638	0.970046	0.963352	0.951462	0.955051	0.964546	0.936786	0.953394	0.963177	0.96846	0.97838	0.984603	0.988355	0.98596	0.963022	1	0.974726	0.983345	0.986528	0.981353	0.991497	0.973119	0.964047	0.980641	0.982317	0.972141	0.959037	0.954119	0.945329	0.970696
EDC_2_forelimb	0.938351	0.937825	0.961232	0.951706	0.982792	0.980441	0.973894	0.976528	0.983806	0.974082	0.9818	0.984265	0.979594	0.973336	0.981481	0.971458	0.965818	0.986627	0.978719	0.979424	0.982682	0.964385	0.976534	0.972396	0.978351	0.975142	0.9566	0.979421	0.979211	0.977728	0.983681	0.96269	0.964144	0.97286	0.974726	1	0.967228	0.982452	0.979285	0.974132	0.968457	0.981164	0.980593	0.981477	0.992515	0.973933	0.978994	0.980255	0.984096
EDC_3_forelimb	0.893168	0.897183	0.929444	0.914575	0.977982	0.966544	0.991127	0.981791	0.955979	0.974488	0.983515	0.967746	0.98097	0.970906	0.958783	0.986815	0.96759	0.967547	0.97956	0.958176	0.967797	0.964653	0.952708	0.965708	0.971634	0.945957	0.959845	0.956531	0.979267	0.978592	0.978246	0.993882	0.960339	0.959297	0.983345	0.967228	1	0.969982	0.983321	0.984453	0.964556	0.960222	0.981664	0.968124	0.963405	0.975921	0.954168	0.944413	0.966065
EDL.F_1_forelimb	0.922204	0.91803	0.962074	0.945505	0.987086	0.981683	0.98376	0.984175	0.968794	0.970673	0.986057	0.980807	0.976813	0.977958	0.973092	0.970361	0.970471	0.970712	0.978452	0.975269	0.975809	0.966935	0.966221	0.967107	0.975479	0.953869	0.96779	0.975648	0.978184	0.983007	0.972297	0.969836	0.971007	0.956047	0.986528	0.982452	0.969982	1	0.974164	0.978556	0.97107	0.967714	0.982529	0.9811	0.977043	0.969002	0.969687	0.961464	0.980367
EDL.F_2_forelimb	0.913221	0.918954	0.944035	0.934539	0.982173	0.982187	0.98136	0.983572	0.974834	0.973285	0.984215	0.984782	0.975885	0.976942	0.977613	0.97666	0.971154	0.984481	0.975058	0.96184	0.977548	0.969626	0.970519	0.957198	0.974788	0.95821	0.954375	0.971204	0.974885	0.980471	0.98556	0.980596	0.956996	0.970378	0.981353	0.979285	0.983321	0.974164	1	0.978084	0.968472	0.976809	0.976047	0.972976	0.979743	0.965446	0.958123	0.955969	0.969925
EDL.F_3_forelimb	0.916792	0.901926	0.929781	0.911125	0.982823	0.966435	0.989316	0.974344	0.961071	0.979509	0.978833	0.97194	0.985967	0.966226	0.950887	0.973843	0.959334	0.960836	0.978668	0.966938	0.960142	0.955191	0.944364	0.957241	0.955574	0.933417	0.943947	0.956867	0.974154	0.970571	0.979111	0.990961	0.980623	0.960617	0.991497	0.974132	0.984453	0.978556	0.978084	1	0.965809	0.957346	0.982863	0.981358	0.973868	0.961691	0.948883	0.939519	0.967126
SSP_1_forelimb	0.914161	0.913919	0.954198	0.944495	0.987109	0.977146	0.973922	0.979697	0.951264	0.949252	0.975106	0.971193	0.958066	0.993388	0.973811	0.958701	0.994114	0.972844	0.974268	0.966831	0.963492	0.991846	0.973051	0.953279	0.966214	0.943085	0.958823	0.97304	0.962835	0.962881	0.973951	0.966507	0.952521	0.944119	0.973119	0.968457	0.964556	0.97107	0.968472	0.965809	1	0.986135	0.984368	0.975936	0.974247	0.959122	0.945671	0.951089	0.960564
SSP_2_forelimb	0.930483	0.942957	0.964907	0.961511	0.980595	0.983005	0.964929	0.9774	0.970653	0.951778	0.974394	0.980525	0.960584	0.988323	0.988689	0.960633	0.98543	0.989275	0.976611	0.963983	0.97583	0.985608	0.985917	0.960872	0.975827	0.969668	0.958925	0.980391	0.967007	0.963756	0.975043	0.955277	0.943618	0.96086	0.964047	0.981164	0.960222	0.967714	0.976809	0.957346	0.986135	1	0.979796	0.972637	0.984518	0.961967	0.959626	0.968899	0.966866
SSP_3_forelimb	0.921334	0.918988	0.952741	0.935891	0.98665	0.976974	0.988429	0.983673	0.963775	0.973418	0.985219	0.978081	0.981751	0.986454	0.975057	0.980442	0.984004	0.9752	0.992766	0.965951	0.970521	0.980606	0.972576	0.977625	0.976004	0.955093	0.969311	0.975652	0.987547	0.975156	0.973485	0.981777	0.961335	0.958538	0.980641	0.980593	0.981664	0.982529	0.976047	0.982863	0.984368	0.979796	1	0.982278	0.979656	0.981699	0.962958	0.959356	0.974982
PP_1_trunk	0.936679	0.923995	0.954948	0.936563	0.988517	0.97491	0.980239	0.983936	0.97636	0.9774	0.986515	0.983958	0.983932	0.978874	0.967909	0.970689	0.972932	0.974497	0.97978	0.974642	0.967139	0.97061	0.961707	0.962552	0.96912	0.95281	0.955529	0.970845	0.977562	0.975359	0.974675	0.972302	0.970346	0.958387	0.982317	0.981477	0.968124	0.9811	0.972976	0.981358	0.975936	0.972637	0.982278	1	0.988131	0.964943	0.969879	0.958383	0.981876
PP_2_trunk	0.946626	0.941306	0.964118	0.951913	0.983235	0.981244	0.971446	0.978162	0.987811	0.976395	0.982324	0.989738	0.980671	0.978088	0.980254	0.969361	0.971176	0.989452	0.979858	0.973193	0.975732	0.971066	0.975698	0.966421	0.973852	0.97181	0.952962	0.977981	0.977069	0.973332	0.980224	0.963018	0.959334	0.969914	0.972141	0.992515	0.963405	0.977043	0.979743	0.973868	0.974247	0.984518	0.979656	0.988131	1	0.969714	0.97451	0.974457	0.982319
PP_3_trunk	0.910832	0.915654	0.950037	0.93458	0.96638	0.965534	0.977325	0.974488	0.966154	0.975595	0.981925	0.964932	0.97982	0.968904	0.968088	0.989482	0.967149	0.972696	0.98457	0.953279	0.973899	0.963672	0.967074	0.989465	0.983276	0.969315	0.974068	0.966268	0.990649	0.980241	0.959958	0.966486	0.936751	0.947491	0.959037	0.973933	0.975921	0.969002	0.965446	0.961691	0.959122	0.961967	0.981699	0.964943	0.969714	1	0.978871	0.971641	0.981162
PS_1_trunk	0.93837	0.944885	0.970787	0.960006	0.963022	0.970109	0.960012	0.969245	0.980236	0.967597	0.979427	0.969041	0.975324	0.95757	0.970133	0.973884	0.952623	0.97331	0.969611	0.967301	0.985479	0.953629	0.96754	0.984725	0.986994	0.984326	0.972217	0.973095	0.977366	0.982666	0.953824	0.9425	0.94953	0.951628	0.954119	0.978994	0.954168	0.969687	0.958123	0.948883	0.945671	0.959626	0.962958	0.969879	0.97451	0.978871	1	0.98652	0.994173
PS_2_trunk	0.948012	0.954828	0.971604	0.973961	0.956603	0.968713	0.947523	0.96185	0.976832	0.953304	0.970003	0.96731	0.963609	0.960355	0.977807	0.960404	0.957539	0.977441	0.961716	0.965491	0.985327	0.959619	0.981913	0.97744	0.982431	0.992623	0.970578	0.983476	0.968535	0.970158	0.956563	0.930763	0.938464	0.942718	0.945329	0.980255	0.944413	0.961464	0.955969	0.939519	0.951089	0.968899	0.959356	0.958383	0.974457	0.971641	0.98652	1	0.980684
LD_1_trunk	0.943599	0.939725	0.972246	0.95842	0.97779	0.976924	0.974497	0.979727	0.985176	0.977965	0.988907	0.977682	0.984202	0.968993	0.972841	0.980751	0.963824	0.976704	0.979408	0.975909	0.98708	0.963574	0.968229	0.984438	0.987573	0.977176	0.974862	0.976082	0.983224	0.989788	0.965981	0.959173	0.965287	0.960545	0.970696	0.984096	0.966065	0.980367	0.969925	0.967126	0.960564	0.966866	0.974982	0.981876	0.982319	0.981162	0.994173	0.980684	1
LD_2_trunk	0.953672	0.956438	0.97266	0.974264	0.966923	0.976117	0.956701	0.96877	0.986176	0.964913	0.975799	0.977613	0.974219	0.965096	0.978647	0.965014	0.960559	0.982196	0.968728	0.973653	0.986297	0.962572	0.980904	0.974618	0.979306	0.989702	0.964481	0.984092	0.972898	0.973669	0.965408	0.941877	0.953012	0.955649	0.956784	0.985288	0.951219	0.966894	0.965278	0.953888	0.95788	0.974891	0.965289	0.972165	0.98456	0.969275	0.986233	0.99412	0.985308
SP_1_trunk	0.914726	0.923565	0.961333	0.946231	0.965635	0.97013	0.97121	0.982341	0.97341	0.974395	0.987547	0.973396	0.974304	0.973687	0.976656	0.987468	0.969453	0.975568	0.979789	0.946846	0.97774	0.967085	0.972498	0.983115	0.990454	0.973947	0.982045	0.972045	0.986405	0.987345	0.951525	0.954194	0.930491	0.940975	0.954943	0.968834	0.965713	0.970234	0.96635	0.950618	0.955945	0.962663	0.970945	0.96804	0.968664	0.986066	0.985152	0.971552	0.986755
SP_2_trunk	0.923699	0.927192	0.953787	0.944113	0.984512	0.982388	0.978295	0.984754	0.982288	0.977043	0.987114	0.98557	0.978254	0.983798	0.984993	0.982094	0.978722	0.992245	0.982779	0.965902	0.978462	0.977253	0.978903	0.971821	0.983197	0.973616	0.961618	0.977231	0.981181	0.978038	0.984644	0.970437	0.951322	0.969488	0.971988	0.987039	0.975569	0.970547	0.986858	0.971131	0.976751	0.986972	0.980633	0.981441	0.989713	0.975972	0.973057	0.971503	0.980083
SP_3_trunk	0.906895	0.904558	0.941231	0.923544	0.975633	0.972067	0.988182	0.98037	0.95723	0.974522	0.98647	0.966325	0.981598	0.976452	0.965002	0.989898	0.976125	0.966816	0.986293	0.954478	0.971618	0.972569	0.962286	0.982257	0.978277	0.950369	0.976332	0.968461	0.986395	0.980077	0.966903	0.982242	0.955072	0.939949	0.973887	0.968804	0.985393	0.972676	0.971389	0.977497	0.972027	0.964244	0.987459	0.971857	0.966157	0.985441	0.965211	0.954155	0.975557
TRC_1_trunk	0.934881	0.937658	0.971931	0.960505	0.983526	0.983255	0.977075	0.986823	0.980042	0.968611	0.990143	0.980874	0.979265	0.982622	0.979067	0.9792	0.979615	0.982853	0.98051	0.977289	0.985104	0.980405	0.975158	0.980705	0.988365	0.975561	0.975991	0.979745	0.979721	0.983533	0.975089	0.967122	0.962748	0.960421	0.974325	0.980721	0.974452	0.976578	0.975373	0.967905	0.977537	0.980477	0.981026	0.984288	0.983265	0.978004	0.9841	0.976531	0.989702
TRC_2_trunk	0.941761	0.950577	0.970278	0.965462	0.955413	0.969681	0.952923	0.96754	0.984254	0.96473	0.975556	0.97345	0.971699	0.962269	0.980335	0.97203	0.957226	0.980835	0.97003	0.954734	0.983544	0.957696	0.98079	0.983047	0.985164	0.994099	0.972303	0.979815	0.978256	0.974952	0.951728	0.93419	0.930021	0.947619	0.942881	0.978465	0.949031	0.960938	0.960164	0.941128	0.946812	0.968284	0.962688	0.962591	0.976598	0.979413	0.990164	0.993271	0.984752
RHO_1_trunk	0.936846	0.926479	0.948626	0.931874	0.974795	0.969341	0.972148	0.970558	0.974545	0.972722	0.979022	0.971374	0.984143	0.957759	0.955775	0.966938	0.951052	0.964403	0.970172	0.976117	0.971799	0.948723	0.948886	0.967272	0.966461	0.951738	0.950492	0.96246	0.971726	0.97616	0.970475	0.964875	0.976498	0.956997	0.977243	0.980689	0.962402	0.976066	0.967408	0.977112	0.955437	0.958925	0.970929	0.988865	0.981087	0.96339	0.977926	0.959653	0.986516
RHO_2_trunk	0.931517	0.934531	0.961145	0.955454	0.984307	0.985494	0.980172	0.980979	0.976155	0.9663	0.985323	0.977881	0.97928	0.978077	0.977853	0.975676	0.974909	0.980468	0.977923	0.981701	0.989317	0.973611	0.9742	0.97916	0.983152	0.970842	0.968051	0.981648	0.978244	0.983525	0.986662	0.973353	0.971384	0.968003	0.981312	0.987398	0.977497	0.978412	0.98408	0.975238	0.975926	0.97993	0.982317	0.980104	0.984291	0.977997	0.977974	0.978214	0.984059
BRA_1_trunk	0.934021	0.938872	0.97027	0.958374	0.984638	0.983965	0.981349	0.994076	0.980694	0.975756	0.99499	0.988553	0.981522	0.987074	0.984653	0.984176	0.982833	0.986873	0.984367	0.967137	0.986478	0.983479	0.982449	0.975709	0.989916	0.974485	0.978297	0.983324	0.985113	0.989242	0.973244	0.972688	0.955187	0.95921	0.976669	0.978857	0.97812	0.979733	0.985428	0.970508	0.976638	0.979399	0.9817	0.982798	0.982117	0.977786	0.979106	0.972474	0.986564
BRA_2_trunk	0.942637	0.934816	0.955241	0.937898	0.95021	0.954455	0.942333	0.950232	0.981875	0.96634	0.959827	0.971038	0.966254	0.938409	0.957113	0.94786	0.92645	0.960429	0.956308	0.946708	0.957326	0.92794	0.948655	0.951944	0.95214	0.960722	0.931715	0.958914	0.962322	0.959328	0.936852	0.920211	0.937471	0.949797	0.938668	0.973866	0.923263	0.957994	0.946633	0.943243	0.925778	0.945013	0.945349	0.968536	0.977405	0.946332	0.973449	0.962504	0.975179
BRA_3_trunk	0.917747	0.918193	0.951239	0.932315	0.975263	0.973581	0.988967	0.98484	0.971418	0.984028	0.991528	0.977448	0.989244	0.976568	0.969416	0.993528	0.974661	0.973495	0.989493	0.954013	0.974037	0.971778	0.965052	0.984011	0.98001	0.961004	0.97671	0.972208	0.991629	0.982778	0.965956	0.981111	0.952945	0.946118	0.972281	0.97112	0.986411	0.973796	0.975609	0.978705	0.967467	0.963662	0.9858	0.975512	0.972545	0.987459	0.970896	0.960658	0.980336
OEA_1_trunk	0.952779	0.945113	0.967109	0.96082	0.97485	0.974299	0.96705	0.97391	0.974042	0.961466	0.979587	0.971098	0.978619	0.966665	0.96309	0.963719	0.965181	0.970527	0.968486	0.985026	0.982892	0.967264	0.96368	0.971877	0.975965	0.967946	0.963336	0.974028	0.9686	0.977188	0.972385	0.961968	0.974998	0.95443	0.974139	0.978021	0.964769	0.969143	0.96688	0.968383	0.967773	0.969231	0.970775	0.982258	0.980429	0.965714	0.979582	0.976997	0.985215
OEA_2_trunk	0.944665	0.946535	0.967915	0.968885	0.962833	0.971981	0.957067	0.971172	0.981716	0.961296	0.978158	0.971895	0.97006	0.96689	0.976869	0.969416	0.966007	0.980117	0.969151	0.963918	0.985883	0.967655	0.979694	0.97979	0.983497	0.988592	0.973484	0.982106	0.973403	0.974596	0.962171	0.944117	0.943397	0.945579	0.952396	0.97839	0.955054	0.959801	0.963167	0.947719	0.958762	0.972697	0.964523	0.967257	0.978345	0.974277	0.984843	0.992289	0.984664
OEA_3_trunk	0.949438	0.941971	0.956487	0.947047	0.968201	0.966571	0.96996	0.968309	0.975392	0.973979	0.976195	0.970221	0.984116	0.962983	0.963701	0.971849	0.960578	0.97132	0.97498	0.96995	0.971913	0.959088	0.962455	0.977451	0.972415	0.971058	0.957342	0.969789	0.977036	0.969484	0.967089	0.962131	0.960774	0.956205	0.966945	0.979186	0.966756	0.966013	0.964155	0.97105	0.959881	0.965468	0.976139	0.976596	0.98178	0.975162	0.975631	0.977049	0.979627
TA_1_trunk	0.94073	0.939324	0.962723	0.951637	0.981379	0.977989	0.975042	0.982056	0.977902	0.971153	0.987355	0.97819	0.983043	0.976422	0.971264	0.973868	0.974617	0.978209	0.975758	0.979447	0.979303	0.973589	0.967463	0.97431	0.979986	0.966861	0.965218	0.976877	0.97664	0.980283	0.979924	0.971212	0.969895	0.954527	0.978233	0.98188	0.973441	0.973479	0.976015	0.974894	0.975159	0.975344	0.978081	0.988989	0.985438	0.97287	0.979219	0.974074	0.985922
TA_2_trunk	0.937063	0.942291	0.961549	0.963905	0.963406	0.970086	0.956168	0.968216	0.968681	0.950986	0.974085	0.964159	0.966121	0.968929	0.972467	0.962813	0.969765	0.973856	0.965779	0.967917	0.981279	0.971622	0.976661	0.978009	0.979279	0.978557	0.969776	0.981252	0.967973	0.967961	0.967711	0.94861	0.948592	0.938906	0.955569	0.974448	0.956375	0.957486	0.961822	0.950044	0.966278	0.974157	0.967809	0.966583	0.974432	0.97025	0.975996	0.987019	0.97656
TA_3_trunk	0.910153	0.921274	0.95201	0.93755	0.965758	0.964765	0.973926	0.972424	0.962685	0.96583	0.978785	0.96135	0.977866	0.967181	0.967228	0.985051	0.965688	0.971243	0.980291	0.958217	0.975922	0.964446	0.962341	0.989141	0.985971	0.970353	0.970669	0.964479	0.982666	0.976556	0.963835	0.96727	0.944958	0.955317	0.959271	0.970142	0.979769	0.960093	0.966846	0.960657	0.958625	0.964976	0.977948	0.962242	0.965651	0.988006	0.976637	0.968929	0.977353
LDM_1_trunk	0.9098	0.923678	0.956758	0.944878	0.951115	0.951453	0.952467	0.962573	0.967505	0.960833	0.972219	0.953667	0.965896	0.949263	0.958497	0.973816	0.945068	0.963268	0.964204	0.94732	0.975079	0.945052	0.951692	0.980863	0.983253	0.975749	0.964506	0.953475	0.970715	0.975701	0.945807	0.939093	0.927429	0.941251	0.940053	0.964557	0.954332	0.953306	0.950598	0.936271	0.934736	0.948311	0.952966	0.950994	0.95812	0.977087	0.986999	0.972446	0.983959
LDM_2_trunk	0.915565	0.929064	0.959263	0.949537	0.95768	0.971136	0.958944	0.972156	0.97023	0.961151	0.976364	0.973972	0.966737	0.971608	0.983173	0.97205	0.971047	0.97609	0.975816	0.939809	0.972858	0.970748	0.983677	0.979275	0.97969	0.978799	0.979454	0.984637	0.983627	0.970108	0.945591	0.940367	0.918998	0.928884	0.942531	0.970663	0.952868	0.964665	0.958494	0.940954	0.958342	0.968675	0.972541	0.962143	0.96887	0.978615	0.975453	0.978931	0.97231
RA_1_trunk	0.921586	0.927994	0.964139	0.959549	0.971909	0.970422	0.963092	0.972264	0.957267	0.945039	0.974143	0.959012	0.961409	0.973237	0.965204	0.96339	0.976723	0.967499	0.966208	0.97327	0.976831	0.979278	0.966095	0.973209	0.978516	0.964235	0.968145	0.96944	0.964865	0.97092	0.966749	0.957566	0.952301	0.942418	0.96197	0.96589	0.965522	0.959944	0.959234	0.951223	0.976052	0.97199	0.971471	0.968147	0.967102	0.971696	0.971339	0.971114	0.975081
RA_2_trunk	0.915564	0.913251	0.938198	0.936509	0.963246	0.957843	0.952107	0.956326	0.952028	0.940181	0.961115	0.950225	0.952152	0.965183	0.955247	0.948576	0.967781	0.961461	0.954522	0.963118	0.955492	0.96623	0.955157	0.957853	0.955569	0.950681	0.944665	0.961247	0.951445	0.947114	0.970362	0.947554	0.942624	0.928609	0.952274	0.964892	0.949716	0.94763	0.948166	0.948088	0.972906	0.967773	0.963195	0.962603	0.968297	0.959462	0.951143	0.964143	0.957407
RA_3_trunk	0.894881	0.895545	0.937427	0.918797	0.969499	0.961157	0.97497	0.967889	0.946759	0.957603	0.973372	0.954294	0.966428	0.970584	0.956388	0.97407	0.974908	0.961228	0.975055	0.950988	0.957369	0.973663	0.951455	0.971813	0.967139	0.941761	0.960133	0.955571	0.972484	0.963191	0.963481	0.972415	0.940239	0.933982	0.959754	0.959154	0.975642	0.95744	0.960389	0.962132	0.973882	0.961141	0.980333	0.96166	0.961163	0.979659	0.952255	0.946591	0.962407
RF_1_hindlimb	0.903875	0.909007	0.955178	0.939872	0.979256	0.967378	0.983179	0.987157	0.965012	0.980718	0.986648	0.972004	0.977724	0.974144	0.969783	0.986986	0.967647	0.971716	0.977467	0.958758	0.974591	0.963375	0.960535	0.96789	0.983502	0.960477	0.965479	0.96095	0.982205	0.990544	0.965354	0.970215	0.947146	0.958624	0.972091	0.972637	0.979304	0.978169	0.97504	0.965797	0.959488	0.960827	0.972695	0.96884	0.966683	0.978013	0.97253	0.95798	0.980466
RF_2_hindlimb	0.92326	0.934456	0.9642	0.962842	0.973832	0.979377	0.961824	0.976886	0.965548	0.951104	0.972654	0.978037	0.956694	0.987342	0.989897	0.962617	0.985184	0.988613	0.975152	0.95355	0.976895	0.98846	0.993516	0.961933	0.978899	0.974276	0.96573	0.983905	0.970995	0.963777	0.965582	0.949631	0.928373	0.952633	0.954124	0.975977	0.956457	0.964173	0.974534	0.949165	0.98062	0.990596	0.976973	0.963391	0.978252	0.966473	0.959357	0.97273	0.965387
RF_3_hindlimb	0.881418	0.89753	0.940928	0.928722	0.944864	0.956038	0.961882	0.961312	0.95034	0.956647	0.970395	0.947096	0.964488	0.952878	0.959597	0.981177	0.953376	0.955682	0.969802	0.929205	0.970268	0.952815	0.95557	0.987286	0.979739	0.964275	0.982004	0.961326	0.97664	0.970434	0.934033	0.945881	0.919996	0.923014	0.936743	0.951295	0.961989	0.950651	0.946297	0.93586	0.938643	0.944256	0.960721	0.940491	0.943206	0.982715	0.972975	0.960986	0.96998
SAR_1_hindlimb	0.912859	0.917218	0.953961	0.934962	0.980748	0.969191	0.980052	0.987713	0.975067	0.981725	0.990273	0.979661	0.978795	0.975375	0.972456	0.985717	0.967653	0.980778	0.980512	0.961801	0.972941	0.963604	0.963479	0.96802	0.984873	0.964236	0.960321	0.96067	0.98326	0.987544	0.969855	0.968468	0.945652	0.962332	0.96999	0.978736	0.976229	0.976322	0.97722	0.966032	0.961444	0.966243	0.973642	0.977321	0.976132	0.978122	0.977205	0.960593	0.983326
SAR_2_hindlimb	0.913078	0.931221	0.963158	0.955518	0.969539	0.978835	0.97214	0.978993	0.976379	0.967702	0.983942	0.975606	0.970207	0.970729	0.9841	0.981875	0.966482	0.982616	0.973931	0.955945	0.989348	0.964962	0.9773	0.979304	0.99106	0.981367	0.976547	0.976305	0.979435	0.986873	0.964183	0.954394	0.938316	0.958747	0.959457	0.979248	0.968825	0.972757	0.976606	0.950884	0.956387	0.97074	0.967993	0.959846	0.970726	0.98144	0.98337	0.97825	0.982238
SAR_3_hindlimb	0.909732	0.910949	0.950945	0.937591	0.980769	0.973319	0.99151	0.984965	0.961603	0.979934	0.98767	0.968353	0.983452	0.97755	0.965131	0.9913	0.976181	0.969848	0.986312	0.964582	0.976381	0.97316	0.962835	0.979766	0.981768	0.957026	0.971686	0.96649	0.987559	0.987032	0.970471	0.982473	0.95939	0.956215	0.977963	0.971526	0.98764	0.975309	0.975384	0.976951	0.972187	0.964992	0.985073	0.973934	0.970256	0.987824	0.971283	0.959619	0.980899
TIC_1_hindlimb	0.921085	0.908584	0.947861	0.932691	0.98815	0.974575	0.985165	0.979358	0.9684	0.972823	0.981962	0.975605	0.981765	0.969336	0.958252	0.969874	0.963401	0.966488	0.975515	0.982011	0.973838	0.959751	0.951322	0.959518	0.96793	0.946702	0.955089	0.962466	0.973059	0.980978	0.97918	0.981177	0.984988	0.969768	0.992851	0.980409	0.978576	0.985898	0.976661	0.987204	0.967963	0.964196	0.978975	0.986959	0.97846	0.963471	0.966192	0.952362	0.979865
TIC_2_hindlimb	0.924144	0.929717	0.959052	0.95492	0.979614	0.985461	0.979212	0.984007	0.972997	0.969853	0.983344	0.983983	0.976452	0.977329	0.980214	0.975017	0.973205	0.98254	0.978676	0.966445	0.987769	0.973471	0.980724	0.967148	0.980793	0.969377	0.970227	0.982049	0.981804	0.984844	0.97143	0.969963	0.956596	0.963457	0.976887	0.981707	0.973953	0.981924	0.985905	0.970202	0.968492	0.975517	0.979117	0.973706	0.978165	0.972205	0.971117	0.969834	0.977842
TIC_3_hindlimb	0.911437	0.896672	0.924432	0.902285	0.976536	0.959054	0.979536	0.963428	0.957021	0.975608	0.96688	0.970056	0.975152	0.958285	0.946341	0.963595	0.949753	0.958459	0.976305	0.958858	0.949186	0.945805	0.940427	0.947952	0.947877	0.928163	0.927774	0.946148	0.971669	0.961901	0.966111	0.975749	0.96534	0.966546	0.979662	0.973724	0.967649	0.974695	0.968116	0.986552	0.956978	0.953619	0.978011	0.978824	0.975621	0.958279	0.946968	0.932579	0.961359
SOL_1_hindlimb	0.944266	0.937331	0.963034	0.955768	0.980748	0.97729	0.974447	0.976959	0.969889	0.961009	0.981056	0.971657	0.978086	0.970606	0.96496	0.967889	0.968652	0.972771	0.972091	0.987141	0.984217	0.97005	0.964679	0.970397	0.978214	0.962646	0.962243	0.971874	0.969935	0.979576	0.98014	0.973774	0.978083	0.965504	0.982226	0.97821	0.97567	0.972871	0.977464	0.976556	0.971541	0.970919	0.976523	0.979645	0.978216	0.968826	0.97347	0.970303	0.982254
SOL_2_hindlimb	0.940385	0.943119	0.970973	0.97142	0.972645	0.981754	0.964877	0.970525	0.970998	0.951807	0.974448	0.972617	0.966482	0.968663	0.971875	0.960858	0.965356	0.972854	0.968951	0.979611	0.991105	0.969059	0.975454	0.969923	0.979226	0.971931	0.969926	0.980964	0.9688	0.977775	0.9676	0.955496	0.967933	0.959084	0.970677	0.978455	0.960567	0.973652	0.971879	0.961844	0.964568	0.973439	0.970719	0.969381	0.974341	0.962992	0.976093	0.978048	0.98131
SOL_3_hindlimb	0.944441	0.940257	0.965777	0.960956	0.977941	0.977336	0.968019	0.971937	0.970146	0.953693	0.977275	0.968347	0.972368	0.96734	0.963551	0.961197	0.965445	0.971049	0.969238	0.988354	0.985252	0.968259	0.964273	0.971164	0.977256	0.964624	0.962353	0.972097	0.965807	0.975179	0.976198	0.964499	0.977627	0.962959	0.977374	0.978258	0.966089	0.971058	0.970131	0.968733	0.969593	0.97189	0.972682	0.97842	0.978111	0.965748	0.976519	0.972854	0.983511
VL_1_hindlimb	0.902759	0.913517	0.960345	0.942391	0.974124	0.969887	0.972588	0.984213	0.9672	0.972686	0.981584	0.979179	0.967457	0.982488	0.982301	0.981465	0.977737	0.983255	0.982098	0.94298	0.970179	0.976623	0.977009	0.966369	0.985968	0.969705	0.968937	0.970719	0.986578	0.979598	0.955789	0.9582	0.923798	0.953859	0.955503	0.971455	0.968721	0.970338	0.973774	0.953641	0.965571	0.971661	0.97559	0.965767	0.971289	0.977804	0.96861	0.962426	0.97383
VL_2_hindlimb	0.928142	0.939634	0.972112	0.969271	0.970277	0.983169	0.961321	0.973962	0.972707	0.953858	0.976633	0.976593	0.96249	0.980255	0.991782	0.969134	0.978023	0.986569	0.975677	0.961035	0.986795	0.980805	0.993536	0.979515	0.988037	0.986378	0.980576	0.991861	0.977475	0.973051	0.962818	0.944936	0.937123	0.950089	0.953917	0.982071	0.956759	0.971593	0.96854	0.947652	0.971353	0.984498	0.976634	0.962325	0.977176	0.976413	0.978085	0.987541	0.977898
VL_3_hindlimb	0.867431	0.884271	0.934933	0.914765	0.945043	0.950328	0.961449	0.961805	0.948939	0.959291	0.969057	0.949274	0.96188	0.954693	0.9579	0.981629	0.953623	0.955898	0.972229	0.92213	0.959342	0.949219	0.950419	0.98191	0.975719	0.957357	0.973949	0.952511	0.979793	0.967819	0.932437	0.945934	0.907349	0.922661	0.93304	0.951603	0.962276	0.951724	0.945551	0.935006	0.937351	0.9426	0.962742	0.941612	0.943845	0.984607	0.966656	0.952072	0.964811
GAS.L_1_hindlimb	0.932626	0.94048	0.979647	0.972786	0.973817	0.975771	0.965795	0.974351	0.973772	0.957968	0.979616	0.968883	0.971188	0.971783	0.976122	0.969517	0.969661	0.975737	0.973149	0.977227	0.989734	0.970957	0.972528	0.984339	0.990546	0.982153	0.978462	0.977802	0.97451	0.980069	0.965459	0.953253	0.958478	0.956168	0.964644	0.980831	0.962549	0.975772	0.962989	0.955135	0.965541	0.974127	0.972645	0.969547	0.975577	0.97758	0.988457	0.985746	0.988438
GAS.L_2_hindlimb	0.927834	0.94778	0.969682	0.973765	0.962034	0.976457	0.953053	0.968011	0.964804	0.942019	0.969309	0.965668	0.9557	0.97322	0.982758	0.959933	0.973031	0.982075	0.966577	0.960128	0.987798	0.977712	0.98868	0.975039	0.986015	0.986628	0.976703	0.983677	0.967393	0.966308	0.958683	0.94096	0.933037	0.943959	0.949101	0.974978	0.953041	0.962652	0.962714	0.938893	0.96619	0.982461	0.967905	0.953654	0.969554	0.970726	0.975869	0.986514	0.971459
GAS.L_3_hindlimb	0.927239	0.921924	0.949219	0.943333	0.954963	0.953177	0.951958	0.941952	0.952725	0.940988	0.953656	0.942048	0.961384	0.940339	0.94188	0.946783	0.936893	0.946071	0.960626	0.976105	0.968206	0.936459	0.943271	0.975181	0.95849	0.954223	0.947521	0.954202	0.957042	0.954355	0.954791	0.941242	0.966857	0.946625	0.955583	0.971794	0.944287	0.961493	0.936077	0.954804	0.944359	0.950203	0.963358	0.955209	0.960589	0.963779	0.969562	0.968897	0.970742
GRA_1_hindlimb	0.913862	0.91967	0.960124	0.944402	0.985949	0.976098	0.982126	0.987992	0.976324	0.979299	0.989798	0.981194	0.979229	0.981116	0.978793	0.985046	0.976126	0.985291	0.982467	0.969088	0.980111	0.973925	0.970956	0.972315	0.987346	0.969398	0.964943	0.969324	0.985071	0.98887	0.977871	0.972869	0.951933	0.967626	0.973867	0.985229	0.979556	0.978094	0.98169	0.969843	0.972619	0.975717	0.980003	0.979069	0.982093	0.982463	0.978846	0.968489	0.984858
GRA_2_hindlimb	0.92721	0.928524	0.964581	0.952995	0.982348	0.983547	0.981586	0.984693	0.982654	0.979147	0.989985	0.985069	0.981621	0.97864	0.982814	0.981023	0.97416	0.983096	0.983663	0.968768	0.98728	0.972634	0.979292	0.978598	0.985469	0.97472	0.97818	0.985239	0.987378	0.986884	0.971706	0.966767	0.959691	0.960677	0.975222	0.98957	0.971108	0.985912	0.978602	0.971092	0.970141	0.975731	0.981544	0.980663	0.984272	0.980288	0.98332	0.977998	0.988324
GRA_3_hindlimb	0.916168	0.912978	0.934164	0.914377	0.964738	0.958116	0.977015	0.966047	0.972975	0.985713	0.978919	0.965795	0.988082	0.951259	0.953403	0.982833	0.944161	0.964915	0.976	0.95481	0.96699	0.939237	0.943601	0.976746	0.967087	0.955168	0.951211	0.951429	0.979177	0.976204	0.964953	0.970576	0.954515	0.955678	0.966888	0.978637	0.973259	0.969483	0.966561	0.97492	0.94378	0.950073	0.97148	0.970258	0.974542	0.981921	0.974431	0.957731	0.980568
ST_1_hindlimb	0.920608	0.922785	0.953609	0.946386	0.982243	0.975401	0.978218	0.979593	0.96544	0.959685	0.98331	0.968321	0.973908	0.971617	0.966509	0.974556	0.969673	0.972582	0.971146	0.979739	0.985417	0.970207	0.962626	0.970375	0.982538	0.961739	0.96585	0.966566	0.967615	0.981635	0.982407	0.97774	0.972658	0.969461	0.982278	0.973806	0.983413	0.969367	0.979506	0.972858	0.970766	0.971503	0.974032	0.972246	0.970936	0.968953	0.97124	0.963409	0.979036
ST_2_hindlimb	0.947434	0.950609	0.970686	0.9656	0.972539	0.983823	0.96711	0.976537	0.987093	0.969686	0.982431	0.985937	0.98113	0.970353	0.982902	0.971488	0.964721	0.984773	0.977624	0.970779	0.990976	0.965802	0.982122	0.977913	0.983561	0.983881	0.97049	0.986179	0.979652	0.980929	0.969035	0.955569	0.959534	0.961877	0.96754	0.987186	0.961699	0.976383	0.977277	0.964892	0.961611	0.977414	0.973595	0.977975	0.986324	0.970706	0.984393	0.984955	0.986102
ST_3_hindlimb	0.901312	0.897296	0.928299	0.9238	0.957427	0.957813	0.965421	0.951667	0.937735	0.937632	0.9631	0.935222	0.960502	0.946167	0.940518	0.962159	0.948106	0.941372	0.95768	0.965025	0.972607	0.94831	0.941993	0.975585	0.964079	0.940847	0.963602	0.954955	0.954241	0.963764	0.962079	0.96412	0.96832	0.937798	0.965223	0.955128	0.969407	0.952965	0.951562	0.960438	0.951138	0.945526	0.964588	0.947122	0.943922	0.964504	0.957686	0.952289	0.963942
PM_1_hindlimb	0.930106	0.93841	0.972993	0.967201	0.972964	0.980126	0.968979	0.97925	0.972579	0.957533	0.984441	0.970979	0.968974	0.975165	0.979552	0.976591	0.974471	0.979821	0.974324	0.968894	0.991274	0.976791	0.978352	0.983193	0.993128	0.980867	0.983333	0.979687	0.975512	0.983439	0.964087	0.956546	0.95005	0.952394	0.963241	0.973929	0.967869	0.970887	0.968694	0.952263	0.968092	0.974627	0.971507	0.964993	0.970474	0.979104	0.985229	0.980898	0.985828
PM_2_hindlimb	0.932202	0.942556	0.966058	0.978007	0.950364	0.969756	0.940233	0.955807	0.955555	0.923613	0.959783	0.95348	0.945081	0.957753	0.966801	0.944502	0.958559	0.963399	0.949919	0.960396	0.985383	0.966506	0.976686	0.963365	0.971435	0.974707	0.971518	0.979716	0.949478	0.959401	0.948891	0.929462	0.940695	0.930859	0.943855	0.957102	0.940488	0.948424	0.949706	0.930014	0.955145	0.965468	0.950483	0.943017	0.95454	0.951674	0.964804	0.9801	0.964188
PM_3_hindlimb	0.91274	0.926582	0.956704	0.949309	0.958008	0.966015	0.962955	0.963609	0.954753	0.946562	0.969449	0.952906	0.964238	0.962028	0.96349	0.97128	0.962845	0.966444	0.972964	0.95751	0.980513	0.9656	0.964706	0.986094	0.983301	0.96816	0.972964	0.96351	0.96929	0.968597	0.953445	0.955289	0.942269	0.948479	0.952789	0.961014	0.966983	0.9555	0.957736	0.947791	0.957852	0.964506	0.970265	0.949132	0.957301	0.979555	0.973235	0.967763	0.972156
TFL_1_hindlimb	0.914797	0.919489	0.960488	0.942294	0.97193	0.970557	0.975291	0.984832	0.979446	0.984368	0.987545	0.981829	0.98075	0.974613	0.976258	0.987284	0.970262	0.980802	0.98353	0.952187	0.974826	0.966042	0.971509	0.975609	0.985873	0.974637	0.971925	0.970989	0.99066	0.986724	0.956249	0.957849	0.935356	0.953256	0.959105	0.975571	0.96906	0.972461	0.971358	0.958607	0.958311	0.964693	0.972919	0.975722	0.976783	0.983334	0.982865	0.970389	0.986042
TFL_2_hindlimb	0.93353	0.945276	0.968015	0.958174	0.962696	0.979622	0.959164	0.972405	0.99187	0.968837	0.980596	0.984112	0.973783	0.966865	0.983987	0.972662	0.962178	0.98793	0.973907	0.953016	0.982531	0.962774	0.977698	0.977209	0.980685	0.987598	0.968825	0.980406	0.978251	0.975373	0.959083	0.942665	0.933676	0.949992	0.949437	0.981048	0.954959	0.966786	0.969946	0.948378	0.954214	0.973453	0.964711	0.96699	0.98198	0.975565	0.98407	0.983902	0.982373
TFL_3_hindlimb	0.891772	0.901282	0.940764	0.925458	0.951589	0.955569	0.971047	0.970031	0.957886	0.973522	0.978467	0.955185	0.975397	0.957677	0.958126	0.990328	0.956717	0.959889	0.974975	0.932743	0.967588	0.953052	0.954381	0.985115	0.978457	0.963084	0.976218	0.958316	0.984223	0.977462	0.942737	0.956988	0.923574	0.924331	0.94543	0.955993	0.970732	0.956537	0.95406	0.949025	0.942098	0.943425	0.964995	0.95047	0.950705	0.988581	0.972802	0.960489	0.973677
BF_1_hindlimb	0.9197	0.926535	0.966686	0.952528	0.98126	0.978756	0.977783	0.988874	0.972302	0.974793	0.987769	0.983293	0.973955	0.98988	0.98714	0.981958	0.987457	0.986722	0.984872	0.959579	0.977431	0.984919	0.984997	0.973609	0.989357	0.972896	0.976212	0.981115	0.988222	0.983828	0.966478	0.963772	0.938281	0.952918	0.966413	0.980545	0.971319	0.978044	0.977893	0.961793	0.978578	0.981047	0.983932	0.977256	0.981032	0.983062	0.975933	0.973772	0.980716
BF_2_hindlimb	0.936718	0.937969	0.96154	0.957232	0.974063	0.976149	0.959357	0.969698	0.975525	0.961389	0.971328	0.979062	0.963467	0.977605	0.983637	0.959022	0.974912	0.986794	0.974325	0.964528	0.973419	0.974893	0.985123	0.964116	0.974213	0.974283	0.95507	0.980906	0.972475	0.963727	0.969045	0.945931	0.939634	0.956537	0.958003	0.988449	0.94895	0.969286	0.969125	0.954496	0.974946	0.986361	0.975264	0.974013	0.989335	0.967779	0.968954	0.980326	0.97245
BF_3_hindlimb	0.907904	0.912106	0.953749	0.93919	0.976382	0.973651	0.979393	0.976974	0.961785	0.968756	0.979622	0.970493	0.976674	0.979806	0.973225	0.981477	0.979518	0.977545	0.988432	0.963603	0.973442	0.977733	0.972921	0.98414	0.981869	0.964925	0.970453	0.97228	0.988113	0.974347	0.968423	0.971061	0.94687	0.953523	0.965491	0.97927	0.97734	0.973374	0.968425	0.967753	0.976213	0.974424	0.990588	0.97182	0.97635	0.990456	0.972078	0.96867	0.975952
SM_1_hindlimb	0.924749	0.938045	0.97024	0.957722	0.959405	0.968646	0.958066	0.969465	0.975517	0.962167	0.977772	0.968792	0.968931	0.963818	0.978094	0.974868	0.960701	0.976503	0.972178	0.956932	0.983845	0.95885	0.974299	0.987069	0.991859	0.985509	0.977045	0.973807	0.979386	0.980543	0.952576	0.941183	0.931769	0.948103	0.948002	0.976394	0.956265	0.968777	0.962117	0.942451	0.949721	0.964	0.966289	0.959524	0.969959	0.984225	0.990886	0.986026	0.986141
SM_2_hindlimb	0.920818	0.930838	0.957061	0.956434	0.976961	0.984642	0.975532	0.97939	0.976135	0.963057	0.983154	0.978076	0.973957	0.974961	0.981206	0.978446	0.970957	0.984131	0.976445	0.969643	0.992877	0.972449	0.980255	0.976472	0.985634	0.977506	0.971241	0.981351	0.975943	0.982661	0.980654	0.969126	0.960379	0.970643	0.973054	0.980205	0.977449	0.969007	0.986694	0.967325	0.967784	0.979351	0.974577	0.968578	0.976942	0.973324	0.974798	0.97599	0.97935
SM_3_hindlimb	0.89656	0.909281	0.941537	0.932897	0.929156	0.940559	0.940783	0.938528	0.949236	0.941721	0.95255	0.931514	0.958127	0.929055	0.941479	0.962261	0.928103	0.943396	0.956208	0.941036	0.966898	0.927823	0.941339	0.988004	0.969904	0.966812	0.961982	0.947759	0.9655	0.958412	0.928626	0.926205	0.92251	0.923177	0.924085	0.952866	0.94288	0.940101	0.928138	0.926256	0.918637	0.931254	0.947529	0.934117	0.940544	0.978119	0.97814	0.970501	0.96981
ADD_1_hindlimb	0.918546	0.923157	0.958641	0.945484	0.985424	0.975922	0.976746	0.982191	0.967994	0.967235	0.98236	0.976755	0.972567	0.987285	0.978447	0.975068	0.984941	0.985343	0.982116	0.972265	0.973335	0.981478	0.974476	0.971425	0.981467	0.966641	0.962466	0.972351	0.97971	0.974654	0.980267	0.969168	0.950073	0.961125	0.970956	0.985251	0.974535	0.97482	0.974154	0.967913	0.985432	0.98495	0.987523	0.97801	0.984335	0.980533	0.969693	0.969763	0.976668
ADD_2_hindlimb	0.918212	0.927192	0.961672	0.953388	0.972299	0.979796	0.966979	0.976544	0.969124	0.963232	0.977286	0.979638	0.966136	0.980762	0.987584	0.97048	0.977168	0.984183	0.978341	0.954282	0.978323	0.976934	0.989067	0.971023	0.980801	0.974491	0.973087	0.985776	0.982839	0.973679	0.960573	0.951109	0.933281	0.944894	0.957346	0.982436	0.956918	0.977294	0.969352	0.954118	0.971446	0.979479	0.979301	0.968022	0.97789	0.976034	0.971832	0.976703	0.973563
ADD_3_hindlimb	0.895193	0.900943	0.944124	0.927582	0.961504	0.96216	0.974871	0.96934	0.954101	0.968697	0.977473	0.955469	0.972658	0.964924	0.963726	0.987665	0.964825	0.963638	0.979551	0.946514	0.97097	0.961753	0.962063	0.988361	0.982346	0.961307	0.977561	0.963282	0.986014	0.97855	0.951149	0.961487	0.932471	0.936287	0.952904	0.965817	0.971838	0.965518	0.95722	0.954455	0.955757	0.953387	0.977109	0.955534	0.957628	0.994474	0.974774	0.964165	0.975784
GM_1_hindlimb	0.936488	0.944606	0.974288	0.96699	0.972157	0.979685	0.968018	0.978702	0.979254	0.963094	0.984569	0.976041	0.975026	0.97547	0.980597	0.976363	0.975124	0.983562	0.978077	0.972139	0.991081	0.975858	0.981432	0.986816	0.992917	0.986526	0.982764	0.982682	0.981292	0.983255	0.965673	0.955961	0.950779	0.952881	0.962851	0.980683	0.96716	0.973359	0.969487	0.956582	0.968492	0.97647	0.976094	0.972078	0.978211	0.983588	0.989909	0.988683	0.989306
GM_2_hindlimb	0.932037	0.948783	0.970028	0.970394	0.954965	0.970559	0.947292	0.965744	0.976363	0.953228	0.969891	0.970533	0.961652	0.962762	0.981499	0.963013	0.958519	0.982444	0.967596	0.957493	0.98471	0.961427	0.984578	0.978107	0.984244	0.992322	0.967541	0.979278	0.972947	0.970282	0.953504	0.930695	0.926698	0.946464	0.941766	0.978929	0.944838	0.961445	0.958575	0.93464	0.950468	0.971972	0.960309	0.957037	0.973605	0.974644	0.986402	0.992702	0.979021
GM_3_hindlimb	0.909292	0.912737	0.94984	0.941329	0.946876	0.949718	0.950641	0.943764	0.952559	0.945396	0.957028	0.937365	0.961058	0.937538	0.946919	0.962771	0.93486	0.949009	0.962168	0.959585	0.974074	0.935242	0.94609	0.98689	0.972958	0.965777	0.961197	0.951746	0.965104	0.964826	0.943498	0.936363	0.944576	0.943658	0.941233	0.96637	0.948732	0.95399	0.936765	0.939862	0.932691	0.943784	0.958595	0.943213	0.951752	0.97855	0.980188	0.972112	0.976868
EDL.H_1_hindlimb	0.916256	0.917028	0.953502	0.941838	0.984057	0.977174	0.986942	0.982638	0.963232	0.968121	0.987659	0.967851	0.979944	0.97447	0.968461	0.981109	0.970257	0.968342	0.976924	0.978297	0.983318	0.967673	0.961208	0.978925	0.983423	0.957609	0.972736	0.9703	0.975224	0.985849	0.982114	0.981022	0.975939	0.959377	0.987135	0.978838	0.98534	0.983988	0.976733	0.979954	0.970752	0.967136	0.981357	0.974274	0.969915	0.975556	0.973383	0.963178	0.981611
EDL.H_2_hindlimb	0.920527	0.923333	0.955521	0.944301	0.980685	0.979675	0.982555	0.984856	0.978319	0.981928	0.986129	0.987295	0.980574	0.975009	0.979493	0.982651	0.967328	0.98376	0.983051	0.960896	0.983123	0.966601	0.976733	0.967656	0.980702	0.96983	0.963597	0.975094	0.987248	0.987738	0.971604	0.970845	0.952849	0.970496	0.974811	0.985534	0.975669	0.982758	0.98626	0.973558	0.962031	0.970803	0.978761	0.976085	0.980864	0.976065	0.973481	0.966912	0.980536
EDL.H_3_hindlimb	0.906846	0.907329	0.937836	0.919864	0.981258	0.969369	0.989518	0.983754	0.965967	0.981924	0.987824	0.974491	0.985901	0.974563	0.965257	0.986477	0.968913	0.973526	0.987127	0.960391	0.970025	0.965503	0.958071	0.973832	0.976107	0.951891	0.962736	0.961708	0.985004	0.978639	0.974334	0.987105	0.959155	0.961077	0.982536	0.977532	0.986582	0.978977	0.977749	0.982426	0.967899	0.96703	0.985337	0.980017	0.97506	0.980059	0.966755	0.951264	0.97567
FDS.H_1_hindlimb	0.9243	0.916509	0.952214	0.938191	0.992159	0.978144	0.988554	0.989033	0.968152	0.977721	0.988598	0.982675	0.981588	0.983234	0.970937	0.977448	0.97851	0.976828	0.980618	0.976923	0.974206	0.974741	0.967096	0.958627	0.974972	0.9522	0.959128	0.972111	0.979917	0.984195	0.98439	0.985432	0.971747	0.967616	0.99012	0.981311	0.985059	0.982397	0.987537	0.986365	0.979732	0.974197	0.984464	0.986158	0.980943	0.968943	0.961621	0.956985	0.975734
FDS.H_2_hindlimb	0.931348	0.913575	0.93897	0.929329	0.972672	0.961751	0.959217	0.955814	0.961738	0.956812	0.960529	0.967472	0.962724	0.958668	0.955452	0.943185	0.952584	0.96201	0.963259	0.972529	0.95441	0.949929	0.95634	0.94542	0.946602	0.942534	0.931753	0.963842	0.960811	0.950683	0.966691	0.947742	0.961068	0.950913	0.966228	0.984235	0.941909	0.972116	0.954428	0.967602	0.963429	0.965012	0.970564	0.977458	0.98042	0.948972	0.950605	0.956218	0.961706
FDS.H_3_hindlimb	0.882155	0.874405	0.915029	0.895499	0.969893	0.953793	0.980975	0.960202	0.942684	0.960525	0.970794	0.947518	0.973754	0.948809	0.937512	0.968544	0.944377	0.942789	0.965439	0.962679	0.956823	0.939406	0.92613	0.963824	0.954074	0.923559	0.948447	0.943757	0.963753	0.964383	0.970914	0.981988	0.97274	0.944807	0.97921	0.964882	0.979239	0.969493	0.958958	0.9804	0.950688	0.940464	0.972228	0.96276	0.952731	0.964453	0.949423	0.933164	0.961294
GAS.M_1_hindlimb	0.923365	0.912489	0.948097	0.93431	0.983111	0.971405	0.977001	0.973803	0.957918	0.965922	0.97306	0.972594	0.973306	0.973595	0.961011	0.959337	0.971122	0.967091	0.968894	0.97717	0.963064	0.96774	0.958411	0.948779	0.959508	0.942926	0.945618	0.965385	0.968842	0.968461	0.977513	0.972879	0.970747	0.953929	0.981522	0.979654	0.970305	0.979237	0.972403	0.980672	0.97681	0.967766	0.980646	0.98039	0.977801	0.957977	0.952278	0.95237	0.966102
GAS.M_2_hindlimb	0.934599	0.922052	0.942888	0.938281	0.975424	0.964328	0.959862	0.964394	0.956919	0.954332	0.963003	0.968661	0.960193	0.972963	0.96238	0.945663	0.97125	0.970272	0.966757	0.967985	0.954294	0.970607	0.966623	0.945004	0.951393	0.944974	0.935649	0.966558	0.960847	0.949243	0.969895	0.953079	0.949431	0.944047	0.964278	0.979394	0.947474	0.965721	0.959196	0.964006	0.979115	0.977746	0.976116	0.978072	0.982199	0.952282	0.945699	0.95699	0.958354
GAS.M_3_hindlimb	0.896701	0.875168	0.906726	0.886446	0.962278	0.936158	0.957868	0.941715	0.933939	0.950668	0.94675	0.942932	0.957304	0.944955	0.923152	0.937334	0.941902	0.937001	0.956059	0.955448	0.921419	0.935997	0.916937	0.933225	0.921958	0.905663	0.906459	0.928674	0.950071	0.930124	0.959985	0.95922	0.952539	0.931955	0.960896	0.960289	0.947721	0.95262	0.937101	0.969074	0.955433	0.940958	0.968172	0.967401	0.961444	0.945829	0.924454	0.920928	0.940541
VI_1_hindlimb	0.92379	0.917482	0.968731	0.952162	0.989407	0.976487	0.978806	0.98456	0.965084	0.971021	0.980123	0.981609	0.971058	0.987197	0.97653	0.970058	0.98144	0.977165	0.981996	0.96857	0.968455	0.98064	0.972595	0.958484	0.975885	0.956599	0.958866	0.972954	0.979925	0.975269	0.96618	0.964677	0.954674	0.963616	0.972845	0.977685	0.96498	0.981804	0.972659	0.970057	0.979745	0.975932	0.984048	0.981545	0.980425	0.967628	0.963089	0.957788	0.975434
VI_2_hindlimb	0.919715	0.933512	0.9643	0.962308	0.972945	0.980937	0.964463	0.981197	0.96834	0.957311	0.97804	0.980044	0.959211	0.986893	0.991319	0.96885	0.983845	0.989296	0.975849	0.951546	0.980232	0.986623	0.995282	0.96533	0.984087	0.977836	0.973745	0.986437	0.97675	0.972021	0.961623	0.948892	0.926604	0.94742	0.955385	0.975803	0.957312	0.969359	0.973978	0.947306	0.975611	0.985567	0.974449	0.964387	0.975353	0.97102	0.967218	0.975733	0.970197
VI_3_hindlimb	0.899318	0.89345	0.923703	0.906543	0.967822	0.950359	0.963408	0.956561	0.934111	0.947182	0.956932	0.949479	0.956201	0.969007	0.943443	0.952938	0.972045	0.953238	0.969752	0.94509	0.93535	0.971139	0.940645	0.947285	0.944641	0.919931	0.933658	0.9431	0.957207	0.938389	0.954984	0.965666	0.938442	0.932473	0.956705	0.95216	0.959403	0.94479	0.948223	0.961875	0.978263	0.964843	0.979233	0.96661	0.961827	0.956265	0.930478	0.924981	0.945572
VM_1_hindlimb	0.909427	0.923896	0.96909	0.955886	0.975613	0.972623	0.973451	0.98744	0.965678	0.969049	0.984603	0.9763	0.96683	0.984828	0.98315	0.981343	0.979689	0.981632	0.979752	0.952076	0.977151	0.978509	0.978745	0.971836	0.991778	0.973411	0.975568	0.97322	0.983462	0.984226	0.957309	0.956427	0.928602	0.951262	0.958178	0.971283	0.968334	0.974426	0.97165	0.950344	0.967197	0.972313	0.974212	0.964732	0.968955	0.979803	0.975565	0.969234	0.977924
VM_2_hindlimb	0.908219	0.917486	0.949507	0.944601	0.971194	0.970319	0.956943	0.973226	0.950781	0.946877	0.964866	0.972778	0.947626	0.987951	0.981013	0.953529	0.987568	0.980528	0.969198	0.942112	0.957647	0.988751	0.984529	0.944237	0.964648	0.95365	0.952113	0.974668	0.964405	0.952359	0.958865	0.947162	0.915633	0.937051	0.948939	0.966461	0.950161	0.957628	0.966971	0.944466	0.984408	0.986072	0.974412	0.962142	0.972344	0.956436	0.94107	0.954706	0.950434
VM_3_hindlimb	0.936348	0.917297	0.95139	0.936559	0.97224	0.966452	0.971597	0.959191	0.95798	0.96412	0.967871	0.961368	0.976055	0.962404	0.954987	0.960911	0.961361	0.954867	0.9768	0.970087	0.962406	0.960552	0.955128	0.972137	0.958799	0.944098	0.95639	0.969243	0.971962	0.960559	0.957515	0.960936	0.970281	0.945759	0.969027	0.974381	0.956034	0.97237	0.951858	0.974718	0.967575	0.960102	0.98305	0.975867	0.974284	0.967069	0.962188	0.958121	0.972395
FDP.H_1_hindlimb	0.882264	0.859546	0.902864	0.882475	0.954726	0.937279	0.957001	0.949239	0.914809	0.950829	0.946346	0.943295	0.944422	0.946146	0.922432	0.936175	0.943484	0.926101	0.94148	0.931894	0.917225	0.933939	0.922484	0.906498	0.921955	0.889975	0.913732	0.92979	0.946491	0.941968	0.935353	0.947267	0.933469	0.911749	0.954325	0.936813	0.938226	0.953102	0.943937	0.955863	0.944549	0.921342	0.952941	0.95153	0.937955	0.925403	0.907873	0.900425	0.930629
FDP.H_3_hindlimb	0.897452	0.887528	0.921769	0.904119	0.9732	0.956928	0.977171	0.957211	0.94579	0.95723	0.965208	0.951963	0.973743	0.953707	0.940761	0.961641	0.950414	0.949969	0.97122	0.971442	0.956092	0.945815	0.935674	0.963925	0.951023	0.928768	0.940457	0.947831	0.966107	0.95847	0.973864	0.978743	0.973895	0.954959	0.978013	0.9728	0.974217	0.968405	0.959185	0.982574	0.961464	0.952693	0.98177	0.969006	0.963764	0.966662	0.948659	0.939957	0.960876
[truncated: 84 more columns]
