# Supplementary material for: A pig BodyMap transcriptome reveals diverse tissue physiologies and evolutionary dynamics of transcription
Source: Nat Commun. 2021 Jun 17;12:3715. doi: 10.1038/s41467-021-23560-8 (PMC8211698; doi:10.1038/s41467-021-23560-8)
Supplement: Supplementary file 12 — Source Data [file 41467_2021_23560_MOESM12_ESM.zip › Source data/Figure 4.xlsx]

## Sheet: a
Figure 4a
Hematoxylin-and-eosin staining of psoas major (PM) muscle section.

## Sheet: b
Figure 4b
Spots ID	UMAP_1	UMAP_2	Cluster
AAACAAGTATCTCCCA-1	1.03225	-0.608126	IIA
AAACATTTCCCGGATT-1	-2.19269	-0.532534	IIA
AAACCCGAACGAAATC-1	-3.69333	1.02647	I
AAACCGTTCGTCCAGG-1	2.28606	3.25008	IIA
AAACCTAAGCAGCCGG-1	-1.18223	-1.9792	IIA
AAACGAGACGGTTGAT-1	3.52477	-0.930166	IIA
AAACGGGCGTACGGGT-1	4.26154	-0.337104	IIA
AAACGGTTGCGAACTG-1	-5.12438	-1.15414	I
AAACTCGGTTCGCAAT-1	3.57086	-2.21296	IIA
AAACTCGTGATATAAG-1	4.93665	0.557715	IIB
AAACTGCTGGCTCCAA-1	2.48961	-4.01106	IIA
AAAGAATGTGGACTAA-1	2.56991	-0.107256	IIA
AAAGCTTGCCTACATA-1	-4.33437	2.05883	I
AAAGGCTACGGACCAT-1	5.41843	-0.427331	IIB
AAAGGCTCTCGCGCCG-1	3.62373	-2.58673	IIA
AAAGGGATGTAGCAAG-1	-4.27495	-1.17191	I
AAAGTAGCATTGCTCA-1	1.64592	1.36994	IIA
AAAGTGTGATTTATCT-1	5.77944	0.883202	IIB
AAAGTTGACTCCCGTA-1	3.17331	0.174592	IIA
AAATAAGGTAGTGCCC-1	-7.70756	1.90591	I
AAATACCTATAAGCAT-1	-2.4625	3.69236	I
AAATAGCTTAGACTTT-1	-7.19886	2.73005	I
AAATAGGGTGCTATTG-1	4.86008	0.919541	IIB
AAATCCGATACACGCC-1	2.28516	-2.43138	IIA
AAATCGTGTACCACAA-1	6.27998	1.15062	IIB
AAATCTAGCCCTGCTA-1	-0.320644	-0.580596	IIA
AAATGATTCGATCAGC-1	3.6271	-4.00125	IIA
AAATGGTCAATGTGCC-1	5.24608	-0.188742	IIB
AAATTAACGGGTAGCT-1	-0.976486	3.65109	I
AAATTACCTATCGATG-1	2.57905	1.85939	IIA
AAATTCCAGGTCCAAA-1	3.18315	-2.06905	IIA
AAATTGATAGTCCTTT-1	1.15911	0.391153	IIA
AACAACTGGTAGTTGC-1	-5.05364	3.14136	I
AACAATACATTGTCGA-1	4.16671	-3.23707	IIA
AACAATTACTCTACGC-1	2.20792	0.969594	IIA
AACACACGCTCGCCGC-1	-5.54972	-0.78162	I
AACAGCTGTGTGGCAA-1	-5.61804	2.18069	I
AACAGGAAATCGAATA-1	-7.29851	2.73128	I
AACAGGATGGGCCGCG-1	3.63712	-1.49086	IIA
AACAGGTAGTATGGAT-1	4.67174	-0.377546	IIA
AACATATCAACTGGTG-1	3.78338	-2.12337	IIA
AACATTGTGACTCGAG-1	4.53368	-2.90398	IIA
AACCCGACAACCCGTG-1	-7.6246	1.65048	I
AACCCGAGCAGAATCG-1	1.60611	0.0502995	IIA
AACCCTACTGTCAATA-1	2.3481	1.57039	IIA
AACCGAGCTTGGTCAT-1	-6.85276	3.22954	I
AACCGCTAAGGGATGC-1	-5.78501	1.25186	I
AACCTCGCTTTAGCCC-1	-5.18263	2.30007	I
AACCTGTCACGGAATT-1	-3.91947	1.93752	I
AACCTTTAAATACGGT-1	-0.445726	3.717	I
AACCTTTACGACGTCT-1	3.88977	-3.76244	IIA
AACGACCTCCTAGCCG-1	3.764	-1.51674	IIA
AACGATAATGCCGTAG-1	3.8277	1.2327	IIA
AACGATAGAAGGGCCG-1	-4.75544	2.4328	I
AACGATATGTCAACTG-1	0.715487	-0.0121344	IIA
AACGCATGATCTGGGT-1	2.25209	3.19743	IIA
AACGCGACCTTGGGCG-1	3.86455	0.592036	IIA
AACGCGGTCTCCAGCC-1	0.668539	-0.803047	IIA
AACGCTGTTGCTGAAA-1	1.09204	-0.105129	IIA
AACGGACGTACGTATA-1	-3.21146	3.35344	I
AACGGCCATCTCCGGT-1	0.708181	-1.46629	IIA
AACGTACTGTGGGTAC-1	-5.20862	-0.671127	I
AACGTCAGACTAGTGG-1	2.13845	0.0800952	IIA
AACGTGCGAAAGTCTC-1	5.73364	-1.33726	IIB
AACTACCCGTTTGTCA-1	2.07688	-2.03906	IIA
AACTAGGCTTGGGTGT-1	-4.72246	0.904665	I
AACTCAAGTTAATTGC-1	3.96722	-1.97789	IIA
AACTCCAGAGCGTGTT-1	0.596322	-2.39761	IIA
AACTCTCAATAGAGCG-1	3.61568	1.24572	IIA
AACTCTCAGTGTGCTC-1	-4.69715	2.28422	I
AACTGATATTAGGCCT-1	-4.89857	1.10928	I
AACTGGGTCCCGACGT-1	2.92291	-3.49938	IIA
AACTTGCCCGTATGCA-1	2.92127	1.3485	IIA
AAGACATACGTGGTTT-1	-5.26609	0.19496	I
AAGACCCAACTGAACA-1	1.56528	-0.589789	IIA
AAGACTGCAAGCTACT-1	1.18559	-2.33926	IIA
AAGAGCTCTTTATCGG-1	2.06854	2.95519	IIA
AAGAGGATGTACGCGA-1	0.0859362	1.47142	IIA
AAGAGGCATGGATCGC-1	3.59227	-1.01255	IIA
AAGAGGCCCTTTGGAA-1	2.39362	-2.44316	IIA
AAGATGGCACCGGACC-1	6.36557	0.403244	IIB
AAGATTGGCGGAACGT-1	6.58011	1.29696	IIB
AAGCACCCTGCGTATC-1	-5.01188	-0.7864	I
AAGCATACTCTCCTGA-1	0.722922	1.92566	IIA
AAGCCGAAGCGGTTTA-1	-0.24729	-0.157269	IIA
AAGCGCAGGGCTTTGA-1	-5.65358	0.445959	I
AAGCGTCCCTCATCGA-1	-3.33551	-0.623109	I
AAGCTAGATCGAGTAA-1	2.97998	-1.80272	IIA
AAGCTCGTGCCAAGTC-1	2.86464	-2.27477	IIA
AAGCTCTTTCATGGTG-1	-5.75618	2.27872	I
AAGGAGCGGTTGGTGC-1	2.24211	-3.97841	IIA
AAGGATCGATCGCTTG-1	3.26068	-1.75018	IIA
AAGGATGAGGGACCTC-1	-1.00643	-1.76499	IIA
AAGGCAGGCTGTCTCC-1	-5.6935	2.1633	I
AAGGCGCGTAAAGCTT-1	-6.50777	2.64221	I
AAGGCTGTGCTCATCG-1	2.72442	1.91819	IIA
AAGGGACAGATTCTGT-1	2.79132	1.50209	IIA
AAGGGACTATGCATTC-1	2.12172	-3.00351	IIA
AAGGTATCCTAATATA-1	1.01539	1.00583	I
AAGTAGAAGACCGGGT-1	-4.82266	2.89509	I
AAGTAGTGACGCGAGG-1	-3.63876	0.547866	I
AAGTCAATTGTCGTCA-1	-5.61695	0.614432	I
AAGTGACGACCGAATT-1	-7.58392	2.55321	I
AAGTGAGTCGGGTTTA-1	2.81733	-0.908041	IIA
AAGTGCCTTGACTGTA-1	6.5741	1.49894	IIB
AAGTGCGTTAGAATCT-1	1.3716	-0.686406	IIA
AAGTGCTTCTCTATTG-1	5.33166	0.818324	IIA
AAGTGTTTGGAGACGG-1	4.54416	1.28449	IIA
AAGTTCACTCCAAGCT-1	-5.64368	-0.652011	I
AAGTTCAGTCTGCGTA-1	-5.63864	-0.322996	I
AAGTTCGGCCAACAGG-1	-0.937523	-1.55221	IIA
AAGTTGTGATGTTATA-1	-4.96854	-0.719291	I
AAGTTTATGGGCCCAA-1	2.20156	-0.0483175	IIA
AATAACAACGCTCGGC-1	2.10946	-3.80811	IIA
AATAACGTCGCGCCCA-1	6.21413	1.04701	IIB
AATACCGGAGGGCTGT-1	2.50635	0.0276791	IIA
AATAGAACAGAGTGGC-1	-0.125577	-1.83781	IIA
AATAGAATCTGTTTCA-1	0.43233	-2.12004	IIA
AATAGCTACCGCGTGC-1	2.83646	-0.68728	IIA
AATAGTCCGTCCCGAC-1	-3.73487	2.73984	I
AATATCGAATCAATGC-1	5.02018	-0.693619	IIA
AATATCGAGGGTTCTC-1	0.00957266	1.5323	IIA
AATATTGGAGTATTGA-1	2.32824	-3.5701	IIA
AATCAGGTTTCATTTA-1	3.9639	-1.32923	IIA
AATCATGTAAAGACTC-1	-0.628973	3.40305	I
AATCGCCTCAGCGCCA-1	-3.94791	2.09	I
AATCGCGCAGAGGACT-1	-0.684621	3.42372	I
AATCGGTATAGCCCTC-1	2.9089	-2.00678	IIA
AATCGTGAGCCGAGCA-1	3.94197	-2.61463	IIA
AATCTATGCCGGAGCC-1	-6.843	0.159066	I
AATCTGCGTTGGGACG-1	-5.78092	3.16038	I
AATGACAGCAATGTCT-1	-2.18733	0.135719	I
AATGACGTAGGATGTC-1	5.39368	-0.806146	IIA
AATGACTGTCAGCCGG-1	5.96119	0.258794	IIB
AATGATGATACGCTAT-1	-1.84474	3.34757	I
AATGATGCGACTCCTG-1	0.0518141	-2.41402	IIA
AATGCAACCGGGTACC-1	1.8413	-2.85924	IIA
AATGCACCAAGCAATG-1	-6.05758	1.42966	I
AATGTGCCCGAGGTGT-1	-5.51047	2.30297	I
AATGTGCTAATCTGAG-1	1.70821	1.66012	IIA
AATGTTGTCGTGAGAC-1	-5.0402	-0.685445	I
AATTAAAGGTCGGCGT-1	-4.95127	0.811832	I
AATTAACGGATTTCCA-1	6.38185	-0.0422219	IIB
AATTAGCGCTGCAGCG-1	-5.62484	1.33539	I
AATTCATAAGGGATCT-1	-2.06819	3.53245	I
AATTCCAAGCATGTAC-1	-6.69571	1.08021	I
AATTCGATTCGAGGAT-1	-3.34761	2.68983	I
AATTCTAGAGTTAGGC-1	-7.14019	0.902848	I
AATTGAACGCTCTGGT-1	-0.28968	3.92145	I
AATTGCAGCAATCGAC-1	1.53463	-2.18289	IIA
ACAAAGCATGACCTAG-1	1.50714	-1.99059	IIA
ACAAATCGCACCGAAT-1	-4.77048	-0.589518	I
ACAAATGGTAGTGTTT-1	-1.44293	-1.23404	IIA
ACAACAGCATGAGCTA-1	-7.31068	2.53199	I
ACAAGCAGTGCCTAGC-1	3.61811	-2.04913	IIA
ACAAGGAAATCCGCCC-1	5.61658	-0.633731	IIB
ACAAGGACAAGAGGTT-1	1.50803	-2.60406	IIA
ACAAGGATGCTTTAGG-1	-7.62129	2.1328	I
ACAAGGGCAGGCTCTG-1	2.98089	0.77465	IIA
ACAATCCATTTAAACC-1	-5.66472	1.49397	I
ACAATGAATACGGAGA-1	0.749088	1.85224	IIA
ACAATTGTGTCTCTTT-1	-5.28278	0.915291	I
ACAATTTGAGCAGTGG-1	-4.68572	1.44124	I
ACACAAAGACGGGTGG-1	5.55241	0.463828	IIB
ACACACCAGGACCAGT-1	3.23277	1.32591	IIA
ACACCACATAATTAGC-1	2.00262	-3.40048	IIA
ACACCCAGCATGCAGC-1	3.24146	-3.99633	IIA
ACACCTTAAGTAGGGC-1	0.201292	-0.51918	IIA
ACACCTTACTACTTGC-1	1.12572	-0.843736	IIA
ACACGAGACTCCTTCT-1	-7.75158	2.78877	I
ACACGGGAACTTAGGG-1	3.20784	-2.56834	IIA
ACACGTAGGCCACAAG-1	5.62304	-0.714971	IIB
ACACTGATCAAGGTGT-1	2.20559	-3.20485	IIA
ACAGAACTGAGAACAA-1	3.19901	-2.78392	IIA
ACAGCGACATTCTCAT-1	-4.62037	1.57186	I
ACAGGCACGGATCCTT-1	-5.959	0.879779	I
ACAGGCTTGCCCGACT-1	2.30872	2.60927	IIA
ACAGGTGGAGGTGAGG-1	0.945413	1.55946	IIA
ACATAATAAGGCGGTG-1	-6.85151	2.46891	I
ACATCCCGGCCATACG-1	-0.940222	-1.51483	IIA
ACATCCTGGTAACTGT-1	-6.08566	0.585388	I
ACATCGATCGTTTACC-1	-2.21861	2.63326	I
ACATCGGTCAGCCGCG-1	-6.50314	0.739721	I
ACATCGTATGCAATGG-1	1.60094	-1.6996	IIA
ACATGGCGCCAAAGTA-1	-4.33878	-0.487774	I
ACATTAGTTTATATCC-1	-5.05793	2.63688	I
ACCAACACCACACACT-1	0.929663	1.53578	IIA
ACCAACCGCACTCCAC-1	3.27225	-3.84464	IIA
ACCAACGCTTATTTAT-1	4.47873	-3.88479	IIA
ACCAAGAACGCGTGTC-1	2.01594	0.821302	IIA
ACCAAGTCATCGGCAG-1	2.24685	-2.26034	IIA
ACCAATATGCAAGTTA-1	-0.0667678	1.39983	IIA
ACCACAAGTTTCTATC-1	-7.12719	2.8024	I
ACCACCAATGTAACAA-1	0.210058	-0.834541	IIA
ACCACCCTCTCTTCTA-1	0.582179	-0.906536	IIA
ACCACGTGCAGCTATA-1	-0.680368	3.56293	I
ACCAGTGCGGGAGACG-1	-2.88393	3.40391	I
ACCATATCCGCAATAA-1	5.8044	1.80775	IIB
ACCATCGTATATGGTA-1	1.90057	-3.07841	IIA
ACCCAACGCCCGTGGC-1	-6.09992	-0.78991	I
ACCCATCTTGAGGGTA-1	5.92173	0.976236	IIB
ACCCATTTGTCCCTCT-1	-4.97196	-1.00044	I
ACCCGAGCGAAATTAC-1	-0.255847	-2.03228	IIA
ACCCGATTGGTTCCGA-1	2.73463	-2.54839	IIA
ACCCGGAAACTCCCAG-1	4.97293	-1.64959	IIB
ACCCGGATGACGCATC-1	-4.2636	0.492489	I
ACCCGGTTACACTTCC-1	3.48409	-3.70291	IIA
ACCCGTAGTCTAGTTG-1	-4.64229	1.9006	I
ACCCGTGTCATCAGTA-1	-7.60991	1.82272	I
ACCCTATGCCATATCG-1	5.75444	-0.930112	IIB
ACCCTCCCGTCAGGGC-1	0.903697	-0.952701	IIA
ACCCTCCCTTGCTATT-1	-0.615534	-0.934198	IIA
ACCCTGGTAACGCCCT-1	-7.472	1.13145	I
ACCGACACATCTCCCA-1	3.91101	-2.61839	IIA
ACCGACTGAGTCCCAC-1	2.41039	-2.69855	IIA
ACCGATGGTAGCATCG-1	0.961627	0.928588	IIA
ACCGCAATAACTGCCT-1	1.04303	-0.23609	IIA
ACCGCGGTGGAAGTCG-1	1.21254	0.0244776	IIA
ACCGGGCCTTTGTTGA-1	1.84644	1.52278	IIA
ACCGTGACCACGTGGG-1	2.59459	-0.119969	IIA
ACCTAAGTACCTTTCA-1	-7.57007	2.51695	I
ACCTAATCGACTTCCT-1	-4.5401	3.30583	I
ACCTACAGTATGTGGT-1	4.0491	-3.24771	IIA
ACCTACTATAAATCTA-1	2.75613	-1.14173	IIA
ACCTCCGCCCTCGCTG-1	3.27187	0.916098	IIA
ACCTCCGTTATTCACC-1	3.01715	1.14191	IIA
ACGAAATGGGCGGCAC-1	-2.85007	0.13807	I
ACGACTGGTCATACTC-1	-6.58441	2.55493	I
ACGAGTACGGATGCCC-1	4.20303	-3.00419	IIA
ACGATACATAGAACTA-1	-5.56082	2.75694	I
ACGATCATACATAGAG-1	-4.03575	-1.10914	I
ACGATCATCTTGTAAA-1	2.24134	2.92814	IIA
ACGATGCATATGTTAT-1	0.0522523	-1.19617	IIA
ACGCAAACTAATAGAT-1	-0.535285	3.38328	I
ACGCAATCACTACAGC-1	-6.50851	1.72676	I
ACGCATACGTTTACTA-1	2.48726	-1.00154	IIA
ACGCATTCGTGAGTAC-1	5.82227	-0.241118	IIB
ACGCCAGATGATTTCT-1	-7.05201	3.44889	I
ACGCCGCTAGACGACC-1	-2.09561	3.32846	I
ACGCGAAGTCAGACGA-1	-0.758626	3.39566	I
ACGCGCTACACAGGGT-1	5.69687	1.14692	IIB
ACGCGGGCCAAGGACA-1	0.124523	3.55321	IIA
ACGCTACTGAATGGGC-1	-5.30136	-0.180864	I
ACGCTAGTGATACACT-1	0.192273	1.15236	IIA
ACGGACTCTCAAAGCG-1	0.783957	-3.23648	IIA
ACGGAGCGCAAATTAC-1	1.64196	-0.88184	IIA
ACGGATGGTGCGGATA-1	-5.6008	-0.462346	I
ACGGCACTTGCTTGGG-1	4.17192	-3.94768	IIA
ACGGCCAACATGGACT-1	0.614656	1.97967	IIA
ACGGCGACGATGGGAA-1	1.50392	-2.64243	IIA
ACGGGAGTGTCGGCCC-1	2.34349	-3.10493	IIA
ACGGGCGTATGCGACA-1	3.09459	1.57832	IIA
ACGTAGATTGCTGATG-1	-7.09451	1.38884	I
ACGTAGGAGAGTCGCT-1	4.03085	-3.08027	IIA
ACGTATTACTCCGATC-1	2.60568	-2.71153	IIA
ACGTTAATGTCGAAGA-1	-5.67691	1.79199	I
ACGTTAGATTTGCCCG-1	4.89533	-2.73972	IIA
ACGTTCGCAATCAATT-1	-6.7673	1.58898	I
ACGTTCGTTCAGGAAA-1	2.47776	2.95884	IIA
ACGTTCTGTACAAGTC-1	4.25584	-0.199384	IIA
ACTACAAAGAGAGGTG-1	-3.38081	3.46374	I
ACTACCAGCTCTCTGG-1	3.26101	0.92256	IIA
ACTACGCGTTAGAATT-1	4.59073	-3.5546	IIA
ACTAGTTGCGATCGTC-1	6.30364	0.192039	IIB
ACTATCCAGGGCATGG-1	1.93239	-2.93197	IIA
ACTATCTGCCCGCGTA-1	-5.1324	1.27373	I
ACTATTTCCGGGCCCA-1	3.70571	-3.33775	IIA
ACTCAAGTGCAAGGCT-1	2.83319	1.19097	IIA
ACTCAATAAAGGCACG-1	-7.81672	2.72379	I
ACTCCAATATCATCAT-1	4.87012	1.36302	IIB
ACTCCCGAATTCGTTT-1	-5.0145	0.893664	I
ACTCCCTAATGCTAAA-1	0.663089	-2.82151	IIA
ACTCCCTAGAATAGTA-1	-5.10559	2.51472	I
ACTCGCCGTTCGATAA-1	2.83877	-3.36728	IIA
ACTCGTAACCCGTCCT-1	-5.57263	0.937935	I
ACTCGTCAGTAATCCC-1	-0.24896	3.62351	I
ACTCTCTGACTTAGGT-1	2.1612	1.94113	IIA
ACTCTGACCTAATAGA-1	3.75996	-3.96389	IIA
ACTCTTGTATAGTAAC-1	1.78618	-2.9324	IIA
ACTGAAACGCCGTTAG-1	4.49406	-3.38333	IIA
ACTGAATGGCGAAAGT-1	4.50446	-0.739785	IIA
ACTGCCCGCCATTCTC-1	4.79988	-0.738377	IIB
ACTGCCGTCGTAACTC-1	-7.84254	2.15069	I
ACTGCGGACACACCGT-1	-5.27473	2.97707	I
ACTGTACGATACACAT-1	5.23569	-1.03761	IIB
ACTGTAGCACTTTGGA-1	3.71616	1.2747	IIA
ACTGTCCAGGATTATA-1	3.98902	-1.59215	IIA
ACTGTCTTCTTTAGAA-1	4.21333	-2.90217	IIA
ACTTACGCATCCACGC-1	-5.17006	3.0495	I
ACTTATACTTACCCGG-1	-0.336759	-2.36584	IIA
ACTTATTAGGATCGGT-1	-6.98207	0.738434	I
ACTTATTTATGTGCCA-1	-6.89209	2.05906	I
ACTTCAGGCTGATCCC-1	-3.63903	-0.863441	I
ACTTCCATGCGGGACA-1	2.57355	-3.88728	IIA
ACTTCGCCATACGCAC-1	3.49764	-0.930356	IIA
ACTTGACTCCCTCTTT-1	-0.445437	0.899897	IIA
ACTTGGGACCCGGTGG-1	3.71539	-2.20507	IIA
ACTTGTGGATGGAACG-1	2.57627	-2.33893	IIA
ACTTTACCCTCATGAA-1	-1.67935	-1.37208	IIA
ACTTTCCTATAGCTTC-1	4.53179	-2.57653	IIA
AGAAATTATGACTCGC-1	-4.031	0.0747458	IIA
AGAACGTGGTACATTC-1	4.09169	-1.56674	IIB
AGAAGAGCGCCGTTCC-1	5.42073	1.37056	IIB
AGAAGGTTGCCGAATT-1	3.86874	-3.50351	IIA
AGAAGGTTGTAGGTCG-1	5.51353	-1.52119	IIB
AGAAGTGATTCGTGAT-1	0.244436	-1.16355	IIA
AGAATTATGGATTCGA-1	-2.18207	-0.937887	IIA
AGACCCACCGCTGATC-1	-5.07117	2.00072	I
AGACCCGCCCTCCTCG-1	-0.492824	3.4837	I
AGACCGCTCCGCGGTT-1	6.02092	-0.0281206	IIB
AGACGAAGTGCCGGTC-1	4.14813	-0.127232	IIA
AGACGACGATGCCGCT-1	-5.58257	2.35951	I
AGACTAGCCTTCCAGA-1	-7.73381	2.94088	I
AGACTGTTACCGGGTC-1	-6.50314	3.10324	I
AGAGAAACACCAGAAA-1	-5.43805	3.18318	I
AGAGAACCGTCTAGGA-1	2.70029	-1.85996	IIA
AGAGAAGGAGTACAAT-1	-3.43315	3.28652	I
AGAGCCGCCGAGATTT-1	6.35657	1.2406	IIB
AGAGCGGGCTAATCAT-1	0.476018	-2.52547	IIA
AGAGCGTACAAGCTCG-1	-6.30905	2.32262	I
AGAGGCTTCGGAAACC-1	-5.22613	2.44514	I
AGAGTAAACTTCACTA-1	-5.36491	-0.207114	I
AGAGTATAGTGTTACG-1	-6.65587	3.41243	I
AGATAACTTCAGGGCC-1	1.75382	-3.66744	IIA
AGATACCAATAGAACC-1	-0.720482	-0.316235	IIA
AGATACCGGTGTTCAC-1	-6.54553	0.771851	I
AGATACTCAAGATCGA-1	-0.508162	3.62419	I
AGATATAATACGACTA-1	2.83163	-2.92646	IIA
AGATCGTGCATAAGAT-1	-3.89863	1.30734	I
AGATCTCAGGTGTGAT-1	0.417926	-0.501235	IIA
AGATGACTCGCCCACG-1	-5.2496	-0.738793	I
AGATGATGGAGTCTGG-1	4.33294	-1.99527	IIA
AGATGCAAGACGTGCA-1	-2.9697	-0.559955	I
AGATTATAGGACGTTT-1	2.23659	-2.6167	IIA
AGCAAAGGCCGCTAGT-1	6.5485	0.774432	IIB
AGCAACATATCTTATT-1	3.27821	1.55969	IIA
AGCACCAGTACTCACG-1	-7.28828	2.50133	I
AGCACTACCTCACCAG-1	5.62631	0.977739	IIB
AGCACTTAAGGACGCC-1	3.39482	-0.740349	IIA
AGCAGAAGGAGAAAGA-1	2.93839	-0.918849	IIA
AGCAGCCAGATGAATA-1	-6.76174	0.995499	I
AGCATATCAATATGCT-1	-5.78824	1.59862	I
AGCATCGTCGATAATT-1	-5.24716	1.72157	I
AGCATTACGAGGCAAG-1	-7.60804	1.62885	I
AGCCAAGCTTTGTGTC-1	4.18587	-2.78138	IIA
AGCCACAGGTTACCCG-1	2.34405	-3.56241	IIA
AGCCACTCCCGTGCTT-1	-6.73749	0.275981	I
AGCCATATAGTATGTG-1	1.42465	-1.1783	IIA
AGCCCATACATGTAAG-1	-7.48397	3.0458	IIA
AGCCCGCAACAAGCAG-1	0.870903	-1.15793	IIA
AGCCCGCACTACAATG-1	2.20034	-2.77488	IIA
AGCCCGGCATTAGAGG-1	2.11299	1.24895	IIA
AGCCCGGTAGCCTGTA-1	2.64897	-3.28609	IIA
AGCCCTAAGCGAAGTT-1	2.57193	-3.41955	IIA
AGCCCTCCCTGGTGGC-1	3.26123	-3.3255	IIA
AGCCCTGTCGCACCGT-1	1.9138	2.20496	IIA
AGCCCTTCTAATCCGA-1	-5.59602	0.553045	I
AGCCGTGGCTAAATGT-1	-5.28078	0.77222	I
AGCGACAGGAACGGTC-1	-3.78744	-0.863663	I
AGCGACATCCCATTCA-1	2.68025	-2.38628	IIA
AGCGACCAACGATATT-1	-0.168594	3.73593	I
AGCGATGCGCCTAATA-1	-2.52479	-0.86773	IIA
AGCGCATAATGAATCG-1	-3.35674	3.45867	I
AGCGCGGGTGCCAATG-1	-6.09285	3.18682	I
AGCGCTAGAGCGATGT-1	2.54398	-1.08715	IIA
AGCGGACACTTCGTAG-1	-1.04158	3.38892	I
AGCGGGTCTGACACTC-1	5.04604	-1.36092	IIA
AGCGTGGTATTCTACT-1	-0.0517889	2.73871	I
AGCTAACAAGCAATGT-1	3.02797	-1.40342	IIA
AGCTAAGTACGCAGGC-1	0.866066	2.38829	IIA
AGCTAGAAGCAGAAGT-1	3.7086	-0.531417	IIA
AGCTATTTAATCCAAC-1	-6.92922	2.74453	I
AGCTCCATATATGTTC-1	4.53396	1.29856	IIA
AGCTCCTTCGCACATC-1	6.09032	-0.131622	IIB
AGCTCTAGACGTTCCA-1	-3.24513	3.10224	I
AGCTCTTCCCAGTGCA-1	6.04218	1.406	IIB
AGCTCTTCGTAACCTT-1	5.70466	-0.906026	IIB
AGCTCTTTACTCAGTT-1	4.76917	-2.4136	IIA
AGCTGAAGTAAACCAA-1	1.74816	1.0658	IIA
AGCTGTAACCTCAATC-1	1.28213	1.71827	IIA
AGCTTCTTCTCGAGCA-1	4.2013	-2.26279	IIA
AGCTTGATCTTAACTT-1	-7.55218	1.62492	I
AGGACAGTCGAATCCC-1	-5.54112	1.12734	I
AGGACGACCCATTAGA-1	5.6905	-1.0262	IIB
AGGACGCTCGATGTTG-1	-6.68298	2.68016	I
AGGAGACATCCACAGT-1	0.100874	-1.92087	IIA
AGGAGGCCTTCGCGCG-1	-5.91509	-0.58381	I
AGGATAAAGTCGGGAT-1	0.569745	1.60323	IIA
AGGATATAGGGATTTA-1	-5.89658	-0.509163	I
AGGATTGCTTACGACA-1	0.432836	-1.72394	IIA
AGGCAGATGCGTAAAC-1	6.41077	1.61381	IIB
AGGCAGGGAGCGTACT-1	-7.07283	1.69399	I
AGGCATTGTCGTAGGG-1	1.69757	-2.99935	IIA
AGGCCACCCGTTATGA-1	2.01886	-2.55003	IIA
AGGCCCTAGAACGCCA-1	1.81351	0.439154	IIA
AGGCCTGAGAATCTCG-1	-3.996	-0.369021	I
AGGCTATGGTTAGCTT-1	5.53504	0.401612	IIB
AGGCTTCCCGAAGAAG-1	-3.6379	0.549828	I
AGGGACCGGCTGCGTT-1	-3.77108	1.72499	I
AGGGACTCTACGCGAC-1	2.71796	-2.75322	IIA
AGGGAGACATACTTCG-1	6.29638	1.82891	IIB
AGGGCGTGATCGGCTA-1	0.418634	-0.455379	IIA
AGGGCTGCAGTTACAG-1	-5.78213	2.77784	I
AGGGTCAGAGCACTCG-1	3.6684	-2.5413	IIA
AGGGTCGATGCGAACT-1	-5.53677	-0.217499	I
AGGGTCTGGACGCAGT-1	-3.49164	0.613124	I
AGGGTGCCGTTCTTTA-1	-5.66592	3.06243	I
AGGGTGCTCTCGAGGG-1	2.02223	-1.76923	IIA
AGGGTTCAGACGGTCC-1	2.17318	3.08364	IIA
AGGGTTCCCTTTGGTT-1	0.757884	-0.347614	IIA
AGGGTTTAGTTCGGGA-1	-0.4916	-2.42683	IIA
AGGTAGATCGAGATAT-1	3.39935	-2.49677	IIA
AGGTAGGTACAAAGCT-1	-2.42679	-0.390854	I
AGGTATAATTGATAGT-1	3.50423	-1.47453	IIA
AGGTATGCGGACATTA-1	-1.74616	-1.31846	IIA
AGGTCGCGGAGTTACT-1	-6.08523	2.70461	I
AGGTGCACGTCCACAT-1	1.45945	-1.78946	IIA
AGGTGGTGACCTTCGC-1	3.44223	-3.92946	IIA
AGGTTACACCATGCCG-1	4.11913	-3.64518	IIA
AGGTTGAGGCACGCTT-1	-5.76234	-0.792531	I
AGGTTTCACACACCTT-1	-7.24971	1.38143	I
AGTAACTATAGCAGCC-1	2.53858	-2.66928	IIA
AGTAATGTCTTGCCGC-1	-0.436255	-1.25218	IIA
AGTACATCATTTATCA-1	6.62488	1.24742	IIB
AGTACGGGCACCTGGC-1	0.533323	1.85361	IIA
AGTACTCTTATGCCCA-1	-4.84888	1.96633	I
AGTAGAAGGCGCCTCA-1	2.37909	1.73152	IIA
AGTAGGAAGGAAGTTG-1	-1.11041	3.12109	IIA
AGTATAATACTAGGCA-1	-5.30179	0.0307671	I
AGTATGCTGGAGACCA-1	-6.16811	3.56756	I
AGTATTTGGCACGACC-1	2.18904	-2.36544	IIA
AGTCAAATGATGTGAT-1	-5.81507	2.99871	I
AGTCAACACCACCATC-1	4.05103	-1.60034	IIA
AGTCAAGATGACACTT-1	4.17933	-3.37191	IIA
AGTCACTAGCTCTCGA-1	0.931468	1.85964	IIA
AGTCCATTGGCTGATG-1	1.62214	-2.47044	IIA
AGTCCCGCCTTTAATT-1	4.74542	1.87713	IIB
AGTCGACGGTCTCAAG-1	4.93059	0.880947	IIB
AGTCGGCCCAAACGAC-1	0.686345	-1.48675	IIA
AGTCGGCTCAACTTTA-1	2.92029	-2.46365	IIA
AGTCGGTTGCGTGAGA-1	4.38654	-2.37661	IIA
AGTCGTATAAAGCAGA-1	-1.99806	-1.16402	IIA
AGTCGTCGACCACCAA-1	2.52111	1.55833	IIA
AGTCGTGGGCATTACG-1	2.62641	3.04492	IIA
AGTCTAAAGTATACTC-1	0.181576	1.52329	IIA
AGTCTCACAAGACTAC-1	3.12775	-1.61275	IIA
AGTCTTCTCCTCAAAT-1	1.44657	-3.21979	IIA
AGTCTTTAAAGTGTCC-1	-6.3662	-0.514597	I
AGTGAACAAACTTCTC-1	2.40562	-3.51429	IIA
AGTGACCTACTTTACG-1	3.66896	-3.17863	IIA
AGTGACTGTGACACAA-1	-7.17182	3.2968	I
AGTGAGACTTCCAGTA-1	2.75278	0.702262	IIA
AGTGAGCCTCGCCGCC-1	5.53148	0.410895	IIB
AGTGAGTCGAATTAAC-1	-4.67286	3.18361	I
AGTGATAACCTGCGCG-1	4.28735	-3.36107	IIA
AGTGATATGAGTAGTT-1	-1.08119	-0.639661	IIA
AGTGATTCAAGCAGGA-1	2.84505	-4.24012	IIA
AGTGCACGCTTAAGAA-1	-5.88614	2.29246	I
AGTGCGTAGCTCGTAA-1	-0.614426	-2.22343	IIA
AGTGCTAAACACAGCA-1	4.93452	-2.38339	IIA
AGTGCTTGCACGAATA-1	-3.40278	0.611822	I
AGTGGCGTCTGAAGGT-1	-5.06339	2.3974	I
AGTGTATTGCGCATTG-1	3.10105	-2.88544	IIA
AGTTAAACACTTGCGA-1	6.32154	1.24815	IIB
AGTTAAGCGGTCCCGG-1	3.3681	1.35512	IIA
AGTTAAGTCAACCGCT-1	4.00105	-0.370924	IIA
AGTTACTCTATCGTGG-1	1.94887	-1.35907	IIA
AGTTCCTACAGAATTA-1	3.54565	-3.13685	IIA
AGTTCCTATTTATGTT-1	-0.284335	-2.41346	IIA
AGTTGACGGTCCTTGC-1	-3.30475	1.09989	I
AGTTGGCAAGGCTAGA-1	-5.98505	1.77207	I
AGTTTATGTAAAGACA-1	2.80916	-3.91596	IIA
AGTTTGCACCTGCCTC-1	-4.45429	1.49941	I
AGTTTGGCACGGGTTG-1	2.15888	-1.5468	IIA
AGTTTGGCCAGACCTA-1	6.12711	1.70287	IIB
ATAAACGGACCCGTAA-1	-4.96788	-0.577916	I
ATAAACGTTGCACCAC-1	1.8935	0.53791	IIA
ATAAAGGCTCGGTCGT-1	4.9319	1.47854	IIB
ATAAATATTAGCAGCT-1	0.433083	1.50961	IIA
ATAACGCCGGAGGGTC-1	3.48243	-0.440471	IIA
ATAACGGAGTCCAACG-1	2.12606	-1.26086	IIA
ATAAGGTGGAGAACAT-1	1.14108	-1.42077	IIA
ATAAGTAGGATTCAGA-1	-6.3301	-0.65369	I
ATAAGTAGGGCGACTC-1	-0.403365	3.9395	I
ATAAGTTACCGCGACG-1	1.24333	-2.70973	IIA
ATAATAGCTGTTGAAT-1	-5.82378	2.566	I
ATAATCTTGGAGAACC-1	2.265	-3.81229	IIA
ATAATTAGCTAAGTAG-1	-6.63131	2.82252	I
ATACAGGCCCTCCAAT-1	-3.54614	3.4025	I
ATACCACGGGCAACTT-1	-5.76467	2.37013	I
ATACCTAACCAAGAAA-1	-0.237054	3.96122	I
ATACGAAGGCTTTCCA-1	6.62922	1.53488	IIB
ATACGCCGGCGAAACC-1	-7.04901	2.53253	I
ATACGGGTTTCGATTG-1	3.19244	0.147584	IIA
ATACGTACTTAGCCAC-1	2.29571	-3.74119	IIA
ATACGTCCACTCCTGT-1	-6.89966	0.986204	I
ATACGTTATGCACGGA-1	-5.72902	2.832	I
ATACTACCCGTACCAC-1	2.81934	-2.85856	IIA
ATACTAGCATGACCCT-1	0.0156232	-0.541964	IIA
ATACTGCCTTACACCG-1	-4.65977	-0.988392	I
ATAGACAACGGGACCT-1	6.74848	1.22501	IIB
ATAGACGAAGAGAAAG-1	1.02478	-2.15341	IIA
ATAGAGTACTGGGACA-1	-6.06698	0.649318	I
ATAGAGTTATCAACTT-1	5.61332	-1.45458	IIB
ATAGCAACTAGGGAAG-1	-4.89125	1.51274	I
ATAGCCATAACAGTCA-1	-2.95874	3.77171	I
ATAGGCGGCTATAGAA-1	3.16936	-3.05318	IIA
ATAGGCTAGCTTCGCA-1	6.41993	1.90256	IIB
ATAGGGATATCCTTGA-1	-5.5318	-1.02745	I
ATAGGTTGGGCAGATG-1	3.2949	1.51182	IIA
ATAGTGAAGCGTTCTC-1	2.03411	2.98611	IIA
ATAGTTCCACCCACTC-1	-6.66519	3.19813	I
ATATAAAGCGCTCGTG-1	5.42698	0.130748	IIA
ATATAAATGTAGCTGC-1	-0.290106	-0.396285	IIA
ATATAACACGGGCGCA-1	-4.84251	0.0540315	I
ATATACGCTCGTGACG-1	5.90767	-0.103636	IIB
ATATCAACCTACAGAG-1	-1.45333	-1.23233	IIA
ATATCGGTAGGGAGAT-1	1.82047	-2.06738	IIA
ATATCGTTCCTCGAAC-1	4.76386	-1.95637	IIA
ATATCTCCCTCGTTAA-1	4.06704	-1.2435	IIA
ATATCTTAGGGCCTTC-1	-1.64934	3.45762	I
ATATGGGATAGCAACT-1	3.61832	-2.51744	IIA
ATATGTCTCCCTAGCC-1	5.11583	1.55304	IIB
ATATTCAGTTAAACCT-1	-5.31743	0.515667	IIA
ATATTCCACATAGTGA-1	1.91724	0.858999	IIA
ATATTTAACCCTCAAG-1	3.76687	-2.39347	IIA
ATCAAACACTGTTCCA-1	-3.23829	0.639931	I
ATCAAACGAAGGTTTG-1	-5.51965	1.81685	I
ATCAATCTGGGCTGCA-1	4.91687	-1.55575	IIA
ATCACATTAGAATATC-1	4.95002	-0.475234	IIB
ATCACGTGCTAATTAA-1	5.65024	-1.09747	IIB
ATCACTTCATCCTCGC-1	-1.04226	3.52615	I
ATCAGACGGCACGCCG-1	1.17648	-1.55632	IIA
ATCAGCCTCATGCTGC-1	-6.11075	-0.742668	I
ATCAGTAGGCAGGGAT-1	4.40508	-3.19037	IIA
ATCATAGCCCTATGTA-1	5.78383	0.488863	IIB
ATCATCCAATATTTGT-1	2.27362	-1.86227	IIA
ATCCAACGCAGTCATA-1	-4.57322	1.2828	I
ATCCAATGGAGGGTCC-1	2.81556	-3.14861	IIA
ATCCACATCGACAGAA-1	2.45358	1.38293	IIA
ATCCAGAGCAACAACC-1	-1.1294	-1.03045	IIA
ATCCAGGATTCGTGAA-1	2.57957	-1.61165	IIA
ATCCCATTTCCGTGGG-1	-4.97475	2.41783	I
ATCCTACCTAAGCTCT-1	2.58416	-2.88909	IIA
ATCCTGAATCGCTGCG-1	1.15584	0.510487	IIA
ATCCTGCGTGGAATGG-1	5.62426	1.24748	IIB
ATCGACCCAATACAGA-1	4.28884	-2.89707	IIA
ATCGACTCTTTCCGTT-1	-5.94618	0.0916554	I
ATCGCACGCCGGGAGA-1	4.80212	0.668038	IIB
ATCGCCAGTCAACATT-1	-4.87098	3.35017	I
ATCGCTGCGTGCAGCA-1	3.16166	-0.797296	IIA
ATCGGAGACAGACGGC-1	2.89261	1.92618	IIA
ATCGGCAAGCAGTCCA-1	2.34174	-2.39156	IIA
ATCGTTAGCTAGCGGA-1	-0.503494	-0.772762	IIA
ATCTAATATCCTACGG-1	3.05193	0.548782	IIA
ATCTAGCTTGTGAGGG-1	5.00891	-0.990543	IIA
ATCTCCCACGGAATAT-1	-7.28225	3.34782	I
ATCTCCCTGCAATCTA-1	-6.10938	-0.768981	I
ATCTCGTGAGCGAAAC-1	2.72863	1.29599	IIA
ATCTGACATGGAAGGA-1	2.60528	-0.715659	IIA
ATCTGCACCTCTGCGA-1	3.22489	1.70016	IIA
ATCTGCTGTTATCGCC-1	-3.74505	1.6904	I
ATCTGGGCTGTTCTTG-1	4.58561	-3.48551	IIA
ATCTGGTTAAGACTGT-1	4.7177	-2.03552	IIA
ATCTGTAATTGTACCC-1	-3.51627	1.62145	I
ATCTTATCGCACACCC-1	2.45574	-3.47364	IIA
ATCTTGACCTGCAACG-1	-5.98055	0.943489	I
ATCTTGACTTGTCCAA-1	1.28203	-2.28989	IIA
ATCTTTCGTATAACCA-1	-7.25611	1.58589	I
ATGAAGCCAAGGAGCC-1	-0.148597	-0.293534	IIA
ATGACGCCGGCTCTAA-1	2.95995	-2.76525	IIA
ATGACGCGTTCTATCC-1	2.27328	-1.50606	IIA
ATGACTATCAGCTGTG-1	2.20432	-0.520853	IIA
ATGACTATGCGACATT-1	2.38168	3.1361	IIA
ATGAGGAGTGTTAATC-1	-5.01269	1.41646	I
ATGAGGGCAGCGGCTA-1	-4.90077	1.1131	I
ATGATCGGGAATAGAC-1	2.60767	-1.91812	IIA
ATGATGCAATGGTACA-1	-6.32739	-0.406587	I
ATGCACTACCGCATTG-1	-5.72753	0.551237	I
ATGCATGATCCAGGAT-1	-5.09295	-1.00861	I
ATGCCATTTGCGACCA-1	2.98879	-3.90791	IIA
ATGCCGGTCTTGCATA-1	-5.27531	0.237166	I
ATGCCGGTTGATGGGA-1	1.98081	-2.05958	IIA
ATGCGACAGTCCCATT-1	1.17021	-1.44426	IIA
ATGCGAGTCCCACCAC-1	-5.02302	0.489377	I
ATGCTCTGGCGCGGTA-1	4.57331	-0.251552	IIA
ATGCTTAGGAGTTGAT-1	2.3314	-0.15565	IIA
ATGGAACCTTTGCACA-1	-4.0163	1.64976	I
ATGGAGCAGGCCGTGA-1	1.71029	-0.358769	IIA
ATGGATCCGGCGTCCG-1	5.56728	1.65646	IIB
ATGGATTGACCAAACG-1	-1.71491	-1.59101	IIA
ATGGGACCTGCTGAAC-1	-3.0388	1.32462	I
ATGGGCCTCGGCCTCT-1	-4.36584	0.580796	I
ATGGGTGTATACCTCC-1	6.10539	1.75762	IIB
ATGGTCGCGTGGTTTC-1	-0.38603	3.27141	I
ATGTAAGGCTGCTCTT-1	-7.54837	2.34431	I
ATGTACATGCGGTGAG-1	-0.263025	-2.54022	IIA
ATGTACGATGACGTCG-1	5.33928	0.325939	IIB
ATGTAGCGCGCGTAGG-1	-4.5187	1.85272	I
ATGTGCATCCGACGCA-1	5.55604	-1.55842	IIB
ATGTGGACATCTTGAT-1	2.40878	2.04854	IIA
ATGTTGATTAGAGACT-1	-6.2767	0.217275	I
ATGTTGTAGTCTGTTT-1	-5.50483	2.51079	I
ATTAAACATGCGGACC-1	5.87562	0.917096	IIB
ATTAATACTACGCGGG-1	1.83003	-2.39577	IIA
ATTAATGAACCAGTCG-1	-5.06068	-0.267116	I
ATTACATGTCAGTCTT-1	-0.0356167	1.07518	IIA
ATTACCACACTGCCTG-1	-3.99659	1.14294	I
ATTACGCGCTGGCAGG-1	1.41471	0.696017	IIA
ATTACTAGCCTCTTGC-1	-1.6536	-1.3385	IIA
ATTACTTACTGGGCAT-1	-7.45304	3.32368	I
ATTAGATTCCTCAGCA-1	-6.23706	2.71734	I
ATTAGATTGATAGCGG-1	3.38623	-2.93478	IIA
ATTAGGCGATGCTTTC-1	3.1633	-3.75203	IIA
ATTATACTTTGCTCGT-1	4.04692	-3.57692	IIA
ATTATAGCTACTTTAC-1	-6.92597	3.01944	I
ATTATCGGAATGTACG-1	2.24229	-0.188147	IIA
ATTATGCCATAGGGAG-1	-6.11397	-0.663222	I
ATTATTATGTCCGTCA-1	4.4968	-3.753	IIA
ATTATTCAGAGTCACT-1	4.07883	-2.48357	IIA
ATTCAACCATTTAAGG-1	-1.36929	-1.11801	IIA
ATTCACTGATGTTGGA-1	6.49355	0.803805	IIB
ATTCAGGACCTATTTC-1	2.02158	0.628901	IIA
ATTCAGTAGCAGGGTC-1	2.92621	-4.01951	IIA
ATTCATATACTGTCCA-1	3.6736	-2.24017	IIA
ATTCATCGTTGAGGCA-1	2.43503	3.09278	IIA
ATTCCCACATAAACAA-1	-5.28916	2.72245	I
ATTCCTCCGCCAGTGC-1	-1.01699	-1.10295	IIA
ATTCGACGCCGGGCCT-1	-1.21585	-0.555443	IIA
ATTCGCGCCTTGAGAG-1	-4.87165	-0.509653	I
ATTCGTGCTATCTCTT-1	-2.18933	-0.547608	IIA
ATTGAAGATCTTAGTG-1	-5.2097	2.05178	I
ATTGACCGGCGATGAC-1	2.43018	1.54032	IIA
ATTGATGAGTCCTAAC-1	-0.554013	-1.75023	IIA
ATTGCCTTTATGTTTG-1	-5.59574	0.517012	I
ATTGCGATCAGTAACT-1	-7.42152	0.916544	I
ATTGCTGCTCCTCCAT-1	-1.44341	-1.31737	IIA
ATTGGATTACAGCGTA-1	-0.600686	1.44856	I
ATTGGTTGTGCATTAC-1	3.50915	-4.24301	IIA
ATTGTACAACTCGGCT-1	3.19395	-3.6309	IIA
ATTGTCGCAATACCTT-1	-6.95318	2.6252	I
ATTGTCTGTTTCATGT-1	6.72851	1.02189	IIB
ATTTAACTCGTATTAC-1	-4.10156	1.98387	I
ATTTACAGTTTACTGG-1	5.50338	-1.17902	IIB
ATTTACTAAGTCCATT-1	1.35126	1.48241	IIA
ATTTCCGGGTTCTGCG-1	-0.205882	1.35579	IIA
ATTTGCGCGAGTAGCT-1	2.85877	-1.95128	IIA
ATTTGTCTTGGGAGCT-1	-5.27366	0.944217	I
ATTTGTTCCAGGGCTC-1	-6.95968	1.82958	I
CAAACCCTCCGGCGGG-1	1.77461	-1.12552	IIA
CAAACGAGTATCGCAG-1	5.49374	1.5943	IIB
CAAACGGTCGCACTTT-1	2.22839	2.83672	IIA
CAAACTCGCGACGCCG-1	-6.53418	3.03824	I
CAAAGATTATTGGGCC-1	3.96952	-0.661361	IIA
CAAATGTCCTTCCGTG-1	3.8397	-3.58385	IIA
CAAATTGGATTATGCC-1	-6.65619	2.62708	I
CAACACATCTCCTGCC-1	3.61508	-1.2988	IIA
CAACCAGTGGCCTACC-1	1.34301	-0.393842	IIA
CAACCTACCGAGCAGT-1	-0.00934371	-2.39985	IIA
CAACCTGAACCTGCCA-1	0.609226	-1.91279	IIA
CAACGACCCGTTTACA-1	3.63302	-4.02229	IIA
CAACGTGGTGGAGTCT-1	0.766003	1.71814	IIA
CAACTATATCGAATGC-1	5.40582	-1.72166	IIB
CAACTCCTTGATCCCG-1	1.00459	-1.18817	IIA
CAACTGCTCATCCGAT-1	1.52224	0.0639323	IIA
CAAGAGGGCGGAGTAC-1	3.12411	0.810109	IIA
CAAGATATTATAACGT-1	-0.356347	-0.385966	IIA
CAAGCAACGTCGGAGT-1	-7.33912	0.75175	I
CAAGCACCAAATGCCT-1	1.45963	2.58095	IIA
CAAGCGGCACATAATT-1	5.27404	-0.985145	IIB
CAAGGATCGCATGTTC-1	0.706522	2.26614	IIA
CAAGGCCAGTGGTGCA-1	2.06016	-0.828867	IIA
CAAGGTCCTATAGGCT-1	4.7813	-1.29846	IIA
CAAGTAAGTGATAGAC-1	4.15618	-0.381387	IIA
CAAGTGTGGTTGCAAA-1	3.17773	-2.46016	IIA
CAATAAACCTTGGCCC-1	3.20591	-2.7006	IIA
CAATACGAGAGTCTGA-1	2.93615	0.559863	IIA
CAATATTCTTGACCTA-1	6.25928	0.0687584	IIB
CAATGAGGTTCGACTA-1	2.32639	3.13711	IIA
CAATGCGAGAAGTATC-1	5.36069	-0.146856	IIB
CAATGGATCTCTACCA-1	-5.64525	0.20625	I
CAATGTGCCAACCCTT-1	-6.26615	0.745837	I
CAATTAAGGGTGATGA-1	5.78797	1.90457	IIB
CAATTTCGTATAAGGG-1	6.14448	1.91218	IIB
CACAAACCGCAGAACT-1	-6.91883	2.05442	I
CACAATGAGCTGCTAT-1	3.7201	-3.85644	IIA
CACACACGCTAACGAG-1	0.0677175	1.4617	IIA
CACACAGCTTGCGCTC-1	2.00746	-1.97849	IIA
CACACAGGGATAGATT-1	-6.90448	3.01985	I
CACACGCGCTGTCTTA-1	6.72044	0.995166	IIB
CACAGCACCCACGGCA-1	-2.89208	0.908721	I
CACAGCTAGGGAGTGA-1	2.97459	-2.10953	IIA
CACAGGGCCGTTGTCA-1	3.10771	-2.19267	IIA
CACAGTCCCGCTTCGC-1	5.63783	1.03845	IIB
CACAGTTCGCTTCCCA-1	0.731713	1.68027	IIA
CACATCGTGCACGCGC-1	1.94443	-1.72952	IIA
CACATCTCACCGACGA-1	-4.53513	1.86459	I
CACATGATTCAGCAAC-1	6.0403	0.663691	IIB
CACATTCTTTCGATGG-1	4.42708	-2.86215	IIA
CACATTTCTTGTCAGA-1	-7.65371	1.38815	I
CACCCAAATCTTATGT-1	1.86768	-2.21137	IIA
CACCCACGAGGCAATT-1	-5.35456	1.95611	I
CACCCGCGTTTGACAC-1	-0.492165	-0.210429	IIA
CACCCTAACAAGATCT-1	2.07378	2.87118	IIA
CACCGATGATGGGTAC-1	6.2634	1.96005	IIB
CACCGCCAGAAGGTTT-1	-5.30171	1.12996	I
CACCGCGTCCACTCTA-1	3.06892	-3.69086	IIA
CACCGTATCCCATCCG-1	0.736321	2.13302	IIA
CACCGTTAGGGATCAC-1	-4.77571	3.15285	I
CACCGTTGCGCGATAT-1	-0.141375	3.7203	I
CACCTAATCAGTTTAC-1	-7.70405	1.76786	I
CACCTCGATGGTGGAC-1	-0.45677	-0.332824	IIA
CACCTTGCGAAACTCG-1	1.92159	-3.68848	IIA
CACCTTGGCGCCTTTG-1	2.16584	-1.74899	IIA
CACGAAAGTTAGTCCC-1	-7.34677	2.33378	I
CACGCACAGCGCAGCT-1	-6.7023	3.57453	I
CACGCAGCGAGGCTTT-1	1.30027	-3.3963	IIA
CACGCGGAACTGTTGC-1	3.33137	-1.17157	IIA
CACGTCGGCAACCTCT-1	2.2416	1.5175	IIA
CACGTTTCGTACACAC-1	-0.104502	-1.02431	IIA
CACTAAAGTTGCCTAT-1	5.68602	0.0812284	IIB
CACTACGGGAGCTGCC-1	0.0418079	-2.16439	IIA
CACTCAAGAGCTATGG-1	2.47984	1.11801	IIA
CACTCCTATGTAAGAT-1	2.14334	-3.33528	IIA
CACTCCTCTCGGTCGG-1	-7.78238	1.86058	I
CACTCGAGCTGAACAA-1	4.5712	-0.181125	IIB
CACTCTCAAGCATCGA-1	2.8461	-1.83094	IIA
CACTCTTCTGCTAGCC-1	-5.61244	1.83954	I
CACTGACGATTGTGGA-1	1.93903	-0.240362	IIA
CACTGTCCAAGTGAGA-1	-5.70668	2.12384	I
CACTTAATCAGACGGA-1	-7.48885	1.99556	I
CAGAACTTAGCCCTCT-1	-1.19236	-0.765178	IIA
CAGAATAACACACGGA-1	3.32843	-1.16283	IIA
CAGACACCGATCGCTG-1	3.82376	-3.88232	IIA
CAGACCTGTAAGTGTT-1	-4.90953	2.17257	I
CAGACGAACCTGATAC-1	3.32237	-0.98949	IIA
CAGAGACGGTCACCCA-1	-0.410103	3.56937	I
CAGAGCATGAGCTTGC-1	-2.33307	3.32975	I
CAGAGGCGATGCATGA-1	4.22968	-3.57105	IIA
CAGATAATGGGCGGGT-1	2.43204	-2.98211	IIA
CAGATACTAACATAGT-1	-5.45225	1.11607	I
CAGATCATTTAAAGTC-1	3.578	0.102634	IIA
CAGCAGCCCGTTCCTT-1	-5.82095	1.26337	I
CAGCAGTCCAGACTAT-1	0.95605	-2.55416	IIA
CAGCAGTCTGTGCTGC-1	0.661517	-3.05951	IIA
CAGCCTCCTGCAGAGG-1	-4.0519	-0.935412	I
CAGCGATTCCCTTCAA-1	4.74542	-3.34653	IIA
CAGCTCACTGAGACAT-1	5.21346	-1.85202	IIA
CAGCTCGACAAGTTAA-1	3.69201	-3.63673	IIA
CAGCTTAGTAGGTAGC-1	-6.02916	3.46949	I
CAGGATATATCGTTGT-1	4.91163	-2.60672	IIA
CAGGCAGTCTTACCAG-1	1.20329	-2.52828	IIA
CAGGCCGTTTGGGTGT-1	6.52571	1.04457	IIB
CAGGCGCACGGTGGTC-1	-3.03943	0.248105	I
CAGGCGCCATGCTAGG-1	5.5462	1.71708	IIB
CAGTAACTATTTATTG-1	-6.70209	3.25394	I
CAGTACATTCTCTAAA-1	-6.00614	3.35281	I
CAGTAGCCCACGCGGT-1	5.43143	1.5394	IIB
CAGTCGAGGATGCAAT-1	5.31786	1.50713	IIB
CAGTCTGTATACTGGG-1	-5.05211	1.39967	I
CAGTGAATAAATGACT-1	3.72566	-3.30103	IIA
CAGTGTCGGCTGGCCC-1	0.692323	-1.42508	IIA
CAGTTCAAATTGACAC-1	-3.5769	0.663563	I
CAGTTCCGCGGGTCGA-1	-2.85745	0.840447	IIA
CATAACGGACAGTCGT-1	-0.624732	-1.54552	IIA
CATAAGAAGCTTGGCT-1	-3.7223	2.45218	I
CATACACGGTTCCCAC-1	6.07027	1.25321	IIB
CATACCCGTACCCAGT-1	4.22868	-3.12868	IIA
CATACGAACTAGCTGG-1	2.4292	-1.90864	IIA
CATACGGCGTCTGGGC-1	3.45487	-2.29137	IIA
CATACTATGTAATTGT-1	-0.505153	-1.90942	IIA
CATACTTAGGCAATAC-1	-6.01034	2.88007	I
CATACTTCTTTCTCCG-1	6.16208	1.84185	IIB
CATAGAGGAGATACTA-1	-5.68911	2.92153	I
CATAGCGTTGCCCACC-1	1.90049	-1.41173	IIA
CATAGTACATTGAGAG-1	1.61277	-1.13226	IIA
CATAGTAGCATAGTAG-1	-7.03852	0.934925	I
CATAGTCAAATACATA-1	-0.204135	-0.610203	IIA
CATAGTCCACAAGAAC-1	-1.14223	3.51953	I
CATATACTACTGATAA-1	-6.32749	-0.557352	I
CATATAGGTACAGTCA-1	3.76528	-1.09206	IIB
CATATGTCAGGCTACG-1	-3.84843	1.63818	I
CATCATTACCCTGAGG-1	-5.54132	0.59913	I
CATCCCGAGATTCATA-1	-6.26916	1.09797	I
CATCCTCTCAAAGATC-1	4.12473	-2.13307	IIA
CATCGGACGGGTTAAT-1	3.14465	-1.73119	IIA
CATCTAGTGAAGGGAA-1	-2.72899	-0.490186	I
CATCTATCCCGTGTCT-1	-6.43941	1.92984	I
CATCTTACACCACCTC-1	-4.53328	-0.968875	I
CATGACTTCGCTGAAT-1	4.06565	-0.895081	IIA
CATGAGATGCACTCTC-1	1.79294	0.916332	IIA
CATGATCGCTTTGAGA-1	0.382136	-2.14178	IIA
CATGATGCACAATTCT-1	-7.41301	1.50983	I
CATGATGGAAGTTAGC-1	-7.1564	3.55421	I
CATGCGACCAGTTTAA-1	5.76217	0.669194	IIB
CATGCGTTAGACAGAA-1	-5.01377	2.54202	I
CATGGATTGTCTTCCG-1	1.98082	1.08587	IIA
CATGGCAGGAAGATCG-1	4.19365	-2.31342	IIA
CATGGGTATGCCTTAT-1	-4.32722	2.11072	I
CATGGGTCGGGTGTGG-1	-6.896	3.16393	I
CATGGTAAGTAGCGTT-1	5.80293	-0.506207	IIB
CATGGTCTAGATACCG-1	-7.38812	0.840025	I
CATGGTTTATTAATCA-1	-0.341134	3.91481	I
CATGTAAGAGACATTT-1	2.8621	1.8927	IIA
CATGTCTCATTTATGG-1	-5.66064	-0.79792	I
CATTACATAGATTGTG-1	-7.37516	1.52607	I
CATTACGTCGGCCCGT-1	2.87194	-0.579216	IIA
CATTATCCCATTAACG-1	0.288745	-0.25129	IIA
CATTATGCTTGTTGTG-1	4.16342	-1.67052	IIA
CATTCCCATTCCGTCG-1	-4.99804	2.88817	I
CATTGATGAACACGCC-1	1.29042	-1.49487	IIA
CATTGCGGGTCAATTC-1	6.10868	1.86985	IIB
CATTTAGCGGACCATG-1	3.14895	-2.18116	IIA
CATTTGAGTGGTACGT-1	3.2346	1.17668	IIA
CCAAACAGAACCCTCG-1	0.150907	-2.63211	IIA
CCAAATAACAAGATTC-1	5.61441	1.53563	IIB
CCAACCTTATGTAACT-1	-3.81925	-0.928208	I
CCAACGATGCACTGAT-1	-7.87426	2.51326	I
CCAAGAAAGTGGGCGA-1	2.06569	-2.55807	IIA
CCAAGACTTCTGCGAA-1	3.30107	0.664721	IIA
CCAAGCGTAACTCGTA-1	-4.26329	-0.0468606	IIB
CCAAGGAACAGAGAGG-1	1.5443	0.0267438	IIA
CCAAGGTTGCCCTTTC-1	0.620292	-3.00826	IIA
CCAATAGTGCCGTCGA-1	-4.61975	-0.46097	I
CCAATGTCACAGCAAG-1	0.569857	-3.11502	IIA
CCAATTACGGGTCGAG-1	2.45812	-1.82167	IIA
CCAATTGAATGTTAAT-1	-4.98748	1.73262	I
CCACAATGTACGTCTT-1	-6.07301	-0.566063	I
CCACACTGAGATATTA-1	-5.20942	0.888356	I
CCACAGTACCCATCCT-1	-3.97218	2.55774	I
CCACCAACTTTACTGT-1	2.06455	-3.4792	IIA
CCACCCAAGGAAAGTG-1	-1.79773	3.50313	I
CCACGAATTTAACCTC-1	-5.75263	2.21984	I
CCACGAGAAGAGAATC-1	0.898591	-3.26829	IIA
CCACGGAGCCATAAGA-1	1.93546	1.94449	IIA
CCACGGTGCCCGGTAG-1	5.51557	-1.16178	IIB
CCACGTAAATTAGACT-1	-4.95166	2.38286	I
CCACTATCCGGGTCAC-1	2.79203	-3.75131	IIA
CCACTGTTTGGATTAA-1	2.04399	-0.955831	IIA
CCAGAAACTGATGCGA-1	-4.05381	1.23937	I
CCAGAAAGCAACTCAT-1	-5.73619	2.96769	I
CCAGATAGTTGAGTGA-1	-7.17546	1.50415	I
CCAGCCTGGACCAATA-1	-0.301437	3.82325	I
CCAGCTCGAACGCATT-1	-0.905804	3.4587	I
CCAGGGACGTGGCCTC-1	5.98923	1.2637	IIB
CCAGTAGTCTGATCCA-1	3.41835	-2.55813	IIA
CCAGTCTAGACGGCGC-1	1.91673	-0.497008	IIA
CCAGTCTTGTCATAGA-1	2.33132	-2.01517	IIA
CCATACCTTTACTTGT-1	6.02165	0.785404	IIB
CCATAGGTTGGCGTGG-1	4.34013	-3.36769	IIA
CCATATGGAAACTATA-1	1.14097	2.32045	IIA
CCATCGCAGTTAAACT-1	-6.81901	1.53781	I
CCATCTCACCAGTGAA-1	-5.79728	-0.715847	I
CCATGCCCTAGATTTC-1	2.86723	-1.23661	IIA
CCATGCCTGTTTAGTA-1	1.77637	-1.86911	IIA
CCATGCTCTGCAGGAA-1	-7.03408	1.03462	I
CCATGGCCCTTGTACC-1	-7.19893	1.47553	I
CCATTAGCGATAATCC-1	-0.692996	-2.17161	IIA
CCATTCCCTGCCCACA-1	3.25814	0.565389	IIA
CCATTGTTTCCTCCAT-1	-1.83209	-0.656548	IIA
CCATTTCTACCTATTA-1	1.90328	-1.81324	IIA
CCCAAACATGCTGCTC-1	5.56507	-1.67157	IIB
CCCAACATACGTCGCG-1	-1.16333	0.500823	I
CCCAAGTCATTACACT-1	1.97245	2.95348	IIA
CCCAATGAGATTTGCA-1	4.22901	-3.24681	IIA
CCCAATTTCACAACTT-1	0.136446	1.42905	IIA
CCCAGAGGAGGGCGTA-1	1.12622	0.977879	IIA
CCCAGGTCTGAAGGCT-1	-6.3503	2.5974	I
CCCAGTTAAGGCGCCG-1	-1.28835	-1.17655	IIA
CCCATATAGGTCGATT-1	1.45237	-2.38304	IIA
CCCATTATTGTATCCT-1	-4.12336	-0.483786	I
CCCGACCATAGTCCGC-1	-6.67221	2.72045	I
CCCGAGTTTCTCCGTA-1	-7.17955	2.13438	I
CCCGCAGCGCGAACTA-1	-4.82681	2.4366	I
CCCGGGTCGTTCAGGG-1	-5.88944	1.79593	I
CCCGTAGCTGGGAAGA-1	2.7128	-0.46657	IIA
CCCGTCAGCGTCTGAC-1	-3.05116	0.98194	I
CCCGTTTCGCAGATGT-1	1.75205	2.56707	IIA
CCCTATGTAGAGCAGA-1	2.73056	1.3258	IIA
CCCTCCTCGCTCGTAT-1	2.5232	-3.29886	IIA
CCCTGAAATGAGTTGA-1	-4.85741	-1.21634	I
CCCTGCGCTACGCATA-1	-0.552584	3.45325	I
CCCTTTAATGGAGTTC-1	4.40944	-0.652789	IIA
CCCTTTGACAGGTCTT-1	-0.613557	-1.4015	IIA
CCGAACCTTCCCGGCC-1	1.9105	0.946831	IIA
CCGACAATAGGCCGCC-1	0.457714	2.54645	IIA
CCGACGGGCATGAGGT-1	-6.89425	3.68969	I
CCGAGAAGTCGCATAA-1	-5.34465	2.66615	I
CCGAGCTGTGCTTGTC-1	-4.81733	2.36479	I
CCGATCTCAACCTTAT-1	4.31916	-4.00701	IIA
CCGCACAAAGACCAAC-1	-0.359309	3.83582	I
CCGCACTTGCAATGAC-1	-3.80535	-0.926187	I
CCGCATGTGGTACGAT-1	5.572	1.93431	IIB
CCGCCGTTGAGGATAA-1	4.88372	0.0276014	IIB
CCGCCTGCGAATTGGT-1	-5.71317	2.59516	I
CCGCGGAATGCGTCAC-1	-5.22442	0.133556	I
CCGCGGGTACGAAGAA-1	-0.739687	3.45452	I
CCGCGTAGGTAAGGGC-1	3.06204	-2.66257	IIA
CCGCTATCAGCACCAG-1	4.64983	-3.00393	IIB
CCGCTCCAGGGCGATC-1	3.96788	-1.81401	IIA
CCGCTCTTCCGAACTA-1	4.65618	-3.5164	IIA
CCGCTTACCTCACTCT-1	5.83067	-0.898539	IIB
CCGCTTGCTGACATGG-1	5.10937	-0.718155	IIB
CCGGAATGGTTTCAGT-1	3.70409	-1.11584	IIA
CCGGAGCGTACTTTCT-1	-4.77576	-0.0155517	I
CCGGCACGACCGTTTC-1	2.77945	-4.09108	IIA
CCGGCGCATATTGGAT-1	3.33931	-3.34158	IIA
CCGGGACCCGCAGAGA-1	1.69152	-1.16421	IIA
CCGGGCGGTCTCGTCA-1	-3.45861	3.1695	I
CCGGGCTGCTCCATAC-1	5.10174	-0.113225	IIB
CCGGGTTCGAGGTTAC-1	1.00895	1.61552	IIA
CCGGTAATGGCTAGTC-1	-4.47296	2.79676	I
CCGGTTTGTAATTGTG-1	6.67787	1.29965	IIB
CCGTAAGTTGGTCCCA-1	-5.23573	0.253256	I
CCGTAGGAAATCCCTG-1	-4.80208	2.83885	I
CCGTAGGGTTGTTTAC-1	2.73502	-0.05607	IIA
CCGTATCTCGTCGTAG-1	2.14716	-1.60587	IIA
CCGTGAGGCATTCATG-1	6.23173	1.78059	IIB
CCGTGGAACGATCCAA-1	-2.66224	-0.209151	I
CCGTGTTAAATTCCAT-1	6.12049	1.83087	IIB
CCGTTACGTTAGAACA-1	-6.7828	2.96363	I
CCGTTCCGAATCTCGG-1	-5.95954	2.4147	I
CCTAAATTAACGGTTC-1	-5.98314	-0.503262	I
CCTAAATTGTATCCTA-1	0.0418243	-1.32754	IIA
CCTAACCCAAACAAGT-1	2.68684	-1.52576	IIA
CCTAACTAAGGCTCTA-1	-6.17922	1.60603	I
CCTACATTCACAGACG-1	-7.73914	2.6854	I
CCTACTGCTTACACTT-1	-3.10709	2.93524	I
CCTAGGCGTAGCGATC-1	3.36687	-2.32226	IIA
CCTATAATGAGTGCCC-1	3.42707	-0.454085	IIA
CCTATACCGTCCTGTC-1	2.92645	-0.424711	IIA
CCTATATTTGTCCTGG-1	2.13426	-1.10941	IIA
CCTATCTATATCGGAA-1	0.501249	-0.156024	IIA
CCTATGAAGTGGTGCC-1	5.8099	0.607112	IIA
CCTATGGCTCCTAGTG-1	-3.97641	1.86185	I
CCTATGGGTTACCGTC-1	-0.203074	-0.219813	IIA
CCTATGGTCAAAGCTG-1	4.00829	-3.15427	IIA
CCTATGTCCACTCCAC-1	6.41527	1.29666	IIB
CCTCACCTGAGGGAGC-1	3.37701	0.716223	IIA
CCTCACCTTAGCATCG-1	0.86901	-1.32141	IIA
CCTCCGACAATTCAAG-1	6.36785	0.148679	IIB
CCTCCTGTTGTGTCGT-1	0.524533	-2.01941	IIA
CCTCGAAGTGGACGGG-1	-6.82357	2.97721	I
CCTCGCCAGCAAATTA-1	-6.99605	2.45738	I
CCTCGCGCGATATAGG-1	-5.92654	1.87796	I
CCTCGCGCTGTGCGAT-1	-4.25795	1.77008	I
CCTCGGACCGGGATAG-1	-6.20001	2.91675	I
CCTCGGTTTCCTTGCC-1	4.23136	-2.22558	IIA
CCTCTAATCTGCCAAG-1	-4.58373	0.752024	I
CCTCTACAAGGATTGG-1	-0.195106	-2.33566	IIA
CCTCTATCGATTAGCA-1	4.28312	-3.41022	IIA
CCTCTCTCCCATCTAG-1	5.39262	-0.586179	IIB
CCTCTGGCCTAGACGG-1	-3.14592	0.453151	I
CCTCTGTACTATTCTA-1	0.478815	2.29261	IIA
CCTGAACGATATATTC-1	3.95896	-1.81517	IIA
CCTGAATATTTACATA-1	-4.31114	2.83845	I
CCTGCTATTTGAGAAG-1	-0.455098	-0.122098	IIA
CCTGGAAACGTTCTGC-1	-4.01292	1.10862	I
CCTGGCTAGACCCGCC-1	4.82116	1.3113	IIA
CCTGGTCGAATGTGGG-1	-0.427918	-1.64434	IIA
CCTGTAAGACATGATA-1	4.41432	0.313519	IIB
CCTGTACTCACGCCCA-1	-7.60011	2.79741	I
CCTGTCACCCGGGCTC-1	2.88978	-3.25022	IIA
CCTGTCCCTCACGTTA-1	-5.61508	2.9235	I
CCTGTCGCCCGTAAAT-1	-4.52779	2.40327	I
CCTGTTCAACCTCGGG-1	-4.09496	2.07147	I
CCTGTTTGAAGACACG-1	1.31271	-2.26076	IIA
CCTTCAGTTAAAGTGA-1	-6.0767	2.37091	I
CCTTCGTATAGAATCC-1	5.30811	-1.46048	IIA
CCTTCTTGATCCAGTG-1	-4.66044	-0.0560647	I
CCTTGACCACTTTATT-1	6.32415	1.32055	IIB
CCTTTAAGGGAGCACT-1	-1.35656	-0.960125	IIA
CCTTTCAATGAAGAAA-1	5.66581	-1.17354	IIB
CGAAACGCAATTCATG-1	-6.05067	2.94604	I
CGAACAGTATGGGCGT-1	-5.5361	-1.01834	I
CGAACCCGCATGCGTC-1	4.69795	0.00585473	IIB
CGAAGCTATAAATTCA-1	-5.8976	1.67682	I
CGAAGTTGCTCTGTGT-1	6.5995	1.14751	IIB
CGAATGACGCATAATG-1	2.5573	2.97955	IIA
CGACAATTTGATCTAA-1	3.76621	-2.75549	IIA
CGACACGCTCCGACAG-1	-6.36872	1.94282	I
CGACAGTTCGCGTTAT-1	-1.08004	-1.3175	IIA
CGACTCAGGATGTTAT-1	1.06766	-2.96988	IIA
CGACTTTGTATAGCCT-1	0.80299	-1.99612	IIA
CGAGACCCTAGAGTGT-1	2.32532	-2.75224	IIA
CGAGAGATGTGAACCT-1	6.25414	1.03774	IIB
CGAGAGCTTTCACTAC-1	1.82292	-3.19631	IIA
CGAGAGGGTAGCCGCG-1	2.44189	-3.39498	IIA
CGAGATTTCGCTCGGG-1	-7.61223	2.48191	I
CGAGCTGGGCTTTAGG-1	-7.24146	2.21125	I
CGAGGAGCTTCCATAT-1	3.67754	-0.437538	IIA
CGAGGATCGGGAACGA-1	-6.39667	2.34895	I
CGAGGCTAAATATGGC-1	4.3361	-2.81726	IIA
CGAGGGACTGCGGTCG-1	-6.84934	1.46669	I
CGAGGGTATCCAGGTG-1	-2.82284	3.46135	I
CGAGTACTAAAGAGGA-1	6.21735	1.02387	IIB
CGAGTGAAGGTACCAG-1	1.69255	-2.65269	IIA
CGAGTTCTGTCCCACC-1	-4.61024	-1.15082	I
CGAGTTTATCGGACTG-1	-0.25454	-2.52008	IIA
CGATAATACTCAGGTT-1	-0.143258	-0.220968	IIA
CGATACCTCGCGGACA-1	-6.5881	2.14864	I
CGATAGTCGTACTGCA-1	-5.02834	1.86171	I
CGATCCGACCCAGTGC-1	-2.24941	-0.606196	I
CGATCCTCGCAACATA-1	0.597516	-0.533394	IIA
CGATCTGTTGGAGGAC-1	3.35968	-0.484625	IIA
CGATGGACCCTACGCC-1	1.72878	-1.61033	IIA
CGATTAAATATCTCCT-1	-1.10468	-0.967149	IIA
CGATTCGCCTGGCTGC-1	-6.18073	-0.560469	I
CGCAAACACGAGTTAC-1	-5.0964	2.68806	I
CGCAATTACTTTCGGT-1	4.91	1.72826	IIB
CGCAATTAGGGTAATA-1	-5.83518	-0.821412	I
CGCAATTCTACAATAA-1	4.81556	-1.12011	IIA
CGCACATGTCCACTAC-1	-1.31779	-1.72964	IIA
CGCACGTCTGTTTATG-1	2.7068	-0.0529133	IIA
CGCACGTGCGCTATCA-1	-6.94279	1.13533	I
CGCAGATCTTCACCCG-1	-7.63429	2.47753	I
CGCAGGCGATCCAAAC-1	4.43955	-3.32809	IIA
CGCATCCATCAGCCAG-1	1.73425	-1.43501	IIA
CGCATGCCGAATGCGT-1	3.58147	-2.2098	IIA
CGCATGGTGCGATGCT-1	-2.27039	2.85826	I
CGCATTAGCTAATAGG-1	-3.04174	3.0788	I
CGCCATCCGATTATGA-1	-5.22778	2.28656	I
CGCCCAGCACGCCTAG-1	-0.387996	-2.01691	IIA
CGCCCAGCGTTTCACG-1	6.41952	1.26449	IIB
CGCCCGCTTCCGTACA-1	3.36287	-0.801762	IIA
CGCCGCCCATGCCTGT-1	0.138211	-2.66796	IIA
CGCCGTCTACCCATCG-1	5.8055	-0.280974	IIB
CGCCGTTCAGCATAGT-1	-4.23493	1.58881	I
CGCCTCCCTCCTCTAT-1	-0.863956	-2.18344	IIA
CGCCTGGCCTACGTAA-1	-6.21447	1.86008	I
CGCCTTTAGCATGCTC-1	2.43329	-2.34917	IIA
CGCGAAGTGGCATACT-1	2.93058	1.95907	IIA
CGCGACCGCGACAGAT-1	2.47211	-4.12806	IIA
CGCGCAAATGTCCAGA-1	-6.57686	2.71483	I
CGCGCATGTTTGATTG-1	-5.61657	0.0801085	I
CGCGCCCGACTTAATA-1	-1.0197	-1.04534	IIA
CGCGGCTCAACTTGAA-1	1.40854	-0.391228	IIA
CGCGGGAATTAGGCAG-1	-2.95476	3.72041	I
CGCGGTAAGTCTAGCT-1	3.54153	-0.273315	IIA
CGCGGTCACAAACCAA-1	0.034609	2.0893	IIA
CGCGTTCATGAAATAC-1	5.38188	1.62824	IIB
CGCTACGGGACATTTA-1	-4.67133	0.852813	I
CGCTAGAGACCGCTGC-1	1.70837	2.44295	IIA
CGCTATTCTTAGGCTC-1	2.52818	1.19494	IIA
CGCTCGACATAATGAT-1	-6.52172	2.48633	I
CGCTCTCCGTAGATTA-1	4.65196	-2.90465	IIA
CGCTGGTGACTACCCT-1	1.37018	-0.682089	IIA
CGCTGTGACGCCGCAC-1	-3.31194	3.23168	I
CGCTGTGTGGATGTTG-1	1.64395	-1.56424	IIA
CGCTTAGTATTGATAC-1	3.21083	-0.283636	IIA
CGCTTCGGTCTAAGAC-1	-4.95594	0.114285	I
CGCTTTCATACCGGTG-1	-7.08308	2.84553	I
CGCTTTCTTGCATTCG-1	2.11491	-2.81714	IIA
CGGAAAGAATCAAACG-1	-5.34869	0.449687	I
CGGAACGTAAACATAG-1	-5.29274	0.897296	I
CGGAGCAATTTAATCG-1	-1.16356	-0.215725	IIA
CGGAGCATGGCGATCC-1	5.34838	-1.70468	IIB
CGGAGTTTGAGAGACA-1	4.38422	-2.6975	IIA
CGGATCCTCAAGGACT-1	1.45978	-2.58966	IIA
CGGCAAACATCGTGCG-1	1.42938	0.983864	IIA
CGGCAATAAGATCGCC-1	-0.0937814	3.88911	IIA
CGGCAGGGTCGGGTTG-1	-4.53253	2.32078	I
CGGCCACGCACAAAGT-1	-2.55857	3.33931	I
CGGCCAGAGCGACCAT-1	2.27709	1.75219	IIA
CGGCCCAACCTGTAGT-1	3.55735	-0.277595	IIA
CGGCCCAGGTATATCC-1	1.20079	-2.26572	IIA
CGGCGCCATCAATCCC-1	1.42451	-2.72536	IIA
CGGCTCTAAAGCTGCA-1	-6.9574	3.13083	I
CGGGAATATAGTATAC-1	-5.40602	-0.53258	I
CGGGAATTTATGTAAA-1	5.18124	-2.54775	IIA
CGGGAGCTTCAGTGTA-1	6.67394	1.64352	IIB
CGGGATCAATGTAAGA-1	5.9606	-0.642796	IIB
CGGGCAGCTAAACCGC-1	2.87847	1.23967	IIA
CGGGCCTTCTTTGTAA-1	4.59767	-2.42874	IIA
CGGGTGTACCCATTTA-1	5.37471	0.486191	IIB
CGGGTTTGTTAGGGCT-1	5.02217	0.426231	IIB
CGGTACTAGAATCAAA-1	-1.74107	-0.717858	IIA
CGGTAGAGGTGCAGGT-1	-5.78647	2.05803	I
CGGTCAAGTGGGAACC-1	-3.30929	3.08078	I
CGGTCCGTCGCAAGCC-1	4.66896	-3.05625	IIA
CGGTCTATCAACCCGT-1	3.86757	-1.85165	IIA
CGGTGAAGACTAAAGT-1	1.93541	-0.569543	IIA
CGGTGCAGATAGAACG-1	-5.65014	2.6057	I
CGGTGCGCGTTGGTCC-1	6.62578	1.6023	IIB
CGGTGGGCTCCAGCCT-1	-7.1521	1.36331	I
CGGTTATCCAACAGTG-1	-5.25252	0.887641	I
CGGTTCAAGTAGGTGT-1	6.40189	0.703683	IIB
CGGTTGACCTGGCATA-1	-2.71458	3.56606	I
CGGTTGAGTATCCTTC-1	3.17897	-3.05877	IIA
CGTAACTTCGACACTT-1	3.15826	-1.91708	IIA
CGTACCTGATAGGCCT-1	-4.61533	1.24428	I
CGTAGAGAGTAATTAT-1	-0.580529	-1.81651	IIA
CGTATTAAGAGATCTA-1	-6.45446	0.180618	I
CGTCACGTCCATTGGT-1	1.33567	-3.37946	IIA
CGTCCTCATCGCGTGC-1	-1.16349	-0.949107	IIA
CGTCGCATGTGAGCCA-1	1.6279	-0.482302	IIA
CGTCGCTTGGTTATAC-1	-4.26465	2.05246	IIA
CGTCGGATAGTGTTGA-1	1.15951	-1.49993	IIA
CGTCGTCCTTCGCGAA-1	-3.92093	-0.817519	I
CGTCTGGAAGGGCCCG-1	3.02361	-2.71422	IIA
CGTGAAGTTAATTCAC-1	0.273892	-0.310937	IIA
CGTGACATTGGGTCGT-1	-4.67442	2.70822	I
CGTGACCAGTCCTCTG-1	3.47116	-3.34812	IIA
CGTGCAGACTGGGACA-1	-5.34541	2.43806	I
CGTGCATTGTCGACGC-1	4.86034	-1.93905	IIB
CGTGCCCTCCCGAAGA-1	4.58197	-1.91351	IIA
CGTGCTTCTACCTAAA-1	4.08994	-2.61296	IIA
CGTGGCCGAATATCTA-1	-5.21482	1.24225	I
CGTGGTACCCAAAGGC-1	-6.57421	3.45662	I
CGTGTATGGGAGCTGA-1	2.70648	-1.38486	IIA
CGTGTCCCATTCGCGA-1	0.790007	-0.656742	IIA
CGTGTCTCGTTACGAC-1	-5.1659	0.573922	I
CGTGTGTTAAACCCTG-1	-5.57076	2.20849	I
CGTTAAACTAGTTAGG-1	5.4487	1.59964	IIB
CGTTAAATACGACCAG-1	-5.56808	2.41703	I
CGTTAATGTCCCGACG-1	2.04297	-3.42891	IIA
CGTTCAAGGAAACGGA-1	-1.90777	2.8607	I
CGTTCAGACCCGCGAA-1	-6.76196	2.27101	I
CGTTCTTCGCACACCT-1	2.54239	-1.15876	IIA
CGTTGAATACCGCGCT-1	6.42129	1.9941	IIB
CGTTGAGCGACCGTCG-1	5.1167	-1.26266	IIB
CGTTGCCCGCGTGGGA-1	-6.83136	3.06058	I
CGTTGTAAGATTGATT-1	-6.75013	1.22311	I
CGTTGTCGGCAATTGA-1	1.45525	-2.58571	IIA
CGTTGTTTCAATTCCC-1	-3.77956	3.09721	I
CGTTTACAAGGCAGCT-1	-5.65443	1.87142	I
CGTTTCACTTCGGGCG-1	6.00804	0.849198	IIB
CGTTTCGCTCATTACA-1	-5.82761	0.95068	I
CGTTTCGGTTATATGC-1	-7.03125	3.71394	I
CGTTTGTGTAGAGGGT-1	1.71719	0.406121	IIA
CTAAAGAATGCCTACT-1	2.09973	-3.02342	IIA
CTAAAGGGAAATAGGA-1	3.50417	-1.57877	IIA
CTAAATCCGGTGTACA-1	3.89927	0.262673	IIA
CTAAATCCTATTCCGG-1	0.698253	2.33975	IIA
CTAACCGCGCGCCCGT-1	2.75048	-2.2839	IIA
CTAACGAAACTTGCTG-1	-5.69167	0.298236	I
CTAACTGATAATCGCC-1	-0.440409	-1.76878	I
CTAACTGGTCCGGTTC-1	-4.11211	-0.745947	I
CTAAGGGAATGATTGG-1	-5.6368	2.52539	I
CTAATTCGCACGCGCT-1	-2.51472	-0.636648	I
CTAATTCTCAGATATT-1	-1.36979	-1.74801	IIA
CTACAAGAAATAACCC-1	5.48341	1.42879	IIB
CTACACTCGCAGATGG-1	5.33917	0.341909	IIB
CTACCCTAAGGTCATA-1	3.36727	-3.79841	IIA
CTACGACTAGCTATAA-1	-2.76847	1.30486	IIA
CTACGCACGGAGTACC-1	-4.1496	0.138333	I
CTACTATCATAGGTTT-1	3.10764	-3.00429	IIA
CTACTATCTTTCAGAG-1	-5.17324	0.879057	I
CTACTCAAGGTATAGT-1	4.26156	-2.90042	IIA
CTACTCTAGGCCCGGC-1	2.01322	-2.24936	IIA
CTACTGCCACCTGACC-1	3.67021	-0.919125	IIB
CTAGATGTGAGTGTAA-1	-7.01732	1.55236	I
CTAGATTTACGACGGC-1	1.83143	-3.07543	IIA
CTAGCATAGTATAATG-1	2.43383	-4.08136	IIA
CTAGCCGATGTTATGA-1	3.28654	-0.00663578	IIA
CTAGGCGCCCTATCAG-1	2.99234	-2.90797	IIA
CTAGGGATAGGGACAA-1	4.20054	0.150375	IIB
CTAGGTCTGAAGGAAT-1	-6.75482	3.38899	I
CTAGGTTCGGACGTGA-1	-4.47682	-0.0817863	I
CTAGTAGAAAGGGATT-1	-6.75444	1.23655	I
CTAGTCACGTCTTAAG-1	3.47238	-0.683944	IIA
CTAGTGAAGGACAGGA-1	0.89138	-2.44778	IIA
CTAGTTACAACCCGGT-1	2.00677	2.16427	IIA
CTAGTTGGGCCCGGTA-1	-6.20913	1.91828	I
CTATAAGAGCCAATCG-1	1.83118	-3.29107	IIA
CTATAGGCGTTGATGT-1	-0.0300575	2.4804	IIA
CTATCGACGAAATACA-1	1.52635	-1.67547	IIA
CTATCGGGTCTCAACA-1	-0.0265293	-1.93209	IIA
CTATGCCCGAATGCAA-1	5.14669	-1.22469	IIB
CTATGGGAAGCGGAAT-1	3.20693	1.21637	IIA
CTATGTCACTAGCCCA-1	3.91041	-3.18834	IIA
CTATTCATGTGTCCCA-1	-3.74487	1.26674	I
CTATTTGCTTGGAGGA-1	2.3632	0.880145	IIA
CTATTTGGTTACGGAT-1	5.6095	-0.0972759	IIB
CTCAAACCACTGCCCG-1	-3.61824	1.39802	I
CTCAACTAACCCGGAT-1	-6.43981	-0.30498	I
CTCACATTTACTAAAT-1	2.69518	1.35338	IIA
CTCACTGTGATACTTA-1	0.631392	-2.78249	IIA
CTCACTTGGCTGGTAA-1	-4.21975	2.00896	I
CTCAGTCACGACAAAT-1	6.0594	-0.111753	IIB
CTCATCACTTAGTGAT-1	0.93416	-2.43897	IIA
CTCATGGTAATTTGCG-1	0.652522	1.01963	IIA
CTCATTGCTCTAACAA-1	2.96779	-2.84591	IIA
CTCATTTGATGGGCGG-1	-5.84744	1.12926	I
CTCCCAATGAGTCGCG-1	5.52018	1.20388	IIB
CTCCCTCCTTTCGATC-1	6.24798	-0.222748	IIB
CTCCGCCCACATGAGG-1	-6.88501	3.48464	I
CTCCGGCCTAATATGC-1	1.8438	2.84681	IIA
CTCCTCCAGCTCACAC-1	4.69637	-3.4596	IIA
CTCCTTTACGCAAGTC-1	3.36081	-3.015	IIA
CTCGAGGTCGAACAGT-1	-6.05164	-0.665705	I
CTCGATATTTGCGAGC-1	2.80171	1.12458	IIA
CTCGCACCTATATAGT-1	-3.36046	-0.80674	I
CTCGCCGAATGTAGGG-1	5.64656	0.100356	IIB
CTCGGGATAACACCTA-1	5.44567	1.32112	IIB
CTCGGGTTCTCTGGCC-1	1.95614	-1.3042	IIA
CTCGGTACCACTGCTC-1	2.45343	2.98327	IIB
CTCGGTCCGTAGCCTG-1	2.36287	1.44686	IIA
CTCGGTTGTCGGCCCT-1	-3.73636	2.14696	I
CTCGTTACGGCTACCA-1	-0.607455	3.50046	I
CTCGTTTCTAATGTTT-1	1.69167	-3.63785	IIA
CTCTAATGCATTGATC-1	1.81297	-2.73587	IIA
CTCTAGCCCTCGGAAA-1	0.556782	1.87378	IIA
CTCTATTTGGCTGCAG-1	5.89108	-0.500142	IIB
CTCTCACAATCGATGA-1	5.5333	1.63154	IIB
CTCTGGACGCCTGGTG-1	6.39967	1.75265	IIB
CTCTTCTATTGACTGG-1	-0.739934	-1.06215	IIA
CTCTTCTGGAAGTTAG-1	2.72195	-1.31278	IIA
CTCTTGTCCCGCTTGG-1	5.85125	1.40809	IIB
CTGAAAGAGATCCGAC-1	2.62047	-3.96318	IIA
CTGAATCCGAGACCTC-1	-5.3691	0.90473	I
CTGAATTTATTGCCAG-1	4.99546	0.0434035	IIB
CTGACTGCGCAGCTCG-1	6.04597	0.458261	IIB
CTGAGAAAGTTCGGCG-1	4.95131	0.802856	IIB
CTGCAAGCACGTTCCG-1	5.45497	-0.9958	IIB
CTGCACAACTACATAT-1	2.65475	-0.508195	IIA
CTGCACCTAGTCCACA-1	2.84684	-0.771971	IIA
CTGCACTCCAGTACAG-1	-3.27516	3.3633	I
CTGCAGAGAATCAGAG-1	-5.44494	1.46312	I
CTGCCAAGGTTGGAAG-1	4.5833	-3.31845	IIA
CTGCCATGCATCACAT-1	6.51646	1.83121	IIB
CTGCCTCATATGCAAC-1	5.20434	1.22254	IIB
CTGCCTTTAATACCTT-1	-0.172912	1.42993	I
CTGCCTTTCTAGTAAA-1	2.18275	-0.685601	IIA
CTGCGGGTGAAATGTT-1	-2.76201	-0.386365	I
CTGCGTTACGATATAA-1	0.346206	-0.888847	IIA
CTGCTGAGGCCACGAA-1	-7.01804	3.50534	I
CTGCTGTCTAACGAGC-1	-1.81411	-0.796599	IIA
CTGCTTGGCGATAGCT-1	5.6193	0.791327	IIB
CTGCTTTATGTCCGCG-1	2.55429	1.03394	IIA
CTGGAAATGGATGCTT-1	-6.35184	1.07115	I
CTGGAAGACACGGTGG-1	1.43913	-3.48082	IIA
CTGGATTTACACTTGA-1	-2.81441	3.05031	I
CTGGCATCCGAATGAG-1	0.96347	-0.450178	IIA
CTGGCGACATAAGTCC-1	2.81847	1.58199	IIA
CTGGCGCACAGGTCTG-1	4.86398	-1.40405	IIB
CTGGCTGATTCATCCT-1	3.34066	-2.82771	IIA
CTGGCTGGTTGTCAGT-1	2.07736	-0.247885	IIA
CTGGGATAAATAATGG-1	2.83745	-3.77829	IIA
CTGGGATACGCTACCC-1	-5.3797	1.52727	I
CTGGGCCTGCTATATC-1	6.47234	1.71566	IIB
CTGGTAAAGTGTGGGC-1	6.04003	1.31186	IIB
CTGGTAACACATAGAA-1	-4.85607	-1.04297	I
CTGGTAACGAGCTCTT-1	-5.84922	0.847708	I
CTGGTTTCGAGCAAGA-1	-0.674388	-1.2888	IIA
CTGTACTTCTTAGCAT-1	-5.06583	0.694831	I
CTGTAGCCATCTCACT-1	4.10264	-2.81695	IIA
CTGTCAAATGGCTCGG-1	1.19101	-2.66275	IIA
CTGTGCAGGGTAGGTC-1	-3.20933	3.49647	I
CTGTGGTCGGGAGATA-1	3.70255	-2.8072	IIA
CTGTTACCCAATCTAG-1	0.970161	-0.397446	IIA
CTGTTCACTGCCTGTG-1	-3.07948	-0.16771	I
CTGTTCATCTCACGGG-1	1.44198	2.281	IIA
CTTAACTTACAGTATA-1	-2.18289	-0.984303	IIA
CTTACACGGTATTCCA-1	3.77931	-0.785554	IIA
CTTACACTGGGAAATA-1	3.56556	-2.6279	IIA
CTTAGCCTTCCACATG-1	-4.77075	-0.97877	I
CTTAGTAGGCCTACAG-1	-7.19979	0.624133	I
CTTAGTGTAGTAGCAT-1	3.55913	-3.51033	IIA
CTTAGTTGAGGAATCG-1	-2.56563	0.852417	IIA
CTTCAACTCCACTTGG-1	2.28131	-3.2506	IIA
CTTCATTGTCAGTGGA-1	-3.00897	3.05011	I
CTTCCGCTCCGTGAAG-1	2.6067	1.42663	IIA
CTTCGATTGCGCAAGC-1	3.94269	-2.77724	IIA
CTTCGGCCAATTGTTT-1	3.4736	-3.28076	IIA
CTTCGTAGATAGGTGA-1	4.87518	1.1511	IIB
CTTCTATGTTGAAGTA-1	6.30207	1.72915	IIB
CTTCTATTAATGCTAG-1	-0.368584	-1.89156	IIA
CTTCTGGGCGTACCTA-1	-7.16216	2.85125	I
CTTCTTACGTCGTATA-1	-6.21117	0.231378	I
CTTGAGTTAGGGTAAT-1	2.40143	1.15707	IIA
CTTGATGACCATCCAG-1	3.10308	0.53507	IIA
CTTGCCCACCCACGCA-1	3.37773	0.372113	IIA
CTTGCCCAGGCTCTAC-1	4.40175	-2.95364	IIA
CTTGGCCAAGCTGGGA-1	4.06252	-1.32072	IIA
CTTGTACTTGTTGACT-1	-7.04343	0.968547	I
CTTGTCAACATTCGAG-1	-5.40791	2.63363	I
CTTGTGCTCACCGATT-1	-2.85629	3.09894	I
CTTGTTGCTGAGTCAA-1	-1.3971	-1.12773	IIA
CTTTAACTTTCAAAGG-1	2.98413	-3.29818	IIA
CTTTAATATTGGTCGA-1	-0.945702	-1.30492	IIA
CTTTACCGAATAGTAG-1	-6.48213	1.07679	I
CTTTAGGAACACTGTT-1	-5.05459	-0.898881	I
CTTTAGTGCTATTATT-1	6.2044	-0.0154055	IIB
CTTTCTGTGCGGGCTT-1	0.392401	1.83068	IIA
CTTTGCATCGCTCTTG-1	-6.2138	1.11535	I
CTTTGGCTTTAGTAAA-1	-6.89315	1.70182	I
CTTTGGGATTGTTGCA-1	2.80674	-3.11353	IIA
GAAACAGATGACCACC-1	5.06472	-0.305677	IIB
GAAACCATGGTGCGCT-1	-5.80694	1.42762	I
GAAACCGAATTACCTT-1	-7.78553	2.00945	I
GAAACCTATACAAATG-1	3.1104	-2.35558	IIA
GAAACTCGTGCGATGC-1	3.48111	-3.87562	IIA
GAAAGAACAGCGTTAT-1	3.85048	-0.581517	IIA
GAAAGCAGTGCACTTT-1	1.51941	-2.90325	IIA
GAAAGTGACTAACTGC-1	5.42713	1.02659	IIB
GAAATATCACCATCAG-1	-3.08626	3.74414	I
GAAATCGCGCGCAACT-1	1.63253	-2.05973	IIA
GAAATGGCGGTGTTAG-1	-5.04396	0.14116	I
GAAATTAGCACGGATA-1	-5.94737	3.03935	I
GAAATTGTCTCTATAA-1	4.12421	-1.59696	IIA
GAACAACTGGGATGAA-1	1.98327	-2.16419	IIA
GAACACACATCAACCA-1	-5.21841	1.10302	I
GAACAGATTACTAAAT-1	-5.33184	-1.02653	I
GAACCCTCTGTGTTCT-1	1.60517	-2.77541	IIA
GAACCTTTAACGATCC-1	-5.94127	-0.231563	I
GAACGACCGAATGATA-1	5.31746	-1.34706	IIB
GAACGATAAGTTAAAG-1	-5.73603	3.0292	I
GAACGCGGGTCACACG-1	6.08743	0.150454	IIB
GAACGTCTCATGGTCG-1	3.01328	-1.60066	IIA
GAACTGTGGAGAGACA-1	1.81194	-2.84377	IIA
GAAGAAACGATATTGT-1	0.676199	0.0280248	IIA
GAAGCCACTGATTATG-1	5.58486	-0.531483	IIB
GAAGCCTGCACATTCC-1	0.203569	1.68374	IIA
GAAGCGTGAGGAATTT-1	-0.390972	3.88957	I
GAAGCTTGCTGACCGC-1	-1.16242	-1.45237	IIA
GAAGGAGTCGAGTGCG-1	-5.8549	1.88823	I
GAAGGCTACCATTGTT-1	-3.16497	3.77732	I
GAAGTCAGTTGCACTA-1	6.48485	0.878075	IIB
GAAGTCTCCCTAGCGA-1	3.01665	-1.80234	IIA
GAAGTGATTTATCGTG-1	-4.08185	2.34353	I
GAAGTGCTGGATAGCT-1	-4.36111	-0.841174	I
GAAGTTTCCACTCAAT-1	-5.00043	0.263318	I
GAATAGACGCGACCCA-1	0.343441	-0.675308	IIA
GAATAGCATTTAGGGT-1	6.29261	1.98938	IIB
GAATAGCCCTGCGGTC-1	3.3387	-3.0125	IIA
GAATAGTGCTCGATTA-1	0.501186	-2.2085	IIA
GAATCGACATGGTCAC-1	4.11153	-1.35819	IIA
GAATCTGAACATTCTC-1	-5.83294	1.84096	I
GAATGCGAATCGGTTC-1	0.783758	0.20556	IIB
GAATGTATGGCAGGTC-1	-1.49205	-1.54621	IIA
GAATGTGGTCCGGATT-1	-7.35352	2.83992	I
GAATGTTGGGTAATCT-1	-3.03275	-0.447036	I
GAATTATAGTGAAAGG-1	-6.73462	0.892774	I
GAATTCACCCGGGTGT-1	-3.33291	0.745375	I
GAATTTCTCGCTGCAG-1	3.05948	-0.975919	IIA
GACAAACATATGCAGG-1	-0.417833	-0.49341	IIA
GACAACGACCATTGAA-1	-1.07938	-0.814536	IIA
GACAACGCAGCTTACG-1	-5.17676	-0.229157	I
GACACAAGGGAAGAAA-1	-5.22387	2.67921	I
GACACTGAGTTCAGTG-1	3.9545	1.01728	IIA
GACACTGGAACCCGAT-1	5.48522	0.420235	IIB
GACAGCCAGACCTGAC-1	-4.9935	0.94085	I
GACAGGCACACACTAT-1	1.081	-2.86892	IIA
GACATCCGTCGAACTG-1	2.81694	-3.2958	IIA
GACATCGATTTATAAC-1	2.65105	-4.08077	IIA
GACCAAACGTTGACTG-1	4.47102	-0.636793	IIA
GACCAGAGCCCTGTAG-1	-0.0757994	-0.233624	IIA
GACCGACGTGAAAGCA-1	1.00056	-0.381017	IIA
GACCGACTGAAGCGTC-1	2.8899	-4.0364	IIA
GACCGCGTCTGACGTG-1	6.28576	0.0205318	IIB
GACCGTGCTGACGGTG-1	-5.98065	1.2544	I
GACCTTCCACGTCTAC-1	-1.81577	3.24881	IIA
GACGACGATCCGCGTT-1	0.218669	-0.317867	IIA
GACGAGGCTAATAAAC-1	-4.08167	0.939971	I
GACGCCGTAAAGGCTA-1	5.2825	-1.92924	IIB
GACGCTTGCTTCTAAA-1	-0.0817376	1.39073	IIA
GACGGGTTGGCCCGTA-1	-1.22603	-1.15276	IIA
GACGGTCAATAGAAGC-1	-1.7658	-0.205521	IIA
GACGTGTAGGGATTAT-1	-6.77689	3.3796	I
GACGTTCGTAAATACA-1	4.98559	1.06596	IIB
GACTAAGATCATGCAC-1	-3.72856	3.15217	I
GACTAAGTAGGCTCAC-1	3.82181	-1.43868	IIA
GACTAGGCCGTTAGGT-1	-5.4801	1.6012	I
GACTCACCCACGTGAG-1	-0.323888	3.39236	I
GACTCCCAGAATAAGG-1	0.296769	-0.30141	IIA
GACTCGCGGGAATGAC-1	-4.80812	0.205803	I
GACTGCAAATCGAGCT-1	-0.462798	-0.376828	IIA
GACTGCACCAGCCCAG-1	5.19318	1.72121	IIB
GACTGCTGGTGAGAAA-1	5.03654	-0.824001	IIB
GAGAACGGTTCTGACT-1	-1.5442	-1.35111	IIA
GAGACTGATGGGTAGA-1	-5.20563	0.0131079	I
GAGACTTCGCGACCGA-1	1.58021	1.26067	IIA
GAGAGGCCTATGTGTA-1	5.89177	0.988665	IIB
GAGAGGGCGCGAGGTT-1	4.00418	0.0824701	IIA
GAGAGGTGCATTCTGG-1	2.89259	0.271487	IIA
GAGATCTGCTTGGCAT-1	-1.27642	-1.88965	IIA
GAGATCTGTCACTCCG-1	2.14969	-2.60603	IIA
GAGATCTTCCATGACA-1	3.21044	-3.61995	IIA
GAGATGACAATCCTTA-1	-7.13938	2.59	I
GAGATGGGAGTCGACA-1	3.62983	-3.01764	IIA
GAGCACCTGTGTCCAG-1	-5.10417	0.819765	I
GAGCACGGCGCCTCTT-1	5.89903	0.289795	IIB
GAGCATCAACAACTTG-1	6.39362	1.48363	IIB
GAGCCAGCTACCTGTG-1	4.19471	-3.91108	IIA
GAGCGAGGGAGTACCG-1	-3.78522	1.8397	I
GAGCGCAAATACTCCG-1	4.43518	-3.92082	IIA
GAGCGCGCACGAGTAG-1	1.71311	-3.6797	IIA
GAGCGGAATGCGGTGT-1	2.46613	1.25775	IIA
GAGCTAAGGGCATATC-1	-6.15987	1.96077	I
GAGCTGTCGTCTCGGA-1	4.80687	0.0870188	IIA
GAGGAATATCTCTTTG-1	-6.63606	3.16496	I
GAGGAATGGAGAGGTT-1	3.86553	-0.449438	IIA
GAGGATAAACAGTGCT-1	0.234639	-0.445803	IIA
GAGGCCTGTTGATACA-1	4.59652	1.64319	IIA
GAGGCTATCAAAGTCG-1	-3.92066	1.77013	I
GAGGGAGTCAGATCGC-1	2.35606	-2.67732	IIA
GAGGGCGCAGCTCTGC-1	4.63534	-2.53342	IIA
GAGGGTAGTAACAAAG-1	5.51194	0.920108	IIB
GAGGTACGCGTGTCCC-1	3.63954	1.07912	IIB
GAGTAAACCGGAAAGT-1	5.13195	1.14137	IIB
GAGTAGATACTAGTTG-1	-0.632286	3.37231	I
GAGTATGCCCGCCTTG-1	-6.96873	0.665929	I
GAGTATGCGCGTGCAT-1	0.976877	-1.34722	IIA
GAGTCAGACCAGAATC-1	0.858897	1.52886	IIA
GAGTCCGCTTACCGGA-1	3.11628	-2.90691	IIA
GAGTGTCAACCAGAAA-1	-5.3485	-0.372431	I
GAGTGTGCGGTACCCA-1	-3.80115	0.704056	I
GATAACTCGCACTGTG-1	5.08283	0.571202	IIB
GATACGATGGGAGTCA-1	5.38477	0.380463	IIB
GATAGAACCCGCTAGG-1	6.25668	0.472554	IIB
GATAGGTAACGTTGAC-1	1.88397	-3.14123	IIA
GATAGGTGTCCCGGGC-1	6.03679	1.24911	IIB
GATAGTGCGAGTAAGT-1	2.1687	-3.84362	IIA
GATATGCGGTAGCCAA-1	2.61884	1.84702	IIA
GATATTGAGATTGGCG-1	-5.55848	2.83602	I
GATATTTCCTACATGG-1	1.32965	-0.501911	IIA
GATCATTCCAAACATT-1	-1.69101	-1.25019	IIA
GATCCCTTTATACTGC-1	-4.90048	-1.02157	I
GATCCGAATATAAGTG-1	5.00435	1.84098	IIB
GATCCGGGAATTAACA-1	-4.13442	0.997825	I
GATCCTAAATCGGGAC-1	2.43792	-0.246288	IIA
GATCCTCGACACTGGC-1	-5.14337	1.67965	I
GATCGACACTATCTGA-1	0.484568	1.33128	IIA
GATCGCGGGCTCTCCA-1	3.41433	-1.70038	IIA
GATCGCTACCCGATTT-1	-1.50553	-1.59847	IIA
GATCGCTATATCTCAG-1	2.05794	2.01126	IIA
GATCGGTGGCCATAAC-1	5.2894	2.0469	IIB
GATCGTGACTGATATC-1	-3.87366	1.9773	I
GATCTCGACGCTGTGG-1	4.83639	1.31845	IIB
GATCTGCTATCTAAGG-1	6.54506	1.78252	IIB
GATCTTGGAGGGCATA-1	-4.45863	3.14571	I
GATCTTTGCAGGGTAT-1	-5.12018	2.24179	I
GATGACAAGTAGGGCA-1	-2.99374	3.78381	I
GATGACGATGATCGCG-1	-3.66859	1.12667	I
GATGAGGAACCTTCGG-1	2.43885	-1.09938	IIA
GATGCGTCCTGCATTC-1	-2.38314	3.72977	I
GATGCTACAAGCGCCT-1	5.5576	-1.58588	IIB
GATGCTACCTTCGATG-1	1.29633	-0.477988	IIA
GATGCTGTATTTCATC-1	-0.237532	3.8785	I
GATGTTCAATCCACGA-1	3.86606	-3.99103	IIA
GATTAACCGAAAGCCC-1	2.80215	-0.282325	IIA
GATTACTGAATTTGGG-1	-3.12332	3.29308	I
GATTCCCTTGTCGCAG-1	-6.31171	0.0826679	I
GATTCCGCGTTTCCGT-1	1.74409	-1.53592	IIA
GATTCGACGGTTCACG-1	-4.99505	1.36773	I
GATTGCTCCAGTTGCA-1	3.25309	-2.88366	IIA
GATTGGGAAAGGTTGT-1	0.810557	-2.86914	IIA
GCAAACCCTACATTAT-1	1.23691	0.025407	IIA
GCAAACCTTGGCCATA-1	2.74227	1.38321	IIA
GCAAACGTCGCCAGGT-1	0.358381	1.76018	IIA
GCAAATATTACGCTTT-1	-5.19822	-0.600677	I
GCAACAGCAGTATGCG-1	-4.30772	1.51969	I
GCAACCACGGCCGCGT-1	2.2082	1.65046	IIA
GCAACGGCTAGTTATG-1	-4.6215	2.13481	I
GCAAGAATTCCTTGGC-1	3.24353	-2.88181	IIA
GCAAGTGCACAGAGAA-1	4.70637	-0.35489	IIB
GCAAGTGTAAAGCATG-1	-3.09732	3.4917	I
GCACAAACGAGGCGTG-1	1.52114	-2.33334	IIA
GCACACACTGGTAGCC-1	2.18532	3.14181	IIA
GCACAGCACGGGCCGA-1	2.95845	-3.31785	IIA
GCACGCCTACTTAGAT-1	2.28255	0.0271815	IIA
GCACGTGGTTTACTTA-1	1.81749	-1.29238	IIA
GCACTGCCTACCTTTA-1	4.6843	-2.70862	IIA
GCAGACCCAGCACGTA-1	-5.79343	2.33688	I
GCAGATCCATAAGACT-1	-6.51729	1.28779	I
GCAGATTAGGGATATC-1	3.96572	-3.04615	IIA
GCAGCACACAGCCCAG-1	5.72061	-1.20682	IIB
GCAGCCTATATCACAT-1	-6.713	3.30356	I
GCAGGACTATAGAATA-1	2.9201	-3.68563	IIA
GCAGGTAGAGTATGGT-1	2.7741	-3.38487	IIA
GCAGTGTGGCTATAGG-1	-3.58401	0.185969	I
GCATAGAGCACTCAGG-1	-4.89281	0.722166	I
GCATCGGCCGTGTAGG-1	4.16594	-3.70122	IIA
GCATGAGGGACGCGGC-1	2.35042	2.90348	IIA
GCATGCTAATAACGAT-1	-5.8416	-0.68045	I
GCATTCAAGGCAACGC-1	2.23225	-3.15169	IIA
GCATTTCCAAGGCTCC-1	2.57293	-2.32542	IIA
GCCAACCATTTCCGGA-1	-7.29932	1.58896	I
GCCAATAGGGCATCTC-1	-6.68014	2.86121	I
GCCACAATTTAAGGAC-1	2.16507	-3.52543	IIA
GCCACTCAGAGCGCGA-1	-5.40683	2.81983	I
GCCAGGAGTAACCGAT-1	-6.04629	0.907899	I
GCCATATTGCACACAG-1	-7.03887	1.41881	I
GCCATCGAGCTGCGTG-1	2.45891	1.11942	IIA
GCCATCGATGCTGCAT-1	5.0262	-1.25707	IIA
GCCCAGATGCTGGAGA-1	-4.20125	0.278031	I
GCCCAGTTGGTATGCC-1	2.2517	0.214168	IIA
GCCCGACTTCTTCCCG-1	0.561459	1.97489	IIA
GCCCGATCTGTGGTCG-1	-0.0515265	3.07148	I
GCCCGCGCGTAAACGG-1	-4.85903	-1.07559	I
GCCCGTAATACCTTCT-1	-7.43473	2.24483	I
GCCCTGAGGATGGGCT-1	-4.73627	-1.0037	I
GCCGAAATTCCTACGT-1	-4.89125	0.812578	I
GCCGATTGGCCAAGCT-1	-6.76848	2.90462	I
GCCGCACTCCGTTTCA-1	0.284581	-1.60402	IIA
GCCGCTTGTGAGAAAC-1	-2.05239	-0.9028	IIA
GCCGGGTTAGGGTCGC-1	4.56528	-0.799235	IIA
GCCGTCGGTTTCGGGC-1	3.69999	-2.21504	IIA
GCCGTGGAAGAAATGT-1	-4.77684	1.51957	I
GCCTACGTTCTGTGCA-1	3.27349	-3.44095	IIA
GCCTAGCGATCTGACC-1	-6.29542	2.19499	I
GCCTATAGTGTCAGGG-1	5.24711	-0.960524	IIB
GCCTATTCCGATATAG-1	5.52357	1.10251	IIB
GCCTCATCTGGAAATA-1	1.22888	-1.88304	IIA
GCCTCCGACAATTCAC-1	-5.2463	-0.126535	I
GCCTCTATACATAGCA-1	3.09725	-3.33489	IIA
GCCTTCAGCCCTACCG-1	3.93947	-0.47352	IIA
GCGAAACGATCGGGAG-1	3.3907	-2.57105	IIA
GCGAAACTTAACTGGA-1	-4.78328	-1.15178	I
GCGAAGAATCTGACGG-1	0.955175	-3.20754	IIA
GCGAAGCCATACCCGT-1	1.34785	0.199805	IIA
GCGACATGTAAACATC-1	4.57418	0.295167	IIB
GCGACCCAACCATCTG-1	-5.33333	1.00975	I
GCGACGATAGTTGTAC-1	-2.56897	3.46938	I
GCGAGAGGCCATGTAA-1	-6.67146	2.88453	I
GCGAGAGTTGCGTCCA-1	0.764341	-2.29255	IIA
GCGAGCGCATGCTCCC-1	1.46005	-0.0860783	IIA
GCGAGGCCCGAGCAGA-1	-0.269284	-2.55807	IIA
GCGAGTTCTGCAAAGA-1	-6.13017	2.75241	I
GCGATTGTTAACGTTA-1	-5.09683	1.32571	I
GCGCAAATATATTCAA-1	2.09739	0.753991	IIA
GCGCAAGAGCGCGCTG-1	3.70117	-2.15875	IIA
GCGCATCCAGTCAGCA-1	-7.48061	1.90898	I
GCGCCGTTCCACGATA-1	-1.95604	-1.09963	IIA
GCGCCTCCCACTCCGA-1	-0.416871	3.87742	I
GCGCGGTCTAGTAACT-1	2.41089	1.2825	IIA
GCGCGTCATTGGTACA-1	-6.70106	1.66206	I
GCGCTAATTGAATAGA-1	-6.10045	0.664891	I
GCGCTATGCCGAGGCA-1	3.27886	1.11718	IIA
GCGCTGATCCAGACTC-1	3.25318	-2.84886	IIA
GCGCTGCTTTGCATTT-1	-6.95255	2.1476	I
GCGCTTAAATAATTGG-1	-4.33422	1.4938	I
GCGGACCGCGTTGTGG-1	-4.72846	2.04894	I
GCGGAGAAACTTCGCA-1	-0.14278	1.209	IIA
GCGGAGAGGGAGAACG-1	1.32213	-0.990647	IIA
GCGGCTCTGACGTACC-1	1.96564	2.2727	IIA
GCGGGAACCAGGCCCT-1	-6.20103	2.14421	I
GCGGGCATTACGATGC-1	-1.26174	-1.44717	IIA
GCGGGCGAGCCTTACC-1	4.1278	-3.63588	IIA
GCGGTGAACTGCGCTC-1	-3.6604	0.709213	I
GCGGTTCCCTATCATG-1	1.17283	-3.12236	IIA
GCGTAAATGGCCATAA-1	5.19925	0.601931	IIA
GCGTCCCTAAGACATA-1	2.50055	-2.55191	IIA
GCGTCGAAATGTCGGT-1	-7.03924	1.29841	I
GCGTCGCCAGGGTGAT-1	3.30078	-4.23064	IIA
GCGTCTCTGCATTGGG-1	4.01439	-2.31929	IIA
GCGTGGTACTGGGTTA-1	4.01853	1.16609	IIA
GCGTTCGGAGACCGGG-1	-6.33541	1.80608	I
GCTAACTGAAGTCTGA-1	-0.846699	-0.492941	I
GCTAAGTAGTTTCTCT-1	2.62611	-3.00511	IIA
GCTAATACCGAATGCC-1	-6.33366	1.02661	I
GCTACAATCGAGGATA-1	4.24984	-2.34513	IIA
GCTACGACTTATTGGG-1	-6.82708	1.6726	I
GCTACTATAGTAGAGT-1	-4.58462	3.01146	I
GCTAGAGTAGAGATGT-1	4.20826	-0.761717	IIA
GCTAGCACCTGGGCCA-1	-7.51757	2.07535	I
GCTAGCAGGGAGTGGG-1	-5.16484	0.772079	I
GCTAGCTTGAATAGCT-1	1.51446	-2.7133	IIA
GCTAGGCACCACGGAG-1	5.53232	-0.325788	IIB
GCTAGTAGAGCTTGTA-1	2.06685	-0.856396	IIA
GCTATACGTCTCGGAC-1	3.14927	-2.01942	IIA
GCTATCATACTCATGG-1	5.89971	-0.125741	IIB
GCTCAATCCGTTTATT-1	3.52809	-3.11699	IIA
GCTCAATGTAATACCG-1	3.30326	1.23669	IIA
GCTCCATGCAAAGCAA-1	5.63055	1.9818	IIB
GCTCCCAGTCGGTCCA-1	-6.89211	0.913025	I
GCTCCGCTCGCTTCAG-1	2.1748	-2.29935	IIA
GCTCCTGACATACTGG-1	2.51876	-2.76128	IIA
GCTCGCTCATGTCCAA-1	5.65506	-1.14538	IIB
GCTCGGAATTTAAAGC-1	0.277119	-0.137218	IIA
GCTCTAAACCCTGACG-1	2.31478	1.10387	IIA
GCTCTATGTTACGTGC-1	5.5144	0.096361	IIB
GCTCTCGGGTACCGAA-1	-1.93072	3.17632	I
GCTCTTTCCGCTAGTG-1	4.96917	1.71178	IIB
GCTGAACTCTCCAGGG-1	0.84734	1.52179	IIA
GCTGAGGCGTGAGTAT-1	1.91274	-1.53269	IIA
GCTGCACGGTTTCTTA-1	-0.449187	-0.31025	IIA
GCTGCTAAGTAGTCGA-1	-7.01123	2.35548	I
GCTGCTCTCCGGACAC-1	2.22135	1.11789	IIA
GCTGGCATATTCACCT-1	6.50221	1.1138	IIB
GCTGGCGGCGCATGCT-1	4.21775	-1.79087	IIA
GCTGTATTACTGGCCC-1	5.17586	-0.170574	IIB
GCTGTTGCTACCGAAC-1	3.75561	-2.91658	IIA
GCTTAATGTAACTAAC-1	-7.28481	1.75213	I
GCTTACGTAGTTAGTA-1	-5.90569	1.7158	I
GCTTATGAAGCAGGAA-1	2.66972	1.82511	IIA
GCTTCCGTCCCTAGAC-1	1.48621	-1.59545	IIA
GCTTGAGTGACCTCTG-1	2.58163	-0.892159	IIA
GCTTGATGATAATCAG-1	2.75754	-1.61311	IIA
GCTTGGATCGATTAGG-1	-4.4405	0.916872	I
GCTTTACACAACTGGG-1	-3.16017	3.53819	I
GCTTTCAGAGGAGGTG-1	-4.40142	-0.332624	I
GGAAACCTTGTTGAAT-1	5.6407	1.28373	IIB
GGAAACTAAATGGGCC-1	-2.00408	-0.993468	I
GGAAAGTGCCCATGCC-1	-4.70989	0.456244	I
GGAACCGTGTAAATTG-1	-0.184058	-0.405117	IIA
GGAACTTTGGCGATTA-1	-3.83375	1.58508	I
GGAATGCGCTAGCGTG-1	2.21895	-2.27392	IIA
GGACAACCATGAAGCC-1	3.63151	-2.25864	IIA
GGACACAAGTTTACAC-1	-3.67772	1.78278	I
GGACCAACAGGATAAC-1	3.16082	-2.88551	IIA
GGACCTACGGTAACGT-1	3.34066	-3.95674	IIA
GGACCTCTAGGCCGCC-1	1.12268	-1.05461	IIA
GGACGGGCGACCAACC-1	1.55403	-1.383	IIA
GGACTCGACAGCGCAT-1	2.74862	0.22077	IIA
GGACTCGTGAGTGGTC-1	-3.1164	3.83055	I
GGAGAAGTCATTGGCA-1	5.18583	-2.02049	IIA
GGAGACCAATGTGCTT-1	-6.60964	3.07436	I
GGAGACGACACCTTTG-1	-3.24137	0.405165	I
GGAGCAACATTTCAAG-1	6.06207	-0.77693	IIB
GGAGCACCAAGAACTA-1	5.65441	-0.246052	IIB
GGAGCGAGGCCTACTT-1	4.26979	-2.84136	IIA
GGAGGCCGAAGTCGTC-1	2.99372	-3.72369	IIA
GGAGGGCTTGGTTGGC-1	-0.753762	-1.70503	IIA
GGAGGGTCAAGTAAGA-1	5.97592	0.670522	IIB
GGAGTGCCGCCCTGGA-1	2.03044	1.20817	IIA
GGAGTTGATTCTGTGT-1	0.328087	-0.89418	IIA
GGATCATCCCGTACGC-1	-5.73716	1.64151	I
GGATCCGGAATATACT-1	3.65005	-3.065	IIA
GGATCTTACTGCCCTT-1	-4.60286	2.38533	I
GGATGAAGATCGCTGA-1	2.29105	-3.0677	IIA
GGATGACGCGAGTTTA-1	-1.54477	-1.5256	IIA
GGATGGCTTGAAGTAT-1	3.47506	-2.67421	IIA
GGATGTCCTTACCGCA-1	2.61792	1.68627	IIA
GGATTCCGCTATACCC-1	3.13697	-2.31656	IIA
GGATTGCTGTGACTCC-1	2.65614	1.72778	IIA
GGATTTCACTTCTATA-1	3.4742	-3.61717	IIA
GGCAAAGGCGCCAATA-1	3.33495	0.304077	IIA
GGCAAATTACTTTACT-1	1.38796	-3.05438	IIA
GGCAAGCCCATAGTGG-1	1.2357	1.84351	IIA
GGCAAGGCGAAATAGC-1	1.18439	-2.72128	IIA
GGCAATAGTCAATGAG-1	-6.94658	3.37087	I
GGCACGCTGCTACAGT-1	-4.37498	-0.960837	I
GGCACTCCACTGGGCA-1	-4.46147	0.668202	I
GGCACTGCGGTGGTTT-1	3.80397	-0.236861	IIA
GGCATACAGGTAGCGG-1	0.944246	-1.55166	IIA
GGCATATCGGTTCTGC-1	-6.45748	3.58019	I
GGCCCGGAGCATGTCT-1	6.03777	-0.140827	IIB
GGCCCGTATACCATGC-1	-6.88633	0.580537	I
GGCCCTCACCCACTTA-1	3.43857	-1.38951	IIA
GGCCGCAGGAACCGCA-1	-4.96153	0.0802864	I
GGCCGGCGTCTGCTAT-1	2.15725	1.68453	IIA
GGCCGTTTGGGTTTCA-1	-6.44508	-0.213387	I
GGCCTGCTTCTCCCGA-1	5.71852	1.10995	IIB
GGCGAAATCTAACTTG-1	-5.70459	1.61305	I
GGCGCAGGACATCTTC-1	0.745579	-0.880345	IIA
GGCGCATGAATTGATG-1	2.01217	2.62724	IIA
GGCGCGGAGATCTTTC-1	-4.94588	0.381081	I
GGCGCGTTCGAGTTTA-1	1.71413	-0.948674	IIA
GGCGCTTCATTCCCTG-1	2.37797	-3.98197	IIA
GGCGGAGTAATATTAG-1	2.97385	-2.03069	IIA
GGCGGTAGGATCATTG-1	1.43148	-1.92247	IIA
GGCGTAGGGAAAGCTG-1	-5.88588	-0.302034	I
GGCGTCCTATCCGCTG-1	5.75632	-1.44681	IIB
GGCTAAAGGGCGGGTC-1	-7.04469	1.23496	I
GGCTACTATACACTCC-1	-6.28337	0.927827	I
GGCTATTAAGTTGTAT-1	1.22278	-3.14992	IIA
GGCTCCTCCACCTGTT-1	-5.26322	-1.08868	I
GGCTCGCGTTGAGGTA-1	-5.99724	1.11483	I
GGCTCTGCTCCAACGC-1	-6.96191	3.59941	I
GGCTGAAATAGCAAAG-1	3.34437	-2.58615	IIA
GGCTTTCAATAAGGGT-1	2.14319	2.95078	IIA
GGGAAAGAATGCCAAC-1	3.98579	-1.31814	IIA
GGGAACGGGAGGTTAG-1	-5.83943	2.66395	I
GGGAACGGTTTCAGAT-1	3.49267	-0.413789	IIA
GGGAAGACGGTCTGTC-1	-0.889881	3.50297	I
GGGAAGGGCTTTCTCA-1	-5.09036	1.48708	I
GGGACCCGTATATCTT-1	0.822951	1.18985	IIA
GGGACTGCATAGATAG-1	5.11542	-0.798405	IIB
GGGAGAACTCACAGTA-1	1.0707	-0.35392	IIA
GGGAGCGACCGTAGTG-1	4.04411	-0.948066	IIA
GGGAGGATGCCCGAAA-1	4.92012	0.269857	IIB
GGGAGTTAATGAGGCG-1	-6.38703	0.947724	I
GGGATGGTCGTAACCG-1	-5.46644	0.900218	I
GGGATTTACCGCACCT-1	-0.506193	-1.50172	IIA
GGGCACGTAGTACTGT-1	-6.22104	3.21884	I
GGGCAGAGCAATCGTT-1	2.40897	-3.97917	IIA
GGGCAGTCAACGCCAA-1	0.868803	-0.772456	IIA
GGGCCCGTCTTAAACA-1	1.82458	-2.5807	IIA
GGGCCGGCCGAAGTAC-1	2.37865	1.03779	IIA
GGGCGATATGTGTGAA-1	-5.60147	1.12832	I
GGGCGCAGCGTTACTC-1	-1.25064	0.184903	IIA
GGGCGGCAAATGAATT-1	-5.47626	1.26594	I
GGGCGGGTTCCCTACG-1	-4.08352	-0.321473	I
GGGCGTACATTTATAT-1	-0.294092	3.7819	I
GGGCGTCACCACGTAA-1	1.06275	-0.213171	IIA
GGGCGTCCACTGGCTC-1	-6.6518	2.10206	I
GGGCGTGGTTTCCCAG-1	2.81803	-2.44509	IIA
GGGCGTTTACATTCAT-1	3.6247	-3.67162	IIA
GGGCTATGATCGATGG-1	2.21163	2.82383	IIA
GGGCTCATCGAACCCA-1	5.72927	1.49266	IIB
GGGCTGCCTAGGGCGA-1	-4.59012	-0.198676	I
GGGCTGGTTAGTCGCG-1	2.51645	-1.24009	IIA
GGGTACTTCATGAACT-1	3.13473	0.300613	IIA
GGGTATGTATGCACTT-1	3.771	-2.88402	IIA
GGGTCACCGTGACGGT-1	-4.4257	3.20597	I
GGGTCAGGAGCTAGAT-1	2.97413	-3.10251	IIA
GGGTCGTGGCAAGTGT-1	-5.33007	2.53352	I
GGGTCTATCGCTTTCC-1	5.44693	-0.901108	IIB
GGGTGACACCTTAACT-1	4.34315	-3.34904	IIA
GGGTGCATATGAAAGC-1	3.77242	-3.41871	IIA
GGGTGTTTCAGCTATG-1	-6.89282	2.64282	I
GGGTTAACATTTGAGT-1	0.0276268	1.42654	IIA
GGGTTTAGGATAGGAT-1	-4.40781	-0.800292	I
GGTAAACTCTGCGCTG-1	2.99395	-2.73222	IIA
GGTAACCGGGAGGATA-1	-3.87817	1.80345	I
GGTACAAACATGCTAT-1	2.52382	-4.16725	IIA
GGTACACCAGATTTAT-1	-7.14293	1.8073	I
GGTACCATTAAGACGG-1	-5.15358	0.112825	I
GGTACGTTGCGGCCGG-1	6.48331	1.40012	IIB
GGTAGAAGACCGCCTG-1	2.2586	1.96942	IIA
GGTAGACCGTTGGGCG-1	5.1876	-1.21675	IIB
GGTAGTGCTCGCACCA-1	5.75725	-0.597398	IIB
GGTATAGTGACACATA-1	3.17072	-1.62365	IIA
GGTATTGCCGAGTTTA-1	0.998616	2.27995	IIA
GGTCAAGACTACTTCG-1	5.92936	-0.782747	IIB
GGTCAGTGGGTCCCAC-1	-6.44237	2.65117	I
GGTCGGATAAACGGCG-1	5.17189	-1.35129	IIB
GGTCGGCCAGGAGCTT-1	-0.244678	-1.10705	IIA
GGTCGGTCGTCCACAG-1	4.71281	0.00182784	IIA
GGTCTCCGTCCAGGTT-1	4.0256	0.452454	IIA
GGTCTCTGAATGGACT-1	-3.35197	0.683103	I
GGTCTGAGAATCTGGA-1	-1.29618	-0.987974	IIA
GGTCTTGAGCGCTCTT-1	3.98859	-2.60788	IIA
GGTGAAGTACAGGGAT-1	4.86477	-1.65126	IIA
GGTGATAAGGAGCAGT-1	-3.7243	1.67975	I
GGTGCATAAATGATTA-1	2.29144	3.19156	IIA
GGTGCGGATAAGTGGC-1	-0.817708	-1.60836	IIA
GGTGCTGGTACACATT-1	2.98168	-2.19796	IIA
GGTGGACTGCTCTGGC-1	-1.04072	3.44827	I
GGTGTAAATCGATTGT-1	2.9975	-2.71887	IIA
GGTGTAGGTAAGTAAA-1	3.209	-2.38222	IIA
GGTTACCACCCTCGGG-1	3.93893	-1.63254	IIA
GGTTACCCGACACTTT-1	4.86223	0.951726	IIB
GGTTAGCTATATGTCT-1	1.26432	-2.84926	IIA
GGTTAGGCTTGGAGAA-1	2.53016	-2.99656	IIA
GGTTCTACTCGTCTGA-1	3.01804	-0.747983	IIA
GGTTTAATTACCATCG-1	-1.77119	2.60041	I
GGTTTAATTGAGCAGG-1	5.78411	-1.15126	IIA
GGTTTACAATCTCAAT-1	3.56166	-3.98742	IIA
GGTTTAGCCTTTCTTG-1	-5.28871	0.72673	I
GGTTTCAATCGGTCAG-1	-0.795901	3.29149	I
GGTTTGTGACCTGAGG-1	5.32775	-1.77851	IIB
GTAACATCTAAGATAA-1	0.129409	1.88959	IIA
GTAACTGCCCAAGGAG-1	-6.13407	0.170261	I
GTAAGCGGGCAGTCAG-1	-2.33362	-0.5662	I
GTAAGTAACAGTCTGG-1	3.00593	-4.20092	IIA
GTAAGTAGGGTATACC-1	-6.83116	1.76719	I
GTAAGTCCACACTCTA-1	4.37056	-1.30866	IIA
GTAATAAAGGGCTCCC-1	-4.62623	0.655492	IIA
GTAATCTGATTCTTCG-1	-5.60874	1.26712	I
GTACACTTACCTGAAG-1	-3.11398	3.73483	I
GTACAGAGGCAAGGGT-1	4.37417	-1.76228	IIA
GTACGAGATTGCGACA-1	-4.83111	-0.741821	I
GTACGCTTCATTGCAC-1	5.47263	0.970246	IIB
GTACGTTTGCCCGTCA-1	-5.39417	0.614128	I
GTACTAAGATTTGGAG-1	0.848522	-3.12142	IIA
GTACTCCCTTATCGCT-1	-5.60709	-0.293215	I
GTACTCCTGGGTATGC-1	0.189754	-2.36628	IIA
GTACTGGAGTTAGACC-1	4.06741	-0.476693	IIA
GTAGACACGCCTGACT-1	0.815295	-3.18554	IIA
GTAGAGGGAGACAAGT-1	2.01725	3.22255	IIA
GTAGCCAAACATGGGA-1	2.53996	0.754621	IIA
GTAGCGGCTATACACT-1	3.07232	-2.37906	IIA
GTAGCTCCGGGAGGCT-1	-7.07872	1.77364	I
GTAGCTTCCTCTTGTT-1	2.39921	1.60824	IIA
GTAGGTGATCCGTGTA-1	5.04227	0.224371	IIB
GTAGTCGCGGGAATCA-1	-3.8515	1.08625	I
GTAGTCTACGATATTG-1	-0.498241	-2.36976	IIA
GTAGTGAGCAACCTCA-1	-6.66532	1.09148	I
GTAGTTCGAAGGCGAA-1	-5.52504	2.84113	I
GTATAGGACTCAGTAG-1	1.82297	1.14233	IIA
GTATCAAACGTTAGCT-1	1.20161	1.77801	IIA
GTATCCTTTGGTAACC-1	2.80103	-2.51871	IIA
GTATCTTTCATAACCA-1	2.57458	2.96629	IIA
GTATGTGGGTCTAGTT-1	4.57754	0.799113	IIB
GTATTCTGAGAAACGA-1	6.1516	0.126547	IIB
GTCAACCAGGCCTATA-1	1.66598	-3.55229	IIA
GTCAAGCGGACTCGGG-1	-3.30835	3.44238	I
GTCAATGCTATAATTT-1	1.57335	-1.19751	IIA
GTCACTCTCCAAATCT-1	4.14913	-1.98686	IIA
GTCAGAATAGTCTATG-1	3.03986	1.66673	IIA
GTCATGCACCTCCGTT-1	-3.45877	3.02789	I
GTCATGCGCGAGGGCT-1	3.56971	0.535464	IIA
GTCATGGACATGACTA-1	-0.255085	-0.934894	IIA
GTCATTAGAGCGAACG-1	3.14282	-1.90149	IIA
GTCCAATATTTAGCCT-1	4.26583	-1.74157	IIA
GTCCAGGCACGTGTGC-1	2.63657	1.25114	IIA
GTCCCAACGTAAAGTA-1	-5.3907	0.267701	I
GTCCCGCGACGTTATG-1	-5.56247	-0.769343	I
GTCCGGACCTGAAATT-1	0.195888	-2.14378	IIA
GTCCGGCTGAATTGCG-1	1.51617	-2.81363	IIA
GTCCGGGTTCACATTA-1	2.18711	3.09649	IIA
GTCCTACGAATAGTCT-1	4.95813	-2.9437	IIA
GTCGCCGTTGTGTGTT-1	2.80492	-1.73559	IIA
GTCGCGTAACCCGTTG-1	-5.26089	-0.748517	I
GTCGGATATCTCAGAC-1	1.08391	1.45579	IIA
GTCGGATGTAGCGCGC-1	-0.0482609	-1.9662	IIA
GTCGGGAAGCAGAAAC-1	4.85505	-0.532345	IIB
GTCGGGTGAAGTACCG-1	3.21597	-0.186147	IIA
GTCGTACCATCTCGGG-1	-4.57052	3.3062	I
GTCGTATTGGCGTACA-1	4.41539	-2.26919	IIA
GTCGTCTGGTTGGCTA-1	5.56715	0.808493	IIB
GTCGTGTCTGGTCATC-1	2.46606	-2.65103	IIA
GTCGTTATTCGCTTAT-1	-0.366123	3.33405	I
GTCTAGTGAGCCGCTT-1	-4.68458	0.494379	I
GTCTATCTGAGTTTCT-1	4.49311	-3.30225	IIA
GTCTATTGCATGCTCG-1	-4.71542	-0.417729	I
GTCTATTGGTTCCGGT-1	3.35876	-1.55113	IIA
GTCTCAAGGCCCGGCT-1	4.90856	-2.73992	IIA
GTCTCCCGAGTCCCGT-1	2.52577	-3.20793	IIA
GTCTCCGCCTCAATAC-1	-2.06405	2.65774	I
GTCTCGACTAAGTTTG-1	-0.625378	1.03336	IIA
GTCTCGATCTGCTTTC-1	4.56496	0.163566	IIB
GTCTGGGCGGTCGAGA-1	-5.33355	2.06043	I
GTCTTACCACGCCAAG-1	4.23705	-1.01319	IIA
GTCTTGAGGAGCAGTG-1	-5.6428	2.03391	I
GTCTTGTAGCTATTCA-1	-4.70233	3.16141	I
GTGAAACGGCGCCACC-1	1.50148	-0.0534316	IIA
GTGAACTCCCATTCGA-1	-6.60115	0.0529138	I
GTGAAGATTTCAAGTG-1	1.80959	0.129214	IIA
GTGAAGCCGTATAGTC-1	0.431603	1.74665	IIA
GTGACAGCTTCCCACT-1	1.30484	-1.10863	IIA
GTGACGAGGGTGACCC-1	-7.78575	2.28064	I
GTGACGCAGGTTTCAT-1	-4.19563	-0.940701	I
GTGACTTCAGTAGTGC-1	3.83727	-3.90086	IIA
GTGAGATAACCTTATA-1	2.24055	2.48911	IIA
GTGAGCGTGCTGCACT-1	-2.68942	3.76315	I
GTGAGGACACTTAAGG-1	-4.82778	-0.916522	I
GTGAGTCGACTAATAG-1	-5.82578	0.643518	I
GTGAGTGGTACAACGC-1	1.85509	-1.65087	IIA
GTGATCAAGCGTGCAC-1	3.822	-0.479117	IIA
GTGATCACTAACGCCT-1	-6.21429	1.278	I
GTGATCATAGATCTGC-1	3.13593	-0.878809	IIA
GTGATCCTTGTCATGA-1	-6.6878	1.07761	I
GTGATTCGCCGCTCAA-1	-4.82617	-0.0736476	I
GTGCACCAGCTTCAAC-1	2.00685	1.04717	IIA
GTGCACGAAAGTGACT-1	-7.00918	3.60438	I
GTGCCATCACACGGTG-1	-5.747	1.64826	I
GTGCCCGTTCGGATTC-1	-0.0490456	-0.821883	IIA
GTGCCGCTTCAAAGGT-1	3.63649	0.933135	IIA
GTGCCTGAGACCAAAC-1	-4.70137	-0.145147	I
GTGCGAAATCGAACAC-1	3.90446	-0.0806142	IIA
GTGCGACAGGGAGTGT-1	5.66986	-0.913039	IIB
GTGCGGGTCTCCAAAT-1	-5.22761	0.238855	I
GTGCGTGTATATGAGC-1	-2.49559	3.5295	I
GTGCTCAAGTACTGTC-1	2.96415	-1.16767	IIA
GTGCTTACATCAGCGC-1	6.27326	-0.0307974	IIB
GTGGAACCTACATGCG-1	1.98146	-2.15768	IIA
GTGGACCAACCCGATT-1	5.97158	-0.884823	IIB
GTGGACGCATTTGTCC-1	1.97595	-3.54835	IIA
GTGGAGTCGGCGGTTG-1	1.52612	-1.6884	IIA
GTGGGAACAAACCGGG-1	-3.68959	2.98251	I
GTGGGCTTAGACACAC-1	4.09537	-2.96548	IIA
GTGGTATAGTCTGCCG-1	3.38362	-2.44074	IIA
GTGGTGGCCAAGTGAA-1	5.16762	-0.738338	IIB
GTGGTTACTTCTTTCG-1	-5.00856	-0.46334	I
GTGGTTTCCGCCTTTC-1	-3.4692	-0.0974671	I
GTGTACCTTGGCTACG-1	-7.27225	1.40623	I
GTGTATATCAGCGGGC-1	-4.65992	-0.300048	I
GTGTCAGTGTACGTGG-1	3.37045	-2.71157	IIA
GTGTCGTATAGCGTTC-1	4.46297	-3.73101	IIA
GTGTGAATAACTTAGG-1	-2.42642	3.41782	I
GTGTTACTATGCGTCC-1	-1.7115	-0.870319	IIA
GTTAAAGTAGGACTGG-1	-5.64561	2.73391	I
GTTAACATCACTTAAA-1	-4.00382	0.442051	I
GTTAACTATGTTGTCA-1	-5.5955	-0.477384	I
GTTAAGGGTGCGATGT-1	6.37443	1.17224	IIB
GTTAAGTTAGAGTGGG-1	2.51234	-3.29075	IIA
GTTAATAGCGTCATTA-1	-4.07555	0.847018	I
GTTACAATTGGTGACG-1	-0.568461	0.899785	IIA
GTTACCAAGGCGTACG-1	1.35188	0.457263	IIA
GTTACCTACAACTTGC-1	3.75108	-1.68394	IIA
GTTACTTTGGGCCTAG-1	4.35152	-3.74964	IIA
GTTAGCCCATGACATC-1	-5.36672	1.20341	I
GTTAGCCGTAAATCAA-1	3.89219	-2.93216	IIA
GTTATAATACGGTGAA-1	2.56354	1.69498	IIA
GTTATATCAGGAGCCA-1	1.49348	1.24379	I
GTTATATTATCTCCCT-1	1.81027	1.68306	I
GTTATCAAGCTATCGA-1	3.44163	-3.55404	IIA
GTTCACAGGAGTCTAG-1	3.47408	-2.07622	IIA
GTTCAGTCGCCAAATG-1	1.58884	2.24303	IIA
GTTCATCGTTTGGCTG-1	-2.6509	3.46954	I
GTTCCAGTCTGACCAT-1	4.8532	-2.16223	IIA
GTTCCGTCCGCCTGCA-1	2.99274	1.27669	IIA
GTTCGCCATAAGTGCC-1	1.81963	-1.97578	IIA
GTTCGCTGAGACGTCT-1	5.05574	1.36201	IIB
GTTCGGAGCACTCAAC-1	1.13034	-2.6301	IIA
GTTCGGATCGGGAACA-1	-6.64239	1.38482	I
GTTCGGGCGTACCATT-1	-0.761711	-1.03587	IIA
GTTCGTCTAAAGAACT-1	0.906722	-0.766328	IIA
GTTCGTCTGGGTCCCT-1	1.94959	-1.52344	IIA
GTTCTTCCCTCGATGT-1	-7.37859	3.49657	I
GTTGAACCGGTTCCAT-1	-5.51051	1.18626	I
GTTGAGTCCCGCCGGT-1	2.12889	0.934778	IIA
GTTGCACGGAGTTTCG-1	-5.35836	0.154374	I
GTTGCGCTAACATTAC-1	-4.83506	1.66842	I
GTTGGACCGCATCAGG-1	1.04383	-0.930893	IIA
GTTGGATTCAGTGGCT-1	-6.86882	3.11861	I
GTTGGATTGAGAACAC-1	5.62366	-1.11195	IIB
GTTGGATTTGCGTTGG-1	4.02246	-3.78262	IIA
GTTGGTCATGCTATCC-1	3.5536	-2.35285	IIA
GTTGTAGATTTATGAG-1	0.881817	-0.110017	IIA
GTTGTCGTGTTAGTTG-1	2.48746	1.46701	IIA
GTTTACGTTCCATCTG-1	-3.67396	2.61278	I
GTTTCAAACGAGTTGT-1	0.675133	0.0939759	IIA
GTTTCATATCGTCGCT-1	1.81173	1.1161	IIA
GTTTCCTGGAGGGTGA-1	-5.07852	1.08604	I
GTTTCTAGAGGCGCGG-1	-5.68797	-0.662202	I
GTTTCTGCAGTCTCCC-1	-0.755313	-2.15236	IIA
GTTTGACCAAATCCTA-1	-6.16121	2.55327	I
GTTTGGCCCAAGTTAT-1	2.72993	-0.299157	IIA
GTTTGGGCTTGTGAGC-1	-4.66254	1.7615	I
GTTTGGGTTTCGCCCG-1	2.5811	-3.32267	IIA
GTTTGGTAGGGTCAAC-1	0.237404	1.55597	IIA
GTTTGGTGATCGGTGC-1	-4.10639	2.16799	I
TAAACCCAGGAGGGCA-1	4.63446	0.139494	IIA
TAAAGACAACCCTTTA-1	-3.81736	-0.676946	I
TAAAGCGGTATTTCCA-1	2.64127	1.72066	IIA
TAAAGCGTTAGGAGAA-1	-0.887509	-1.65342	IIA
TAAAGCTGCAATAGGG-1	1.16283	-3.25075	IIA
TAAATCTTTACACCTC-1	3.1187	1.62816	IIA
TAAATGAATCCGTTTC-1	-3.33678	0.963094	I
TAAATTTAGTAACACC-1	-0.931543	3.49163	I
TAACAGCGTTTGTGCT-1	-0.686892	3.29299	I
TAACATACAATGTGGG-1	5.73726	1.21844	IIB
TAACATACACGCGATC-1	-6.42388	1.60678	I
TAACCTACCGTCCGAG-1	-4.47182	1.45445	I
TAACCTAGGGAGTCCA-1	2.46475	-1.98033	IIA
TAACGCTTTGAGAGCG-1	5.3094	0.586886	IIB
TAACTATCGAAGGTCC-1	-0.883555	-1.69707	IIA
TAACTATTACGCCAAA-1	5.19488	-1.90104	IIB
TAACTCATCCGCGCGG-1	-2.68901	3.55195	I
TAAGCGCGAATCAAAT-1	2.36129	-1.64587	IIA
TAAGGCAACATAAGAT-1	3.76269	-1.22338	IIA
TAAGGCATAACATCAA-1	1.60172	0.193601	IIA
TAAGGCCCGTCACCCT-1	5.54957	1.07543	IIB
TAAGGCTGAATCCCTC-1	0.63656	1.04897	IIA
TAAGGGCCTGTCCGAT-1	1.75468	-0.720511	IIA
TAAGTAACATCTTGAC-1	2.06815	-3.06611	IIA
TAAGTCGCCGAGTATC-1	0.754405	0.829724	IIA
TAAGTTGCGACGTAGG-1	-4.76007	1.47696	I
TAATAAACAAGGAGAT-1	4.36111	-0.578285	IIA
TAATACACAGTAGTAT-1	1.91466	-3.13347	IIA
TAATACTAGAACAGAC-1	-5.2412	1.90239	I
TAATAGAACAGAGTTA-1	5.84945	1.59246	IIB
TAATAGCTAAATGATG-1	1.98645	-2.97268	IIA
TAATAGTGACGACCAG-1	-6.20654	2.06461	I
TAATATTGAAATTCGC-1	1.76904	-1.40686	IIA
TAATCGATCCGTACGT-1	6.11372	0.0595928	IIB
TAATTACGTCAGTAGA-1	-4.02825	-0.908315	I
TAATTAGGACATCCGT-1	-1.86895	-0.863301	IIA
TAATTGGAATCGGGAA-1	-4.6468	3.25618	I
TACAACGCACAACTCA-1	1.17563	-2.99913	IIA
TACAAGGGCTTCTTTA-1	-6.92578	1.4193	I
TACAAGTCTCGTGCAT-1	2.32106	3.17233	IIA
TACACCGTCGTTAGTC-1	-4.77727	3.07869	I
TACAGAAACGGTGGGC-1	-0.0181005	-2.44037	IIA
TACATAGGCATACACC-1	-3.58322	-0.143571	I
TACATTTCTAACGTGC-1	1.18772	0.258367	IIA
TACCAAATAGCCCAGA-1	2.28907	-2.21496	IIA
TACCAATAAAGTACCA-1	3.50115	-0.13011	IIA
TACCAGAAGTAGGTTC-1	2.452	-3.18167	IIA
TACCAGGAATCCCGTC-1	2.72689	-2.56766	IIA
TACCGAATAATTGTAA-1	-5.56152	-0.934762	I
TACCGCGGACTTGCAG-1	3.22053	-3.49909	IIA
TACCGGCTCACTGCCC-1	2.47159	-3.58732	IIA
TACCGGTCGTTTCCAT-1	4.62515	-2.69558	IIA
TACCGTAGGTTAACTA-1	-0.125803	-1.43542	IIA
TACCGTGCCTCGGACC-1	-7.48256	2.24881	I
TACCTACTCCCAGTAT-1	4.09017	-3.38423	IIA
TACCTCACGCTTGTAC-1	1.79578	-0.464214	IIA
TACCTCAGTTGTCTGT-1	-4.6129	2.37365	I
TACCTCCACACCAATG-1	6.35958	1.78671	IIB
TACCTTAAGATTTCCC-1	-7.07774	1.85589	I
TACGAACACGACTTCA-1	-2.95889	3.78735	I
TACGACGCTTGCTGCG-1	-5.29307	1.46359	I
TACGACTGCCTCTTAG-1	-0.0659052	-0.686551	IIA
TACGAGAACTTCACGT-1	-5.635	0.471481	I
TACGATGTTGATCATC-1	2.35508	1.90162	IIA
TACGCAGTTCTTTCCT-1	0.924347	-2.75472	IIA
TACGCCATATTCTAAT-1	4.40083	-3.56787	IIA
TACGCCGAGGGTACCC-1	0.808268	-1.50617	IIA
TACGCCTCCATTCCGA-1	-3.08544	0.27419	I
TACGCTATAGAAACCT-1	-2.6584	0.0703152	IIA
TACGCTCGGTATTGGA-1	5.37148	0.534982	IIB
TACGCTGCACGGTCGT-1	5.45371	1.0286	IIB
TACGGAAGCCAAACCA-1	4.75929	-0.442046	IIB
TACGGCATGGACGCTA-1	5.21579	-1.69415	IIB
TACGGGATGCTAGCAG-1	4.26689	-0.300912	IIA
TACGTAAAGCGGAGTG-1	2.32199	-2.32917	IIA
TACGTACTAGTGCTGA-1	2.29231	-0.395344	IIA
TACGTGGGCCCAGGGC-1	1.68395	-3.65562	IIA
TACGTTTACCGGCAAT-1	1.73925	-1.04534	IIA
TACTATGGTTCCTCAG-1	-0.494155	0.000721338	IIA
TACTCCTCTAGTTGAC-1	-6.97369	2.40284	I
TACTCTCCGAACAAAT-1	2.60199	-1.72995	IIA
[truncated: 609 more rows]

## Sheet: c
Figure 4c
Spots id	Row	Column	Type
ACGCCTGACACGCGCT-1	0	0	NA
ACAGGAGGCGCAGCCG-1	2	0	NA
CTAATGCGCCCAACAA-1	4	0	NA
AGTGGGAGTATACACG-1	6	0	NA
CTGTCTGTGGCTGGCT-1	8	0	NA
GACCTGGTCTGGGCGT-1	10	0	NA
CGTCCAGATGGCTCCA-1	12	0	NA
TCGCACTAACGTTTGT-1	14	0	NA
TAGAAACACAATAGTG-1	16	0	NA
GCGATGTCTGTGCTTG-1	18	0	NA
TGGGTTCCCGGACGGA-1	20	0	NA
GTTCAAATCAGATGTC-1	22	0	NA
CGCAATCGATCATTAG-1	24	0	NA
AAATGTATCTTATCCC-1	26	0	NA
CCAATAGATTTCATCT-1	28	0	NA
GTCTTCCTCACCTAAG-1	30	0	NA
CCATACTCGCCTCTCC-1	32	0	NA
GGTATGAAAGAACTGA-1	34	0	NA
CAAACCAGGTCTGCAT-1	36	0	NA
ACAGGTGTGTTGTTGC-1	38	0	NA
TAATTTCCGTCCAGTA-1	40	0	NA
TGTGTCGAAGTCGAGG-1	42	0	NA
CTTTGACGTCGCTTCT-1	44	0	NA
CGACCTACTAGACAAT-1	46	0	NA
TATGACCTTGCGCTGG-1	48	0	NA
TTAGAGGGATATACAG-1	50	0	NA
CCTCAACGATCGCTGT-1	52	0	NA
TGTGCCAGAGGCAAAG-1	54	0	NA
CATACACAAAGTCAGC-1	56	0	NA
ATTTGGAGATTGCGGT-1	58	0	NA
ATTCCCGAAGGTACAG-1	60	0	NA
AAACATGGTGAGAGGA-1	62	0	NA
GGACAAGCCATGATCG-1	64	0	NA
TGTAAGACTGATAAGA-1	66	0	NA
TAGTTTGATCGGTCGC-1	68	0	NA
GGGCGATCCATAGGCC-1	70	0	NA
TCCGCTGGGTCGATCG-1	72	0	NA
ATACAGCGTCCACTGA-1	74	0	NA
CTGTCCTGCGCACTAC-1	76	0	NA
TACCGATCCAACACTT-1	1	1	NA
AGGCAATACGGAGGAC-1	3	1	NA
GCCACCCATTCCACTT-1	5	1	NA
GGTCTTGGTGTTAACT-1	7	1	NA
ATATTATCCCGTATTT-1	9	1	NA
AGCCGCTTGATTAGCG-1	11	1	NA
ACTATCGCCGGCTAAA-1	13	1	NA
CACGTCGGGTTCTAGA-1	15	1	NA
CAGTAGATGATGTCCG-1	17	1	NA
ATTAACACCTGAGATA-1	19	1	NA
GCTGCGCCTCCCACGT-1	21	1	NA
CATGGCTCCCTATGTC-1	23	1	NA
TGGTTATGCTTGCGGT-1	25	1	NA
ACTCTAAACCTGGGAT-1	27	1	NA
GGGCACGAATTGGCCG-1	29	1	NA
GGTGATGAAGGAAGTG-1	31	1	NA
ACGATACCTATCCTGA-1	33	1	NA
GTGGCCTAATATCATT-1	35	1	NA
ACAAGCTATATGGAAG-1	37	1	NA
TGAACTGCTATGACTT-1	39	1	NA
TCCTTCAATCCCTACG-1	41	1	NA
GGATCAGAGCCATCAG-1	43	1	NA
CGTTATCATACTTCCA-1	45	1	NA
GAGTCTTGTAAAGGAC-1	47	1	NA
ATATACATGTATGGTA-1	49	1	NA
TTGTACACCTCGAACA-1	51	1	NA
CGGTACGGCAAACCCA-1	53	1	NA
TGGCTTATGTATAATG-1	55	1	NA
TGCCGTTCTTAATCGG-1	57	1	NA
AAGGGTTTGATTTCAG-1	59	1	NA
CTAACAGCACAATAAC-1	61	1	NA
ATCATTGTACCGCATT-1	63	1	NA
TCCAATGCGTCGCCGC-1	65	1	NA
GTCACTCATGAGCGAT-1	67	1	NA
AGTCGAAACGATTCAG-1	69	1	NA
CGTATTGTTTGGCGCC-1	71	1	NA
TTAGCATCCCTCACGT-1	73	1	NA
TCACGATTAATACGTT-1	75	1	NA
GCCCAGCGACACAAAG-1	77	1	NA
ATTAAAGCGGACGAGC-1	0	2	NA
TGGTGTGACAGACGAT-1	2	2	NA
TACTCACAACGTAGTA-1	4	2	NA
GGCTGGCAGCTTTATG-1	6	2	NA
GCGCTGGCGGAAAGTC-1	8	2	NA
CCCGGCTAGGTGAGAA-1	10	2	NA
GATAGCGTACCACGCG-1	12	2	NA
GGAGTACACATGAGCT-1	14	2	NA
TCTTAACTCGGATGTA-1	16	2	NA
GAAATCTGACCAAGTT-1	18	2	NA
CTGTTGGCTCTTCTGA-1	20	2	NA
GGCCACACGAAAGCCT-1	22	2	NA
GGCTTGGCTCTCACCT-1	24	2	NA
GCTGGCAGGTGCCGTG-1	26	2	NA
TCGTTGACAGGGTCCC-1	28	2	NA
TCAATACAATTGCTGC-1	30	2	NA
CTCACCAGTACAAGTG-1	32	2	NA
CCTGTGAAACCGTAAC-1	34	2	NA
TCGCCCACTGCGAGAG-1	36	2	NA
TGACATATATGACGAT-1	38	2	NA
TACCTATCCCTAGAGG-1	40	2	NA
GTCCCAATCATCCCGC-1	42	2	NA
GCTATGCCAGCTTATG-1	44	2	NA
AATATCCTAGCAAACT-1	46	2	NA
TGTGTGACCATGAATC-1	48	2	NA
GTGGGTACTGAGCGTA-1	50	2	NA
CAGATGTTTGTCCCAA-1	52	2	NA
GCAAGCTGGAAACCGC-1	54	2	NA
TCGAGTCTACGATTCG-1	56	2	NA
CCGGCCGCGAGCATAT-1	58	2	NA
TTGTGCGGAAGCGGAT-1	60	2	NA
TCAGCTTGAGCTTTCG-1	62	2	NA
AAAGAATGACCTTAGA-1	64	2	NA
CGGTTTACTGAACATT-1	66	2	NA
ACGTCGGGCAACTCGG-1	68	2	NA
CGCGTGGGCCTGTGTT-1	70	2	NA
AGCCTTGTCACTGATA-1	72	2	NA
CGTGAACTGACCCGAT-1	74	2	NA
TATAGCTATTATCTCT-1	76	2	NA
GATAAGGGACGATTAG-1	1	3	NA
ATCTATCGATGATCAA-1	3	3	NA
GTTCGGTGTGGATTTA-1	5	3	NA
CGCCAATTATTGCGTT-1	7	3	NA
ATCTAACGTCCCTATG-1	9	3	NA
CGAGCCGAGCACTCGA-1	11	3	NA
AGGACTTATAGGAGAA-1	13	3	NA
GTGTGTCGACGTCGCT-1	15	3	NA
TACATCTTGTTTCTTG-1	17	3	NA
CCTGACAAACTCGCGC-1	19	3	NA
TTGTTCTAGATACGCT-1	21	3	NA
GAAGCCGGGTAAGCTC-1	23	3	NA
ATTGGTAGGATCCGCT-1	25	3	NA
CTCATTCGTGAACATC-1	27	3	NA
ATCGTATTCCGAGAAC-1	29	3	NA
GCAACCCAAGTTGTTT-1	31	3	NA
CGAAGACGGTGAGTGC-1	33	3	NA
GGCAGAGAGATCGGGA-1	35	3	NA
AGCCGCAAATTCAAAT-1	37	3	NA
AAGTCTTCTGTGGCCT-1	39	3	NA
GCATGGGTACTGACGC-1	41	3	NA
TGCCACACTAGAGGAA-1	43	3	NA
CAGTCGGCCTAGATAT-1	45	3	NA
CCCTAGGCAACAAGAG-1	47	3	NA
CCCACTCCACGGTATC-1	49	3	NA
CTTAAGCAGCGAGCCG-1	51	3	NA
GTTTGTTAGCCAAGTA-1	53	3	NA
GATATCAAGCAGGAGC-1	55	3	NA
ACTTCCAGTGGAAGCT-1	57	3	NA
GAGTTCTGTGGGTGCT-1	59	3	NA
GGGCACTATTGACCAT-1	61	3	NA
CCGCGCAAGATACCCA-1	63	3	NA
CCTATTATTCCGGCCG-1	65	3	NA
GAGATCGATCTTACTC-1	67	3	NA
ACTTGCTCTATCTACC-1	69	3	NA
AAATCTGCCCGCGTCC-1	71	3	NA
GTTTCTTGTTAGAGCT-1	73	3	NA
TCGATGTTACGGCCGT-1	75	3	NA
AAGCTATGGATTGACC-1	77	3	NA
GTGCAAATCACCAATA-1	0	4	NA
CGGTAACAAGATACAT-1	2	4	NA
TCTTTCGGCGGGACAC-1	4	4	NA
GGTAACCGGCAAAGGT-1	6	4	NA
GTCAGACAGCGTTGGA-1	8	4	NA
TAGTGCTTGAATCCTT-1	10	4	NA
TAGTCGGGATTCTTCG-1	12	4	NA
GAAGCTCTTTGCTTAG-1	14	4	NA
TTCATAGGGTGTCCAT-1	16	4	NA
ATGTCATTTCCCATTG-1	18	4	NA
CCCTCAAGCTCTTAGT-1	20	4	NA
TTGCGCTCTCTCGCTT-1	22	4	NA
TCAGGGCGACTTCCTT-1	24	4	NA
TCGCCGGATGGGCAAG-1	26	4	NA
GGGAATTCTGTCCAGT-1	28	4	NA
ATGAAGTGGACCCAGC-1	30	4	NA
AAATTAATAAGCGCGA-1	32	4	NA
TAGCGTCGAATATTGA-1	34	4	NA
TTAACGTTAAAGCCTG-1	36	4	NA
ACCAGACCATAACAAC-1	38	4	NA
GTCGGGAACATGGTAG-1	40	4	NA
TGAATTTCACTTGCCT-1	42	4	NA
CCCGTGAGGGCGGTGA-1	44	4	NA
ACAAAGAAGGTAGGCC-1	46	4	NA
GGGCAGACGTCACTGC-1	48	4	NA
GCATTGACTTGCGGAA-1	50	4	NA
ACGTGACAAAGTAAGT-1	52	4	NA
CACCAATCATCCGTCT-1	54	4	NA
CAATTGGGCCGCACTC-1	56	4	NA
AAACGAAGATGGAGTA-1	58	4	NA
CCATAGAGGCTGCCAG-1	60	4	NA
CTATACTTAAAGCGAG-1	62	4	NA
CAGTAAGGGACGTCTC-1	64	4	NA
TCTTTCATCCGTCCTT-1	66	4	NA
ATTACGGGCTACGGTT-1	68	4	NA
GCTGAAGGGTTCTTGG-1	70	4	NA
TCGGAGTCCTGGTTGC-1	72	4	NA
GACCGGTGATACTCTC-1	74	4	NA
CCGAAACACGACCTCT-1	76	4	NA
TGTTGGCTGGCGGAAG-1	1	5	NA
TCGCCGGAGAGTCTTA-1	3	5	NA
GGAGACATTCACGGGC-1	5	5	NA
TGGGACCATTGGGAGT-1	7	5	NA
GCCAGGCTTAGTGGTA-1	9	5	NA
CAACCGCACCTAGACA-1	11	5	NA
ACCATTAAGGGTGTCA-1	13	5	NA
ACACCGAGCGCTCTTT-1	15	5	NA
TGAAGTAGCTTACGGA-1	17	5	NA
GCGGTGCGGAGCATCG-1	19	5	NA
TGGTCTAGCTTACATG-1	21	5	NA
TACATGACCTTATCCG-1	23	5	NA
TCTGCAGATTCGAGTC-1	25	5	NA
GGACTAAGTCAGGAGT-1	27	5	NA
ACGCGTTTCTTAAGAG-1	29	5	NA
GAGAATCTCACGATCA-1	31	5	NA
GGGCCCTTATCTATAC-1	33	5	NA
CGCCGACTATTCGCTA-1	35	5	NA
CAGCGCCAACACGATA-1	37	5	NA
TGAGACGTACCTCTCA-1	39	5	NA
GCAAATGAGGACACTT-1	41	5	NA
CTCAGATTGTGATAAG-1	43	5	NA
TCTCGTGTTACGAGGA-1	45	5	NA
CCCTGGCTGTTCCTTC-1	47	5	NA
TCAAAGAGCTATCTGT-1	49	5	NA
CCATAACCTGTGCAGT-1	51	5	NA
TTGTCACCGCGGTATC-1	53	5	NA
CCACATGGCTCTTTAT-1	55	5	NA
AAATCGCGGAAGGAGT-1	57	5	NA
AATTACGAGACCCATC-1	59	5	NA
CCGAAGCATTGACCAA-1	61	5	NA
ACCGTCCACTGGGCCC-1	63	5	NA
GGGATGGACCCGCGTC-1	65	5	NA
TCGGATCTGGATGACC-1	67	5	NA
GCAAACGTAAGCGACC-1	69	5	NA
TAATTGCGCTGATTAC-1	71	5	NA
ACGGGTTGTGACCTGT-1	73	5	NA
TCTGTTTAGATTGTTC-1	75	5	NA
ATCAGAAGCTGGTTGC-1	77	5	NA
GCATCCTCTCCTATTA-1	0	6	NA
GGAGGAGTGTGTTTAT-1	2	6	NA
GGGATTATCTCACAAC-1	4	6	NA
CTGCAGGTGCTCGGCC-1	6	6	NA
ATTCAAAGTACCTGTT-1	8	6	NA
ACCACTGTTCAAGAAG-1	10	6	NA
TTAATGTGTTTGCAGG-1	12	6	NA
CGTAATAATTACGAGT-1	14	6	NA
GCACAAGTGGATCATA-1	16	6	NA
CGGAAAGCAAATGTGC-1	18	6	NA
ATGCACCTTCCTTAAT-1	20	6	NA
GTCCTTCTACAACCCA-1	22	6	NA
CTCTCGCTGTACTATG-1	24	6	NA
TATCAAAGGTCTGTAA-1	26	6	NA
GAGAGCGCAGTCCCTG-1	28	6	NA
TATATCATTGATCAGT-1	30	6	NA
CTGCCCACGAAGCGTT-1	32	6	NA
TCTGGCGCAAGCCGGG-1	34	6	NA
ATCCAATGGTACCGAA-1	36	6	NA
GACCGTTACATGCGAC-1	38	6	NA
GAATGGGCTTATCGAC-1	40	6	NA
CGGACGTTACTTGAAG-1	42	6	NA
ACGTCTCGTTCCGGGA-1	44	6	NA
TCGCCGCACCGCGTGA-1	46	6	NA
AGATGCATCCTGTGTC-1	48	6	NA
GGGCTACTATTTCGTG-1	50	6	NA
GATCTAACCGTATTCA-1	52	6	NA
GTCCTACTCTACGGGC-1	54	6	NA
ATATCAATTCCAGCCT-1	56	6	NA
CCTTTGAATTATGGCT-1	58	6	NA
TACTGAGGGAAGAAAG-1	60	6	NA
AAGACCAAATAACTCA-1	62	6	NA
GACGCATACCCGTCGG-1	64	6	NA
GTCCTAGGATACCTTA-1	66	6	NA
TTCGGACTGGGCATGG-1	68	6	NA
TCGCGCGTTTACATGA-1	70	6	NA
TGACAGAAATCTTGCT-1	72	6	NA
GCTACTCGGACGCAGA-1	74	6	NA
TGAACCTGAATGTGAG-1	76	6	NA
GCGAGGGACTGCTAGA-1	1	7	NA
TTAGGTGTGACTGGTC-1	3	7	NA
TAGAACGCCAGTAACG-1	5	7	NA
CCGGTGCGAGTGATAG-1	7	7	NA
TGGACGTAGGCGAATC-1	9	7	NA
AGATGCTATAACGAGC-1	11	7	NA
TCCGCAGCCACCTAGC-1	13	7	NA
CATCAACACCTACTAA-1	15	7	NA
GGGCGAATTTCTCCAC-1	17	7	NA
GCTGAGCAACGGTTCT-1	19	7	NA
GGGATACGGTAATAAT-1	21	7	NA
TATATGCTGGGTTGCC-1	23	7	NA
AATAGTCGCGAGTCGG-1	25	7	NA
TTCAGTTTGTGGCAGC-1	27	7	NA
GTCCTATTGTTGTGGT-1	29	7	NA
AACTTTACGGGAGCTT-1	31	7	NA
GGACAAGTTGCAGTGA-1	33	7	NA
AGTGGTTGCGTATAGG-1	35	7	NA
GTGCTGCAGATAAGGA-1	37	7	NA
GGTTCGGATTATACTA-1	39	7	NA
TGGTCGTGCAAGGCAA-1	41	7	NA
CCGCCTTGCGATGTCG-1	43	7	NA
CGAGAGCGCGTAGATA-1	45	7	NA
TATAGCGCACGTTATC-1	47	7	NA
GTGAAGTCACGACTCG-1	49	7	NA
GGCGAGCGAAACGGCA-1	51	7	NA
ATGGAAATTTAAGGAG-1	53	7	NA
CTCGAGACATACGATA-1	55	7	NA
CTTTGTCGAATGCTCC-1	57	7	NA
CATGGTATTAGTTTGT-1	59	7	NA
TATGTAGAAACCCGGC-1	61	7	NA
TGTTTCTGAAGCGTGC-1	63	7	NA
GGGCAGGATTTCTGTG-1	65	7	NA
TGTACCCGACCCTAAT-1	67	7	NA
GGGCCATTCGTGCTGG-1	69	7	NA
TAACTGAAATACGCCT-1	71	7	NA
TAGCCATGATTGCCTA-1	73	7	NA
AAGAAAGTTTGATGGG-1	75	7	NA
TCAGAGCATGTCAACG-1	77	7	NA
TGGTACCGGCACAGCC-1	0	8	NA
CAGGGCTAACGAAACC-1	2	8	NA
ACGAGTCGCCGGCGTT-1	4	8	NA
GGGTACACTCTGGAGG-1	6	8	NA
ACACATTGACGCAACA-1	8	8	NA
AATTACTCGTACGCTC-1	10	8	NA
GAGGAGATCCTCATGC-1	12	8	NA
CCAAGTTTCTACAGAT-1	14	8	NA
ATGTTCCTGCCCACCT-1	16	8	NA
TCACTCTTCGTCTGTC-1	18	8	NA
AGTTCACCGGTTGGAC-1	20	8	NA
GTTTATGGGATTTAGA-1	22	8	NA
AGTTACCCTTAAGACT-1	24	8	NA
TGTTCATAAATGTGCT-1	26	8	NA
CATCTGCAGGATCATT-1	28	8	NA
TTCTTGTGTCCATCAG-1	30	8	NA
GTCCGAGAGCAATCAT-1	32	8	NA
ATCGGTTACCTAGTAA-1	34	8	NA
GGCCTTTGCAACTGGC-1	36	8	NA
CCTCCTGAGCCCACAT-1	38	8	NA
CACCACGCCACACAGA-1	40	8	NA
CCAGTCAAATCTCTTA-1	42	8	NA
GACAGATTTCTGGCTC-1	44	8	NA
TTATCTGACATTAGGA-1	46	8	NA
TGATTCAGGTCCCGCG-1	48	8	NA
GGAGACCATCTACATA-1	50	8	NA
ATTGATCACCACATTT-1	52	8	NA
TATCAGTGGCGTAGTC-1	54	8	NA
TGAGGCATGTACTGTG-1	56	8	NA
AACGAAAGTCGTCCCA-1	58	8	NA
TGGTTAACTTACATTT-1	60	8	NA
TTCTCTTACAGGTGAT-1	62	8	NA
TATCTGAGCCGATATT-1	64	8	NA
AGGTTCTCCTTTCCGG-1	66	8	NA
GAGTTGTCACCAGTCT-1	68	8	NA
CCTGTCGTGTATGAAG-1	70	8	NA
CGAAGCCACAGCATGG-1	72	8	NA
CGCCAGTAGTACCTTG-1	74	8	NA
ATACCCTCCCGGCCAA-1	76	8	NA
GCGCGTTTAAATCGTA-1	1	9	NA
CCCGTGGGTTAATTGA-1	3	9	NA
TGATGGGACTAAGTCA-1	5	9	NA
TAGCCAGAGGGTCCGG-1	7	9	NA
GATATCAGTATGTATC-1	9	9	NA
CGTCAATCTTTAACAT-1	11	9	NA
GGTCCTTCATACGACT-1	13	9	NA
ACGGGTCATGTGACTT-1	15	9	NA
GCTCAACCTCTTAGAG-1	17	9	NA
GATCTTCATTGTCCTC-1	19	9	NA
GACATACTGTCGCAGA-1	21	9	NA
GGAACCCGAACAAGAA-1	23	9	NA
CTTAAATAAGACCCAT-1	25	9	NA
CTTAGCCCGGATAGTG-1	27	9	NA
GAGTCGACAGACCCTC-1	29	9	NA
ACAATTTAGGAGGCTC-1	31	9	NA
ATGGCAGCCGAGAAAC-1	33	9	NA
CCTGCCCGTTGTCTAG-1	35	9	NA
GTCGTACCTACGATTG-1	37	9	NA
CCGCGATTTGGTAGGT-1	39	9	NA
GAACCTCGACCTACAC-1	41	9	NA
AAACAGCTTTCAGAAG-1	43	9	NA
GGGCCTAAATGGGCTA-1	45	9	NA
AGTGGTGTTACCCGTG-1	47	9	NA
CGCCACAGGTCGCGAT-1	49	9	NA
AGACCAAACCACACCT-1	51	9	NA
ACTGCTCGGAAGGATG-1	53	9	NA
TGACAGGACAAGTCCA-1	55	9	NA
TTCGCCGCTCGCGCTA-1	57	9	NA
ACATAAGTCGTGGTGA-1	59	9	NA
AGAACCCTCAATTGGG-1	61	9	NA
AATTCATTGTCATGCA-1	63	9	NA
AATGTATGGCACTGTA-1	65	9	NA
AATTGCGTGGATTACA-1	67	9	NA
AGTAATTTGCAAGCGT-1	69	9	NA
CGGGAACGCCCTGCAT-1	71	9	NA
ACCCGTAGCAGAGAAT-1	73	9	NA
CTCCCTTGTATCAAGG-1	75	9	NA
GCCACCTTATTCGCGA-1	77	9	NA
TGCCTTGCCCTTACGG-1	0	10	NA
GACCGACCGCTAATAT-1	2	10	NA
TGCGAGAAACGTTACG-1	4	10	NA
CTTGTGAGGACAGCGG-1	6	10	NA
TGGGCCTTGCCTGCAT-1	8	10	NA
CCAAAGCAGTTGGTTG-1	10	10	NA
CCCTGTTGGCAAAGAC-1	12	10	NA
AGTGTGCTAAGATCGC-1	14	10	NA
ATAGCTGCTCTTGTTA-1	16	10	NA
ACTCGATGTATTTCAT-1	18	10	NA
TGGACACCGTTGCTTG-1	20	10	NA
AACGTTATCAGCACCT-1	22	10	NA
GGTTGTGCTCTTGTCC-1	24	10	NA
GATGCGAATGGTATTA-1	26	10	NA
AAGTGCAAAGGTAGAC-1	28	10	NA
ATACTTGTTCTCGAGC-1	30	10	NA
CCTCGGATGCTACCTG-1	32	10	NA
GCACACGCCCATGGTC-1	34	10	NA
TAGAAATTCACGTATA-1	36	10	NA
AATCTCTACTGTGGTT-1	38	10	NA
CAATACGCTCTGAGGC-1	40	10	NA
TAGCTGATGTGAAGCG-1	42	10	NA
ACTTGTAGTCCCTTCA-1	44	10	NA
GCCAAGAATACTTCTG-1	46	10	NA
TTGAATCGTTGTATAA-1	48	10	NA
CGACGCATCCGTACCT-1	50	10	NA
TCTAAAGAACAGTCTC-1	52	10	NA
TATTAACACCAAAGCA-1	54	10	NA
GACTCCTTCCAATTGA-1	56	10	NA
GCACAACCTCGGGCGT-1	58	10	NA
CCTATATCGTGTCACG-1	60	10	NA
GCCCGAGAGTCTAAAT-1	62	10	NA
GCCTTTGTCAGTGGAC-1	64	10	NA
CGATAGCGATACAGTG-1	66	10	NA
GTGGCCGGTTTCTCGG-1	68	10	NA
AGTTGCGGTCCTCAAC-1	70	10	NA
AGCTTGATCAGGGTAG-1	72	10	NA
ACTTTATACACCACTT-1	74	10	NA
CAACGAGCTTATTATG-1	76	10	NA
GACGACTTTCCAAGAA-1	1	11	NA
GGTATCAAGCATAGAA-1	3	11	NA
TCGCCTCGACCTGTTG-1	5	11	NA
GAAGGGCATAACCATG-1	7	11	NA
CAAAGTCAGGTTAGCT-1	9	11	NA
CCATATTGGATCATGA-1	11	11	NA
GTGCCTAGCTATGCTT-1	13	11	NA
GGCGGTTTGCCGGTGC-1	15	11	NA
CGTCAGCTATTTACTC-1	17	11	NA
TGAAGAGCGGTCCTAG-1	19	11	NA
TGCGATGCTAATGGCT-1	21	11	NA
CATCGTCCGGTTACTA-1	23	11	NA
GTGAGTCTAAGACGGA-1	25	11	NA
TCTAACTGTATGTAAA-1	27	11	NA
AGGGTGGATAGTGCAT-1	29	11	NA
CACGGGATTGAGGGTT-1	31	11	NA
ATACGGTGAAGATGCA-1	33	11	NA
AGTACGGCCCGTATCG-1	35	11	NA
AGAATAAATCTTCAGG-1	37	11	NA
ACTTTGACTGCATCCT-1	39	11	NA
TGGTAAGCAGGATTGA-1	41	11	NA
CTTATGCGCTCAGGGC-1	43	11	NA
CCCGAAGTTTCGCGAA-1	45	11	NA
CCGGCGTGAGACTCTG-1	47	11	NA
TGGCCAATTTGGTACT-1	49	11	NA
CCTAGGTAAAGGTAGC-1	51	11	NA
CTGGGTTGAGTTAAAG-1	53	11	NA
TAGGCGATGAGGTCTC-1	55	11	NA
ACCGAAGAGTCTGGTT-1	57	11	NA
ATGCACGCGCTGTTCA-1	59	11	NA
ACGGCTGGATGTAGAA-1	61	11	NA
ATATAGAGTATTGGTC-1	63	11	NA
AACCATAGGGTTGAAC-1	65	11	NA
CGCCCTAATTGTTCAA-1	67	11	NA
ATCTTAGGGCATTAAT-1	69	11	NA
GGGTCCTTGGAAGAAG-1	71	11	NA
CTATAAGTAGGGTTTG-1	73	11	NA
AGATCTGGAGAGGATA-1	75	11	NA
GATCCAACCTTTAAAC-1	77	11	NA
CCAGTGAGCTCCTTGT-1	0	12	NA
TGCATGAGTAGATTCG-1	2	12	NA
AACTCGATAAACACGT-1	4	12	NA
CAACATGGCCTGATAA-1	6	12	NA
GGATCCCTACCAGCTA-1	8	12	NA
CGTACCGAAAGTCTAG-1	10	12	NA
GTCATCTCCTACAGCT-1	12	12	NA
GTATAATCTCCCGGAT-1	14	12	NA
ATCTGATAGTGTCTTA-1	16	12	NA
TAAACGTCGTCAATGA-1	18	12	NA
TTCTGTTTCCTGTCGC-1	20	12	NA
AGACAGCTCAGAATCC-1	22	12	NA
CGCGACACTGCGCAGC-1	24	12	NA
TTAAACCTGGTTCCTT-1	26	12	NA
TGATAGCGGGATTCTA-1	28	12	NA
GTTAATGTCTATCTTA-1	30	12	NA
ACATCAGCTGGGACGC-1	32	12	NA
TATCTAGCCTAAAGGA-1	34	12	NA
CATTGCGAAATGGGCG-1	36	12	NA
CCCTGACTAACAAATT-1	38	12	NA
AGTGGCTCCGTCGGCC-1	40	12	NA
TGGCTCTTGTCGCGTA-1	42	12	NA
ACCATCCGCCAACTAG-1	44	12	NA
TTCCCGGCGCCAATAG-1	46	12	NA
CGACCCTTAACGCCGG-1	48	12	NA
AGCGGCGGTTAGCGGT-1	50	12	NA
CCCAGTAAACTTGGGA-1	52	12	NA
CCGCCGGAACTTCTCG-1	54	12	NA
TGGCATGAAGTTTGGG-1	56	12	NA
CGATGTTGTTATCTAC-1	58	12	NA
CTCGCATTGCATAGCC-1	60	12	NA
TTGAAGGATGGGCGCC-1	62	12	NA
AAACTTAATTGCACGC-1	64	12	NA
ATTATGAGACCCAATT-1	66	12	NA
CTACATATCGCGGGAC-1	68	12	NA
CGGGAAGTACCGTGGC-1	70	12	NA
TATAGTTAGGTGTACT-1	72	12	NA
TCATCCATCTGATCAC-1	74	12	NA
TTGTGGAGACAGCCGG-1	76	12	NA
ATACCCTGGCTCAAAT-1	1	13	NA
AATTCCAACTTGGTGA-1	3	13	NA
AGGAAAGCCTCTGATG-1	5	13	NA
CAATTTGACCGGGAAG-1	7	13	NA
ATCGTCCAATCGAGTC-1	9	13	NA
CTCGAGATCCAAAGCA-1	11	13	NA
GCGAGAAACGGGAGTT-1	13	13	NA
TAGTCCGTATGCATAA-1	15	13	NA
TGCACTATGTGAGTGC-1	17	13	NA
ACGTTATTGGTCACTC-1	19	13	NA
CGTTGTAAACGTCAGG-1	21	13	NA
GCAGATCCTCGCAAAT-1	23	13	NA
GCTCGCGGTTCCGCTC-1	25	13	NA
GCTAAGTAAAGGCGAT-1	27	13	NA
GTCAGTTTGGTAGTCG-1	29	13	NA
GCGTTATATTTGGAAC-1	31	13	NA
GGTTGTGTAGCCTGGC-1	33	13	NA
CACTCGGTTAGGAGGA-1	35	13	NA
GTCTACTCAATTACAA-1	37	13	NA
ACGCTGTGAGGCGTAG-1	39	13	NA
GATCGGATAGAACCAT-1	41	13	NA
TTGTGAGGCATGACGC-1	43	13	NA
TGCGAATATGGGATTT-1	45	13	NA
AAACAGGGTCTATATT-1	47	13	NA
TCGGCGTACTGCACAA-1	49	13	NA
CTGGACGCAGTCCGGC-1	51	13	NA
AGATTCACAACCGATA-1	53	13	NA
GCCATTAGCCTCAAAC-1	55	13	NA
ACGAGGTTTACAACGT-1	57	13	NA
GTCTCCTGCCAGTATG-1	59	13	NA
ACTTTGGTCGTGCTCC-1	61	13	NA
TAGTACCACAACTTTC-1	63	13	NA
TAGGCGGCTGCAAAGA-1	65	13	NA
CCTCCTAGCTAGAGTC-1	67	13	NA
ATGGTATTTACTGATT-1	69	13	NA
ACGGTCACCGAGAACA-1	71	13	NA
TACGCTGATAGTTGTA-1	73	13	NA
AGAACACGGCGATGGT-1	75	13	NA
AGATAATCACACCTAT-1	77	13	NA
GGGTTTCCGGCTTCCA-1	0	14	NA
TGCCGATGTCATCAAT-1	2	14	NA
GAAGGACTAAATTGAA-1	4	14	NA
TCTGACTGTAATGGTT-1	6	14	NA
ACATGGCTCAATTTAG-1	8	14	NA
TGGATAGAGTAACAGA-1	10	14	NA
CGTCGCGGCGGGATTT-1	12	14	NA
CACTTCGTCTTATCTC-1	14	14	NA
CCGACAAACACATGAG-1	16	14	NA
ATAGCCTCAGTACCCA-1	18	14	NA
GATCGGCGATAAGTCG-1	20	14	NA
GGGTCATGCGTACCAT-1	22	14	NA
TTAACTCACGCGTGGA-1	24	14	NA
AGTTACCGCACATGGT-1	26	14	NA
GCATTCGAAATGAACA-1	28	14	NA
CGTCAAGGCTATAAAT-1	30	14	NA
CCTGCGTTCTACGCTT-1	32	14	NA
ATGTTCGTCGACCCAC-1	34	14	NA
TGTAATGACCACAATA-1	36	14	NA
GCATACGAGGTCTTTA-1	38	14	NA
GCTACAGTACGGACCG-1	40	14	NA
CATAAGCTCTCCGTCT-1	42	14	NA
TACATCCCTATCCCTG-1	44	14	NA
ACAGTAATACAACTTG-1	46	14	NA
GAGTAAGGCCACGGGA-1	48	14	NA
AGCCTAATACCCACGT-1	50	14	NA
AGAAGGTACACTTCAC-1	52	14	NA
GTTAGGCTACCCGTTT-1	54	14	NA
AACCCATCCCATGATC-1	56	14	NA
GATGCCTTCTGCGGCA-1	58	14	NA
GCTGGTTTAGGCCATA-1	60	14	NA
ATCCCATCCACAGCGC-1	62	14	NA
TCCATCAATACTAATC-1	64	14	NA
CGAAGGGTTTCAGATT-1	66	14	NA
CCGTCAACCTCTGGCG-1	68	14	NA
TAGACTCAGTTGGCCT-1	70	14	NA
TTCTCAATTGCTACAA-1	72	14	NA
CCGCTCCGGATAAGCT-1	74	14	NA
GGTTAGGGATGCTAAT-1	76	14	NA
TAACCGTCCAGTTCAT-1	1	15	NA
GCTGGGTCCGCTGTTA-1	3	15	NA
GTATCGGGACGAGCTG-1	5	15	NA
TTCATAGCCTTGTAAC-1	7	15	NA
AGGCCCAGTGACTGGT-1	9	15	NA
TCACAGATCCTCAAAC-1	11	15	NA
CATTGTGTGCTAGATC-1	13	15	NA
CATCCGCAGGCCCGAA-1	15	15	NA
GCCTTGTATATGCAGT-1	17	15	NA
CGGGAGTATACCGCCG-1	19	15	NA
AGCCTTAAAGCGGAAG-1	21	15	NA
CTGGTCATTCCAATCC-1	23	15	NA
GGAACGGCCTGCAGCC-1	25	15	NA
GACTGCGGCACGTGTA-1	27	15	NA
AAAGACTGGGCGCTTT-1	29	15	NA
TTAGCTCTGTAATCCG-1	31	15	NA
GAACGTTAGGAAGACG-1	33	15	NA
TTCCTCTGCCCGAATA-1	35	15	NA
AAAGTCGACCCTCAGT-1	37	15	NA
TCGGGATTCAAACATA-1	39	15	NA
TCTATTACTAGAGGAT-1	41	15	NA
CCTTCTCAGCGTTCCT-1	43	15	NA
GTGGGAAGACTGAATC-1	45	15	NA
CGAACGGCCGGACAAC-1	47	15	NA
ATCAGCTCGTCCACTA-1	49	15	NA
AATCTGGCTTTCTAGT-1	51	15	NA
GCAGGAACTTAGATCT-1	53	15	NA
GGGTATTCTAGCAAAC-1	55	15	NA
TCGACAACTGAACCCG-1	57	15	NA
ACCGGTCAGGTACACC-1	59	15	NA
TGTCGTTATCACATAT-1	61	15	NA
CTTAGGTATAGACCAG-1	63	15	NA
ACCTCGAACTTATGCT-1	65	15	NA
CACAAGCTAAGAAAGG-1	67	15	NA
GCTTCGACGTTCAATC-1	69	15	NA
CCTTCCGCAACGCTGC-1	71	15	NA
GTTGCCCTAACGGGTG-1	73	15	NA
TGGTCGGGTACAGGGC-1	75	15	NA
TCATGAAGCGCTGCAT-1	77	15	NA
AAACAACGAATAGTTC-1	0	16	NA
TGAACACCCGAAGCAG-1	2	16	NA
CCTGTGCATAGGAGAC-1	4	16	NA
TGGAAACGGAGTGAAC-1	6	16	NA
GCTTCCAGCTTAGATT-1	8	16	NA
AGAGCTACGAAAGCAT-1	10	16	NA
CGCGGCAGTATTACGG-1	12	16	NA
CCCTGATGTAACTCGT-1	14	16	NA
ATAATACCGTTAGCCG-1	16	16	NA
GTCCTACAGGCGGCTC-1	18	16	NA
TCCGTAACCACAATCC-1	20	16	NA
TCAGGGCGCAAACTCG-1	22	16	NA
GTAGAAACGGGTGGAG-1	24	16	NA
TGGTGATCGTATTTGT-1	26	16	NA
TAACAATATTTGTTGC-1	28	16	NA
AATGGTCCACCGTTCA-1	30	16	NA
CTGATAGTGTATCTCA-1	32	16	NA
TTACTATCGGCTTCTC-1	34	16	NA
TACTCGGCACGCCGGG-1	36	16	NA
GGGCCCTACGAAAGGG-1	38	16	NA
TTCAGGCGTCAAAGCC-1	40	16	NA
TGCAGCTACGTACTTC-1	42	16	NA
TCAACATCGACCGAGA-1	44	16	NA
GCAACACACTAGAACT-1	46	16	NA
AGGATCACGCGATCTG-1	48	16	NA
CACCCTTGGTGAGACC-1	50	16	NA
AATCTAGGTTTACTTG-1	52	16	NA
GCCCTAGCCGTCGCGA-1	54	16	NA
TATCTTGCAATACAAC-1	56	16	NA
GTGGAGCGTTTACCGA-1	58	16	NA
ACACATGATCAAATCT-1	60	16	NA
TGACTCCGAATCATAC-1	62	16	NA
ACAAACCATGCGTCCT-1	64	16	NA
CACCGGTAGAGACATT-1	66	16	NA
GACCGATTAAATATGT-1	68	16	NA
CAGTGTTAATCTCTCA-1	70	16	NA
GACATTTCGCCCAGCC-1	72	16	NA
ACGGACGCAGCGACAA-1	74	16	NA
CCAGGCGAGATGGTCT-1	76	16	NA
CAAGGGAGTGTATTTG-1	1	17	NA
AACATTGGTCAGCCGT-1	3	17	NA
CATACGGGTGCATGAT-1	5	17	NA
ATCGCACGATTGTTCA-1	7	17	NA
TGCTTGAAACCATGCA-1	9	17	NA
TGCGTGATTGGGTGTC-1	11	17	NA
GAAATGGGATGTAAAC-1	13	17	NA
CCATAGTCAGTAACCC-1	15	17	NA
ACACTCCAATGTCACT-1	17	17	NA
CGGATAAGCGGACATG-1	19	17	NA
GAATGCCGAAATGACC-1	21	17	NA
GATGCCAGCAGAAGGC-1	23	17	NA
TAATGAAAGACCCTTG-1	25	17	NA
TTATCGCCTGCGAAGC-1	27	17	NA
CCAGCTTCCGCCCGCA-1	29	17	NA
GTCATTGCATTGACCC-1	31	17	NA
TTCTGCGAGCGCCCTT-1	33	17	NA
GCCGCATTAGTCCGGC-1	35	17	NA
AGGTGTATCGCCATGA-1	37	17	NA
CGCCAAGAAGCCGAGT-1	39	17	NA
AGACCGGGAAACCCTG-1	41	17	NA
CTCTACACTGGCGATT-1	43	17	NA
CTATGTGAGTCACGGC-1	45	17	NA
ACTCCCATTCCTAAAG-1	47	17	NA
AAATGGCCCGTGCCCT-1	49	17	NA
GGATCTTGACTCAACC-1	51	17	NA
CCCGGTGTATCGGAAT-1	53	17	NA
CAGATCCTGGTTTGAA-1	55	17	NA
TATTATGTTTGCCTGC-1	57	17	NA
AGGCGGTTTGTCCCGC-1	59	17	NA
TATCCATCTCGGTTAG-1	61	17	NA
ACTACATCCCGACAAG-1	63	17	NA
ACACCGGTCTGACCGC-1	65	17	NA
ACTCATGGCAGCCTTC-1	67	17	NA
GTCGAATTTGGGCGCT-1	69	17	NA
CAGGCCAGTACCACCT-1	71	17	NA
GTAACTACGTAGACCT-1	73	17	NA
ACATGCTTACGGCAGC-1	75	17	NA
CGACTTGCCGGGAAAT-1	77	17	NA
CCAAGCTTGATCTCCT-1	0	18	NA
GTGGGTCTTCTTTGCG-1	2	18	NA
CCACTAAACTGAATCG-1	4	18	NA
CGCCACCCGCATTAAC-1	6	18	NA
CAATATTGGACTAGTG-1	8	18	NA
CACATGTTTGGACATG-1	10	18	NA
CATTCCCTAAGTACAA-1	12	18	NA
CGGGCCATAGCCGCAC-1	14	18	NA
AGTTGCTGACTGATAT-1	16	18	NA
AACTTCTGCGTCTATC-1	18	18	NA
TATACTCATGCGGCAA-1	20	18	NA
GTTATTAACGTGGGAG-1	22	18	NA
AGGCTTGCTAGACACC-1	24	18	NA
TGGAATTAGACGCTTT-1	26	18	NA
GATATGGATTACGCGG-1	28	18	NA
TGTCCGTGGCGCCTTT-1	30	18	NA
CTTTGGCGCTTTATAC-1	32	18	NA
TAAGGGCTGGGAGAGG-1	34	18	NA
TGTGCTTTACGTAAGA-1	36	18	NA
GGTACATCTGGGACGA-1	38	18	NA
AGAGATCTCTAAAGCG-1	40	18	NA
TGCAGATCGTCCTAGG-1	42	18	NA
CCGAACACTGGGCCTC-1	44	18	NA
ACCTGCGTGTCATGTT-1	46	18	NA
CAGTACCAGTTTACGT-1	48	18	NA
ACGAGGATACCACTCT-1	50	18	NA
TTATCCTCAAGGAATA-1	52	18	NA
CTTCAGTGGTCGCCTA-1	54	18	NA
GTCAAAGAAGTGGTGT-1	56	18	NA
TCCCTGGCGTATTAAC-1	58	18	NA
CTCGTCGAGGGCTCAT-1	60	18	NA
TTGCCGCAGACCTACA-1	62	18	NA
ATGGCAGCATTACGAT-1	64	18	NA
CATCCAATATAGTTTG-1	66	18	NA
TCACGGCCCAAGAGAG-1	68	18	NA
GATCGCTGTGGTGCGT-1	70	18	NA
CCAGTGTACAGACCGA-1	72	18	NA
CAGGGAGATAGGCCAG-1	74	18	NA
GTGCCAAACGTTTCGA-1	76	18	NA
TTATTTCATCCCAAAC-1	1	19	NA
CATCGAATGGATCTCT-1	3	19	NA
AAATTGCGGCGGTTCT-1	5	19	NA
TGGACCACGGCGTTGA-1	7	19	NA
CGTGCTGGCCTAGTCG-1	9	19	NA
TTCGCATCCGGAAGCA-1	11	19	NA
AGTTCTGCGTTGTATC-1	13	19	NA
CTCCGGCTTGTAGACA-1	15	19	NA
GGCGCTCCTCATCAAT-1	17	19	NA
GGGTTCAGACGAACAA-1	19	19	NA
TAGTGTCAGAAACGGC-1	21	19	NA
AATACAATGTTTCAGG-1	23	19	NA
TTGCGTAGTTTGAGGA-1	25	19	NA
TCGTCACACTGTTAGC-1	27	19	NA
AGAGCAGTTATGAGAC-1	29	19	NA
TCAACTAACGTATAAC-1	31	19	NA
TCCGAACTTGGCTTAC-1	33	19	NA
TAAGCAGGCGACACGC-1	35	19	NA
AAACCTCATGAAGTTG-1	37	19	NA
GGATGCTGGCGTTCCT-1	39	19	NA
CCCTGCCCAATCCGCT-1	41	19	NA
TGCCAAAGTCAGACTT-1	43	19	NA
AAACTTGCAAACGTAT-1	45	19	NA
TACTTTCCGCACGCCA-1	47	19	NA
GGTCGTAAGCTCGCAC-1	49	19	NA
GAGTTGATGGCAATTT-1	51	19	NA
AGCATCATTTCGAAAG-1	53	19	NA
GGGCAACCGCACGTGC-1	55	19	NA
GGGACAGAGTTACTCC-1	57	19	NA
AAACACCAATAACTGC-1	59	19	NA
ATCAATGCCGTGGCTG-1	61	19	NA
TAAGAGGGACAGGGAC-1	63	19	NA
CTGGTGAATGGGCCTA-1	65	19	NA
CAGATATGAAGATGAC-1	67	19	NA
CTACGATCCTATCCTA-1	69	19	NA
GTATCTCGGGCGCTTT-1	71	19	NA
GCCCGATGCCCAGTTC-1	73	19	NA
TCGCCACCCGGATTAC-1	75	19	NA
TGCTCAAAGGATGCAC-1	77	19	NA
GAGCGCTATGTCAGGC-1	0	20	NA
GCTACACTGTCCGAAC-1	2	20	NA
AGTCCAGCGGGTACGT-1	4	20	NA
GTATATGTTACGGCGG-1	6	20	NA
CCTGCGATAGAACTGT-1	8	20	NA
CCCTAGTGTCAGGTGT-1	10	20	NA
ACCCTATAGGACTGAG-1	12	20	NA
AACTTGCGTTCTCGCG-1	14	20	NA
TGCCTGACATCGGTCA-1	16	20	NA
AGTCTGGACATCCTTG-1	18	20	NA
CGTCATACCATATCCA-1	20	20	NA
TTGCTGCACCTATCCA-1	22	20	NA
CGCCCTTGAAGGCTGA-1	24	20	NA
TTATGTTTGCGATAGA-1	26	20	NA
TCACATCTTATCTGAT-1	28	20	NA
TCCTCTCCAGTTGTCC-1	30	20	NA
TAGATTCCTGGTTATT-1	32	20	NA
AGCACTACCGGCCTGT-1	34	20	NA
TATAGGGTACTCATGA-1	36	20	NA
CCGATTCGAGGGACCC-1	38	20	NA
GTGGCGGTCCCAGCGT-1	40	20	NA
ACAATAGTCGTACGTT-1	42	20	NA
AGGGCGAGCAGCTGAT-1	44	20	NA
AGGTCAGGTGAGAGTG-1	46	20	NA
CGTTCATGGTGCGCGT-1	48	20	NA
GTGGCAAACAGCGGCA-1	50	20	NA
CGCGAGTCTGCCGGGT-1	52	20	NA
GACCCAATTATGATAC-1	54	20	NA
AGCAACCGAAAGTAAT-1	56	20	NA
TGGACGCAATCCAGCC-1	58	20	NA
GAAACATAGGAAACAG-1	60	20	NA
CGAATGAAGTCATTGC-1	62	20	NA
CACAGAGACGAGGACG-1	64	20	NA
GCAAAGGGCGTTAGCC-1	66	20	NA
TGCAGTGGTAGGGAAC-1	68	20	NA
CCGGGCTAAGAATTTC-1	70	20	NA
CGAACCTCTTTCCTAG-1	72	20	NA
TCTTGGTCAATGATAC-1	74	20	NA
GCCTCAGGTACCGGTC-1	76	20	NA
TATGGCAGACTTTCGA-1	1	21	NA
CGGGTTGTAGCTTTGG-1	3	21	NA
CATTCAGGTCAGTGCG-1	5	21	NA
GTATTCTTACCGTGCT-1	7	21	NA
GGGTAATGCTGTGTTT-1	9	21	NA
TTACCGCCTTAGGGAA-1	11	21	NA
TTAGATAGGTCGATAC-1	13	21	NA
AATGAGTTCGCATATG-1	15	21	NA
TTGGCCATCTTGCGCT-1	17	21	NA
TTGAACGAATCCTTTG-1	19	21	NA
TAGTACCTTAGTGGTC-1	21	21	NA
CCAGAGACAAAGCCGG-1	23	21	NA
CCCGGTGGAAGAACCT-1	25	21	NA
GGTGCTGATCACAAAG-1	27	21	NA
TATGAAGACAGGTGCG-1	29	21	NA
TGTGTTCGTATCCAAG-1	31	21	NA
CCGACAAAGGGAGTGC-1	33	21	NA
GAAAGCCCTTTGGACC-1	35	21	NA
CCAGCTGATGGTACTT-1	37	21	NA
CCACTGGTGGCTGGTT-1	39	21	NA
GCATTGTAATTCATAT-1	41	21	NA
CATGCCAACTCGCAAA-1	43	21	NA
AACACGAGACGCGGCC-1	45	21	NA
TCCTCCTAAGACATTC-1	47	21	NA
GACTACAAAGCGGTGG-1	49	21	NA
GATGTAACGAACCACC-1	51	21	NA
TGCGTCATGACTGAGC-1	53	21	NA
GAAGCTCGGACCCGTC-1	55	21	NA
CTCTCTAACTGCCTAG-1	57	21	NA
GGAACCTTGACTCTGC-1	59	21	NA
TAATAGGTCACCAGAA-1	61	21	NA
AAGGGAACGACTGGCT-1	63	21	NA
GCACAAACCCTAGATG-1	65	21	NA
CTGTTGTTCAGTCGTA-1	67	21	NA
TTGCCTAATCCAAAGT-1	69	21	NA
CTTCACGCCCTGGTAC-1	71	21	NA
CATGCACATGAGAGGC-1	73	21	NA
CATAGGGACACTTGTG-1	75	21	NA
ACAAGTAATTGTAAGG-1	77	21	NA
CTTCGTGCCCGCATCG-1	0	22	NA
CCTAAGTGTCTAACCG-1	2	22	NA
CTAAAGTCCGAAGCTA-1	4	22	NA
TTCAGAGTAACCTGAC-1	6	22	NA
AACGCGAACGGCAACA-1	8	22	NA
CCAGTCCATTATTCGA-1	10	22	NA
ATTGATAGCAACGAGA-1	12	22	NA
CGAGGCCAGGCATTGG-1	14	22	NA
CAGTGGTTGCACATGA-1	16	22	NA
GAAATACTAAACGTTT-1	18	22	NA
CTGGCGGGAATAAGTA-1	20	22	NA
CCGAAGTATATTGTTC-1	22	22	NA
TTAACACCTCGAACAT-1	24	22	NA
CATAGCCGCCCGGGAT-1	26	22	NA
TACCTGCTGCACTGTG-1	28	22	NA
CCGCGTAGGTAAGGGC-1	30	22	IIA
CCATGGCCCTTGTACC-1	32	22	I
GACCGACTGAAGCGTC-1	34	22	IIA
AATATTGGAGTATTGA-1	36	22	IIA
GACAGGCACACACTAT-1	38	22	IIA
CCGTTCCGAATCTCGG-1	40	22	I
TGCAGAACTATATCGT-1	42	22	I
TGACGAATATTTCCCT-1	44	22	IIB
ATGTGAAAGCCTAATG-1	46	22	NA
CAGCTGGCGTAACCGT-1	48	22	NA
AGCCGTGGCTAAATGT-1	50	22	I
GTATGAAATTTCACTC-1	52	22	NA
CGTCGGGTCTAAGCGC-1	54	22	NA
ATACGGAACGTCGTTT-1	56	22	NA
GTATCTCAGTCTTGAC-1	58	22	NA
CACCAGTCAGCATGCA-1	60	22	NA
CGAATCTGCTCGACGC-1	62	22	NA
ACTATGTCCAGCTGCC-1	64	22	NA
AAAGGCCCTATAATAC-1	66	22	NA
AGCGAGACGTGAAGGC-1	68	22	NA
CGGATGAATGCTGTGA-1	70	22	NA
CCAAATCAAAGGGCAA-1	72	22	NA
CACGAGCAAACCAGAC-1	74	22	NA
TTAGAGTATTGTCGAG-1	76	22	NA
AAACGGGTTGGTATCC-1	1	23	NA
TCTGTGACTGACCGTT-1	3	23	NA
AATCAGACTGCAGGAC-1	5	23	NA
GCGGTAACCCAAATGA-1	7	23	NA
TGTCGGCATGGTGGAA-1	9	23	NA
CGTAAACGCTTGAGTG-1	11	23	NA
TCTCGGCTCCAGGACT-1	13	23	NA
TCTGCGTCCGGTTTCT-1	15	23	NA
AGAATTGTTTGACATA-1	17	23	NA
CCCGCGCAATGCACCC-1	19	23	NA
AGTGTGGTCTATTGTG-1	21	23	NA
GCTAAACCTGAGGTGA-1	23	23	NA
GATTCCTATACGGCGC-1	25	23	NA
GGTTAGTTACGGCGCC-1	27	23	NA
TAGGTCCAAGTAAGGA-1	29	23	IIA
CTGCGGGTGAAATGTT-1	31	23	I
GAAATATCACCATCAG-1	33	23	I
CGGTGAAGACTAAAGT-1	35	23	IIA
GGCCCTCACCCACTTA-1	37	23	IIA
TCAACGCGACCGGCAG-1	39	23	I
AGCTTGATCTTAACTT-1	41	23	I
TCGTGTCACGCTGACA-1	43	23	IIA
TCGGAGAGTATCGGGA-1	45	23	IIA
AGTCGGCTCAACTTTA-1	47	23	IIA
ACTCGTAACCCGTCCT-1	49	23	I
CTCCCTCCTTTCGATC-1	51	23	IIB
TTGGTTGCGGTGCGCG-1	53	23	IIA
GAGGCCCGACTCCGCA-1	55	23	NA
TCGGTCCCGACAATAG-1	57	23	NA
GCTGAATCTTCCAATC-1	59	23	NA
GAGCGCTGTTAGGTAA-1	61	23	NA
ATCGTGGAAAGTCTGG-1	63	23	NA
AAGCCGCCGTGAAATC-1	65	23	NA
AACATTGAAGTTGATC-1	67	23	NA
TTCTACCTCAATCGGT-1	69	23	NA
CTCTGCAGGCATTCTT-1	71	23	NA
GTAGTTTAAGCACACG-1	73	23	NA
GGGATATTGATCGCCA-1	75	23	NA
GTCATCCCAAACTCAC-1	77	23	NA
TGCAAACCCACATCAA-1	0	24	NA
TTATCATACTCGCAAA-1	2	24	NA
AGTATCCATAATAACG-1	4	24	NA
CTACGTGTTGCCACCA-1	6	24	NA
AGCGTACGAGAGCTAG-1	8	24	NA
ATTCCTTCCAGGCGGT-1	10	24	NA
CTTGAGGTTATCCCGA-1	12	24	NA
CAATCCTGCCGTGGAG-1	14	24	NA
AAATGCTCGTTACGTT-1	16	24	NA
TTCGGCTAGAGATGGT-1	18	24	NA
GCTATCGCGGCGCAAC-1	20	24	NA
TCATACTTACAGATCC-1	22	24	NA
TTACCCTAACAGTCCT-1	24	24	NA
ATTCCCACATAAACAA-1	26	24	I
GAAACTCGTGCGATGC-1	28	24	IIA
TATCTACAGAGGTAAT-1	30	24	IIA
ACGAAATGGGCGGCAC-1	32	24	I
CCCTGCGCTACGCATA-1	34	24	I
AACCAAGACTTCTCTG-1	36	24	NA
CTACGACTAGCTATAA-1	38	24	IIA
CCTGTACTCACGCCCA-1	40	24	I
TGATCAGGGAACTGCT-1	42	24	IIA
CAAATCTCTCACAAGG-1	44	24	NA
CGATCTGTTGGAGGAC-1	46	24	IIA
CATATGTCAGGCTACG-1	48	24	I
TTGGAAGAATACAGTC-1	50	24	I
ACAGAACTGAGAACAA-1	52	24	IIA
TTGCCATAGCCCGCTC-1	54	24	I
CGCGCAAATGTCCAGA-1	56	24	I
AGATGCAAGACGTGCA-1	58	24	I
CCCTATGTAGAGCAGA-1	60	24	IIA
CCTATGGCTCCTAGTG-1	62	24	I
ATGGGTGTATACCTCC-1	64	24	IIB
GCTAGCGATAGGTCTT-1	66	24	NA
TACGCTGCTGTGTTAA-1	68	24	NA
TCAAAGTCACGGCGTC-1	70	24	NA
TAAGTGAATAGTCTAC-1	72	24	NA
TAATGTCGGTTCATGG-1	74	24	NA
CTCCTAGTAATCGTGA-1	76	24	NA
GACGGGATGTCTTATG-1	1	25	NA
AGCGTAGCGCTAGACC-1	3	25	NA
CTGGCTGCTAACGTAA-1	5	25	NA
CTAGATAAACTCCTCG-1	7	25	NA
ATACTCTCGCCACTCT-1	9	25	NA
TTCCTTTCTGTGTTGC-1	11	25	NA
AAGAAGGATCAGTTAG-1	13	25	NA
CTGAGCAAGTAACAAG-1	15	25	NA
CACCTAATAGAGTCGT-1	17	25	NA
GACACGAGTTAGAGGA-1	19	25	NA
CAGTAATCCCTCCCAG-1	21	25	NA
CGAGCACTTCAAGTTT-1	23	25	NA
ACCCACCTACATGCTC-1	25	25	NA
ATTCAGTAGCAGGGTC-1	27	25	IIA
AACAATTACTCTACGC-1	29	25	IIA
CTACTCTAGGCCCGGC-1	31	25	IIA
GTGAGCGTGCTGCACT-1	33	25	I
TACTGGACAGCTCGGC-1	35	25	IIA
TCGTATTACCCATTGC-1	37	25	IIA
CGGTTGACCTGGCATA-1	39	25	I
AAGTGACGACCGAATT-1	41	25	I
CTTGCAACCGCCTCCT-1	43	25	NA
AGGCCCTAGAACGCCA-1	45	25	IIA
ACGGGAGTGTCGGCCC-1	47	25	IIA
GCCCGACTTCTTCCCG-1	49	25	IIA
AGTTAAGTCAACCGCT-1	51	25	IIA
CTACTATCATAGGTTT-1	53	25	IIA
TAACATACACGCGATC-1	55	25	I
TCTAATACTGCCTCAG-1	57	25	I
TTAAGGCCCGTACTTT-1	59	25	IIA
GATCGCTATATCTCAG-1	61	25	IIA
CGTCGCTTGGTTATAC-1	63	25	IIA
TAAGCGCGAATCAAAT-1	65	25	IIA
ATTGCCTATTAGACCG-1	67	25	NA
TAGTCCTGCACTAAGC-1	69	25	NA
TGGGTTTCGGGCGTAC-1	71	25	NA
GGTCCACGTCTATTTG-1	73	25	NA
CGATTTGTCATTAATG-1	75	25	NA
CCCTCATCACAGAGTA-1	77	25	NA
GGCGAGCATCGAGGAC-1	0	26	NA
TCCCTCCGAAATCGTT-1	2	26	NA
GTTCCAAGACAGCGAC-1	4	26	NA
TCCATTAGTTGGATAG-1	6	26	NA
AATCCATGCAAGGGTG-1	8	26	NA
AGTTGACATCGGCTGG-1	10	26	NA
GTACGACGGCGCTGCG-1	12	26	NA
GGGTACCCACGGTCCT-1	14	26	NA
CATTTCTAGCAGACTA-1	16	26	NA
GAGGTCCCAAAGATCT-1	18	26	NA
GTATTAAGGCGTCTAA-1	20	26	NA
TAGCAACCTGTCACAA-1	22	26	NA
AAAGGGCAGCTTGAAT-1	24	26	NA
CAGTTCCGCGGGTCGA-1	26	26	IIA
CCGCACGTGACCTCGG-1	28	26	NA
ACAAGCAGTGCCTAGC-1	30	26	IIA
CCGCGGGTACGAAGAA-1	32	26	I
TTAGTAGGGCGGCGGG-1	34	26	I
ATTCGACGCCGGGCCT-1	36	26	IIA
ATCCTGAATCGCTGCG-1	38	26	IIA
CTCACTTGGCTGGTAA-1	40	26	I
AGCCCATACATGTAAG-1	42	26	IIA
TAGAGATCATGCAACT-1	44	26	NA
TTAACTTCAGGTAGGA-1	46	26	IIA
CTGGCATCCGAATGAG-1	48	26	IIA
CTCATGGTAATTTGCG-1	50	26	IIA
CCTCTATCGATTAGCA-1	52	26	IIA
CCGACGGGCATGAGGT-1	54	26	I
CTCGGTTGTCGGCCCT-1	56	26	I
AGTATGCTGGAGACCA-1	58	26	I
AAGGGACTATGCATTC-1	60	26	IIA
TGCTTAGAGAGAATGC-1	62	26	NA
AGCCCGGCATTAGAGG-1	64	26	IIA
GGGCGTTTACATTCAT-1	66	26	IIA
AGCACACGTTTAGACT-1	68	26	NA
TGCTATGGCAAAGGGA-1	70	26	NA
CCCTCAGATCGAGAAC-1	72	26	NA
TTAAGATACCCAGAGA-1	74	26	NA
GGAAACAGAGCTTGGG-1	76	26	NA
CGCGTGCTATCAACGA-1	1	27	NA
AGGTCGCCACTTCGGT-1	3	27	NA
AAGACTAACCCGTTGT-1	5	27	NA
CTGGCTCCTGCGGGAT-1	7	27	NA
TTAAACAGAGTCCCGC-1	9	27	NA
AACTCGATGGCGCAGT-1	11	27	NA
CTTATGTTGACTACCA-1	13	27	NA
ACGGAATTTAGCAAAT-1	15	27	NA
CCGAAAGTGGTGAGCA-1	17	27	NA
TAACTCCATGGAGGCT-1	19	27	NA
CTAATTTCAACAACAC-1	21	27	NA
TGGGAAATGCCTTTCC-1	23	27	NA
CACACAGGGATAGATT-1	25	27	I
AAGAGATGAATCGGTA-1	27	27	NA
AACTTGCCCGTATGCA-1	29	27	IIA
TACAAGTCTCGTGCAT-1	31	27	IIA
TCCCTGGCTCGCTGGA-1	33	27	I
GAGGCTATCAAAGTCG-1	35	27	I
GGCGCAGGACATCTTC-1	37	27	IIA
GTTTCATATCGTCGCT-1	39	27	IIA
CGCCTGGCCTACGTAA-1	41	27	I
ATCCAATGGAGGGTCC-1	43	27	IIA
TTGTTTCCATACAACT-1	45	27	IIB
CCACGGAGCCATAAGA-1	47	27	IIA
AAGTGCGTTAGAATCT-1	49	27	IIA
AAAGTAGCATTGCTCA-1	51	27	IIA
CCGTATCTCGTCGTAG-1	53	27	IIA
AATGTGCCCGAGGTGT-1	55	27	I
GGTAACCGGGAGGATA-1	57	27	I
GCGGCAAAGTATTGCC-1	59	27	NA
CTCGGGTTCTCTGGCC-1	61	27	IIA
GATTGCTCCAGTTGCA-1	63	27	IIA
GTGATCAAGCGTGCAC-1	65	27	IIA
CCTCTACAAGGATTGG-1	67	27	IIA
GTTCGACAATTGTATA-1	69	27	NA
TTCACGGTCGTCACGT-1	71	27	NA
ACATTCGCGCGGAATA-1	73	27	NA
CGACCGTTGGTATTCG-1	75	27	NA
ACATCGCAATATTCGG-1	77	27	NA
TGAAACCTCAACTCAC-1	0	28	NA
CTAGCAACTAATTTAC-1	2	28	NA
GATTAATCCTGGCTCA-1	4	28	NA
CAGTCTCTCGGCTAAT-1	6	28	NA
CCACAGCTGAAATCAT-1	8	28	NA
GATAAGGCAGATGCAA-1	10	28	NA
CGGCACTCAAGAAAGT-1	12	28	NA
GGGCGGTCCTATTGTC-1	14	28	NA
AGTCAGCCACCGCCTG-1	16	28	NA
CTTGTTTATGTAGCCA-1	18	28	NA
TTAGCAACATGGATGT-1	20	28	NA
AGACCATGGGATACAA-1	22	28	NA
AGAGCGTACAAGCTCG-1	24	28	I
CGCAATTCTACAATAA-1	26	28	IIA
GGGTATGTATGCACTT-1	28	28	IIA
TCGGAATGCGCTCTGA-1	30	28	IIA
CAGCTTAGTAGGTAGC-1	32	28	I
TTACCATTGATTACCC-1	34	28	I
GTACTCCCTTATCGCT-1	36	28	I
ATAAATATTAGCAGCT-1	38	28	IIA
CCCGTAAGTCTAGGCC-1	40	28	NA
AAACCGGGTAGGTACC-1	42	28	NA
GAGAGGTGCATTCTGG-1	44	28	IIA
CTTCTATGTTGAAGTA-1	46	28	IIB
AGAAGTGATTCGTGAT-1	48	28	IIA
TTGTGGTAGGAGGGAT-1	50	28	I
TCACGATGTCCGTGGA-1	52	28	IIA
AGCTGTAACCTCAATC-1	54	28	IIA
CAGGCGCACGGTGGTC-1	56	28	I
GCGCAAATATATTCAA-1	58	28	IIA
TATATATCGAGAAATG-1	60	28	IIA
CGTGCTTCTACCTAAA-1	62	28	IIA
CTGCCTTTAATACCTT-1	64	28	I
AGTGACTGTGACACAA-1	66	28	I
CCATGTTCATCTATAT-1	68	28	NA
CGTAAAGCAAGAAATC-1	70	28	NA
CTATGAACACCTTGCC-1	72	28	NA
ACTACCATCCGAGGGC-1	74	28	NA
TTAGCCATAGGGCTCG-1	76	28	NA
CACATAAGGCGACCGT-1	1	29	NA
TTGCTAGCTACCAATC-1	3	29	NA
CGCGCAAGGAACTACA-1	5	29	NA
GTATGACGTGGGAAAC-1	7	29	NA
CGGTTCCGGCTTCTTG-1	9	29	NA
GGCTGGCTAGCTTAAA-1	11	29	NA
GTCAAAGTTTACATAG-1	13	29	NA
ATGTTACGAGCAATAC-1	15	29	NA
TCATCACTCGAGCTCG-1	17	29	NA
GATGGCGCACACATTA-1	19	29	NA
ATGCTCAGTGTTGCAT-1	21	29	NA
TAAATGAATCCGTTTC-1	23	29	I
TCTTACGGCATCCGAC-1	25	29	IIB
TAACGCTTTGAGAGCG-1	27	29	IIB
TTCGTACTCCAGAACG-1	29	29	I
TCGCGTCCAGAAGGTC-1	31	29	IIA
CACGAAAGTTAGTCCC-1	33	29	I
ATACCACGGGCAACTT-1	35	29	I
TGGTCTGTTGGGCGTA-1	37	29	IIA
AAGAGGATGTACGCGA-1	39	29	IIA
TTGGACATGTGGCTTA-1	41	29	IIB
GCAACCACGGCCGCGT-1	43	29	IIA
GTGGACCAACCCGATT-1	45	29	IIB
CACCGTTGCGCGATAT-1	47	29	I
TACCTTAAGATTTCCC-1	49	29	I
AGTCGTGGGCATTACG-1	51	29	IIA
TCAACAAAGATAATTC-1	53	29	IIB
CGAGTGAAGGTACCAG-1	55	29	IIA
TCATCGATGGTCCCAA-1	57	29	IIA
GAAGAAACGATATTGT-1	59	29	IIA
ACCCGAGCGAAATTAC-1	61	29	IIA
ACTCCAATATCATCAT-1	63	29	IIB
TACCTCCACACCAATG-1	65	29	IIB
AGCCCTCCCTGGTGGC-1	67	29	IIA
CCCTCGATAATACACA-1	69	29	NA
CTGATCCCTTTATGCA-1	71	29	NA
CGAATGGTAGGTCGTC-1	73	29	NA
TCTACGCACGATCTCC-1	75	29	NA
CGGATTCTGCCTTATG-1	77	29	NA
TGACCCAACTCACATT-1	0	30	NA
GCCGGTTTGGGCGGAT-1	2	30	NA
CAGTAGCGAGGTAGTA-1	4	30	NA
AGTCACTCCGCCTCAT-1	6	30	NA
GACGTGAGACTCCATG-1	8	30	NA
CCTCATGCAGCTACGA-1	10	30	NA
CTCCTAAGTTATGTCT-1	12	30	NA
AACCATGGGATCGCTA-1	14	30	NA
CTCAGGACTCACCTGT-1	16	30	NA
ATAATAGTGTAGGGAC-1	18	30	NA
GATGTTTGTGCGAGAT-1	20	30	NA
ACAACGGTCCCTGCGA-1	22	30	NA
GCCTATTCCGATATAG-1	24	30	IIB
AGGCTATGGTTAGCTT-1	26	30	IIB
GAATTTCTCGCTGCAG-1	28	30	IIA
TATGGCCCGGCCTCGC-1	30	30	IIA
ACCTAATCGACTTCCT-1	32	30	I
TGTCCTAAGTCACCGC-1	34	30	I
AATAACAACGCTCGGC-1	36	30	IIA
TCCTGCGTTGATACTC-1	38	30	IIA
ATTACGCGCTGGCAGG-1	40	30	IIA
CGCTTATTCCCGGTCG-1	42	30	NA
CTGGGCCTGCTATATC-1	44	30	IIB
TCTAGCAATCTCCGCC-1	46	30	IIA
AATGACAGCAATGTCT-1	48	30	I
ACCTAAGTACCTTTCA-1	50	30	I
ATGACGCGTTCTATCC-1	52	30	IIA
AGTCTCACAAGACTAC-1	54	30	IIA
CAAAGATTATTGGGCC-1	56	30	IIA
GGACCTCTAGGCCGCC-1	58	30	IIA
TTGTTTCATTAGTCTA-1	60	30	I
GCCGACCCACGACTGC-1	62	30	NA
GAGCATCAACAACTTG-1	64	30	IIB
CGGTTGAGTATCCTTC-1	66	30	IIA
ACTGCCCGCCATTCTC-1	68	30	IIB
GAGTATACCCTAATCA-1	70	30	NA
TCGACATAGCGTAGCG-1	72	30	NA
AAGCCACTTGCAGGTA-1	74	30	NA
TTGTTGGCAATGACTG-1	76	30	NA
ATACGCCGATCTACCG-1	1	31	NA
TGTAACTTGTCAACCT-1	3	31	NA
ACGGCGGGTTGCCCTG-1	5	31	NA
GCAGCGGTGGGCATTA-1	7	31	NA
TCGTTGGCTCGTCAAT-1	9	31	NA
GACGCCTGTTGCAGGG-1	11	31	NA
ACTGTGCTAGTAGATC-1	13	31	NA
TCGCATCCCTAAGTGT-1	15	31	NA
CGGTGTACTTGATCCC-1	17	31	NA
CGCTATTCAATGTATG-1	19	31	NA
CACTTCGCCACAGGCT-1	21	31	NA
GTCACTCTCCAAATCT-1	23	31	IIA
GAAAGTGACTAACTGC-1	25	31	IIB
GAGGAATGGAGAGGTT-1	27	31	IIA
AACAGGATGGGCCGCG-1	29	31	IIA
GCTGGCATATTCACCT-1	31	31	IIB
AAGTAGTGACGCGAGG-1	33	31	I
AGGTAGGTACAAAGCT-1	35	31	I
CATACCCGTACCCAGT-1	37	31	IIA
CGTGCATTGTCGACGC-1	39	31	IIB
ACGCGCTACACAGGGT-1	41	31	IIB
TTACTCTGGTACGTAC-1	43	31	IIA
CATAGTCCACAAGAAC-1	45	31	I
AGTTTGGCCAGACCTA-1	47	31	IIB
TCAACGCAGGAAATAA-1	49	31	I
GTAGAGGGAGACAAGT-1	51	31	IIA
ATTTGCGCGAGTAGCT-1	53	31	IIA
AAATTGATAGTCCTTT-1	55	31	IIA
ACAATGAATACGGAGA-1	57	31	IIA
AACAGCTGTGTGGCAA-1	59	31	I
ATGGGACCTGCTGAAC-1	61	31	I
GAGGGTAGTAACAAAG-1	63	31	IIB
CATACGAACTAGCTGG-1	65	31	IIA
CATTATCCCATTAACG-1	67	31	IIA
CTATATCCAGCCTGGC-1	69	31	NA
CCACGGCAGGTGTAGG-1	71	31	NA
GACGTTGCTCGGCGGC-1	73	31	NA
ACGTTGTCGTTGAAAG-1	75	31	NA
GGATCTACCGTTCGTC-1	77	31	NA
ACTTATCTGATCTATA-1	0	32	NA
CGAGATGTTGCCTATA-1	2	32	NA
CTAGGCGGCAGAGAAT-1	4	32	NA
TATGGAGTTTCTCGTT-1	6	32	NA
GGTGAACGGGCTAGCC-1	8	32	NA
TAATTAGATGGATATG-1	10	32	NA
GTTTGGCCGCTCAGCG-1	12	32	NA
ACTTAGTACGACAAGA-1	14	32	NA
CCTACGGCTCAGTCGA-1	16	32	NA
ATATTGCTGTCAAAGT-1	18	32	NA
CTGTATGGTGTAGAAA-1	20	32	NA
TTCTACTTGCGAGGGC-1	22	32	IIA
CCGGAATGGTTTCAGT-1	24	32	IIA
TCCTCTACGAGATGGC-1	26	32	I
GACGTGTAGGGATTAT-1	28	32	I
GTCAGAATAGTCTATG-1	30	32	IIA
TCCGATTACATTGCCG-1	32	32	IIB
GGCATACAGGTAGCGG-1	34	32	IIA
ACAATCCATTTAAACC-1	36	32	I
CCGGGTTCGAGGTTAC-1	38	32	IIA
TACGTTTACCGGCAAT-1	40	32	IIA
GTGGTTTCCGCCTTTC-1	42	32	I
TTGACATGAACGTGGA-1	44	32	IIA
TTGTAAGGACCTAAGT-1	46	32	IIA
TATTCCTCCGCCCACT-1	48	32	I
GATCCTCGACACTGGC-1	50	32	I
TTCTTGGACGATCTGC-1	52	32	IIA
TAAGTCGCCGAGTATC-1	54	32	IIA
GCTCCTGACATACTGG-1	56	32	IIA
TCGAATATCCCGCAGG-1	58	32	I
TGCGACGGCCGAACGT-1	60	32	I
GGCCGAGACTCTGGTG-1	62	32	NA
GGGAACGGTTTCAGAT-1	64	32	IIA
AATGTGCTAATCTGAG-1	66	32	IIA
CGCACGTCTGTTTATG-1	68	32	IIA
ACGTACTTTGGCACGG-1	70	32	NA
CTCGAGGCAAGTTTCA-1	72	32	NA
ACCGCTAGTCATTGGT-1	74	32	NA
GGTGGGATTAGGTCCC-1	76	32	NA
GTGTGAGCCGAGGTGC-1	1	33	NA
GTTACGAAATCCACGC-1	3	33	NA
GTGCGCAGCTTGCTCC-1	5	33	NA
ACTCAACGAATGTATT-1	7	33	NA
GCACTGTGCAAATGTA-1	9	33	NA
GAGGGCATCGCGTATC-1	11	33	NA
TTATCCAATCGAACTC-1	13	33	NA
GAGCTCTCGGACCTAA-1	15	33	NA
GTACTTGGGCACTTCT-1	17	33	NA
GGATTCAGTACGGTGG-1	19	33	NA
TACGTGCACTATGCTG-1	21	33	NA
CGCAATTACTTTCGGT-1	23	33	IIB
AGTATAATACTAGGCA-1	25	33	I
TTGATTATGCAGATGA-1	27	33	I
TAGGTGAGCCCTACTC-1	29	33	I
GGCGTCCTATCCGCTG-1	31	33	IIB
CCTCCGACAATTCAAG-1	33	33	IIB
TGTAGTGATCTATAAT-1	35	33	I
GTTACAATTGGTGACG-1	37	33	IIA
CCCAATTTCACAACTT-1	39	33	IIA
CGAAACGCAATTCATG-1	41	33	I
ATAGGCGGCTATAGAA-1	43	33	IIA
GGTTACCACCCTCGGG-1	45	33	IIA
AAATTTGCGGGTGTGG-1	47	33	NA
ATCAAACGAAGGTTTG-1	49	33	I
CCTACATTCACAGACG-1	51	33	I
AGACGACGATGCCGCT-1	53	33	I
GCGGAGAAACTTCGCA-1	55	33	IIA
GATGACAAGTAGGGCA-1	57	33	I
GCGACCCAACCATCTG-1	59	33	I
AGCTAACAAGCAATGT-1	61	33	IIA
TATATAGGGCTTTACG-1	63	33	IIB
AGGGTGCCGTTCTTTA-1	65	33	I
CTTAGTTGAGGAATCG-1	67	33	IIA
AATCAGGTTTCATTTA-1	69	33	IIA
CCTGAGAATAAATGCA-1	71	33	NA
GCTGGGAGCGCGTCAA-1	73	33	NA
CATGAGTCCATCACGG-1	75	33	NA
AATAGGCACGACCCTT-1	77	33	NA
GATGATTTGAAACTGG-1	0	34	NA
CTTGTCGTACGTGTCA-1	2	34	NA
TCACTATCGTGCAATC-1	4	34	NA
AACACGCGGCCGCGAA-1	6	34	NA
ACGAGAACCCATCACG-1	8	34	NA
CTTGTGAGTCTTTGAC-1	10	34	NA
CCGTACCCAAGCGCCA-1	12	34	NA
TCTATTACGCTGGCGA-1	14	34	NA
TGATTTCCTCCTGACG-1	16	34	NA
TTCTTAGTGAACGGTG-1	18	34	NA
GTATCAGCTTGGGTTC-1	20	34	NA
CTGTTCATCTCACGGG-1	22	34	IIA
TAACTATCGAAGGTCC-1	24	34	IIA
TCAGTACTGACCCGCG-1	26	34	I
CTAATTCGCACGCGCT-1	28	34	I
CGGAGTTTGAGAGACA-1	30	34	IIA
GTTCACAGGAGTCTAG-1	32	34	IIA
TCCCGGGTGTGCTGCT-1	34	34	IIA
TTGCCCTGATCACGGG-1	36	34	IIA
TGATTTATTAGCTGTG-1	38	34	IIA
TAGTCTAACAACGAGA-1	40	34	I
GTGCCATCACACGGTG-1	42	34	I
TACCGGTCGTTTCCAT-1	44	34	IIA
AAGTTCGGCCAACAGG-1	46	34	IIA
TTGATTAGCTGTTTCT-1	48	34	I
TTGACCGTGTTAATGA-1	50	34	I
GGTCTCTGAATGGACT-1	52	34	I
GGCAAAGGCGCCAATA-1	54	34	IIA
TACGCCGAGGGTACCC-1	56	34	IIA
AGAGAAGGAGTACAAT-1	58	34	I
CGTGTCTCGTTACGAC-1	60	34	I
TGCCGGATGTACGAGC-1	62	34	IIA
ACGACTGGTCATACTC-1	64	34	I
CTTCTGGGCGTACCTA-1	66	34	I
AGAGAAACACCAGAAA-1	68	34	I
TTGATGCCGCTCGTCG-1	70	34	IIA
GACGATATCACTGGGT-1	72	34	NA
ATGTCTTGTTTGACTC-1	74	34	NA
GAGGTCCGTTCGCTGT-1	76	34	NA
GGGAACCACCTGTTTC-1	1	35	NA
GCGTCCAGCTCGTGGC-1	3	35	NA
TATGATTCTGCTTGGT-1	5	35	NA
CGATATTAGCCGCAGG-1	7	35	NA
CCAGCTACGCCTCATA-1	9	35	NA
TCAACACATTGGGTAA-1	11	35	NA
CATACAAAGCCGAACC-1	13	35	NA
AGATACGACTTCATAT-1	15	35	NA
CCTCACCAATCTTGAC-1	17	35	NA
AATGGTTCTCACAAGC-1	19	35	NA
TAACAAAGGGAGAAGC-1	21	35	NA
TTCTTGTAACCTAATG-1	23	35	I
ATGAGGAGTGTTAATC-1	25	35	I
TTATGACAAACTGGAT-1	27	35	I
GAAGCTTGCTGACCGC-1	29	35	IIA
AGCACTTAAGGACGCC-1	31	35	IIA
CGAAGTTGCTCTGTGT-1	33	35	IIB
TACGATGTTGATCATC-1	35	35	IIA
CTAACCGCGCGCCCGT-1	37	35	IIA
TGGAAGAAGGGAACGT-1	39	35	IIA
TTGCATGCTGATCACG-1	41	35	I
CCCAACATACGTCGCG-1	43	35	I
CGAGTACTAAAGAGGA-1	45	35	IIB
CCGCTTACCTCACTCT-1	47	35	IIB
CTGCTGAGGCCACGAA-1	49	35	I
TCTGTTACCCAGCATA-1	51	35	I
GCTCAATCCGTTTATT-1	53	35	IIA
ATTTCCGGGTTCTGCG-1	55	35	IIA
AAGCGTCCCTCATCGA-1	57	35	I
GGCTCCTCCACCTGTT-1	59	35	I
CTAAATCCGGTGTACA-1	61	35	IIA
AGGTAGATCGAGATAT-1	63	35	IIA
GGATCTTACTGCCCTT-1	65	35	I
AGTCAAATGATGTGAT-1	67	35	I
ACCCGATTGGTTCCGA-1	69	35	IIA
GCCAGGAAAGAACACT-1	71	35	NA
CAGCTCTGGGCTCACT-1	73	35	NA
TCCCAAACATCCTCTA-1	75	35	NA
TGACAACTTAAAGGTG-1	77	35	NA
GTTCGTTGCGGACCAG-1	0	36	NA
CCCTTCTCGTACGCGA-1	2	36	NA
TAAGATTTAGCGGGAG-1	4	36	NA
AGCGTCTGAACCCGCA-1	6	36	NA
TCCCGGTCAGGAATTT-1	8	36	NA
ACTGTATACGCGAGCA-1	10	36	NA
GGTCGGTAATTAGACA-1	12	36	NA
CGCTATACCGCCCACT-1	14	36	NA
GGTGAGATGCAGATAA-1	16	36	NA
TATACACGCAAAGTAT-1	18	36	NA
TTACATCGTGGCCTGG-1	20	36	NA
GCTTGATGATAATCAG-1	22	36	IIA
TGTGTCGCGAGTTGCA-1	24	36	I
GTAAGTAGGGTATACC-1	26	36	I
GGTTAGGCTTGGAGAA-1	28	36	IIA
TCCACAATGGTTTACG-1	30	36	IIA
GTCGGATATCTCAGAC-1	32	36	IIA
CCTCTCTCCCATCTAG-1	34	36	IIB
CTAAAGAATGCCTACT-1	36	36	IIA
GACGCTTGCTTCTAAA-1	38	36	IIA
TCTGGGTAGCGCTCAT-1	40	36	I
CGGTGCAGATAGAACG-1	42	36	I
GCAAGAATTCCTTGGC-1	44	36	IIA
ATCACGTGCTAATTAA-1	46	36	IIB
CCGTGTTAAATTCCAT-1	48	36	IIB
CTAACTGGTCCGGTTC-1	50	36	I
CCAGAAAGCAACTCAT-1	52	36	I
TAAACCCAGGAGGGCA-1	54	36	IIA
CACTCCTATGTAAGAT-1	56	36	IIA
TCAGTGTATACGTCAT-1	58	36	I
GAATAGTGCTCGATTA-1	60	36	IIA
GATCAACATAAAGGGA-1	62	36	NA
TACTCCTCTAGTTGAC-1	64	36	I
TGAACAAGCAGGGACT-1	66	36	I
TACCAGGAATCCCGTC-1	68	36	IIA
TCCGACCGCTAATCAA-1	70	36	IIA
TAGTCTGCGGCACATT-1	72	36	NA
CAACGCGATGAGCCAA-1	74	36	NA
AGCTAAGCTCCGTCCG-1	76	36	NA
TGAGGTTGATCCCAAG-1	1	37	NA
CCAAAGTCCCGCTAAC-1	3	37	NA
TTACGGTGTCACCGAG-1	5	37	NA
GATGTCCGGATCACAT-1	7	37	NA
TCGCATTCAATGACTT-1	9	37	NA
GTGAAACGTGCTCCAC-1	11	37	NA
AGCGGGAAGGGTCCAT-1	13	37	NA
CAGTGTCCGCAGAATG-1	15	37	NA
GCTAGTTTCATTGAGG-1	17	37	NA
CTTCATAGCTCAAGAA-1	19	37	NA
TCTGAACCGGTCGGCT-1	21	37	IIA
TTGGCTCGCATGAGAC-1	23	37	I
ATCCAACGCAGTCATA-1	25	37	I
CGCAAACACGAGTTAC-1	27	37	I
ACAAGGACAAGAGGTT-1	29	37	IIA
CCAACGATGCACTGAT-1	31	37	I
CGCTCTCCGTAGATTA-1	33	37	IIA
GCAGGACTATAGAATA-1	35	37	IIA
ACCCATCTTGAGGGTA-1	37	37	IIB
GGGAACGGGAGGTTAG-1	39	37	I
ACATCGGTCAGCCGCG-1	41	37	I
GGGCGGGTTCCCTACG-1	43	37	I
TCGCCGAAGTTGCGTC-1	45	37	IIA
GGTGAAGTACAGGGAT-1	47	37	IIA
CACGTCGGCAACCTCT-1	49	37	IIA
AGCGACAGGAACGGTC-1	51	37	I
CACCGTTAGGGATCAC-1	53	37	I
TTCGGGCGCTAGTCTT-1	55	37	IIA
TCGAGCCAGGCAGGCC-1	57	37	IIA
ATTATTATGTCCGTCA-1	59	37	IIA
AACAATACATTGTCGA-1	61	37	IIA
TAACAGCGTTTGTGCT-1	63	37	I
GTAGCTCCGGGAGGCT-1	65	37	I
AATACCGGAGGGCTGT-1	67	37	IIA
AAGTGCTTCTCTATTG-1	69	37	IIA
TATATCAAAGTGATCT-1	71	37	IIB
TGGTCGATATACCTCT-1	73	37	NA
GACACCCAAAGACGCG-1	75	37	NA
CTAGCCCGGGAGACGA-1	77	37	NA
GATGCCACACTACAGC-1	0	38	NA
CCGCTTCGCGGTTAAC-1	2	38	NA
CTACACTAGCTTGTTC-1	4	38	NA
GGTCACGTTAGATTCA-1	6	38	NA
CTGGTTCAACGCATCA-1	8	38	NA
CGAGTGCTATAGTTCG-1	10	38	NA
GCCCACCAAGGCTGTC-1	12	38	NA
CCATCCATACCAAGTC-1	14	38	NA
AGGACATCGCACGTCG-1	16	38	NA
CAACGGTTCTTGATAC-1	18	38	NA
GGCTCGTGCCACCAGC-1	20	38	NA
GCCCAGTTGGTATGCC-1	22	38	IIA
AAGGCGCGTAAAGCTT-1	24	38	I
TGGCCGTATATTGACC-1	26	38	IIA
AGGCCACCCGTTATGA-1	28	38	IIA
ATTTACAGTTTACTGG-1	30	38	IIB
CAAGCAACGTCGGAGT-1	32	38	I
CTAGTGAAGGACAGGA-1	34	38	IIA
GATCTTTGCAGGGTAT-1	36	38	I
GCGGCTCTGACGTACC-1	38	38	IIA
AGATACCGGTGTTCAC-1	40	38	I
TGAGCCATACAGTCTC-1	42	38	I
TTGAGAGTACTGCTAA-1	44	38	I
GCTGTATTACTGGCCC-1	46	38	IIB
GTATTCTGAGAAACGA-1	48	38	IIB
TAATAGAACAGAGTTA-1	50	38	IIB
AATAACACTAGAACAA-1	52	38	NA
GTGGAGTCGGCGGTTG-1	54	38	IIA
TCGTCAAGTACGCGCA-1	56	38	IIA
TTAGGTCATAACCGAC-1	58	38	IIA
CACATCGTGCACGCGC-1	60	38	IIA
CTATAGGCGTTGATGT-1	62	38	IIA
GGACTCGTGAGTGGTC-1	64	38	I
GTTTGGTGATCGGTGC-1	66	38	I
TGCATGTGACCCATAG-1	68	38	IIA
CCTCGGTTTCCTTGCC-1	70	38	IIA
TTCAGTTCAAGAGGAG-1	72	38	NA
ACGTTCACTATGCCGC-1	74	38	NA
CCCAGATTCCCGTGAC-1	76	38	NA
AGGCAAAGAGGAATCA-1	1	39	NA
GTTACGGCCCGACTGC-1	3	39	NA
TGAGCAGTCGTGAAGT-1	5	39	NA
TTAAGGATACGGAGGT-1	7	39	NA
GGTGATTTCATCTTGT-1	9	39	NA
GTACTGCATGAAGCGT-1	11	39	NA
GTAGACGTCGTTACAT-1	13	39	NA
AACCCAGAGACGGAGA-1	15	39	NA
GTGGACGTGCTGAGAC-1	17	39	NA
ACACCCGAGAAATCCG-1	19	39	NA
TATAAGTGAGGATAGC-1	21	39	IIA
ATTCCTCCGCCAGTGC-1	23	39	IIA
AGTCGGCCCAAACGAC-1	25	39	IIA
ACTGTAGCACTTTGGA-1	27	39	IIA
GTGGGCTTAGACACAC-1	29	39	IIA
CCCTGAAATGAGTTGA-1	31	39	I
CCATTCCCTGCCCACA-1	33	39	IIA
TACGAGAACTTCACGT-1	35	39	I
GGGTACTTCATGAACT-1	37	39	IIA
ACGTTAGATTTGCCCG-1	39	39	IIA
GATTACTGAATTTGGG-1	41	39	I
CTCCGCCCACATGAGG-1	43	39	I
GCCACAATTTAAGGAC-1	45	39	IIA
AACGGCCATCTCCGGT-1	47	39	IIA
CGGTGCGCGTTGGTCC-1	49	39	IIB
ACAGGTGGAGGTGAGG-1	51	39	IIA
CACCCGGTTTGTGACT-1	53	39	NA
GCACGCCTACTTAGAT-1	55	39	IIA
CCCGTAGCTGGGAAGA-1	57	39	IIA
AAGATGGCACCGGACC-1	59	39	IIB
ACCGTGACCACGTGGG-1	61	39	IIA
GGTTTAATTACCATCG-1	63	39	I
GTAGTTCGAAGGCGAA-1	65	39	I
GACTGCTGGTGAGAAA-1	67	39	IIB
TAGATTCAAAGTGCGG-1	69	39	IIA
TAAATTTAGTAACACC-1	71	39	I
GTCTGTAGGTTGAACA-1	73	39	NA
ATGGACTGCTTAGTTG-1	75	39	NA
GCCCGTTCACACAATT-1	77	39	NA
AAGTAAGCTTCCAAAC-1	0	40	NA
CCCGCTTGCCCTCGTC-1	2	40	NA
CGCTGAGGACGTCCAA-1	4	40	NA
GTGCGGGACCATCGGC-1	6	40	NA
CACCCTTTCCTCGCTC-1	8	40	NA
GTAACTTGCGGCAGTC-1	10	40	NA
GAGCATCATCCCTGGG-1	12	40	NA
GAAGAACGGTGCAGGT-1	14	40	NA
TAAGGAACTTGTGGGA-1	16	40	NA
TCTATCATGCAGTTAC-1	18	40	NA
GCCCGCGCGTTTGACA-1	20	40	NA
TCGTCCGCTGGCGTCT-1	22	40	IIB
AACGTCAGACTAGTGG-1	24	40	IIA
GCTCTATGTTACGTGC-1	26	40	IIB
CGTGTCCCATTCGCGA-1	28	40	IIA
CAAACGGTCGCACTTT-1	30	40	IIA
CTTTGGCTTTAGTAAA-1	32	40	I
CGTTGTTTCAATTCCC-1	34	40	I
GCCGCTTGTGAGAAAC-1	36	40	IIA
GAGAGGGCGCGAGGTT-1	38	40	IIA
TCCAACTTTAAATTCT-1	40	40	IIA
GTTGAACCGGTTCCAT-1	42	40	I
ATATTCAGTTAAACCT-1	44	40	IIA
TAAGTAACATCTTGAC-1	46	40	IIA
GTGATTCGCCGCTCAA-1	48	40	I
TGCGAGAATATTACCC-1	50	40	IIA
CCACCAACTTTACTGT-1	52	40	IIA
CAATATTCTTGACCTA-1	54	40	IIB
ACCCTATGCCATATCG-1	56	40	IIB
CTACAAGAAATAACCC-1	58	40	IIB
CCCAATGAGATTTGCA-1	60	40	IIA
CTCTTCTGGAAGTTAG-1	62	40	IIA
CTCAAACCACTGCCCG-1	64	40	I
CGATCCTCGCAACATA-1	66	40	IIA
AGGGTCAGAGCACTCG-1	68	40	IIA
CTCGTTACGGCTACCA-1	70	40	I
GAGAGTCTCGGGAGAG-1	72	40	NA
CCATGGCAAACGCTCA-1	74	40	NA
ACAAACTCCATCAGAG-1	76	40	NA
AACGTAGTCTACCCAT-1	1	41	NA
TAGTGAGAAGTGGTTG-1	3	41	NA
GTGTATGACTTTAAAG-1	5	41	NA
CCATCTTGTTCACAAT-1	7	41	NA
CAACTTGTAGTGGGCA-1	9	41	NA
GAATCGCCGGACACGG-1	11	41	NA
AGGTAACCTCCTATTC-1	13	41	NA
GATAAATCGGTGGATG-1	15	41	NA
TCGCTGTGCGTAAATC-1	17	41	NA
CCCGCCATGCTCCCGT-1	19	41	NA
TGCTGGTTGGACAATT-1	21	41	I
GGAGAAGTCATTGGCA-1	23	41	IIA
ACTACCAGCTCTCTGG-1	25	41	IIA
TGCGCGATTAACGGAG-1	27	41	IIB
TGGAGTGATGCGATGA-1	29	41	IIA
TGATTCGTCTATCACT-1	31	41	IIA
GGCTATTAAGTTGTAT-1	33	41	IIA
GCAAATATTACGCTTT-1	35	41	I
CCTGTAAGACATGATA-1	37	41	IIB
GCGTCTCTGCATTGGG-1	39	41	IIA
TCCTAGCAAAGAAGCT-1	41	41	I
TTGACTACCATATGGT-1	43	41	IIA
TGAGTGCCTCTTAAAT-1	45	41	IIA
TTCTTGAGCCGCGCTA-1	47	41	IIA
GCCCGCGCGTAAACGG-1	49	41	I
TTGCGTCGGCCAACCG-1	51	41	I
AACTCTCAGTGTGCTC-1	53	41	I
CGTTTGTGTAGAGGGT-1	55	41	IIA
GTGGTATAGTCTGCCG-1	57	41	IIA
ACTATTTCCGGGCCCA-1	59	41	IIA
TCAGCAGTAGGCCCTG-1	61	41	IIA
ATCTGACATGGAAGGA-1	63	41	IIA
GAGGGAGTCAGATCGC-1	65	41	IIA
CCAACCTTATGTAACT-1	67	41	I
GTGAGATAACCTTATA-1	69	41	IIA
GCCGTCGGTTTCGGGC-1	71	41	IIA
TTGTTTGTATTACACG-1	73	41	NA
TTGTCTCGGCAAGATG-1	75	41	NA
GGTTCCGTACGACTAA-1	77	41	NA
GTTTGAGCGGTTATGT-1	0	42	NA
CGCTACCGCCCTATGA-1	2	42	NA
CTAAACGGGTGTAATC-1	4	42	NA
TCCGAGAAGGCTAAGC-1	6	42	NA
AATATCAAGGTCGGAT-1	8	42	NA
GGGAGTAATGGCTGGC-1	10	42	NA
GGTTTGAGTGCTGGAA-1	12	42	NA
CAGCTCGTGCTTGTGT-1	14	42	NA
GCATCCCTAACTTTGA-1	16	42	NA
CGCTTCCACTGAAATC-1	18	42	NA
GCCTAGCGATCTGACC-1	20	42	I
TTGTTAGCAAATTCGA-1	22	42	I
GCAAGTGCACAGAGAA-1	24	42	IIB
GAATCGACATGGTCAC-1	26	42	IIA
AACAACTGGTAGTTGC-1	28	42	I
TCAGGTTCTTTGAGAA-1	30	42	IIA
CCATTAGCGATAATCC-1	32	42	IIA
CCAATAGTGCCGTCGA-1	34	42	I
CGACAGTTCGCGTTAT-1	36	42	IIA
GCAGCACACAGCCCAG-1	38	42	IIB
GTCTATCTGAGTTTCT-1	40	42	IIA
ACCATCGTATATGGTA-1	42	42	IIA
ATCAGACGGCACGCCG-1	44	42	IIA
AGTGCGTAGCTCGTAA-1	46	42	IIA
AACGTACTGTGGGTAC-1	48	42	I
AGGCTTCCCGAAGAAG-1	50	42	I
AAACCGTTCGTCCAGG-1	52	42	IIA
CATAGCGTTGCCCACC-1	54	42	IIA
CCGGTTTGTAATTGTG-1	56	42	IIB
TTGTTTCACATCCAGG-1	58	42	I
CTACTCAAGGTATAGT-1	60	42	IIA
TACGTACTAGTGCTGA-1	62	42	IIA
GCGTCCCTAAGACATA-1	64	42	IIA
CGTGGTACCCAAAGGC-1	66	42	I
GTGTCAGTGTACGTGG-1	68	42	IIA
GTTCCGTCCGCCTGCA-1	70	42	IIA
GCACAGCACGGGCCGA-1	72	42	IIA
TTCGAACGAAACATGC-1	74	42	NA
TTGCGGAAAGCTGCCC-1	76	42	NA
GAAGCAAGGCAATGTT-1	1	43	NA
AAACAATCTACTAGCA-1	3	43	NA
TGTACTGTGCCAAAGT-1	5	43	NA
TGGCGGTGTGCGATTG-1	7	43	NA
ACTCAGACCTGCTTCT-1	9	43	NA
CATGAACCGACATTTG-1	11	43	NA
GCACTAGTCGCGCTAT-1	13	43	NA
GAGTACGGGTATACAA-1	15	43	NA
CACCCACACGTCACCC-1	17	43	NA
CACTGTCCAAGTGAGA-1	19	43	I
CCATGCTCTGCAGGAA-1	21	43	I
TCTAGCATCTTCGATG-1	23	43	IIA
ACACCTTAAGTAGGGC-1	25	43	IIA
GACTAAGTAGGCTCAC-1	27	43	IIA
CCTGGCTAGACCCGCC-1	29	43	IIA
CACGCAGCGAGGCTTT-1	31	43	IIA
TGTTCTTCCATTGACT-1	33	43	IIA
ATTGCTGCTCCTCCAT-1	35	43	IIA
ACGATGCATATGTTAT-1	37	43	IIA
CAGGCCGTTTGGGTGT-1	39	43	IIB
GATGTTCAATCCACGA-1	41	43	IIA
TGCGTAAGAACCTGAT-1	43	43	IIA
GTGCGAAATCGAACAC-1	45	43	IIA
GGGATGGTCGTAACCG-1	47	43	I
GAGTATGCCCGCCTTG-1	49	43	I
GCGGACCGCGTTGTGG-1	51	43	I
CAGCGATTCCCTTCAA-1	53	43	IIA
TGATACATTTAGCCGT-1	55	43	IIA
GTCGCCGTTGTGTGTT-1	57	43	IIA
CGCTGTGTGGATGTTG-1	59	43	IIA
TAGTAGCTTATACCAG-1	61	43	IIA
ATGACTATCAGCTGTG-1	63	43	IIA
TCTCTTACCGCGAACC-1	65	43	IIA
AACCCGACAACCCGTG-1	67	43	I
CTGTAGTGAGGATCGA-1	69	43	NA
CTAGGGATAGGGACAA-1	71	43	IIB
AAACAGTGTTCCTGGG-1	73	43	NA
GGAAAGTCTTGATTGT-1	75	43	NA
GGAACTCGTGAATACG-1	77	43	NA
TCACTCAGCGCATTAG-1	0	44	NA
GCGCGATGGGTCAAGT-1	2	44	NA
GGCCACAAGCGATGGC-1	4	44	NA
ATCCTGCTGCAGATAG-1	6	44	NA
TTGGAGTCTCCCTTCT-1	8	44	NA
TCTGTCATACAAGAGC-1	10	44	NA
GGTAACTATGTATCTG-1	12	44	NA
CATCGCCCGCGGCCAA-1	14	44	NA
CCCTCATTCTGGAATT-1	16	44	NA
ATTACTAGCCTCTTGC-1	18	44	IIA
TATAAATCCACAAGCT-1	20	44	I
TTCTAGGCCAATTGTG-1	22	44	I
TTCGACGGGAAGGGCG-1	24	44	IIA
ATCTTGACCTGCAACG-1	26	44	I
CGCAATTAGGGTAATA-1	28	44	I
TTAAGCGCCTGACCCA-1	30	44	IIA
AGATAACTTCAGGGCC-1	32	44	IIA
GAGATCTGCTTGGCAT-1	34	44	IIA
TGTTCCGCTTCCATGA-1	36	44	I
AACTCAAGTTAATTGC-1	38	44	IIA
AGTTAAACACTTGCGA-1	40	44	IIB
AGAAGGTTGCCGAATT-1	42	44	IIA
GTGCCGCTTCAAAGGT-1	44	44	IIA
GTCTGGGCGGTCGAGA-1	46	44	I
TGATTCTGTCGCCGGT-1	48	44	I
GTAATCTGATTCTTCG-1	50	44	I
GCTAGCTTGAATAGCT-1	52	44	IIA
TTCCGGCCTTGAGGCT-1	54	44	IIA
TACTGAACAGATTTAG-1	56	44	IIA
TCAACATAGCGCCCTA-1	58	44	I
ACGTTCGTTCAGGAAA-1	60	44	IIA
CTTTGGGATTGTTGCA-1	62	44	IIA
GGCTACTATACACTCC-1	64	44	I
TATGTAAAGTGCTTAA-1	66	44	I
GATAGTGCGAGTAAGT-1	68	44	IIA
GTCCAGGCACGTGTGC-1	70	44	IIA
TGGAGAATAATCGTCC-1	72	44	IIA
ATCATAGATCGACGAG-1	74	44	NA
GGTTACCGCTCCCTAC-1	76	44	NA
TACAATGAAACCAGCA-1	1	45	NA
ATAAACCATTGGACGG-1	3	45	NA
GTCAATTGTACTGAAG-1	5	45	NA
TTATGCGTCCCGGTCC-1	7	45	NA
GGATACTCATGAATTG-1	9	45	NA
GTCGTCAATTATAAGG-1	11	45	NA
GCGGTCCCTAGACGCA-1	13	45	NA
TCTTACAGAGGTACCG-1	15	45	NA
AGGGCGTGATCGGCTA-1	17	45	IIA
CATAGTAGCATAGTAG-1	19	45	I
CGCTCGACATAATGAT-1	21	45	I
TCACGGTCATCGCACA-1	23	45	IIA
TTCGCACTCGCGTGCT-1	25	45	I
ATGCACTACCGCATTG-1	27	45	I
TCGAAATTTAGGACCA-1	29	45	I
CTTACACGGTATTCCA-1	31	45	IIA
ATAGACGAAGAGAAAG-1	33	45	IIA
GCCGAAATTCCTACGT-1	35	45	I
GGATGACGCGAGTTTA-1	37	45	IIA
CTTCGTAGATAGGTGA-1	39	45	IIB
AGCTCTTTACTCAGTT-1	41	45	IIA
AGGACGACCCATTAGA-1	43	45	IIB
GATACGATGGGAGTCA-1	45	45	IIB
CGGAACGTAAACATAG-1	47	45	I
GGGCGGCAAATGAATT-1	49	45	I
CCGCGGAATGCGTCAC-1	51	45	I
TTGCGGCATCAGAAAG-1	53	45	I
CCTATACCGTCCTGTC-1	55	45	IIA
TATTAACCTGACCGCG-1	57	45	I
GGCCGTTTGGGTTTCA-1	59	45	I
TTAGAATAAGGGTCGG-1	61	45	IIA
AGACTGTTACCGGGTC-1	63	45	I
CGTTGCCCGCGTGGGA-1	65	45	I
GCAAGTGTAAAGCATG-1	67	45	I
AGGGTTCAGACGGTCC-1	69	45	IIA
GAGGAATATCTCTTTG-1	71	45	I
CGCCGCGTTCTGAACG-1	73	45	NA
GATTAGAAACAAGCGT-1	75	45	NA
AGCGACTTTGAAGACA-1	77	45	NA
GTGCGCTTACAAATGA-1	0	46	NA
TCGGGCACTTCTGGAT-1	2	46	NA
AGGGACAGCACGGCGG-1	4	46	NA
CATAATGAGCGGGCGA-1	6	46	NA
TGGGCACAAACAGAAC-1	8	46	NA
TAAAGAGCCCGAAACC-1	10	46	NA
CGAGCGTTGATCAGCC-1	12	46	NA
TGGAAGACGAACACCA-1	14	46	NA
GGTGCGGATAAGTGGC-1	16	46	IIA
CAACTCCTTGATCCCG-1	18	46	IIA
CCAATTGAATGTTAAT-1	20	46	I
ATGAAGCCAAGGAGCC-1	22	46	IIA
TATTTGTTACCCTTTA-1	24	46	IIA
CAGATACTAACATAGT-1	26	46	I
AGACTAGCCTTCCAGA-1	28	46	I
AAGGCTGTGCTCATCG-1	30	46	IIA
GGCGGAGTAATATTAG-1	32	46	IIA
GGCACTCCACTGGGCA-1	34	46	I
GAAGTTTCCACTCAAT-1	36	46	I
TGCAGAGTACCGAGCA-1	38	46	IIA
ATCCAGGATTCGTGAA-1	40	46	IIA
GGTGCTGGTACACATT-1	42	46	IIA
GACACTGAGTTCAGTG-1	44	46	IIA
TGCGACACCCTAGTGC-1	46	46	IIA
TTCCAATCTGGCTATC-1	48	46	IIA
TTCCACACAGATTTGA-1	50	46	IIA
AATAGAACAGAGTGGC-1	52	46	IIA
TCGTTGCTATCCGGTC-1	54	46	IIA
CTGTAGCCATCTCACT-1	56	46	IIA
TACTCTTTCGTCTTCA-1	58	46	I
TTCTAGAAAGTCTTAT-1	60	46	I
TCCTAACCGTCGGGCA-1	62	46	IIA
TATAGAGTCGCTTGAA-1	64	46	IIA
GTAACTGCCCAAGGAG-1	66	46	I
GGACTCGACAGCGCAT-1	68	46	IIA
CGTTCAAGGAAACGGA-1	70	46	I
CATGCGTTGAGAGGAG-1	72	46	NA
GCTGCGAAGAATTATT-1	74	46	NA
CCGTTTCCTTTCCGTG-1	76	46	NA
GCACTCCCACAGTCCC-1	1	47	NA
TCTGTGGCTACATTTC-1	3	47	NA
AGCTTATAGAGACCTG-1	5	47	NA
AGACATAGATCCTTCC-1	7	47	NA
GAGCCACGGTAGTAGG-1	9	47	NA
GTACTGAGGTCGTAAC-1	11	47	NA
AATCCAAGGGCCTGAG-1	13	47	NA
GTTGTCGTGTTAGTTG-1	15	47	IIA
TAATATTGAAATTCGC-1	17	47	IIA
AAGTAGAAGACCGGGT-1	19	47	I
GCTAATACCGAATGCC-1	21	47	I
AATGACTGTCAGCCGG-1	23	47	IIB
CGCTGTGACGCCGCAC-1	25	47	I
GATCGACACTATCTGA-1	27	47	IIA
TTGATCTAACTTTGTC-1	29	47	IIA
GACCAGAGCCCTGTAG-1	31	47	IIA
TGACCCACGTTAGACA-1	33	47	I
GGGTCACCGTGACGGT-1	35	47	I
GCGAGGCCCGAGCAGA-1	37	47	IIA
GAAGTGATTTATCGTG-1	39	47	I
AGTCAACACCACCATC-1	41	47	IIA
GCGCTATGCCGAGGCA-1	43	47	IIA
ATCCTGCGTGGAATGG-1	45	47	IIB
CAAACGAGTATCGCAG-1	47	47	IIB
GGAACCGTGTAAATTG-1	49	47	IIA
CTTCTATTAATGCTAG-1	51	47	IIA
GCCATCGAGCTGCGTG-1	53	47	IIA
TGGCGACTGCTCCAAA-1	55	47	IIA
TACTATGGTTCCTCAG-1	57	47	IIA
TTCGCGCGCCATACGA-1	59	47	I
CCTTCAGTTAAAGTGA-1	61	47	I
ACGCAAACTAATAGAT-1	63	47	I
ATGTTGTAGTCTGTTT-1	65	47	I
GGTGCATAAATGATTA-1	67	47	IIA
CACTCTCAAGCATCGA-1	69	47	IIA
GTGGGAACAAACCGGG-1	71	47	I
TACGCTCCTAGAACTG-1	73	47	NA
TTCCAGTGGGTTTCGT-1	75	47	NA
TGGATGGCATCTTGGA-1	77	47	NA
CGAAGACTGCCCGGGA-1	0	48	NA
CTCTGTGCCTGCTATG-1	2	48	NA
AACTAGCGTATCGCAC-1	4	48	NA
GGTGAAACCGGGAATG-1	6	48	NA
TCGATAGGCTAGTCGC-1	8	48	NA
AAAGACCCAAGTCGCG-1	10	48	NA
CCGTGCCCATGACGGC-1	12	48	NA
CCAAGGAACAGAGAGG-1	14	48	IIA
CTTACACTGGGAAATA-1	16	48	IIA
GCGGGAACCAGGCCCT-1	18	48	I
TTCAACGACCCGACCG-1	20	48	I
CCAAACAGAACCCTCG-1	22	48	IIA
GTTGCACGGAGTTTCG-1	24	48	I
ATAGAGTACTGGGACA-1	26	48	I
AAGGAGCGGTTGGTGC-1	28	48	IIA
TCCCAGGCTTAGCTAA-1	30	48	IIA
TCACAGGTTATTGGGC-1	32	48	IIA
CACTTAATCAGACGGA-1	34	48	I
CATACTATGTAATTGT-1	36	48	IIA
CGCTACGGGACATTTA-1	38	48	I
CGATACCTCGCGGACA-1	40	48	I
ACCCGGTTACACTTCC-1	42	48	IIA
ATCCTACCTAAGCTCT-1	44	48	IIA
TCAGTAGGGACTATAA-1	46	48	IIA
TTGGTCACACTCGTAA-1	48	48	IIB
CATTTGAGTGGTACGT-1	50	48	IIA
ACACTGATCAAGGTGT-1	52	48	IIA
CAGAGGCGATGCATGA-1	54	48	IIA
GAGTCAGACCAGAATC-1	56	48	IIA
CGGAAAGAATCAAACG-1	58	48	I
TAGCTAGTGATGATGG-1	60	48	I
AAGTGAGTCGGGTTTA-1	62	48	IIA
AGTATACACAGCGACA-1	64	48	NA
TAGTCCCGGAGACCAC-1	66	48	IIA
GAGCGGAATGCGGTGT-1	68	48	IIA
GGGCACGTAGTACTGT-1	70	48	I
CCTTGTGAACGTGGTT-1	72	48	NA
GCTCATTGATCATATC-1	74	48	NA
CAAGTCGTTGAAATCT-1	76	48	NA
CAGGATCCGCCCGACC-1	1	49	NA
CACGACTAAAGTTCTG-1	3	49	NA
AACTTTAGCTGCTGAG-1	5	49	NA
AACTGGTGTGGGCCTT-1	7	49	NA
TAACCGCCCGCAGTGC-1	9	49	NA
CGTCAGTGCGCACAAG-1	11	49	NA
GAAATTCACATCGCTG-1	13	49	NA
CTGCACCTGGAACCGC-1	15	49	NA
ACCAAGAACGCGTGTC-1	17	49	IIA
ATTAGATTGATAGCGG-1	19	49	IIA
TTCCTCGAGGGTGTCT-1	21	49	IIB
TATCGATGATTAAACG-1	23	49	IIA
GTTTCCTGGAGGGTGA-1	25	49	I
CCTACTGCTTACACTT-1	27	49	I
ACTTGGGACCCGGTGG-1	29	49	IIA
ATTGAAGATCTTAGTG-1	31	49	I
TCACGCATTGTAGATC-1	33	49	IIB
CGTTTCGCTCATTACA-1	35	49	I
CCAATGTCACAGCAAG-1	37	49	IIA
CCACACTGAGATATTA-1	39	49	I
TACAACGCACAACTCA-1	41	49	IIA
TAACTCATCCGCGCGG-1	43	49	I
AGTGATATGAGTAGTT-1	45	49	IIA
GCGGTTCCCTATCATG-1	47	49	IIA
CGAACCCGCATGCGTC-1	49	49	IIB
TCACAGCAAACTCGAA-1	51	49	IIA
ACCAACGCTTATTTAT-1	53	49	IIA
TCACAGGAGAATAAGA-1	55	49	IIA
TAAGGCATAACATCAA-1	57	49	IIA
AGGCAGGGAGCGTACT-1	59	49	I
AGCCCGGTAGCCTGTA-1	61	49	IIA
TAAAGCGGTATTTCCA-1	63	49	IIA
TGTGGTTGCTAAAGCT-1	65	49	NA
CGGCCAGAGCGACCAT-1	67	49	IIA
CAGTTCGAGGACCCGA-1	69	49	NA
ACTACAAAGAGAGGTG-1	71	49	I
TTAAAGGCGATGCTCG-1	73	49	NA
ATACGAGGTTTGTAAG-1	75	49	NA
TGCAAACGTACTAGTT-1	77	49	NA
CACGATTGGTCGTTAA-1	0	50	NA
GAGGAGTAATTCCTAC-1	2	50	NA
CCCAAGACAGAGTATG-1	4	50	NA
GTAGCGCTGTTGTAGT-1	6	50	NA
GCCTATTTGCTACACA-1	8	50	NA
TGTATCCTTATTCCAT-1	10	50	NA
CTCTGCGAAGCAAGCA-1	12	50	NA
CGCTTTCATACCGGTG-1	14	50	I
GCCTTCAGCCCTACCG-1	16	50	IIA
CTCGGTCCGTAGCCTG-1	18	50	IIA
CAACGACCCGTTTACA-1	20	50	IIA
GAACACACATCAACCA-1	22	50	I
ACACCCAGCATGCAGC-1	24	50	IIA
CCTGCTATTTGAGAAG-1	26	50	IIA
TGATCTCCGGCGCCAG-1	28	50	IIA
AGTTCCTACAGAATTA-1	30	50	IIA
TTGAAGAATTCCCAGG-1	32	50	I
ATAAAGGCTCGGTCGT-1	34	50	IIB
GTTGGATTTGCGTTGG-1	36	50	IIA
CGATCCGACCCAGTGC-1	38	50	I
AATTAAAGGTCGGCGT-1	40	50	I
CACAATGAGCTGCTAT-1	42	50	IIA
ATGATGCAATGGTACA-1	44	50	I
GTGACTTCAGTAGTGC-1	46	50	IIA
GGGCGTCACCACGTAA-1	48	50	IIA
CAGACGAACCTGATAC-1	50	50	IIA
GACATCGATTTATAAC-1	52	50	IIA
GGGTTAACATTTGAGT-1	54	50	IIA
CTTCCGCTCCGTGAAG-1	56	50	IIA
CCTTTAAGGGAGCACT-1	58	50	IIA
TACCTCAGTTGTCTGT-1	60	50	I
CTCCTCCAGCTCACAC-1	62	50	IIA
TGATTCCCGGTTACCT-1	64	50	IIA
TGAATGAGTGTTTCCC-1	66	50	I
CGTAACTTCGACACTT-1	68	50	IIA
GGTGTAGGTAAGTAAA-1	70	50	IIA
TAAAGTGCACGTCTCG-1	72	50	NA
GTCTATACACGCATGG-1	74	50	NA
GGCTGTCCTACTGCGG-1	76	50	NA
GGTTGTATCGTGAAAT-1	1	51	NA
AGAGGTATCTCGGTCC-1	3	51	NA
GGCATCAACGAGCACG-1	5	51	NA
TTGTTTGTGTAAATTC-1	7	51	NA
TTGACGATTCAGCACG-1	9	51	NA
ATTCTCGTCTCTTTAG-1	11	51	NA
AGTAGGTAACATACAT-1	13	51	NA
GTTCTTCCCTCGATGT-1	15	51	I
GATGCTACAAGCGCCT-1	17	51	IIB
[truncated: 2,994 more rows]

## Sheet: d
Figure 4d
Upper panel, plot of spatial transcriptomics					Lower panel, ATPase-stained histological sections
Spots id	Row	Column	Type
ACGCCTGACACGCGCT-1	0	0	NA
ACAGGAGGCGCAGCCG-1	2	0	NA
CTAATGCGCCCAACAA-1	4	0	NA
AGTGGGAGTATACACG-1	6	0	NA
CTGTCTGTGGCTGGCT-1	8	0	NA
GACCTGGTCTGGGCGT-1	10	0	NA
CGTCCAGATGGCTCCA-1	12	0	NA
TCGCACTAACGTTTGT-1	14	0	NA
TAGAAACACAATAGTG-1	16	0	NA
GCGATGTCTGTGCTTG-1	18	0	NA
TGGGTTCCCGGACGGA-1	20	0	NA
GTTCAAATCAGATGTC-1	22	0	NA
CGCAATCGATCATTAG-1	24	0	NA
AAATGTATCTTATCCC-1	26	0	NA
CCAATAGATTTCATCT-1	28	0	NA
GTCTTCCTCACCTAAG-1	30	0	NA
CCATACTCGCCTCTCC-1	32	0	NA
GGTATGAAAGAACTGA-1	34	0	NA
CAAACCAGGTCTGCAT-1	36	0	NA
ACAGGTGTGTTGTTGC-1	38	0	NA
TAATTTCCGTCCAGTA-1	40	0	NA
TGTGTCGAAGTCGAGG-1	42	0	NA
CTTTGACGTCGCTTCT-1	44	0	NA
CGACCTACTAGACAAT-1	46	0	NA
TATGACCTTGCGCTGG-1	48	0	NA
TTAGAGGGATATACAG-1	50	0	NA
CCTCAACGATCGCTGT-1	52	0	NA
TGTGCCAGAGGCAAAG-1	54	0	NA
CATACACAAAGTCAGC-1	56	0	NA
ATTTGGAGATTGCGGT-1	58	0	NA
ATTCCCGAAGGTACAG-1	60	0	NA
AAACATGGTGAGAGGA-1	62	0	NA
GGACAAGCCATGATCG-1	64	0	NA
TGTAAGACTGATAAGA-1	66	0	NA
TAGTTTGATCGGTCGC-1	68	0	NA
GGGCGATCCATAGGCC-1	70	0	NA
TCCGCTGGGTCGATCG-1	72	0	NA
ATACAGCGTCCACTGA-1	74	0	NA
CTGTCCTGCGCACTAC-1	76	0	NA
TACCGATCCAACACTT-1	1	1	NA
AGGCAATACGGAGGAC-1	3	1	NA
GCCACCCATTCCACTT-1	5	1	NA
GGTCTTGGTGTTAACT-1	7	1	NA
ATATTATCCCGTATTT-1	9	1	NA
AGCCGCTTGATTAGCG-1	11	1	NA
ACTATCGCCGGCTAAA-1	13	1	NA
CACGTCGGGTTCTAGA-1	15	1	NA
CAGTAGATGATGTCCG-1	17	1	NA
ATTAACACCTGAGATA-1	19	1	NA
GCTGCGCCTCCCACGT-1	21	1	NA
CATGGCTCCCTATGTC-1	23	1	NA
TGGTTATGCTTGCGGT-1	25	1	NA
ACTCTAAACCTGGGAT-1	27	1	NA
GGGCACGAATTGGCCG-1	29	1	NA
GGTGATGAAGGAAGTG-1	31	1	NA
ACGATACCTATCCTGA-1	33	1	NA
GTGGCCTAATATCATT-1	35	1	NA
ACAAGCTATATGGAAG-1	37	1	NA
TGAACTGCTATGACTT-1	39	1	NA
TCCTTCAATCCCTACG-1	41	1	NA
GGATCAGAGCCATCAG-1	43	1	NA
CGTTATCATACTTCCA-1	45	1	NA
GAGTCTTGTAAAGGAC-1	47	1	NA
ATATACATGTATGGTA-1	49	1	NA
TTGTACACCTCGAACA-1	51	1	NA
CGGTACGGCAAACCCA-1	53	1	NA
TGGCTTATGTATAATG-1	55	1	NA
TGCCGTTCTTAATCGG-1	57	1	NA
AAGGGTTTGATTTCAG-1	59	1	NA
CTAACAGCACAATAAC-1	61	1	NA
ATCATTGTACCGCATT-1	63	1	NA
TCCAATGCGTCGCCGC-1	65	1	NA
GTCACTCATGAGCGAT-1	67	1	NA
AGTCGAAACGATTCAG-1	69	1	NA
CGTATTGTTTGGCGCC-1	71	1	NA
TTAGCATCCCTCACGT-1	73	1	NA
TCACGATTAATACGTT-1	75	1	NA
GCCCAGCGACACAAAG-1	77	1	NA
ATTAAAGCGGACGAGC-1	0	2	NA
TGGTGTGACAGACGAT-1	2	2	NA
TACTCACAACGTAGTA-1	4	2	NA
GGCTGGCAGCTTTATG-1	6	2	NA
GCGCTGGCGGAAAGTC-1	8	2	NA
CCCGGCTAGGTGAGAA-1	10	2	NA
GATAGCGTACCACGCG-1	12	2	NA
GGAGTACACATGAGCT-1	14	2	NA
TCTTAACTCGGATGTA-1	16	2	NA
GAAATCTGACCAAGTT-1	18	2	NA
CTGTTGGCTCTTCTGA-1	20	2	NA
GGCCACACGAAAGCCT-1	22	2	NA
GGCTTGGCTCTCACCT-1	24	2	NA
GCTGGCAGGTGCCGTG-1	26	2	NA
TCGTTGACAGGGTCCC-1	28	2	NA
TCAATACAATTGCTGC-1	30	2	NA
CTCACCAGTACAAGTG-1	32	2	NA
CCTGTGAAACCGTAAC-1	34	2	NA
TCGCCCACTGCGAGAG-1	36	2	NA
TGACATATATGACGAT-1	38	2	NA
TACCTATCCCTAGAGG-1	40	2	NA
GTCCCAATCATCCCGC-1	42	2	NA
GCTATGCCAGCTTATG-1	44	2	NA
AATATCCTAGCAAACT-1	46	2	NA
TGTGTGACCATGAATC-1	48	2	NA
GTGGGTACTGAGCGTA-1	50	2	NA
CAGATGTTTGTCCCAA-1	52	2	NA
GCAAGCTGGAAACCGC-1	54	2	NA
TCGAGTCTACGATTCG-1	56	2	NA
CCGGCCGCGAGCATAT-1	58	2	NA
TTGTGCGGAAGCGGAT-1	60	2	NA
TCAGCTTGAGCTTTCG-1	62	2	NA
AAAGAATGACCTTAGA-1	64	2	NA
CGGTTTACTGAACATT-1	66	2	NA
ACGTCGGGCAACTCGG-1	68	2	NA
CGCGTGGGCCTGTGTT-1	70	2	NA
AGCCTTGTCACTGATA-1	72	2	NA
CGTGAACTGACCCGAT-1	74	2	NA
TATAGCTATTATCTCT-1	76	2	NA
GATAAGGGACGATTAG-1	1	3	NA
ATCTATCGATGATCAA-1	3	3	NA
GTTCGGTGTGGATTTA-1	5	3	NA
CGCCAATTATTGCGTT-1	7	3	NA
ATCTAACGTCCCTATG-1	9	3	NA
CGAGCCGAGCACTCGA-1	11	3	NA
AGGACTTATAGGAGAA-1	13	3	NA
GTGTGTCGACGTCGCT-1	15	3	NA
TACATCTTGTTTCTTG-1	17	3	NA
CCTGACAAACTCGCGC-1	19	3	NA
TTGTTCTAGATACGCT-1	21	3	NA
GAAGCCGGGTAAGCTC-1	23	3	NA
ATTGGTAGGATCCGCT-1	25	3	NA
CTCATTCGTGAACATC-1	27	3	NA
ATCGTATTCCGAGAAC-1	29	3	NA
GCAACCCAAGTTGTTT-1	31	3	NA
CGAAGACGGTGAGTGC-1	33	3	NA
GGCAGAGAGATCGGGA-1	35	3	NA
AGCCGCAAATTCAAAT-1	37	3	NA
AAGTCTTCTGTGGCCT-1	39	3	NA
GCATGGGTACTGACGC-1	41	3	NA
TGCCACACTAGAGGAA-1	43	3	NA
CAGTCGGCCTAGATAT-1	45	3	NA
CCCTAGGCAACAAGAG-1	47	3	NA
CCCACTCCACGGTATC-1	49	3	NA
CTTAAGCAGCGAGCCG-1	51	3	NA
GTTTGTTAGCCAAGTA-1	53	3	NA
GATATCAAGCAGGAGC-1	55	3	NA
ACTTCCAGTGGAAGCT-1	57	3	NA
GAGTTCTGTGGGTGCT-1	59	3	NA
GGGCACTATTGACCAT-1	61	3	NA
CCGCGCAAGATACCCA-1	63	3	NA
CCTATTATTCCGGCCG-1	65	3	NA
GAGATCGATCTTACTC-1	67	3	NA
ACTTGCTCTATCTACC-1	69	3	NA
AAATCTGCCCGCGTCC-1	71	3	NA
GTTTCTTGTTAGAGCT-1	73	3	NA
TCGATGTTACGGCCGT-1	75	3	NA
AAGCTATGGATTGACC-1	77	3	NA
GTGCAAATCACCAATA-1	0	4	NA
CGGTAACAAGATACAT-1	2	4	NA
TCTTTCGGCGGGACAC-1	4	4	NA
GGTAACCGGCAAAGGT-1	6	4	NA
GTCAGACAGCGTTGGA-1	8	4	NA
TAGTGCTTGAATCCTT-1	10	4	NA
TAGTCGGGATTCTTCG-1	12	4	NA
GAAGCTCTTTGCTTAG-1	14	4	NA
TTCATAGGGTGTCCAT-1	16	4	NA
ATGTCATTTCCCATTG-1	18	4	NA
CCCTCAAGCTCTTAGT-1	20	4	NA
TTGCGCTCTCTCGCTT-1	22	4	NA
TCAGGGCGACTTCCTT-1	24	4	NA
TCGCCGGATGGGCAAG-1	26	4	NA
GGGAATTCTGTCCAGT-1	28	4	NA
ATGAAGTGGACCCAGC-1	30	4	NA
AAATTAATAAGCGCGA-1	32	4	NA
TAGCGTCGAATATTGA-1	34	4	NA
TTAACGTTAAAGCCTG-1	36	4	NA
ACCAGACCATAACAAC-1	38	4	NA
GTCGGGAACATGGTAG-1	40	4	NA
TGAATTTCACTTGCCT-1	42	4	NA
CCCGTGAGGGCGGTGA-1	44	4	NA
ACAAAGAAGGTAGGCC-1	46	4	NA
GGGCAGACGTCACTGC-1	48	4	NA
GCATTGACTTGCGGAA-1	50	4	NA
ACGTGACAAAGTAAGT-1	52	4	NA
CACCAATCATCCGTCT-1	54	4	NA
CAATTGGGCCGCACTC-1	56	4	NA
AAACGAAGATGGAGTA-1	58	4	NA
CCATAGAGGCTGCCAG-1	60	4	NA
CTATACTTAAAGCGAG-1	62	4	NA
CAGTAAGGGACGTCTC-1	64	4	NA
TCTTTCATCCGTCCTT-1	66	4	NA
ATTACGGGCTACGGTT-1	68	4	NA
GCTGAAGGGTTCTTGG-1	70	4	NA
TCGGAGTCCTGGTTGC-1	72	4	NA
GACCGGTGATACTCTC-1	74	4	NA
CCGAAACACGACCTCT-1	76	4	NA
TGTTGGCTGGCGGAAG-1	1	5	NA
TCGCCGGAGAGTCTTA-1	3	5	NA
GGAGACATTCACGGGC-1	5	5	NA
TGGGACCATTGGGAGT-1	7	5	NA
GCCAGGCTTAGTGGTA-1	9	5	NA
CAACCGCACCTAGACA-1	11	5	NA
ACCATTAAGGGTGTCA-1	13	5	NA
ACACCGAGCGCTCTTT-1	15	5	NA
TGAAGTAGCTTACGGA-1	17	5	NA
GCGGTGCGGAGCATCG-1	19	5	NA
TGGTCTAGCTTACATG-1	21	5	NA
TACATGACCTTATCCG-1	23	5	NA
TCTGCAGATTCGAGTC-1	25	5	NA
GGACTAAGTCAGGAGT-1	27	5	NA
ACGCGTTTCTTAAGAG-1	29	5	NA
GAGAATCTCACGATCA-1	31	5	NA
GGGCCCTTATCTATAC-1	33	5	NA
CGCCGACTATTCGCTA-1	35	5	NA
CAGCGCCAACACGATA-1	37	5	NA
TGAGACGTACCTCTCA-1	39	5	NA
GCAAATGAGGACACTT-1	41	5	NA
CTCAGATTGTGATAAG-1	43	5	NA
TCTCGTGTTACGAGGA-1	45	5	NA
CCCTGGCTGTTCCTTC-1	47	5	NA
TCAAAGAGCTATCTGT-1	49	5	NA
CCATAACCTGTGCAGT-1	51	5	NA
TTGTCACCGCGGTATC-1	53	5	NA
CCACATGGCTCTTTAT-1	55	5	NA
AAATCGCGGAAGGAGT-1	57	5	NA
AATTACGAGACCCATC-1	59	5	NA
CCGAAGCATTGACCAA-1	61	5	NA
ACCGTCCACTGGGCCC-1	63	5	NA
GGGATGGACCCGCGTC-1	65	5	NA
TCGGATCTGGATGACC-1	67	5	NA
GCAAACGTAAGCGACC-1	69	5	NA
TAATTGCGCTGATTAC-1	71	5	NA
ACGGGTTGTGACCTGT-1	73	5	NA
TCTGTTTAGATTGTTC-1	75	5	NA
ATCAGAAGCTGGTTGC-1	77	5	NA
GCATCCTCTCCTATTA-1	0	6	NA
GGAGGAGTGTGTTTAT-1	2	6	NA
GGGATTATCTCACAAC-1	4	6	NA
CTGCAGGTGCTCGGCC-1	6	6	NA
ATTCAAAGTACCTGTT-1	8	6	NA
ACCACTGTTCAAGAAG-1	10	6	NA
TTAATGTGTTTGCAGG-1	12	6	NA
CGTAATAATTACGAGT-1	14	6	NA
GCACAAGTGGATCATA-1	16	6	NA
CGGAAAGCAAATGTGC-1	18	6	NA
ATGCACCTTCCTTAAT-1	20	6	NA
GTCCTTCTACAACCCA-1	22	6	NA
CTCTCGCTGTACTATG-1	24	6	NA
TATCAAAGGTCTGTAA-1	26	6	NA
GAGAGCGCAGTCCCTG-1	28	6	NA
TATATCATTGATCAGT-1	30	6	NA
CTGCCCACGAAGCGTT-1	32	6	NA
TCTGGCGCAAGCCGGG-1	34	6	NA
ATCCAATGGTACCGAA-1	36	6	NA
GACCGTTACATGCGAC-1	38	6	NA
GAATGGGCTTATCGAC-1	40	6	NA
CGGACGTTACTTGAAG-1	42	6	NA
ACGTCTCGTTCCGGGA-1	44	6	NA
TCGCCGCACCGCGTGA-1	46	6	NA
AGATGCATCCTGTGTC-1	48	6	NA
GGGCTACTATTTCGTG-1	50	6	NA
GATCTAACCGTATTCA-1	52	6	NA
GTCCTACTCTACGGGC-1	54	6	NA
ATATCAATTCCAGCCT-1	56	6	NA
CCTTTGAATTATGGCT-1	58	6	NA
TACTGAGGGAAGAAAG-1	60	6	NA
AAGACCAAATAACTCA-1	62	6	NA
GACGCATACCCGTCGG-1	64	6	NA
GTCCTAGGATACCTTA-1	66	6	NA
TTCGGACTGGGCATGG-1	68	6	NA
TCGCGCGTTTACATGA-1	70	6	NA
TGACAGAAATCTTGCT-1	72	6	NA
GCTACTCGGACGCAGA-1	74	6	NA
TGAACCTGAATGTGAG-1	76	6	NA
GCGAGGGACTGCTAGA-1	1	7	NA
TTAGGTGTGACTGGTC-1	3	7	NA
TAGAACGCCAGTAACG-1	5	7	NA
CCGGTGCGAGTGATAG-1	7	7	NA
TGGACGTAGGCGAATC-1	9	7	NA
AGATGCTATAACGAGC-1	11	7	NA
TCCGCAGCCACCTAGC-1	13	7	NA
CATCAACACCTACTAA-1	15	7	NA
GGGCGAATTTCTCCAC-1	17	7	NA
GCTGAGCAACGGTTCT-1	19	7	NA
GGGATACGGTAATAAT-1	21	7	NA
TATATGCTGGGTTGCC-1	23	7	NA
AATAGTCGCGAGTCGG-1	25	7	NA
TTCAGTTTGTGGCAGC-1	27	7	NA
GTCCTATTGTTGTGGT-1	29	7	NA
AACTTTACGGGAGCTT-1	31	7	NA
GGACAAGTTGCAGTGA-1	33	7	NA
AGTGGTTGCGTATAGG-1	35	7	NA
GTGCTGCAGATAAGGA-1	37	7	NA
GGTTCGGATTATACTA-1	39	7	NA
TGGTCGTGCAAGGCAA-1	41	7	NA
CCGCCTTGCGATGTCG-1	43	7	NA
CGAGAGCGCGTAGATA-1	45	7	NA
TATAGCGCACGTTATC-1	47	7	NA
GTGAAGTCACGACTCG-1	49	7	NA
GGCGAGCGAAACGGCA-1	51	7	NA
ATGGAAATTTAAGGAG-1	53	7	NA
CTCGAGACATACGATA-1	55	7	NA
CTTTGTCGAATGCTCC-1	57	7	NA
CATGGTATTAGTTTGT-1	59	7	NA
TATGTAGAAACCCGGC-1	61	7	NA
TGTTTCTGAAGCGTGC-1	63	7	NA
GGGCAGGATTTCTGTG-1	65	7	NA
TGTACCCGACCCTAAT-1	67	7	NA
GGGCCATTCGTGCTGG-1	69	7	NA
TAACTGAAATACGCCT-1	71	7	NA
TAGCCATGATTGCCTA-1	73	7	NA
AAGAAAGTTTGATGGG-1	75	7	NA
TCAGAGCATGTCAACG-1	77	7	NA
TGGTACCGGCACAGCC-1	0	8	NA
CAGGGCTAACGAAACC-1	2	8	NA
ACGAGTCGCCGGCGTT-1	4	8	NA
GGGTACACTCTGGAGG-1	6	8	NA
ACACATTGACGCAACA-1	8	8	NA
AATTACTCGTACGCTC-1	10	8	NA
GAGGAGATCCTCATGC-1	12	8	NA
CCAAGTTTCTACAGAT-1	14	8	NA
ATGTTCCTGCCCACCT-1	16	8	NA
TCACTCTTCGTCTGTC-1	18	8	NA
AGTTCACCGGTTGGAC-1	20	8	NA
GTTTATGGGATTTAGA-1	22	8	NA
AGTTACCCTTAAGACT-1	24	8	NA
TGTTCATAAATGTGCT-1	26	8	NA
CATCTGCAGGATCATT-1	28	8	NA
TTCTTGTGTCCATCAG-1	30	8	NA
GTCCGAGAGCAATCAT-1	32	8	NA
ATCGGTTACCTAGTAA-1	34	8	NA
GGCCTTTGCAACTGGC-1	36	8	NA
CCTCCTGAGCCCACAT-1	38	8	NA
CACCACGCCACACAGA-1	40	8	NA
CCAGTCAAATCTCTTA-1	42	8	NA
GACAGATTTCTGGCTC-1	44	8	NA
TTATCTGACATTAGGA-1	46	8	NA
TGATTCAGGTCCCGCG-1	48	8	NA
GGAGACCATCTACATA-1	50	8	NA
ATTGATCACCACATTT-1	52	8	NA
TATCAGTGGCGTAGTC-1	54	8	NA
TGAGGCATGTACTGTG-1	56	8	NA
AACGAAAGTCGTCCCA-1	58	8	NA
TGGTTAACTTACATTT-1	60	8	NA
TTCTCTTACAGGTGAT-1	62	8	NA
TATCTGAGCCGATATT-1	64	8	NA
AGGTTCTCCTTTCCGG-1	66	8	NA
GAGTTGTCACCAGTCT-1	68	8	NA
CCTGTCGTGTATGAAG-1	70	8	NA
CGAAGCCACAGCATGG-1	72	8	NA
CGCCAGTAGTACCTTG-1	74	8	NA
ATACCCTCCCGGCCAA-1	76	8	NA
GCGCGTTTAAATCGTA-1	1	9	NA
CCCGTGGGTTAATTGA-1	3	9	NA
TGATGGGACTAAGTCA-1	5	9	NA
TAGCCAGAGGGTCCGG-1	7	9	NA
GATATCAGTATGTATC-1	9	9	NA
CGTCAATCTTTAACAT-1	11	9	NA
GGTCCTTCATACGACT-1	13	9	NA
ACGGGTCATGTGACTT-1	15	9	NA
GCTCAACCTCTTAGAG-1	17	9	NA
GATCTTCATTGTCCTC-1	19	9	NA
GACATACTGTCGCAGA-1	21	9	NA
GGAACCCGAACAAGAA-1	23	9	NA
CTTAAATAAGACCCAT-1	25	9	NA
CTTAGCCCGGATAGTG-1	27	9	NA
GAGTCGACAGACCCTC-1	29	9	NA
ACAATTTAGGAGGCTC-1	31	9	NA
ATGGCAGCCGAGAAAC-1	33	9	NA
CCTGCCCGTTGTCTAG-1	35	9	NA
GTCGTACCTACGATTG-1	37	9	NA
CCGCGATTTGGTAGGT-1	39	9	NA
GAACCTCGACCTACAC-1	41	9	NA
AAACAGCTTTCAGAAG-1	43	9	NA
GGGCCTAAATGGGCTA-1	45	9	NA
AGTGGTGTTACCCGTG-1	47	9	NA
CGCCACAGGTCGCGAT-1	49	9	NA
AGACCAAACCACACCT-1	51	9	NA
ACTGCTCGGAAGGATG-1	53	9	NA
TGACAGGACAAGTCCA-1	55	9	NA
TTCGCCGCTCGCGCTA-1	57	9	NA
ACATAAGTCGTGGTGA-1	59	9	NA
AGAACCCTCAATTGGG-1	61	9	NA
AATTCATTGTCATGCA-1	63	9	NA
AATGTATGGCACTGTA-1	65	9	NA
AATTGCGTGGATTACA-1	67	9	NA
AGTAATTTGCAAGCGT-1	69	9	NA
CGGGAACGCCCTGCAT-1	71	9	NA
ACCCGTAGCAGAGAAT-1	73	9	NA
CTCCCTTGTATCAAGG-1	75	9	NA
GCCACCTTATTCGCGA-1	77	9	NA
TGCCTTGCCCTTACGG-1	0	10	NA
GACCGACCGCTAATAT-1	2	10	NA
TGCGAGAAACGTTACG-1	4	10	NA
CTTGTGAGGACAGCGG-1	6	10	NA
TGGGCCTTGCCTGCAT-1	8	10	NA
CCAAAGCAGTTGGTTG-1	10	10	NA
CCCTGTTGGCAAAGAC-1	12	10	NA
AGTGTGCTAAGATCGC-1	14	10	NA
ATAGCTGCTCTTGTTA-1	16	10	NA
ACTCGATGTATTTCAT-1	18	10	NA
TGGACACCGTTGCTTG-1	20	10	NA
AACGTTATCAGCACCT-1	22	10	NA
GGTTGTGCTCTTGTCC-1	24	10	NA
GATGCGAATGGTATTA-1	26	10	NA
AAGTGCAAAGGTAGAC-1	28	10	NA
ATACTTGTTCTCGAGC-1	30	10	NA
CCTCGGATGCTACCTG-1	32	10	NA
GCACACGCCCATGGTC-1	34	10	NA
TAGAAATTCACGTATA-1	36	10	NA
AATCTCTACTGTGGTT-1	38	10	NA
CAATACGCTCTGAGGC-1	40	10	NA
TAGCTGATGTGAAGCG-1	42	10	NA
ACTTGTAGTCCCTTCA-1	44	10	NA
GCCAAGAATACTTCTG-1	46	10	NA
TTGAATCGTTGTATAA-1	48	10	NA
CGACGCATCCGTACCT-1	50	10	NA
TCTAAAGAACAGTCTC-1	52	10	NA
TATTAACACCAAAGCA-1	54	10	NA
GACTCCTTCCAATTGA-1	56	10	NA
GCACAACCTCGGGCGT-1	58	10	NA
CCTATATCGTGTCACG-1	60	10	NA
GCCCGAGAGTCTAAAT-1	62	10	NA
GCCTTTGTCAGTGGAC-1	64	10	NA
CGATAGCGATACAGTG-1	66	10	NA
GTGGCCGGTTTCTCGG-1	68	10	NA
AGTTGCGGTCCTCAAC-1	70	10	NA
AGCTTGATCAGGGTAG-1	72	10	NA
ACTTTATACACCACTT-1	74	10	NA
CAACGAGCTTATTATG-1	76	10	NA
GACGACTTTCCAAGAA-1	1	11	NA
GGTATCAAGCATAGAA-1	3	11	NA
TCGCCTCGACCTGTTG-1	5	11	NA
GAAGGGCATAACCATG-1	7	11	NA
CAAAGTCAGGTTAGCT-1	9	11	NA
CCATATTGGATCATGA-1	11	11	NA
GTGCCTAGCTATGCTT-1	13	11	NA
GGCGGTTTGCCGGTGC-1	15	11	NA
CGTCAGCTATTTACTC-1	17	11	NA
TGAAGAGCGGTCCTAG-1	19	11	NA
TGCGATGCTAATGGCT-1	21	11	NA
CATCGTCCGGTTACTA-1	23	11	NA
GTGAGTCTAAGACGGA-1	25	11	NA
TCTAACTGTATGTAAA-1	27	11	NA
AGGGTGGATAGTGCAT-1	29	11	NA
CACGGGATTGAGGGTT-1	31	11	NA
ATACGGTGAAGATGCA-1	33	11	NA
AGTACGGCCCGTATCG-1	35	11	NA
AGAATAAATCTTCAGG-1	37	11	NA
ACTTTGACTGCATCCT-1	39	11	NA
TGGTAAGCAGGATTGA-1	41	11	NA
CTTATGCGCTCAGGGC-1	43	11	NA
CCCGAAGTTTCGCGAA-1	45	11	NA
CCGGCGTGAGACTCTG-1	47	11	NA
TGGCCAATTTGGTACT-1	49	11	NA
CCTAGGTAAAGGTAGC-1	51	11	NA
CTGGGTTGAGTTAAAG-1	53	11	NA
TAGGCGATGAGGTCTC-1	55	11	NA
ACCGAAGAGTCTGGTT-1	57	11	NA
ATGCACGCGCTGTTCA-1	59	11	NA
ACGGCTGGATGTAGAA-1	61	11	NA
ATATAGAGTATTGGTC-1	63	11	NA
AACCATAGGGTTGAAC-1	65	11	NA
CGCCCTAATTGTTCAA-1	67	11	NA
ATCTTAGGGCATTAAT-1	69	11	NA
GGGTCCTTGGAAGAAG-1	71	11	NA
CTATAAGTAGGGTTTG-1	73	11	NA
AGATCTGGAGAGGATA-1	75	11	NA
GATCCAACCTTTAAAC-1	77	11	NA
CCAGTGAGCTCCTTGT-1	0	12	NA
TGCATGAGTAGATTCG-1	2	12	NA
AACTCGATAAACACGT-1	4	12	NA
CAACATGGCCTGATAA-1	6	12	NA
GGATCCCTACCAGCTA-1	8	12	NA
CGTACCGAAAGTCTAG-1	10	12	NA
GTCATCTCCTACAGCT-1	12	12	NA
GTATAATCTCCCGGAT-1	14	12	NA
ATCTGATAGTGTCTTA-1	16	12	NA
TAAACGTCGTCAATGA-1	18	12	NA
TTCTGTTTCCTGTCGC-1	20	12	NA
AGACAGCTCAGAATCC-1	22	12	NA
CGCGACACTGCGCAGC-1	24	12	NA
TTAAACCTGGTTCCTT-1	26	12	NA
TGATAGCGGGATTCTA-1	28	12	NA
GTTAATGTCTATCTTA-1	30	12	NA
ACATCAGCTGGGACGC-1	32	12	NA
TATCTAGCCTAAAGGA-1	34	12	NA
CATTGCGAAATGGGCG-1	36	12	NA
CCCTGACTAACAAATT-1	38	12	NA
AGTGGCTCCGTCGGCC-1	40	12	NA
TGGCTCTTGTCGCGTA-1	42	12	NA
ACCATCCGCCAACTAG-1	44	12	NA
TTCCCGGCGCCAATAG-1	46	12	NA
CGACCCTTAACGCCGG-1	48	12	NA
AGCGGCGGTTAGCGGT-1	50	12	NA
CCCAGTAAACTTGGGA-1	52	12	NA
CCGCCGGAACTTCTCG-1	54	12	NA
TGGCATGAAGTTTGGG-1	56	12	NA
CGATGTTGTTATCTAC-1	58	12	NA
CTCGCATTGCATAGCC-1	60	12	NA
TTGAAGGATGGGCGCC-1	62	12	NA
AAACTTAATTGCACGC-1	64	12	NA
ATTATGAGACCCAATT-1	66	12	NA
CTACATATCGCGGGAC-1	68	12	NA
CGGGAAGTACCGTGGC-1	70	12	NA
TATAGTTAGGTGTACT-1	72	12	NA
TCATCCATCTGATCAC-1	74	12	NA
TTGTGGAGACAGCCGG-1	76	12	NA
ATACCCTGGCTCAAAT-1	1	13	NA
AATTCCAACTTGGTGA-1	3	13	NA
AGGAAAGCCTCTGATG-1	5	13	NA
CAATTTGACCGGGAAG-1	7	13	NA
ATCGTCCAATCGAGTC-1	9	13	NA
CTCGAGATCCAAAGCA-1	11	13	NA
GCGAGAAACGGGAGTT-1	13	13	NA
TAGTCCGTATGCATAA-1	15	13	NA
TGCACTATGTGAGTGC-1	17	13	NA
ACGTTATTGGTCACTC-1	19	13	NA
CGTTGTAAACGTCAGG-1	21	13	NA
GCAGATCCTCGCAAAT-1	23	13	NA
GCTCGCGGTTCCGCTC-1	25	13	NA
GCTAAGTAAAGGCGAT-1	27	13	NA
GTCAGTTTGGTAGTCG-1	29	13	NA
GCGTTATATTTGGAAC-1	31	13	NA
GGTTGTGTAGCCTGGC-1	33	13	NA
CACTCGGTTAGGAGGA-1	35	13	NA
GTCTACTCAATTACAA-1	37	13	NA
ACGCTGTGAGGCGTAG-1	39	13	NA
GATCGGATAGAACCAT-1	41	13	NA
TTGTGAGGCATGACGC-1	43	13	NA
TGCGAATATGGGATTT-1	45	13	NA
AAACAGGGTCTATATT-1	47	13	NA
TCGGCGTACTGCACAA-1	49	13	NA
CTGGACGCAGTCCGGC-1	51	13	NA
AGATTCACAACCGATA-1	53	13	NA
GCCATTAGCCTCAAAC-1	55	13	NA
ACGAGGTTTACAACGT-1	57	13	NA
GTCTCCTGCCAGTATG-1	59	13	NA
ACTTTGGTCGTGCTCC-1	61	13	NA
TAGTACCACAACTTTC-1	63	13	NA
TAGGCGGCTGCAAAGA-1	65	13	NA
CCTCCTAGCTAGAGTC-1	67	13	NA
ATGGTATTTACTGATT-1	69	13	NA
ACGGTCACCGAGAACA-1	71	13	NA
TACGCTGATAGTTGTA-1	73	13	NA
AGAACACGGCGATGGT-1	75	13	NA
AGATAATCACACCTAT-1	77	13	NA
GGGTTTCCGGCTTCCA-1	0	14	NA
TGCCGATGTCATCAAT-1	2	14	NA
GAAGGACTAAATTGAA-1	4	14	NA
TCTGACTGTAATGGTT-1	6	14	NA
ACATGGCTCAATTTAG-1	8	14	NA
TGGATAGAGTAACAGA-1	10	14	NA
CGTCGCGGCGGGATTT-1	12	14	NA
CACTTCGTCTTATCTC-1	14	14	NA
CCGACAAACACATGAG-1	16	14	NA
ATAGCCTCAGTACCCA-1	18	14	NA
GATCGGCGATAAGTCG-1	20	14	NA
GGGTCATGCGTACCAT-1	22	14	NA
TTAACTCACGCGTGGA-1	24	14	NA
AGTTACCGCACATGGT-1	26	14	NA
GCATTCGAAATGAACA-1	28	14	NA
CGTCAAGGCTATAAAT-1	30	14	NA
CCTGCGTTCTACGCTT-1	32	14	NA
ATGTTCGTCGACCCAC-1	34	14	NA
TGTAATGACCACAATA-1	36	14	NA
GCATACGAGGTCTTTA-1	38	14	NA
GCTACAGTACGGACCG-1	40	14	NA
CATAAGCTCTCCGTCT-1	42	14	NA
TACATCCCTATCCCTG-1	44	14	NA
ACAGTAATACAACTTG-1	46	14	NA
GAGTAAGGCCACGGGA-1	48	14	NA
AGCCTAATACCCACGT-1	50	14	NA
AGAAGGTACACTTCAC-1	52	14	NA
GTTAGGCTACCCGTTT-1	54	14	NA
AACCCATCCCATGATC-1	56	14	NA
GATGCCTTCTGCGGCA-1	58	14	NA
GCTGGTTTAGGCCATA-1	60	14	NA
ATCCCATCCACAGCGC-1	62	14	NA
TCCATCAATACTAATC-1	64	14	NA
CGAAGGGTTTCAGATT-1	66	14	NA
CCGTCAACCTCTGGCG-1	68	14	NA
TAGACTCAGTTGGCCT-1	70	14	NA
TTCTCAATTGCTACAA-1	72	14	NA
CCGCTCCGGATAAGCT-1	74	14	NA
GGTTAGGGATGCTAAT-1	76	14	NA
TAACCGTCCAGTTCAT-1	1	15	NA
GCTGGGTCCGCTGTTA-1	3	15	NA
GTATCGGGACGAGCTG-1	5	15	NA
TTCATAGCCTTGTAAC-1	7	15	NA
AGGCCCAGTGACTGGT-1	9	15	NA
TCACAGATCCTCAAAC-1	11	15	NA
CATTGTGTGCTAGATC-1	13	15	NA
CATCCGCAGGCCCGAA-1	15	15	NA
GCCTTGTATATGCAGT-1	17	15	NA
CGGGAGTATACCGCCG-1	19	15	NA
AGCCTTAAAGCGGAAG-1	21	15	NA
CTGGTCATTCCAATCC-1	23	15	NA
GGAACGGCCTGCAGCC-1	25	15	NA
GACTGCGGCACGTGTA-1	27	15	NA
AAAGACTGGGCGCTTT-1	29	15	NA
TTAGCTCTGTAATCCG-1	31	15	NA
GAACGTTAGGAAGACG-1	33	15	NA
TTCCTCTGCCCGAATA-1	35	15	NA
AAAGTCGACCCTCAGT-1	37	15	NA
TCGGGATTCAAACATA-1	39	15	NA
TCTATTACTAGAGGAT-1	41	15	NA
CCTTCTCAGCGTTCCT-1	43	15	NA
GTGGGAAGACTGAATC-1	45	15	NA
CGAACGGCCGGACAAC-1	47	15	NA
ATCAGCTCGTCCACTA-1	49	15	NA
AATCTGGCTTTCTAGT-1	51	15	NA
GCAGGAACTTAGATCT-1	53	15	NA
GGGTATTCTAGCAAAC-1	55	15	NA
TCGACAACTGAACCCG-1	57	15	NA
ACCGGTCAGGTACACC-1	59	15	NA
TGTCGTTATCACATAT-1	61	15	NA
CTTAGGTATAGACCAG-1	63	15	NA
ACCTCGAACTTATGCT-1	65	15	NA
CACAAGCTAAGAAAGG-1	67	15	NA
GCTTCGACGTTCAATC-1	69	15	NA
CCTTCCGCAACGCTGC-1	71	15	NA
GTTGCCCTAACGGGTG-1	73	15	NA
TGGTCGGGTACAGGGC-1	75	15	NA
TCATGAAGCGCTGCAT-1	77	15	NA
AAACAACGAATAGTTC-1	0	16	NA
TGAACACCCGAAGCAG-1	2	16	NA
CCTGTGCATAGGAGAC-1	4	16	NA
TGGAAACGGAGTGAAC-1	6	16	NA
GCTTCCAGCTTAGATT-1	8	16	NA
AGAGCTACGAAAGCAT-1	10	16	NA
CGCGGCAGTATTACGG-1	12	16	NA
CCCTGATGTAACTCGT-1	14	16	NA
ATAATACCGTTAGCCG-1	16	16	NA
GTCCTACAGGCGGCTC-1	18	16	NA
TCCGTAACCACAATCC-1	20	16	NA
TCAGGGCGCAAACTCG-1	22	16	NA
GTAGAAACGGGTGGAG-1	24	16	NA
TGGTGATCGTATTTGT-1	26	16	NA
TAACAATATTTGTTGC-1	28	16	NA
AATGGTCCACCGTTCA-1	30	16	NA
CTGATAGTGTATCTCA-1	32	16	NA
TTACTATCGGCTTCTC-1	34	16	NA
TACTCGGCACGCCGGG-1	36	16	NA
GGGCCCTACGAAAGGG-1	38	16	NA
TTCAGGCGTCAAAGCC-1	40	16	NA
TGCAGCTACGTACTTC-1	42	16	NA
TCAACATCGACCGAGA-1	44	16	NA
GCAACACACTAGAACT-1	46	16	NA
AGGATCACGCGATCTG-1	48	16	NA
CACCCTTGGTGAGACC-1	50	16	NA
AATCTAGGTTTACTTG-1	52	16	NA
GCCCTAGCCGTCGCGA-1	54	16	NA
TATCTTGCAATACAAC-1	56	16	NA
GTGGAGCGTTTACCGA-1	58	16	NA
ACACATGATCAAATCT-1	60	16	NA
TGACTCCGAATCATAC-1	62	16	NA
ACAAACCATGCGTCCT-1	64	16	NA
CACCGGTAGAGACATT-1	66	16	NA
GACCGATTAAATATGT-1	68	16	NA
CAGTGTTAATCTCTCA-1	70	16	NA
GACATTTCGCCCAGCC-1	72	16	NA
ACGGACGCAGCGACAA-1	74	16	NA
CCAGGCGAGATGGTCT-1	76	16	NA
CAAGGGAGTGTATTTG-1	1	17	NA
AACATTGGTCAGCCGT-1	3	17	NA
CATACGGGTGCATGAT-1	5	17	NA
ATCGCACGATTGTTCA-1	7	17	NA
TGCTTGAAACCATGCA-1	9	17	NA
TGCGTGATTGGGTGTC-1	11	17	NA
GAAATGGGATGTAAAC-1	13	17	NA
CCATAGTCAGTAACCC-1	15	17	NA
ACACTCCAATGTCACT-1	17	17	NA
CGGATAAGCGGACATG-1	19	17	NA
GAATGCCGAAATGACC-1	21	17	NA
GATGCCAGCAGAAGGC-1	23	17	NA
TAATGAAAGACCCTTG-1	25	17	NA
TTATCGCCTGCGAAGC-1	27	17	NA
CCAGCTTCCGCCCGCA-1	29	17	NA
GTCATTGCATTGACCC-1	31	17	NA
TTCTGCGAGCGCCCTT-1	33	17	NA
GCCGCATTAGTCCGGC-1	35	17	NA
AGGTGTATCGCCATGA-1	37	17	NA
CGCCAAGAAGCCGAGT-1	39	17	NA
AGACCGGGAAACCCTG-1	41	17	NA
CTCTACACTGGCGATT-1	43	17	NA
CTATGTGAGTCACGGC-1	45	17	NA
ACTCCCATTCCTAAAG-1	47	17	NA
AAATGGCCCGTGCCCT-1	49	17	NA
GGATCTTGACTCAACC-1	51	17	NA
CCCGGTGTATCGGAAT-1	53	17	NA
CAGATCCTGGTTTGAA-1	55	17	NA
TATTATGTTTGCCTGC-1	57	17	NA
AGGCGGTTTGTCCCGC-1	59	17	NA
TATCCATCTCGGTTAG-1	61	17	NA
ACTACATCCCGACAAG-1	63	17	NA
ACACCGGTCTGACCGC-1	65	17	NA
ACTCATGGCAGCCTTC-1	67	17	NA
GTCGAATTTGGGCGCT-1	69	17	NA
CAGGCCAGTACCACCT-1	71	17	NA
GTAACTACGTAGACCT-1	73	17	NA
ACATGCTTACGGCAGC-1	75	17	NA
CGACTTGCCGGGAAAT-1	77	17	NA
CCAAGCTTGATCTCCT-1	0	18	NA
GTGGGTCTTCTTTGCG-1	2	18	NA
CCACTAAACTGAATCG-1	4	18	NA
CGCCACCCGCATTAAC-1	6	18	NA
CAATATTGGACTAGTG-1	8	18	NA
CACATGTTTGGACATG-1	10	18	NA
CATTCCCTAAGTACAA-1	12	18	NA
CGGGCCATAGCCGCAC-1	14	18	NA
AGTTGCTGACTGATAT-1	16	18	NA
AACTTCTGCGTCTATC-1	18	18	NA
TATACTCATGCGGCAA-1	20	18	NA
GTTATTAACGTGGGAG-1	22	18	NA
AGGCTTGCTAGACACC-1	24	18	NA
TGGAATTAGACGCTTT-1	26	18	NA
GATATGGATTACGCGG-1	28	18	NA
TGTCCGTGGCGCCTTT-1	30	18	NA
CTTTGGCGCTTTATAC-1	32	18	NA
TAAGGGCTGGGAGAGG-1	34	18	NA
TGTGCTTTACGTAAGA-1	36	18	NA
GGTACATCTGGGACGA-1	38	18	NA
AGAGATCTCTAAAGCG-1	40	18	NA
TGCAGATCGTCCTAGG-1	42	18	NA
CCGAACACTGGGCCTC-1	44	18	NA
ACCTGCGTGTCATGTT-1	46	18	NA
CAGTACCAGTTTACGT-1	48	18	NA
ACGAGGATACCACTCT-1	50	18	NA
TTATCCTCAAGGAATA-1	52	18	NA
CTTCAGTGGTCGCCTA-1	54	18	NA
GTCAAAGAAGTGGTGT-1	56	18	NA
TCCCTGGCGTATTAAC-1	58	18	NA
CTCGTCGAGGGCTCAT-1	60	18	NA
TTGCCGCAGACCTACA-1	62	18	NA
ATGGCAGCATTACGAT-1	64	18	NA
CATCCAATATAGTTTG-1	66	18	NA
TCACGGCCCAAGAGAG-1	68	18	NA
GATCGCTGTGGTGCGT-1	70	18	NA
CCAGTGTACAGACCGA-1	72	18	NA
CAGGGAGATAGGCCAG-1	74	18	NA
GTGCCAAACGTTTCGA-1	76	18	NA
TTATTTCATCCCAAAC-1	1	19	NA
CATCGAATGGATCTCT-1	3	19	NA
AAATTGCGGCGGTTCT-1	5	19	NA
TGGACCACGGCGTTGA-1	7	19	NA
CGTGCTGGCCTAGTCG-1	9	19	NA
TTCGCATCCGGAAGCA-1	11	19	NA
AGTTCTGCGTTGTATC-1	13	19	NA
CTCCGGCTTGTAGACA-1	15	19	NA
GGCGCTCCTCATCAAT-1	17	19	NA
GGGTTCAGACGAACAA-1	19	19	NA
TAGTGTCAGAAACGGC-1	21	19	NA
AATACAATGTTTCAGG-1	23	19	NA
TTGCGTAGTTTGAGGA-1	25	19	NA
TCGTCACACTGTTAGC-1	27	19	NA
AGAGCAGTTATGAGAC-1	29	19	NA
TCAACTAACGTATAAC-1	31	19	NA
TCCGAACTTGGCTTAC-1	33	19	NA
TAAGCAGGCGACACGC-1	35	19	NA
AAACCTCATGAAGTTG-1	37	19	NA
GGATGCTGGCGTTCCT-1	39	19	NA
CCCTGCCCAATCCGCT-1	41	19	NA
TGCCAAAGTCAGACTT-1	43	19	NA
AAACTTGCAAACGTAT-1	45	19	NA
TACTTTCCGCACGCCA-1	47	19	NA
GGTCGTAAGCTCGCAC-1	49	19	NA
GAGTTGATGGCAATTT-1	51	19	NA
AGCATCATTTCGAAAG-1	53	19	NA
GGGCAACCGCACGTGC-1	55	19	NA
GGGACAGAGTTACTCC-1	57	19	NA
AAACACCAATAACTGC-1	59	19	NA
ATCAATGCCGTGGCTG-1	61	19	NA
TAAGAGGGACAGGGAC-1	63	19	NA
CTGGTGAATGGGCCTA-1	65	19	NA
CAGATATGAAGATGAC-1	67	19	NA
CTACGATCCTATCCTA-1	69	19	NA
GTATCTCGGGCGCTTT-1	71	19	NA
GCCCGATGCCCAGTTC-1	73	19	NA
TCGCCACCCGGATTAC-1	75	19	NA
TGCTCAAAGGATGCAC-1	77	19	NA
GAGCGCTATGTCAGGC-1	0	20	NA
GCTACACTGTCCGAAC-1	2	20	NA
AGTCCAGCGGGTACGT-1	4	20	NA
GTATATGTTACGGCGG-1	6	20	NA
CCTGCGATAGAACTGT-1	8	20	NA
CCCTAGTGTCAGGTGT-1	10	20	NA
ACCCTATAGGACTGAG-1	12	20	NA
AACTTGCGTTCTCGCG-1	14	20	NA
TGCCTGACATCGGTCA-1	16	20	NA
AGTCTGGACATCCTTG-1	18	20	NA
CGTCATACCATATCCA-1	20	20	NA
TTGCTGCACCTATCCA-1	22	20	NA
CGCCCTTGAAGGCTGA-1	24	20	NA
TTATGTTTGCGATAGA-1	26	20	NA
TCACATCTTATCTGAT-1	28	20	NA
TCCTCTCCAGTTGTCC-1	30	20	NA
TAGATTCCTGGTTATT-1	32	20	NA
AGCACTACCGGCCTGT-1	34	20	NA
TATAGGGTACTCATGA-1	36	20	NA
CCGATTCGAGGGACCC-1	38	20	NA
GTGGCGGTCCCAGCGT-1	40	20	NA
ACAATAGTCGTACGTT-1	42	20	NA
AGGGCGAGCAGCTGAT-1	44	20	NA
AGGTCAGGTGAGAGTG-1	46	20	NA
CGTTCATGGTGCGCGT-1	48	20	NA
GTGGCAAACAGCGGCA-1	50	20	NA
CGCGAGTCTGCCGGGT-1	52	20	NA
GACCCAATTATGATAC-1	54	20	NA
AGCAACCGAAAGTAAT-1	56	20	NA
TGGACGCAATCCAGCC-1	58	20	NA
GAAACATAGGAAACAG-1	60	20	NA
CGAATGAAGTCATTGC-1	62	20	NA
CACAGAGACGAGGACG-1	64	20	NA
GCAAAGGGCGTTAGCC-1	66	20	NA
TGCAGTGGTAGGGAAC-1	68	20	NA
CCGGGCTAAGAATTTC-1	70	20	NA
CGAACCTCTTTCCTAG-1	72	20	NA
TCTTGGTCAATGATAC-1	74	20	NA
GCCTCAGGTACCGGTC-1	76	20	NA
TATGGCAGACTTTCGA-1	1	21	NA
CGGGTTGTAGCTTTGG-1	3	21	NA
CATTCAGGTCAGTGCG-1	5	21	NA
GTATTCTTACCGTGCT-1	7	21	NA
GGGTAATGCTGTGTTT-1	9	21	NA
TTACCGCCTTAGGGAA-1	11	21	NA
TTAGATAGGTCGATAC-1	13	21	NA
AATGAGTTCGCATATG-1	15	21	NA
TTGGCCATCTTGCGCT-1	17	21	NA
TTGAACGAATCCTTTG-1	19	21	NA
TAGTACCTTAGTGGTC-1	21	21	NA
CCAGAGACAAAGCCGG-1	23	21	NA
CCCGGTGGAAGAACCT-1	25	21	NA
GGTGCTGATCACAAAG-1	27	21	NA
TATGAAGACAGGTGCG-1	29	21	NA
TGTGTTCGTATCCAAG-1	31	21	NA
CCGACAAAGGGAGTGC-1	33	21	NA
GAAAGCCCTTTGGACC-1	35	21	NA
CCAGCTGATGGTACTT-1	37	21	NA
CCACTGGTGGCTGGTT-1	39	21	NA
GCATTGTAATTCATAT-1	41	21	NA
CATGCCAACTCGCAAA-1	43	21	NA
AACACGAGACGCGGCC-1	45	21	NA
TCCTCCTAAGACATTC-1	47	21	NA
GACTACAAAGCGGTGG-1	49	21	NA
GATGTAACGAACCACC-1	51	21	NA
TGCGTCATGACTGAGC-1	53	21	NA
GAAGCTCGGACCCGTC-1	55	21	NA
CTCTCTAACTGCCTAG-1	57	21	NA
GGAACCTTGACTCTGC-1	59	21	NA
TAATAGGTCACCAGAA-1	61	21	NA
AAGGGAACGACTGGCT-1	63	21	NA
GCACAAACCCTAGATG-1	65	21	NA
CTGTTGTTCAGTCGTA-1	67	21	NA
TTGCCTAATCCAAAGT-1	69	21	NA
CTTCACGCCCTGGTAC-1	71	21	NA
CATGCACATGAGAGGC-1	73	21	NA
CATAGGGACACTTGTG-1	75	21	NA
ACAAGTAATTGTAAGG-1	77	21	NA
CTTCGTGCCCGCATCG-1	0	22	NA
CCTAAGTGTCTAACCG-1	2	22	NA
CTAAAGTCCGAAGCTA-1	4	22	NA
TTCAGAGTAACCTGAC-1	6	22	NA
AACGCGAACGGCAACA-1	8	22	NA
CCAGTCCATTATTCGA-1	10	22	NA
ATTGATAGCAACGAGA-1	12	22	NA
CGAGGCCAGGCATTGG-1	14	22	NA
CAGTGGTTGCACATGA-1	16	22	NA
GAAATACTAAACGTTT-1	18	22	NA
CTGGCGGGAATAAGTA-1	20	22	NA
CCGAAGTATATTGTTC-1	22	22	NA
TTAACACCTCGAACAT-1	24	22	NA
CATAGCCGCCCGGGAT-1	26	22	NA
TACCTGCTGCACTGTG-1	28	22	NA
CCGCGTAGGTAAGGGC-1	30	22	II
CCATGGCCCTTGTACC-1	32	22	I
GACCGACTGAAGCGTC-1	34	22	II
AATATTGGAGTATTGA-1	36	22	II
GACAGGCACACACTAT-1	38	22	II
CCGTTCCGAATCTCGG-1	40	22	I
TGCAGAACTATATCGT-1	42	22	I
TGACGAATATTTCCCT-1	44	22	II
ATGTGAAAGCCTAATG-1	46	22	NA
CAGCTGGCGTAACCGT-1	48	22	NA
AGCCGTGGCTAAATGT-1	50	22	I
GTATGAAATTTCACTC-1	52	22	NA
CGTCGGGTCTAAGCGC-1	54	22	NA
ATACGGAACGTCGTTT-1	56	22	NA
GTATCTCAGTCTTGAC-1	58	22	NA
CACCAGTCAGCATGCA-1	60	22	NA
CGAATCTGCTCGACGC-1	62	22	NA
ACTATGTCCAGCTGCC-1	64	22	NA
AAAGGCCCTATAATAC-1	66	22	NA
AGCGAGACGTGAAGGC-1	68	22	NA
CGGATGAATGCTGTGA-1	70	22	NA
CCAAATCAAAGGGCAA-1	72	22	NA
CACGAGCAAACCAGAC-1	74	22	NA
TTAGAGTATTGTCGAG-1	76	22	NA
AAACGGGTTGGTATCC-1	1	23	NA
TCTGTGACTGACCGTT-1	3	23	NA
AATCAGACTGCAGGAC-1	5	23	NA
GCGGTAACCCAAATGA-1	7	23	NA
TGTCGGCATGGTGGAA-1	9	23	NA
CGTAAACGCTTGAGTG-1	11	23	NA
TCTCGGCTCCAGGACT-1	13	23	NA
TCTGCGTCCGGTTTCT-1	15	23	NA
AGAATTGTTTGACATA-1	17	23	NA
CCCGCGCAATGCACCC-1	19	23	NA
AGTGTGGTCTATTGTG-1	21	23	NA
GCTAAACCTGAGGTGA-1	23	23	NA
GATTCCTATACGGCGC-1	25	23	NA
GGTTAGTTACGGCGCC-1	27	23	NA
TAGGTCCAAGTAAGGA-1	29	23	II
CTGCGGGTGAAATGTT-1	31	23	I
GAAATATCACCATCAG-1	33	23	I
CGGTGAAGACTAAAGT-1	35	23	II
GGCCCTCACCCACTTA-1	37	23	II
TCAACGCGACCGGCAG-1	39	23	I
AGCTTGATCTTAACTT-1	41	23	I
TCGTGTCACGCTGACA-1	43	23	II
TCGGAGAGTATCGGGA-1	45	23	II
AGTCGGCTCAACTTTA-1	47	23	II
ACTCGTAACCCGTCCT-1	49	23	I
CTCCCTCCTTTCGATC-1	51	23	II
TTGGTTGCGGTGCGCG-1	53	23	II
GAGGCCCGACTCCGCA-1	55	23	NA
TCGGTCCCGACAATAG-1	57	23	NA
GCTGAATCTTCCAATC-1	59	23	NA
GAGCGCTGTTAGGTAA-1	61	23	NA
ATCGTGGAAAGTCTGG-1	63	23	NA
AAGCCGCCGTGAAATC-1	65	23	NA
AACATTGAAGTTGATC-1	67	23	NA
TTCTACCTCAATCGGT-1	69	23	NA
CTCTGCAGGCATTCTT-1	71	23	NA
GTAGTTTAAGCACACG-1	73	23	NA
GGGATATTGATCGCCA-1	75	23	NA
GTCATCCCAAACTCAC-1	77	23	NA
TGCAAACCCACATCAA-1	0	24	NA
TTATCATACTCGCAAA-1	2	24	NA
AGTATCCATAATAACG-1	4	24	NA
CTACGTGTTGCCACCA-1	6	24	NA
AGCGTACGAGAGCTAG-1	8	24	NA
ATTCCTTCCAGGCGGT-1	10	24	NA
CTTGAGGTTATCCCGA-1	12	24	NA
CAATCCTGCCGTGGAG-1	14	24	NA
AAATGCTCGTTACGTT-1	16	24	NA
TTCGGCTAGAGATGGT-1	18	24	NA
GCTATCGCGGCGCAAC-1	20	24	NA
TCATACTTACAGATCC-1	22	24	NA
TTACCCTAACAGTCCT-1	24	24	NA
ATTCCCACATAAACAA-1	26	24	I
GAAACTCGTGCGATGC-1	28	24	II
TATCTACAGAGGTAAT-1	30	24	II
ACGAAATGGGCGGCAC-1	32	24	I
CCCTGCGCTACGCATA-1	34	24	I
AACCAAGACTTCTCTG-1	36	24	NA
CTACGACTAGCTATAA-1	38	24	II
CCTGTACTCACGCCCA-1	40	24	I
TGATCAGGGAACTGCT-1	42	24	II
CAAATCTCTCACAAGG-1	44	24	NA
CGATCTGTTGGAGGAC-1	46	24	II
CATATGTCAGGCTACG-1	48	24	I
TTGGAAGAATACAGTC-1	50	24	I
ACAGAACTGAGAACAA-1	52	24	II
TTGCCATAGCCCGCTC-1	54	24	I
CGCGCAAATGTCCAGA-1	56	24	I
AGATGCAAGACGTGCA-1	58	24	I
CCCTATGTAGAGCAGA-1	60	24	II
CCTATGGCTCCTAGTG-1	62	24	I
ATGGGTGTATACCTCC-1	64	24	II
GCTAGCGATAGGTCTT-1	66	24	NA
TACGCTGCTGTGTTAA-1	68	24	NA
TCAAAGTCACGGCGTC-1	70	24	NA
TAAGTGAATAGTCTAC-1	72	24	NA
TAATGTCGGTTCATGG-1	74	24	NA
CTCCTAGTAATCGTGA-1	76	24	NA
GACGGGATGTCTTATG-1	1	25	NA
AGCGTAGCGCTAGACC-1	3	25	NA
CTGGCTGCTAACGTAA-1	5	25	NA
CTAGATAAACTCCTCG-1	7	25	NA
ATACTCTCGCCACTCT-1	9	25	NA
TTCCTTTCTGTGTTGC-1	11	25	NA
AAGAAGGATCAGTTAG-1	13	25	NA
CTGAGCAAGTAACAAG-1	15	25	NA
CACCTAATAGAGTCGT-1	17	25	NA
GACACGAGTTAGAGGA-1	19	25	NA
CAGTAATCCCTCCCAG-1	21	25	NA
CGAGCACTTCAAGTTT-1	23	25	NA
ACCCACCTACATGCTC-1	25	25	NA
ATTCAGTAGCAGGGTC-1	27	25	II
AACAATTACTCTACGC-1	29	25	II
CTACTCTAGGCCCGGC-1	31	25	II
GTGAGCGTGCTGCACT-1	33	25	I
TACTGGACAGCTCGGC-1	35	25	II
TCGTATTACCCATTGC-1	37	25	II
CGGTTGACCTGGCATA-1	39	25	I
AAGTGACGACCGAATT-1	41	25	I
CTTGCAACCGCCTCCT-1	43	25	NA
AGGCCCTAGAACGCCA-1	45	25	II
ACGGGAGTGTCGGCCC-1	47	25	II
GCCCGACTTCTTCCCG-1	49	25	II
AGTTAAGTCAACCGCT-1	51	25	II
CTACTATCATAGGTTT-1	53	25	II
TAACATACACGCGATC-1	55	25	I
TCTAATACTGCCTCAG-1	57	25	I
TTAAGGCCCGTACTTT-1	59	25	II
GATCGCTATATCTCAG-1	61	25	II
CGTCGCTTGGTTATAC-1	63	25	II
TAAGCGCGAATCAAAT-1	65	25	II
ATTGCCTATTAGACCG-1	67	25	NA
TAGTCCTGCACTAAGC-1	69	25	NA
TGGGTTTCGGGCGTAC-1	71	25	NA
GGTCCACGTCTATTTG-1	73	25	NA
CGATTTGTCATTAATG-1	75	25	NA
CCCTCATCACAGAGTA-1	77	25	NA
GGCGAGCATCGAGGAC-1	0	26	NA
TCCCTCCGAAATCGTT-1	2	26	NA
GTTCCAAGACAGCGAC-1	4	26	NA
TCCATTAGTTGGATAG-1	6	26	NA
AATCCATGCAAGGGTG-1	8	26	NA
AGTTGACATCGGCTGG-1	10	26	NA
GTACGACGGCGCTGCG-1	12	26	NA
GGGTACCCACGGTCCT-1	14	26	NA
CATTTCTAGCAGACTA-1	16	26	NA
GAGGTCCCAAAGATCT-1	18	26	NA
GTATTAAGGCGTCTAA-1	20	26	NA
TAGCAACCTGTCACAA-1	22	26	NA
AAAGGGCAGCTTGAAT-1	24	26	NA
CAGTTCCGCGGGTCGA-1	26	26	II
CCGCACGTGACCTCGG-1	28	26	NA
ACAAGCAGTGCCTAGC-1	30	26	II
CCGCGGGTACGAAGAA-1	32	26	I
TTAGTAGGGCGGCGGG-1	34	26	I
ATTCGACGCCGGGCCT-1	36	26	II
ATCCTGAATCGCTGCG-1	38	26	II
CTCACTTGGCTGGTAA-1	40	26	I
AGCCCATACATGTAAG-1	42	26	II
TAGAGATCATGCAACT-1	44	26	NA
TTAACTTCAGGTAGGA-1	46	26	II
CTGGCATCCGAATGAG-1	48	26	II
CTCATGGTAATTTGCG-1	50	26	II
CCTCTATCGATTAGCA-1	52	26	II
CCGACGGGCATGAGGT-1	54	26	I
CTCGGTTGTCGGCCCT-1	56	26	I
AGTATGCTGGAGACCA-1	58	26	I
AAGGGACTATGCATTC-1	60	26	II
TGCTTAGAGAGAATGC-1	62	26	NA
AGCCCGGCATTAGAGG-1	64	26	II
GGGCGTTTACATTCAT-1	66	26	II
AGCACACGTTTAGACT-1	68	26	NA
TGCTATGGCAAAGGGA-1	70	26	NA
CCCTCAGATCGAGAAC-1	72	26	NA
TTAAGATACCCAGAGA-1	74	26	NA
GGAAACAGAGCTTGGG-1	76	26	NA
CGCGTGCTATCAACGA-1	1	27	NA
AGGTCGCCACTTCGGT-1	3	27	NA
AAGACTAACCCGTTGT-1	5	27	NA
CTGGCTCCTGCGGGAT-1	7	27	NA
TTAAACAGAGTCCCGC-1	9	27	NA
AACTCGATGGCGCAGT-1	11	27	NA
CTTATGTTGACTACCA-1	13	27	NA
ACGGAATTTAGCAAAT-1	15	27	NA
CCGAAAGTGGTGAGCA-1	17	27	NA
TAACTCCATGGAGGCT-1	19	27	NA
CTAATTTCAACAACAC-1	21	27	NA
TGGGAAATGCCTTTCC-1	23	27	NA
CACACAGGGATAGATT-1	25	27	I
AAGAGATGAATCGGTA-1	27	27	NA
AACTTGCCCGTATGCA-1	29	27	II
TACAAGTCTCGTGCAT-1	31	27	II
TCCCTGGCTCGCTGGA-1	33	27	I
GAGGCTATCAAAGTCG-1	35	27	I
GGCGCAGGACATCTTC-1	37	27	II
GTTTCATATCGTCGCT-1	39	27	II
CGCCTGGCCTACGTAA-1	41	27	I
ATCCAATGGAGGGTCC-1	43	27	II
TTGTTTCCATACAACT-1	45	27	II
CCACGGAGCCATAAGA-1	47	27	II
AAGTGCGTTAGAATCT-1	49	27	II
AAAGTAGCATTGCTCA-1	51	27	II
CCGTATCTCGTCGTAG-1	53	27	II
AATGTGCCCGAGGTGT-1	55	27	I
GGTAACCGGGAGGATA-1	57	27	I
GCGGCAAAGTATTGCC-1	59	27	NA
CTCGGGTTCTCTGGCC-1	61	27	II
GATTGCTCCAGTTGCA-1	63	27	II
GTGATCAAGCGTGCAC-1	65	27	II
CCTCTACAAGGATTGG-1	67	27	II
GTTCGACAATTGTATA-1	69	27	NA
TTCACGGTCGTCACGT-1	71	27	NA
ACATTCGCGCGGAATA-1	73	27	NA
CGACCGTTGGTATTCG-1	75	27	NA
ACATCGCAATATTCGG-1	77	27	NA
TGAAACCTCAACTCAC-1	0	28	NA
CTAGCAACTAATTTAC-1	2	28	NA
GATTAATCCTGGCTCA-1	4	28	NA
CAGTCTCTCGGCTAAT-1	6	28	NA
CCACAGCTGAAATCAT-1	8	28	NA
GATAAGGCAGATGCAA-1	10	28	NA
CGGCACTCAAGAAAGT-1	12	28	NA
GGGCGGTCCTATTGTC-1	14	28	NA
AGTCAGCCACCGCCTG-1	16	28	NA
CTTGTTTATGTAGCCA-1	18	28	NA
TTAGCAACATGGATGT-1	20	28	NA
AGACCATGGGATACAA-1	22	28	NA
AGAGCGTACAAGCTCG-1	24	28	I
CGCAATTCTACAATAA-1	26	28	II
GGGTATGTATGCACTT-1	28	28	II
TCGGAATGCGCTCTGA-1	30	28	II
CAGCTTAGTAGGTAGC-1	32	28	I
TTACCATTGATTACCC-1	34	28	I
GTACTCCCTTATCGCT-1	36	28	I
ATAAATATTAGCAGCT-1	38	28	II
CCCGTAAGTCTAGGCC-1	40	28	NA
AAACCGGGTAGGTACC-1	42	28	NA
GAGAGGTGCATTCTGG-1	44	28	II
CTTCTATGTTGAAGTA-1	46	28	II
AGAAGTGATTCGTGAT-1	48	28	II
TTGTGGTAGGAGGGAT-1	50	28	I
TCACGATGTCCGTGGA-1	52	28	II
AGCTGTAACCTCAATC-1	54	28	II
CAGGCGCACGGTGGTC-1	56	28	I
GCGCAAATATATTCAA-1	58	28	II
TATATATCGAGAAATG-1	60	28	II
CGTGCTTCTACCTAAA-1	62	28	II
CTGCCTTTAATACCTT-1	64	28	I
AGTGACTGTGACACAA-1	66	28	I
CCATGTTCATCTATAT-1	68	28	NA
CGTAAAGCAAGAAATC-1	70	28	NA
CTATGAACACCTTGCC-1	72	28	NA
ACTACCATCCGAGGGC-1	74	28	NA
TTAGCCATAGGGCTCG-1	76	28	NA
CACATAAGGCGACCGT-1	1	29	NA
TTGCTAGCTACCAATC-1	3	29	NA
CGCGCAAGGAACTACA-1	5	29	NA
GTATGACGTGGGAAAC-1	7	29	NA
CGGTTCCGGCTTCTTG-1	9	29	NA
GGCTGGCTAGCTTAAA-1	11	29	NA
GTCAAAGTTTACATAG-1	13	29	NA
ATGTTACGAGCAATAC-1	15	29	NA
TCATCACTCGAGCTCG-1	17	29	NA
GATGGCGCACACATTA-1	19	29	NA
ATGCTCAGTGTTGCAT-1	21	29	NA
TAAATGAATCCGTTTC-1	23	29	I
TCTTACGGCATCCGAC-1	25	29	II
TAACGCTTTGAGAGCG-1	27	29	II
TTCGTACTCCAGAACG-1	29	29	I
TCGCGTCCAGAAGGTC-1	31	29	II
CACGAAAGTTAGTCCC-1	33	29	I
ATACCACGGGCAACTT-1	35	29	I
TGGTCTGTTGGGCGTA-1	37	29	II
AAGAGGATGTACGCGA-1	39	29	II
TTGGACATGTGGCTTA-1	41	29	II
GCAACCACGGCCGCGT-1	43	29	II
GTGGACCAACCCGATT-1	45	29	II
CACCGTTGCGCGATAT-1	47	29	I
TACCTTAAGATTTCCC-1	49	29	I
AGTCGTGGGCATTACG-1	51	29	II
TCAACAAAGATAATTC-1	53	29	II
CGAGTGAAGGTACCAG-1	55	29	II
TCATCGATGGTCCCAA-1	57	29	II
GAAGAAACGATATTGT-1	59	29	II
ACCCGAGCGAAATTAC-1	61	29	II
ACTCCAATATCATCAT-1	63	29	II
TACCTCCACACCAATG-1	65	29	II
AGCCCTCCCTGGTGGC-1	67	29	II
CCCTCGATAATACACA-1	69	29	NA
CTGATCCCTTTATGCA-1	71	29	NA
CGAATGGTAGGTCGTC-1	73	29	NA
TCTACGCACGATCTCC-1	75	29	NA
CGGATTCTGCCTTATG-1	77	29	NA
TGACCCAACTCACATT-1	0	30	NA
GCCGGTTTGGGCGGAT-1	2	30	NA
CAGTAGCGAGGTAGTA-1	4	30	NA
AGTCACTCCGCCTCAT-1	6	30	NA
GACGTGAGACTCCATG-1	8	30	NA
CCTCATGCAGCTACGA-1	10	30	NA
CTCCTAAGTTATGTCT-1	12	30	NA
AACCATGGGATCGCTA-1	14	30	NA
CTCAGGACTCACCTGT-1	16	30	NA
ATAATAGTGTAGGGAC-1	18	30	NA
GATGTTTGTGCGAGAT-1	20	30	NA
ACAACGGTCCCTGCGA-1	22	30	NA
GCCTATTCCGATATAG-1	24	30	II
AGGCTATGGTTAGCTT-1	26	30	II
GAATTTCTCGCTGCAG-1	28	30	II
TATGGCCCGGCCTCGC-1	30	30	II
ACCTAATCGACTTCCT-1	32	30	I
TGTCCTAAGTCACCGC-1	34	30	I
AATAACAACGCTCGGC-1	36	30	II
TCCTGCGTTGATACTC-1	38	30	II
ATTACGCGCTGGCAGG-1	40	30	II
CGCTTATTCCCGGTCG-1	42	30	NA
CTGGGCCTGCTATATC-1	44	30	II
TCTAGCAATCTCCGCC-1	46	30	II
AATGACAGCAATGTCT-1	48	30	I
ACCTAAGTACCTTTCA-1	50	30	I
ATGACGCGTTCTATCC-1	52	30	II
AGTCTCACAAGACTAC-1	54	30	II
CAAAGATTATTGGGCC-1	56	30	II
GGACCTCTAGGCCGCC-1	58	30	II
TTGTTTCATTAGTCTA-1	60	30	I
GCCGACCCACGACTGC-1	62	30	NA
GAGCATCAACAACTTG-1	64	30	II
CGGTTGAGTATCCTTC-1	66	30	II
ACTGCCCGCCATTCTC-1	68	30	II
GAGTATACCCTAATCA-1	70	30	NA
TCGACATAGCGTAGCG-1	72	30	NA
AAGCCACTTGCAGGTA-1	74	30	NA
TTGTTGGCAATGACTG-1	76	30	NA
ATACGCCGATCTACCG-1	1	31	NA
TGTAACTTGTCAACCT-1	3	31	NA
ACGGCGGGTTGCCCTG-1	5	31	NA
GCAGCGGTGGGCATTA-1	7	31	NA
TCGTTGGCTCGTCAAT-1	9	31	NA
GACGCCTGTTGCAGGG-1	11	31	NA
ACTGTGCTAGTAGATC-1	13	31	NA
TCGCATCCCTAAGTGT-1	15	31	NA
CGGTGTACTTGATCCC-1	17	31	NA
CGCTATTCAATGTATG-1	19	31	NA
CACTTCGCCACAGGCT-1	21	31	NA
GTCACTCTCCAAATCT-1	23	31	II
GAAAGTGACTAACTGC-1	25	31	II
GAGGAATGGAGAGGTT-1	27	31	II
AACAGGATGGGCCGCG-1	29	31	II
GCTGGCATATTCACCT-1	31	31	II
AAGTAGTGACGCGAGG-1	33	31	I
AGGTAGGTACAAAGCT-1	35	31	I
CATACCCGTACCCAGT-1	37	31	II
CGTGCATTGTCGACGC-1	39	31	II
ACGCGCTACACAGGGT-1	41	31	II
TTACTCTGGTACGTAC-1	43	31	II
CATAGTCCACAAGAAC-1	45	31	I
AGTTTGGCCAGACCTA-1	47	31	II
TCAACGCAGGAAATAA-1	49	31	I
GTAGAGGGAGACAAGT-1	51	31	II
ATTTGCGCGAGTAGCT-1	53	31	II
AAATTGATAGTCCTTT-1	55	31	II
ACAATGAATACGGAGA-1	57	31	II
AACAGCTGTGTGGCAA-1	59	31	I
ATGGGACCTGCTGAAC-1	61	31	I
GAGGGTAGTAACAAAG-1	63	31	II
CATACGAACTAGCTGG-1	65	31	II
CATTATCCCATTAACG-1	67	31	II
CTATATCCAGCCTGGC-1	69	31	NA
CCACGGCAGGTGTAGG-1	71	31	NA
GACGTTGCTCGGCGGC-1	73	31	NA
ACGTTGTCGTTGAAAG-1	75	31	NA
GGATCTACCGTTCGTC-1	77	31	NA
ACTTATCTGATCTATA-1	0	32	NA
CGAGATGTTGCCTATA-1	2	32	NA
CTAGGCGGCAGAGAAT-1	4	32	NA
TATGGAGTTTCTCGTT-1	6	32	NA
GGTGAACGGGCTAGCC-1	8	32	NA
TAATTAGATGGATATG-1	10	32	NA
GTTTGGCCGCTCAGCG-1	12	32	NA
ACTTAGTACGACAAGA-1	14	32	NA
CCTACGGCTCAGTCGA-1	16	32	NA
ATATTGCTGTCAAAGT-1	18	32	NA
CTGTATGGTGTAGAAA-1	20	32	NA
TTCTACTTGCGAGGGC-1	22	32	II
CCGGAATGGTTTCAGT-1	24	32	II
TCCTCTACGAGATGGC-1	26	32	I
GACGTGTAGGGATTAT-1	28	32	I
GTCAGAATAGTCTATG-1	30	32	II
TCCGATTACATTGCCG-1	32	32	II
GGCATACAGGTAGCGG-1	34	32	II
ACAATCCATTTAAACC-1	36	32	I
CCGGGTTCGAGGTTAC-1	38	32	II
TACGTTTACCGGCAAT-1	40	32	II
GTGGTTTCCGCCTTTC-1	42	32	I
TTGACATGAACGTGGA-1	44	32	II
TTGTAAGGACCTAAGT-1	46	32	II
TATTCCTCCGCCCACT-1	48	32	I
GATCCTCGACACTGGC-1	50	32	I
TTCTTGGACGATCTGC-1	52	32	II
TAAGTCGCCGAGTATC-1	54	32	II
GCTCCTGACATACTGG-1	56	32	II
TCGAATATCCCGCAGG-1	58	32	I
TGCGACGGCCGAACGT-1	60	32	I
GGCCGAGACTCTGGTG-1	62	32	NA
GGGAACGGTTTCAGAT-1	64	32	II
AATGTGCTAATCTGAG-1	66	32	II
CGCACGTCTGTTTATG-1	68	32	II
ACGTACTTTGGCACGG-1	70	32	NA
CTCGAGGCAAGTTTCA-1	72	32	NA
ACCGCTAGTCATTGGT-1	74	32	NA
GGTGGGATTAGGTCCC-1	76	32	NA
GTGTGAGCCGAGGTGC-1	1	33	NA
GTTACGAAATCCACGC-1	3	33	NA
GTGCGCAGCTTGCTCC-1	5	33	NA
ACTCAACGAATGTATT-1	7	33	NA
GCACTGTGCAAATGTA-1	9	33	NA
GAGGGCATCGCGTATC-1	11	33	NA
TTATCCAATCGAACTC-1	13	33	NA
GAGCTCTCGGACCTAA-1	15	33	NA
GTACTTGGGCACTTCT-1	17	33	NA
GGATTCAGTACGGTGG-1	19	33	NA
TACGTGCACTATGCTG-1	21	33	NA
CGCAATTACTTTCGGT-1	23	33	II
AGTATAATACTAGGCA-1	25	33	I
TTGATTATGCAGATGA-1	27	33	I
TAGGTGAGCCCTACTC-1	29	33	I
GGCGTCCTATCCGCTG-1	31	33	II
CCTCCGACAATTCAAG-1	33	33	II
TGTAGTGATCTATAAT-1	35	33	I
GTTACAATTGGTGACG-1	37	33	II
CCCAATTTCACAACTT-1	39	33	II
CGAAACGCAATTCATG-1	41	33	I
ATAGGCGGCTATAGAA-1	43	33	II
GGTTACCACCCTCGGG-1	45	33	II
AAATTTGCGGGTGTGG-1	47	33	NA
ATCAAACGAAGGTTTG-1	49	33	I
CCTACATTCACAGACG-1	51	33	I
AGACGACGATGCCGCT-1	53	33	I
GCGGAGAAACTTCGCA-1	55	33	II
GATGACAAGTAGGGCA-1	57	33	I
GCGACCCAACCATCTG-1	59	33	I
AGCTAACAAGCAATGT-1	61	33	II
TATATAGGGCTTTACG-1	63	33	II
AGGGTGCCGTTCTTTA-1	65	33	I
CTTAGTTGAGGAATCG-1	67	33	II
AATCAGGTTTCATTTA-1	69	33	II
CCTGAGAATAAATGCA-1	71	33	NA
GCTGGGAGCGCGTCAA-1	73	33	NA
CATGAGTCCATCACGG-1	75	33	NA
AATAGGCACGACCCTT-1	77	33	NA
GATGATTTGAAACTGG-1	0	34	NA
CTTGTCGTACGTGTCA-1	2	34	NA
TCACTATCGTGCAATC-1	4	34	NA
AACACGCGGCCGCGAA-1	6	34	NA
ACGAGAACCCATCACG-1	8	34	NA
CTTGTGAGTCTTTGAC-1	10	34	NA
CCGTACCCAAGCGCCA-1	12	34	NA
TCTATTACGCTGGCGA-1	14	34	NA
TGATTTCCTCCTGACG-1	16	34	NA
TTCTTAGTGAACGGTG-1	18	34	NA
GTATCAGCTTGGGTTC-1	20	34	NA
CTGTTCATCTCACGGG-1	22	34	II
TAACTATCGAAGGTCC-1	24	34	II
TCAGTACTGACCCGCG-1	26	34	I
CTAATTCGCACGCGCT-1	28	34	I
CGGAGTTTGAGAGACA-1	30	34	II
GTTCACAGGAGTCTAG-1	32	34	II
TCCCGGGTGTGCTGCT-1	34	34	II
TTGCCCTGATCACGGG-1	36	34	II
TGATTTATTAGCTGTG-1	38	34	II
TAGTCTAACAACGAGA-1	40	34	I
GTGCCATCACACGGTG-1	42	34	I
TACCGGTCGTTTCCAT-1	44	34	II
AAGTTCGGCCAACAGG-1	46	34	II
TTGATTAGCTGTTTCT-1	48	34	I
TTGACCGTGTTAATGA-1	50	34	I
GGTCTCTGAATGGACT-1	52	34	I
GGCAAAGGCGCCAATA-1	54	34	II
TACGCCGAGGGTACCC-1	56	34	II
AGAGAAGGAGTACAAT-1	58	34	I
CGTGTCTCGTTACGAC-1	60	34	I
TGCCGGATGTACGAGC-1	62	34	II
ACGACTGGTCATACTC-1	64	34	I
CTTCTGGGCGTACCTA-1	66	34	I
AGAGAAACACCAGAAA-1	68	34	I
TTGATGCCGCTCGTCG-1	70	34	II
GACGATATCACTGGGT-1	72	34	NA
ATGTCTTGTTTGACTC-1	74	34	NA
GAGGTCCGTTCGCTGT-1	76	34	NA
GGGAACCACCTGTTTC-1	1	35	NA
GCGTCCAGCTCGTGGC-1	3	35	NA
TATGATTCTGCTTGGT-1	5	35	NA
CGATATTAGCCGCAGG-1	7	35	NA
CCAGCTACGCCTCATA-1	9	35	NA
TCAACACATTGGGTAA-1	11	35	NA
CATACAAAGCCGAACC-1	13	35	NA
AGATACGACTTCATAT-1	15	35	NA
CCTCACCAATCTTGAC-1	17	35	NA
AATGGTTCTCACAAGC-1	19	35	NA
TAACAAAGGGAGAAGC-1	21	35	NA
TTCTTGTAACCTAATG-1	23	35	I
ATGAGGAGTGTTAATC-1	25	35	I
TTATGACAAACTGGAT-1	27	35	I
GAAGCTTGCTGACCGC-1	29	35	II
AGCACTTAAGGACGCC-1	31	35	II
CGAAGTTGCTCTGTGT-1	33	35	II
TACGATGTTGATCATC-1	35	35	II
CTAACCGCGCGCCCGT-1	37	35	II
TGGAAGAAGGGAACGT-1	39	35	II
TTGCATGCTGATCACG-1	41	35	I
CCCAACATACGTCGCG-1	43	35	I
CGAGTACTAAAGAGGA-1	45	35	II
CCGCTTACCTCACTCT-1	47	35	II
CTGCTGAGGCCACGAA-1	49	35	I
TCTGTTACCCAGCATA-1	51	35	I
GCTCAATCCGTTTATT-1	53	35	II
ATTTCCGGGTTCTGCG-1	55	35	II
AAGCGTCCCTCATCGA-1	57	35	I
GGCTCCTCCACCTGTT-1	59	35	I
CTAAATCCGGTGTACA-1	61	35	II
AGGTAGATCGAGATAT-1	63	35	II
GGATCTTACTGCCCTT-1	65	35	I
AGTCAAATGATGTGAT-1	67	35	I
ACCCGATTGGTTCCGA-1	69	35	II
GCCAGGAAAGAACACT-1	71	35	NA
CAGCTCTGGGCTCACT-1	73	35	NA
TCCCAAACATCCTCTA-1	75	35	NA
TGACAACTTAAAGGTG-1	77	35	NA
GTTCGTTGCGGACCAG-1	0	36	NA
CCCTTCTCGTACGCGA-1	2	36	NA
TAAGATTTAGCGGGAG-1	4	36	NA
AGCGTCTGAACCCGCA-1	6	36	NA
TCCCGGTCAGGAATTT-1	8	36	NA
ACTGTATACGCGAGCA-1	10	36	NA
GGTCGGTAATTAGACA-1	12	36	NA
CGCTATACCGCCCACT-1	14	36	NA
GGTGAGATGCAGATAA-1	16	36	NA
TATACACGCAAAGTAT-1	18	36	NA
TTACATCGTGGCCTGG-1	20	36	NA
GCTTGATGATAATCAG-1	22	36	II
TGTGTCGCGAGTTGCA-1	24	36	I
GTAAGTAGGGTATACC-1	26	36	I
GGTTAGGCTTGGAGAA-1	28	36	II
TCCACAATGGTTTACG-1	30	36	II
GTCGGATATCTCAGAC-1	32	36	II
CCTCTCTCCCATCTAG-1	34	36	II
CTAAAGAATGCCTACT-1	36	36	II
GACGCTTGCTTCTAAA-1	38	36	II
TCTGGGTAGCGCTCAT-1	40	36	I
CGGTGCAGATAGAACG-1	42	36	I
GCAAGAATTCCTTGGC-1	44	36	II
ATCACGTGCTAATTAA-1	46	36	II
CCGTGTTAAATTCCAT-1	48	36	II
CTAACTGGTCCGGTTC-1	50	36	I
CCAGAAAGCAACTCAT-1	52	36	I
TAAACCCAGGAGGGCA-1	54	36	II
CACTCCTATGTAAGAT-1	56	36	II
TCAGTGTATACGTCAT-1	58	36	I
GAATAGTGCTCGATTA-1	60	36	II
GATCAACATAAAGGGA-1	62	36	NA
TACTCCTCTAGTTGAC-1	64	36	I
TGAACAAGCAGGGACT-1	66	36	I
TACCAGGAATCCCGTC-1	68	36	II
TCCGACCGCTAATCAA-1	70	36	II
TAGTCTGCGGCACATT-1	72	36	NA
CAACGCGATGAGCCAA-1	74	36	NA
AGCTAAGCTCCGTCCG-1	76	36	NA
TGAGGTTGATCCCAAG-1	1	37	NA
CCAAAGTCCCGCTAAC-1	3	37	NA
TTACGGTGTCACCGAG-1	5	37	NA
GATGTCCGGATCACAT-1	7	37	NA
TCGCATTCAATGACTT-1	9	37	NA
GTGAAACGTGCTCCAC-1	11	37	NA
AGCGGGAAGGGTCCAT-1	13	37	NA
CAGTGTCCGCAGAATG-1	15	37	NA
GCTAGTTTCATTGAGG-1	17	37	NA
CTTCATAGCTCAAGAA-1	19	37	NA
TCTGAACCGGTCGGCT-1	21	37	II
TTGGCTCGCATGAGAC-1	23	37	I
ATCCAACGCAGTCATA-1	25	37	I
CGCAAACACGAGTTAC-1	27	37	I
ACAAGGACAAGAGGTT-1	29	37	II
CCAACGATGCACTGAT-1	31	37	I
CGCTCTCCGTAGATTA-1	33	37	II
GCAGGACTATAGAATA-1	35	37	II
ACCCATCTTGAGGGTA-1	37	37	II
GGGAACGGGAGGTTAG-1	39	37	I
ACATCGGTCAGCCGCG-1	41	37	I
GGGCGGGTTCCCTACG-1	43	37	I
TCGCCGAAGTTGCGTC-1	45	37	II
GGTGAAGTACAGGGAT-1	47	37	II
CACGTCGGCAACCTCT-1	49	37	II
AGCGACAGGAACGGTC-1	51	37	I
CACCGTTAGGGATCAC-1	53	37	I
TTCGGGCGCTAGTCTT-1	55	37	II
TCGAGCCAGGCAGGCC-1	57	37	II
ATTATTATGTCCGTCA-1	59	37	II
AACAATACATTGTCGA-1	61	37	II
TAACAGCGTTTGTGCT-1	63	37	I
GTAGCTCCGGGAGGCT-1	65	37	I
AATACCGGAGGGCTGT-1	67	37	II
AAGTGCTTCTCTATTG-1	69	37	II
TATATCAAAGTGATCT-1	71	37	II
TGGTCGATATACCTCT-1	73	37	NA
GACACCCAAAGACGCG-1	75	37	NA
CTAGCCCGGGAGACGA-1	77	37	NA
GATGCCACACTACAGC-1	0	38	NA
CCGCTTCGCGGTTAAC-1	2	38	NA
CTACACTAGCTTGTTC-1	4	38	NA
GGTCACGTTAGATTCA-1	6	38	NA
CTGGTTCAACGCATCA-1	8	38	NA
CGAGTGCTATAGTTCG-1	10	38	NA
GCCCACCAAGGCTGTC-1	12	38	NA
CCATCCATACCAAGTC-1	14	38	NA
AGGACATCGCACGTCG-1	16	38	NA
CAACGGTTCTTGATAC-1	18	38	NA
GGCTCGTGCCACCAGC-1	20	38	NA
GCCCAGTTGGTATGCC-1	22	38	II
AAGGCGCGTAAAGCTT-1	24	38	I
TGGCCGTATATTGACC-1	26	38	II
AGGCCACCCGTTATGA-1	28	38	II
ATTTACAGTTTACTGG-1	30	38	II
CAAGCAACGTCGGAGT-1	32	38	I
CTAGTGAAGGACAGGA-1	34	38	II
GATCTTTGCAGGGTAT-1	36	38	I
GCGGCTCTGACGTACC-1	38	38	II
AGATACCGGTGTTCAC-1	40	38	I
TGAGCCATACAGTCTC-1	42	38	I
TTGAGAGTACTGCTAA-1	44	38	I
GCTGTATTACTGGCCC-1	46	38	II
GTATTCTGAGAAACGA-1	48	38	II
TAATAGAACAGAGTTA-1	50	38	II
AATAACACTAGAACAA-1	52	38	NA
GTGGAGTCGGCGGTTG-1	54	38	II
TCGTCAAGTACGCGCA-1	56	38	II
TTAGGTCATAACCGAC-1	58	38	II
CACATCGTGCACGCGC-1	60	38	II
CTATAGGCGTTGATGT-1	62	38	II
GGACTCGTGAGTGGTC-1	64	38	I
GTTTGGTGATCGGTGC-1	66	38	I
TGCATGTGACCCATAG-1	68	38	II
CCTCGGTTTCCTTGCC-1	70	38	II
TTCAGTTCAAGAGGAG-1	72	38	NA
ACGTTCACTATGCCGC-1	74	38	NA
CCCAGATTCCCGTGAC-1	76	38	NA
AGGCAAAGAGGAATCA-1	1	39	NA
GTTACGGCCCGACTGC-1	3	39	NA
TGAGCAGTCGTGAAGT-1	5	39	NA
TTAAGGATACGGAGGT-1	7	39	NA
GGTGATTTCATCTTGT-1	9	39	NA
GTACTGCATGAAGCGT-1	11	39	NA
GTAGACGTCGTTACAT-1	13	39	NA
AACCCAGAGACGGAGA-1	15	39	NA
GTGGACGTGCTGAGAC-1	17	39	NA
ACACCCGAGAAATCCG-1	19	39	NA
TATAAGTGAGGATAGC-1	21	39	II
ATTCCTCCGCCAGTGC-1	23	39	II
AGTCGGCCCAAACGAC-1	25	39	II
ACTGTAGCACTTTGGA-1	27	39	II
GTGGGCTTAGACACAC-1	29	39	II
CCCTGAAATGAGTTGA-1	31	39	I
CCATTCCCTGCCCACA-1	33	39	II
TACGAGAACTTCACGT-1	35	39	I
GGGTACTTCATGAACT-1	37	39	II
ACGTTAGATTTGCCCG-1	39	39	II
GATTACTGAATTTGGG-1	41	39	I
CTCCGCCCACATGAGG-1	43	39	I
GCCACAATTTAAGGAC-1	45	39	II
AACGGCCATCTCCGGT-1	47	39	II
CGGTGCGCGTTGGTCC-1	49	39	II
ACAGGTGGAGGTGAGG-1	51	39	II
CACCCGGTTTGTGACT-1	53	39	NA
GCACGCCTACTTAGAT-1	55	39	II
CCCGTAGCTGGGAAGA-1	57	39	II
AAGATGGCACCGGACC-1	59	39	II
ACCGTGACCACGTGGG-1	61	39	II
GGTTTAATTACCATCG-1	63	39	I
GTAGTTCGAAGGCGAA-1	65	39	I
GACTGCTGGTGAGAAA-1	67	39	II
TAGATTCAAAGTGCGG-1	69	39	II
TAAATTTAGTAACACC-1	71	39	I
GTCTGTAGGTTGAACA-1	73	39	NA
ATGGACTGCTTAGTTG-1	75	39	NA
GCCCGTTCACACAATT-1	77	39	NA
AAGTAAGCTTCCAAAC-1	0	40	NA
CCCGCTTGCCCTCGTC-1	2	40	NA
CGCTGAGGACGTCCAA-1	4	40	NA
GTGCGGGACCATCGGC-1	6	40	NA
CACCCTTTCCTCGCTC-1	8	40	NA
GTAACTTGCGGCAGTC-1	10	40	NA
GAGCATCATCCCTGGG-1	12	40	NA
GAAGAACGGTGCAGGT-1	14	40	NA
TAAGGAACTTGTGGGA-1	16	40	NA
TCTATCATGCAGTTAC-1	18	40	NA
GCCCGCGCGTTTGACA-1	20	40	NA
TCGTCCGCTGGCGTCT-1	22	40	II
AACGTCAGACTAGTGG-1	24	40	II
GCTCTATGTTACGTGC-1	26	40	II
CGTGTCCCATTCGCGA-1	28	40	II
CAAACGGTCGCACTTT-1	30	40	II
CTTTGGCTTTAGTAAA-1	32	40	I
CGTTGTTTCAATTCCC-1	34	40	I
GCCGCTTGTGAGAAAC-1	36	40	II
GAGAGGGCGCGAGGTT-1	38	40	II
TCCAACTTTAAATTCT-1	40	40	II
GTTGAACCGGTTCCAT-1	42	40	I
ATATTCAGTTAAACCT-1	44	40	II
TAAGTAACATCTTGAC-1	46	40	II
GTGATTCGCCGCTCAA-1	48	40	I
TGCGAGAATATTACCC-1	50	40	II
CCACCAACTTTACTGT-1	52	40	II
CAATATTCTTGACCTA-1	54	40	II
ACCCTATGCCATATCG-1	56	40	II
CTACAAGAAATAACCC-1	58	40	II
CCCAATGAGATTTGCA-1	60	40	II
CTCTTCTGGAAGTTAG-1	62	40	II
CTCAAACCACTGCCCG-1	64	40	I
CGATCCTCGCAACATA-1	66	40	II
AGGGTCAGAGCACTCG-1	68	40	II
CTCGTTACGGCTACCA-1	70	40	I
GAGAGTCTCGGGAGAG-1	72	40	NA
CCATGGCAAACGCTCA-1	74	40	NA
ACAAACTCCATCAGAG-1	76	40	NA
AACGTAGTCTACCCAT-1	1	41	NA
TAGTGAGAAGTGGTTG-1	3	41	NA
GTGTATGACTTTAAAG-1	5	41	NA
CCATCTTGTTCACAAT-1	7	41	NA
CAACTTGTAGTGGGCA-1	9	41	NA
GAATCGCCGGACACGG-1	11	41	NA
AGGTAACCTCCTATTC-1	13	41	NA
GATAAATCGGTGGATG-1	15	41	NA
TCGCTGTGCGTAAATC-1	17	41	NA
CCCGCCATGCTCCCGT-1	19	41	NA
TGCTGGTTGGACAATT-1	21	41	I
GGAGAAGTCATTGGCA-1	23	41	II
ACTACCAGCTCTCTGG-1	25	41	II
TGCGCGATTAACGGAG-1	27	41	II
TGGAGTGATGCGATGA-1	29	41	II
TGATTCGTCTATCACT-1	31	41	II
GGCTATTAAGTTGTAT-1	33	41	II
GCAAATATTACGCTTT-1	35	41	I
CCTGTAAGACATGATA-1	37	41	II
GCGTCTCTGCATTGGG-1	39	41	II
TCCTAGCAAAGAAGCT-1	41	41	I
TTGACTACCATATGGT-1	43	41	II
TGAGTGCCTCTTAAAT-1	45	41	II
TTCTTGAGCCGCGCTA-1	47	41	II
GCCCGCGCGTAAACGG-1	49	41	I
TTGCGTCGGCCAACCG-1	51	41	I
AACTCTCAGTGTGCTC-1	53	41	I
CGTTTGTGTAGAGGGT-1	55	41	II
GTGGTATAGTCTGCCG-1	57	41	II
ACTATTTCCGGGCCCA-1	59	41	II
TCAGCAGTAGGCCCTG-1	61	41	II
ATCTGACATGGAAGGA-1	63	41	II
GAGGGAGTCAGATCGC-1	65	41	II
CCAACCTTATGTAACT-1	67	41	I
GTGAGATAACCTTATA-1	69	41	II
GCCGTCGGTTTCGGGC-1	71	41	II
TTGTTTGTATTACACG-1	73	41	NA
TTGTCTCGGCAAGATG-1	75	41	NA
GGTTCCGTACGACTAA-1	77	41	NA
GTTTGAGCGGTTATGT-1	0	42	NA
CGCTACCGCCCTATGA-1	2	42	NA
CTAAACGGGTGTAATC-1	4	42	NA
TCCGAGAAGGCTAAGC-1	6	42	NA
AATATCAAGGTCGGAT-1	8	42	NA
GGGAGTAATGGCTGGC-1	10	42	NA
GGTTTGAGTGCTGGAA-1	12	42	NA
CAGCTCGTGCTTGTGT-1	14	42	NA
GCATCCCTAACTTTGA-1	16	42	NA
CGCTTCCACTGAAATC-1	18	42	NA
GCCTAGCGATCTGACC-1	20	42	I
TTGTTAGCAAATTCGA-1	22	42	I
GCAAGTGCACAGAGAA-1	24	42	II
GAATCGACATGGTCAC-1	26	42	II
AACAACTGGTAGTTGC-1	28	42	I
TCAGGTTCTTTGAGAA-1	30	42	II
CCATTAGCGATAATCC-1	32	42	II
CCAATAGTGCCGTCGA-1	34	42	I
CGACAGTTCGCGTTAT-1	36	42	II
GCAGCACACAGCCCAG-1	38	42	II
GTCTATCTGAGTTTCT-1	40	42	II
ACCATCGTATATGGTA-1	42	42	II
ATCAGACGGCACGCCG-1	44	42	II
AGTGCGTAGCTCGTAA-1	46	42	II
AACGTACTGTGGGTAC-1	48	42	I
AGGCTTCCCGAAGAAG-1	50	42	I
AAACCGTTCGTCCAGG-1	52	42	II
CATAGCGTTGCCCACC-1	54	42	II
CCGGTTTGTAATTGTG-1	56	42	II
TTGTTTCACATCCAGG-1	58	42	I
CTACTCAAGGTATAGT-1	60	42	II
TACGTACTAGTGCTGA-1	62	42	II
GCGTCCCTAAGACATA-1	64	42	II
CGTGGTACCCAAAGGC-1	66	42	I
GTGTCAGTGTACGTGG-1	68	42	II
GTTCCGTCCGCCTGCA-1	70	42	II
GCACAGCACGGGCCGA-1	72	42	II
TTCGAACGAAACATGC-1	74	42	NA
TTGCGGAAAGCTGCCC-1	76	42	NA
GAAGCAAGGCAATGTT-1	1	43	NA
AAACAATCTACTAGCA-1	3	43	NA
TGTACTGTGCCAAAGT-1	5	43	NA
TGGCGGTGTGCGATTG-1	7	43	NA
ACTCAGACCTGCTTCT-1	9	43	NA
CATGAACCGACATTTG-1	11	43	NA
GCACTAGTCGCGCTAT-1	13	43	NA
GAGTACGGGTATACAA-1	15	43	NA
CACCCACACGTCACCC-1	17	43	NA
CACTGTCCAAGTGAGA-1	19	43	I
CCATGCTCTGCAGGAA-1	21	43	I
TCTAGCATCTTCGATG-1	23	43	II
ACACCTTAAGTAGGGC-1	25	43	II
GACTAAGTAGGCTCAC-1	27	43	II
CCTGGCTAGACCCGCC-1	29	43	II
CACGCAGCGAGGCTTT-1	31	43	II
TGTTCTTCCATTGACT-1	33	43	II
ATTGCTGCTCCTCCAT-1	35	43	II
ACGATGCATATGTTAT-1	37	43	II
CAGGCCGTTTGGGTGT-1	39	43	II
GATGTTCAATCCACGA-1	41	43	II
TGCGTAAGAACCTGAT-1	43	43	II
GTGCGAAATCGAACAC-1	45	43	II
GGGATGGTCGTAACCG-1	47	43	I
GAGTATGCCCGCCTTG-1	49	43	I
GCGGACCGCGTTGTGG-1	51	43	I
CAGCGATTCCCTTCAA-1	53	43	II
TGATACATTTAGCCGT-1	55	43	II
GTCGCCGTTGTGTGTT-1	57	43	II
CGCTGTGTGGATGTTG-1	59	43	II
TAGTAGCTTATACCAG-1	61	43	II
ATGACTATCAGCTGTG-1	63	43	II
TCTCTTACCGCGAACC-1	65	43	II
AACCCGACAACCCGTG-1	67	43	I
CTGTAGTGAGGATCGA-1	69	43	NA
CTAGGGATAGGGACAA-1	71	43	II
AAACAGTGTTCCTGGG-1	73	43	NA
GGAAAGTCTTGATTGT-1	75	43	NA
GGAACTCGTGAATACG-1	77	43	NA
TCACTCAGCGCATTAG-1	0	44	NA
GCGCGATGGGTCAAGT-1	2	44	NA
GGCCACAAGCGATGGC-1	4	44	NA
ATCCTGCTGCAGATAG-1	6	44	NA
TTGGAGTCTCCCTTCT-1	8	44	NA
TCTGTCATACAAGAGC-1	10	44	NA
GGTAACTATGTATCTG-1	12	44	NA
CATCGCCCGCGGCCAA-1	14	44	NA
CCCTCATTCTGGAATT-1	16	44	NA
ATTACTAGCCTCTTGC-1	18	44	II
TATAAATCCACAAGCT-1	20	44	I
TTCTAGGCCAATTGTG-1	22	44	I
TTCGACGGGAAGGGCG-1	24	44	II
ATCTTGACCTGCAACG-1	26	44	I
CGCAATTAGGGTAATA-1	28	44	I
TTAAGCGCCTGACCCA-1	30	44	II
AGATAACTTCAGGGCC-1	32	44	II
GAGATCTGCTTGGCAT-1	34	44	II
TGTTCCGCTTCCATGA-1	36	44	I
AACTCAAGTTAATTGC-1	38	44	II
AGTTAAACACTTGCGA-1	40	44	II
AGAAGGTTGCCGAATT-1	42	44	II
GTGCCGCTTCAAAGGT-1	44	44	II
GTCTGGGCGGTCGAGA-1	46	44	I
TGATTCTGTCGCCGGT-1	48	44	I
GTAATCTGATTCTTCG-1	50	44	I
GCTAGCTTGAATAGCT-1	52	44	II
TTCCGGCCTTGAGGCT-1	54	44	II
TACTGAACAGATTTAG-1	56	44	II
TCAACATAGCGCCCTA-1	58	44	I
ACGTTCGTTCAGGAAA-1	60	44	II
CTTTGGGATTGTTGCA-1	62	44	II
GGCTACTATACACTCC-1	64	44	I
TATGTAAAGTGCTTAA-1	66	44	I
GATAGTGCGAGTAAGT-1	68	44	II
GTCCAGGCACGTGTGC-1	70	44	II
TGGAGAATAATCGTCC-1	72	44	II
ATCATAGATCGACGAG-1	74	44	NA
GGTTACCGCTCCCTAC-1	76	44	NA
TACAATGAAACCAGCA-1	1	45	NA
ATAAACCATTGGACGG-1	3	45	NA
GTCAATTGTACTGAAG-1	5	45	NA
TTATGCGTCCCGGTCC-1	7	45	NA
GGATACTCATGAATTG-1	9	45	NA
GTCGTCAATTATAAGG-1	11	45	NA
GCGGTCCCTAGACGCA-1	13	45	NA
TCTTACAGAGGTACCG-1	15	45	NA
AGGGCGTGATCGGCTA-1	17	45	II
CATAGTAGCATAGTAG-1	19	45	I
CGCTCGACATAATGAT-1	21	45	I
TCACGGTCATCGCACA-1	23	45	II
TTCGCACTCGCGTGCT-1	25	45	I
ATGCACTACCGCATTG-1	27	45	I
TCGAAATTTAGGACCA-1	29	45	I
CTTACACGGTATTCCA-1	31	45	II
ATAGACGAAGAGAAAG-1	33	45	II
GCCGAAATTCCTACGT-1	35	45	I
GGATGACGCGAGTTTA-1	37	45	II
CTTCGTAGATAGGTGA-1	39	45	II
AGCTCTTTACTCAGTT-1	41	45	II
AGGACGACCCATTAGA-1	43	45	II
GATACGATGGGAGTCA-1	45	45	II
CGGAACGTAAACATAG-1	47	45	I
GGGCGGCAAATGAATT-1	49	45	I
CCGCGGAATGCGTCAC-1	51	45	I
TTGCGGCATCAGAAAG-1	53	45	I
CCTATACCGTCCTGTC-1	55	45	II
TATTAACCTGACCGCG-1	57	45	I
GGCCGTTTGGGTTTCA-1	59	45	I
TTAGAATAAGGGTCGG-1	61	45	II
AGACTGTTACCGGGTC-1	63	45	I
CGTTGCCCGCGTGGGA-1	65	45	I
GCAAGTGTAAAGCATG-1	67	45	I
AGGGTTCAGACGGTCC-1	69	45	II
GAGGAATATCTCTTTG-1	71	45	I
CGCCGCGTTCTGAACG-1	73	45	NA
GATTAGAAACAAGCGT-1	75	45	NA
AGCGACTTTGAAGACA-1	77	45	NA
GTGCGCTTACAAATGA-1	0	46	NA
TCGGGCACTTCTGGAT-1	2	46	NA
AGGGACAGCACGGCGG-1	4	46	NA
CATAATGAGCGGGCGA-1	6	46	NA
TGGGCACAAACAGAAC-1	8	46	NA
TAAAGAGCCCGAAACC-1	10	46	NA
CGAGCGTTGATCAGCC-1	12	46	NA
TGGAAGACGAACACCA-1	14	46	NA
GGTGCGGATAAGTGGC-1	16	46	II
CAACTCCTTGATCCCG-1	18	46	II
CCAATTGAATGTTAAT-1	20	46	I
ATGAAGCCAAGGAGCC-1	22	46	II
TATTTGTTACCCTTTA-1	24	46	II
CAGATACTAACATAGT-1	26	46	I
AGACTAGCCTTCCAGA-1	28	46	I
AAGGCTGTGCTCATCG-1	30	46	II
GGCGGAGTAATATTAG-1	32	46	II
GGCACTCCACTGGGCA-1	34	46	I
GAAGTTTCCACTCAAT-1	36	46	I
TGCAGAGTACCGAGCA-1	38	46	II
ATCCAGGATTCGTGAA-1	40	46	II
GGTGCTGGTACACATT-1	42	46	II
GACACTGAGTTCAGTG-1	44	46	II
TGCGACACCCTAGTGC-1	46	46	II
TTCCAATCTGGCTATC-1	48	46	II
TTCCACACAGATTTGA-1	50	46	II
AATAGAACAGAGTGGC-1	52	46	II
TCGTTGCTATCCGGTC-1	54	46	II
CTGTAGCCATCTCACT-1	56	46	II
TACTCTTTCGTCTTCA-1	58	46	I
TTCTAGAAAGTCTTAT-1	60	46	I
TCCTAACCGTCGGGCA-1	62	46	II
TATAGAGTCGCTTGAA-1	64	46	II
GTAACTGCCCAAGGAG-1	66	46	I
GGACTCGACAGCGCAT-1	68	46	II
CGTTCAAGGAAACGGA-1	70	46	I
CATGCGTTGAGAGGAG-1	72	46	NA
GCTGCGAAGAATTATT-1	74	46	NA
CCGTTTCCTTTCCGTG-1	76	46	NA
GCACTCCCACAGTCCC-1	1	47	NA
TCTGTGGCTACATTTC-1	3	47	NA
AGCTTATAGAGACCTG-1	5	47	NA
AGACATAGATCCTTCC-1	7	47	NA
GAGCCACGGTAGTAGG-1	9	47	NA
GTACTGAGGTCGTAAC-1	11	47	NA
AATCCAAGGGCCTGAG-1	13	47	NA
GTTGTCGTGTTAGTTG-1	15	47	II
TAATATTGAAATTCGC-1	17	47	II
AAGTAGAAGACCGGGT-1	19	47	I
GCTAATACCGAATGCC-1	21	47	I
AATGACTGTCAGCCGG-1	23	47	II
CGCTGTGACGCCGCAC-1	25	47	I
GATCGACACTATCTGA-1	27	47	II
TTGATCTAACTTTGTC-1	29	47	II
GACCAGAGCCCTGTAG-1	31	47	II
TGACCCACGTTAGACA-1	33	47	I
GGGTCACCGTGACGGT-1	35	47	I
GCGAGGCCCGAGCAGA-1	37	47	II
GAAGTGATTTATCGTG-1	39	47	I
AGTCAACACCACCATC-1	41	47	II
GCGCTATGCCGAGGCA-1	43	47	II
ATCCTGCGTGGAATGG-1	45	47	II
CAAACGAGTATCGCAG-1	47	47	II
GGAACCGTGTAAATTG-1	49	47	II
CTTCTATTAATGCTAG-1	51	47	II
GCCATCGAGCTGCGTG-1	53	47	II
TGGCGACTGCTCCAAA-1	55	47	II
TACTATGGTTCCTCAG-1	57	47	II
TTCGCGCGCCATACGA-1	59	47	I
CCTTCAGTTAAAGTGA-1	61	47	I
ACGCAAACTAATAGAT-1	63	47	I
ATGTTGTAGTCTGTTT-1	65	47	I
GGTGCATAAATGATTA-1	67	47	II
CACTCTCAAGCATCGA-1	69	47	II
GTGGGAACAAACCGGG-1	71	47	I
TACGCTCCTAGAACTG-1	73	47	NA
TTCCAGTGGGTTTCGT-1	75	47	NA
TGGATGGCATCTTGGA-1	77	47	NA
CGAAGACTGCCCGGGA-1	0	48	NA
CTCTGTGCCTGCTATG-1	2	48	NA
AACTAGCGTATCGCAC-1	4	48	NA
GGTGAAACCGGGAATG-1	6	48	NA
TCGATAGGCTAGTCGC-1	8	48	NA
AAAGACCCAAGTCGCG-1	10	48	NA
CCGTGCCCATGACGGC-1	12	48	NA
CCAAGGAACAGAGAGG-1	14	48	II
CTTACACTGGGAAATA-1	16	48	II
GCGGGAACCAGGCCCT-1	18	48	I
TTCAACGACCCGACCG-1	20	48	I
CCAAACAGAACCCTCG-1	22	48	II
GTTGCACGGAGTTTCG-1	24	48	I
ATAGAGTACTGGGACA-1	26	48	I
AAGGAGCGGTTGGTGC-1	28	48	II
TCCCAGGCTTAGCTAA-1	30	48	II
TCACAGGTTATTGGGC-1	32	48	II
CACTTAATCAGACGGA-1	34	48	I
CATACTATGTAATTGT-1	36	48	II
CGCTACGGGACATTTA-1	38	48	I
CGATACCTCGCGGACA-1	40	48	I
ACCCGGTTACACTTCC-1	42	48	II
ATCCTACCTAAGCTCT-1	44	48	II
TCAGTAGGGACTATAA-1	46	48	II
TTGGTCACACTCGTAA-1	48	48	II
CATTTGAGTGGTACGT-1	50	48	II
ACACTGATCAAGGTGT-1	52	48	II
CAGAGGCGATGCATGA-1	54	48	II
GAGTCAGACCAGAATC-1	56	48	II
CGGAAAGAATCAAACG-1	58	48	I
TAGCTAGTGATGATGG-1	60	48	I
AAGTGAGTCGGGTTTA-1	62	48	II
AGTATACACAGCGACA-1	64	48	NA
TAGTCCCGGAGACCAC-1	66	48	II
GAGCGGAATGCGGTGT-1	68	48	II
GGGCACGTAGTACTGT-1	70	48	I
CCTTGTGAACGTGGTT-1	72	48	NA
GCTCATTGATCATATC-1	74	48	NA
CAAGTCGTTGAAATCT-1	76	48	NA
CAGGATCCGCCCGACC-1	1	49	NA
CACGACTAAAGTTCTG-1	3	49	NA
AACTTTAGCTGCTGAG-1	5	49	NA
AACTGGTGTGGGCCTT-1	7	49	NA
TAACCGCCCGCAGTGC-1	9	49	NA
CGTCAGTGCGCACAAG-1	11	49	NA
GAAATTCACATCGCTG-1	13	49	NA
CTGCACCTGGAACCGC-1	15	49	NA
ACCAAGAACGCGTGTC-1	17	49	II
ATTAGATTGATAGCGG-1	19	49	II
TTCCTCGAGGGTGTCT-1	21	49	II
TATCGATGATTAAACG-1	23	49	II
GTTTCCTGGAGGGTGA-1	25	49	I
CCTACTGCTTACACTT-1	27	49	I
ACTTGGGACCCGGTGG-1	29	49	II
ATTGAAGATCTTAGTG-1	31	49	I
TCACGCATTGTAGATC-1	33	49	II
CGTTTCGCTCATTACA-1	35	49	I
CCAATGTCACAGCAAG-1	37	49	II
CCACACTGAGATATTA-1	39	49	I
TACAACGCACAACTCA-1	41	49	II
TAACTCATCCGCGCGG-1	43	49	I
AGTGATATGAGTAGTT-1	45	49	II
GCGGTTCCCTATCATG-1	47	49	II
CGAACCCGCATGCGTC-1	49	49	II
TCACAGCAAACTCGAA-1	51	49	II
ACCAACGCTTATTTAT-1	53	49	II
TCACAGGAGAATAAGA-1	55	49	II
TAAGGCATAACATCAA-1	57	49	II
AGGCAGGGAGCGTACT-1	59	49	I
AGCCCGGTAGCCTGTA-1	61	49	II
TAAAGCGGTATTTCCA-1	63	49	II
TGTGGTTGCTAAAGCT-1	65	49	NA
CGGCCAGAGCGACCAT-1	67	49	II
CAGTTCGAGGACCCGA-1	69	49	NA
ACTACAAAGAGAGGTG-1	71	49	I
TTAAAGGCGATGCTCG-1	73	49	NA
ATACGAGGTTTGTAAG-1	75	49	NA
TGCAAACGTACTAGTT-1	77	49	NA
CACGATTGGTCGTTAA-1	0	50	NA
GAGGAGTAATTCCTAC-1	2	50	NA
CCCAAGACAGAGTATG-1	4	50	NA
GTAGCGCTGTTGTAGT-1	6	50	NA
GCCTATTTGCTACACA-1	8	50	NA
TGTATCCTTATTCCAT-1	10	50	NA
CTCTGCGAAGCAAGCA-1	12	50	NA
CGCTTTCATACCGGTG-1	14	50	I
GCCTTCAGCCCTACCG-1	16	50	II
CTCGGTCCGTAGCCTG-1	18	50	II
CAACGACCCGTTTACA-1	20	50	II
GAACACACATCAACCA-1	22	50	I
ACACCCAGCATGCAGC-1	24	50	II
CCTGCTATTTGAGAAG-1	26	50	II
TGATCTCCGGCGCCAG-1	28	50	II
AGTTCCTACAGAATTA-1	30	50	II
TTGAAGAATTCCCAGG-1	32	50	I
ATAAAGGCTCGGTCGT-1	34	50	II
GTTGGATTTGCGTTGG-1	36	50	II
CGATCCGACCCAGTGC-1	38	50	I
AATTAAAGGTCGGCGT-1	40	50	I
CACAATGAGCTGCTAT-1	42	50	II
ATGATGCAATGGTACA-1	44	50	I
GTGACTTCAGTAGTGC-1	46	50	II
GGGCGTCACCACGTAA-1	48	50	II
CAGACGAACCTGATAC-1	50	50	II
GACATCGATTTATAAC-1	52	50	II
GGGTTAACATTTGAGT-1	54	50	II
CTTCCGCTCCGTGAAG-1	56	50	II
CCTTTAAGGGAGCACT-1	58	50	II
TACCTCAGTTGTCTGT-1	60	50	I
CTCCTCCAGCTCACAC-1	62	50	II
TGATTCCCGGTTACCT-1	64	50	II
TGAATGAGTGTTTCCC-1	66	50	I
CGTAACTTCGACACTT-1	68	50	II
GGTGTAGGTAAGTAAA-1	70	50	II
TAAAGTGCACGTCTCG-1	72	50	NA
GTCTATACACGCATGG-1	74	50	NA
GGCTGTCCTACTGCGG-1	76	50	NA
GGTTGTATCGTGAAAT-1	1	51	NA
AGAGGTATCTCGGTCC-1	3	51	NA
GGCATCAACGAGCACG-1	5	51	NA
TTGTTTGTGTAAATTC-1	7	51	NA
TTGACGATTCAGCACG-1	9	51	NA
ATTCTCGTCTCTTTAG-1	11	51	NA
AGTAGGTAACATACAT-1	13	51	NA
GTTCTTCCCTCGATGT-1	15	51	I
[truncated: 2,995 more rows]

## Sheet: e
Figure 4e
	Relative myofiber proportions (%)
Skeletal muscles	I	IIA	IIB
MAS_head	0.616066	0.383934	0
SSP_forelimb	0.606442	0.393558	0
VI_hindlimb	0.584432	0.415568	0
ISP_forelimb	0.550004	0.448444	0.00155234
SOL_hindlimb	0.531216	0.467163	0.00162122
RA_trunk	0.529917	0.453741	0.016342
SUB_forelimb	0.529557	0.457268	0.0131745
VM_hindlimb	0.526259	0.473741	0
PM_hindlimb	0.50809	0.336202	0.155708
GAS-M_hindlimb	0.482577	0.517423	0
TB-M_forelimb	0.456851	0.332983	0.210167
ST_hindlimb	0.4132	0.44265	0.14415
TIC_hindlimb	0.4045	0.541868	0.0536325
TA_trunk	0.397658	0.564023	0.0383196
FDS-H_hindlimb	0.369273	0.612023	0.0187039
LIN_head	0.368153	0.631847	0
FDP-H_hindlimb	0.36215	0.63785	0
GAS-L_hindlimb	0.343718	0.499159	0.157123
OEA_trunk	0.335549	0.605279	0.0591722
EDL-F_forelimb	0.332827	0.501922	0.16525
TM_forelimb	0.331177	0.403411	0.265412
BRA_trunk	0.330981	0.581478	0.087541
DSP_forelimb	0.330195	0.465683	0.204122
FDS-F_forelimb	0.327814	0.60483	0.0673551
EDC_forelimb	0.327501	0.519577	0.152922
DAP_forelimb	0.322068	0.485008	0.192923
SAR_hindlimb	0.307123	0.543157	0.14972
FDP-F_forelimb	0.304758	0.398502	0.29674
BB_forelimb	0.302475	0.456425	0.241101
RHO_trunk	0.296881	0.574309	0.12881
RF_hindlimb	0.276869	0.322747	0.400384
PP_trunk	0.267698	0.409116	0.323187
EDL-H_hindlimb	0.260054	0.490461	0.249485
BF_hindlimb	0.251927	0.361661	0.386412
TB-LO_forelimb	0.242766	0.390341	0.366893
GRA_hindlimb	0.207119	0.517415	0.275466
TB-LA_forelimb	0.195684	0.421488	0.382827
TRC_trunk	0.194099	0.366936	0.438965
LD_trunk	0.184974	0.41473	0.400297
VL_hindlimb	0.154299	0.329835	0.515867
ADD_hindlimb	0.145164	0.356073	0.498762
SP_trunk	0.134325	0.341332	0.524343
LDM_trunk	0.0750089	0.388828	0.536163
TFL_hindlimb	0.0739033	0.329914	0.596183
GM_hindlimb	0.0724697	0.314577	0.612953
PS_trunk	0.0698973	0.246622	0.68348
SM_hindlimb	0.0631106	0.230701	0.706188
