# Supplementary material for: A pig BodyMap transcriptome reveals diverse tissue physiologies and evolutionary dynamics of transcription
Source: Nat Commun. 2021 Jun 17;12:3715. doi: 10.1038/s41467-021-23560-8 (PMC8211698; doi:10.1038/s41467-021-23560-8)
Supplement: Supplementary file 12 — Source Data [file 41467_2021_23560_MOESM12_ESM.zip › Source data/Figure 5.xlsx]

## Sheet: b
Figure 5b
	PCGs located in mitochondria				PCGs located outside mitochondria				13 mt-PCGs
	TAU	Expression			TAU	Expression			TAU	Expression
ENSSSCG00000037850	0.901014	0.0149608		ENSSSCG00000026931	0.238155	4.17135		ENSSSCG00000018082	0.163787	11.5502
ENSSSCG00000011629	0.459583	3.12146		ENSSSCG00000037228	0.445871	3.14203		ENSSSCG00000018081	0.170299	10.618
ENSSSCG00000000886	0.190139	8.47002		ENSSSCG00000021504	0.910588	0.0226057		ENSSSCG00000018080	0.184994	9.15649
ENSSSCG00000028346	0.194622	4.87054		ENSSSCG00000045528	0.974113	0.00554848		ENSSSCG00000018069	0.242585	8.43317
ENSSSCG00000037639	0.304278	3.15864		ENSSSCG00000030505	0.599282	0.263121		ENSSSCG00000018086	0.177814	10.8323
ENSSSCG00000015422	0.253738	4.96712		ENSSSCG00000037734	0.294055	5.17497		ENSSSCG00000018078	0.16091	12.8494
ENSSSCG00000014128	0.375316	6.30232		ENSSSCG00000030507	0.280606	3.28113		ENSSSCG00000018084	0.19922	10.5667
ENSSSCG00000030578	0.356858	4.45114		ENSSSCG00000037732	0.593444	2.46292		ENSSSCG00000018065	0.209412	8.60052
ENSSSCG00000027770	0.932449	0.533925		ENSSSCG00000036603	0.496035	1.79566		ENSSSCG00000018075	0.159591	13.3312
ENSSSCG00000003384	0.295706	3.49093		ENSSSCG00000030502	0.521945	2.85911		ENSSSCG00000018094	0.214823	9.06864
ENSSSCG00000003385	0.137506	7.24328		ENSSSCG00000028504	0.481712	3.72022		ENSSSCG00000018087	0.218595	7.64821
ENSSSCG00000013436	0.252011	5.07308		ENSSSCG00000051791	0.727484	0.171925		ENSSSCG00000018091	0.253899	7.48716
ENSSSCG00000026395	0.538403	2.68554		ENSSSCG00000047684	0.785026	0.115263		ENSSSCG00000018092	0.264213	8.53092
ENSSSCG00000010681	0.274975	3.36464		ENSSSCG00000022993	0.579275	1.24521
ENSSSCG00000013927	0.398553	1.94268		ENSSSCG00000017645	0.935823	0.428793
ENSSSCG00000010682	0.19954	6.07217		ENSSSCG00000022995	1	0.0046944
ENSSSCG00000017257	0.458007	3.34035		ENSSSCG00000035134	0.343327	3.74829
ENSSSCG00000014329	0.797678	0.448654		ENSSSCG00000022998	0.432979	3.48257
ENSSSCG00000015958	0.350663	3.61334		ENSSSCG00000022999	0.706013	1.00323
ENSSSCG00000010723	0.363999	5.24851		ENSSSCG00000025404	0.988216	0.143546
ENSSSCG00000010721	0.593085	0.925329		ENSSSCG00000038752	0.32093	4.57646
ENSSSCG00000007133	0.485746	2.88897		ENSSSCG00000038757	0.465008	2.83798
ENSSSCG00000015951	0.32826	2.33086		ENSSSCG00000042926	0.954318	0.499192
ENSSSCG00000015835	0.342332	4.72638		ENSSSCG00000023351	0.59501	1.9628
ENSSSCG00000018041	0.38415	3.48344		ENSSSCG00000013928	0.840365	0.530716
ENSSSCG00000012348	0.680644	0.828852		ENSSSCG00000003382	0.667345	0.328601
ENSSSCG00000037793	0.429962	4.30847		ENSSSCG00000003383	0.671542	1.01346
ENSSSCG00000027153	0.590031	1.97779		ENSSSCG00000003384	0.295706	3.49093
ENSSSCG00000000164	0.445286	2.65189		ENSSSCG00000003385	0.137506	7.24328
ENSSSCG00000000248	0.958842	0.419841		ENSSSCG00000003386	0.924763	0.236607
ENSSSCG00000038717	0.597277	2.07487		ENSSSCG00000023820	0.798526	0.936107
ENSSSCG00000015588	0.373403	3.03452		ENSSSCG00000013437	0.514249	1.96056
ENSSSCG00000007986	0.707497	0.534012		ENSSSCG00000013436	0.252011	5.07308
ENSSSCG00000007984	0.202644	4.57764		ENSSSCG00000013435	0.228653	4.85263
ENSSSCG00000002269	0.500799	3.2155		ENSSSCG00000013434	0.965053	0.296243
ENSSSCG00000034994	0.497261	3.54766		ENSSSCG00000013433	0.611879	1.09333
ENSSSCG00000014893	0.248123	3.25808		ENSSSCG00000013432	0.484193	2.10109
ENSSSCG00000037343	0.150585	5.16379		ENSSSCG00000013927	0.398553	1.94268
ENSSSCG00000013322	0.190104	4.33094		ENSSSCG00000037225	0.651044	2.37001
ENSSSCG00000038053	0.48879	2.52967		ENSSSCG00000049761	0.689441	0.0667295
ENSSSCG00000010438	0.307744	3.40866		ENSSSCG00000045209	0.903631	0.0129221
ENSSSCG00000007142	0.474084	2.74208		ENSSSCG00000047055	0.94165	0.00763849
ENSSSCG00000007143	0.355339	4.19488		ENSSSCG00000016580	0.993996	0.120216
ENSSSCG00000002316	0.312388	3.17209		ENSSSCG00000031858	0.976322	0.155967
ENSSSCG00000038190	0.539006	1.11644		ENSSSCG00000037735	0.910691	0.327089
ENSSSCG00000007622	0.495916	1.89299		ENSSSCG00000044992	0.952474	0.00418649
ENSSSCG00000008571	0.192799	6.14137		ENSSSCG00000012348	0.680644	0.828852
ENSSSCG00000014110	0.964866	0.365194		ENSSSCG00000012349	0.873884	0.204467
ENSSSCG00000005532	0.465661	3.56889		ENSSSCG00000012346	0.974937	0.28052
ENSSSCG00000021007	0.28766	3.95438		ENSSSCG00000012347	0.709429	1.40229
ENSSSCG00000005105	0.220049	4.54094		ENSSSCG00000037733	0.550993	1.90103
ENSSSCG00000006866	0.32924	3.70748		ENSSSCG00000002387	0.418205	2.66026
ENSSSCG00000033424	0.322762	3.86604		ENSSSCG00000002386	0.267848	4.63504
ENSSSCG00000032081	0.174546	6.32258		ENSSSCG00000002385	0.460651	1.8159
ENSSSCG00000040325	0.195169	7.01582		ENSSSCG00000002383	0.313768	5.80553
ENSSSCG00000007763	0.285187	4.14316		ENSSSCG00000037222	0.905956	0.0246397
ENSSSCG00000036308	0.457845	2.761		ENSSSCG00000002381	0.209395	4.40554
ENSSSCG00000025224	0.252618	5.68117		ENSSSCG00000002380	0.957973	0.386341
ENSSSCG00000002913	0.922401	0.627619		ENSSSCG00000029241	0.431222	2.21541
ENSSSCG00000016210	0.427517	3.11304		ENSSSCG00000029240	0.877352	0.164325
ENSSSCG00000007715	0.408581	3.80828		ENSSSCG00000029715	0.771076	2.09861
ENSSSCG00000010541	0.4094	2.32388		ENSSSCG00000029714	0.970289	0.138162
ENSSSCG00000038287	0.485333	2.31447		ENSSSCG00000045087	0.749866	0.121291
ENSSSCG00000034487	0.18009	5.25405		ENSSSCG00000038570	0.979884	0.132547
ENSSSCG00000029088	0.2298	3.70236		ENSSSCG00000002389	0.546184	1.81738
ENSSSCG00000011893	0.126197	7.75546		ENSSSCG00000029710	0.862834	0.526511
ENSSSCG00000006667	0.326907	2.82211		ENSSSCG00000003564	0.497744	1.91873
ENSSSCG00000025107	0.241978	4.45683		ENSSSCG00000003565	0.835681	0.683452
ENSSSCG00000007492	0.332737	3.51548		ENSSSCG00000003566	0.317497	4.82013
ENSSSCG00000005626	0.538504	2.17782		ENSSSCG00000003567	0.872371	0.33925
ENSSSCG00000034647	0.190044	4.86228		ENSSSCG00000003561	0.678908	1.8707
ENSSSCG00000014231	0.997392	0.125796		ENSSSCG00000051415	0.959704	0.00380718
ENSSSCG00000005212	0.286583	5.25061		ENSSSCG00000038758	0.994824	0.0689156
ENSSSCG00000007857	0.668833	1.78558		ENSSSCG00000047183	0.600271	0.199576
ENSSSCG00000034642	0.88306	0.00682853		ENSSSCG00000035892	0.962864	0.00642147
ENSSSCG00000005740	0.942265	0.285152		ENSSSCG00000003569	0.771576	0.8573
ENSSSCG00000007853	0.343972	3.63855		ENSSSCG00000006718	0.682234	1.85549
ENSSSCG00000016650	0.300227	3.49001		ENSSSCG00000006719	0.949714	0.59187
ENSSSCG00000004342	0.556953	1.39989		ENSSSCG00000040220	0.553263	2.84502
ENSSSCG00000007858	0.959127	0.481806		ENSSSCG00000006869	0.4661	2.85063
ENSSSCG00000016127	0.21744	6.26607		ENSSSCG00000025179	0.444824	3.58754
ENSSSCG00000004347	0.239606	2.93142		ENSSSCG00000024236	0.938549	0.214608
ENSSSCG00000016743	0.15947	5.20183		ENSSSCG00000006862	0.55929	4.30812
ENSSSCG00000015492	0.557571	2.04276		ENSSSCG00000022994	0.54868	2.48133
ENSSSCG00000010823	0.214358	4.758		ENSSSCG00000006860	0.488714	2.90856
ENSSSCG00000036783	0.19423	3.37285		ENSSSCG00000006861	0.727679	1.49873
ENSSSCG00000003667	0.419009	3.01308		ENSSSCG00000006866	0.32924	3.70748
ENSSSCG00000023380	0.173857	5.90816		ENSSSCG00000006867	0.444254	4.48721
ENSSSCG00000028045	0.248396	3.29717		ENSSSCG00000006864	0.58628	2.54216
ENSSSCG00000031142	0.489432	2.01914		ENSSSCG00000006717	0.82159	1.66981
ENSSSCG00000001790	0.910707	0.0972427		ENSSSCG00000017338	0.610736	1.37983
ENSSSCG00000032390	0.200805	5.64919		ENSSSCG00000017339	0.323044	4.32424
ENSSSCG00000038364	0.250817	3.88067		ENSSSCG00000039488	0.579907	1.95197
ENSSSCG00000007307	0.260122	4.18138		ENSSSCG00000017330	0.39532	1.30013
ENSSSCG00000031913	0.149185	7.7936		ENSSSCG00000017331	0.969959	0.191566
ENSSSCG00000002681	0.536362	2.15726		ENSSSCG00000017332	0.989952	0.127332
ENSSSCG00000006361	0.313976	3.73067		ENSSSCG00000017333	0.626236	1.00231
ENSSSCG00000006049	0.572462	1.47395		ENSSSCG00000017335	0.469111	2.67267
ENSSSCG00000011061	0.547357	1.73785		ENSSSCG00000017336	0.227235	4.3733
ENSSSCG00000002040	0.185351	4.43992		ENSSSCG00000017337	0.379338	2.44113
ENSSSCG00000002042	0.187982	5.27001		ENSSSCG00000007511	0.994972	0.0973563
ENSSSCG00000039654	0.415427	2.7873		ENSSSCG00000033221	0.895813	0.0540799
ENSSSCG00000009290	0.594241	2.09882		ENSSSCG00000007408	0.94372	0.0528538
ENSSSCG00000005361	0.80038	1.50297		ENSSSCG00000007407	0.981516	0.0333911
ENSSSCG00000023783	0.171164	5.82559		ENSSSCG00000037521	0.963581	0.289416
ENSSSCG00000016724	0.199478	3.28812		ENSSSCG00000038283	0.633074	0.267605
ENSSSCG00000034732	0.518041	1.72373		ENSSSCG00000020736	0.948989	0.353827
ENSSSCG00000011529	0.435511	2.30085		ENSSSCG00000038281	0.588468	1.94013
ENSSSCG00000016232	0.309074	3.41441		ENSSSCG00000038280	0.655661	2.36483
ENSSSCG00000039659	0.226647	4.62191		ENSSSCG00000038287	0.485333	2.31447
ENSSSCG00000040731	0.297652	3.76091		ENSSSCG00000038285	0.531098	2.38427
ENSSSCG00000024184	0.2251	4.06807		ENSSSCG00000020737	0.686005	0.365069
ENSSSCG00000021355	0.326566	5.24623		ENSSSCG00000021072	0.433266	2.30449
ENSSSCG00000017208	0.595173	2.05495		ENSSSCG00000048142	0.685019	0.198592
ENSSSCG00000005996	0.2509	4.85867		ENSSSCG00000048412	0.979933	0.0181012
ENSSSCG00000009825	0.257695	4.22682		ENSSSCG00000048147	0.932131	0.416135
ENSSSCG00000032498	0.257518	5.87594		ENSSSCG00000007510	0.957848	0.317439
ENSSSCG00000023775	0.513954	2.61122		ENSSSCG00000048144	0.558523	0.456289
ENSSSCG00000008261	0.448315	3.63886		ENSSSCG00000025403	0.537482	1.25497
ENSSSCG00000004465	0.35132	3.99566		ENSSSCG00000003286	0.979851	0.0503932
ENSSSCG00000032083	0.310469	3.31813		ENSSSCG00000036453	0.931759	0.00744891
ENSSSCG00000002907	0.19027	7.18771		ENSSSCG00000030996	0.268736	5.49864
ENSSSCG00000001087	0.392183	3.37686		ENSSSCG00000020884	0.941203	0.132252
ENSSSCG00000011465	0.470026	1.86839		ENSSSCG00000040163	0.615902	1.66619
ENSSSCG00000036168	0.423647	1.83929		ENSSSCG00000040162	0.39405	4.72447
ENSSSCG00000032916	0.170642	7.38086		ENSSSCG00000032709	0.608286	2.04848
ENSSSCG00000028620	0.374629	3.39079		ENSSSCG00000035729	0.423854	4.95929
ENSSSCG00000006213	0.451339	2.93948		ENSSSCG00000020885	0.417268	2.86426
ENSSSCG00000004487	0.397249	2.4695		ENSSSCG00000031367	0.964922	0.400064
ENSSSCG00000023818	0.257156	4.1751		ENSSSCG00000015422	0.253738	4.96712
ENSSSCG00000026612	0.420344	2.22374		ENSSSCG00000031365	0.861405	0.213702
ENSSSCG00000006219	0.627009	2.3975		ENSSSCG00000028048	0.463601	0.860697
ENSSSCG00000038657	0.214333	4.92445		ENSSSCG00000041641	0.691423	0.410096
ENSSSCG00000030544	0.401449	1.86489		ENSSSCG00000031361	0.892784	0.488755
ENSSSCG00000015305	0.468991	2.70478		ENSSSCG00000031360	0.488176	3.72782
ENSSSCG00000009916	0.219749	5.47001		ENSSSCG00000048081	0.669569	0.243807
ENSSSCG00000018023	0.385761	1.03561		ENSSSCG00000028045	0.248396	3.29717
ENSSSCG00000000939	0.445868	3.65009		ENSSSCG00000014853	0.769277	0.865545
ENSSSCG00000037463	0.230148	5.29233		ENSSSCG00000028592	0.382675	3.37421
ENSSSCG00000016836	0.580629	2.86718		ENSSSCG00000028593	0.609931	1.44422
ENSSSCG00000030318	0.22097	5.38443		ENSSSCG00000032865	0.974238	0.069298
ENSSSCG00000016349	0.248295	5.27354		ENSSSCG00000032864	0.745924	0.491976
ENSSSCG00000001838	0.339961	3.44895		ENSSSCG00000039620	0.997838	0.0441349
ENSSSCG00000037782	0.239525	4.51932		ENSSSCG00000023824	0.980736	0.242186
ENSSSCG00000003343	0.596622	2.09417		ENSSSCG00000032861	0.505701	2.56682
ENSSSCG00000003064	0.616387	2.5281		ENSSSCG00000032860	0.852255	0.408451
ENSSSCG00000004765	0.550515	1.55069		ENSSSCG00000039157	0.296743	3.70171
ENSSSCG00000017114	0.162122	6.50021		ENSSSCG00000039158	0.95217	0.39211
ENSSSCG00000022655	0.412497	2.36675		ENSSSCG00000015426	0.873847	0.964703
ENSSSCG00000022222	0.278175	4.12793		ENSSSCG00000032417	0.668997	0.616333
ENSSSCG00000009717	0.283417	3.33167		ENSSSCG00000015355	0.901558	0.590792
ENSSSCG00000009658	0.464929	3.07498		ENSSSCG00000032495	0.943968	0.017145
ENSSSCG00000030211	0.390716	4.85922		ENSSSCG00000026752	0.560397	2.03088
ENSSSCG00000012141	0.641119	0.573397		ENSSSCG00000015424	0.154109	5.6819
ENSSSCG00000034450	0.427866	2.71115		ENSSSCG00000013175	0.997505	0.017927
ENSSSCG00000016545	0.202428	4.46284		ENSSSCG00000036709	0.859405	0.861373
ENSSSCG00000011968	0.586225	2.92297		ENSSSCG00000021216	0.724301	0.793255
ENSSSCG00000044952	0.672847	1.1824		ENSSSCG00000014579	0.307779	3.67311
ENSSSCG00000031705	0.34248	4.0332		ENSSSCG00000015357	0.38772	2.93134
ENSSSCG00000051359	0.763621	0.397409		ENSSSCG00000021210	0.261106	2.6762
ENSSSCG00000040317	0.204169	6.59838		ENSSSCG00000040731	0.297652	3.76091
ENSSSCG00000008961	0.567054	2.01889		ENSSSCG00000003388	0.981265	0.119776
ENSSSCG00000027119	0.425814	2.55593		ENSSSCG00000027130	0.49177	4.74907
ENSSSCG00000038006	0.66815	2.17375		ENSSSCG00000033739	0.964348	0.231417
ENSSSCG00000012540	0.906667	0.209749		ENSSSCG00000029447	0.995675	0.175645
ENSSSCG00000017065	0.398908	2.35222		ENSSSCG00000028827	0.497382	2.49299
ENSSSCG00000010368	0.329184	5.81879		ENSSSCG00000033732	0.135023	4.6741
ENSSSCG00000034860	0.237804	4.66296		ENSSSCG00000033733	0.344846	5.22688
ENSSSCG00000012816	0.347437	1.47304		ENSSSCG00000033730	0.728424	1.1461
ENSSSCG00000012817	0.182263	6.08771		ENSSSCG00000033731	0.261661	3.16674
ENSSSCG00000000685	0.207885	8.9865		ENSSSCG00000033737	0.974634	0.051957
ENSSSCG00000034942	0.571746	3.6589		ENSSSCG00000033734	0.979219	0.15003
ENSSSCG00000017741	0.408536	1.78251		ENSSSCG00000033735	0.446757	3.39983
ENSSSCG00000003289	0.234796	4.4058		ENSSSCG00000041237	0.936499	0.130359
ENSSSCG00000028920	0.235203	4.9898		ENSSSCG00000037868	0.988583	0.002104
ENSSSCG00000010007	0.383767	3.37652		ENSSSCG00000015998	0.771396	0.335429
ENSSSCG00000010161	0.232717	3.899		ENSSSCG00000015999	0.534514	1.60436
ENSSSCG00000034355	0.345287	2.98747		ENSSSCG00000013172	0.909889	0.00652839
ENSSSCG00000024144	0.200221	6.90193		ENSSSCG00000029635	0.858227	0.0806104
ENSSSCG00000013380	0.612953	2.26864		ENSSSCG00000007515	0.96694	0.0180992
ENSSSCG00000022647	0.224345	4.09103		ENSSSCG00000045136	0.655999	0.436694
ENSSSCG00000012314	0.663231	1.84864		ENSSSCG00000023426	0.927364	0.538625
ENSSSCG00000004303	0.339505	3.11774		ENSSSCG00000015996	0.424051	2.19379
ENSSSCG00000013226	0.4611	3.10144		ENSSSCG00000030274	0.818207	1.14326
ENSSSCG00000035771	0.420181	2.60332		ENSSSCG00000028620	0.374629	3.39079
ENSSSCG00000035775	0.364215	3.16877		ENSSSCG00000028623	0.761869	1.86927
ENSSSCG00000003843	0.545171	1.43276		ENSSSCG00000017591	0.260163	7.36432
ENSSSCG00000013637	0.612831	1.55579		ENSSSCG00000017592	0.537538	2.62623
ENSSSCG00000037313	0.206807	2.75372		ENSSSCG00000017593	0.457133	2.60693
ENSSSCG00000010188	0.332443	2.5172		ENSSSCG00000034240	0.944642	0.200731
ENSSSCG00000009436	0.352723	2.45467		ENSSSCG00000029630	0.364126	4.80469
ENSSSCG00000011366	0.248028	4.0122		ENSSSCG00000048328	0.941129	0.0112793
ENSSSCG00000038708	0.367521	4.57499		ENSSSCG00000036702	0.523874	3.44664
ENSSSCG00000016159	0.974386	0.397403		ENSSSCG00000016428	0.99709	0.106534
ENSSSCG00000037431	0.365736	3.98946		ENSSSCG00000017783	0.291736	3.94578
ENSSSCG00000025792	0.536001	1.93958		ENSSSCG00000016423	0.968851	0.240976
ENSSSCG00000039433	0.733266	0.674614		ENSSSCG00000036704	0.92174	0.00594469
ENSSSCG00000038826	0.181971	7.11939		ENSSSCG00000016420	0.495895	2.70141
ENSSSCG00000039538	0.658	2.21743		ENSSSCG00000016426	0.43663	3.48813
ENSSSCG00000039539	0.464291	2.53106		ENSSSCG00000036705	0.716626	0.950177
ENSSSCG00000016049	0.313235	4.1223		ENSSSCG00000010649	0.920096	0.243682
ENSSSCG00000050590	0.473294	2.82747		ENSSSCG00000010648	0.489608	3.22909
ENSSSCG00000005661	0.382479	2.38774		ENSSSCG00000031850	0.781285	0.0525909
ENSSSCG00000012347	0.709429	1.40229		ENSSSCG00000000837	0.765471	0.510044
ENSSSCG00000015844	0.635746	2.59505		ENSSSCG00000010319	0.36223	3.52805
ENSSSCG00000008448	0.509628	3.61947		ENSSSCG00000010317	0.454523	3.16855
ENSSSCG00000034350	0.516366	3.01773		ENSSSCG00000009714	0.52624	2.54601
ENSSSCG00000029385	0.343974	3.52817		ENSSSCG00000000839	0.571376	2.57876
ENSSSCG00000008225	0.283506	4.02943		ENSSSCG00000009716	0.746047	1.01054
ENSSSCG00000009508	0.923384	0.0406239		ENSSSCG00000009711	0.429323	3.3441
ENSSSCG00000013033	0.543992	2.72111		ENSSSCG00000009710	0.92743	0.0800606
ENSSSCG00000014289	0.177116	7.95852		ENSSSCG00000009713	0.402286	3.9293
ENSSSCG00000036294	0.574889	1.7163		ENSSSCG00000010310	0.569886	1.8308
ENSSSCG00000010866	0.406657	4.83343		ENSSSCG00000046029	0.956585	0.0333706
ENSSSCG00000033673	0.285487	6.31683		ENSSSCG00000043140	0.986214	0.0187483
ENSSSCG00000040154	0.36522	1.89899		ENSSSCG00000043141	0.752891	0.123317
ENSSSCG00000001692	0.251882	4.53919		ENSSSCG00000007517	0.25868	3.3226
ENSSSCG00000033788	0.317024	3.51122		ENSSSCG00000043144	0.811906	0.102216
ENSSSCG00000002404	0.543336	2.44455		ENSSSCG00000020986	0.847319	0.529744
ENSSSCG00000001696	0.173844	5.12159		ENSSSCG00000034203	0.371198	2.55516
ENSSSCG00000002013	0.547386	4.91858		ENSSSCG00000028720	0.433385	2.64817
ENSSSCG00000010981	0.374842	3.10873		ENSSSCG00000048350	0.678693	0.385181
ENSSSCG00000039662	0.228282	5.93455		ENSSSCG00000010552	0.967104	0.0323876
ENSSSCG00000004047	0.184171	4.69288		ENSSSCG00000028723	0.375209	1.98508
ENSSSCG00000024388	0.282145	5.46998		ENSSSCG00000022140	0.976865	0.0402584
ENSSSCG00000038474	0.28381	5.07456		ENSSSCG00000036794	1	0.0123736
ENSSSCG00000001991	0.585124	2.8115		ENSSSCG00000025941	0.479204	3.79298
ENSSSCG00000006136	0.36991	2.64651		ENSSSCG00000005954	0.879989	0.029835
ENSSSCG00000024313	0.186097	9.65342		ENSSSCG00000026689	0.93631	0.321117
ENSSSCG00000039285	0.189846	4.16175		ENSSSCG00000000590	0.980827	0.234555
ENSSSCG00000024316	0.179281	7.17881		ENSSSCG00000030289	0.352947	4.44391
ENSSSCG00000025284	0.193868	6.50224		ENSSSCG00000027026	0.845625	0.129398
ENSSSCG00000012926	0.58553	3.62062		ENSSSCG00000027025	0.748092	0.127367
ENSSSCG00000011197	0.35845	3.46235		ENSSSCG00000024140	0.928032	0.016459
ENSSSCG00000005895	0.327312	4.22881		ENSSSCG00000030283	0.659659	1.99862
ENSSSCG00000006523	0.500969	2.83331		ENSSSCG00000043223	0.793338	0.147637
ENSSSCG00000034811	0.45002	3.79997		ENSSSCG00000030446	0.952191	0.0915152
ENSSSCG00000004548	0.948744	0.108742		ENSSSCG00000030284	0.297856	3.81909
ENSSSCG00000014834	0.63311	2.60451		ENSSSCG00000036201	0.591015	2.13534
ENSSSCG00000021628	0.288708	3.98469		ENSSSCG00000047304	0.896826	0.0234868
ENSSSCG00000004543	0.478042	2.4459		ENSSSCG00000047305	0.749466	0.0837811
ENSSSCG00000014833	0.7242	0.839828		ENSSSCG00000047306	0.811149	0.151674
ENSSSCG00000004541	0.32361	2.57925		ENSSSCG00000047307	0.956982	0.309537
ENSSSCG00000027986	0.61682	1.58504		ENSSSCG00000047308	0.806448	0.0517248
ENSSSCG00000002712	0.325921	3.55383		ENSSSCG00000024413	0.343056	4.65375
ENSSSCG00000039265	0.350332	3.65451		ENSSSCG00000024412	0.375949	3.49908
ENSSSCG00000022187	0.255968	4.37998		ENSSSCG00000035073	0.980464	0.112922
ENSSSCG00000016441	0.616348	2.55281		ENSSSCG00000051097	0.80317	0.0482572
ENSSSCG00000017099	0.634857	1.3493		ENSSSCG00000035071	0.937111	0.292628
ENSSSCG00000033037	0.514188	2.831		ENSSSCG00000035077	0.911273	0.569378
ENSSSCG00000001476	0.207682	4.97324		ENSSSCG00000024411	0.423403	1.71547
ENSSSCG00000013001	0.40031	2.84424		ENSSSCG00000035074	0.802275	0.206984
ENSSSCG00000032950	0.415959	3.63506		ENSSSCG00000021739	0.321596	5.83002
ENSSSCG00000009889	0.286492	5.9964		ENSSSCG00000031946	0.96414	0.208699
ENSSSCG00000043977	0.929281	0.212147		ENSSSCG00000017980	0.975165	0.0470778
ENSSSCG00000001571	0.33566	4.69661		ENSSSCG00000048097	0.934773	0.00814818
ENSSSCG00000001057	0.619388	1.61053		ENSSSCG00000036665	0.543698	1.3491
ENSSSCG00000028943	0.274389	4.75707		ENSSSCG00000044648	0.753335	0.234849
ENSSSCG00000017398	0.403877	2.39807		ENSSSCG00000024149	0.520147	4.27587
ENSSSCG00000028794	0.185507	4.65814		ENSSSCG00000026886	0.839154	0.167571
ENSSSCG00000021718	0.438296	3.10004		ENSSSCG00000014632	0.363342	2.59667
ENSSSCG00000017565	0.644578	2.86996		ENSSSCG00000044640	0.966873	0.0767723
ENSSSCG00000023747	0.456266	2.04357		ENSSSCG00000048091	0.517413	2.57629
ENSSSCG00000017567	0.667742	1.11443		ENSSSCG00000044642	0.738814	0.220607
ENSSSCG00000017566	0.498577	4.05736		ENSSSCG00000014633	0.308392	4.94546
ENSSSCG00000023215	0.669253	2.32068		ENSSSCG00000048090	0.775296	0.12429
ENSSSCG00000008132	0.394201	3.78663		ENSSSCG00000045777	0.928936	0.0991508
ENSSSCG00000003653	0.155501	7.52138		ENSSSCG00000014168	0.440415	3.2714
ENSSSCG00000009591	0.257202	4.6514		ENSSSCG00000014169	0.980043	0.202888
ENSSSCG00000006304	0.23442	4.79091		ENSSSCG00000021738	0.515399	1.55948
ENSSSCG00000015446	0.303037	3.63046		ENSSSCG00000011999	0.872473	0.900878
ENSSSCG00000011632	0.464281	2.05553		ENSSSCG00000011996	0.845883	0.131187
ENSSSCG00000041204	0.845239	0.0583332		ENSSSCG00000011997	0.352994	3.69615
ENSSSCG00000025881	0.175375	6.60738		ENSSSCG00000011995	0.996645	0.116756
ENSSSCG00000013591	0.356005	4.03535		ENSSSCG00000014161	0.699613	1.12897
ENSSSCG00000003089	0.35839	4.40055		ENSSSCG00000014163	0.648577	1.50264
ENSSSCG00000013988	0.331199	2.06371		ENSSSCG00000008442	0.996722	0.0966086
ENSSSCG00000015336	0.547869	2.85266		ENSSSCG00000008443	0.348797	3.64413
ENSSSCG00000040373	0.265781	4.20212		ENSSSCG00000008440	0.420805	2.79767
ENSSSCG00000015334	0.378983	5.07837		ENSSSCG00000008441	0.91682	0.536949
ENSSSCG00000000719	0.222821	5.45128		ENSSSCG00000008446	0.555518	1.75697
ENSSSCG00000015233	0.477597	1.82847		ENSSSCG00000008447	0.599775	1.75811
ENSSSCG00000039523	0.316879	5.26404		ENSSSCG00000008444	0.685302	1.79682
ENSSSCG00000036789	0.322412	6.47828		ENSSSCG00000008445	0.488834	2.67105
ENSSSCG00000012459	0.421155	1.50897		ENSSSCG00000015893	0.794371	1.48113
ENSSSCG00000016043	0.428363	2.69618		ENSSSCG00000008448	0.509628	3.61947
ENSSSCG00000041813	0.601164	1.70782		ENSSSCG00000008449	0.835869	1.19533
ENSSSCG00000012424	0.328917	3.54695		ENSSSCG00000029877	0.36731	3.81909
ENSSSCG00000017803	0.310425	3.54494		ENSSSCG00000029874	0.659145	0.947525
ENSSSCG00000035629	0.919717	0.457971		ENSSSCG00000015892	0.302825	4.98391
ENSSSCG00000000376	0.454255	2.80633		ENSSSCG00000006431	0.966334	0.079822
ENSSSCG00000012583	0.501884	3.59891		ENSSSCG00000017209	0.38798	2.03739
ENSSSCG00000016823	0.5012	1.88773		ENSSSCG00000010868	0.864044	0.0117923
ENSSSCG00000007026	0.204178	7.3548		ENSSSCG00000006346	0.457425	3.57169
ENSSSCG00000015949	0.278582	4.96104		ENSSSCG00000010865	0.936984	0.341837
ENSSSCG00000035357	0.533398	3.24403		ENSSSCG00000003702	0.749378	1.25823
ENSSSCG00000003401	0.193648	5.66854		ENSSSCG00000010866	0.406657	4.83343
ENSSSCG00000027491	0.292338	4.18805		ENSSSCG00000010861	0.333197	5.91214
ENSSSCG00000015945	0.619359	1.40454		ENSSSCG00000001425	0.554921	2.11145
ENSSSCG00000010734	0.385116	5.03899		ENSSSCG00000010863	0.445725	3.68586
ENSSSCG00000002972	0.815258	0.260556		ENSSSCG00000010862	0.465665	3.4013
ENSSSCG00000033858	0.305741	2.20537		ENSSSCG00000029641	0.94291	0.00652776
ENSSSCG00000029837	0.430654	2.50192		ENSSSCG00000026538	0.941778	0.0284279
ENSSSCG00000035134	0.343327	3.74829		ENSSSCG00000037407	0.973598	0.0421977
ENSSSCG00000005349	0.330621	3.68368		ENSSSCG00000001424	0.496347	2.35523
ENSSSCG00000027085	0.229667	5.94502		ENSSSCG00000015699	0.976577	0.262781
ENSSSCG00000027128	0.368158	4.16487		ENSSSCG00000038355	0.893144	0.106975
ENSSSCG00000003831	0.3957	2.2914		ENSSSCG00000015695	0.372954	3.21417
ENSSSCG00000037536	0.321256	3.69837		ENSSSCG00000015694	0.699787	0.906589
ENSSSCG00000013778	0.154112	7.454		ENSSSCG00000015697	0.43621	3.22136
ENSSSCG00000026981	0.298254	5.43583		ENSSSCG00000015696	0.906803	0.228115
ENSSSCG00000002374	0.249238	4.50704		ENSSSCG00000015691	0.980869	0.182925
ENSSSCG00000017735	0.373438	3.9918		ENSSSCG00000015690	0.339199	5.36515
ENSSSCG00000022162	0.725314	1.60159		ENSSSCG00000026084	0.561578	2.42492
ENSSSCG00000013298	0.193823	4.30893		ENSSSCG00000001422	0.603659	2.221
ENSSSCG00000010032	0.596276	1.97747		ENSSSCG00000005719	0.282423	3.1406
ENSSSCG00000009799	0.520037	3.9578		ENSSSCG00000029249	0.83483	0.760818
ENSSSCG00000022005	0.635438	1.72891		ENSSSCG00000005249	0.344851	3.22614
ENSSSCG00000032141	0.37324	5.42685		ENSSSCG00000034474	0.71584	1.09818
ENSSSCG00000014043	0.347801	3.65951		ENSSSCG00000013740	0.91492	0.73791
ENSSSCG00000010132	0.483612	4.34372		ENSSSCG00000005243	0.426628	4.25203
ENSSSCG00000010131	0.456448	2.11492		ENSSSCG00000005710	0.948243	0.30134
ENSSSCG00000025060	0.37108	2.45225		ENSSSCG00000005241	0.227025	3.93728
ENSSSCG00000025486	0.176001	6.83493		ENSSSCG00000005240	0.694725	1.48939
ENSSSCG00000008569	0.310629	6.55901		ENSSSCG00000005247	0.564152	2.32906
ENSSSCG00000008404	0.336685	3.26058		ENSSSCG00000005717	0.451972	2.29404
ENSSSCG00000011956	0.305478	2.82515		ENSSSCG00000005716	0.771486	1.57957
ENSSSCG00000020926	0.179648	7.041		ENSSSCG00000013594	0.853668	0.0462454
ENSSSCG00000034101	0.265571	3.09783		ENSSSCG00000011197	0.35845	3.46235
ENSSSCG00000013030	0.480361	4.8436		ENSSSCG00000011194	0.4481	3.29623
ENSSSCG00000035727	0.187193	4.2693		ENSSSCG00000011195	0.622731	2.14633
ENSSSCG00000039494	0.21271	5.05788		ENSSSCG00000011192	0.336346	3.55418
ENSSSCG00000035686	0.183271	6.18331		ENSSSCG00000011193	0.527101	2.17886
ENSSSCG00000011258	0.410207	1.83367		ENSSSCG00000011190	0.462738	2.25306
ENSSSCG00000045959	0.988804	0.117623		ENSSSCG00000014347	0.466148	2.22118
ENSSSCG00000013470	0.206173	4.40277		ENSSSCG00000014348	0.543783	3.4061
ENSSSCG00000001658	0.303687	4.12826		ENSSSCG00000014349	0.43132	2.2412
ENSSSCG00000032782	0.21799	3.8991		ENSSSCG00000011198	0.38464	3.02153
ENSSSCG00000011250	0.566585	3.02841		ENSSSCG00000011199	0.506835	2.30724
ENSSSCG00000039317	0.680925	1.53628		ENSSSCG00000003713	0.403657	3.36809
ENSSSCG00000038384	0.26733	4.34136		ENSSSCG00000003712	0.509926	3.34617
ENSSSCG00000005615	0.435896	2.78064		ENSSSCG00000003711	0.932837	0.666885
ENSSSCG00000010253	0.489794	3.70174		ENSSSCG00000003710	0.627244	1.7754
ENSSSCG00000010251	0.554366	1.51377		ENSSSCG00000003717	0.995513	0.116496
ENSSSCG00000035048	0.314065	5.39143		ENSSSCG00000003716	0.463433	3.25051
ENSSSCG00000007486	0.972471	0.162529		ENSSSCG00000003715	0.71666	1.56043
ENSSSCG00000004374	0.324581	3.95544		ENSSSCG00000008034	0.890855	0.538747
ENSSSCG00000036855	0.23531	5.07324		ENSSSCG00000040943	0.413137	4.02875
ENSSSCG00000006173	0.929869	0.439011		ENSSSCG00000016368	0.544329	1.30487
ENSSSCG00000005759	0.453094	2.75522		ENSSSCG00000003719	0.760445	0.962501
ENSSSCG00000016134	0.567192	1.84393		ENSSSCG00000003718	0.513518	2.25474
ENSSSCG00000007845	0.204287	6.43342		ENSSSCG00000040947	0.971958	0.304735
ENSSSCG00000004373	0.458744	2.62567		ENSSSCG00000040946	0.635856	1.65341
ENSSSCG00000003903	0.146453	9.25828		ENSSSCG00000040945	0.379825	3.38093
ENSSSCG00000034147	0.297786	3.39723		ENSSSCG00000040944	0.471611	2.95055
ENSSSCG00000010817	0.542213	1.83315		ENSSSCG00000038575	0.928167	0.132728
ENSSSCG00000029050	0.361863	3.17486		ENSSSCG00000022306	0.813686	1.71493
ENSSSCG00000035818	0.545826	1.57569		ENSSSCG00000017441	0.98724	0.00410123
ENSSSCG00000022303	0.574769	1.88897		ENSSSCG00000009929	0.948474	0.281946
ENSSSCG00000026051	0.959985	0.0995735		ENSSSCG00000009926	0.58742	1.68359
ENSSSCG00000036411	0.400275	3.3077		ENSSSCG00000009927	0.936017	0.252792
ENSSSCG00000017196	0.263707	4.04938		ENSSSCG00000009924	0.544649	3.49318
ENSSSCG00000004089	0.417559	2.65226		ENSSSCG00000009925	0.469587	2.81192
ENSSSCG00000006192	0.397305	4.06281		ENSSSCG00000013030	0.480361	4.8436
ENSSSCG00000001008	0.367566	3.53011		ENSSSCG00000009921	0.957812	0.112094
ENSSSCG00000014558	0.430761	2.89942		ENSSSCG00000012643	0.815528	0.766498
ENSSSCG00000001000	0.327846	3.14441		ENSSSCG00000012642	0.259562	4.38764
ENSSSCG00000011077	0.460933	3.0965		ENSSSCG00000037507	0.563627	1.78631
ENSSSCG00000005976	0.142467	8.36024		ENSSSCG00000015277	0.519565	1.24792
ENSSSCG00000011071	0.626856	1.84622		ENSSSCG00000012647	0.860843	0.825581
ENSSSCG00000011179	0.412142	3.14876		ENSSSCG00000028943	0.274389	4.75707
ENSSSCG00000039148	0.37123	5.84537		ENSSSCG00000012645	0.934914	0.0815106
ENSSSCG00000015790	0.218672	8.53268		ENSSSCG00000012644	0.919305	0.51687
ENSSSCG00000038994	0.356445	4.78709		ENSSSCG00000031958	0.364999	3.33219
ENSSSCG00000014250	0.388263	2.84211		ENSSSCG00000031959	0.884936	0.339976
ENSSSCG00000011555	0.434108	2.69745		ENSSSCG00000012649	0.50466	3.38418
ENSSSCG00000011498	0.260379	2.97024		ENSSSCG00000028942	0.951084	0.417773
ENSSSCG00000016224	0.986546	0.21078		ENSSSCG00000037509	0.999201	0.0711866
ENSSSCG00000014311	0.909486	0.452777		ENSSSCG00000023483	0.613666	0.693355
ENSSSCG00000004672	0.730441	2.0204		ENSSSCG00000048368	0.839924	0.0204926
ENSSSCG00000006512	0.494392	3.86582		ENSSSCG00000050089	0.90507	0.0096293
ENSSSCG00000031991	0.385944	3.86986		ENSSSCG00000045496	0.705033	0.118393
ENSSSCG00000016732	0.302164	4.18112		ENSSSCG00000004342	0.556953	1.39989
ENSSSCG00000035615	0.350636	4.55916		ENSSSCG00000021852	0.645503	0.671092
ENSSSCG00000031557	0.450329	3.11584		ENSSSCG00000002388	0.649364	0.869888
ENSSSCG00000035612	0.961154	0.536188		ENSSSCG00000043259	0.757239	0.276687
ENSSSCG00000014905	0.217495	3.4658		ENSSSCG00000011732	0.617207	1.81026
ENSSSCG00000014903	0.360161	2.31381		ENSSSCG00000011733	0.613819	2.31808
ENSSSCG00000031413	0.287948	4.1518		ENSSSCG00000011730	0.883084	0.0557462
ENSSSCG00000029945	0.59688	2.3367		ENSSSCG00000011731	0.639441	2.49671
ENSSSCG00000045134	0.422158	2.52185		ENSSSCG00000011736	0.950172	0.222096
ENSSSCG00000009085	0.303022	1.59054		ENSSSCG00000011737	0.950768	0.120819
ENSSSCG00000012783	0.200153	5.24448		ENSSSCG00000011734	0.975121	0.246847
ENSSSCG00000011770	0.160901	5.61871		ENSSSCG00000011735	0.972287	0.286748
ENSSSCG00000028637	0.86862	0.0895363		ENSSSCG00000028949	0.491509	2.26152
ENSSSCG00000032999	0.293528	2.79127		ENSSSCG00000011738	0.939797	0.158327
ENSSSCG00000016919	0.602416	1.91022		ENSSSCG00000011739	0.426322	3.31604
ENSSSCG00000037277	0.600712	2.20397		ENSSSCG00000036639	0.276398	4.84607
ENSSSCG00000032766	0.959417	0.0713489		ENSSSCG00000012212	0.991568	0.0467076
ENSSSCG00000013550	0.668798	1.54074		ENSSSCG00000013591	0.356005	4.03535
ENSSSCG00000031860	0.394047	3.60461		ENSSSCG00000013592	0.357914	3.7394
ENSSSCG00000006354	0.358539	2.88948		ENSSSCG00000013593	0.892512	0.930963
ENSSSCG00000017519	0.453925	2.51437		ENSSSCG00000035856	0.503465	1.7633
ENSSSCG00000004875	0.463499	5.40983		ENSSSCG00000013595	0.63387	1.9081
ENSSSCG00000025190	0.385366	4.37591		ENSSSCG00000046147	0.703722	0.129593
ENSSSCG00000006358	0.179717	6.78703		ENSSSCG00000013597	0.142607	10.7654
ENSSSCG00000012779	0.428582	1.88765		ENSSSCG00000013598	0.370614	2.54652
ENSSSCG00000016829	0.938001	0.580522		ENSSSCG00000013599	0.599214	1.67359
ENSSSCG00000031304	0.428714	2.26532		ENSSSCG00000035078	0.501429	3.05571
ENSSSCG00000006958	0.875969	0.563922		ENSSSCG00000034854	0.611641	1.66394
ENSSSCG00000015384	0.142842	7.21958		ENSSSCG00000034855	0.979324	0.0291466
ENSSSCG00000012890	0.25801	2.65888		ENSSSCG00000012427	0.113249	9.53864
ENSSSCG00000031129	0.261123	4.0992		ENSSSCG00000012426	0.720551	0.817324
ENSSSCG00000012896	0.187914	5.77174		ENSSSCG00000012425	0.343249	3.20843
ENSSSCG00000030167	0.547289	3.43528		ENSSSCG00000012424	0.328917	3.54695
ENSSSCG00000005016	0.258445	4.03867		ENSSSCG00000015343	0.353501	3.22551
ENSSSCG00000031280	0.223126	5.28879		ENSSSCG00000015342	0.560965	1.38665
ENSSSCG00000033876	0.332066	3.27423		ENSSSCG00000015340	0.668436	2.74648
ENSSSCG00000028646	0.255489	3.74536		ENSSSCG00000023485	0.496386	1.67472
ENSSSCG00000024756	0.151108	4.08274		ENSSSCG00000016796	0.992787	0.119159
ENSSSCG00000011604	0.508178	2.77954		ENSSSCG00000014416	0.502715	2.96488
ENSSSCG00000024655	0.261179	5.59014		ENSSSCG00000048229	0.718951	0.182928
ENSSSCG00000025492	0.352994	3.31524		ENSSSCG00000022507	0.310906	3.21897
ENSSSCG00000037201	0.526397	1.78196		ENSSSCG00000022506	0.440837	4.48513
ENSSSCG00000010589	0.815318	0.827454		ENSSSCG00000022504	0.710253	1.74106
ENSSSCG00000036346	0.859067	0.16389		ENSSSCG00000022508	0.62066	2.89362
ENSSSCG00000012257	0.423802	4.50201		ENSSSCG00000037406	0.750768	0.754622
ENSSSCG00000012258	0.294786	4.03647		ENSSSCG00000014411	0.335601	4.88374
ENSSSCG00000031731	0.815492	0.112435		ENSSSCG00000024904	0.510833	2.32405
ENSSSCG00000028444	0.355974	3.79528		ENSSSCG00000015375	0.501127	2.28382
ENSSSCG00000004703	0.921207	0.784027		ENSSSCG00000034714	0.495894	2.55009
ENSSSCG00000039715	0.438397	3.41546		ENSSSCG00000013775	0.47729	3.42259
ENSSSCG00000008094	0.440675	4.67981		ENSSSCG00000013492	0.396784	2.03504
ENSSSCG00000040527	0.901014	0.0149608		ENSSSCG00000013777	0.966957	0.158134
ENSSSCG00000027198	0.414025	3.04667		ENSSSCG00000038125	0.978935	0.212445
ENSSSCG00000003434	0.215441	4.349		ENSSSCG00000013771	0.390266	3.51694
ENSSSCG00000010320	0.17264	7.03669		ENSSSCG00000013772	0.927068	0.42797
ENSSSCG00000010073	0.221996	7.26349		ENSSSCG00000013773	0.791693	0.835101
ENSSSCG00000017776	0.355481	2.68095		ENSSSCG00000013778	0.154112	7.454
ENSSSCG00000000694	0.174701	12.567		ENSSSCG00000013779	0.194838	4.58413
ENSSSCG00000040275	0.51169	3.75195		ENSSSCG00000044086	0.905505	0.0804435
ENSSSCG00000040194	0.871102	0.272766		ENSSSCG00000048998	0.775855	0.515865
ENSSSCG00000025651	0.350264	5.73158		ENSSSCG00000023487	0.986825	0.0462986
ENSSSCG00000025305	0.248967	3.96903		ENSSSCG00000034763	0.504461	2.40208
ENSSSCG00000033213	0.489783	3.05606		ENSSSCG00000014418	0.854342	0.700517
ENSSSCG00000009150	0.214597	5.14658		ENSSSCG00000007656	0.868032	0.386899
ENSSSCG00000007803	0.339523	4.43993		ENSSSCG00000007652	0.287321	3.00282
ENSSSCG00000016173	0.627148	2.3475		ENSSSCG00000007650	0.989639	0.179808
ENSSSCG00000035768	0.16058	7.8588		ENSSSCG00000022760	0.186038	6.61749
ENSSSCG00000005199	0.944538	0.365109		ENSSSCG00000040674	0.992032	0.116873
ENSSSCG00000013232	0.329952	5.03146		ENSSSCG00000015272	0.981963	0.123316
ENSSSCG00000000064	0.19674	6.88227		ENSSSCG00000036087	0.955522	0.00342438
ENSSSCG00000037077	0.561032	2.96021		ENSSSCG00000007659	0.857479	0.726342
ENSSSCG00000011356	0.180991	7.21104		ENSSSCG00000038144	0.454751	3.20375
ENSSSCG00000033787	0.774272	0.77472		ENSSSCG00000017134	0.462102	1.57802
ENSSSCG00000011350	0.389193	2.57894		ENSSSCG00000037970	0.825842	0.613805
ENSSSCG00000008829	0.632305	2.45608		ENSSSCG00000051608	0.999629	0.00463912
ENSSSCG00000023277	0.223693	5.99249		ENSSSCG00000048723	0.628456	0.293497
ENSSSCG00000003229	0.210803	6.08081		ENSSSCG00000038148	0.84202	0.332748
ENSSSCG00000013736	0.156894	8.42748		ENSSSCG00000038149	0.745966	0.85575
ENSSSCG00000032450	0.392652	2.44706		ENSSSCG00000045892	0.842137	0.370753
ENSSSCG00000037869	0.182602	7.91913		ENSSSCG00000003976	0.28026	3.81848
ENSSSCG00000014074	0.435253	2.65039		ENSSSCG00000003975	0.509044	0.983323
ENSSSCG00000008452	0.300685	4.39212		ENSSSCG00000003973	0.777737	1.43724
ENSSSCG00000014830	0.214352	3.7672		ENSSSCG00000003972	0.851404	0.961596
ENSSSCG00000012844	0.701592	1.43071		ENSSSCG00000003971	0.388489	3.08553
ENSSSCG00000011822	0.367567	3.30079		ENSSSCG00000003970	0.983483	0.298181
ENSSSCG00000010290	0.291717	4.34798		ENSSSCG00000009540	0.515597	1.77067
ENSSSCG00000016077	0.329928	5.86698		ENSSSCG00000009541	0.476699	1.84479
ENSSSCG00000016086	0.610384	1.65688		ENSSSCG00000009542	0.837019	0.957074
ENSSSCG00000027307	0.212349	5.94928		ENSSSCG00000009543	0.942383	0.271303
ENSSSCG00000006494	0.523632	2.03284		ENSSSCG00000009545	0.42025	4.37059
ENSSSCG00000013046	0.230349	6.97763		ENSSSCG00000003979	0.47737	1.39969
ENSSSCG00000029425	0.273017	4.3977		ENSSSCG00000036329	0.985871	0.00147398
ENSSSCG00000013043	0.29079	6.17737		ENSSSCG00000025174	0.368679	3.25056
ENSSSCG00000026153	0.232	6.90129		ENSSSCG00000038777	0.493809	2.98261
ENSSSCG00000021991	0.265199	3.11674		ENSSSCG00000049951	0.936944	0.0676295
ENSSSCG00000010855	0.701618	1.18641		ENSSSCG00000039368	0.319159	2.80895
ENSSSCG00000042553	1	0.00717155		ENSSSCG00000039810	0.862582	0.127289
ENSSSCG00000011501	0.242262	5.82337		ENSSSCG00000039365	0.640026	0.295699
ENSSSCG00000009519	0.444038	2.23283		ENSSSCG00000039812	0.521856	2.51778
ENSSSCG00000011215	0.270368	2.3397		ENSSSCG00000039362	0.881079	0.1397
ENSSSCG00000001968	0.331886	2.80971		ENSSSCG00000017203	0.55329	2.66165
ENSSSCG00000002520	0.438475	2.84886		ENSSSCG00000012310	0.993278	0.0387431
ENSSSCG00000008035	0.708575	2.27638		ENSSSCG00000024696	0.336858	4.28915
ENSSSCG00000015755	0.235505	4.06575		ENSSSCG00000038857	0.971763	0.161381
ENSSSCG00000039295	0.198755	4.8763		ENSSSCG00000006865	0.366953	3.91441
ENSSSCG00000007308	0.100278	9.15864		ENSSSCG00000022258	0.917578	0.590548
ENSSSCG00000023354	0.49749	1.98526		ENSSSCG00000016135	0.985765	0.0769315
ENSSSCG00000036887	0.706458	2.44154		ENSSSCG00000029509	0.850543	0.943707
ENSSSCG00000025272	0.27414	2.72612		ENSSSCG00000029050	0.361863	3.17486
ENSSSCG00000025273	0.964015	0.416546		ENSSSCG00000035818	0.545826	1.57569
ENSSSCG00000014829	0.25608	3.23165		ENSSSCG00000002594	0.967034	0.011671
ENSSSCG00000006126	0.331551	5.0899		ENSSSCG00000047538	0.408183	2.27724
ENSSSCG00000016778	0.572167	2.1001		ENSSSCG00000029502	0.252209	3.75921
ENSSSCG00000016076	0.374096	3.47196		ENSSSCG00000029503	0.965105	0.21487
ENSSSCG00000026025	0.344906	4.15483		ENSSSCG00000035817	0.989741	0.075883
ENSSSCG00000033995	0.948062	0.0618359		ENSSSCG00000029501	0.954343	0.237569
ENSSSCG00000010631	0.646164	2.23288		ENSSSCG00000035811	0.209616	7.6632
ENSSSCG00000011437	0.326912	4.27022		ENSSSCG00000029059	0.47473	3.22302
ENSSSCG00000028066	0.383762	1.69953		ENSSSCG00000024455	0.996487	0.0209262
ENSSSCG00000011432	0.796963	1.16325		ENSSSCG00000035812	0.591019	1.91923
ENSSSCG00000008675	0.558512	2.79039		ENSSSCG00000034948	0.518997	1.74266
ENSSSCG00000040854	0.221192	3.63996		ENSSSCG00000048357	0.554486	0.122713
ENSSSCG00000005907	0.565283	1.77174		ENSSSCG00000044995	0.725261	0.222268
ENSSSCG00000009938	0.529289	2.0185		ENSSSCG00000043301	0.550869	0.129057
ENSSSCG00000011003	0.264139	4.84145		ENSSSCG00000046128	0.914408	0.0352141
ENSSSCG00000020686	0.187368	5.22738		ENSSSCG00000046127	0.815899	0.209633
ENSSSCG00000015034	0.189694	6.90686		ENSSSCG00000021688	0.714963	1.23697
ENSSSCG00000015030	0.247665	5.06838		ENSSSCG00000034152	0.951428	0.112158
ENSSSCG00000009932	0.444952	2.33071		ENSSSCG00000043335	0.8308	0.0402304
ENSSSCG00000023595	0.277285	4.47174		ENSSSCG00000043442	0.945801	0.0529722
ENSSSCG00000028465	0.459956	3.16585		ENSSSCG00000043336	0.792037	0.11306
ENSSSCG00000034715	0.569247	0.954032		ENSSSCG00000001715	0.89498	0.658571
ENSSSCG00000006469	0.243089	5.82403		ENSSSCG00000009856	0.693259	0.921393
ENSSSCG00000004522	0.408697	4.05966		ENSSSCG00000001716	0.564214	2.53671
ENSSSCG00000015105	0.39451	4.05744		ENSSSCG00000001710	0.797856	0.831714
ENSSSCG00000038620	0.899426	0.060401		ENSSSCG00000028458	0.325765	4.10998
ENSSSCG00000023599	0.167731	5.52187		ENSSSCG00000028454	0.381742	3.60493
ENSSSCG00000005424	0.327183	4.07573		ENSSSCG00000025238	0.5985	1.71935
ENSSSCG00000001866	0.341455	4.19062		ENSSSCG00000001718	0.630205	2.12941
ENSSSCG00000018052	0.830087	1.0456		ENSSSCG00000031996	0.979313	0.0170768
ENSSSCG00000038440	0.55849	1.99384		ENSSSCG00000039486	0.87741	0.186603
ENSSSCG00000001862	0.177351	6.87857		ENSSSCG00000014908	0.860846	0.659536
ENSSSCG00000016492	0.513762	2.388		ENSSSCG00000014909	0.532762	2.70422
ENSSSCG00000008289	0.731059	1.69884		ENSSSCG00000004572	0.501899	0.831683
ENSSSCG00000024030	0.517073	2.28178		ENSSSCG00000014904	0.878086	0.866427
ENSSSCG00000016496	0.470526	1.5863		ENSSSCG00000014905	0.217495	3.4658
ENSSSCG00000017227	0.69719	1.67774		ENSSSCG00000014902	0.654992	1.68094
ENSSSCG00000033311	0.47213	1.49855		ENSSSCG00000014903	0.360161	2.31381
ENSSSCG00000025612	0.994181	0.179226		ENSSSCG00000014900	0.427483	2.6814
ENSSSCG00000033148	0.2055	6.17522		ENSSSCG00000009853	0.29273	5.61649
ENSSSCG00000009078	0.996074	0.0776105		ENSSSCG00000030368	0.926737	0.630317
ENSSSCG00000037491	0.390407	1.94746		ENSSSCG00000008638	0.428888	4.55712
ENSSSCG00000002847	0.867465	0.981732		ENSSSCG00000002627	0.673244	2.51899
ENSSSCG00000028167	0.147588	6.15722		ENSSSCG00000002620	0.754327	1.43085
ENSSSCG00000016863	0.320144	5.92522		ENSSSCG00000004570	0.219341	10.5908
ENSSSCG00000024752	0.460867	3.68883		ENSSSCG00000002622	0.587165	2.30421
ENSSSCG00000008485	0.850469	0.0292222		ENSSSCG00000002623	0.896865	1.45263
ENSSSCG00000012111	0.276202	3.45417		ENSSSCG00000008631	0.647304	1.36874
ENSSSCG00000038672	0.878823	0.0397181		ENSSSCG00000030361	0.820837	1.27026
ENSSSCG00000024693	0.386721	2.78045		ENSSSCG00000008633	0.397896	4.07918
ENSSSCG00000001384	0.439379	2.0632		ENSSSCG00000015098	0.962655	0.0971652
ENSSSCG00000022975	0.718857	1.22054		ENSSSCG00000002628	0.529954	1.61932
ENSSSCG00000006260	0.43342	4.40238		ENSSSCG00000002629	0.338505	4.13406
ENSSSCG00000012021	0.268494	4.53797		ENSSSCG00000008637	0.574795	2.48756
ENSSSCG00000016402	0.970353	0.241004		ENSSSCG00000044997	0.843116	0.102267
ENSSSCG00000017811	0.939389	0.0659498		ENSSSCG00000000994	0.600088	2.52572
ENSSSCG00000004748	0.241177	3.6972		ENSSSCG00000016853	0.411023	3.47817
ENSSSCG00000000401	0.94533	0.316297		ENSSSCG00000016850	0.187029	4.80446
ENSSSCG00000035618	0.324062	3.77452		ENSSSCG00000000449	0.576808	2.45254
ENSSSCG00000012181	0.327068	3.24612		ENSSSCG00000016856	0.926491	0.644022
ENSSSCG00000033907	0.946681	0.167901		ENSSSCG00000000991	0.967489	0.15163
ENSSSCG00000017421	0.545914	4.38517		ENSSSCG00000016855	0.838255	0.753165
ENSSSCG00000017422	0.674576	2.29409		ENSSSCG00000044386	0.833761	0.0179079
ENSSSCG00000010330	0.351939	4.11152		ENSSSCG00000000443	0.89882	0.379655
ENSSSCG00000013905	0.276375	5.11195		ENSSSCG00000039836	0.959156	0.00319777
ENSSSCG00000015816	0.846872	0.78611		ENSSSCG00000016859	0.734892	2.4414
ENSSSCG00000009774	0.651192	2.64828		ENSSSCG00000000998	0.639459	1.41924
ENSSSCG00000032747	0.216114	3.80642		ENSSSCG00000000999	0.652049	2.22955
ENSSSCG00000012202	0.623621	2.30137		ENSSSCG00000000444	0.211494	5.89269
ENSSSCG00000002449	0.16797	10.1381		ENSSSCG00000021534	0.93166	0.333538
ENSSSCG00000010094	0.388761	2.89945		ENSSSCG00000031616	0.609997	2.33154
ENSSSCG00000010096	0.886087	0.45385		ENSSSCG00000006298	0.725927	1.19589
ENSSSCG00000000144	0.281689	4.43629		ENSSSCG00000009705	0.662238	1.98847
ENSSSCG00000026990	0.174508	7.53863		ENSSSCG00000001823	0.914116	0.559746
ENSSSCG00000008901	0.600901	2.44594		ENSSSCG00000001822	0.540121	1.18241
ENSSSCG00000026446	0.46923	3.34702		ENSSSCG00000001821	0.450524	2.58136
ENSSSCG00000002367	0.267278	4.50455		ENSSSCG00000001820	0.344638	3.75817
ENSSSCG00000038079	0.386686	2.94461		ENSSSCG00000001826	0.907099	0.516698
ENSSSCG00000003463	0.939291	0.50855		ENSSSCG00000001825	0.471297	2.66271
ENSSSCG00000022874	0.25613	3.98012		ENSSSCG00000001824	0.326927	2.60515
ENSSSCG00000003506	0.224896	6.35253		ENSSSCG00000017106	0.480116	3.69238
ENSSSCG00000007165	0.210579	5.60648		ENSSSCG00000017104	0.444994	3.48027
ENSSSCG00000025686	0.716142	1.97855		ENSSSCG00000017103	0.763513	1.36491
ENSSSCG00000010797	0.560383	1.45908		ENSSSCG00000009858	0.430622	3.43373
ENSSSCG00000007089	0.5633	2.26189		ENSSSCG00000017101	0.385542	3.12233
ENSSSCG00000006848	0.531858	3.40969		ENSSSCG00000017100	0.363118	2.50839
ENSSSCG00000003261	0.220211	6.47764		ENSSSCG00000050899	0.689505	0.480307
ENSSSCG00000032985	0.184265	6.60863		ENSSSCG00000015090	0.830902	0.647054
ENSSSCG00000039873	0.255394	4.62749		ENSSSCG00000017459	0.951295	0.572481
ENSSSCG00000036047	0.604911	1.52851		ENSSSCG00000017458	0.969137	0.029903
ENSSSCG00000000133	0.364636	4.91485		ENSSSCG00000017109	0.851134	0.350264
ENSSSCG00000000038	0.423975	4.3058		ENSSSCG00000009570	0.396472	3.19124
ENSSSCG00000000033	0.48761	4.85786		ENSSSCG00000005016	0.258445	4.03867
ENSSSCG00000002294	0.619379	2.69848		ENSSSCG00000036072	0.962299	0.00723354
ENSSSCG00000003867	0.318688	4.6911		ENSSSCG00000032632	0.782634	1.05488
ENSSSCG00000035693	0.461288	2.35323		ENSSSCG00000005015	0.372268	2.52116
ENSSSCG00000038251	0.404769	4.47802		ENSSSCG00000005012	0.485544	3.716
ENSSSCG00000007743	0.111316	7.90216		ENSSSCG00000009702	0.38452	3.01899
ENSSSCG00000006697	0.398714	2.56902		ENSSSCG00000011859	0.447345	2.42155
ENSSSCG00000022742	0.34682	6.23655		ENSSSCG00000005011	0.375155	3.39519
ENSSSCG00000007749	0.268449	3.62004		ENSSSCG00000011857	0.774578	0.645292
ENSSSCG00000002515	0.823371	0.450795		ENSSSCG00000011855	0.958689	0.350617
ENSSSCG00000002408	0.774624	0.75014		ENSSSCG00000009572	0.968341	0.273134
ENSSSCG00000010560	0.224305	3.92891		ENSSSCG00000011853	0.485613	2.20299
ENSSSCG00000031450	0.725385	0.945232		ENSSSCG00000011851	0.920186	0.271777
ENSSSCG00000031182	0.430853	4.66198		ENSSSCG00000011850	0.945139	0.342486
ENSSSCG00000011312	0.381224	2.88106		ENSSSCG00000047510	0.672264	0.104778
ENSSSCG00000010240	0.814866	0.784521		ENSSSCG00000036071	0.955599	0.0171985
ENSSSCG00000008303	0.290414	5.52065		ENSSSCG00000000198	0.866114	0.702987
ENSSSCG00000035193	0.242795	5.26376		ENSSSCG00000000199	0.68571	2.14627
ENSSSCG00000008307	0.681982	1.78466		ENSSSCG00000000668	0.867906	0.575328
ENSSSCG00000039782	0.270004	4.53054		ENSSSCG00000000669	0.99385	0.0282408
ENSSSCG00000008309	0.218331	5.91827		ENSSSCG00000000194	0.598491	2.95594
ENSSSCG00000006166	0.212189	6.21968		ENSSSCG00000000667	0.920673	0.203633
ENSSSCG00000034859	0.325119	2.73586		ENSSSCG00000000664	0.939763	0.247959
ENSSSCG00000016100	0.200513	7.31288		ENSSSCG00000000665	0.658871	1.71881
ENSSSCG00000039788	0.557658	0.99674		ENSSSCG00000000190	0.329396	7.22492
ENSSSCG00000009164	0.439542	2.6539		ENSSSCG00000000663	0.754261	0.997804
ENSSSCG00000031420	0.686634	1.37011		ENSSSCG00000000660	0.82045	2.01774
ENSSSCG00000001706	0.50375	1.69827		ENSSSCG00000000661	0.767346	1.25875
ENSSSCG00000035581	0.364141	4.77439		ENSSSCG00000033941	0.818103	1.12475
ENSSSCG00000004092	0.800157	1.26825		ENSSSCG00000033945	0.735558	1.51599
ENSSSCG00000003919	0.625647	1.36438		ENSSSCG00000015654	0.844894	0.0823274
ENSSSCG00000039234	0.919837	0.297857		ENSSSCG00000040448	0.545626	1.98961
ENSSSCG00000038867	0.360743	4.51324		ENSSSCG00000033946	0.516103	1.98942
ENSSSCG00000027432	0.522829	2.4489		ENSSSCG00000040446	0.54993	0.997458
ENSSSCG00000035945	0.516146	2.38161		ENSSSCG00000026506	0.494097	1.77812
ENSSSCG00000002746	0.499291	1.87773		ENSSSCG00000026505	0.415688	2.73774
ENSSSCG00000001038	0.175523	5.84325		ENSSSCG00000036075	0.383365	4.76356
ENSSSCG00000028020	0.332382	3.71641		ENSSSCG00000026502	0.428188	2.26911
ENSSSCG00000039861	0.697852	1.33854		ENSSSCG00000034286	0.902336	0.374483
ENSSSCG00000024242	0.363472	3.84544		ENSSSCG00000034285	0.785045	0.128897
ENSSSCG00000012660	0.668213	1.59309		ENSSSCG00000034284	0.635139	1.02045
ENSSSCG00000028343	0.277381	4.74898		ENSSSCG00000034282	0.970719	0.13351
ENSSSCG00000014406	0.378749	3.18345		ENSSSCG00000034280	0.539579	3.37389
ENSSSCG00000016199	0.568298	3.63779		ENSSSCG00000040871	0.974485	0.00855007
ENSSSCG00000015784	0.316216	5.42352		ENSSSCG00000038971	0.968312	0.288594
ENSSSCG00000014247	0.389857	4.74174		ENSSSCG00000034288	0.442904	2.65398
ENSSSCG00000001720	0.594242	2.15353		ENSSSCG00000039378	0.993944	0.0839478
ENSSSCG00000006507	0.353206	3.93059		ENSSSCG00000037072	0.979124	0.24426
ENSSSCG00000011549	0.547529	2.36098		ENSSSCG00000027278	0.573216	2.10159
ENSSSCG00000012943	0.348771	3.74102		ENSSSCG00000049941	0.776799	0.135378
ENSSSCG00000005467	0.314625	4.39478		ENSSSCG00000014754	0.92131	0.00571554
ENSSSCG00000014919	0.666342	1.4452		ENSSSCG00000039212	0.96886	0.18566
ENSSSCG00000007947	0.20402	5.36954		ENSSSCG00000027275	0.872771	0.804277
ENSSSCG00000007944	0.642911	1.31292		ENSSSCG00000027272	0.672526	1.52318
ENSSSCG00000032472	0.443614	3.33509		ENSSSCG00000027270	0.406524	2.37997
ENSSSCG00000017340	0.614503	1.44557		ENSSSCG00000042171	0.847005	0.0823139
ENSSSCG00000008247	0.176182	6.29777		ENSSSCG00000030947	0.571219	1.44334
ENSSSCG00000004569	0.324608	3.53922		ENSSSCG00000050056	0.963944	0.0774659
ENSSSCG00000014910	0.640855	1.37239		ENSSSCG00000040875	0.786322	0.419703
ENSSSCG00000040732	0.568787	0.997523		ENSSSCG00000034799	0.700652	1.33726
ENSSSCG00000011444	0.635127	1.69513		ENSSSCG00000028148	0.232876	4.87318
ENSSSCG00000002639	0.931732	0.609709		ENSSSCG00000010454	0.3972	2.86433
ENSSSCG00000008608	0.214391	3.36724		ENSSSCG00000010455	0.848056	1.12941
ENSSSCG00000036067	0.505858	1.84719		ENSSSCG00000010108	0.428962	2.34368
ENSSSCG00000011764	0.25131	6.51309		ENSSSCG00000010109	0.560103	0.990276
ENSSSCG00000008607	0.99468	0.16008		ENSSSCG00000010450	0.523744	3.2083
ENSSSCG00000025942	0.254484	4.896		ENSSSCG00000010451	0.467478	2.71935
ENSSSCG00000025943	0.482745	2.09548		ENSSSCG00000010452	0.377305	3.70313
ENSSSCG00000011763	0.32522	3.00125		ENSSSCG00000047877	0.890869	0.0942386
ENSSSCG00000031802	0.223675	2.55319		ENSSSCG00000010102	0.88568	0.232449
ENSSSCG00000015040	0.159318	5.54795		ENSSSCG00000010103	0.977564	0.29185
ENSSSCG00000010795	0.256223	4.5525		ENSSSCG00000010100	0.798015	0.308115
ENSSSCG00000016156	0.287361	5.00104		ENSSSCG00000010101	0.394547	2.51125
ENSSSCG00000038964	0.266006	3.22579		ENSSSCG00000010106	0.972615	0.205152
ENSSSCG00000037369	0.523027	1.82722		ENSSSCG00000010107	0.503796	2.25818
ENSSSCG00000001516	0.389034	3.04228		ENSSSCG00000010104	0.222636	4.98841
ENSSSCG00000024060	0.41532	0.844482		ENSSSCG00000010105	0.5241	2.10277
ENSSSCG00000004216	0.457717	3.27056		ENSSSCG00000039370	0.766405	0.895267
ENSSSCG00000018008	0.437305	2.8515		ENSSSCG00000044276	0.935543	0.00456739
ENSSSCG00000034040	0.269087	3.61224		ENSSSCG00000037504	0.68172	0.206949
ENSSSCG00000001852	0.283045	6.3669		ENSSSCG00000034798	0.456488	2.68606
ENSSSCG00000017667	0.508757	3.12965		ENSSSCG00000031011	0.594335	2.49806
ENSSSCG00000032580	0.573726	3.44871		ENSSSCG00000040134	0.884172	0.274197
ENSSSCG00000024254	0.556332	2.06042		ENSSSCG00000049418	0.973499	0.0113532
ENSSSCG00000012494	0.441693	2.01084		ENSSSCG00000050417	0.992644	0.0145871
ENSSSCG00000015443	0.20436	6.07697		ENSSSCG00000051740	0.770537	0.167207
ENSSSCG00000012327	0.307287	6.54267		ENSSSCG00000043185	0.743593	0.676405
ENSSSCG00000000853	0.472286	2.82494		ENSSSCG00000048415	0.804459	0.411718
ENSSSCG00000040337	0.628888	2.47956		ENSSSCG00000039807	0.477472	2.24149
ENSSSCG00000012880	0.688369	2.03634		ENSSSCG00000021995	0.930718	0.126571
ENSSSCG00000008012	0.4363	4.78266		ENSSSCG00000021997	0.40596	3.67084
ENSSSCG00000008017	0.252917	3.01794		ENSSSCG00000014758	0.960731	0.00785661
ENSSSCG00000008016	0.381625	3.67887		ENSSSCG00000021991	0.265199	3.11674
ENSSSCG00000040240	0.733727	0.157209		ENSSSCG00000033284	0.899357	0.00701589
ENSSSCG00000040185	0.297406	3.89979		ENSSSCG00000011501	0.242262	5.82337
ENSSSCG00000040202	0.308	4.4724		ENSSSCG00000011500	0.380043	2.41198
ENSSSCG00000016056	0.379135	4.42958		ENSSSCG00000040135	0.993357	0.166657
ENSSSCG00000025906	0.398546	1.69106		ENSSSCG00000021075	0.989442	0.160054
ENSSSCG00000034318	0.202662	4.04609		ENSSSCG00000014757	0.893541	0.0125333
ENSSSCG00000024667	0.309115	4.61227		ENSSSCG00000011504	0.490763	1.8397
ENSSSCG00000013331	0.47335	2.06382		ENSSSCG00000014755	0.992417	0.00411853
ENSSSCG00000033944	0.534517	3.64518		ENSSSCG00000011506	0.28274	4.34496
ENSSSCG00000003780	0.46718	4.58868		ENSSSCG00000046561	0.96418	0.113872
ENSSSCG00000010345	0.265655	6.12376		ENSSSCG00000044858	0.726715	0.24259
ENSSSCG00000016590	0.499861	3.72782		ENSSSCG00000044379	0.962231	0.00384043
ENSSSCG00000013936	0.229655	4.37687		ENSSSCG00000050468	0.738386	0.135398
ENSSSCG00000000359	0.159983	5.74046		ENSSSCG00000004635	0.434781	3.74308
ENSSSCG00000009741	0.554898	2.32953		ENSSSCG00000004634	0.241075	3.02647
ENSSSCG00000037237	0.295977	2.27462		ENSSSCG00000004636	0.371625	3.81385
ENSSSCG00000003139	0.211802	4.67309		ENSSSCG00000044789	0.697675	0.254123
ENSSSCG00000032067	0.232369	6.34293		ENSSSCG00000004630	0.914795	0.639684
ENSSSCG00000014296	0.154314	6.3009		ENSSSCG00000004632	0.788913	0.924578
ENSSSCG00000050140	0.57139	0.216589		ENSSSCG00000044786	0.811033	0.51742
ENSSSCG00000012236	0.979597	0.28756		ENSSSCG00000004639	0.400258	3.41834
ENSSSCG00000036808	0.960236	0.317404		ENSSSCG00000004638	0.989819	0.223586
ENSSSCG00000031757	0.369909	2.86092		ENSSSCG00000031860	0.394047	3.60461
ENSSSCG00000029708	0.498155	2.70449		ENSSSCG00000038135	0.888848	0.376672
ENSSSCG00000028178	0.186161	4.90497		ENSSSCG00000044433	0.964945	0.00229098
ENSSSCG00000038442	0.46429	2.4161		ENSSSCG00000034692	0.699212	1.38251
ENSSSCG00000001638	0.28704	4.33513		ENSSSCG00000042180	0.869146	0.092197
ENSSSCG00000002396	0.460299	4.09953		ENSSSCG00000041499	0.567915	0.622134
ENSSSCG00000014197	0.280164	3.99409		ENSSSCG00000011748	0.979822	0.162369
ENSSSCG00000030017	0.535718	2.68339		ENSSSCG00000041159	0.829019	0.214268
ENSSSCG00000013615	0.254384	5.54044		ENSSSCG00000004322	0.772775	0.84168
ENSSSCG00000008947	0.514195	1.61967		ENSSSCG00000005904	0.54107	1.78215
ENSSSCG00000003553	0.38401	3.24612		ENSSSCG00000005905	0.944562	0.328488
ENSSSCG00000008940	0.349507	3.32736		ENSSSCG00000005907	0.565283	1.77174
ENSSSCG00000034387	0.276093	5.4661		ENSSSCG00000005901	0.450861	2.9104
ENSSSCG00000014063	0.700279	1.76934		ENSSSCG00000005902	0.900431	0.0694247
ENSSSCG00000013729	0.228995	4.47309		ENSSSCG00000040160	0.963602	0.290619
ENSSSCG00000010116	0.480563	3.20341		ENSSSCG00000037471	0.994393	0.198794
ENSSSCG00000010289	0.211302	4.45316		ENSSSCG00000005908	0.670703	1.56149
ENSSSCG00000008466	0.304378	5.16614		ENSSSCG00000005909	0.629489	1.32747
ENSSSCG00000010523	0.675716	2.34356		ENSSSCG00000040629	0.532913	2.46801
ENSSSCG00000025007	0.268964	2.94927		ENSSSCG00000023596	0.538545	1.48859
ENSSSCG00000035696	0.377585	2.49242		ENSSSCG00000023595	0.277285	4.47174
ENSSSCG00000005646	0.265298	4.11237		ENSSSCG00000023593	0.385406	2.09938
ENSSSCG00000005645	0.224099	3.21152		ENSSSCG00000023592	0.95461	0.25002
ENSSSCG00000030626	0.759767	2.1525		ENSSSCG00000035628	0.399975	3.05537
ENSSSCG00000000031	0.510945	2.21189		ENSSSCG00000035629	0.919717	0.457971
ENSSSCG00000005528	0.192525	6.50969		ENSSSCG00000040165	0.94752	0.0167668
ENSSSCG00000007383	0.769573	1.52887		ENSSSCG00000012774	0.966198	0.239803
ENSSSCG00000032488	0.236948	3.36959		ENSSSCG00000035622	0.116348	6.61012
ENSSSCG00000000007	0.379114	2.33288		ENSSSCG00000035623	0.954815	0.212837
ENSSSCG00000045726	0.370494	3.62204		ENSSSCG00000023599	0.167731	5.52187
ENSSSCG00000026229	0.188152	4.06436		ENSSSCG00000035621	0.957545	0.240585
ENSSSCG00000026389	0.214212	4.06677		ENSSSCG00000030958	0.880847	0.0304099
ENSSSCG00000015933	0.352792	2.73433		ENSSSCG00000003810	0.980473	0.195803
ENSSSCG00000013118	0.241298	4.16165		ENSSSCG00000040130	0.943783	0.288247
ENSSSCG00000008207	0.250195	4.03222		ENSSSCG00000043943	0.656033	0.915085
ENSSSCG00000039882	0.383954	2.83162		ENSSSCG00000040166	0.587994	1.67656
ENSSSCG00000038969	0.314025	4.41685		ENSSSCG00000043946	0.827365	0.175348
ENSSSCG00000036722	0.190558	3.72288		ENSSSCG00000037484	0.97004	0.0278382
ENSSSCG00000025187	0.204254	5.85099		ENSSSCG00000043944	0.702153	0.29472
ENSSSCG00000024361	0.56134	2.37332		ENSSSCG00000046465	0.766947	0.0233786
ENSSSCG00000050940	0.280097	3.29007		ENSSSCG00000047518	0.712864	0.100272
ENSSSCG00000034014	0.273083	5.44222		ENSSSCG00000047528	0.612057	0.160014
ENSSSCG00000033694	0.191151	6.24749		ENSSSCG00000047930	0.972122	0.0273933
ENSSSCG00000011342	0.549827	3.06137		ENSSSCG00000039151	0.988015	0.0747121
ENSSSCG00000011347	0.245493	3.54424		ENSSSCG00000037503	0.984964	0.0154596
ENSSSCG00000034494	0.327959	2.43573		ENSSSCG00000047255	0.676028	0.0854622
ENSSSCG00000002496	0.423949	2.55442		ENSSSCG00000032814	0.974394	0.209643
ENSSSCG00000005636	0.271943	4.04264		ENSSSCG00000007431	0.426623	3.48874
ENSSSCG00000004480	0.330669	7.57947		ENSSSCG00000037246	0.896303	0.0944016
ENSSSCG00000050014	0.315541	2.0491		ENSSSCG00000030567	0.430317	3.97141
ENSSSCG00000015742	0.572155	1.73391		ENSSSCG00000034906	0.941945	0.00552898
ENSSSCG00000009238	0.368083	2.5439		ENSSSCG00000030565	0.815467	1.4401
ENSSSCG00000034655	0.276607	4.4755		ENSSSCG00000037242	0.973638	0.00322407
ENSSSCG00000007909	0.764009	1.63038		ENSSSCG00000037243	0.956428	0.012451
ENSSSCG00000006093	0.439315	2.41996		ENSSSCG00000030560	0.612186	2.06889
ENSSSCG00000004355	0.753052	0.23924		ENSSSCG00000030561	0.947067	0.186691
ENSSSCG00000029179	0.282055	6.40844		ENSSSCG00000037718	0.882864	0.135054
ENSSSCG00000003776	0.24888	7.35113		ENSSSCG00000037719	0.487976	3.14643
ENSSSCG00000022364	0.404861	4.2736		ENSSSCG00000038136	0.979889	0.0578738
ENSSSCG00000014432	0.325931	2.50027		ENSSSCG00000022975	0.718857	1.22054
ENSSSCG00000021746	0.285901	3.58946		ENSSSCG00000008194	0.254912	3.54487
ENSSSCG00000011018	0.436716	2.21793		ENSSSCG00000008195	0.196048	7.19789
ENSSSCG00000024109	0.473013	3.25441		ENSSSCG00000003368	0.916101	0.418768
ENSSSCG00000011157	0.440297	2.88419		ENSSSCG00000003369	0.101059	8.67671
ENSSSCG00000006370	0.79214	2.07964		ENSSSCG00000008190	0.638587	2.40265
ENSSSCG00000008647	0.676585	1.5086		ENSSSCG00000050939	0.936797	0.116602
ENSSSCG00000012624	0.308056	1.81629		ENSSSCG00000008192	0.341733	2.70764
ENSSSCG00000004927	0.344322	4.30546		ENSSSCG00000008193	0.752425	1.00799
ENSSSCG00000012993	0.82636	0.497385		ENSSSCG00000003362	0.636776	1.52864
ENSSSCG00000012623	0.557499	3.74036		ENSSSCG00000037559	0.526431	2.29256
ENSSSCG00000034723	0.675265	2.22713		ENSSSCG00000003360	0.447425	2.82602
ENSSSCG00000014338	0.289262	5.78067		ENSSSCG00000038114	0.95866	0.0582779
ENSSSCG00000009836	0.348878	2.94106		ENSSSCG00000003366	0.956297	0.341788
ENSSSCG00000024564	0.269982	5.2805		ENSSSCG00000023376	0.652354	0.836264
ENSSSCG00000004510	0.433789	5.35222		ENSSSCG00000023374	0.485552	4.84751
ENSSSCG00000031572	0.374727	5.33735		ENSSSCG00000006901	0.542782	2.71605
ENSSSCG00000016488	0.303723	3.69015		ENSSSCG00000006900	0.431121	3.3764
ENSSSCG00000008293	0.446123	2.60644		ENSSSCG00000006903	0.441132	3.8243
ENSSSCG00000016893	0.189463	7.02333		ENSSSCG00000006902	0.87156	0.367542
ENSSSCG00000017549	0.286446	5.88015		ENSSSCG00000046223	0.77678	0.142473
ENSSSCG00000023604	0.300799	5.14748		ENSSSCG00000006904	0.546487	2.3143
ENSSSCG00000030328	0.145061	6.92931		ENSSSCG00000013905	0.276375	5.11195
ENSSSCG00000033620	0.485948	3.03195		ENSSSCG00000021619	0.985478	0.00566572
ENSSSCG00000008113	0.278868	3.77652		ENSSSCG00000013909	0.681531	0.787984
ENSSSCG00000001090	0.480862	2.69769		ENSSSCG00000050228	0.933161	0.0516822
ENSSSCG00000030478	0.322039	3.42726		ENSSSCG00000016204	0.955222	0.219701
ENSSSCG00000009062	0.189547	4.91827		ENSSSCG00000028627	0.742175	0.0711092
ENSSSCG00000037090	0.9851	0.0403114		ENSSSCG00000051144	0.780962	0.0357572
ENSSSCG00000010495	0.671428	1.83619		ENSSSCG00000044870	0.734866	0.123062
ENSSSCG00000011653	0.345024	4.46167		ENSSSCG00000028047	0.303083	3.86541
ENSSSCG00000035762	0.335097	4.61365		ENSSSCG00000012709	0.982741	0.148349
ENSSSCG00000008494	0.413738	2.80005		ENSSSCG00000027541	0.918232	0.315735
ENSSSCG00000040782	0.174664	6.93145		ENSSSCG00000022686	0.960704	0.00837935
ENSSSCG00000028192	0.459271	1.44382		ENSSSCG00000050079	0.915879	0.0114651
ENSSSCG00000034876	0.216146	6.50861		ENSSSCG00000044525	0.735774	0.067262
ENSSSCG00000023866	0.623076	1.51673		ENSSSCG00000042673	0.998014	0.0362934
ENSSSCG00000009901	0.680693	1.36275		ENSSSCG00000002368	0.655014	1.14133
ENSSSCG00000023263	0.267824	4.77099		ENSSSCG00000012362	0.777547	1.41762
ENSSSCG00000009903	0.265076	3.86707		ENSSSCG00000012363	0.948324	0.3657
ENSSSCG00000017947	0.258704	5.52406		ENSSSCG00000012365	0.315818	4.97528
ENSSSCG00000023264	0.455236	4.55749		ENSSSCG00000012366	0.410855	2.29358
ENSSSCG00000015555	0.359272	4.83967		ENSSSCG00000012367	0.980616	0.0899699
ENSSSCG00000008183	0.222966	4.53402		ENSSSCG00000002361	0.992954	0.00227635
ENSSSCG00000037792	0.260722	6.30374		ENSSSCG00000045442	0.569025	1.8495
ENSSSCG00000022395	0.869577	0.468166		ENSSSCG00000016203	0.979673	0.178005
ENSSSCG00000004076	0.400346	2.79833		ENSSSCG00000002367	0.267278	4.50455
ENSSSCG00000003377	0.844012	1.1785		ENSSSCG00000002366	0.420561	5.13273
ENSSSCG00000015414	0.346666	2.46649		ENSSSCG00000051475	0.96274	0.0107644
ENSSSCG00000010308	0.201748	4.09077		ENSSSCG00000038772	0.466307	2.8117
ENSSSCG00000022567	0.753108	0.17972		ENSSSCG00000008998	0.986968	0.363854
ENSSSCG00000004774	0.345283	5.04566		ENSSSCG00000038776	0.176715	4.11625
ENSSSCG00000009708	0.97448	0.303146		ENSSSCG00000003508	0.978766	0.260387
ENSSSCG00000012879	0.302937	2.87788		ENSSSCG00000038774	0.863097	0.821138
ENSSSCG00000032096	0.483462	2.54165		ENSSSCG00000003506	0.224896	6.35253
ENSSSCG00000012171	0.2934	5.51717		ENSSSCG00000008995	0.907758	0.368366
ENSSSCG00000012172	0.412198	3.55838		ENSSSCG00000038779	0.671438	1.54744
ENSSSCG00000012174	0.336259	3.52305		ENSSSCG00000003505	0.38361	4.6545
ENSSSCG00000026038	0.608722	2.23581		ENSSSCG00000008990	0.240589	4.25657
ENSSSCG00000013896	0.466596	2.84924		ENSSSCG00000008991	0.742886	0.975022
ENSSSCG00000002354	0.253926	3.82314		ENSSSCG00000008993	0.946451	0.181605
ENSSSCG00000026453	0.450988	2.08328		ENSSSCG00000040204	0.984459	0.0842371
ENSSSCG00000002357	0.463143	4.23497		ENSSSCG00000040205	0.674462	1.19233
ENSSSCG00000010394	0.933899	0.305921		ENSSSCG00000040207	0.489872	1.56591
ENSSSCG00000037354	0.404511	1.98178		ENSSSCG00000006848	0.531858	3.40969
ENSSSCG00000007076	0.504347	2.89		ENSSSCG00000040202	0.308	4.4724
ENSSSCG00000037830	0.861422	0.0380898		ENSSSCG00000040203	0.249524	4.37149
ENSSSCG00000027429	0.492857	2.3055		ENSSSCG00000006845	0.28598	3.98919
ENSSSCG00000024179	0.966583	0.258533		ENSSSCG00000006846	0.921052	0.475559
ENSSSCG00000007173	0.186015	6.24333		ENSSSCG00000006840	0.546529	3.02672
ENSSSCG00000022788	0.41812	4.21263		ENSSSCG00000006841	0.276027	3.93223
ENSSSCG00000011978	0.490924	2.54014		ENSSSCG00000006842	0.989228	0.162772
ENSSSCG00000033374	0.234067	5.4618		ENSSSCG00000039627	0.932236	0.157045
ENSSSCG00000020945	0.17132	5.71292		ENSSSCG00000045346	0.789519	0.216755
ENSSSCG00000038882	0.195387	4.03322		ENSSSCG00000006594	0.99635	0.167127
ENSSSCG00000010158	0.170766	6.99914		ENSSSCG00000014062	0.736325	1.39426
ENSSSCG00000005386	0.386203	2.90505		ENSSSCG00000006592	0.984943	0.255025
ENSSSCG00000032785	0.961647	0.250761		ENSSSCG00000040146	0.99104	0.127468
ENSSSCG00000038086	0.287993	6.06641		ENSSSCG00000006590	0.825321	1.77848
ENSSSCG00000016290	0.722418	1.54304		ENSSSCG00000040144	0.649875	1.0839
ENSSSCG00000000045	0.210125	4.82907		ENSSSCG00000034902	0.943974	0.00322154
ENSSSCG00000009373	0.818255	1.10181		ENSSSCG00000045684	0.669796	0.163452
ENSSSCG00000009372	0.325825	3.95668		ENSSSCG00000045344	0.752108	0.110178
ENSSSCG00000009405	0.198399	6.73377		ENSSSCG00000049544	0.986878	0.110271
ENSSSCG00000003851	0.403039	2.85047		ENSSSCG00000012543	0.998416	0.0262034
ENSSSCG00000008801	0.370078	4.53528		ENSSSCG00000007469	0.409008	2.94576
ENSSSCG00000003854	0.436574	4.19858		ENSSSCG00000005420	0.944551	0.00449785
ENSSSCG00000008807	0.366729	2.92925		ENSSSCG00000039159	0.689673	0.184777
ENSSSCG00000011371	0.357357	3.32477		ENSSSCG00000007465	0.462997	2.8745
ENSSSCG00000000839	0.571376	2.57876		ENSSSCG00000007464	0.761994	0.766673
ENSSSCG00000008877	0.215838	5.64256		ENSSSCG00000007466	0.53259	1.44196
ENSSSCG00000013656	0.415118	3.24701		ENSSSCG00000021363	0.416632	2.94339
ENSSSCG00000010470	0.28986	4.10332		ENSSSCG00000007460	0.503718	2.5764
ENSSSCG00000033727	0.372418	5.13127		ENSSSCG00000007463	0.451005	3.18366
ENSSSCG00000032494	0.207747	3.5179		ENSSSCG00000007462	0.569245	1.61647
ENSSSCG00000005671	0.23193	5.47415		ENSSSCG00000038557	0.941489	0.57359
ENSSSCG00000015872	0.310719	4.22339		ENSSSCG00000029262	0.408065	3.83834
ENSSSCG00000005773	0.453923	2.34122		ENSSSCG00000029261	0.291148	3.81882
ENSSSCG00000031435	0.293208	2.94848		ENSSSCG00000029260	0.772754	0.783712
ENSSSCG00000033700	0.168182	4.59131		ENSSSCG00000021535	0.953718	0.0873886
ENSSSCG00000031433	0.378909	1.76391		ENSSSCG00000021059	0.715034	1.64294
ENSSSCG00000038237	0.234693	5.22286		ENSSSCG00000038807	0.352463	2.07598
ENSSSCG00000026177	0.495149	2.63652		ENSSSCG00000029264	0.953564	0.317053
ENSSSCG00000029034	0.141629	8.87379		ENSSSCG00000024064	0.681842	1.89501
ENSSSCG00000033116	0.219614	4.15216		ENSSSCG00000029268	0.832319	0.780351
ENSSSCG00000039618	0.241426	5.90213		ENSSSCG00000034138	0.966298	0.00437392
ENSSSCG00000028033	0.442878	3.36701		ENSSSCG00000048123	0.835465	0.486049
ENSSSCG00000011119	0.389793	3.07726		ENSSSCG00000021053	0.902184	0.226389
ENSSSCG00000004954	0.468348	3.03848		ENSSSCG00000037615	0.841483	0.0177097
ENSSSCG00000006037	0.413718	4.23919		ENSSSCG00000048437	0.803624	0.140291
ENSSSCG00000012657	0.298938	4.89696		ENSSSCG00000045399	0.870014	0.0422495
ENSSSCG00000002009	0.874263	0.942877		ENSSSCG00000044216	0.577736	0.311318
ENSSSCG00000035839	0.351813	2.25085		ENSSSCG00000035158	0.922011	0.0246184
ENSSSCG00000006032	0.342578	4.23276		ENSSSCG00000048439	0.44549	1.8447
ENSSSCG00000011578	0.613437	1.5402		ENSSSCG00000039598	0.664008	1.38358
ENSSSCG00000014275	0.780908	0.453984		ENSSSCG00000012151	0.761163	0.45576
ENSSSCG00000001983	0.320377	3.2161		ENSSSCG00000036645	0.991939	0.123532
ENSSSCG00000037767	0.307654	3.76225		ENSSSCG00000013011	0.316019	2.54347
ENSSSCG00000014272	0.903882	0.656482		ENSSSCG00000013010	0.936243	0.363768
ENSSSCG00000010884	0.755859	1.30795		ENSSSCG00000013012	0.475924	1.53182
ENSSSCG00000014376	0.278807	3.89931		ENSSSCG00000013015	0.950249	0.25633
ENSSSCG00000014371	0.15287	6.41955		ENSSSCG00000013017	0.536771	3.05942
ENSSSCG00000006107	0.402022	4.0485		ENSSSCG00000013016	0.504675	2.75141
ENSSSCG00000016613	0.592573	2.40934		ENSSSCG00000013019	0.48373	1.76953
ENSSSCG00000009522	0.442268	3.17224		ENSSSCG00000013018	0.827784	0.50997
ENSSSCG00000007952	0.393918	3.91635		ENSSSCG00000046228	0.667528	0.191095
ENSSSCG00000006538	0.468866	4.50179		ENSSSCG00000031382	0.426904	2.75269
ENSSSCG00000004220	0.427964	2.69177		ENSSSCG00000037610	0.927791	0.0119026
ENSSSCG00000023643	0.221451	7.04721		ENSSSCG00000017515	0.390494	1.95044
ENSSSCG00000036944	0.239835	3.16665		ENSSSCG00000045446	0.968993	0.0277931
ENSSSCG00000024052	0.378826	5.84826		ENSSSCG00000028025	0.559688	2.33028
ENSSSCG00000036057	0.706102	0.474358		ENSSSCG00000028022	0.426717	4.46823
ENSSSCG00000002724	0.255358	3.44111		ENSSSCG00000044211	0.703276	0.258679
ENSSSCG00000026004	0.216693	5.52569		ENSSSCG00000028020	0.332382	3.71641
ENSSSCG00000033823	0.389203	2.62244		ENSSSCG00000025534	0.325009	4.46843
ENSSSCG00000025152	0.773482	1.18961		ENSSSCG00000009659	0.979141	0.212551
ENSSSCG00000011456	0.973176	0.124596		ENSSSCG00000032846	0.367218	4.03005
ENSSSCG00000032275	0.415474	1.97407		ENSSSCG00000032843	0.912279	0.19551
ENSSSCG00000037299	0.227314	3.27385		ENSSSCG00000032842	0.571571	2.29274
ENSSSCG00000028712	0.365608	3.57957		ENSSSCG00000032840	0.83034	0.0890843
ENSSSCG00000016877	0.288045	6.01183		ENSSSCG00000016629	0.529174	2.8341
ENSSSCG00000006325	0.266934	6.54148		ENSSSCG00000016628	0.827828	0.711349
ENSSSCG00000016975	0.345062	2.82562		ENSSSCG00000016199	0.568298	3.63779
ENSSSCG00000016971	0.385333	4.00371		ENSSSCG00000029196	0.581269	2.5093
ENSSSCG00000015056	0.446628	4.13317		ENSSSCG00000031624	0.979134	0.0104202
ENSSSCG00000013990	0.512318	2.41097		ENSSSCG00000022784	0.554047	3.58058
ENSSSCG00000034129	0.206133	6.83167		ENSSSCG00000016193	0.466427	2.45641
ENSSSCG00000024550	0.157419	8.05294		ENSSSCG00000016192	0.410307	3.41576
ENSSSCG00000016695	0.263583	6.00373		ENSSSCG00000016191	0.672907	0.858281
ENSSSCG00000031882	0.446855	2.62348		ENSSSCG00000025206	0.544587	3.53329
ENSSSCG00000037455	0.166437	6.54063		ENSSSCG00000016625	0.764209	1.02258
ENSSSCG00000038042	0.222137	4.78314		ENSSSCG00000016196	0.948918	0.480873
ENSSSCG00000027974	0.290097	2.6019		ENSSSCG00000016627	0.97456	0.219559
ENSSSCG00000032554	0.276103	3.86517		ENSSSCG00000016194	0.487375	2.68994
ENSSSCG00000001596	0.47122	2.02145		ENSSSCG00000040077	0.939943	0.0327229
ENSSSCG00000000905	0.174304	7.59219		ENSSSCG00000021232	0.394701	3.48463
ENSSSCG00000032213	0.458159	3.7919		ENSSSCG00000034929	0.647372	0.0637076
ENSSSCG00000030147	0.544411	1.30094		ENSSSCG00000009489	0.677968	1.52249
ENSSSCG00000012489	0.424616	1.41622		ENSSSCG00000009488	0.959257	0.213099
ENSSSCG00000003338	0.56866	1.5962		ENSSSCG00000021236	0.410681	2.21323
				ENSSSCG00000021217	0.197485	6.94063
				ENSSSCG00000009485	0.968978	0.219497
				ENSSSCG00000033716	0.990493	0.094455
				ENSSSCG00000009486	0.845527	0.591422
				ENSSSCG00000042405	0.693257	0.171655
				ENSSSCG00000009480	0.35726	4.35076
				ENSSSCG00000009482	0.375529	3.1877
				ENSSSCG00000037090	0.9851	0.0403114
				ENSSSCG00000043327	0.882661	0.333106
				ENSSSCG00000009735	0.948283	0.0590923
				ENSSSCG00000010660	0.980393	0.201271
				ENSSSCG00000009733	0.456376	2.83328
				ENSSSCG00000009732	0.476443	3.28249
				ENSSSCG00000010665	0.790606	1.21185
				ENSSSCG00000009730	0.51402	1.70349
				ENSSSCG00000043789	0.661997	0.453702
				ENSSSCG00000010669	0.422896	2.81502
				ENSSSCG00000022208	0.483183	2.47145
				ENSSSCG00000009739	0.622584	1.97833
				ENSSSCG00000009738	0.962917	0.250562
				ENSSSCG00000001100	0.663835	1.93418
				ENSSSCG00000001453	0.392638	5.39707
				ENSSSCG00000039887	0.312035	3.10907
				ENSSSCG00000006331	0.343327	3.44294
				ENSSSCG00000006336	0.914412	0.369422
				ENSSSCG00000006337	0.609346	2.3141
				ENSSSCG00000005101	0.972035	0.0662161
				ENSSSCG00000001455	0.340928	5.2951
				ENSSSCG00000017864	0.739757	0.692853
				ENSSSCG00000017865	0.528801	1.67102
				ENSSSCG00000001458	0.524275	2.26216
				ENSSSCG00000001459	0.75238	1.11996
				ENSSSCG00000017861	0.718288	1.80295
				ENSSSCG00000017862	0.943634	0.179989
				ENSSSCG00000017863	0.758388	0.094771
				ENSSSCG00000000920	0.686179	1.52285
				ENSSSCG00000034921	0.950844	0.211468
				ENSSSCG00000016449	0.860288	0.165757
				ENSSSCG00000016448	0.75616	1.13479
				ENSSSCG00000041634	0.84416	0.0569607
				ENSSSCG00000017546	0.609511	1.91752
				ENSSSCG00000016444	0.777529	1.42424
				ENSSSCG00000016441	0.616348	2.55281
				ENSSSCG00000016443	0.82893	1.04949
				ENSSSCG00000010702	0.399436	2.85509
				ENSSSCG00000016992	0.458452	1.81974
				ENSSSCG00000000857	0.518161	2.75548
				ENSSSCG00000000856	0.940575	0.633936
				ENSSSCG00000016997	0.762056	0.539537
				ENSSSCG00000034924	0.504119	1.703
				ENSSSCG00000000853	0.472286	2.82494
				ENSSSCG00000039538	0.658	2.21743
				ENSSSCG00000047498	0.925534	0.00953465
				ENSSSCG00000016321	0.955749	0.182796
				ENSSSCG00000016999	0.986775	0.0676799
				ENSSSCG00000016998	0.366534	5.68436
				ENSSSCG00000000859	0.848567	0.446777
				ENSSSCG00000000858	0.97454	0.00987709
				ENSSSCG00000043893	0.712462	0.343734
				ENSSSCG00000043164	0.710665	0.188057
				ENSSSCG00000010594	0.215465	5.49371
				ENSSSCG00000010597	0.473125	2.33307
				ENSSSCG00000010591	0.990106	0.2415
				ENSSSCG00000043161	0.887431	0.0282175
				ENSSSCG00000010593	0.768181	1.01732
				ENSSSCG00000010592	0.707571	1.42193
				ENSSSCG00000040074	0.969446	0.31727
				ENSSSCG00000010599	0.542665	2.70577
				ENSSSCG00000043169	0.578232	0.432265
				ENSSSCG00000050644	0.618894	0.280781
				ENSSSCG00000037547	0.958082	0.208495
				ENSSSCG00000023437	0.610757	3.50454
				ENSSSCG00000038275	0.935349	0.260181
				ENSSSCG00000032531	0.385317	3.34484
				ENSSSCG00000041783	0.533653	0.275431
				ENSSSCG00000048497	0.999681	0.0591998
				ENSSSCG00000015273	0.476451	2.86181
				ENSSSCG00000042447	0.453859	3.88777
				ENSSSCG00000007881	0.685963	1.27451
				ENSSSCG00000013829	0.494743	1.74317
				ENSSSCG00000027045	0.953684	0.355163
				ENSSSCG00000027046	0.968422	0.200291
				ENSSSCG00000027041	0.96488	0.0313277
				ENSSSCG00000015271	0.560483	1.93862
				ENSSSCG00000041786	0.990834	0.0042608
				ENSSSCG00000042785	0.941646	0.0257534
				ENSSSCG00000042784	0.724584	0.165552
				ENSSSCG00000045520	0.880421	0.0210182
				ENSSSCG00000000271	0.893072	0.157001
				ENSSSCG00000000273	0.489627	4.27339
				ENSSSCG00000000272	0.394475	3.5056
				ENSSSCG00000000275	0.823707	0.872459
				ENSSSCG00000000274	0.373984	5.2305
				ENSSSCG00000000277	0.748889	1.71622
				ENSSSCG00000000276	0.388281	3.3504
				ENSSSCG00000000279	0.711832	0.178803
				ENSSSCG00000000278	0.475393	1.65067
				ENSSSCG00000035018	0.961489	0.349081
				ENSSSCG00000022120	0.872106	0.266228
				ENSSSCG00000015051	0.859091	0.135062
				ENSSSCG00000033127	1	0.00485754
				ENSSSCG00000026318	0.90107	0.641195
				ENSSSCG00000035599	0.967565	0.138643
				ENSSSCG00000036446	0.569331	0.745862
				ENSSSCG00000015314	0.452152	2.60693
				ENSSSCG00000039474	0.493111	2.27429
				ENSSSCG00000045606	0.891711	0.0220134
				ENSSSCG00000017712	0.494243	4.73304
				ENSSSCG00000017713	0.727159	0.783155
				ENSSSCG00000017717	0.38624	3.81023
				ENSSSCG00000036443	0.948284	0.21659
				ENSSSCG00000012179	0.998585	0.0608697
				ENSSSCG00000036442	0.661873	0.198294
				ENSSSCG00000008464	0.687685	1.12888
				ENSSSCG00000008465	0.963972	0.143869
				ENSSSCG00000008466	0.304378	5.16614
				ENSSSCG00000008467	0.477134	2.67461
				ENSSSCG00000014100	0.375565	4.1151
				ENSSSCG00000014101	0.487211	3.46853
				ENSSSCG00000029855	0.373225	3.79133
				ENSSSCG00000029857	0.280022	3.36439
				ENSSSCG00000008468	0.214588	4.34013
				ENSSSCG00000014108	0.942537	0.80348
				ENSSSCG00000023166	0.665863	0.835533
				ENSSSCG00000023165	0.549332	2.87739
				ENSSSCG00000023162	0.890233	0.392235
				ENSSSCG00000023160	0.489431	2.4207
				ENSSSCG00000032097	0.473287	2.27019
				ENSSSCG00000021711	0.989624	0.119006
				ENSSSCG00000005638	0.762809	1.81619
				ENSSSCG00000023169	0.960188	0.33121
				ENSSSCG00000040371	0.877315	0.0398366
				ENSSSCG00000010840	0.711851	1.98384
				ENSSSCG00000008625	0.937176	0.245788
				ENSSSCG00000010849	0.394496	3.61749
				ENSSSCG00000034493	0.274279	3.48829
				ENSSSCG00000034490	0.951973	0.0398438
				ENSSSCG00000025651	0.350264	5.73158
				ENSSSCG00000005229	0.190367	4.86995
				ENSSSCG00000005228	0.999056	0.0654169
				ENSSSCG00000034494	0.327959	2.43573
				ENSSSCG00000034495	0.954268	0.272857
				ENSSSCG00000005225	0.725121	1.32512
				ENSSSCG00000005224	0.789227	0.968371
				ENSSSCG00000005227	0.372225	2.86212
				ENSSSCG00000005221	0.863041	0.982544
				ENSSSCG00000005220	0.482989	1.83784
				ENSSSCG00000044749	0.891063	0.0315873
				ENSSSCG00000005222	0.887742	0.753877
				ENSSSCG00000029092	0.986736	0.161579
				ENSSSCG00000005731	0.511676	1.63191
				ENSSSCG00000005730	0.999197	0.0207891
				ENSSSCG00000005737	0.905955	0.0471778
				ENSSSCG00000045642	0.817678	0.202524
				ENSSSCG00000045641	0.850643	1.04471
				ENSSSCG00000005738	0.439677	2.52822
				ENSSSCG00000045646	0.766861	0.287568
				ENSSSCG00000045644	0.867173	0.135463
				ENSSSCG00000003775	0.197823	5.5318
				ENSSSCG00000008054	0.737692	0.156086
				ENSSSCG00000003777	0.733147	1.33804
				ENSSSCG00000003776	0.24888	7.35113
				ENSSSCG00000003771	0.356767	4.03281
				ENSSSCG00000003770	0.606259	2.23463
				ENSSSCG00000003773	0.904098	0.619499
				ENSSSCG00000003772	0.37627	3.84367
				ENSSSCG00000033152	0.978218	0.00353632
				ENSSSCG00000033153	0.946027	0.0894508
				ENSSSCG00000036431	0.382108	3.68746
				ENSSSCG00000003779	0.246012	3.26391
				ENSSSCG00000003778	0.9595	0.124056
				ENSSSCG00000033154	0.251319	4.92269
				ENSSSCG00000033155	0.404638	4.41145
				ENSSSCG00000050248	0.786529	0.194289
				ENSSSCG00000042907	0.94943	0.00711172
				ENSSSCG00000028629	0.901186	0.0706138
				ENSSSCG00000050715	0.768868	0.276151
				ENSSSCG00000050245	0.838853	0.580118
				ENSSSCG00000050244	0.351845	3.86889
				ENSSSCG00000012625	0.511581	4.81198
				ENSSSCG00000012624	0.308056	1.81629
				ENSSSCG00000012627	0.900046	0.32677
				ENSSSCG00000012994	0.96087	0.266589
				ENSSSCG00000012621	0.223987	3.98634
				ENSSSCG00000012620	0.683732	0.942669
				ENSSSCG00000012623	0.557499	3.74036
				ENSSSCG00000012622	0.276499	3.57511
				ENSSSCG00000037527	0.902646	0.610314
				ENSSSCG00000037526	0.86692	0.232877
				ENSSSCG00000037524	0.963676	0.545133
				ENSSSCG00000034728	0.989535	0.215404
				ENSSSCG00000037522	0.963699	0.0235974
				ENSSSCG00000012999	0.241577	3.79824
				ENSSSCG00000023460	0.957411	0.499068
				ENSSSCG00000034432	0.636594	0.197412
				ENSSSCG00000032548	0.916508	0.05221
				ENSSSCG00000032549	0.315298	2.92226
				ENSSSCG00000034109	0.906761	0.0134779
				ENSSSCG00000021837	0.406398	2.2455
				ENSSSCG00000021834	0.789205	0.655383
				ENSSSCG00000032541	0.295735	2.1514
				ENSSSCG00000032544	0.485224	2.49816
				ENSSSCG00000011714	0.752981	1.27718
				ENSSSCG00000011717	0.884296	0.395095
				ENSSSCG00000011710	0.179728	5.09791
				ENSSSCG00000042684	0.743084	0.150219
				ENSSSCG00000011712	0.682076	0.954699
				ENSSSCG00000011713	0.683714	1.42926
				ENSSSCG00000036656	0.837072	0.0555069
				ENSSSCG00000045819	0.978508	0.16518
				ENSSSCG00000048332	0.657815	0.376699
				ENSSSCG00000048333	0.566198	0.746606
				ENSSSCG00000011718	0.90749	0.0997769
				ENSSSCG00000001836	0.951214	0.447843
				ENSSSCG00000045256	0.653496	0.558931
				ENSSSCG00000045257	0.952605	0.0222381
				ENSSSCG00000023783	0.171164	5.82559
				ENSSSCG00000006289	0.837229	0.912814
				ENSSSCG00000034879	0.603978	1.40264
				ENSSSCG00000023784	0.297046	3.98123
				ENSSSCG00000023785	0.826721	0.802315
				ENSSSCG00000013572	0.515046	2.03842
				ENSSSCG00000013573	0.132751	5.12445
				ENSSSCG00000013570	0.481422	1.6133
				ENSSSCG00000013571	0.9557	0.12152
				ENSSSCG00000013576	0.738264	1.55281
				ENSSSCG00000007904	0.995416	0.106983
				ENSSSCG00000037268	0.90206	0.0980375
				ENSSSCG00000013575	0.971807	0.178531
				ENSSSCG00000004172	0.479417	2.07946
				ENSSSCG00000009901	0.680693	1.36275
				ENSSSCG00000004170	0.744661	0.955209
				ENSSSCG00000009903	0.265076	3.86707
				ENSSSCG00000009904	0.440213	4.54006
				ENSSSCG00000004177	0.192639	9.32867
				ENSSSCG00000009906	0.474234	2.378
				ENSSSCG00000012198	0.989859	0.0726993
				ENSSSCG00000015413	0.393973	4.46393
				ENSSSCG00000012196	0.92291	0.393061
				ENSSSCG00000004178	0.477056	1.68092
				ENSSSCG00000004179	0.807254	1.08789
				ENSSSCG00000012193	0.998661	0.0376553
				ENSSSCG00000003401	0.193648	5.66854
				ENSSSCG00000012191	0.997848	0.0780134
				ENSSSCG00000015414	0.346666	2.46649
				ENSSSCG00000016873	0.592282	1.59762
				ENSSSCG00000040789	0.696694	0.896461
				ENSSSCG00000022567	0.753108	0.17972
				ENSSSCG00000028814	0.71637	1.22703
				ENSSSCG00000032098	0.907632	0.231756
				ENSSSCG00000015626	0.971703	0.148629
				ENSSSCG00000028810	0.978213	0.0335325
				ENSSSCG00000032094	0.538299	2.3507
				ENSSSCG00000032095	0.91654	0.332016
				ENSSSCG00000032096	0.483462	2.54165
				ENSSSCG00000015627	0.934086	0.664878
				ENSSSCG00000022569	0.930899	0.487823
				ENSSSCG00000022568	0.871925	0.155331
				ENSSSCG00000032092	0.256217	7.02378
				ENSSSCG00000022248	0.978254	0.0309698
				ENSSSCG00000050386	0.750525	0.0442667
				ENSSSCG00000051048	0.817476	0.013724
				ENSSSCG00000051598	0.686401	0.349634
				ENSSSCG00000024927	0.435378	3.55987
				ENSSSCG00000006286	0.742137	0.310702
				ENSSSCG00000051040	0.925786	0.121195
				ENSSSCG00000006287	0.770021	1.4045
				ENSSSCG00000003191	0.98297	0.216284
				ENSSSCG00000003193	0.180198	2.9996
				ENSSSCG00000003192	0.82768	1.40915
				ENSSSCG00000003195	0.295109	2.65345
				ENSSSCG00000003194	0.201707	3.27409
				ENSSSCG00000003197	0.625723	1.64309
				ENSSSCG00000003196	0.286646	3.68501
				ENSSSCG00000003199	0.523322	3.37791
				ENSSSCG00000003198	0.497381	1.88552
				ENSSSCG00000013714	0.944328	0.296221
				ENSSSCG00000013715	0.502117	1.63622
				ENSSSCG00000038536	0.978284	0.216889
				ENSSSCG00000031428	0.927663	0.0205147
				ENSSSCG00000046690	0.592118	0.491886
				ENSSSCG00000046693	0.765976	0.0628717
				ENSSSCG00000048909	0.746544	0.102286
				ENSSSCG00000021414	0.701532	0.936978
				ENSSSCG00000046698	0.615748	0.333708
				ENSSSCG00000017112	0.963403	0.0801968
				ENSSSCG00000013609	0.874006	0.0989512
				ENSSSCG00000006333	0.804059	1.13853
				ENSSSCG00000022788	0.41812	4.21263
				ENSSSCG00000002828	0.519023	2.05803
				ENSSSCG00000002829	0.477229	4.04176
				ENSSSCG00000006980	0.985286	0.0558769
				ENSSSCG00000002822	0.228461	5.21279
				ENSSSCG00000007671	0.925721	0.603873
				ENSSSCG00000002820	0.523737	2.33172
				ENSSSCG00000002821	0.952481	0.425023
				ENSSSCG00000007674	0.993803	0.0947775
				ENSSSCG00000002827	0.951436	0.17462
				ENSSSCG00000022787	0.661795	1.51271
				ENSSSCG00000002825	0.749768	2.34655
				ENSSSCG00000016298	0.71971	0.901833
				ENSSSCG00000045294	0.719712	0.0946449
				ENSSSCG00000038128	0.667408	1.11558
				ENSSSCG00000048919	0.714793	1.12142
				ENSSSCG00000016290	0.722418	1.54304
				ENSSSCG00000016291	0.344518	3.884
				ENSSSCG00000017117	0.994131	0.128198
				ENSSSCG00000016294	0.921826	0.162314
				ENSSSCG00000016295	0.934219	0.468084
				ENSSSCG00000010377	0.995426	0.0759316
				ENSSSCG00000038121	0.957457	0.254518
				ENSSSCG00000048594	0.642111	0.587249
				ENSSSCG00000003998	0.494048	1.83569
				ENSSSCG00000039526	0.660156	2.35445
				ENSSSCG00000015211	0.46466	2.04383
				ENSSSCG00000028886	0.250715	5.40916
				ENSSSCG00000048592	0.799917	0.0607024
				ENSSSCG00000010640	0.3507	5.32632
				ENSSSCG00000003990	0.592826	1.7054
				ENSSSCG00000048840	0.780933	0.0973385
				ENSSSCG00000048841	0.756404	0.126723
				ENSSSCG00000003995	0.632453	1.44308
				ENSSSCG00000009717	0.283417	3.33167
				ENSSSCG00000003248	0.873871	0.0360655
				ENSSSCG00000025784	0.93396	0.121365
				ENSSSCG00000025038	0.919156	0.341909
				ENSSSCG00000000838	0.710712	1.75408
				ENSSSCG00000025780	0.579222	1.7367
				ENSSSCG00000025783	0.916937	0.407836
				ENSSSCG00000010313	0.171156	4.73889
				ENSSSCG00000025788	0.514922	2.22891
				ENSSSCG00000025789	0.906535	0.0430361
				ENSSSCG00000025034	0.46512	4.30029
				ENSSSCG00000010312	0.504248	3.03757
				ENSSSCG00000041409	0.366522	3.42058
				ENSSSCG00000039832	0.978816	0.190191
				ENSSSCG00000007695	0.946927	0.119197
				ENSSSCG00000014538	0.238394	4.1083
				ENSSSCG00000045722	0.507137	1.24163
				ENSSSCG00000010311	0.339357	4.29933
				ENSSSCG00000008890	0.304461	3.82549
				ENSSSCG00000044120	0.686499	0.544895
				ENSSSCG00000033883	0.43806	1.91661
				ENSSSCG00000041405	0.796668	0.112767
				ENSSSCG00000042930	0.844751	0.0311308
				ENSSSCG00000044127	0.436724	2.02381
				ENSSSCG00000044126	0.701568	0.0631993
				ENSSSCG00000014920	0.400096	3.43198
				ENSSSCG00000014921	0.287095	4.88294
				ENSSSCG00000043974	0.72028	0.225538
				ENSSSCG00000014924	0.565192	4.20213
				ENSSSCG00000011849	0.483583	2.13705
				ENSSSCG00000014929	0.966406	0.0810552
				ENSSSCG00000024494	0.793128	0.693004
				ENSSSCG00000029035	0.394586	3.11277
				ENSSSCG00000029521	0.457246	2.96831
				ENSSSCG00000029030	0.415545	3.34414
				ENSSSCG00000029523	0.995263	0.110421
				ENSSSCG00000024259	0.375399	3.99817
				ENSSSCG00000035836	0.628226	2.34716
				ENSSSCG00000035387	0.556146	0.941969
				ENSSSCG00000042498	0.56486	1.71871
				ENSSSCG00000035833	0.879195	0.0696044
				ENSSSCG00000048664	0.914977	0.0172562
				ENSSSCG00000004582	0.324656	2.90858
				ENSSSCG00000043146	0.694511	0.283753
				ENSSSCG00000024253	0.357386	3.29947
				ENSSSCG00000024254	0.556332	2.06042
				ENSSSCG00000024257	0.559437	2.67127
				ENSSSCG00000017428	0.627605	1.64025
				ENSSSCG00000006108	0.691402	1.49823
				ENSSSCG00000005859	0.574484	1.38844
				ENSSSCG00000020696	0.242997	4.18247
				ENSSSCG00000001739	0.897425	0.0243925
				ENSSSCG00000001738	0.998975	0.128004
				ENSSSCG00000006101	0.772064	1.29356
				ENSSSCG00000006100	0.296392	4.04862
				ENSSSCG00000001735	0.977688	0.155918
				ENSSSCG00000006105	0.553356	2.26087
				ENSSSCG00000001732	0.266623	4.72216
				ENSSSCG00000001731	0.475325	1.43597
				ENSSSCG00000004586	0.810113	1.00961
				ENSSSCG00000041696	0.656837	0.177988
				ENSSSCG00000004584	0.74769	1.57796
				ENSSSCG00000016079	0.23697	4.10754
				ENSSSCG00000011843	0.375452	3.33119
				ENSSSCG00000051675	0.785905	0.25752
				ENSSSCG00000002648	0.489443	1.21386
				ENSSSCG00000051188	0.947232	0.00519585
				ENSSSCG00000002646	0.193756	5.44309
				ENSSSCG00000002645	0.630195	1.77695
				ENSSSCG00000002642	0.582637	1.8886
				ENSSSCG00000002640	0.431069	2.7215
				ENSSSCG00000042324	0.557246	1.3879
				ENSSSCG00000008613	0.886307	0.441795
				ENSSSCG00000037299	0.227314	3.27385
				ENSSSCG00000016876	0.542369	1.90493
				ENSSSCG00000016877	0.288045	6.01183
				ENSSSCG00000008617	0.639406	2.13454
				ENSSSCG00000000469	0.457497	3.07695
				ENSSSCG00000008615	0.932867	0.738069
				ENSSSCG00000001916	0.391948	2.29772
				ENSSSCG00000000464	0.976545	0.122748
				ENSSSCG00000049067	0.985978	0.0528618
				ENSSSCG00000000466	0.433299	4.11417
				ENSSSCG00000008618	0.813175	0.307762
				ENSSSCG00000016878	0.8589	0.4949
				ENSSSCG00000024070	0.555836	2.64768
				ENSSSCG00000000462	0.582281	2.85382
				ENSSSCG00000024072	0.833406	0.356554
				ENSSSCG00000001914	0.533207	1.43038
				ENSSSCG00000001849	0.750017	1.63536
				ENSSSCG00000001848	0.810258	0.49956
				ENSSSCG00000001844	0.640194	3.41268
				ENSSSCG00000001847	0.780287	0.565859
				ENSSSCG00000001846	0.938899	0.449689
				ENSSSCG00000001841	0.913452	0.500924
				ENSSSCG00000001840	0.402422	2.20589
				ENSSSCG00000006632	0.28697	4.90866
				ENSSSCG00000031442	0.544773	2.56599
				ENSSSCG00000001592	0.963314	0.0296394
				ENSSSCG00000031440	0.901406	0.144513
				ENSSSCG00000031441	0.477829	1.76896
				ENSSSCG00000001597	0.911864	0.169173
				ENSSSCG00000001596	0.47122	2.02145
				ENSSSCG00000001595	0.598411	1.98436
				ENSSSCG00000017478	0.823344	0.683488
				ENSSSCG00000017477	0.469999	2.41515
				ENSSSCG00000017476	0.412869	3.35641
				ENSSSCG00000017475	0.548716	1.69269
				ENSSSCG00000031449	0.970457	0.31713
				ENSSSCG00000017473	0.840013	1.28041
				ENSSSCG00000005454	0.967538	0.380712
				ENSSSCG00000017471	0.921188	0.228438
				ENSSSCG00000017470	0.970885	0.109664
				ENSSSCG00000005038	0.155302	5.90685
				ENSSSCG00000005039	0.395052	3.13883
				ENSSSCG00000005987	0.572267	2.03324
				ENSSSCG00000036026	0.91555	0.190668
				ENSSSCG00000027788	0.860902	0.0801721
				ENSSSCG00000029781	0.304553	4.02195
				ENSSSCG00000005030	0.571835	2.76955
				ENSSSCG00000029576	0.626747	2.36636
				ENSSSCG00000044893	0.972057	0.016423
				ENSSSCG00000041691	0.857775	0.0565353
				ENSSSCG00000005036	0.82117	1.10883
				ENSSSCG00000005453	0.303469	6.70224
				ENSSSCG00000029783	0.798071	0.951331
				ENSSSCG00000045412	0.673342	0.118862
				ENSSSCG00000042370	0.906984	0.0824984
				ENSSSCG00000031514	0.449788	3.1017
				ENSSSCG00000014432	0.325931	2.50027
				ENSSSCG00000034809	0.909283	0.0267381
				ENSSSCG00000034035	0.445157	1.8019
				ENSSSCG00000024781	0.951467	0.0140591
				ENSSSCG00000024780	0.444103	1.94084
				ENSSSCG00000024787	0.996655	0.144743
				ENSSSCG00000017259	0.29201	6.16597
				ENSSSCG00000015216	0.997305	0.126213
				ENSSSCG00000004106	0.409709	2.79541
				ENSSSCG00000024789	0.398984	3.70308
				ENSSSCG00000016381	0.615981	0.829187
				ENSSSCG00000004105	0.570004	1.90173
				ENSSSCG00000043325	0.788592	0.0747659
				ENSSSCG00000031518	0.819188	0.987326
				ENSSSCG00000004104	0.483571	2.90722
				ENSSSCG00000040464	0.816365	1.44069
				ENSSSCG00000040465	0.753605	1.55026
				ENSSSCG00000034843	0.793638	0.633052
				ENSSSCG00000031519	0.972107	0.182588
				ENSSSCG00000014433	0.780789	0.959785
				ENSSSCG00000004103	0.27201	4.30438
				ENSSSCG00000034263	0.702129	0.575322
				ENSSSCG00000034262	0.57511	1.04476
				ENSSSCG00000034265	0.68829	2.15702
				ENSSSCG00000017255	0.335404	3.31136
				ENSSSCG00000003679	0.692055	2.28277
				ENSSSCG00000031033	0.896485	0.424263
				ENSSSCG00000031031	0.951899	0.242339
				ENSSSCG00000025284	0.193868	6.50224
				ENSSSCG00000031037	0.737806	3.55669
				ENSSSCG00000004101	0.548016	2.65857
				ENSSSCG00000031035	0.890439	0.0117349
				ENSSSCG00000027022	0.965689	0.082151
				ENSSSCG00000002891	0.897462	0.0456134
				ENSSSCG00000031915	0.670077	1.30127
				ENSSSCG00000043897	0.965479	0.0148421
				ENSSSCG00000038219	0.886265	0.0110346
				ENSSSCG00000027251	0.709752	1.0374
				ENSSSCG00000027252	0.384003	2.22294
				ENSSSCG00000042500	0.71709	0.117276
				ENSSSCG00000027526	0.60572	1.87117
				ENSSSCG00000027256	0.303672	3.89445
				ENSSSCG00000027257	0.183512	6.75861
				ENSSSCG00000037147	0.612258	0.157607
				ENSSSCG00000027528	0.476592	2.89855
				ENSSSCG00000027529	0.247014	5.27042
				ENSSSCG00000042197	0.928139	0.0609711
				ENSSSCG00000030921	0.635194	4.66311
				ENSSSCG00000000640	0.841268	0.825157
				ENSSSCG00000025287	0.503166	2.53114
				ENSSSCG00000000642	0.873205	0.550105
				ENSSSCG00000050181	0.799165	0.224041
				ENSSSCG00000010128	0.671078	2.12446
				ENSSSCG00000000645	0.463052	4.12589
				ENSSSCG00000010438	0.307744	3.40866
				ENSSSCG00000000647	0.807616	0.889929
				ENSSSCG00000000648	0.834767	0.783686
				ENSSSCG00000000649	0.547258	1.13143
				ENSSSCG00000010435	0.612275	1.81374
				ENSSSCG00000010432	0.949626	0.307769
				ENSSSCG00000010121	0.353088	3.44537
				ENSSSCG00000010122	0.589273	2.11067
				ENSSSCG00000010431	0.971648	0.241779
				ENSSSCG00000026784	0.607401	2.17192
				ENSSSCG00000043798	0.729345	0.377967
				ENSSSCG00000026781	0.42219	3.13955
				ENSSSCG00000015482	0.517486	2.38323
				ENSSSCG00000037146	0.363068	1.98707
				ENSSSCG00000003673	0.309448	3.76435
				ENSSSCG00000036022	0.487815	1.01101
				ENSSSCG00000040431	0.75421	1.05742
				ENSSSCG00000003529	0.996274	0.0308367
				ENSSSCG00000043817	0.503943	1.64273
				ENSSSCG00000021668	0.988097	0.0588695
				ENSSSCG00000033305	0.790381	0.754828
				ENSSSCG00000044873	0.929236	0.0171646
				ENSSSCG00000012889	0.577501	1.94434
				ENSSSCG00000040435	0.524769	2.91987
				ENSSSCG00000007547	0.701791	1.79292
				ENSSSCG00000033303	0.466362	2.4382
				ENSSSCG00000040434	0.326499	2.85367
				ENSSSCG00000005699	0.405179	1.75397
				ENSSSCG00000029879	0.875128	0.406819
				ENSSSCG00000013843	0.880811	0.0144237
				ENSSSCG00000047110	0.87456	0.122635
				ENSSSCG00000047112	0.586981	2.10513
				ENSSSCG00000033301	0.265922	3.7862
				ENSSSCG00000047117	0.73972	0.238689
				ENSSSCG00000047301	0.894946	0.0343932
				ENSSSCG00000002062	0.917416	0.143965
				ENSSSCG00000049545	0.926527	0.0127309
				ENSSSCG00000034292	0.397009	2.29661
				ENSSSCG00000004349	0.385007	4.75615
				ENSSSCG00000009228	0.88042	0.906954
				ENSSSCG00000000982	0.992086	0.0595294
				ENSSSCG00000034293	0.721888	1.19546
				ENSSSCG00000046505	0.879083	0.0393029
				ENSSSCG00000002792	0.357481	3.13323
				ENSSSCG00000004617	0.377316	3.68384
				ENSSSCG00000004340	0.51032	3.52283
				ENSSSCG00000004615	0.96608	0.240543
				ENSSSCG00000004614	0.960533	0.466765
				ENSSSCG00000009225	0.750593	2.63046
				ENSSSCG00000004344	0.832388	0.600858
				ENSSSCG00000004347	0.239606	2.93142
				ENSSSCG00000004610	0.304038	5.51531
				ENSSSCG00000031911	1	0.000785882
				ENSSSCG00000051187	0.997388	0.0912518
				ENSSSCG00000050381	0.738799	0.209726
				ENSSSCG00000026129	0.828996	1.00464
				ENSSSCG00000009374	0.99071	0.126353
				ENSSSCG00000034297	0.395172	1.51007
				ENSSSCG00000044871	0.599038	0.261697
				ENSSSCG00000015726	0.877586	0.52782
				ENSSSCG00000037311	0.558293	2.03186
				ENSSSCG00000037562	0.258683	3.30949
				ENSSSCG00000034776	0.923587	0.395781
				ENSSSCG00000026110	0.587425	3.07305
				ENSSSCG00000005969	0.444793	2.86013
				ENSSSCG00000005967	0.704631	1.64358
				ENSSSCG00000005965	0.724755	1.9487
				ENSSSCG00000005962	0.962327	0.214396
				ENSSSCG00000035457	0.983989	0.0318339
				ENSSSCG00000044507	0.952386	0.00363363
				ENSSSCG00000005961	0.995821	0.0990822
				ENSSSCG00000011522	0.613885	1.19164
				ENSSSCG00000011521	0.335218	3.19869
				ENSSSCG00000011527	0.847832	0.86579
				ENSSSCG00000011524	0.783852	1.78597
				ENSSSCG00000023571	0.982438	0.129247
				ENSSSCG00000011529	0.435511	2.30085
				ENSSSCG00000011528	0.865804	0.223851
				ENSSSCG00000046092	0.683818	0.252963
				ENSSSCG00000035600	0.623189	1.97645
				ENSSSCG00000035602	0.948284	0.136972
				ENSSSCG00000032099	0.939127	0.0112339
				ENSSSCG00000035604	0.224395	3.23014
				ENSSSCG00000037811	0.270312	3.65887
				ENSSSCG00000043965	0.950121	0.0154869
				ENSSSCG00000046446	0.938693	0.089966
				ENSSSCG00000043967	0.619276	0.355322
				ENSSSCG00000039295	0.198755	4.8763
				ENSSSCG00000043963	0.952074	0.201547
				ENSSSCG00000012093	0.972619	0.0086474
				ENSSSCG00000046992	0.895615	0.0270909
				ENSSSCG00000046991	0.76109	0.12053
				ENSSSCG00000048002	0.962114	0.223105
				ENSSSCG00000022980	0.952734	0.157122
				ENSSSCG00000044626	0.642506	0.334403
				ENSSSCG00000024302	0.847654	0.0912122
				ENSSSCG00000030548	0.756202	1.30076
				ENSSSCG00000037269	0.912055	0.258178
				ENSSSCG00000010047	0.962387	0.237107
				ENSSSCG00000015067	0.510663	2.6559
				ENSSSCG00000010645	0.405088	3.05026
				ENSSSCG00000037260	0.809787	0.166668
				ENSSSCG00000022955	0.426446	3.00527
				ENSSSCG00000037262	0.638243	0.585001
				ENSSSCG00000015069	0.960576	0.686597
				ENSSSCG00000030544	0.401449	1.86489
				ENSSSCG00000022951	0.960537	0.234474
				ENSSSCG00000022952	0.254693	4.30973
				ENSSSCG00000022953	0.720364	1.43493
				ENSSSCG00000038662	0.681723	0.8247
				ENSSSCG00000003348	0.174788	4.50489
				ENSSSCG00000023318	0.499917	3.78512
				ENSSSCG00000003699	0.821873	0.846369
				ENSSSCG00000003344	0.349493	3.06073
				ENSSSCG00000003697	0.900155	0.605639
				ENSSSCG00000003346	0.890085	0.493538
				ENSSSCG00000003341	0.716863	0.842274
				ENSSSCG00000003342	0.176835	5.34475
				ENSSSCG00000003343	0.596622	2.09417
				ENSSSCG00000006928	0.568892	3.01062
				ENSSSCG00000010644	0.634199	1.30665
				ENSSSCG00000006923	0.577159	1.89396
				ENSSSCG00000006927	0.316367	3.20074
				ENSSSCG00000006926	0.401646	3.25203
				ENSSSCG00000006925	0.232265	5.40725
				ENSSSCG00000006827	0.628	1.1314
				ENSSSCG00000006824	0.365323	3.96801
				ENSSSCG00000006825	0.963441	0.137097
				ENSSSCG00000050050	0.718116	0.0931852
				ENSSSCG00000006823	0.986656	0.15777
				ENSSSCG00000006820	0.919467	0.481908
				ENSSSCG00000006821	0.888089	1.44965
				ENSSSCG00000027207	0.687278	1.24827
				ENSSSCG00000028587	0.995824	0.11839
				ENSSSCG00000050501	0.858567	0.170123
				ENSSSCG00000050058	0.657646	0.133283
				ENSSSCG00000015002	0.886874	0.882284
				ENSSSCG00000006828	0.537782	1.55444
				ENSSSCG00000006829	0.417513	3.74707
				ENSSSCG00000034923	0.387461	3.82784
				ENSSSCG00000010647	0.795569	0.663331
				ENSSSCG00000007199	0.927239	0.296975
				ENSSSCG00000007198	0.76327	0.912335
				ENSSSCG00000036354	0.991585	0.033516
				ENSSSCG00000012382	0.272003	4.28224
				ENSSSCG00000012383	0.996485	0.0696382
				ENSSSCG00000007197	0.865486	0.0238
				ENSSSCG00000012381	0.766215	0.0354957
				ENSSSCG00000012386	0.772042	0.735179
				ENSSSCG00000023654	0.997179	0.14075
				ENSSSCG00000012384	0.924721	0.0299839
				ENSSSCG00000007192	0.96427	0.154284
				ENSSSCG00000038715	0.313186	2.96277
				ENSSSCG00000038714	0.549769	1.34365
				ENSSSCG00000032373	0.909326	0.0105541
				ENSSSCG00000032372	0.418585	2.23633
				ENSSSCG00000038711	0.13666	5.80278
				ENSSSCG00000018034	0.558551	3.84439
				ENSSSCG00000032377	0.444274	3.34209
				ENSSSCG00000038712	0.544123	1.56656
				ENSSSCG00000032379	0.965095	0.00704478
				ENSSSCG00000034771	0.234044	4.61159
				ENSSSCG00000023266	0.296217	3.45622
				ENSSSCG00000038719	0.638241	5.48237
				ENSSSCG00000038718	0.288396	4.47881
				ENSSSCG00000003520	0.155637	6.87366
				ENSSSCG00000003521	0.641256	1.15227
				ENSSSCG00000033363	0.729137	0.465551
				ENSSSCG00000003523	0.985992	0.0743637
				ENSSSCG00000003524	0.575364	3.78764
				ENSSSCG00000033364	0.945629	0.0585745
				ENSSSCG00000033367	0.383898	3.76811
				ENSSSCG00000003527	0.762988	0.817056
				ENSSSCG00000040266	0.916315	0.15288
				ENSSSCG00000033368	0.156704	7.92458
				ENSSSCG00000040264	0.345079	2.03383
				ENSSSCG00000040265	0.308826	2.64635
				ENSSSCG00000044832	0.860815	0.0314031
				ENSSSCG00000037792	0.260722	6.30374
				ENSSSCG00000040260	0.835168	0.822144
				ENSSSCG00000013381	0.135555	8.88515
				ENSSSCG00000013380	0.612953	2.26864
				ENSSSCG00000013382	0.745662	0.966231
				ENSSSCG00000013385	0.889767	0.256386
				ENSSSCG00000013387	0.943103	0.058923
				ENSSSCG00000013386	0.981022	0.113233
				ENSSSCG00000013389	0.595438	1.23733
				ENSSSCG00000013388	0.659647	1.87667
				ENSSSCG00000031635	0.412211	1.75001
				ENSSSCG00000031634	0.67117	0.173988
				ENSSSCG00000031636	0.399107	2.87991
				ENSSSCG00000039994	0.976546	0.310131
				ENSSSCG00000039995	0.941731	0.426788
				ENSSSCG00000039996	0.625839	1.77589
				ENSSSCG00000030125	0.320831	5.45905
				ENSSSCG00000008731	0.960737	0.00697029
				ENSSSCG00000039991	0.495783	2.23764
				ENSSSCG00000039442	0.701395	0.943861
				ENSSSCG00000030122	0.648756	1.57729
				ENSSSCG00000043398	0.983954	0.0256154
				ENSSSCG00000022643	0.930567	0.386003
				ENSSSCG00000039446	0.953792	0.054802
				ENSSSCG00000029161	0.269134	4.57355
				ENSSSCG00000012880	0.688369	2.03634
				ENSSSCG00000002341	0.762158	1.53519
				ENSSSCG00000002340	0.334522	4.26085
				ENSSSCG00000029201	0.666735	1.86153
				ENSSSCG00000029200	0.768599	1.63033
				ENSSSCG00000022044	0.953925	0.43471
				ENSSSCG00000002344	0.535369	1.93067
				ENSSSCG00000033520	0.967901	0.0494352
				ENSSSCG00000002349	0.414131	3.73449
				ENSSSCG00000002348	0.773794	0.784632
				ENSSSCG00000038826	0.181971	7.11939
				ENSSSCG00000038825	0.658894	1.65915
				ENSSSCG00000038824	0.877707	0.848485
				ENSSSCG00000021036	0.771921	0.865962
				ENSSSCG00000032198	0.265536	3.20493
				ENSSSCG00000048103	0.768071	0.229161
				ENSSSCG00000047266	0.638601	0.399755
				ENSSSCG00000046889	0.626971	0.555264
				ENSSSCG00000021038	0.317966	4.1
				ENSSSCG00000032312	0.26987	4.89551
				ENSSSCG00000003832	0.909077	0.613329
				ENSSSCG00000003833	0.857383	0.621006
				ENSSSCG00000003830	0.362258	3.12576
				ENSSSCG00000003831	0.3957	2.2914
				ENSSSCG00000032090	0.340572	4.97141
				ENSSSCG00000003834	0.984308	0.262288
				ENSSSCG00000003835	0.990566	0.195223
				ENSSSCG00000013033	0.543992	2.72111
				ENSSSCG00000013032	0.721987	1.55974
				ENSSSCG00000013031	0.945249	0.167082
				ENSSSCG00000003839	0.295521	5.21861
				ENSSSCG00000039031	0.982683	0.0417343
				ENSSSCG00000034423	0.98473	0.0158632
				ENSSSCG00000013034	0.491936	2.40894
				ENSSSCG00000001691	0.907199	0.735619
				ENSSSCG00000001692	0.251882	4.53919
				ENSSSCG00000028559	0.855811	0.640455
				ENSSSCG00000039198	0.602985	0.92235
				ENSSSCG00000001695	0.209801	5.81927
				ENSSSCG00000001696	0.173844	5.12159
				ENSSSCG00000001697	0.523316	2.07175
				ENSSSCG00000001698	0.970795	0.270828
				ENSSSCG00000028553	0.382436	5.18485
				ENSSSCG00000039196	0.188866	4.61984
				ENSSSCG00000023323	0.522732	2.27586
				ENSSSCG00000028004	0.440564	2.26273
				ENSSSCG00000028005	0.585598	1.92973
				ENSSSCG00000039660	0.932133	0.232683
				ENSSSCG00000028007	0.515518	3.24046
				ENSSSCG00000002127	0.406162	3.19272
				ENSSSCG00000039077	0.970071	0.0529128
				ENSSSCG00000007332	0.94806	0.110744
				ENSSSCG00000007334	0.691205	1.38106
				ENSSSCG00000007337	0.381383	3.7816
				ENSSSCG00000007336	0.773003	1.49151
				ENSSSCG00000046606	0.976132	0.002479
				ENSSSCG00000002129	0.951324	0.51589
				ENSSSCG00000007448	0.92778	0.0622739
				ENSSSCG00000016603	0.971223	0.149278
				ENSSSCG00000016602	0.956177	0.227476
				ENSSSCG00000016601	0.990554	0.137244
				ENSSSCG00000016600	0.896977	0.410698
				ENSSSCG00000016606	0.457122	3.04056
				ENSSSCG00000016605	0.375594	6.01043
				ENSSSCG00000014165	0.369708	3.29862
				ENSSSCG00000039073	0.790064	0.135959
				ENSSSCG00000016609	0.94434	0.502163
				ENSSSCG00000016608	0.918384	0.507567
				ENSSSCG00000021784	0.537461	2.08057
				ENSSSCG00000037568	0.516209	1.75126
				ENSSSCG00000035296	0.908747	0.220249
				ENSSSCG00000010605	0.539322	1.84495
				ENSSSCG00000010604	0.586935	1.70321
				ENSSSCG00000010607	0.931464	0.601127
				ENSSSCG00000010606	0.273272	3.99642
				ENSSSCG00000010601	0.904104	0.012595
				ENSSSCG00000010600	0.545764	1.81108
				ENSSSCG00000010603	0.389026	3.0749
				ENSSSCG00000043762	0.604092	0.435517
				ENSSSCG00000010609	0.946164	0.347287
				ENSSSCG00000010608	0.78088	0.369927
				ENSSSCG00000001474	0.38954	2.86109
				ENSSSCG00000001475	0.517334	2.96272
				ENSSSCG00000001476	0.207682	4.97324
				ENSSSCG00000001477	0.265027	3.69024
				ENSSSCG00000001470	0.615223	1.98585
				ENSSSCG00000001471	0.440163	4.31157
				ENSSSCG00000001472	0.566957	1.43443
				ENSSSCG00000001473	0.799595	0.542336
				ENSSSCG00000001478	0.545872	1.90811
				ENSSSCG00000006319	0.537607	2.63646
				ENSSSCG00000051753	0.727055	0.159383
				ENSSSCG00000041614	0.802562	0.0266901
				ENSSSCG00000049827	0.998657	0.00303368
				ENSSSCG00000020785	0.271059	8.59384
				ENSSSCG00000032963	0.892668	0.349953
				ENSSSCG00000020783	0.564695	2.95092
				ENSSSCG00000020780	0.944349	0.0788773
				ENSSSCG00000042981	0.893795	0.0114095
				ENSSSCG00000010721	0.593085	0.925329
				ENSSSCG00000016464	0.38803	2.99446
				ENSSSCG00000036284	0.630015	2.10142
				ENSSSCG00000023326	0.191828	6.08312
				ENSSSCG00000016461	0.492296	2.29933
				ENSSSCG00000000877	0.441655	3.24556
				ENSSSCG00000047473	0.696864	0.264907
				ENSSSCG00000000875	0.934226	0.448951
				ENSSSCG00000000874	0.770547	0.771609
				ENSSSCG00000000873	0.924909	0.436604
				ENSSSCG00000000871	0.909348	0.522261
				ENSSSCG00000000870	0.354103	3.49714
				ENSSSCG00000024444	0.54814	1.98389
				ENSSSCG00000024445	0.383638	2.60955
				ENSSSCG00000006016	0.131363	7.19417
				ENSSSCG00000050208	0.847973	0.0939541
				ENSSSCG00000043102	0.627874	1.54757
				ENSSSCG00000016708	0.565745	2.3922
				ENSSSCG00000043100	0.900555	0.0909273
				ENSSSCG00000010726	0.45941	3.95244
				ENSSSCG00000006542	0.528849	1.37652
				ENSSSCG00000007238	0.984602	0.0668904
				ENSSSCG00000031003	0.688321	0.116021
				ENSSSCG00000001041	0.470617	3.56256
				ENSSSCG00000021122	0.961108	0.091039
				ENSSSCG00000029870	0.985099	0.0486261
				ENSSSCG00000039492	0.82513	0.0352272
				ENSSSCG00000001040	0.921466	0.498294
				ENSSSCG00000017806	0.412971	2.58065
				ENSSSCG00000008544	0.999023	0.079734
				ENSSSCG00000017804	0.575557	2.40777
				ENSSSCG00000017802	0.972553	0.0262161
				ENSSSCG00000006011	0.977309	0.149638
				ENSSSCG00000017801	0.773234	1.65311
				ENSSSCG00000006546	0.596362	1.23841
				ENSSSCG00000027063	0.497967	3.11315
				ENSSSCG00000010727	0.992594	0.113736
				ENSSSCG00000015546	0.908244	0.0230332
				ENSSSCG00000017809	0.578617	3.08281
				ENSSSCG00000023328	0.880905	1.28429
				ENSSSCG00000016703	0.618214	1.33757
				ENSSSCG00000001304	0.944754	0.00378987
				ENSSSCG00000029875	0.531802	2.01731
				ENSSSCG00000029837	0.430654	2.50192
				ENSSSCG00000000259	0.63484	1.70104
				ENSSSCG00000000258	0.442268	1.90625
				ENSSSCG00000031659	0.350618	2.90602
				ENSSSCG00000029830	0.164264	9.24128
				ENSSSCG00000035038	0.676944	2.28773
				ENSSSCG00000000253	0.851303	1.43069
				ENSSSCG00000000252	0.795997	2.33192
				ENSSSCG00000000251	0.899821	0.0187447
				ENSSSCG00000035034	0.317774	4.69863
				ENSSSCG00000000257	0.77673	1.12919
				ENSSSCG00000049895	0.609165	0.074325
				ENSSSCG00000029838	0.584979	0.975531
				ENSSSCG00000016259	0.923238	0.572014
				ENSSSCG00000026339	0.928653	0.710021
				ENSSSCG00000038404	0.293173	4.87207
				ENSSSCG00000017382	0.275172	3.33625
				ENSSSCG00000026330	0.995175	0.117004
				ENSSSCG00000050916	0.905505	0.0804435
				ENSSSCG00000026333	0.978234	0.35633
				ENSSSCG00000017734	0.79251	0.507555
				ENSSSCG00000017735	0.373438	3.9918
				ENSSSCG00000017737	0.472557	1.40086
				ENSSSCG00000017730	0.955072	0.364058
				ENSSSCG00000017731	0.174757	4.53905
				ENSSSCG00000017732	0.264488	4.65314
				ENSSSCG00000017733	0.437933	2.62316
				ENSSSCG00000010725	0.97801	0.0646132
				ENSSSCG00000017738	0.56305	1.48796
				ENSSSCG00000014128	0.375316	6.30232
				ENSSSCG00000014129	0.215798	3.53748
				ENSSSCG00000042426	0.951835	0.00352299
				ENSSSCG00000011959	0.567132	2.4779
				ENSSSCG00000008406	0.623151	2.96044
				ENSSSCG00000011953	0.396826	3.25926
				ENSSSCG00000008404	0.336685	3.26058
				ENSSSCG00000011951	0.436379	3.12724
				ENSSSCG00000008402	0.889676	0.565115
				ENSSSCG00000008400	0.699814	1.86554
				ENSSSCG00000014127	0.712826	1.60454
				ENSSSCG00000023140	0.232846	3.76886
				ENSSSCG00000023141	0.467182	1.90033
				ENSSSCG00000023142	0.379905	5.40286
				ENSSSCG00000051561	0.745664	0.631881
				ENSSSCG00000023146	0.893722	0.0166474
				ENSSSCG00000010860	0.4542	2.75307
				ENSSSCG00000042427	0.730173	0.276467
				ENSSSCG00000017128	0.430042	1.9303
				ENSSSCG00000033610	0.984178	0.0151571
				ENSSSCG00000038313	0.237154	3.52179
				ENSSSCG00000000810	0.680794	2.08215
				ENSSSCG00000050958	0.742816	0.132888
				ENSSSCG00000034037	0.984922	0.0297484
				ENSSSCG00000031196	0.981641	0.166132
				ENSSSCG00000031193	0.746343	2.44891
				ENSSSCG00000039408	0.610902	1.52118
				ENSSSCG00000040591	0.966819	0.0236902
				ENSSSCG00000031199	0.713774	1.09464
				ENSSSCG00000036476	0.374258	3.72363
				ENSSSCG00000005207	0.622172	1.96268
				ENSSSCG00000005206	0.977837	0.0662321
				ENSSSCG00000005205	0.48072	3.03849
				ENSSSCG00000005204	0.405736	3.03108
				ENSSSCG00000005751	0.588712	2.52051
				ENSSSCG00000014389	0.951021	0.334196
				ENSSSCG00000005753	0.498177	2.22189
				ENSSSCG00000038578	0.978769	0.0838781
				ENSSSCG00000015332	0.936	0.720505
				ENSSSCG00000045627	0.793754	0.234667
				ENSSSCG00000014387	0.347541	2.95457
				ENSSSCG00000005759	0.453094	2.75522
				ENSSSCG00000045620	0.728419	0.0681549
				ENSSSCG00000005209	0.828959	0.0936288
				ENSSSCG00000005208	0.381993	3.00892
				ENSSSCG00000021811	0.743276	0.78683
				ENSSSCG00000021812	0.943361	0.468413
				ENSSSCG00000021813	0.976637	0.360128
				ENSSSCG00000021814	0.440171	3.19119
				ENSSSCG00000021815	0.643456	1.34769
				ENSSSCG00000008079	0.382579	3.58541
				ENSSSCG00000003758	0.874175	0.107502
				ENSSSCG00000008077	0.268544	4.14576
				ENSSSCG00000003756	0.932133	0.270156
				ENSSSCG00000003755	0.835206	0.745271
				ENSSSCG00000003754	0.995676	0.017275
				ENSSSCG00000003753	0.897219	0.855477
				ENSSSCG00000008072	0.454109	3.82146
				ENSSSCG00000008070	0.798492	1.32946
				ENSSSCG00000026082	0.474022	2.96674
				ENSSSCG00000040905	0.863886	0.438903
				ENSSSCG00000040904	0.823298	1.66598
				ENSSSCG00000040903	0.511056	1.70759
				ENSSSCG00000034410	0.805632	0.0787392
				ENSSSCG00000015333	0.450313	2.94537
				ENSSSCG00000026083	0.533611	2.52372
				ENSSSCG00000042702	0.811464	0.215279
				ENSSSCG00000012979	0.1999	3.06777
				ENSSSCG00000012978	0.403523	1.30859
				ENSSSCG00000051680	0.666004	0.0869637
				ENSSSCG00000028274	0.931029	0.497069
				ENSSSCG00000031999	0.917527	0.271717
				ENSSSCG00000012608	0.418488	2.55166
				ENSSSCG00000012607	0.778116	0.626519
				ENSSSCG00000012606	0.468996	3.15067
				ENSSSCG00000012973	0.229585	2.86628
				ENSSSCG00000012604	0.176749	5.63479
				ENSSSCG00000012975	0.865385	0.5169
				ENSSSCG00000012602	0.364176	2.78608
				ENSSSCG00000015657	0.918664	1.03731
				ENSSSCG00000012600	0.972982	0.153945
				ENSSSCG00000034347	0.559212	1.6795
				ENSSSCG00000034962	0.950572	0.0570773
				ENSSSCG00000047888	0.899666	0.504095
				ENSSSCG00000021988	0.683427	2.31578
				ENSSSCG00000018058	0.739048	0.861364
				ENSSSCG00000032566	0.500268	2.40906
				ENSSSCG00000015692	0.621793	2.27918
				ENSSSCG00000032561	0.71961	1.11618
				ENSSSCG00000032562	0.62381	1.7009
				ENSSSCG00000032563	0.726048	1.29385
				ENSSSCG00000051681	0.467294	0.481345
				ENSSSCG00000015182	0.982035	0.0700204
				ENSSSCG00000011776	0.603247	1.95973
				ENSSSCG00000011775	0.228797	5.07162
				ENSSSCG00000011772	0.399372	3.3009
				ENSSSCG00000011770	0.160901	5.61871
				ENSSSCG00000033286	0.579587	0.223651
				ENSSSCG00000033287	0.650062	0.451575
				ENSSSCG00000015331	0.429629	4.36368
				ENSSSCG00000036673	0.354985	4.60271
				ENSSSCG00000036674	0.916818	0.0571529
				ENSSSCG00000013559	0.899741	0.0654201
				ENSSSCG00000036676	0.32227	3.00161
				ENSSSCG00000038880	0.14133	9.42172
				ENSSSCG00000013554	0.201757	4.88777
				ENSSSCG00000036679	0.569035	2.70999
				ENSSSCG00000013556	0.841619	1.46826
				ENSSSCG00000013550	0.668798	1.54074
				ENSSSCG00000013551	0.670876	3.68197
				ENSSSCG00000013552	0.504459	1.92627
				ENSSSCG00000013553	0.731211	1.525
				ENSSSCG00000004154	0.672033	1.25334
				ENSSSCG00000028167	0.147588	6.15722
				ENSSSCG00000004408	0.726742	1.76816
				ENSSSCG00000004157	0.918958	0.364749
				ENSSSCG00000004150	0.789095	0.925487
				ENSSSCG00000004151	0.763236	0.277953
				ENSSSCG00000036813	0.878401	0.0109836
				ENSSSCG00000028166	0.967759	0.335272
				ENSSSCG00000004402	0.513125	1.63953
				ENSSSCG00000004403	0.314474	3.2405
				ENSSSCG00000015477	0.984078	0.0821357
				ENSSSCG00000004401	0.469015	3.09311
				ENSSSCG00000004158	0.888014	0.152072
				ENSSSCG00000004159	0.882349	0.0847451
				ENSSSCG00000004404	0.904972	0.565076
				ENSSSCG00000004405	0.383797	2.71353
				ENSSSCG00000015336	0.547869	2.85266
				ENSSSCG00000005711	0.703266	1.36689
				ENSSSCG00000015380	0.488722	2.40156
				ENSSSCG00000015387	0.330755	3.8467
				ENSSSCG00000015386	0.390311	3.04912
				ENSSSCG00000044574	0.639646	0.761571
				ENSSSCG00000015384	0.142842	7.21958
				ENSSSCG00000022230	0.310875	5.65016
				ENSSSCG00000022233	0.96914	0.307036
				ENSSSCG00000041059	0.811987	0.279833
				ENSSSCG00000022543	0.927515	0.166117
				ENSSSCG00000005713	0.350988	3.65256
				ENSSSCG00000022237	0.83355	0.946198
				ENSSSCG00000022236	0.356807	5.56213
				ENSSSCG00000039409	0.919538	0.13937
				ENSSSCG00000038081	0.575668	3.01856
				ENSSSCG00000047908	0.741073	0.275881
				ENSSSCG00000045772	0.866007	0.00852723
				ENSSSCG00000041640	0.90377	0.0209415
				ENSSSCG00000005715	0.478232	2.26336
				ENSSSCG00000047900	0.583821	3.75511
				ENSSSCG00000047907	0.755	0.185146
				ENSSSCG00000047905	0.883388	0.174007
				ENSSSCG00000047476	0.967169	0.209552
				ENSSSCG00000038082	0.393929	2.10469
				ENSSSCG00000039233	0.999398	0.0821363
				ENSSSCG00000038085	0.447767	2.90655
				ENSSSCG00000024693	0.386721	2.78045
				ENSSSCG00000034816	0.407094	2.32136
				ENSSSCG00000049628	0.988431	0.00354159
				ENSSSCG00000034814	0.59279	2.19258
				ENSSSCG00000024692	0.442464	2.89123
				ENSSSCG00000034812	0.851349	0.27649
				ENSSSCG00000050190	0.864274	0.109817
				ENSSSCG00000034810	0.335042	3.73131
				ENSSSCG00000034811	0.45002	3.79997
				ENSSSCG00000040796	0.309725	2.37513
				ENSSSCG00000049623	0.979719	0.0557594
				ENSSSCG00000038086	0.287993	6.06641
				ENSSSCG00000049624	0.89763	0.00830971
				ENSSSCG00000034818	0.359395	2.85949
				ENSSSCG00000034862	0.93137	0.0092187
				ENSSSCG00000014343	0.283696	6.33286
				ENSSSCG00000002808	0.439434	1.04031
				ENSSSCG00000002809	0.991779	0.145602
				ENSSSCG00000002804	0.581086	2.4624
				ENSSSCG00000002805	0.585488	1.46648
				ENSSSCG00000002806	0.267696	2.70993
				ENSSSCG00000002807	0.594609	1.45107
				ENSSSCG00000030480	0.308213	4.13256
				ENSSSCG00000002802	0.7599	0.774016
				ENSSSCG00000002803	0.919566	0.347152
				ENSSSCG00000037101	0.80397	1.47497
				ENSSSCG00000044102	0.819035	0.0754938
				ENSSSCG00000044101	0.648958	0.4994
				ENSSSCG00000037102	0.446382	2.91901
				ENSSSCG00000030733	0.943246	0.0420081
				ENSSSCG00000030732	0.933856	0.0631805
				ENSSSCG00000041425	0.751789	0.104981
				ENSSSCG00000037106	0.6361	1.32206
				ENSSSCG00000043871	0.258894	3.22823
				ENSSSCG00000044108	0.965136	0.373838
				ENSSSCG00000029687	0.297655	3.61296
				ENSSSCG00000038452	0.685789	0.511029
				ENSSSCG00000038453	0.340477	4.13429
				ENSSSCG00000036577	0.798733	0.0587297
				ENSSSCG00000038457	0.645762	1.0509
				ENSSSCG00000023105	0.411343	4.22456
				ENSSSCG00000048864	0.671147	0.338602
				ENSSSCG00000038458	0.855007	0.0242321
				ENSSSCG00000038459	0.451367	2.99433
				ENSSSCG00000040641	0.976113	0.251952
[truncated: 18,936 more rows]

## Sheet: c
Figure 5c
	Dim 1	Dim 2
ASA_1_adipose	-27.2523	-2.81082
ASA_3_adipose	-26.0843	1.96787
GOM_1_adipose	-27.0379	-2.78433
GOM_2_adipose	-28.9997	-0.82306
GOM_3_adipose	-28.0299	1.25163
ILB_1_adipose	-26.2584	-3.34066
ILB_2_adipose	-25.4656	-0.817276
ILB_3_adipose	-27.1387	2.40933
MAD_1_adipose	-30.4177	-1.72123
MAD_3_adipose	-28.4249	0.558309
RAD_2_adipose	-26.6908	-0.966225
RAD_3_adipose	-27.6485	2.83694
ULB_1_adipose	-29.4388	-1.64855
ULB_2_adipose	-25.6096	-0.852652
ULB_3_adipose	-26.1542	2.07825
ADD_1_muscle	15.7727	-4.23937
ADD_2_muscle	6.43507	-10.6666
ADD_3_muscle	-10.0982	6.10603
BB_1_muscle	13.3259	17.536
BB_2_muscle	4.12793	9.72729
BF_1_muscle	29.6663	6.84198
BF_2_muscle	4.58885	-7.66779
BF_3_muscle	-10.5787	16.135
BRA_1_muscle	25.4416	4.695
BRA_2_muscle	2.57728	-3.38947
BRA_3_muscle	-5.13478	17.3848
DAP_1_muscle	24.443	3.44363
DAP_2_muscle	5.99393	-9.06783
DAP_3_muscle	-5.91058	16.6604
DSP_1_muscle	25.1194	3.81272
DSP_2_muscle	3.40649	-4.86888
DSP_3_muscle	-9.61289	13.1915
EDC_1_muscle	22.9928	0.396616
EDC_2_muscle	3.04132	-7.23287
EDC_3_muscle	-7.6209	19.4281
EDL.F_1_muscle	14.0649	-5.50588
EDL.F_2_muscle	2.37	-8.87293
EDL.F_3_muscle	-7.8468	18.4295
EDL.H_1_muscle	22.2132	0.776032
EDL.H_2_muscle	0.0861418	-7.36496
EDL.H_3_muscle	-8.93676	-1.52373
FDP.F_1_muscle	21.1929	2.32709
FDP.F_2_muscle	2.69639	-7.98761
FDP.F_3_muscle	-7.74724	18.9547
FDP.H_1_muscle	30.1472	2.15776
FDP.H_3_muscle	-4.73611	-3.04586
FDS.F_1_muscle	11.8795	21.3418
FDS.F_2_muscle	5.59656	-5.97239
FDS.H_1_muscle	28.5347	3.03011
FDS.H_2_muscle	-1.32077	-5.33305
FDS.H_3_muscle	-8.8818	-1.34966
GAS.L_1_muscle	17.9273	14.0177
GAS.L_2_muscle	2.78572	8.41112
GAS.L_3_muscle	4.03217	25.1047
GAS.M_1_muscle	29.4013	2.58502
GAS.M_2_muscle	4.6972	1.46511
GAS.M_3_muscle	-5.95686	-3.4971
GM_1_muscle	15.9692	14.1048
GM_2_muscle	5.78342	11.4725
GM_3_muscle	2.22403	22.3437
GRA_1_muscle	14.8391	-4.85013
GRA_2_muscle	-0.385529	-5.50462
GRA_3_muscle	-9.50054	-1.47936
ISP_1_muscle	28.0795	8.23013
ISP_2_muscle	4.25574	-7.00184
ISP_3_muscle	-9.08757	15.7549
LDM_1_muscle	15.7104	10.8151
LDM_2_muscle	8.42217	-7.29282
LD_1_muscle	15.5172	13.0475
LD_2_muscle	7.66962	25.2358
LIN_1_muscle	14.2224	21.707
LIN_2_muscle	14.5832	21.6879
MAS_1_muscle	12.6824	21.2652
MAS_2_muscle	8.35098	29.0029
OEA_1_muscle	10.2084	22.3846
OEA_2_muscle	7.90754	26.0045
OEA_3_muscle	3.81171	23.3856
PM_1_muscle	16.2929	14.5374
PM_2_muscle	7.93143	28.0726
PM_3_muscle	-2.20265	15.25
PP_1_muscle	25.8749	3.17139
PP_2_muscle	3.78219	-6.2792
PP_3_muscle	-10.6867	14.5313
PS_1_muscle	15.5204	12.0366
PS_2_muscle	7.37886	25.1752
RA_1_muscle	10.1336	22.4103
RA_2_muscle	4.73453	6.30003
RA_3_muscle	-4.67706	-2.92244
RF_1_muscle	17.9628	-0.571935
RF_2_muscle	7.91249	-10.7203
RF_3_muscle	-10.1153	6.21806
RHO_1_muscle	23.2297	3.24566
RHO_2_muscle	4.28456	7.15898
SAR_1_muscle	14.6706	-4.95042
SAR_2_muscle	0.248777	-5.37728
SAR_3_muscle	-5.84718	18.373
SM_1_muscle	17.2565	1.27941
SM_2_muscle	3.74793	8.93663
SM_3_muscle	1.85972	22.2528
SOL_1_muscle	14.4112	17.6408
SOL_2_muscle	7.87392	27.8817
SOL_3_muscle	14.558	17.6318
SP_1_muscle	17.5933	0.484121
SP_2_muscle	2.66055	-10.8831
SP_3_muscle	-4.64625	17.4542
SSP_1_muscle	27.0253	7.38419
SSP_2_muscle	4.26377	2.38091
SSP_3_muscle	-10.7778	18.1445
ST_1_muscle	15.1871	16.913
ST_2_muscle	5.34257	10.3632
ST_3_muscle	4.09297	25.3863
SUB_1_muscle	26.3601	6.30442
SUB_2_muscle	1.6699	-11.1387
SUB_3_muscle	-9.20612	13.6106
TA_1_muscle	13.6571	14.1377
TA_2_muscle	7.95766	26.2902
TA_3_muscle	3.05913	22.6799
TB.LA_1_muscle	17.2018	14.1094
TB.LA_2_muscle	4.68678	10.5676
TB.LO_1_muscle	21.5625	5.30783
TB.LO_2_muscle	3.52254	3.9245
TB.LO_3_muscle	-8.32909	15.5517
TB.M_1_muscle	28.1704	8.62381
TB.M_2_muscle	3.66903	3.53429
TB.M_3_muscle	-3.62912	15.8846
TFL_1_muscle	17.8093	0.447065
TFL_2_muscle	2.23673	-3.92349
TFL_3_muscle	-7.51773	13.8644
TIC_1_muscle	23.1363	0.266367
TIC_2_muscle	0.185633	-8.03216
TIC_3_muscle	-6.36071	-2.8567
TM_1_muscle	27.3267	7.13807
TM_2_muscle	2.60411	-10.5055
TM_3_muscle	-8.78639	14.6999
TRC_1_muscle	13.6574	14.4761
TRC_2_muscle	5.02686	10.9105
VI_1_muscle	29.1237	7.13444
VI_2_muscle	7.24216	-10.5778
VI_3_muscle	-5.84269	-4.71399
VL_1_muscle	16.8141	-2.91432
VL_2_muscle	3.347	-11.7879
VL_3_muscle	-10.0751	5.64525
VM_1_muscle	16.9277	-2.77801
VM_2_muscle	8.51125	-10.8381
VM_3_muscle	-11.0846	18.2464
Cerebrum_1_Cerebrum	-23.528	-24.3964
Cerebrum_2_Cerebrum	-24.3711	-24.0437
Cerebrum_3_Cerebrum	-24.6924	-24.0206
Cerebellum_1_Cerebellum	-24.2176	-25.1183
Cerebellum_2_Cerebellum	-25.6527	-24.8314
Cerebellum_3_Cerebellum	-24.7282	-25.0962
Colon_1_Colon	-21.6571	-13.2872
Colon_2_Colon	-21.4856	-13.8677
Colon_3_Colon	-21.6144	-13.4766
Kidney_1_Kidney	-35.6349	-6.13369
Kidney_2_Kidney	-35.5188	-6.2054
Kidney_3_Kidney	-35.3149	-6.41275
Left_Atrium_1_heart	17.6785	-23.1837
Left_Atrium_3_heart	15.7614	-23.1509
Left_Ventricle_1_heart	22.7671	-21.0214
Left_Ventricle_2_heart	21.9995	-21.3187
Left_Ventricle_3_heart	22.2131	-20.0028
Liver_1_Liver	-38.2474	-3.31775
Liver_2_Liver	-37.9942	-3.54753
Liver_3_Liver	-38.3803	-3.17939
Lung_1_Lung	-10.2983	-19.6789
Lung_2_Lung	-10.3674	-19.622
Lung_3_Lung	-11.7364	-19.5753
Ovary_1_Ovary	-9.56868	-18.241
Ovary_2_Ovary	-13.9654	-17.6417
Ovary_3_Ovary	-13.5838	-18.2313
PEIC_1_PEIC	-20.1813	-9.34391
PK15_1_PK15	-20.1916	-9.34664
Retina_1_Retina	-5.08173	-22.3936
Retina_2_Retina	-5.08093	-22.3844
Right_Atrium_1_heart	17.1223	-23.2028
Right_Atrium_2_heart	16.6732	-23.0923
Right_Atrium_3_heart	17.8675	-22.7168
Right_Ventricle_1_heart	23.2136	-20.1823
Right_Ventricle_2_heart	21.7812	-20.9222
Right_Ventricle_3_heart	21.6419	-20.003
Small_Intestine_1_Small_Intestine	-20.7926	-16.5403
Small_Intestine_2_Small_Intestine	-20.4876	-16.5084
Small_Intestine_3_Small_Intestine	-20.7291	-16.6677
Spleen_1_Spleen	-10.0613	-21.9906
Spleen_2_Spleen	-10.7107	-21.216
Spleen_3_Spleen	-11.386	-20.9738
Stomach_1_Stomach	-8.45923	-20.1792
Testis_1_Testis	-21.8588	-30.7699
Testis_2_Testis	-21.8377	-30.5033
Testis_3_Testis	-21.888	-30.5057
Uterus_1_Uterus	-8.2895	-18.6686
Uterus_2_Uterus	-8.10191	-18.7856
Uterus_3_Uterus	-13.3232	-18.7231

## Sheet: d
Figure 5d
Left panel, t-SNE plot				Right panel, boxplot
	Dim1	Dim2			Ovary_Ovary	SAR_muscle	MAS_muscle	SSP_muscle	EDL.H_muscle	Retina_Retina	Stomach_Stomach	TIC_muscle	Testis_Testis	SUB_muscle	DSP_muscle	Cerebrum_Cerebrum	PS_muscle	ADD_muscle	GRA_muscle	Liver_Liver	TRC_muscle	SP_muscle	MAD_adipose	PM_muscle	BB_muscle	FDP.F_muscle	Kidney_Kidney	ISP_muscle	VI_muscle	Colon_Colon	PEIC_PEIC	RAD_adipose	TB.M_muscle	SM_muscle	Spleen_Spleen	TB.LA_muscle	ULB_adipose	Left_Atrium_heart	LD_muscle	TFL_muscle	PP_muscle	ST_muscle	ASA_adipose	LIN_muscle	RA_muscle	Lung_Lung	GAS.M_muscle	RHO_muscle	DAP_muscle
ASA_1_adipose	-21.3499	0.337207		ENSSSCG00000000045	3.81256	4.80977	5.60309	5.13747	4.72854	3.66101	4.20735	4.98121	4.4009	5.09388	5.05256	4.92518	5.34164	4.92453	4.48268	3.534	5.02556	5.16156	3.56806	5.42935	5.01748	5.13392	4.91247	5.08015	4.98699	4.30417	4.43962	3.98944	5.36341	5.16092	3.49432	5.10103	3.59999	5.40111	5.31729	4.99852	4.96705	5.43074	3.90492	5.60724	4.87735	3.61256	4.82963	4.51682	5.0993
ASA_3_adipose	-24.4058	-0.745501		ENSSSCG00000000719	4.0628	5.10685	6.83069	5.87677	5.10577	3.66113	4.09921	5.30567	5.37881	5.52745	5.38334	5.3065	6.08448	5.21859	4.69062	4.39309	5.97221	5.55438	4.07648	6.36616	5.90154	5.4408	5.37613	5.63063	5.63981	5.31473	5.71962	4.83759	6.03984	5.89864	3.53053	6.08502	4.41541	6.26099	6.21143	5.03928	5.42879	6.36784	4.38319	6.62096	5.56772	3.75902	5.55244	5.28378	5.45352
GOM_1_adipose	-21.6899	0.568206		ENSSSCG00000000905	5.97257	7.42601	8.95544	8.16706	7.42115	5.86977	6.69061	7.76012	7.65899	7.91094	7.74152	7.30994	8.38986	7.62823	6.94702	5.74088	8.15016	7.95757	5.68261	8.49772	8.0076	7.82073	7.36442	7.99134	7.97164	7.5411	7.15174	6.21867	8.24606	8.06559	5.95564	8.27716	5.8662	8.73638	8.36456	7.47465	7.8405	8.37659	5.93444	8.7974	7.70707	6.1069	7.66438	7.52706	7.76561
GOM_2_adipose	-18.3582	-2.46338		ENSSSCG00000002449	9.05712	10.3385	11.5907	10.5135	10.219	9.12998	8.81685	10.1875	8.42114	10.4892	10.4473	9.20028	11.4168	10.2027	9.89335	8.39947	11.1343	10.5856	8.07499	11.3869	11.2706	10.552	9.0585	10.4082	10.3421	8.82898	9.51245	8.34417	10.7457	11.2693	7.84884	11.2727	7.67342	11.169	11.3437	10.4448	10.3887	11.2564	7.54911	11.5911	10.7648	8.19077	9.91512	10.6906	10.2465
GOM_3_adipose	-19.6047	-2.86333		ENSSSCG00000003261	5.37022	5.98598	7.96319	6.90215	6.20815	4.78342	4.75953	6.43381	6.39998	6.63315	6.53571	6.39814	7.4871	6.35369	5.74761	4.93565	7.24311	6.69036	4.96615	7.39619	7.07056	6.60567	6.30494	6.76222	6.74613	5.70102	6.24582	5.44402	6.97644	7.08737	4.71274	7.40113	4.91851	7.27175	7.49289	6.32949	6.52433	7.28278	5.36698	8.23578	6.56652	4.98646	6.17318	6.73733	6.5999
ILB_1_adipose	-22.4871	1.02579		ENSSSCG00000003385	6.88638	7.17873	8.21904	7.20963	7.16347	6.08226	5.5335	6.93259	7.14867	7.0517	7.14846	7.52461	8.14054	6.99363	6.6307	7.06509	7.70207	7.37591	6.35383	7.72949	7.55139	7.29753	8.35535	7.13236	6.79244	6.69891	7.12581	6.9437	7.4593	7.82554	6.37882	7.88819	6.69126	6.99794	8.048	7.25239	7.10551	7.8066	6.73586	7.53137	7.25781	6.42308	7.06718	7.33092	7.08431
ILB_2_adipose	-21.776	-2.87501		ENSSSCG00000003506	4.04604	6.19279	8.11465	7.26432	5.98708	4.74792	3.8921	6.12049	5.29325	6.66508	6.33167	6.51145	7.1516	6.36801	5.97369	5.06695	7.1882	6.84052	6.28115	6.77506	6.99163	6.49634	6.53882	6.93289	6.76759	4.65533	2.60597	7.15152	7.14512	6.88112	3.09643	7.18287	7.11124	6.59281	7.29743	6.10735	6.69419	7.07382	6.75879	7.00548	6.58104	4.15587	6.63619	6.82962	6.45503
ILB_3_adipose	-23.5572	-2.90506		ENSSSCG00000003653	7.22715	6.93843	8.53317	7.55324	7.05483	6.00536	7.09666	7.13191	7.11958	7.28489	7.18274	7.88816	7.98821	7.05546	6.6104	7.14117	7.72703	7.35933	6.79646	8.03329	7.87576	7.3428	7.9495	7.38212	7.19275	7.90534	7.64152	7.46076	7.78931	7.77467	7.02597	7.99892	7.1724	8.4268	7.97309	6.95051	7.26302	8.06568	7.31865	8.55698	7.45333	6.93072	7.1763	7.22836	7.14377
MAD_1_adipose	-18.6456	0.415016		ENSSSCG00000003903	8.09404	8.97729	10.7901	9.54946	8.94289	7.29897	8.25334	9.1659	7.24816	9.30861	9.19561	9.32735	10.0307	8.93015	8.43958	7.35271	10.0479	9.28728	7.94418	10.3134	9.9784	9.27919	9.0031	9.3984	9.25012	9.25659	9.18146	8.55464	9.71575	9.78491	7.93901	10.0529	8.06231	10.2631	10.2377	8.98002	9.3758	10.2356	8.05427	10.4913	9.80628	7.73526	9.011	9.55108	9.10636
MAD_3_adipose	-18.9734	-2.74844		ENSSSCG00000004480	8.01861	6.55281	8.19097	7.27535	6.4035	7.77098	8.39965	6.68776	11.21	6.77376	6.80001	9.18355	7.53035	6.45233	6.12943	7.65465	7.34441	6.98976	7.36421	7.87655	7.72849	6.70162	9.20667	6.88694	6.89736	9.21268	9.23415	7.81915	7.1788	7.25612	7.28358	7.30997	7.47925	8.77862	7.64066	6.40209	6.82246	7.60376	7.45214	8.61462	7.68565	7.49976	6.96612	7.17927	6.76989
RAD_2_adipose	-21.4923	-2.22145		ENSSSCG00000004748	3.45038	3.30866	4.82479	3.51706	3.12251	2.01112	2.60975	3.16411	3.33712	3.48047	3.40501	4.55488	4.19848	3.21278	3.0421	3.43887	3.98053	3.43448	3.55689	4.15625	4.1091	3.5125	4.19529	3.37579	3.36489	3.63034	3.66823	4.32721	3.59846	3.94952	2.85143	3.94177	4.17851	4.21854	4.26007	3.38751	3.29574	4.31271	3.92154	4.3244	3.7719	2.85443	3.21511	3.62469	3.47943
RAD_3_adipose	-23.5278	-3.1932		ENSSSCG00000005528	4.92603	6.452	7.95982	7.06746	6.38382	5.85155	4.64841	6.78473	6.12767	6.99357	6.77333	6.09136	7.29598	6.59363	5.99764	4.34825	7.14199	6.87078	4.73973	7.45214	7.17103	6.79655	6.11763	6.99476	6.98379	5.65574	6.43323	5.41631	7.0962	6.98187	4.22378	7.15826	4.96316	7.37626	7.42437	6.42933	6.78801	7.38177	4.94729	7.58407	6.75059	4.57633	6.88877	6.5315	6.7998
ULB_1_adipose	-19.5131	0.608574		ENSSSCG00000005976	6.01519	8.55647	9.64028	8.83086	8.5567	5.98439	6.58765	8.62584	7.7625	8.74417	8.65148	7.60885	9.56082	8.53559	7.95954	6.41423	9.35147	8.85376	6.30162	9.42154	9.2546	8.90279	7.65334	8.86554	8.55814	7.37909	7.63168	6.89756	9.31261	9.28321	5.77861	9.70122	6.55802	8.81074	9.62845	8.51864	8.6862	9.50217	6.65539	9.23239	8.61344	5.82837	8.6347	8.81336	8.60465
ULB_2_adipose	-22.252	-2.49413		ENSSSCG00000006166	5.25604	6.08302	7.61747	6.54468	5.9758	4.56013	4.82253	6.2696	6.76258	6.30501	6.19622	5.9091	6.66308	6.17804	5.60131	5.13598	6.58154	6.41001	4.95667	6.83799	6.51277	6.26101	6.10866	6.43656	6.39834	5.9219	6.21801	5.55384	6.66934	6.62014	4.56246	6.71905	5.11668	7.11667	6.83265	6.11215	6.24443	6.81742	5.05373	7.20199	6.26108	4.90101	6.33212	6.08949	6.23757
ULB_3_adipose	-24.3998	-0.649645		ENSSSCG00000006358	5.6576	6.65728	8.03529	6.9913	6.6484	4.75125	5.455	6.86307	6.19439	6.89714	6.75419	6.92052	7.42162	6.63446	6.1289	4.80114	7.25396	6.85246	5.55884	7.63129	7.32301	6.86926	6.68193	6.8666	6.87351	6.34134	7.68514	6.17551	7.28525	7.29016	5.05386	7.51552	5.72211	7.27222	7.53451	6.50422	6.68447	7.72019	5.62679	8.22117	6.52421	5.34728	6.79205	6.60038	6.85693
ADD_1_muscle	0.0397091	18.7462		ENSSSCG00000007845	5.05772	6.10901	8.03063	6.82798	6.11171	4.37413	5.56973	6.32229	5.69973	6.54959	6.31221	6.19795	7.15802	6.23608	5.66037	5.38778	7.09551	6.53129	4.8947	7.45293	7.09226	6.51589	6.58045	6.54978	6.60562	6.5727	6.48369	5.65401	6.88702	6.98382	4.57738	7.18231	5.26249	7.20711	7.30309	5.93314	6.38018	7.40787	5.22946	7.8133	6.53105	4.77961	6.44267	6.35446	6.45934
ADD_2_muscle	17.9614	7.45106		ENSSSCG00000008466	6.05287	4.35398	5.60127	4.79822	4.20677	4.46536	5.26806	4.43642	5.98993	4.35298	4.39957	6.83744	5.01549	4.21365	4.05212	5.60808	4.76798	4.43027	5.69975	5.14853	4.95387	4.64188	6.14164	4.51498	4.30863	6.70472	7.34592	6.28653	4.55345	4.82017	5.92071	4.75862	6.03333	5.44304	5.13384	4.33692	4.63623	5.09924	6.09831	5.32788	4.90749	5.98197	4.54289	4.61649	4.54415
ADD_3_muscle	0.499954	24.2986		ENSSSCG00000010073	3.25865	7.6167	9.25149	8.34446	7.52406	5.18849	6.09633	7.90334	4.73351	8.26749	8.11717	6.38308	8.49218	7.89226	7.13649	6.63049	8.26461	8.05252	4.54536	8.54164	8.29842	8.04453	7.11184	8.18064	8.11698	6.39697	0.38405	5.57072	8.48292	7.85592	3.77163	8.47888	4.98975	8.25012	8.66632	7.49698	7.9721	8.52215	5.03722	9.06192	7.79038	3.64431	7.87415	7.73551	8.20404
BB_1_muscle	4.52232	-10.0272		ENSSSCG00000010161	3.1386	4.04091	5.03889	3.88738	3.70509	2.42559	2.64201	3.90703	2.52594	4.08545	3.99211	3.89516	4.66338	3.84258	3.55044	2.93183	4.37657	4.13755	2.62423	4.63635	4.48859	4.10184	3.95239	4.03524	3.89211	3.67218	4.31092	2.98532	4.21648	4.43955	3.10967	4.57015	2.7945	3.57533	4.6502	4.01801	3.93402	4.54924	2.8473	4.58555	4.11235	3.23597	3.84699	3.91535	4.10176
BB_2_muscle	3.26348	-14.0323		ENSSSCG00000010330	3.82564	3.15441	5.17118	4.37237	3.40839	1.60757	2.43216	3.82706	3.72916	3.97665	3.99953	4.10441	4.28859	3.65313	2.88002	4.70551	4.34206	4.18744	3.5758	4.94913	4.23094	3.69738	5.59618	4.17804	4.21019	3.04939	5.91025	4.5639	4.63203	4.01663	2.74292	4.53079	4.64401	6.24581	4.39344	3.24648	3.89043	4.70368	4.46588	4.9742	3.43968	2.21501	3.81775	3.66957	4.16778
BF_1_muscle	-1.21134	2.285		ENSSSCG00000010541	2.7227	1.59733	2.93924	1.81894	1.50493	1.42576	2.24793	1.62252	2.73362	1.76389	1.70906	3.40014	2.29853	1.51536	1.3199	2.50117	2.17775	1.79118	2.69284	2.49422	2.25239	1.80603	3.87204	1.69075	1.61011	3.17416	3.56973	3.2242	1.94633	2.15498	2.36969	2.27612	3.15946	3.21354	2.40343	1.66563	1.72587	2.41176	3.08431	2.93956	2.08707	2.50039	1.70252	1.96288	1.82149
BF_2_muscle	5.30127	6.18461		ENSSSCG00000010795	3.22453	4.14555	5.75174	5.16886	4.18748	2.484	3.35262	4.36908	4.04449	4.79993	4.67918	4.36713	4.92568	4.28873	3.75461	3.19648	4.74641	4.7733	3.52608	5.41559	4.91849	4.74396	4.3225	4.93591	4.73314	4.14735	4.48877	4.24946	5.37559	4.59643	2.81483	4.95686	3.72408	5.20742	5.08372	4.18971	4.6804	5.23853	3.80782	5.68625	4.76136	3.26652	4.76134	4.20385	4.77532
BF_3_muscle	16.9722	12.3069		ENSSSCG00000011003	3.69564	4.43763	6.51444	5.07704	4.48376	3.41826	3.02804	4.54655	4.24336	4.67769	4.8584	5.24723	5.77835	4.48415	4.13591	3.57203	5.55618	4.88229	3.56139	5.95064	5.67525	4.85918	4.63304	5.04748	4.80096	4.68964	4.42794	4.31647	5.11932	5.30331	3.43546	5.6385	3.84885	5.67197	5.76226	4.52903	4.74469	6.07106	3.77203	6.04806	5.20141	3.6204	4.54099	5.00674	4.85283
BRA_1_muscle	20.6296	-4.66997		ENSSSCG00000011356	5.76633	7.07939	8.54921	7.61437	6.96295	5.57613	5.92491	7.2639	7.42373	7.47351	7.26766	6.63517	8.01905	7.11953	6.43503	5.74277	7.85607	7.40028	5.44749	8.08524	7.88715	7.34475	7.34538	7.46034	7.50096	7.1054	7.55572	6.03767	7.78167	7.71838	5.24841	8.05833	5.69318	8.0962	8.12155	6.87728	7.18376	8.11785	5.66327	8.74465	7.04234	5.41137	7.14613	7.17485	7.33149
BRA_2_muscle	3.82588	21.8212		ENSSSCG00000011465	2.07147	1.55826	2.15906	1.55106	1.37404	1.3816	1.64339	1.40093	3.14576	1.5662	1.40641	2.86024	1.85247	1.30295	1.19451	1.71863	1.69572	1.45721	1.65153	2.12612	1.88346	1.62703	2.40576	1.40302	1.36845	2.69732	3.4526	2.19684	1.56192	1.68143	2.05467	1.67874	2.05388	1.75834	1.75026	1.51282	1.45188	2.07051	2.11483	2.09907	1.93009	2.23875	1.54972	1.49013	1.51043
BRA_3_muscle	21.5002	14.1087		ENSSSCG00000011764	5.48768	6.12558	8.08977	6.96328	6.09647	4.98093	5.3865	6.26379	5.42598	6.54938	6.42958	6.24684	7.34759	5.99617	5.51772	5.25547	7.15816	6.4809	5.25735	7.62873	7.26293	6.52708	6.23155	6.64736	6.58876	5.69667	6.58311	5.89109	6.92368	7.00091	4.62471	7.27795	5.29218	7.81217	7.42334	6.20477	6.43024	7.36139	5.30003	8.24085	6.87251	4.91121	5.96957	6.51301	6.38512
DAP_1_muscle	21.7504	-2.61268		ENSSSCG00000012779	1.85311	1.72481	2.45258	1.89958	1.73157	0.434185	1.19787	1.73978	2.45529	1.84897	1.69428	1.10424	1.9151	1.65566	1.37177	1.09353	1.8959	1.86386	1.92017	1.72043	1.96478	1.91792	1.20536	1.7755	1.70902	2.17297	2.33942	2.22121	1.94684	1.6962	1.74279	1.98452	2.15543	1.642	2.02678	1.67532	1.7263	1.90058	2.22306	1.90416	1.81684	1.71009	1.97624	1.7263	1.75594
DAP_2_muscle	15.8186	9.10236		ENSSSCG00000012896	4.22316	5.39606	7.04285	6.23525	5.37225	4.66585	4.56615	5.88313	5.27571	5.95257	5.84108	5.69674	6.29756	5.67736	5.05575	4.15823	6.16333	6.01335	4.85303	6.44384	6.02388	5.778	5.74295	6.02031	6.16746	5.69939	5.9372	5.41701	6.3208	5.98583	3.3362	6.19846	5.0536	6.72284	6.4333	5.47469	5.68734	6.39482	5.0962	6.95074	5.60665	3.73415	5.99017	5.52165	5.9171
DAP_3_muscle	17.4807	13.8204		ENSSSCG00000013550	1.67334	1.10406	1.47563	1.2387	1.08874	1.44061	1.48903	1.22747	2.05459	1.23483	1.2196	4.48515	1.41295	1.0785	0.95703	0.762453	1.25885	1.17186	1.63994	1.42997	1.49693	1.18389	2.19547	1.24662	0.893265	1.9598	2.20571	2.07623	1.22724	1.17984	0.993582	1.28516	2.14698	1.8816	1.37997	1.15356	1.07949	1.43363	2.13805	1.88765	1.36697	1.22258	1.12627	1.42178	1.3943
DSP_1_muscle	18.6777	-2.64062		ENSSSCG00000013778	6.02325	7.25753	8.76683	7.83848	7.37364	5.85449	6.05972	7.57241	7.32325	7.65018	7.5186	6.85255	8.14609	7.42924	6.89147	6.29064	8.02594	7.70192	5.77736	8.14765	7.91641	7.58458	7.2024	7.69267	7.642	7.31541	8.01288	6.18837	8.11923	7.89183	5.7025	8.19309	5.88871	7.91773	8.31959	7.31411	7.61956	8.15217	6.07238	8.37165	7.74487	6.02302	7.72319	7.52453	7.58062
DSP_2_muscle	6.78995	6.46583		ENSSSCG00000014289	6.2143	7.89059	9.06099	8.50262	7.95596	6.15372	6.70363	8.31076	6.50759	8.34137	8.05395	7.43652	8.61568	7.99725	7.42319	6.92247	8.63037	8.30679	5.93469	9.0722	8.7302	8.22459	8.1647	8.23883	8.39302	7.50609	7.73227	6.78148	8.59851	8.53611	6.00786	8.77149	6.20831	8.65259	8.82257	7.76622	8.18182	9.02612	6.08694	9.2063	8.52194	5.88974	8.21978	8.02594	8.11906
DSP_3_muscle	-0.322668	26.6204		ENSSSCG00000014371	5.46504	6.43151	7.21812	6.8418	6.16273	4.93983	5.78333	6.58267	5.49008	6.66353	6.61929	6.5761	6.76427	6.39148	5.88538	5.94207	6.76765	6.65507	5.47647	6.83281	6.57753	6.69366	6.21167	6.77723	6.59571	6.21833	6.30553	5.77136	6.75827	6.68331	5.39989	6.81014	5.34782	6.61187	6.82777	6.43577	6.66586	6.67234	5.37818	7.53611	6.64845	5.43497	6.69058	6.36893	6.57445
EDC_1_muscle	21.1725	-2.60423		ENSSSCG00000015034	5.87468	6.53053	8.47042	7.06519	6.44477	3.61062	5.56188	6.72277	4.59446	6.8211	6.6944	6.09292	7.80941	6.62386	6.14719	6.51486	7.69116	6.95901	6.01075	7.94145	7.59587	6.80955	7.33706	6.8819	6.84952	7.25615	6.19158	6.71176	7.18537	7.51777	5.87087	7.76457	6.35478	7.56821	7.91295	6.49512	6.83683	7.86704	6.23166	8.05436	7.1074	5.75718	6.78288	6.99429	6.8034
EDC_2_muscle	4.82061	9.87311		ENSSSCG00000015443	5.12853	5.71342	7.50976	6.20357	5.56511	3.62468	4.78325	5.76044	4.70564	6.01792	5.9747	6.08586	6.88438	5.6975	5.29022	5.32703	6.68662	6.14593	5.07272	7.16663	6.83392	6.04692	6.33269	6.05486	6.00983	6.05116	5.76344	5.88696	6.33282	6.55832	4.58057	6.74142	5.60567	6.80327	6.97162	5.71632	5.90591	7.04531	5.37881	7.29229	6.18555	4.73708	5.76773	5.95742	6.0189
EDC_3_muscle	18.2699	14.3281		ENSSSCG00000016100	6.20738	6.99839	9.00973	7.61963	6.95513	4.35897	5.455	7.15296	6.86763	7.2155	7.15779	7.25254	8.17145	7.07915	6.62598	5.91032	8.05034	7.37624	5.67251	8.46975	8.00322	7.18546	7.10156	7.35911	7.33738	7.59654	6.84746	6.62271	7.72757	7.96284	5.84462	8.16398	6.0203	8.1917	8.25146	7.02076	7.25868	8.40847	6.00028	8.6122	7.82971	5.85747	7.23474	7.41699	7.21024
EDL.F_1_muscle	11.0853	21.9267		ENSSSCG00000016127	4.97112	5.92436	7.89943	6.52658	5.96013	4.43555	5.177	6.22804	5.14388	6.2699	6.09818	6.23959	7.13418	6.0249	5.40646	5.08826	7.09083	6.38465	4.42982	7.40502	7.08076	6.27885	6.73809	6.31327	6.38591	6.04938	6.1691	5.1028	6.64841	6.94354	4.48044	7.18971	4.78721	7.18493	7.24293	5.8291	6.11387	7.39288	4.60861	7.87993	6.31218	4.78214	6.32145	6.21486	6.19029
EDL.F_2_muscle	5.37858	4.85051		ENSSSCG00000016349	4.06551	4.89402	6.43009	5.55695	4.91521	3.99841	4.25081	5.19737	6.94485	5.31589	5.15918	5.22986	5.64703	5.14328	4.55987	4.32933	5.50679	5.33738	4.34017	5.53586	5.427	5.19581	5.29322	5.35063	5.40512	5.12651	6.3778	5.08304	5.72769	5.32714	3.37114	5.55182	4.86838	5.9044	5.79773	4.92498	5.07524	5.65003	4.89891	6.55403	4.97054	3.66333	5.4586	4.99377	5.14916
EDL.F_3_muscle	21.2054	14.3517		ENSSSCG00000016893	6.24379	6.85723	8.42151	7.28726	6.79952	5.04207	5.76054	6.87556	5.69514	7.04833	7.09503	6.32014	7.9792	6.71515	6.36106	6.25815	7.83046	7.12171	6.11488	7.90173	7.59783	7.11575	6.44716	7.18976	6.93788	6.18464	6.31305	6.61494	7.2052	7.84567	4.96823	7.8434	6.15251	8.17724	7.97734	7.05234	7.01955	7.78887	6.07155	7.78167	7.27432	5.62646	6.79537	7.22766	6.92875
EDL.H_1_muscle	6.86464	4.28075		ENSSSCG00000017114	4.76681	6.80684	7.5672	6.87077	6.58054	4.5502	5.02184	6.84011	4.22815	6.8102	6.72661	5.90763	7.23369	6.78252	6.23547	5.10699	7.00613	6.84859	5.13987	7.15003	6.88416	6.84063	6.31623	6.86711	6.8322	6.15622	6.03135	5.66932	7.08949	7.06673	4.50299	7.28379	5.1963	6.99013	7.3022	6.7265	6.72545	7.2461	5.28766	6.98043	6.78898	4.66277	6.89553	6.59653	6.74516
EDL.H_2_muscle	-0.127262	28.2631		ENSSSCG00000017741	1.7122	1.34227	2.9618	1.84273	1.28724	0.736991	0.776525	1.53725	1.60331	1.62766	1.43392	1.75095	1.96159	1.26459	1.20369	1.55044	2.07129	1.51755	1.37172	2.43417	2.18953	1.58386	1.64245	1.70884	1.67152	1.66638	2.61612	1.72024	1.86979	2.043	1.45782	2.10162	1.57892	2.17455	2.19998	1.3922	1.6079	2.30984	1.48158	2.75734	2.15732	1.45882	1.44202	1.6901	1.58949
EDL.H_3_muscle	-4.55301	20.9028		ENSSSCG00000017811	0	0	0	0	0	0	0.791606	0	0	0	0	0.0325369	0.135713	0	0	0.130223	0	0.0234631	0	0	0	0	0	0.0109354	0	0	0	0	0	0.217228	0	0	0.0427645	0	0	0	0.0266585	0.0243782	0	0	0.131322	0.217534	0	0	0.161809
FDP.F_1_muscle	21.4078	-1.61407		ENSSSCG00000018023	0.383947	0.974193	1.46562	1.23594	0.965936	0.466106	0.508936	1.04253	1.49437	1.24757	1.0181	0.795267	1.31638	0.945734	0.757644	0.233883	1.227	1.24138	0.502669	1.34759	1.05868	1.06773	0.659365	1.13814	1.05649	1.08	1.65444	0.721749	1.4425	1.10494	0.40229	1.23462	0.654072	0.920983	1.30328	0.933334	1.13863	1.44861	0.682755	1.15199	1.06752	0.393403	1.00192	0.941815	1.14067
FDP.F_2_muscle	5.78573	4.72417		ENSSSCG00000020686	3.66766	5.07333	6.38034	5.53073	5.06031	3.50151	3.78398	5.38608	4.74933	5.41115	5.19204	5.15999	5.6841	5.23196	4.56914	4.49433	5.63317	5.45334	4.17844	5.80118	5.5945	5.35998	5.55753	5.43035	5.54382	4.86241	5.16136	4.76928	5.6641	5.44339	3.02217	5.78414	4.52177	6.13468	5.82674	4.95806	5.25851	5.92297	4.37855	6.21626	5.10912	3.21784	5.56862	4.98465	5.34132
FDP.F_3_muscle	20.243	14.8373		ENSSSCG00000021991	2.29006	3.02833	3.96977	3.39332	3.002	1.43208	1.71414	3.12425	3.65226	3.34229	3.24491	2.72534	3.62099	2.96957	2.55833	1.93067	3.48106	3.33265	2.24098	3.78414	3.311	3.32427	2.53103	3.28738	3.16636	2.51109	2.80756	2.66063	3.68276	3.46306	1.67496	3.5906	2.40028	3.71385	3.7059	3.11401	3.09018	3.6457	2.48853	3.79698	3.10668	1.89479	2.88662	3.11366	3.20872
FDP.H_1_muscle	22.3646	4.38108		ENSSSCG00000023277	4.80586	5.58703	7.65116	6.57776	5.74462	4.43648	4.75098	6.23797	3.61908	6.19378	6.10404	5.41429	6.77648	5.86256	5.22366	4.23653	6.79867	6.21755	4.58556	6.97719	6.74931	6.24367	5.795	6.39398	6.40287	5.49596	4.86592	5.21967	6.60646	6.43659	4.23482	6.84547	4.58784	6.77439	6.971	5.79281	6.25171	6.85376	4.60311	7.53122	6.31909	4.48489	6.08901	6.16029	6.17103
FDP.H_3_muscle	0.132922	23.0633		ENSSSCG00000024144	4.77867	6.95685	8.57162	7.65616	6.9455	4.87327	5.05337	7.401	5.92762	7.47002	7.32205	6.12962	7.69274	7.12306	6.3704	4.40691	7.68016	7.30893	4.9396	7.96991	7.60187	7.27093	6.19361	7.56057	7.56067	5.99413	6.409	5.44111	7.77915	7.42646	4.30079	7.8369	5.10814	7.71388	7.92824	6.83977	7.30545	7.95648	5.00877	8.47223	7.15167	4.31971	7.52923	7.00869	7.44487
FDS.F_1_muscle	6.85705	-17.1371		ENSSSCG00000024313	7.7543	9.45633	11.7596	10.524	9.46827	7.64426	8.15314	9.93475	6.62307	10.1149	9.99698	9.64227	10.5249	9.59724	8.88489	8.17394	10.6261	9.9148	7.53374	11.0601	10.6802	9.96494	9.3933	10.2307	10.2843	7.53819	8.30113	8.13462	10.3231	10.2555	7.22362	10.6256	7.67294	11.077	10.8015	9.37875	9.98964	10.8773	7.66052	11.4826	10.3062	7.27878	9.9934	9.913	10.0773
FDS.F_2_muscle	4.97953	11.1345		ENSSSCG00000024316	5.18791	7.04311	8.67686	7.89579	7.03368	4.51753	6.00047	7.19787	5.6927	7.78324	7.53647	6.8815	7.9968	7.01322	6.48194	5.0827	7.89693	7.52603	5.23003	8.48577	7.99757	7.66304	6.58772	7.65471	7.54613	7.31777	6.4914	6.05103	8.08433	7.49356	5.00644	7.96484	5.66282	7.78916	8.22027	6.87498	7.49954	8.22622	5.64005	8.54233	7.40046	5.01042	7.25333	7.25422	7.6856
FDS.H_1_muscle	-1.88179	1.35447		ENSSSCG00000024550	6.88746	7.74438	9.38266	8.4822	7.81123	5.93076	6.76687	8.12517	7.13326	8.24874	8.05248	7.36037	8.7588	7.98367	7.33939	7.56366	8.72013	8.19964	6.62648	9.11318	8.67391	8.15388	7.76404	8.27893	8.2653	7.81185	7.38657	7.34665	8.67312	8.66335	6.07122	8.83883	6.85071	8.56536	8.85734	7.81768	8.17206	9.03649	6.88869	9.40517	8.40625	6.37166	8.21807	8.05064	8.02985
FDS.H_2_muscle	-1.30988	21.533		ENSSSCG00000025284	4.02301	6.85181	8.00655	7.19365	6.77019	3.09146	4.53978	6.94535	5.20795	7.1329	6.94529	5.15827	7.67376	6.82785	6.24651	4.24753	7.48383	7.09415	4.46948	7.54964	7.34318	7.10127	6.36395	7.0649	6.99749	5.13092	5.61444	5.04562	7.43748	7.32365	3.68329	7.77376	4.73444	6.89933	7.71322	6.66668	6.94505	7.70096	4.77626	7.67547	6.77483	3.79263	6.86819	6.82912	7.04507
FDS.H_3_muscle	-5.26055	20.5435		ENSSSCG00000027085	4.54811	5.6711	7.62829	6.36071	5.63075	4.50652	4.79841	5.9535	4.57814	6.07433	5.87435	6.34591	6.55189	5.74559	5.16806	4.60654	6.52788	6.01062	4.07273	7.04333	6.60507	5.97897	5.8757	6.12592	6.17936	6.03571	5.83426	4.88689	6.41286	6.32498	3.93659	6.58584	4.41065	7.12954	6.76431	5.50251	5.93494	6.92697	4.34209	7.50857	6.08321	4.15551	6.0835	5.82025	5.99465
GAS.L_1_muscle	3.80247	-3.59629		ENSSSCG00000029034	7.30167	8.45915	10.0994	9.42574	8.64692	7.03213	8.21653	8.99429	8.68435	9.05922	8.90584	8.59525	9.37092	8.81189	8.0798	7.48154	9.2454	9.14548	7.48882	9.42676	9.08122	9.0171	8.37486	9.2164	9.22905	8.80226	9.0659	8.0104	9.56154	9.02096	6.89086	9.36712	7.58169	9.91767	9.55671	8.51764	9.02523	9.48103	7.72623	10.1486	8.73705	7.12806	9.275	8.62304	8.94774
GAS.L_2_muscle	5.10776	-5.10441		ENSSSCG00000030318	4.07798	5.39172	6.54972	5.76092	4.99813	3.65996	4.65707	5.24056	3.79439	5.54607	5.70367	4.24668	5.95242	5.07722	4.47732	5.52247	5.90664	5.51416	4.89376	6.07248	5.79345	5.65003	6.02893	5.93662	5.39128	4.56679	5.00068	5.38595	5.64657	5.79637	3.24111	6.0017	5.0106	5.57868	6.02603	5.36018	5.32463	6.06134	5.00596	5.93484	5.62137	3.59402	5.27394	5.57549	5.63243
GAS.L_3_muscle	7.98922	-21.8709		ENSSSCG00000030328	5.83317	6.7266	8.05802	7.12687	6.72869	5.32131	5.48588	6.83668	6.61281	6.97617	6.88996	6.78039	7.63954	6.73403	6.26901	6.18251	7.40115	7.0567	5.58042	7.66217	7.25848	6.95101	6.65854	7.05709	6.89127	6.61784	7.46492	6.0775	7.38388	7.35062	5.83008	7.57575	5.75	7.46427	7.70588	6.73688	6.97921	7.63076	5.95702	7.79617	7.1418	5.87262	6.96359	6.93487	6.83086
GAS.M_1_muscle	14.9551	14.8513		ENSSSCG00000031913	7.00513	7.33328	9.10984	8.07097	7.26817	5.86419	6.52195	7.38761	8.96743	7.83325	7.77985	7.89699	8.51974	7.30025	6.81216	7.50923	8.26448	7.74016	6.5335	8.77737	8.40905	7.85086	8.18274	7.80825	7.55085	7.52185	7.24731	7.21957	8.17991	8.19166	6.6582	8.38458	6.80343	8.404	8.64108	7.41982	7.70695	8.56656	7.06489	9.00379	7.94306	7.01373	7.17934	7.93276	7.75706
GAS.M_2_muscle	18.5676	11.6054		ENSSSCG00000032081	5.04561	6.15628	7.60698	6.62039	6.09741	4.72959	5.19369	6.30051	7.49175	6.55908	6.39197	6.09304	7.13959	6.1371	5.57807	5.38711	6.97296	6.47684	4.77266	7.29476	6.97951	6.34661	6.01621	6.45532	6.41422	5.98419	6.53992	5.41553	6.9468	6.84888	4.59415	7.05031	5.15598	6.67267	7.27084	6.06238	6.32535	7.31402	5.23623	7.50943	6.37261	4.84055	6.17793	6.28932	6.40004
GAS.M_3_muscle	-3.88602	21.1113		ENSSSCG00000032390	4.00277	5.80612	6.9459	6.19973	5.93435	4.55775	4.59819	6.19793	4.68669	6.10058	6.03241	4.8456	6.3183	5.85325	5.39548	4.13491	6.33662	6.05006	3.72541	6.44091	6.22773	6.10504	5.09909	6.18726	6.17932	4.88097	4.76065	4.37067	6.16762	6.14917	3.18668	6.48458	3.88673	6.43049	6.50612	5.79336	5.96691	6.48708	3.76837	6.74967	5.96751	3.72716	6.04485	5.77578	6.05182
GM_1_muscle	7.45604	-12.074		ENSSSCG00000032999	2.36591	2.80734	3.61519	2.69304	2.37221	2.15834	1.8508	2.40761	2.77973	2.68663	2.59357	3.56126	3.25497	2.48869	2.35734	2.39726	3.17436	2.71281	2.20136	3.3313	2.96081	2.91223	2.35643	2.677	2.35274	2.59478	3.25671	2.57762	2.80364	3.06208	1.86989	3.06113	2.21986	3.54687	3.28965	2.61945	2.60457	3.23764	2.2482	2.89049	3.02595	1.86633	2.33158	2.79958	2.71298
GM_2_muscle	4.84609	-3.85599		ENSSSCG00000034655	4.14088	4.17019	6.11334	4.98757	4.23819	3.72481	3.70498	4.43925	3.92623	4.61094	4.49396	4.67691	4.58593	3.97655	3.64936	3.25852	4.604	4.31824	3.2547	5.0631	4.77165	4.67127	4.83556	4.72849	4.56477	4.01513	4.15688	3.80954	4.77145	4.53516	2.40936	4.68075	3.39959	5.75618	4.99369	4.02799	4.41019	5.11997	3.48867	5.68161	4.6524	3.55816	4.74051	4.22397	4.50214
GM_3_muscle	11.0278	-15.9394		ENSSSCG00000035727	3.79462	3.87835	4.91676	4.13747	3.8272	3.02672	3.43216	3.93191	4.77983	3.99886	4.0328	4.72432	4.50895	3.87965	3.47831	4.54431	4.41373	4.10043	4.46413	4.31992	4.31375	4.06859	4.70364	4.12831	3.99616	4.15365	5.20692	4.93759	4.27187	4.28397	3.37359	4.48934	4.52597	4.40593	4.59977	3.99247	4.04373	4.43974	4.47142	4.72106	4.21102	3.74038	4.28303	4.05391	4.10556
GRA_1_muscle	-2.74695	18.3219		ENSSSCG00000036789	2.59895	7.30407	9.46272	8.11897	7.43473	1.90942	1.57143	7.45373	2.94463	7.81827	7.61206	2.80664	8.48398	7.56139	6.89743	2.18197	8.33003	7.73703	2.44393	8.57678	8.41233	7.64892	2.6554	7.81074	7.83332	2.99606	3.70487	2.73321	8.22418	8.21296	2.74505	8.505	2.82751	8.23331	8.52647	7.34467	7.59221	8.48106	2.8925	9.01065	8.08213	2.77597	7.4399	7.80838	7.63227
GRA_2_muscle	10.924	22.0683		ENSSSCG00000037077	3.69698	2.37142	2.98102	2.07343	2.16667	2.28446	2.90246	2.23788	2.83838	2.28086	2.48132	2.82477	3.19027	2.11001	2.03571	4.59451	2.77754	2.34091	3.75853	2.77571	2.80016	2.38898	5.08156	2.15864	1.92707	4.06247	6.57941	4.42045	2.40014	2.70556	3.32189	2.81487	4.41878	2.7959	3.14653	2.42414	2.38084	2.94521	4.41218	2.96967	2.63943	3.32799	2.34993	2.71366	2.50062
GRA_3_muscle	-5.94593	21.6685		ENSSSCG00000037455	4.71851	6.70195	7.77971	7.32594	6.61193	4.53521	4.71348	6.93714	5.26809	7.17882	7.06142	5.63753	7.36776	6.86916	6.25596	4.18443	7.19778	7.25078	4.63	7.39444	7.06697	7.02856	5.4887	7.23114	7.09028	5.64295	5.36342	5.2656	7.48594	7.01099	4.0458	7.34362	4.93498	6.93513	7.48455	6.63031	7.08342	7.37655	5.01294	7.5195	6.75688	3.9477	7.14975	6.61224	7.07899
ISP_1_muscle	17.215	-4.27381		ENSSSCG00000037792	2.87967	6.86021	8.35182	7.60468	6.93157	2.82659	3.62644	7.31364	1.91878	7.43249	7.33806	3.40208	7.55993	7.07927	6.35864	4.54738	7.89507	7.25877	3.91967	7.80256	7.77423	7.32147	5.82603	7.41556	7.56795	3.18344	0.862352	4.53742	7.82476	7.49346	2.25436	8.03905	3.87941	7.93645	7.81559	6.9325	7.21575	7.89835	3.95353	8.38183	7.01092	2.80737	7.00756	7.32913	7.25394
ISP_2_muscle	6.20353	6.2372		ENSSSCG00000037869	6.82376	7.57235	9.49962	8.40364	7.56593	5.46218	6.69868	7.70959	7.56511	7.88751	7.83942	8.13156	8.93098	7.70346	7.10901	7.10136	8.6733	8.15238	6.28085	9.05081	8.63124	7.96847	7.70352	8.03632	7.9798	7.75422	8.28615	6.98076	8.51818	8.43662	6.20978	8.68917	6.29364	8.84644	8.91597	7.72296	7.98089	8.89699	6.32788	9.33016	8.37624	6.49556	7.41284	7.98643	7.82059
ISP_3_muscle	16.5868	14.7372		ENSSSCG00000038006	2.68005	1.06434	2.82193	0.984094	1.35374	3.88896	1.8472	1.18101	6.16404	1.1428	1.34705	4.5863	1.45226	1.24526	1.21842	0.309951	1.27276	1.29613	3.89491	1.56553	1.35763	1.64266	3.07658	0.964148	1.01061	2.28654	5.39091	5.17134	1.20933	1.45591	2.09845	1.18918	4.49803	2.277	1.70316	1.04085	1.43454	1.75612	4.26	2.9542	1.50112	2.19637	1.43241	1.43227	1.61724
LDM_1_muscle	1.2233	13.6706		ENSSSCG00000038251	5.74477	3.72473	5.35701	3.84955	3.6206	3.23219	4.89729	3.54351	7.40377	3.87405	3.84435	5.48124	4.52125	3.52853	3.69899	5.43398	4.11465	3.77364	4.07031	4.38194	4.50252	3.75075	5.35094	3.81416	3.76558	5.39903	7.26098	4.887	3.97209	4.3221	4.21543	4.43168	4.75525	5.55698	4.55487	3.69133	3.77342	4.70085	5.00063	4.5682	3.81858	4.51843	3.44621	3.98448	3.89811
LDM_2_muscle	1.83156	24.7402		ENSSSCG00000038384	5.41296	4.12867	5.768	4.41828	4.37003	1.12527	2.51147	4.72813	3.68294	4.48078	4.21744	3.31971	4.75767	4.03087	3.73377	1.98725	4.81586	3.84482	5.00526	5.12833	5.42916	4.36009	2.87895	4.34971	4.36473	2.92163	0	5.41332	4.34097	4.60144	2.68198	5.04363	5.24209	5.10794	5.03838	4.11338	4.17083	4.81306	5.5159	5.56037	4.52916	5.13688	4.62061	4.66405	4.15373
LD_1_muscle	1.71793	-4.36793		ENSSSCG00000038826	6.38401	6.68469	8.37625	7.25217	6.57902	6.62037	5.8733	6.67686	7.29854	6.95904	6.84469	7.00986	7.89162	6.74617	6.27068	6.46294	7.72451	7.06886	5.72558	8.02289	7.72568	7.00035	7.16474	7.09516	6.93918	7.31692	7.0213	6.37094	7.47938	7.59206	6.02686	7.7609	5.82057	7.98396	7.87956	6.7143	6.95236	7.99269	5.93513	8.29023	7.29861	6.39754	6.75361	7.07033	6.82917
LD_2_muscle	8.17759	-20.581		ENSSSCG00000039265	4.62806	2.83359	3.6795	3.06769	2.7633	3.85349	4.4957	3.08198	4.9165	2.8737	3.07917	5.41067	3.28061	2.80964	2.63866	4.53992	3.22143	2.89841	4.56189	3.339	3.23771	3.12727	5.51463	2.99244	2.87764	5.46699	5.2235	5.13222	3.08137	3.12161	4.16171	3.168	4.60366	3.6486	3.48198	2.98038	3.15318	3.41573	4.72402	3.61466	3.12864	4.41788	3.04405	3.13608	3.10029
LIN_1_muscle	-0.382943	-31.8541		ENSSSCG00000039494	4.24048	4.90339	6.33929	5.49613	4.70817	3.5429	3.89346	5.00869	4.13939	5.29158	5.16809	5.04111	5.26189	4.86241	4.35071	4.88786	5.255	5.08159	4.09193	5.74654	5.40857	5.15572	5.01047	5.3625	5.23307	4.7015	5.16511	4.54343	5.4169	5.0821	3.54337	5.41346	4.15428	5.74407	5.44362	4.8938	5.09171	5.62905	4.1968	6.37602	5.19362	3.92773	5.12955	4.75485	5.18283
LIN_2_muscle	-0.833328	-32.1258		ENSSSCG00000039782	4.46248	4.24325	5.26259	4.52509	4.10229	3.28298	3.56791	4.15706	4.14812	4.2805	4.1812	4.72538	4.87015	4.21733	3.82777	4.47594	4.66407	4.43475	4.26824	4.6621	4.68794	4.40634	4.68115	4.43888	4.20419	4.80112	5.3472	4.6854	4.54681	4.76729	4.05981	4.90569	4.32995	4.83574	4.97244	4.17654	4.3159	4.73912	4.4428	4.98739	4.40937	4.25062	4.42886	4.47698	4.26563
MAS_1_muscle	7.36573	-19.7677		ENSSSCG00000040325	6.07156	6.80307	8.34121	7.315	6.83409	4.22922	5.5624	7.05804	5.60895	7.08927	7.05491	6.63394	7.73304	6.91797	6.43619	6.332	7.65238	7.10792	5.65373	7.9372	7.76452	7.14693	6.91031	7.14732	7.16779	6.67185	5.9808	6.36278	7.50834	7.53042	5.63976	7.85431	6.03675	7.9366	7.80735	6.88536	7.02667	7.90458	6.10401	8.15376	7.3452	5.75502	6.90335	7.06487	7.05556
MAS_2_muscle	2.66013	-31.1269		ENSSSCG00000001790	0	0	0	0.284532	0	0	0	0.458931	0	0	0.403878	0	0	0	0.158707	0.644524	0	0	0	0	0	0.293758	0	0	0.221798	0	0	0	0	0	0	0	0	0	0	0.338594	0.367441	0	0	0	0	0.376098	0.769958	0	0
OEA_1_muscle	13.949	-17.813		ENSSSCG00000033995	0	0	0	0	0.108078	0	0	0.0852676	0.841922	0	0	0	0	0.0952327	0.095627	0	0	0	0	0	0.132118	0	0	0	0	0	0	0	0	0	0	0	0	0.170139	0.127297	0	0	0.174353	0	0	0	0	0.483853	0	0
OEA_2_muscle	9.82914	-20.5837
OEA_3_muscle	13.2422	-17.8802
PM_1_muscle	7.49517	-11.5054
PM_2_muscle	1.67654	-31.8381
PM_3_muscle	3.21162	-13.8612
PP_1_muscle	19.4816	-2.2981
PP_2_muscle	4.88651	9.95056
PP_3_muscle	19.0083	16.5487
PS_1_muscle	3.17768	-3.10571
PS_2_muscle	8.13676	-20.8367
RA_1_muscle	14.5566	-17.7196
RA_2_muscle	6.37789	1.04826
RA_3_muscle	0.411315	22.2266
RF_1_muscle	-0.097009	17.1891
RF_2_muscle	19.2293	5.49016
RF_3_muscle	10.3463	22.6205
RHO_1_muscle	2.41098	13.7906
RHO_2_muscle	4.97919	-2.39539
SAR_1_muscle	-2.64324	18.1993
SAR_2_muscle	4.46491	22.8218
SAR_3_muscle	16.836	15.7216
SM_1_muscle	2.35122	13.9823
SM_2_muscle	5.76329	-10.3887
SM_3_muscle	11.1633	-15.7364
SOL_1_muscle	7.01164	-15.4643
SOL_2_muscle	1.81639	-31.7824
SOL_3_muscle	6.88594	-16.0685
SP_1_muscle	22.8766	-2.44496
SP_2_muscle	4.32589	5.11473
SP_3_muscle	22.192	13.5472
SSP_1_muscle	18.4069	-3.93633
SSP_2_muscle	1.98066	2.39788
SSP_3_muscle	21.6953	12.7851
ST_1_muscle	7.39322	-14.0289
ST_2_muscle	5.52021	-10.5483
ST_3_muscle	-0.160062	-33.5488
SUB_1_muscle	20.1746	-4.86664
SUB_2_muscle	1.99228	2.79106
SUB_3_muscle	-0.0413086	27.9293
TA_1_muscle	2.50802	-4.30103
TA_2_muscle	9.44236	-20.6759
TA_3_muscle	11.6037	-14.039
TB.LA_1_muscle	8.77276	-10.7687
TB.LA_2_muscle	6.99982	-9.12411
TB.LO_1_muscle	16.7281	-7.19221
TB.LO_2_muscle	17.8835	-7.61208
TB.LO_3_muscle	16.0445	13.8812
TB.M_1_muscle	16.5248	-5.31352
TB.M_2_muscle	9.82451	-10.2386
TB.M_3_muscle	19.6509	-8.64105
TFL_1_muscle	-0.553803	17.03
TFL_2_muscle	4.75665	23.0615
TFL_3_muscle	0.487219	27.2858
TIC_1_muscle	15.4029	10.3546
TIC_2_muscle	19.1012	7.51708
TIC_3_muscle	-0.654841	22.8766
TM_1_muscle	18.2028	-3.49408
TM_2_muscle	4.05128	7.07038
TM_3_muscle	16.8031	14.0005
TRC_1_muscle	2.0197	-4.62133
TRC_2_muscle	6.80346	-8.80645
VI_1_muscle	-1.91212	1.32967
VI_2_muscle	19.2278	5.50243
VI_3_muscle	-1.54799	23.6743
VL_1_muscle	2.92562	16.3126
VL_2_muscle	19.1102	-6.92759
VL_3_muscle	1.34681	23.7152
VM_1_muscle	2.95543	16.4247
VM_2_muscle	17.1634	7.85644
VM_3_muscle	19.3074	-8.19127
Cerebrum_1_Cerebrum	-34.5093	-5.73117
Cerebrum_2_Cerebrum	-33.9995	-7.91359
Cerebrum_3_Cerebrum	-33.3991	-7.60896
Cerebellum_1_Cerebellum	-34.1557	-5.84569
Cerebellum_2_Cerebellum	-32.7092	-7.31588
Cerebellum_3_Cerebellum	-33.6913	-6.41016
Colon_1_Colon	-17.8821	10.896
Colon_2_Colon	-16.8457	8.9303
Colon_3_Colon	-17.7674	10.5446
Kidney_1_Kidney	-31.1044	-3.28738
Kidney_2_Kidney	-31.3047	-3.6287
Kidney_3_Kidney	-31.5601	-4.14927
Left_Atrium_1_heart	-4.11845	-29.3941
Left_Atrium_3_heart	3.27428	-11.9164
Left_Ventricle_1_heart	-1.42101	-27.7209
Left_Ventricle_2_heart	0.316419	-27.7745
Left_Ventricle_3_heart	-0.672846	-27.7142
Liver_1_Liver	-22.2464	8.0267
Liver_2_Liver	-22.5757	7.70031
Liver_3_Liver	-22.8827	7.34106
Lung_1_Lung	-12.6256	-9.19038
Lung_2_Lung	-12.7701	-8.37098
Lung_3_Lung	-13.6365	-4.63302
Ovary_1_Ovary	-12.1937	-9.72205
Ovary_2_Ovary	-14.9247	-3.03765
Ovary_3_Ovary	-13.8714	-3.74435
PEIC_1_PEIC	-17.4092	14.0816
PK15_1_PK15	-17.4043	14.0361
Retina_1_Retina	-13.4098	-13.6166
Retina_2_Retina	-13.4117	-13.6042
Right_Atrium_1_heart	-4.21102	-29.2827
Right_Atrium_2_heart	-2.57664	-31.7231
Right_Atrium_3_heart	-4.30681	-30.4198
Right_Ventricle_1_heart	-1.97185	-28.1079
Right_Ventricle_2_heart	0.816162	-27.7999
Right_Ventricle_3_heart	1.03541	-27.209
Small_Intestine_1_Small_Intestine	-16.9918	8.13109
Small_Intestine_2_Small_Intestine	-16.7742	7.90869
Small_Intestine_3_Small_Intestine	-17.5051	9.0154
Spleen_1_Spleen	-13.38	-10.6641
Spleen_2_Spleen	-13.0524	-7.06516
Spleen_3_Spleen	-13.3012	-5.62137
Stomach_1_Stomach	-16.4635	6.77679
Testis_1_Testis	-23.0568	15.7756
Testis_2_Testis	-22.62	15.9355
Testis_3_Testis	-22.8014	15.8798
Uterus_1_Uterus	-12.4975	-10.6411
Uterus_2_Uterus	-11.9399	-10.6303
Uterus_3_Uterus	-13.5475	-3.42508
[truncated: 27 more columns]

## Sheet: e
Figure 5e
Left panel, t-SNE plot				Right panel, boxplot
	Dim1	Dim2			Ovary_Ovary	SAR_muscle	MAS_muscle	SSP_muscle	EDL.H_muscle	Retina_Retina	Stomach_Stomach	TIC_muscle	Testis_Testis	SUB_muscle	DSP_muscle	Cerebrum_Cerebrum	PS_muscle	ADD_muscle	GRA_muscle	Liver_Liver	TRC_muscle	SP_muscle	MAD_adipose	PM_muscle	BB_muscle	FDP.F_muscle	Kidney_Kidney	ISP_muscle	VI_muscle	Colon_Colon	PEIC_PEIC	RAD_adipose	TB.M_muscle	SM_muscle	Spleen_Spleen	TB.LA_muscle	ULB_adipose	Left_Atrium_heart	LD_muscle	TFL_muscle	PP_muscle	ST_muscle	ASA_adipose	LIN_muscle	RA_muscle	Lung_Lung	GAS.M_muscle	RHO_muscle	DAP_muscle
ASA_1_adipose	-24.1491	6.00963		ENSSSCG00000000031	2.36332	1.86398	2.49891	2.11647	1.84185	2.20102	1.54893	1.88999	3.12705	1.8125	1.92606	3.26348	2.1289	1.98025	1.76853	2.02353	1.83852	1.86892	2.39564	2.13043	1.81622	1.9288	2.97144	1.99007	2.03537	2.342	4.02459	2.7174	1.69244	1.73647	1.8502	2.07242	2.51975	1.91254	2.22491	2.02797	2.0061	1.93924	2.31362	2.01826	1.93512	2.14238	2.62096	1.87495	2.231
ASA_3_adipose	-26.2535	3.76517		ENSSSCG00000001000	2.59931	2.54521	4.17666	3.27905	2.50594	1.39524	1.73682	2.79196	2.98541	3.06209	2.8188	2.53144	3.33342	2.50308	2.12066	4.60447	3.42347	2.916	2.60921	3.47189	3.36396	2.96749	4.54036	2.97393	3.10811	3.49893	4.53032	3.37306	3.22884	2.85023	2.79611	3.29419	3.01391	3.98814	3.52171	2.4566	2.89151	3.56342	3.01237	4.38472	3.10717	2.52799	3.05828	2.96029	2.99618
GOM_1_adipose	-25.7563	7.40854		ENSSSCG00000001862	5.94692	6.47047	8.1784	7.31358	6.18832	4.14445	5.69519	6.57324	5.52907	6.90874	6.7178	5.66043	7.73078	6.7931	6.10023	7.60887	7.60722	6.99699	5.7459	7.81853	7.39352	6.6779	7.41141	7.01658	7.02356	6.79025	7.57723	6.43671	7.24999	7.39461	5.44872	7.50262	6.01385	7.64596	7.74291	6.50369	6.95659	7.67493	6.00853	7.88706	7.21061	5.59017	6.8731	6.85463	6.78942
GOM_2_adipose	-25.1889	9.15959		ENSSSCG00000003229	4.93359	5.30048	7.63966	6.60774	5.43818	5.18044	4.78785	5.79229	5.1046	5.97271	5.9588	5.90366	6.42504	5.61957	4.94286	7.35023	6.47095	6.1828	5.63002	6.63752	6.12885	5.70168	6.47077	6.25318	6.1726	5.57939	6.14006	6.34819	6.38595	6.1994	4.32472	6.34479	5.90893	6.68508	6.63479	5.544	5.94128	6.60669	5.83906	7.05311	6.25903	4.51076	6.47387	5.91305	5.94645
GOM_3_adipose	-26.9726	7.39597		ENSSSCG00000003776	5.76328	7.39144	9.69107	7.98754	7.49815	2.84104	5.16732	7.59894	5.47469	7.57463	7.51711	4.8155	8.46088	7.34074	6.94646	7.66277	8.25904	7.60738	5.20098	8.55206	8.72288	7.78239	8.59528	7.84991	7.86305	6.52159	6.9454	6.15419	7.88637	7.9836	5.17062	8.65315	5.91258	8.05237	8.53527	7.12925	7.33314	8.69324	5.8029	8.6024	6.95645	5.28444	7.3934	7.6118	7.60742
ILB_1_adipose	-23.4002	4.27649		ENSSSCG00000003851	2.63532	2.15752	3.93742	3.16745	2.08443	1.32233	2.25822	2.3874	3.53356	2.81981	2.6358	2.04479	2.71404	2.19648	1.85855	4.65813	3.00745	2.80736	2.65352	3.43541	2.94486	2.51097	3.09933	2.86006	2.88239	3.52731	3.21552	3.45052	3.06005	2.42439	1.79302	2.6448	3.27673	2.56794	2.96403	2.07424	2.58289	3.25428	3.25749	3.70566	2.91159	2.14108	2.91263	2.5115	2.75084
ILB_2_adipose	-22.922	5.22947		ENSSSCG00000003854	3.52953	3.64137	5.56342	4.03546	3.63875	0.740612	4.1888	3.80113	4.54646	4.1052	4.25319	2.02104	4.28695	3.28391	3.04599	7.11727	4.53244	3.75422	4.96283	4.29529	4.41796	4.14375	7.29121	4.04842	3.67472	4.70342	3.60975	5.64226	4.05996	3.78227	1.78047	4.33407	5.49364	4.21554	4.71321	3.58104	3.88353	4.50404	5.46181	5.28526	3.92319	2.66968	3.87219	4.14208	4.32177
ILB_3_adipose	-25.298	3.53928		ENSSSCG00000004216	3.00715	2.30479	3.88916	2.62171	2.18147	1.9644	2.54498	2.4067	3.60509	2.73059	2.691	3.94452	3.31206	2.02089	2.23901	3.93178	3.42355	2.62436	5.0233	3.28753	3.16415	2.64351	4.00604	2.48828	2.45022	4.63224	4.47392	5.75131	2.66995	2.90014	2.92856	2.98294	5.20043	3.49167	3.7292	2.56734	2.58818	3.38792	5.01936	3.49092	3.06153	3.24104	2.25419	2.98299	2.69687
MAD_1_adipose	-25.1261	10.2051		ENSSSCG00000004510	4.13587	4.49739	6.79486	5.88497	4.32916	1.68425	3.34639	4.64311	3.95833	5.22961	5.02222	3.60752	5.8705	4.66273	4.04842	9.28533	5.93419	5.21548	5.3733	6.11	5.91199	4.89161	6.65015	5.3713	5.361	5.85986	3.38198	6.37423	5.51164	5.34375	3.84461	5.67913	6.1064	7.50284	5.90871	4.47489	5.13683	6.15912	5.88468	6.4449	5.37545	3.85411	5.18327	5.07227	5.08206
MAD_3_adipose	-26.4525	6.80206		ENSSSCG00000004774	5.00298	4.43191	6.11919	4.90049	4.12063	2.8975	4.49096	4.1099	7.60319	4.71577	4.61691	5.30729	5.70795	4.42997	4.0354	6.83548	5.50317	4.64367	5.13019	5.14442	5.30851	4.53091	5.56568	4.76638	4.50458	5.22143	5.05372	5.70204	4.94443	5.16559	4.25979	5.36687	5.64759	6.47657	5.46076	4.70056	4.58169	5.36196	5.67475	5.39533	4.80172	4.45276	4.35095	4.91585	4.78808
RAD_2_adipose	-24.4896	6.70054		ENSSSCG00000005671	2.91207	6.05891	6.35474	6.04222	5.62572	1.48077	3.65076	5.56411	6.19968	6.01038	5.88306	3.85855	7.04583	6.09984	5.65716	3.25889	6.46869	6.38538	3.99183	6.29566	6.15054	6.03476	4.30574	6.05565	5.75916	4.26667	5.33867	4.9092	6.56002	6.48405	2.4149	6.69894	4.94461	4.37111	6.66699	6.0941	5.96496	6.30659	5.28576	5.69607	5.77842	2.65337	5.46887	6.2188	5.95762
RAD_3_adipose	-28.1911	6.94566		ENSSSCG00000006126	5.20722	4.23186	6.65814	5.11118	4.04085	1.65194	4.6193	4.34325	4.86883	4.64362	4.62326	4.4692	5.57546	4.27423	3.80949	7.51378	5.61812	4.64997	4.932	5.74381	5.48274	4.62585	6.63431	4.79588	4.7833	5.43054	4.20477	5.68693	4.97976	5.07682	4.24727	5.41553	5.54957	5.70783	5.80035	4.24024	4.72109	5.77047	5.56971	5.99506	5.37226	4.92488	4.6949	4.88708	4.77277
ULB_1_adipose	-25.0838	8.93438		ENSSSCG00000008569	5.97138	5.82644	8.16432	6.87776	5.93312	2.74402	5.43673	6.07565	6.70218	6.37945	6.12712	6.17564	6.86254	5.92161	5.42441	6.11148	7.0177	6.3334	5.86229	7.32299	7.03417	6.26914	6.84577	6.41433	6.53601	6.59176	6.76502	6.70623	6.70227	6.67833	5.40411	6.68263	6.37527	8.2908	7.08829	5.73413	6.29628	7.44507	6.24644	8.2511	6.86168	5.5354	6.40507	6.30212	6.31422
ULB_2_adipose	-23.3473	5.43425		ENSSSCG00000008571	5.52258	5.64128	7.54655	6.60235	5.6296	2.93094	5.10765	5.69999	6.29529	6.0603	5.89408	5.24602	6.67716	5.77961	5.26925	5.3202	6.77725	6.15422	5.47901	6.68443	6.5663	6.04668	5.79072	6.19515	6.21087	6.08613	6.44052	6.08097	6.43274	6.38498	4.55937	6.54992	5.79638	6.90894	6.80352	5.56145	6.04402	6.77603	5.8448	7.20453	6.31388	5.14679	6.20625	6.22111	6.00738
ULB_3_adipose	-25.889	3.69236		ENSSSCG00000008877	4.29011	5.50925	7.12969	6.3407	5.37286	2.59389	4.11969	5.49446	4.42402	6.0624	5.76458	4.29178	6.14152	5.36608	5.00643	5.31526	6.4293	5.79696	5.12563	6.34912	6.22112	5.90475	5.43952	6.05961	5.96765	5.16982	5.41819	5.95238	6.16553	6.00302	3.21064	6.18938	5.61688	5.74176	6.3564	5.28893	5.78876	6.56561	5.45536	6.87211	5.99983	3.81577	5.68486	5.78071	5.87488
ADD_1_muscle	8.84388	-20.618		ENSSSCG00000009150	4.12252	4.42628	6.28908	5.68257	4.38819	1.37407	3.98304	4.58098	3.94813	5.05161	5.03919	3.30736	5.65735	4.58493	4.10691	5.70736	5.79559	5.17556	5.6848	5.66123	5.49419	4.85558	6.20221	5.22813	5.02439	5.2084	5.02392	6.37703	5.49976	5.22309	3.76232	5.48229	6.1013	5.77467	5.87106	4.54092	5.15908	5.76725	6.28419	5.99019	5.68565	4.10629	5.12409	5.12929	5.16517
ADD_2_muscle	0.458	-22.822		ENSSSCG00000009591	4.28828	4.14308	5.05202	4.62141	4.10931	3.75627	3.86106	4.10939	4.94163	4.12596	4.23286	5.43251	4.81573	4.15566	3.84297	4.68247	4.80619	4.39645	5.29576	4.96796	4.77136	4.36098	6.13621	4.24618	4.08638	4.65897	3.69209	6.06656	4.54135	4.86048	3.66061	4.75655	5.84017	4.33677	4.91383	4.36294	4.29879	5.00886	5.78686	4.87244	4.71207	4.04319	4.51703	4.69243	4.39658
ADD_3_muscle	-14.6338	-21.0298		ENSSSCG00000009836	2.82806	2.25974	3.49605	2.72008	2.28909	1.85377	2.41034	2.46054	3.30151	2.41597	2.35357	3.20179	3.20666	2.38474	1.90338	3.30189	2.98394	2.5293	2.99419	3.28503	3.03215	2.5549	4.45093	2.48308	2.49636	3.1941	3.34355	3.53437	2.93808	2.96783	2.34942	3.05856	3.47163	3.7412	3.16232	2.25361	2.43882	3.25448	3.4816	3.39403	2.89883	2.38674	2.69686	2.82145	2.46199
BB_1_muscle	15.2237	12.0762		ENSSSCG00000009916	4.86	5.02794	6.82786	5.70178	4.80475	2.8518	5.41596	4.89457	5.01549	5.39182	5.14296	4.8432	6.01623	5.15182	4.52811	6.36925	5.96932	5.33095	5.07397	5.94985	5.94454	5.20831	6.19453	5.38301	5.4053	6.95249	6.12379	5.79826	5.80921	5.65883	4.36848	5.79776	5.3232	5.07188	6.01037	4.91234	5.17126	6.01183	5.41039	6.71883	5.54087	4.76781	5.28242	5.28488	5.23257
BB_2_muscle	19.4565	-3.90864		ENSSSCG00000011250	2.7222	1.98624	2.77449	2.14939	1.81765	2.05812	2.24184	2.22316	3.0233	1.94517	2.83507	3.17502	3.23845	1.85332	2.00455	5.9222	3.27701	2.49353	6.08044	2.47684	2.38053	1.94953	5.69838	2.22389	1.7417	3.57825	3.45864	6.79488	2.30614	2.90754	2.43218	2.79921	6.31011	2.82961	3.75242	2.6714	2.88953	2.87085	6.20471	2.3828	2.40742	2.68997	2.18395	3.38625	2.88654
BF_1_muscle	12.5649	-5.92406		ENSSSCG00000011629	3.31475	2.46189	3.72582	2.65948	2.23828	1.36281	2.96643	2.42993	3.24439	2.55136	2.50464	3.85998	3.11947	2.08649	2.17614	5.67444	2.93062	2.59044	3.49479	3.11717	3.03704	2.66817	5.35212	2.49069	2.3114	3.99886	2.42787	3.9731	2.5462	2.92099	3.41151	2.95548	4.06213	4.37857	3.22454	2.43755	2.55629	3.11369	4.13198	3.52006	3.09675	3.37063	2.47403	2.85272	2.4941
BF_2_muscle	-2.04729	-15.4995		ENSSSCG00000011632	2.80307	1.39301	2.46924	1.43376	1.3441	1.55827	2.24489	1.52203	2.98306	1.39583	1.46553	3.06126	2.01245	1.26344	1.15465	2.37923	1.74747	1.45828	2.6355	2.00782	1.94499	1.5418	3.39465	1.34518	1.22813	3.11057	2.10635	3.0595	1.6107	1.82294	2.07721	1.79618	3.14727	2.75641	2.08422	1.47493	1.51502	2.03304	3.26771	2.25942	1.81224	2.45949	1.50406	1.87108	1.57805
BF_3_muscle	-2.30474	-5.25088		ENSSSCG00000012779	1.85311	1.72481	2.45258	1.89958	1.73157	0.434185	1.19787	1.73978	2.45529	1.84897	1.69428	1.10424	1.9151	1.65566	1.37177	1.09353	1.8959	1.86386	1.92017	1.72043	1.96478	1.91792	1.20536	1.7755	1.70902	2.17297	2.33942	2.22121	1.94684	1.6962	1.74279	1.98452	2.15543	1.642	2.02678	1.67532	1.7263	1.90058	2.22306	1.90416	1.81684	1.71009	1.97624	1.7263	1.75594
BRA_1_muscle	11.675	-5.09746		ENSSSCG00000012880	3.61007	1.16022	1.43934	1.3866	0.869952	3.31417	2.70377	1.18671	4.89869	1.32013	1.18214	4.11839	1.50101	1.16717	1.12193	3.17486	1.28753	1.2128	2.88605	1.62209	1.3792	1.30149	4.12444	1.22286	1.22771	4.12161	5.65188	3.47889	1.25515	1.44838	2.68632	1.0761	2.91452	1.49047	1.4148	1.04639	1.23686	1.66981	3.20162	2.27845	1.22586	2.44865	1.34626	1.29889	1.27171
BRA_2_muscle	-4.42985	-26.9392		ENSSSCG00000013729	3.85812	4.51602	5.03928	4.32274	4.21407	2.58131	3.86017	4.12898	4.48145	4.33285	4.37021	4.16273	4.71807	4.15477	3.81902	5.75171	4.60188	4.23053	4.64793	4.63118	4.66684	4.37378	5.71002	4.40332	4.03344	4.12401	4.32754	5.15881	4.42406	4.4329	3.59662	4.58862	4.98471	4.82839	4.67295	4.54692	4.20304	4.76666	4.94812	4.70196	4.33532	3.49283	4.09049	4.40516	4.6431
BRA_3_muscle	0.271279	-1.51433		ENSSSCG00000016049	4.21262	3.67026	5.16551	3.91384	3.46808	2.46904	3.42573	3.66417	4.0932	3.78872	3.75293	4.32837	4.60435	3.52588	3.24509	5.01477	4.44409	3.70689	3.51955	4.62394	4.42507	3.7449	5.41409	3.70486	3.63286	4.37299	4.36065	4.34281	3.88402	4.37421	3.14227	4.41185	3.98536	5.65397	4.51712	3.67887	3.60577	4.57017	3.77667	4.70034	3.91439	3.73798	3.60109	3.82999	3.82586
DAP_1_muscle	10.2357	-5.08684		ENSSSCG00000016156	4.2215	4.01756	6.88457	5.77864	4.19226	0.915764	3.0635	4.53387	3.94348	4.91878	4.77816	4.19454	5.23001	4.40751	3.72314	5.23629	5.80504	4.97701	4.63621	5.7984	5.26535	4.61139	6.05445	5.22296	5.29134	4.29701	4.61653	5.42022	5.23036	4.83799	3.52117	5.1015	5.44431	5.9512	5.69071	4.07787	5.05573	5.77363	4.97696	5.69845	5.8543	3.6484	5.33923	5.09601	4.98208
DAP_2_muscle	-0.911019	-18.1781		ENSSSCG00000016823	2.08308	2.21159	2.74193	2.06285	1.84528	0.334679	1.00935	1.85107	0.191185	2.01394	1.90762	0.712491	2.51552	1.71275	2.02172	0.392024	1.90724	1.99861	1.24663	2.00158	2.7102	2.22351	1.09462	1.8235	1.62716	2.39784	0.115033	1.33163	1.62775	1.75181	0.157133	1.70192	2.54253	1.36421	2.66088	2.00577	2.09491	2.10575	3.29444	2.77121	1.91608	1.06563	2.27916	2.36252	1.84425
DAP_3_muscle	0.272388	-1.60308		ENSSSCG00000017947	3.82916	5.1496	7.35483	6.45699	5.00223	2.14271	4.17903	5.4709	4.66529	5.87281	5.57288	4.19108	5.95997	5.28449	4.6315	4.07389	6.27765	5.96475	4.71871	6.58185	6.01411	5.34932	5.3891	6.0195	6.31477	5.31192	5.59694	5.30069	6.17569	5.71524	3.37409	5.87617	4.84487	5.48001	6.27592	5.01913	5.68218	6.43826	4.92109	6.93019	5.8885	3.89098	5.91839	5.47256	5.67557
DSP_1_muscle	11.46	-4.77155		ENSSSCG00000022364	2.33818	4.14401	6.42298	5.23564	4.01903	1.61822	2.32941	4.42312	4.24753	4.79546	4.37527	3.05256	4.77965	4.14653	3.54426	1.64488	4.96111	4.65382	2.6079	5.52602	5.06317	4.32838	2.86331	4.81834	4.94266	3.50367	2.32682	2.61058	4.90868	4.49482	2.43152	4.68423	2.72541	5.88658	4.89846	4.09607	4.37531	5.39673	2.81621	6.23595	5.14096	2.52854	4.89046	4.31642	4.56576
DSP_2_muscle	-3.4425	-17.7176		ENSSSCG00000026153	5.48375	6.46816	8.90259	7.52853	6.47727	3.07642	6.12085	6.70932	6.06419	7.00614	6.9772	5.3051	7.50279	6.62895	5.96871	8.04493	7.66731	7.01873	6.07614	7.93617	7.44691	6.91484	6.82603	7.23458	7.06051	6.76218	6.29166	6.81345	7.40666	7.23785	5.14411	7.41958	6.55802	7.10958	7.77389	6.44396	7.07568	7.97056	6.50384	7.79435	7.44347	5.40263	6.92466	6.92722	7.08643
DSP_3_muscle	-7.06731	-3.31799		ENSSSCG00000028620	3.3434	2.77805	3.53619	2.8324	2.53687	2.96493	3.77589	2.50142	3.14773	2.77573	2.55737	5.07523	3.38042	2.4666	2.37636	4.71809	3.21911	2.79277	3.59261	3.45845	3.33776	2.87014	4.99767	2.70857	2.56923	4.66202	4.91891	4.36561	2.94101	3.02536	2.67726	3.08029	4.28062	4.13306	3.41989	2.58402	2.6659	3.51655	4.10731	3.39311	3.05492	3.77676	2.66007	2.95015	2.69623
EDC_1_muscle	8.46938	-24.6282		ENSSSCG00000028943	3.90312	3.94291	5.76966	4.85541	3.91897	1.72701	4.6248	4.10206	4.68957	4.49632	4.58466	4.26651	4.79021	4.09626	3.67394	5.47077	4.95784	4.47747	5.03416	5.15744	4.69603	4.29633	6.12926	4.70313	4.45288	4.71721	4.14094	5.7186	4.92679	4.6894	3.76357	4.80718	5.40332	5.63495	4.92239	4.1705	4.4488	5.08389	5.54309	5.49249	4.55331	3.64892	4.48115	4.26992	4.55444
EDC_2_muscle	-4.14632	-21.9829		ENSSSCG00000031450	0.838612	0.669639	1.58695	0.985	0.583194	0.82211	0.626673	0.749543	3.27078	1.01068	0.916343	1.14931	0.646488	0.664355	0.535892	1.09167	0.820318	0.797017	1.06706	1.21916	0.717761	0.74532	1.0455	0.954419	0.910002	1.76275	1.39012	1.40449	1.02802	0.658485	0.516296	0.748289	1.20381	0.545456	0.688717	0.684032	0.765757	0.969801	0.959914	1.23543	0.697448	0.71904	0.96584	0.55844	0.952344
EDC_3_muscle	-3.77651	-2.64834		ENSSSCG00000038086	5.51806	5.56515	7.00186	6.2745	5.38909	3.54835	5.22516	5.62626	5.89408	5.83274	5.85351	5.29046	6.3862	5.71023	5.18825	8.44582	6.32642	5.8842	6.20236	6.24013	5.94895	5.7234	7.71918	6.05766	5.8653	5.99006	6.81817	6.8693	6.23989	6.23739	4.65509	6.21398	6.61404	6.70457	6.38389	5.75479	5.96885	6.34216	6.5066	6.3432	5.94731	5.19808	5.85119	5.79326	5.86592
EDL.F_1_muscle	6.41432	-20.7766		ENSSSCG00000050590	1.0879	2.82206	4.51843	3.60683	2.66522	0.358991	2.16607	2.83351	5.2384	3.43536	3.01056	0.800146	3.45053	2.9735	2.63541	0.639925	3.45062	3.20331	2.0999	3.75085	3.49906	2.97754	3.44927	2.95805	3.29286	1.88645	0	1.70763	3.65143	3.36444	1.14898	3.31141	1.71877	3.46261	3.37219	2.83927	3.00417	3.6548	1.84886	3.65249	3.57894	1.14575	3.10516	2.98429	3.17412
EDL.F_2_muscle	-0.190362	-17.1288
EDL.F_3_muscle	-1.92201	-2.82339
EDL.H_1_muscle	8.26296	-24.795
EDL.H_2_muscle	-3.81467	-23.7122
EDL.H_3_muscle	-18.0702	-19.3496
FDP.F_1_muscle	8.36014	-25.8012
FDP.F_2_muscle	-0.894115	-16.5719
FDP.F_3_muscle	-2.86703	-3.29402
FDP.H_1_muscle	7.61597	-0.872893
FDP.H_3_muscle	-13.7528	-18.133
FDS.F_1_muscle	15.5574	15.0782
FDS.F_2_muscle	-4.34127	-20.7718
FDS.H_1_muscle	9.51928	0.0423712
FDS.H_2_muscle	-4.29957	-22.3288
FDS.H_3_muscle	-18.4033	-19.5035
GAS.L_1_muscle	20.1788	-5.0465
GAS.L_2_muscle	19.4967	-4.66966
GAS.L_3_muscle	16.0882	16.6132
GAS.M_1_muscle	8.48146	-0.454965
GAS.M_2_muscle	0.489642	-9.63774
GAS.M_3_muscle	-13.5539	-17.3136
GM_1_muscle	10.9556	5.65526
GM_2_muscle	3.5748	-14.9787
GM_3_muscle	25.4066	-3.39928
GRA_1_muscle	-9.32054	-21.2367
GRA_2_muscle	-5.52879	-25.9968
GRA_3_muscle	-18.8165	-19.6589
ISP_1_muscle	12.5405	0.550866
ISP_2_muscle	-2.21679	-18.6159
ISP_3_muscle	-2.58626	-4.29554
LDM_1_muscle	4.9882	-15.2343
LDM_2_muscle	-2.9295	-25.5265
LD_1_muscle	10.8506	6.50659
LD_2_muscle	14.375	19.4322
LIN_1_muscle	7.79714	18.7626
LIN_2_muscle	15.8374	11.307
MAS_1_muscle	7.96488	18.9179
MAS_2_muscle	8.81895	19.7184
OEA_1_muscle	12.2544	16.6698
OEA_2_muscle	13.7738	19.0785
OEA_3_muscle	12.6044	16.1239
PM_1_muscle	10.8503	4.80157
PM_2_muscle	11.933	19.3263
PM_3_muscle	6.99968	3.96123
PP_1_muscle	10.3423	7.48953
PP_2_muscle	-2.32566	-15.8885
PP_3_muscle	-8.78873	-5.72317
PS_1_muscle	21.5747	-4.31409
PS_2_muscle	14.9703	19.2407
RA_1_muscle	11.5204	14.8938
RA_2_muscle	7.08574	-10.182
RA_3_muscle	-9.40128	-6.63754
RF_1_muscle	6.97831	-18.3671
RF_2_muscle	1.7755	-20.8775
RF_3_muscle	-14.8232	-21.2692
RHO_1_muscle	8.88981	-16.1127
RHO_2_muscle	8.24669	-10.2028
SAR_1_muscle	-9.29698	-21.2715
SAR_2_muscle	-6.15389	-25.8799
SAR_3_muscle	-1.40924	-2.18372
SM_1_muscle	6.52307	-16.5973
SM_2_muscle	18.6308	-6.68759
SM_3_muscle	25.3584	-3.38588
SOL_1_muscle	13.905	11.865
SOL_2_muscle	12.1576	19.6465
SOL_3_muscle	13.7835	12.1629
SP_1_muscle	7.32016	-17.7164
SP_2_muscle	1.04043	-11.8871
SP_3_muscle	3.61655	0.179632
SSP_1_muscle	11.8894	-0.170337
SSP_2_muscle	18.9264	-7.49941
SSP_3_muscle	3.9643	0.27668
ST_1_muscle	13.1408	11.9218
ST_2_muscle	21.3437	-2.04453
ST_3_muscle	15.7871	15.5952
SUB_1_muscle	12.3187	-5.69537
SUB_2_muscle	1.20802	-11.7419
SUB_3_muscle	-8.13646	-4.53414
TA_1_muscle	11.3403	10.6608
TA_2_muscle	12.6829	18.6518
TA_3_muscle	6.93578	3.96938
TB.LA_1_muscle	10.9316	4.37343
TB.LA_2_muscle	20.7081	-2.56748
TB.LO_1_muscle	15.2499	-4.89792
TB.LO_2_muscle	8.57691	-10.1503
TB.LO_3_muscle	-6.40143	-4.36604
TB.M_1_muscle	12.9476	0.867327
TB.M_2_muscle	17.9884	-6.73106
TB.M_3_muscle	-5.56346	-4.89928
TFL_1_muscle	7.62917	-16.9795
TFL_2_muscle	-5.01855	-26.3269
TFL_3_muscle	-8.81373	-4.05993
TIC_1_muscle	7.88005	-24.1056
TIC_2_muscle	0.264058	-17.8825
TIC_3_muscle	-13.642	-17.6331
TM_1_muscle	11.2837	-0.131099
TM_2_muscle	0.874694	-16.0099
TM_3_muscle	-7.00731	-4.22865
TRC_1_muscle	11.9353	11.4654
TRC_2_muscle	21.2006	-2.6869
VI_1_muscle	11.1571	0.421508
VI_2_muscle	1.28951	-21.6657
VI_3_muscle	-1.90337	-6.93315
VL_1_muscle	7.90412	-19.8869
VL_2_muscle	2.42007	-15.4829
VL_3_muscle	-15.4245	-21.4512
VM_1_muscle	7.6989	-19.9716
VM_2_muscle	1.89687	-20.5533
VM_3_muscle	2.76151	0.158909
Cerebrum_1_Cerebrum	-14.97	26.1777
Cerebrum_2_Cerebrum	-16.084	26.2198
Cerebrum_3_Cerebrum	-16.4068	26.2973
Cerebellum_1_Cerebellum	-15.4703	27.3684
Cerebellum_2_Cerebellum	-17.1321	27.4525
Cerebellum_3_Cerebellum	-15.8784	27.3777
Colon_1_Colon	-18.7318	12.8497
Colon_2_Colon	-18.3477	13.6952
Colon_3_Colon	-18.6978	12.9412
Kidney_1_Kidney	-33.1991	3.47144
Kidney_2_Kidney	-33.2272	3.32023
Kidney_3_Kidney	-33.4955	3.22123
Left_Atrium_1_heart	31.519	11.3523
Left_Atrium_3_heart	30.0436	13.0226
Left_Ventricle_1_heart	31.6376	6.29708
Left_Ventricle_2_heart	31.9477	5.46426
Left_Ventricle_3_heart	32.6574	6.81954
Liver_1_Liver	-34.302	-0.627434
Liver_2_Liver	-34.3319	-0.278256
Liver_3_Liver	-34.3071	-0.83907
Lung_1_Lung	-7.7259	21.6745
Lung_2_Lung	-7.4024	21.4829
Lung_3_Lung	-9.09343	20.7644
Ovary_1_Ovary	-6.93018	22.3075
Ovary_2_Ovary	-12.2678	18.9916
Ovary_3_Ovary	-11.7892	19.3474
PEIC_1_PEIC	-15.5642	14.8313
PK15_1_PK15	-15.6117	14.7933
Retina_1_Retina	-2.70824	20.7775
Retina_2_Retina	-2.68957	20.7694
Right_Atrium_1_heart	31.1844	12.1391
Right_Atrium_2_heart	30.6789	12.6551
Right_Atrium_3_heart	31.7872	12.2308
Right_Ventricle_1_heart	32.1764	7.21689
Right_Ventricle_2_heart	32.3351	5.57963
Right_Ventricle_3_heart	33.0832	6.75539
Small_Intestine_1_Small_Intestine	-20.3395	16.1492
Small_Intestine_2_Small_Intestine	-20.1315	16.5124
Small_Intestine_3_Small_Intestine	-20.4578	16.4293
Spleen_1_Spleen	-5.38951	20.7547
Spleen_2_Spleen	-6.825	20.6137
Spleen_3_Spleen	-8.21692	20.1535
Stomach_1_Stomach	-9.13354	22.2143
Testis_1_Testis	-11.8676	7.05282
Testis_2_Testis	-11.6198	6.77702
Testis_3_Testis	-11.6089	6.84119
Uterus_1_Uterus	-7.94437	23.4615
Uterus_2_Uterus	-5.93501	22.1255
Uterus_3_Uterus	-11.0957	19.9703
[truncated: 27 more columns]
