# Supplementary material for: A pig BodyMap transcriptome reveals diverse tissue physiologies and evolutionary dynamics of transcription
Source: Nat Commun. 2021 Jun 17;12:3715. doi: 10.1038/s41467-021-23560-8 (PMC8211698; doi:10.1038/s41467-021-23560-8)
Supplement: Supplementary file 12 — Source Data [file 41467_2021_23560_MOESM12_ESM.zip › Source data/Figure 6.xlsx]

## Sheet: a
Figure 6a
		Pearson’s r	P value	WAPV
Between species	mouse vs. rat	0.844299	0.0164841	0.115
	pig vs. sheep	0.786606	0.0199161	0.230041
	guinea_pig vs. rat	0.782102	0.0236173	0.19
	guinea_pig vs. mouse	0.780199	0.0176954	0.2
	cat vs. sheep	0.776197	0.0247631	0.182892
	guinea_pig vs. pig	0.7705	0.0121708	0.169334
	cat vs. pig	0.768773	0.0258069	0.200034
	cat vs. dog	0.766046	0.0223653	0.184918
	mouse vs. pig	0.76347	0.0201615	0.196898
	pig vs. rabbit	0.761844	0.0201286	0.224568
	rat vs. sheep	0.759052	0.0259488	0.159888
	pig vs. rat	0.757936	0.0170645	0.154139
	rabbit vs. sheep	0.756643	0.0239564	0.187638
	guinea_pig vs. rabbit	0.755677	0.021031	0.18438
	dog vs. sheep	0.754536	0.0275325	0.175193
	macaque vs. pig	0.754091	0.0173839	0.221317
	cat vs. rat	0.752219	0.0246169	0.135745
	guinea_pig vs. sheep	0.75047	0.0192587	0.201852
	cat vs. mouse	0.748596	0.022724	0.153076
	mouse vs. rabbit	0.747943	0.0297007	0.157571
	cat vs. guinea_pig	0.747316	0.019828	0.136752
	mouse vs. sheep	0.746057	0.0287208	0.160447
	rabbit vs. rat	0.745626	0.0302005	0.17916
	cat vs. macaque	0.740574	0.0204897	0.191333
	macaque vs. rat	0.739752	0.0189054	0.145598
	dog vs. rat	0.739304	0.0229518	0.196809
	cat vs. rabbit	0.739152	0.0332951	0.189844
	guinea_pig vs. macaque	0.73703	0.0201856	0.15057
	macaque vs. sheep	0.736102	0.0277051	0.241727
	macaque vs. mouse	0.734693	0.0173061	0.155645
	dog vs. pig	0.73469	0.0392083	0.223703
	dog vs. guinea_pig	0.728355	0.0174278	0.196138
	dog vs. mouse	0.728095	0.0267427	0.167339
	macaque vs. rabbit	0.720389	0.0267548	0.228869
	dog vs. rabbit	0.718265	0.0364048	0.188982
	dog vs. macaque	0.70923	0.0254265	0.226137
Between tissues	Heart vs. Skeletal_muscle	0.807364	0.0295603	0.15435
	Lung vs. Spleen	0.785548	0.0491606	0.193344
	Lung vs. Subcutaneous_adipose	0.760056	0.0294163	0.195411
	Heart vs. Subcutaneous_adipose	0.736629	0.0390739	0.200474
	Skeletal_muscle vs. Subcutaneous_adipose	0.729332	0.0461825	0.210727
	Spleen vs. Subcutaneous_adipose	0.728334	0.0475131	0.226197
	Kidney vs. Lung	0.684422	0.0389945	0.27867
	Heart vs. Lung	0.684156	0.0301041	0.289115
	Kidney vs. Liver	0.681421	0.0390522	0.276681
	Kidney vs. Subcutaneous_adipose	0.679151	0.0351806	0.288957
	Heart vs. Spleen	0.660377	0.0303374	0.298205
	Heart vs. Kidney	0.64332	0.02432	0.327933
	Kidney vs. Spleen	0.636347	0.0404686	0.341094
	Lung vs. Skeletal_muscle	0.6236	0.0320521	0.347874
	Skeletal_muscle vs. Spleen	0.599426	0.0350503	0.350189
	Liver vs. Spleen	0.597501	0.0322825	0.32262
	Kidney vs. Skeletal_muscle	0.597049	0.0234555	0.369908
	Liver vs. Lung	0.594868	0.0345948	0.344158
	Liver vs. Subcutaneous_adipose	0.592807	0.0536003	0.332253
	Heart vs. Liver	0.564241	0.0256823	0.357275
	Liver vs. Skeletal_muscle	0.523102	0.0294155	0.387196

## Sheet: b
Figure 6b
		Pearson’s r	P value	WAPV
Between species	mouse vs. rat	0.793091	0.0289904	0.31
	pig vs. sheep	0.776093	0.0356261	0.310956
	pig vs. rabbit	0.742021	0.0411516	0.369586
	cat vs. sheep	0.73656	0.0415306	0.282906
	cat vs. pig	0.73533	0.0509855	0.352199
	cat vs. rabbit	0.730767	0.0488542	0.305665
	rabbit vs. sheep	0.726519	0.0393072	0.344649
	cat vs. dog	0.718507	0.0560708	0.308943
	guinea_pig vs. sheep	0.716163	0.048572	0.243869
	macaque vs. pig	0.714564	0.0494563	0.39427
	guinea_pig vs. mouse	0.712645	0.0372485	0.375702
	macaque vs. rabbit	0.708066	0.0380926	0.357135
	guinea_pig vs. pig	0.707017	0.0511376	0.311558
	dog vs. pig	0.7045	0.0521285	0.399204
	mouse vs. pig	0.703653	0.0356334	0.325314
	mouse vs. rabbit	0.702803	0.0300514	0.296207
	mouse vs. sheep	0.701032	0.0356042	0.259894
	guinea_pig vs. rabbit	0.699246	0.0445799	0.290359
	dog vs. sheep	0.695653	0.0453898	0.358525
	cat vs. guinea_pig	0.695492	0.0599394	0.253092
	guinea_pig vs. macaque	0.695343	0.0491545	0.253119
	pig vs. rat	0.694398	0.0424895	0.325311
	macaque vs. sheep	0.693965	0.0462845	0.353557
	cat vs. macaque	0.689382	0.0526304	0.348065
	guinea_pig vs. rat	0.686962	0.0437241	0.311058
	rat vs. sheep	0.686096	0.0448115	0.274051
	cat vs. mouse	0.684659	0.0507645	0.261728
	dog vs. rabbit	0.677765	0.0456105	0.409294
	rabbit vs. rat	0.676307	0.0318679	0.308637
	dog vs. guinea_pig	0.667377	0.0547718	0.283422
	dog vs. macaque	0.66701	0.0522109	0.39773
	cat vs. rat	0.666902	0.0552012	0.275754
	macaque vs. mouse	0.664798	0.0363408	0.27595
	dog vs. mouse	0.661451	0.0433549	0.298303
	macaque vs. rat	0.649191	0.0403349	0.284139
	dog vs. rat	0.636914	0.0465416	0.320029
Between tissues	Lung vs. Spleen	0.906982	0.0183022	0.0178708
	Lung vs. Subcutaneous_adipose	0.897989	0.0187936	0.0185708
	Spleen vs. Subcutaneous_adipose	0.883633	0.0220608	0.0402584
	Kidney vs. Lung	0.881447	0.0224291	0.0649198
	Kidney vs. Liver	0.874355	0.0301034	0.0138932
	Kidney vs. Spleen	0.869814	0.0211124	0.081757
	Liver vs. Lung	0.863934	0.0254522	0.0349003
	Kidney vs. Subcutaneous_adipose	0.858404	0.026362	0.111295
	Liver vs. Spleen	0.850439	0.026127	0.0353844
	Liver vs. Subcutaneous_adipose	0.840648	0.0275381	0.0570631
	Heart vs. Skeletal_muscle	0.832245	0.0288168	0.0309671
	Heart vs. Subcutaneous_adipose	0.808124	0.0282241	0.117593
	Skeletal_muscle vs. Subcutaneous_adipose	0.801316	0.0327769	0.135814
	Heart vs. Lung	0.79206	0.0336489	0.152195
	Lung vs. Skeletal_muscle	0.781691	0.0313722	0.126259
	Heart vs. Spleen	0.778793	0.0299293	0.150881
	Skeletal_muscle vs. Spleen	0.768793	0.0319003	0.140022
	Heart vs. Kidney	0.746229	0.0318324	0.189942
	Heart vs. Liver	0.738821	0.0345332	0.172118
	Kidney vs. Skeletal_muscle	0.73128	0.0389105	0.188328
	Liver vs. Skeletal_muscle	0.728771	0.033675	0.151829

## Sheet: c
Figure 6c
	gpig.Kidney	gpig.Liver	gpig.Lung	gpig.Psoas	gpig.Back.subcutaneous.adipose	gpig.Spleen	gpig.Ventricle	Dog1.Kidney	Dog1.Liver	Dog1.Lung	Dog1.Psoas	Dog1.Spleen	Dog1.Ventricle	Dog1.Back.subcutaneous.adipose	Dog2.Kidney	Dog2.Liver	Dog2.Lung	Dog2.Spleen	Dog2.Ventricle	Dog2.Back.subcutaneous.adipose	Dog2.Psoas	Dog3.Kidney	Dog3.Liver	Dog3.Lung	Dog3.Spleen	Dog3.Ventricle	dog3.Back.subcutaneous.adipose	Dog3.Psoas	Rat.Kidney	Rat.Liver	Rat.Lung	Rat.Psoas	Rat.Back.subcutaneous.adipose	Rat.Spleen	Rat.Ventricle	Cat1.Kidney	Cat1.Liver	Cat1.Lung	Cat1.Spleen	Cat1.Psoas	Cat1.Ventricle	Cat2.Kidney	Cat2.Liver	Cat2.Lung	Cat2.Psoas	Cat2.Spleen	Cat2.Ventricle	Cat3.Kidney	Cat3.Liver
gpig.Kidney	1	0.672119	0.74055	0.602995	0.711097	0.678881	0.660617	0.738695	0.518238	0.578744	0.513027	0.515583	0.499408	0.562252	0.731639	0.490598	0.578743	0.481819	0.50113	0.559701	0.50334	0.747199	0.495415	0.595667	0.531017	0.503486	0.576753	0.515475	0.769466	0.554257	0.608914	0.494791	0.583546	0.539816	0.551214	0.720604	0.561841	0.575098	0.518153	0.489467	0.517438	0.727577	0.565134	0.557757	0.47281	0.515123	0.516635	0.725108	0.564856
gpig.Liver	0.672119	1	0.599442	0.529628	0.64572	0.591375	0.561478	0.557214	0.734795	0.481447	0.461655	0.468029	0.429713	0.470064	0.537768	0.71627	0.475776	0.445063	0.437769	0.472943	0.430405	0.555034	0.719219	0.492219	0.478853	0.438447	0.491234	0.452991	0.574732	0.797364	0.507269	0.459143	0.523187	0.496387	0.475681	0.556674	0.76695	0.474245	0.462688	0.434053	0.434402	0.548797	0.770009	0.461217	0.412628	0.467542	0.446836	0.559934	0.778683
gpig.Lung	0.74055	0.599442	1	0.647992	0.811444	0.801867	0.723914	0.579008	0.439646	0.720795	0.536369	0.63721	0.512363	0.648464	0.576631	0.407515	0.718662	0.588479	0.517322	0.668871	0.514553	0.594948	0.412274	0.732729	0.645509	0.522882	0.639498	0.538372	0.600362	0.464104	0.777312	0.537223	0.681567	0.6664	0.611616	0.556976	0.500718	0.737658	0.651609	0.516889	0.558444	0.565289	0.510774	0.727081	0.520426	0.638796	0.564264	0.566392	0.507061
gpig.Psoas	0.602995	0.529628	0.647992	1	0.746031	0.613325	0.82887	0.489824	0.404888	0.541075	0.758141	0.524103	0.659938	0.68335	0.487073	0.376713	0.543957	0.495265	0.665137	0.607625	0.766166	0.4926	0.378435	0.554669	0.521136	0.666236	0.605236	0.746677	0.513777	0.418843	0.572542	0.819326	0.624847	0.520499	0.715547	0.485063	0.422478	0.532074	0.506058	0.770239	0.67269	0.476165	0.417771	0.522255	0.770542	0.493178	0.670075	0.472537	0.421596
gpig.Back.subcutaneous.adipose	0.711097	0.64572	0.811444	0.746031	1	0.744468	0.789788	0.589447	0.47382	0.635284	0.649799	0.623543	0.594647	0.728055	0.585752	0.439614	0.633662	0.577507	0.597717	0.727115	0.612867	0.603582	0.444139	0.648959	0.632794	0.604862	0.722899	0.635615	0.62174	0.511423	0.687219	0.645027	0.738161	0.647697	0.683534	0.566768	0.526433	0.645972	0.631847	0.6007	0.621354	0.571143	0.532124	0.635403	0.599712	0.617113	0.624857	0.567507	0.526816
gpig.Spleen	0.678881	0.591375	0.801867	0.613325	0.744468	1	0.672411	0.516529	0.444474	0.626105	0.501203	0.706659	0.47164	0.578952	0.508211	0.415295	0.619791	0.680885	0.47962	0.623951	0.474102	0.522431	0.41832	0.629318	0.724925	0.483538	0.577304	0.498092	0.550648	0.46345	0.664452	0.506546	0.682704	0.7947	0.575885	0.493529	0.50447	0.658071	0.734961	0.472517	0.510077	0.500065	0.515389	0.65186	0.487852	0.753287	0.525096	0.507256	0.505996
gpig.Ventricle	0.660617	0.561478	0.723914	0.82887	0.789788	0.672411	1	0.544895	0.420262	0.590205	0.687298	0.561562	0.725932	0.702628	0.551819	0.385186	0.592496	0.520629	0.723452	0.654675	0.690156	0.560805	0.386591	0.604156	0.564551	0.72454	0.64636	0.694217	0.568123	0.435813	0.633398	0.69587	0.627455	0.560715	0.778388	0.519669	0.453706	0.596806	0.56497	0.668098	0.748758	0.524917	0.455878	0.591126	0.670536	0.547551	0.744416	0.52509	0.462168
Dog1.Kidney	0.738695	0.557214	0.579008	0.489824	0.589447	0.516529	0.544895	1	0.650825	0.684233	0.605548	0.640575	0.637555	0.640506	0.945193	0.622697	0.679814	0.607263	0.640222	0.644946	0.610509	0.960885	0.624053	0.689546	0.633078	0.642733	0.68506	0.588547	0.735719	0.535651	0.570175	0.483525	0.558407	0.507574	0.539952	0.758475	0.579063	0.56795	0.525795	0.504721	0.545297	0.762342	0.576559	0.556428	0.481291	0.519392	0.544776	0.760526	0.579079
Dog1.Liver	0.518238	0.734795	0.439646	0.404888	0.47382	0.444474	0.420262	0.650825	1	0.577147	0.506259	0.573079	0.552613	0.495898	0.622994	0.970879	0.576661	0.573961	0.554312	0.511634	0.517367	0.627409	0.968658	0.563426	0.553146	0.544264	0.560927	0.479689	0.531232	0.759327	0.444764	0.430037	0.479042	0.446189	0.455982	0.564064	0.781845	0.4494	0.450525	0.413033	0.44075	0.552626	0.765012	0.444457	0.390242	0.454734	0.456225	0.567119	0.777113
Dog1.Lung	0.578744	0.481447	0.720795	0.541075	0.635284	0.626105	0.590205	0.684233	0.577147	1	0.63833	0.74216	0.637378	0.721892	0.663699	0.548023	0.960508	0.740266	0.636214	0.733384	0.633554	0.676916	0.545719	0.958956	0.763972	0.638717	0.724449	0.621659	0.56947	0.455225	0.736253	0.53503	0.657752	0.623461	0.607337	0.575986	0.512324	0.735911	0.647047	0.529407	0.591153	0.582442	0.514047	0.732356	0.530342	0.63063	0.593484	0.581479	0.511539
Dog1.Psoas	0.513027	0.461655	0.536369	0.758141	0.649799	0.501203	0.687298	0.605548	0.506259	0.63833	1	0.618114	0.79822	0.782925	0.583459	0.474312	0.630113	0.624047	0.803495	0.69861	0.886995	0.605071	0.471286	0.647359	0.663756	0.811261	0.738233	0.891824	0.518441	0.438769	0.549276	0.774855	0.592193	0.498687	0.704523	0.526044	0.464924	0.533152	0.51064	0.798879	0.710913	0.519515	0.46862	0.514179	0.790961	0.49708	0.704645	0.510844	0.466558
Dog1.Spleen	0.515583	0.468029	0.63721	0.524103	0.623543	0.706659	0.561562	0.640575	0.573079	0.74216	0.618114	1	0.630333	0.662979	0.626242	0.562446	0.742777	0.899339	0.686545	0.710984	0.598364	0.631536	0.559733	0.725035	0.906498	0.683967	0.692712	0.578096	0.519757	0.440455	0.637091	0.514135	0.66424	0.722404	0.580252	0.518867	0.520522	0.668374	0.755462	0.507176	0.564856	0.524964	0.515734	0.669992	0.515234	0.742296	0.578044	0.528339	0.512672
Dog1.Ventricle	0.499408	0.429713	0.512363	0.659938	0.594647	0.47164	0.725932	0.637555	0.552613	0.637378	0.79822	0.630333	1	0.702807	0.617359	0.530999	0.651826	0.615646	0.931208	0.675614	0.8174	0.622001	0.524445	0.64884	0.611331	0.929681	0.711728	0.778249	0.517501	0.418489	0.535565	0.67831	0.547411	0.477076	0.749845	0.523551	0.454672	0.523156	0.508708	0.679229	0.782159	0.525695	0.442154	0.521062	0.669883	0.49373	0.77805	0.522139	0.45268
Dog1.Back.subcutaneous.adipose	0.562252	0.470064	0.648464	0.68335	0.728055	0.578952	0.702628	0.640506	0.495898	0.721892	0.782925	0.662979	0.702807	1	0.6285	0.451157	0.71976	0.596321	0.701057	0.890952	0.796616	0.659605	0.455643	0.739774	0.651317	0.705913	0.888377	0.814221	0.564044	0.428845	0.652357	0.673369	0.688485	0.566633	0.672686	0.544359	0.468582	0.644735	0.59753	0.680611	0.662673	0.546942	0.478049	0.635225	0.683565	0.572406	0.65288	0.540652	0.476728
Dog2.Kidney	0.731639	0.537768	0.576631	0.487073	0.585752	0.508211	0.551819	0.945193	0.622994	0.663699	0.583459	0.626242	0.617359	0.6285	1	0.599266	0.668099	0.591197	0.616939	0.661189	0.596848	0.962781	0.60019	0.662104	0.611995	0.61242	0.693782	0.558564	0.736532	0.510656	0.573521	0.48315	0.559837	0.50026	0.536463	0.759702	0.564881	0.580375	0.527788	0.493963	0.540396	0.759028	0.550295	0.572118	0.471772	0.516083	0.537222	0.763821	0.557844
Dog2.Liver	0.490598	0.71627	0.407515	0.376713	0.439614	0.415295	0.385186	0.622697	0.970879	0.548023	0.474312	0.562446	0.530999	0.451157	0.599266	1	0.553743	0.563199	0.523584	0.474298	0.488737	0.598749	0.972882	0.537306	0.52874	0.52439	0.526489	0.444859	0.505238	0.745364	0.415122	0.402321	0.449444	0.420088	0.427411	0.540576	0.770788	0.425234	0.429116	0.383535	0.415481	0.530138	0.751991	0.420862	0.361655	0.434292	0.432922	0.54605	0.765072
Dog2.Lung	0.578743	0.475776	0.718662	0.543957	0.633662	0.619791	0.592496	0.679814	0.576661	0.960508	0.630113	0.742777	0.651826	0.71976	0.668099	0.553743	1	0.746706	0.641578	0.722646	0.633021	0.679405	0.549726	0.955831	0.756832	0.639159	0.731984	0.60888	0.569208	0.450156	0.733535	0.539113	0.660748	0.617018	0.614384	0.5812	0.513636	0.737758	0.647576	0.529374	0.593792	0.585723	0.511043	0.732972	0.531514	0.630918	0.597794	0.585909	0.509787
Dog2.Spleen	0.481819	0.445063	0.588479	0.495265	0.577507	0.680885	0.520629	0.607263	0.573961	0.740266	0.624047	0.899339	0.615646	0.596321	0.591197	0.563199	0.746706	1	0.636006	0.669472	0.560629	0.596749	0.56271	0.72062	0.935994	0.626085	0.658288	0.50841	0.495642	0.426745	0.59695	0.49253	0.636142	0.701475	0.557729	0.5139	0.515798	0.640224	0.736042	0.483625	0.547857	0.511839	0.498431	0.645027	0.489551	0.731417	0.560562	0.520537	0.497783
Dog2.Ventricle	0.50113	0.437769	0.517322	0.665137	0.597717	0.47962	0.723452	0.640222	0.554312	0.636214	0.803495	0.686545	0.931208	0.701057	0.616939	0.523584	0.641578	0.636006	1	0.649558	0.810403	0.625285	0.52706	0.638563	0.633938	0.971835	0.685232	0.775013	0.51908	0.425753	0.540173	0.674685	0.555069	0.487604	0.748472	0.526672	0.467162	0.526197	0.521003	0.681015	0.781903	0.529084	0.453228	0.527213	0.667783	0.503226	0.777394	0.523695	0.463642
Dog2.Back.subcutaneous.adipose	0.559701	0.472943	0.668871	0.607625	0.727115	0.623951	0.654675	0.644946	0.511634	0.733384	0.69861	0.710984	0.675614	0.890952	0.661189	0.474298	0.722646	0.669472	0.649558	1	0.660461	0.668387	0.478701	0.741219	0.714883	0.648619	0.937936	0.664959	0.559658	0.430841	0.665695	0.593814	0.71972	0.608494	0.623866	0.535517	0.488573	0.673171	0.642775	0.583493	0.606788	0.540374	0.490322	0.672962	0.588722	0.620971	0.60274	0.54239	0.490766
Dog2.Psoas	0.50334	0.430405	0.514553	0.766166	0.612867	0.474102	0.690156	0.610509	0.517367	0.633554	0.886995	0.598364	0.8174	0.796616	0.596848	0.488737	0.633021	0.560629	0.810403	0.660461	1	0.589702	0.48353	0.641098	0.577322	0.812324	0.689238	0.935918	0.521715	0.410242	0.530572	0.788401	0.559492	0.483038	0.712135	0.523046	0.436487	0.51777	0.496347	0.807991	0.718829	0.514988	0.428271	0.503725	0.797347	0.478356	0.711311	0.508273	0.432726
Dog3.Kidney	0.747199	0.555034	0.594948	0.4926	0.603582	0.522431	0.560805	0.960885	0.627409	0.676916	0.605071	0.631536	0.622001	0.659605	0.962781	0.598749	0.679405	0.596749	0.625285	0.668387	0.589702	1	0.60491	0.686482	0.613468	0.625431	0.704745	0.588165	0.743489	0.525581	0.585179	0.486418	0.570642	0.512414	0.544598	0.765489	0.574937	0.58653	0.534509	0.504337	0.54602	0.769375	0.571329	0.575842	0.48245	0.524914	0.542832	0.767862	0.575327
Dog3.Liver	0.495415	0.719219	0.412274	0.378435	0.444139	0.41832	0.386591	0.624053	0.968658	0.545719	0.471286	0.559733	0.524445	0.455643	0.60019	0.972882	0.549726	0.56271	0.52706	0.478701	0.48353	0.60491	1	0.539177	0.529355	0.509687	0.529891	0.445876	0.50829	0.748509	0.418104	0.401933	0.452918	0.423392	0.42587	0.546312	0.774814	0.427824	0.43383	0.386768	0.415786	0.535458	0.754795	0.42489	0.364999	0.438057	0.433142	0.550423	0.769055
Dog3.Lung	0.595667	0.492219	0.732729	0.554669	0.648959	0.629318	0.604156	0.689546	0.563426	0.958956	0.647359	0.725035	0.64884	0.739774	0.662104	0.537306	0.955831	0.72062	0.638563	0.741219	0.641098	0.686482	0.539177	1	0.756842	0.64158	0.723603	0.643452	0.575977	0.460077	0.741273	0.543823	0.661276	0.623219	0.613228	0.582435	0.515115	0.738124	0.642748	0.542073	0.594821	0.589071	0.522179	0.729633	0.54417	0.627142	0.597385	0.586659	0.518241
Dog3.Spleen	0.531017	0.478853	0.645509	0.521136	0.632794	0.724925	0.564551	0.633078	0.553146	0.763972	0.663756	0.906498	0.611331	0.651317	0.611995	0.52874	0.756832	0.935994	0.633938	0.714883	0.577322	0.613468	0.529355	0.756842	1	0.639817	0.693851	0.573335	0.523745	0.442444	0.637751	0.51135	0.664436	0.732659	0.574207	0.52431	0.522181	0.669511	0.757578	0.509887	0.560517	0.52641	0.524498	0.665583	0.518305	0.751304	0.572446	0.531691	0.517265
Dog3.Ventricle	0.503486	0.438447	0.522882	0.666236	0.604862	0.483538	0.72454	0.642733	0.544264	0.638717	0.811261	0.683967	0.929681	0.705913	0.61242	0.52439	0.639159	0.626085	0.971835	0.648619	0.812324	0.625431	0.509687	0.64158	0.639817	1	0.68849	0.791826	0.515729	0.422259	0.540684	0.67523	0.556317	0.487042	0.748	0.523303	0.463522	0.526088	0.519462	0.684393	0.780318	0.526779	0.454905	0.522036	0.67171	0.502131	0.776101	0.521353	0.462465
dog3.Back.subcutaneous.adipose	0.576753	0.491234	0.639498	0.605236	0.722899	0.577304	0.64636	0.68506	0.560927	0.724449	0.738233	0.692712	0.711728	0.888377	0.693782	0.526489	0.731984	0.658288	0.685232	0.937936	0.689238	0.704745	0.529891	0.723603	0.693851	0.68849	1	0.69222	0.581892	0.463351	0.644222	0.602394	0.705911	0.568299	0.633069	0.579573	0.520317	0.644156	0.610773	0.603949	0.623623	0.582757	0.514295	0.638149	0.596834	0.585891	0.620222	0.582218	0.516217
Dog3.Psoas	0.515475	0.452991	0.538372	0.746677	0.635615	0.498092	0.694217	0.588547	0.479689	0.621659	0.891824	0.578096	0.778249	0.814221	0.558564	0.444859	0.60888	0.50841	0.775013	0.664959	0.935918	0.588165	0.445876	0.643452	0.573335	0.791826	0.69222	1	0.511716	0.418713	0.537728	0.765158	0.557809	0.492247	0.692336	0.500769	0.435314	0.5118	0.493736	0.79886	0.697692	0.498393	0.447454	0.488158	0.789293	0.481925	0.689823	0.487753	0.445345
Rat.Kidney	0.769466	0.574732	0.600362	0.513777	0.62174	0.550648	0.568123	0.735719	0.531232	0.56947	0.518441	0.519757	0.517501	0.564044	0.736532	0.505238	0.569208	0.495642	0.51908	0.559658	0.521715	0.743489	0.50829	0.575977	0.523745	0.515729	0.581892	0.511716	1	0.623765	0.640812	0.579785	0.663132	0.605528	0.610367	0.728038	0.560263	0.561925	0.519334	0.497486	0.528842	0.729823	0.55512	0.547721	0.478191	0.512169	0.529019	0.730092	0.562156
Rat.Liver	0.554257	0.797364	0.464104	0.418843	0.511423	0.46345	0.435813	0.535651	0.759327	0.455225	0.438769	0.440455	0.418489	0.428845	0.510656	0.745364	0.450156	0.426745	0.425753	0.430841	0.410242	0.525581	0.748509	0.460077	0.442444	0.422259	0.463351	0.418713	0.623765	1	0.520879	0.482062	0.565623	0.522185	0.507932	0.540173	0.770437	0.427998	0.424806	0.403038	0.405807	0.530933	0.767483	0.416929	0.37719	0.432974	0.420079	0.541418	0.77661
Rat.Lung	0.608914	0.507269	0.777312	0.572542	0.687219	0.664452	0.633398	0.570175	0.444764	0.736253	0.549276	0.637091	0.535565	0.652357	0.573521	0.415122	0.733535	0.59695	0.540173	0.665695	0.530572	0.585179	0.418104	0.741273	0.637751	0.540684	0.644222	0.537728	0.640812	0.520879	1	0.632345	0.753363	0.745057	0.711548	0.557999	0.492128	0.743496	0.645645	0.530166	0.576643	0.564653	0.499713	0.737484	0.530847	0.635822	0.580522	0.565196	0.497071
Rat.Psoas	0.494791	0.459143	0.537223	0.819326	0.645027	0.506546	0.69587	0.483525	0.430037	0.53503	0.774855	0.514135	0.67831	0.673369	0.48315	0.402321	0.539113	0.49253	0.674685	0.593814	0.788401	0.486418	0.401933	0.543823	0.51135	0.67523	0.602394	0.765158	0.579785	0.482062	0.632345	1	0.696023	0.555911	0.812449	0.489038	0.444475	0.521739	0.499167	0.787144	0.684152	0.47625	0.437501	0.510116	0.783085	0.490939	0.68134	0.473717	0.441502
Rat.Back.subcutaneous.adipose	0.583546	0.523187	0.681567	0.624847	0.738161	0.682704	0.627455	0.558407	0.479042	0.657752	0.592193	0.66424	0.547411	0.688485	0.559837	0.449444	0.660748	0.636142	0.555069	0.71972	0.559492	0.570642	0.452918	0.661276	0.664436	0.556317	0.705911	0.557809	0.663132	0.565623	0.753363	0.696023	1	0.786429	0.727523	0.542619	0.524416	0.662986	0.674729	0.554993	0.577582	0.544411	0.520483	0.661467	0.562427	0.657012	0.586396	0.546223	0.517467
Rat.Spleen	0.539816	0.496387	0.6664	0.520499	0.647697	0.7947	0.560715	0.507574	0.446189	0.623461	0.498687	0.722404	0.477076	0.566633	0.50026	0.420088	0.617018	0.701475	0.487604	0.608494	0.483038	0.512414	0.423392	0.623219	0.732659	0.487042	0.568299	0.492247	0.605528	0.522185	0.745057	0.555911	0.786429	1	0.622954	0.49124	0.50098	0.652239	0.75148	0.47916	0.50805	0.496699	0.505957	0.645051	0.492017	0.761811	0.527029	0.500266	0.49713
Rat.Ventricle	0.551214	0.475681	0.611616	0.715547	0.683534	0.575885	0.778388	0.539952	0.455982	0.607337	0.704523	0.580252	0.749845	0.672686	0.536463	0.427411	0.614384	0.557729	0.748472	0.623866	0.712135	0.544598	0.42587	0.613228	0.574207	0.748	0.633069	0.692336	0.610367	0.507932	0.711548	0.812449	0.727523	0.622954	1	0.533784	0.468346	0.591235	0.567235	0.679056	0.76007	0.533145	0.461465	0.584605	0.673591	0.554288	0.760167	0.531465	0.465578
Cat1.Kidney	0.720604	0.556674	0.556976	0.485063	0.566768	0.493529	0.519669	0.758475	0.564064	0.575986	0.526044	0.518867	0.523551	0.544359	0.759702	0.540576	0.5812	0.5139	0.526672	0.535517	0.523046	0.765489	0.546312	0.582435	0.52431	0.523303	0.579573	0.500769	0.728038	0.540173	0.557999	0.489038	0.542619	0.49124	0.533784	1	0.668954	0.6471	0.598957	0.582957	0.615266	0.947522	0.66976	0.628936	0.559033	0.588017	0.6074	0.936185	0.668534
Cat1.Liver	0.561841	0.76695	0.500718	0.422478	0.526433	0.50447	0.453706	0.579063	0.781845	0.512324	0.464924	0.520522	0.454672	0.468582	0.564881	0.770788	0.513636	0.515798	0.467162	0.488573	0.436487	0.574937	0.774814	0.515115	0.522181	0.463522	0.520317	0.435314	0.560263	0.770437	0.492128	0.444475	0.524416	0.50098	0.468346	0.668954	1	0.583235	0.587098	0.518557	0.536154	0.661612	0.927691	0.584712	0.489395	0.592639	0.548798	0.66428	0.933783
Cat1.Lung	0.575098	0.474245	0.737658	0.532074	0.645972	0.658071	0.596806	0.56795	0.4494	0.735911	0.533152	0.668374	0.523156	0.644735	0.580375	0.425234	0.737758	0.640224	0.526197	0.673171	0.51777	0.58653	0.427824	0.738124	0.669511	0.526088	0.644156	0.5118	0.561925	0.427998	0.743496	0.521739	0.662986	0.652239	0.591235	0.6471	0.583235	1	0.800255	0.609662	0.656493	0.662454	0.604318	0.916292	0.631559	0.780646	0.666786	0.658089	0.571724
Cat1.Spleen	0.518153	0.462688	0.651609	0.506058	0.631847	0.734961	0.56497	0.525795	0.450525	0.647047	0.51064	0.755462	0.508708	0.59753	0.527788	0.429116	0.647576	0.736042	0.521003	0.642775	0.496347	0.534509	0.43383	0.642748	0.757578	0.519462	0.610773	0.493736	0.519334	0.424806	0.645645	0.499167	0.674729	0.75148	0.567235	0.598957	0.587098	0.800255	1	0.586192	0.65694	0.604772	0.58488	0.814116	0.592413	0.92783	0.662678	0.614699	0.580569
Cat1.Psoas	0.489467	0.434053	0.516889	0.770239	0.6007	0.472517	0.668098	0.504721	0.413033	0.529407	0.798879	0.507176	0.679229	0.680611	0.493963	0.383535	0.529374	0.483625	0.681015	0.583493	0.807991	0.504337	0.386768	0.542073	0.509887	0.684393	0.603949	0.79886	0.497486	0.403038	0.530166	0.787144	0.554993	0.47916	0.679056	0.582957	0.518557	0.609662	0.586192	1	0.796794	0.579811	0.500726	0.601114	0.922899	0.580213	0.792479	0.572189	0.506525
Cat1.Ventricle	0.517438	0.434402	0.558444	0.67269	0.621354	0.510077	0.748758	0.545297	0.44075	0.591153	0.710913	0.564856	0.782159	0.662673	0.540396	0.415481	0.593792	0.547857	0.781903	0.606788	0.718829	0.54602	0.415786	0.594821	0.560517	0.780318	0.623623	0.697692	0.528842	0.405807	0.576643	0.684152	0.577582	0.50805	0.76007	0.615266	0.536154	0.656493	0.65694	0.796794	1	0.625097	0.523217	0.670241	0.775441	0.627181	0.949195	0.613453	0.535167
Cat2.Kidney	0.727577	0.548797	0.565289	0.476165	0.571143	0.500065	0.524917	0.762342	0.552626	0.582442	0.519515	0.524964	0.525695	0.546942	0.759028	0.530138	0.585723	0.511839	0.529084	0.540374	0.514988	0.769375	0.535458	0.589071	0.52641	0.526779	0.582757	0.498393	0.729823	0.530933	0.564653	0.47625	0.544411	0.496699	0.533145	0.947522	0.661612	0.662454	0.604772	0.579811	0.625097	1	0.666549	0.641136	0.564962	0.594324	0.623797	0.948835	0.661202
Cat2.Liver	0.565134	0.770009	0.510774	0.417771	0.532124	0.515389	0.455878	0.576559	0.765012	0.514047	0.46862	0.515734	0.442154	0.478049	0.550295	0.751991	0.511043	0.498431	0.453228	0.490322	0.428271	0.571329	0.754795	0.522179	0.524498	0.454905	0.514295	0.447454	0.55512	0.767483	0.499713	0.437501	0.520483	0.505957	0.461465	0.66976	0.927691	0.604318	0.58488	0.500726	0.523217	0.666549	1	0.579866	0.495586	0.596382	0.540301	0.673828	0.933854
Cat2.Lung	0.557757	0.461217	0.727081	0.522255	0.635403	0.65186	0.591126	0.556428	0.444457	0.732356	0.514179	0.669992	0.521062	0.635225	0.572118	0.420862	0.732972	0.645027	0.527213	0.672962	0.503725	0.575842	0.42489	0.729633	0.665583	0.522036	0.638149	0.488158	0.547721	0.416929	0.737484	0.510116	0.661467	0.645051	0.584605	0.628936	0.584712	0.916292	0.814116	0.601114	0.670241	0.641136	0.579866	1	0.608273	0.784251	0.682339	0.63448	0.576367
Cat2.Psoas	0.47281	0.412628	0.520426	0.770542	0.599712	0.487852	0.670536	0.481291	0.390242	0.530342	0.790961	0.515234	0.669883	0.683565	0.471772	0.361655	0.531514	0.489551	0.667783	0.588722	0.797347	0.48245	0.364999	0.54417	0.518305	0.67171	0.596834	0.789293	0.478191	0.37719	0.530847	0.783085	0.562427	0.492017	0.673591	0.559033	0.489395	0.631559	0.592413	0.922899	0.775441	0.564962	0.495586	0.608273	1	0.582524	0.776994	0.554864	0.480791
Cat2.Spleen	0.515123	0.467542	0.638796	0.493178	0.617113	0.753287	0.547551	0.519392	0.454734	0.63063	0.49708	0.742296	0.49373	0.572406	0.516083	0.434292	0.630918	0.731417	0.503226	0.620971	0.478356	0.524914	0.438057	0.627142	0.751304	0.502131	0.585891	0.481925	0.512169	0.432974	0.635822	0.490939	0.657012	0.761811	0.554288	0.588017	0.592639	0.780646	0.92783	0.580213	0.627181	0.594324	0.596382	0.784251	0.582524	1	0.643668	0.59973	0.595569
Cat2.Ventricle	0.516635	0.446836	0.564264	0.670075	0.624857	0.525096	0.744416	0.544776	0.456225	0.593484	0.704645	0.578044	0.77805	0.65288	0.537222	0.432922	0.597794	0.560562	0.777394	0.60274	0.711311	0.542832	0.433142	0.597385	0.572446	0.776101	0.620222	0.689823	0.529019	0.420079	0.580522	0.68134	0.586396	0.527029	0.760167	0.6074	0.548798	0.666786	0.662678	0.792479	0.949195	0.623797	0.540301	0.682339	0.776994	0.643668	1	0.617672	0.545822
Cat3.Kidney	0.725108	0.559934	0.566392	0.472537	0.567507	0.507256	0.52509	0.760526	0.567119	0.581479	0.510844	0.528339	0.522139	0.540652	0.763821	0.54605	0.585909	0.520537	0.523695	0.54239	0.508273	0.767862	0.550423	0.586659	0.531691	0.521353	0.582218	0.487753	0.730092	0.541418	0.565196	0.473717	0.546223	0.500266	0.531465	0.936185	0.66428	0.658089	0.614699	0.572189	0.613453	0.948835	0.673828	0.63448	0.554864	0.59973	0.617672	1	0.674044
Cat3.Liver	0.564856	0.778683	0.507061	0.421596	0.526816	0.505996	0.462168	0.579079	0.777113	0.511539	0.466558	0.512672	0.45268	0.476728	0.557844	0.765072	0.509787	0.497783	0.463642	0.490766	0.432726	0.575327	0.769055	0.518241	0.517265	0.462465	0.516217	0.445345	0.562156	0.77661	0.497071	0.441502	0.517467	0.49713	0.465578	0.668534	0.933783	0.571724	0.580569	0.506525	0.535167	0.661202	0.933854	0.576367	0.480791	0.595569	0.545822	0.674044	1
Cat3.Lung	0.569927	0.490236	0.730128	0.513953	0.636423	0.669383	0.574633	0.569435	0.474187	0.741942	0.523022	0.683027	0.516212	0.615444	0.566014	0.453005	0.738751	0.656202	0.52461	0.653223	0.496755	0.579873	0.455363	0.740737	0.685393	0.524259	0.62677	0.497241	0.553829	0.452217	0.737382	0.504557	0.66619	0.665399	0.579038	0.64412	0.609301	0.921499	0.798099	0.594426	0.651726	0.670391	0.633126	0.90815	0.615539	0.784345	0.661707	0.664556	0.608653
Cat3.Psoas	0.47629	0.425933	0.512816	0.782241	0.598561	0.470021	0.668107	0.492133	0.412105	0.524532	0.798087	0.508457	0.677828	0.679871	0.479768	0.38465	0.525372	0.483117	0.681052	0.586449	0.80565	0.48908	0.386811	0.539597	0.51112	0.684693	0.600713	0.794148	0.488743	0.396849	0.527565	0.795292	0.564765	0.479042	0.681148	0.573637	0.501644	0.602837	0.580755	0.932169	0.786084	0.56538	0.49764	0.599879	0.920906	0.569868	0.786515	0.554426	0.503657
Cat3.Spleen	0.540345	0.482081	0.671168	0.500562	0.643281	0.75538	0.574246	0.531344	0.442738	0.641176	0.51289	0.738761	0.492004	0.607882	0.522037	0.417159	0.635032	0.703293	0.503807	0.649807	0.484179	0.540364	0.421686	0.644515	0.753438	0.508201	0.605965	0.512099	0.527172	0.436353	0.652342	0.492389	0.670639	0.754634	0.555551	0.578818	0.586879	0.789776	0.914424	0.559906	0.620756	0.606132	0.610739	0.77906	0.604792	0.905104	0.630042	0.618518	0.588117
Cat3.Ventricle	0.524607	0.456935	0.561091	0.673494	0.623071	0.523052	0.752199	0.548053	0.455968	0.585258	0.716375	0.563193	0.781914	0.657548	0.532821	0.429946	0.586529	0.538914	0.781509	0.59907	0.717732	0.545948	0.430999	0.595276	0.565148	0.783312	0.615297	0.71238	0.533391	0.428174	0.575967	0.685969	0.577899	0.51906	0.760355	0.61888	0.544937	0.656226	0.632029	0.787631	0.935215	0.617508	0.550857	0.651105	0.783983	0.63515	0.948375	0.617519	0.558134
Cat2.Back.subcutaneous.adipose	0.570437	0.495618	0.659826	0.6581	0.729627	0.605839	0.672909	0.569818	0.450058	0.643687	0.684588	0.612643	0.596837	0.78367	0.569934	0.417168	0.642191	0.570795	0.602339	0.77262	0.640501	0.586711	0.420874	0.656191	0.619805	0.608188	0.766129	0.657381	0.571817	0.455293	0.660185	0.653709	0.709575	0.593176	0.651673	0.629365	0.571769	0.761757	0.699808	0.7341	0.716504	0.643987	0.594206	0.743162	0.760274	0.683107	0.724221	0.6306	0.585283
Cat3.Back.subcutaneous.adipose	0.579415	0.478036	0.659735	0.621931	0.72088	0.586012	0.663315	0.572545	0.427213	0.637725	0.641081	0.594473	0.576051	0.786189	0.586222	0.39155	0.642727	0.55503	0.577793	0.793403	0.602485	0.597998	0.397667	0.650263	0.602763	0.582775	0.781992	0.614251	0.574272	0.432538	0.656459	0.608521	0.699921	0.568772	0.623723	0.628744	0.554801	0.751523	0.707721	0.706319	0.717671	0.633078	0.563739	0.751176	0.705908	0.674907	0.699364	0.634732	0.557161
sheep1.Back.subcutaneous.adipose	0.579292	0.494995	0.647552	0.620166	0.721428	0.603156	0.642355	0.579279	0.463588	0.650241	0.642562	0.621775	0.591125	0.733658	0.569378	0.432867	0.651501	0.587175	0.604938	0.743556	0.600956	0.585079	0.437509	0.660862	0.62792	0.607693	0.751913	0.610586	0.586312	0.476609	0.656892	0.617159	0.722146	0.598245	0.652066	0.583451	0.520483	0.65861	0.636875	0.622097	0.646149	0.585405	0.521915	0.651062	0.614129	0.617811	0.638954	0.580155	0.517689
sheep1.Kidney	0.72914	0.577881	0.55365	0.476045	0.570448	0.516924	0.508698	0.732637	0.57827	0.565835	0.507593	0.534976	0.51551	0.517011	0.72209	0.56335	0.568822	0.519248	0.52264	0.517956	0.503731	0.730514	0.565716	0.572198	0.533618	0.520142	0.563444	0.489264	0.733093	0.576059	0.55776	0.480032	0.562148	0.514465	0.536407	0.750648	0.612537	0.550789	0.531832	0.493658	0.534438	0.749052	0.603105	0.538094	0.466053	0.52665	0.536268	0.745767	0.605087
sheep1.Liver	0.585289	0.784736	0.513096	0.445362	0.540663	0.508333	0.466274	0.586991	0.763104	0.522062	0.490595	0.510833	0.463721	0.484179	0.555346	0.750865	0.517836	0.492872	0.476434	0.486026	0.456383	0.57485	0.753089	0.528892	0.517313	0.47673	0.517617	0.47068	0.581295	0.785225	0.51371	0.471573	0.544474	0.50549	0.496055	0.597087	0.798139	0.512674	0.507349	0.463568	0.477869	0.596007	0.798943	0.499366	0.439898	0.515468	0.489734	0.597927	0.803079
sheep1.Lung	0.59805	0.506259	0.736261	0.527669	0.645361	0.644226	0.578935	0.576751	0.456311	0.729087	0.54243	0.636885	0.508355	0.618588	0.54831	0.429106	0.715044	0.588285	0.522135	0.631831	0.505921	0.576154	0.433325	0.739182	0.648767	0.528918	0.620927	0.540352	0.571168	0.472698	0.734683	0.513193	0.6646	0.63138	0.578642	0.566552	0.526377	0.737702	0.65867	0.528995	0.568972	0.580191	0.539348	0.72789	0.529012	0.643556	0.573492	0.574195	0.531783
sheep1.Spleen	0.540762	0.501216	0.655645	0.53957	0.641811	0.726672	0.576908	0.54272	0.481759	0.658092	0.5518	0.741829	0.530271	0.600237	0.517767	0.461067	0.651419	0.711715	0.547474	0.627463	0.520499	0.536646	0.463491	0.66174	0.752056	0.550831	0.603831	0.533852	0.542038	0.475315	0.655226	0.536538	0.691822	0.741628	0.600883	0.540507	0.540026	0.68648	0.768187	0.534225	0.583371	0.546354	0.548261	0.680332	0.542837	0.761998	0.593521	0.545661	0.540555
sheep1.Ventricle	0.534913	0.455548	0.566874	0.674957	0.639193	0.530844	0.760999	0.546923	0.437471	0.579259	0.717969	0.557124	0.763428	0.649798	0.518661	0.410335	0.576574	0.521559	0.76586	0.585123	0.710528	0.538598	0.409597	0.592113	0.55975	0.772032	0.60489	0.72345	0.542323	0.433536	0.580088	0.683715	0.591686	0.528369	0.771829	0.532832	0.462795	0.562528	0.557442	0.696025	0.784517	0.539699	0.464599	0.552777	0.688992	0.544264	0.782162	0.531718	0.468605
sheep1.Psoas	0.492823	0.436183	0.513875	0.764909	0.608419	0.490962	0.66825	0.501957	0.41553	0.529874	0.79857	0.519045	0.694263	0.648472	0.472964	0.388361	0.525195	0.490058	0.696746	0.549952	0.80164	0.49062	0.389453	0.544204	0.521366	0.702335	0.577286	0.802854	0.504438	0.419069	0.530222	0.786568	0.569842	0.501397	0.707756	0.511442	0.438169	0.518946	0.513716	0.815719	0.714039	0.505377	0.437862	0.501197	0.803731	0.501782	0.707517	0.491119	0.437585
sheep2.Back.subcutaneous.adipose	0.590368	0.501046	0.671423	0.61227	0.731949	0.624088	0.653383	0.58418	0.458859	0.661202	0.632726	0.629993	0.58038	0.745919	0.575649	0.4264	0.661694	0.587158	0.592497	0.760077	0.590957	0.594302	0.429312	0.671398	0.637557	0.596322	0.759077	0.60973	0.593267	0.476229	0.673619	0.606979	0.729754	0.613273	0.649278	0.581645	0.520721	0.675348	0.649935	0.6142	0.642507	0.587764	0.528014	0.669793	0.60996	0.629704	0.636154	0.583638	0.521799
sheep2.Kidney	0.754788	0.591552	0.595986	0.488306	0.611582	0.554353	0.543038	0.746296	0.550967	0.581914	0.52623	0.542925	0.510757	0.563784	0.728638	0.528244	0.578975	0.508786	0.517183	0.561404	0.508736	0.747971	0.53197	0.596863	0.55495	0.521254	0.591773	0.524931	0.747226	0.573375	0.588385	0.485788	0.587376	0.543357	0.545309	0.745836	0.6045	0.577832	0.549913	0.506242	0.537542	0.747952	0.608879	0.560906	0.48311	0.545747	0.538909	0.746151	0.606784
sheep2.Liver	0.563152	0.775456	0.489267	0.43021	0.517894	0.497856	0.442303	0.572871	0.770492	0.511921	0.479189	0.510399	0.455306	0.458147	0.537631	0.760893	0.508765	0.496092	0.468878	0.463082	0.444925	0.557063	0.762947	0.517294	0.513724	0.468579	0.498873	0.455227	0.560272	0.78907	0.492557	0.456433	0.533541	0.499512	0.484536	0.581118	0.793471	0.493938	0.498808	0.447994	0.464509	0.579194	0.793103	0.482092	0.427328	0.506379	0.4805	0.584472	0.798459
sheep2.Spleen	0.527819	0.485833	0.644009	0.515998	0.630519	0.736509	0.551651	0.526615	0.464948	0.643213	0.533954	0.739959	0.504363	0.584393	0.502542	0.444764	0.636129	0.71225	0.520116	0.614759	0.504453	0.520566	0.444951	0.645023	0.752493	0.524305	0.58853	0.523843	0.527021	0.460696	0.640966	0.516246	0.685525	0.754552	0.578638	0.519013	0.525131	0.67713	0.773016	0.515712	0.554786	0.525015	0.534034	0.671176	0.528751	0.767828	0.566717	0.525823	0.524877
sheep2.Ventricle	0.520665	0.451773	0.559764	0.684723	0.633334	0.533328	0.75283	0.537047	0.454942	0.585989	0.716867	0.577105	0.769915	0.640166	0.517496	0.430731	0.58631	0.554778	0.77567	0.583466	0.719559	0.52784	0.429022	0.592838	0.574068	0.776393	0.602047	0.707507	0.535417	0.433389	0.580252	0.695618	0.602363	0.53843	0.776373	0.53416	0.469673	0.565635	0.566185	0.698549	0.786747	0.536537	0.465697	0.558445	0.690763	0.552832	0.784461	0.531857	0.471187
sheep2.Psoas	0.491664	0.431183	0.513421	0.777884	0.61135	0.488542	0.682609	0.502558	0.422589	0.535424	0.801262	0.526371	0.705738	0.657462	0.488232	0.395602	0.537808	0.506621	0.708377	0.56188	0.816622	0.496902	0.39532	0.5475	0.523589	0.709821	0.588634	0.798998	0.509759	0.41611	0.535761	0.80372	0.57868	0.501138	0.723912	0.51312	0.438942	0.524616	0.514931	0.823625	0.722973	0.504299	0.427866	0.50947	0.810918	0.500776	0.714627	0.494267	0.430774
sheep3.Back.subcutaneous.adipose	0.597314	0.518361	0.631462	0.608111	0.722067	0.585932	0.62887	0.588644	0.48189	0.626345	0.643176	0.591487	0.580443	0.710819	0.567349	0.452545	0.626588	0.551076	0.596113	0.71403	0.589731	0.591576	0.456638	0.642173	0.600605	0.60192	0.738192	0.616391	0.599063	0.5091	0.639334	0.610076	0.709643	0.578002	0.64396	0.588067	0.540235	0.622414	0.601318	0.607784	0.627308	0.592969	0.545246	0.610901	0.596989	0.586595	0.625774	0.587435	0.536946
sheep3.Kidney	0.740493	0.579754	0.563346	0.500375	0.582048	0.519396	0.529289	0.742439	0.57009	0.570403	0.529918	0.533982	0.526119	0.541346	0.732286	0.550744	0.570901	0.511925	0.532798	0.533054	0.524142	0.742037	0.552871	0.57985	0.534289	0.531753	0.572473	0.514067	0.742901	0.572533	0.56817	0.499965	0.570325	0.517687	0.548847	0.754331	0.604311	0.556042	0.529326	0.515759	0.543932	0.74946	0.598507	0.539791	0.48779	0.522883	0.542081	0.747664	0.600025
sheep3.Liver	0.584737	0.770636	0.505976	0.431785	0.527627	0.48888	0.455132	0.590434	0.760323	0.518653	0.476134	0.504254	0.458678	0.468769	0.560278	0.748158	0.5138	0.48692	0.472129	0.475906	0.444645	0.579111	0.751812	0.524194	0.508435	0.471111	0.511847	0.454247	0.580743	0.780848	0.506704	0.45722	0.538249	0.491642	0.486476	0.601907	0.787042	0.503161	0.496984	0.451696	0.471952	0.600014	0.790294	0.492399	0.425293	0.501788	0.481953	0.604138	0.795403
sheep3.Lung	0.608475	0.51546	0.751867	0.551337	0.665356	0.658983	0.606839	0.589106	0.462909	0.736809	0.567309	0.648274	0.527545	0.645411	0.564146	0.432698	0.729035	0.599141	0.538982	0.654941	0.532226	0.592233	0.436753	0.750267	0.661703	0.547057	0.641256	0.565786	0.584916	0.477632	0.74887	0.539757	0.679225	0.646318	0.603338	0.57601	0.532851	0.755753	0.675757	0.552783	0.58945	0.586554	0.545695	0.741823	0.55346	0.661159	0.591911	0.580545	0.537062
sheep3.Psoas	0.487897	0.435579	0.503198	0.77471	0.613267	0.464399	0.67624	0.500344	0.416931	0.519604	0.80715	0.499833	0.700963	0.659919	0.477838	0.391415	0.515902	0.471192	0.700579	0.558256	0.811044	0.491183	0.391581	0.533642	0.498343	0.704202	0.586716	0.80455	0.503221	0.419851	0.524692	0.79583	0.569146	0.475111	0.708098	0.504881	0.433011	0.503583	0.483721	0.817516	0.709147	0.494342	0.430122	0.489996	0.804433	0.470768	0.701687	0.483874	0.432713
sheep3.Spleen	0.550124	0.489746	0.675263	0.53647	0.665538	0.746377	0.589049	0.539633	0.444412	0.65483	0.547177	0.736779	0.513596	0.630919	0.522845	0.417137	0.648241	0.695205	0.526732	0.658061	0.516917	0.542831	0.418973	0.660392	0.749227	0.531501	0.625348	0.543421	0.546795	0.453446	0.668373	0.534	0.704945	0.759099	0.596618	0.529321	0.516117	0.699195	0.780377	0.529561	0.572809	0.535541	0.529036	0.690743	0.541336	0.772947	0.580422	0.535028	0.518824
sheep3.Ventricle	0.534282	0.466583	0.553708	0.675747	0.634326	0.519476	0.749696	0.551923	0.459759	0.572986	0.721423	0.552875	0.765359	0.640884	0.520216	0.433668	0.570237	0.521331	0.770831	0.578419	0.712201	0.541525	0.4326	0.585904	0.55638	0.775193	0.600255	0.721033	0.546648	0.453926	0.569864	0.688942	0.591434	0.523162	0.767987	0.540317	0.478687	0.548103	0.547212	0.694213	0.77775	0.54432	0.483394	0.537344	0.684102	0.535604	0.776311	0.536483	0.48428
Monkey1.Kidney	0.708447	0.536029	0.548086	0.475508	0.56406	0.492603	0.515892	0.706917	0.531239	0.54896	0.483699	0.509538	0.497385	0.517889	0.72048	0.511517	0.558824	0.5004	0.502194	0.521403	0.496906	0.717179	0.512198	0.550283	0.502014	0.493385	0.555107	0.464753	0.726171	0.511921	0.548893	0.480001	0.554587	0.493059	0.523036	0.722059	0.551189	0.546608	0.507669	0.477778	0.515994	0.719015	0.53569	0.531567	0.454456	0.497392	0.516292	0.722767	0.545563
Monkey1.Liver	0.552158	0.758069	0.498941	0.426001	0.530646	0.494477	0.454456	0.552547	0.716523	0.4983	0.461698	0.493361	0.433242	0.476581	0.539298	0.701613	0.493972	0.473408	0.441436	0.489091	0.430671	0.551751	0.70316	0.50468	0.499378	0.438849	0.509911	0.44454	0.551303	0.750318	0.495911	0.455456	0.522446	0.491305	0.466873	0.550794	0.754974	0.493452	0.488914	0.437987	0.443922	0.54508	0.75382	0.479798	0.420524	0.492829	0.459112	0.554438	0.761195
Monkey1.Lung	0.578263	0.474593	0.737289	0.522911	0.648762	0.639314	0.596707	0.54991	0.406229	0.688892	0.52225	0.61357	0.488601	0.643174	0.553807	0.372968	0.689726	0.565567	0.492986	0.662977	0.496678	0.570875	0.374344	0.699716	0.625012	0.496165	0.632498	0.521331	0.565984	0.41861	0.726516	0.509882	0.6438	0.627086	0.565393	0.54178	0.481717	0.732105	0.652208	0.517696	0.550217	0.547486	0.494492	0.719304	0.522669	0.632695	0.551713	0.547852	0.492298
Monkey1.Psoas	0.466295	0.437375	0.491386	0.746929	0.58827	0.454055	0.642497	0.472345	0.429822	0.500749	0.746398	0.488806	0.656098	0.627543	0.469244	0.404169	0.50546	0.469932	0.653537	0.546503	0.767571	0.470578	0.403631	0.509251	0.481148	0.648632	0.566062	0.73652	0.489573	0.424048	0.51526	0.77845	0.551241	0.473065	0.672914	0.492565	0.446563	0.501947	0.483022	0.775915	0.67047	0.480721	0.431074	0.484436	0.762317	0.469248	0.663596	0.472239	0.438386
Monkey1.Spleen	0.501896	0.460931	0.632429	0.479025	0.610174	0.715689	0.529104	0.486203	0.417365	0.597988	0.475748	0.690442	0.452074	0.561181	0.482683	0.39309	0.593476	0.659605	0.463649	0.606624	0.457766	0.494407	0.393531	0.599346	0.704426	0.462204	0.56412	0.475448	0.498975	0.414294	0.621879	0.478385	0.653592	0.734709	0.531288	0.478174	0.4822	0.646755	0.736165	0.472676	0.501693	0.482773	0.488675	0.638018	0.4871	0.729953	0.518498	0.488223	0.484077
Monkey1.Ventricle	0.5408	0.461256	0.595417	0.667748	0.658132	0.539349	0.761554	0.538165	0.418564	0.572018	0.688143	0.54412	0.717055	0.680269	0.535072	0.385855	0.574656	0.504676	0.712664	0.633258	0.680499	0.54826	0.384539	0.584917	0.550146	0.713159	0.636064	0.691815	0.553886	0.424197	0.601188	0.678667	0.598915	0.532738	0.744076	0.53154	0.459909	0.587819	0.562392	0.674654	0.748507	0.534551	0.462859	0.573934	0.669791	0.545756	0.743001	0.530328	0.467292
Monkey2.Kidney	0.722316	0.546151	0.558197	0.475913	0.576536	0.502271	0.529197	0.714702	0.50984	0.543139	0.496936	0.495427	0.491298	0.538062	0.71384	0.486189	0.545231	0.470826	0.49291	0.538423	0.493893	0.722553	0.487072	0.553891	0.503014	0.490499	0.563719	0.493385	0.731273	0.51791	0.549683	0.480676	0.550778	0.497686	0.522763	0.718059	0.550433	0.544773	0.504714	0.485357	0.516255	0.720279	0.548192	0.525212	0.462223	0.498285	0.514563	0.721006	0.555526
Monkey2.Ventricle	0.529008	0.455104	0.593588	0.657596	0.656215	0.538233	0.752741	0.52743	0.404338	0.563943	0.679864	0.541291	0.699254	0.683512	0.516245	0.371703	0.562684	0.488334	0.700895	0.627833	0.666865	0.537452	0.371514	0.582524	0.543722	0.70352	0.625769	0.691035	0.534385	0.409671	0.598971	0.662754	0.594825	0.528816	0.729434	0.510641	0.444442	0.57777	0.551835	0.656498	0.730839	0.513805	0.454782	0.565883	0.658827	0.53784	0.730458	0.509549	0.457497
Monkey2.Back.subcutaneous.adipose	0.537934	0.490986	0.652505	0.612416	0.691694	0.656324	0.621087	0.515239	0.420716	0.624452	0.601941	0.623812	0.521741	0.696387	0.512584	0.387307	0.620748	0.586969	0.532157	0.718284	0.569351	0.526697	0.388013	0.627787	0.639408	0.533612	0.673699	0.584997	0.537673	0.451186	0.648541	0.608998	0.704769	0.652988	0.612584	0.509497	0.494895	0.662229	0.662382	0.592872	0.584438	0.513865	0.500881	0.649685	0.604834	0.647572	0.589336	0.51232	0.494522
Monkey2.Liver	0.549206	0.762886	0.486272	0.416689	0.522802	0.478353	0.449573	0.548296	0.722285	0.482624	0.450452	0.475934	0.430029	0.466111	0.538064	0.708079	0.480094	0.458199	0.438662	0.476704	0.426319	0.54772	0.708913	0.486961	0.47722	0.434844	0.499531	0.435064	0.549787	0.751638	0.482517	0.449208	0.510936	0.474796	0.460223	0.546668	0.757699	0.477654	0.471154	0.42836	0.438339	0.540436	0.751379	0.462955	0.40963	0.475845	0.45242	0.55057	0.759839
Monkey2.Lung	0.554389	0.446395	0.73084	0.494995	0.635486	0.625087	0.585111	0.524424	0.370914	0.68275	0.492366	0.600952	0.46768	0.624815	0.537667	0.338474	0.678644	0.557134	0.46851	0.651102	0.468363	0.550474	0.339417	0.688633	0.612401	0.470541	0.617549	0.488407	0.54878	0.389645	0.72465	0.486036	0.632932	0.617	0.551473	0.515966	0.44788	0.727021	0.640184	0.487371	0.531114	0.523592	0.458786	0.719526	0.497672	0.619382	0.532831	0.524415	0.458
Monkey2.Psoas	0.461657	0.424691	0.480236	0.74782	0.581197	0.446015	0.644202	0.468753	0.412363	0.48478	0.747608	0.474416	0.655305	0.620174	0.4611	0.387023	0.488851	0.455198	0.650225	0.533845	0.769193	0.467203	0.384954	0.497579	0.473361	0.648533	0.556098	0.749243	0.481238	0.406888	0.495153	0.771051	0.53071	0.458353	0.667213	0.484984	0.429551	0.485456	0.469153	0.777337	0.666175	0.47599	0.419034	0.46379	0.76325	0.456971	0.6599	0.467468	0.426907
Monkey2.Spleen	0.505383	0.450424	0.64725	0.470973	0.623012	0.718157	0.547559	0.485308	0.394184	0.599437	0.466924	0.689172	0.443732	0.584919	0.494456	0.366663	0.594784	0.651639	0.452183	0.630516	0.453204	0.503457	0.366984	0.601456	0.698713	0.451221	0.580845	0.469772	0.502434	0.396966	0.635588	0.470594	0.654932	0.731176	0.5329	0.473443	0.469687	0.661929	0.739987	0.464194	0.503441	0.478203	0.47905	0.65591	0.482118	0.730348	0.517606	0.483893	0.472031
Monkey3.Ventricle	0.527621	0.438891	0.577657	0.654213	0.63909	0.522679	0.755499	0.528298	0.39441	0.54922	0.676105	0.525789	0.712609	0.667194	0.520954	0.363449	0.551599	0.481187	0.706195	0.613009	0.669473	0.536711	0.361334	0.566877	0.530086	0.70953	0.616454	0.68732	0.536516	0.397359	0.581531	0.66348	0.576907	0.512502	0.728853	0.512903	0.431191	0.560903	0.533625	0.659874	0.735844	0.512906	0.436746	0.548498	0.654583	0.517588	0.731284	0.510077	0.442941
Monkey3.Kidney	0.728328	0.543185	0.57094	0.485163	0.589609	0.509294	0.539709	0.713203	0.498675	0.54649	0.501605	0.493938	0.489601	0.542164	0.711826	0.471512	0.545413	0.461356	0.493188	0.539204	0.49408	0.72246	0.473299	0.555379	0.499391	0.492905	0.566724	0.499706	0.734504	0.50964	0.557536	0.483074	0.55931	0.501693	0.525235	0.715907	0.541195	0.548891	0.505399	0.488373	0.517128	0.718223	0.542718	0.528057	0.468111	0.496392	0.513312	0.717619	0.546
Monkey3.Liver	0.550728	0.757403	0.487278	0.411567	0.520868	0.479534	0.446564	0.551688	0.719415	0.481952	0.444538	0.481553	0.422853	0.462599	0.537473	0.706922	0.479836	0.46252	0.429821	0.47951	0.411775	0.549779	0.709209	0.487548	0.486316	0.42752	0.501782	0.423671	0.553982	0.74775	0.485541	0.440033	0.509965	0.475766	0.454399	0.549252	0.755495	0.481067	0.47499	0.422928	0.43776	0.545522	0.754444	0.470579	0.401824	0.478407	0.452598	0.555043	0.760539
Monkey3.Lung	0.577051	0.457486	0.739253	0.516995	0.648787	0.627578	0.599377	0.546939	0.381482	0.690342	0.515259	0.602795	0.486347	0.643218	0.549908	0.350281	0.68758	0.549344	0.489178	0.663274	0.487323	0.566473	0.34949	0.703211	0.61486	0.494058	0.634288	0.518259	0.55879	0.398561	0.726414	0.498627	0.638288	0.611418	0.559153	0.53688	0.462206	0.729109	0.640027	0.512016	0.548463	0.543424	0.47459	0.715067	0.515708	0.620213	0.549074	0.542885	0.472552
Monkey3.Psoas	0.456539	0.4157	0.491557	0.754043	0.578132	0.445943	0.650427	0.462425	0.403167	0.492429	0.748686	0.478061	0.656318	0.62554	0.464814	0.37757	0.497089	0.457491	0.65237	0.540131	0.773808	0.463516	0.37438	0.501797	0.473529	0.648791	0.558602	0.744656	0.472732	0.392554	0.506758	0.778972	0.533503	0.454614	0.671254	0.477014	0.419544	0.493121	0.467156	0.78522	0.670089	0.462636	0.40608	0.47562	0.773825	0.453138	0.662369	0.458181	0.414055
Monkey3.Spleen	0.499284	0.442709	0.634856	0.473878	0.616525	0.714607	0.540898	0.481303	0.388572	0.590929	0.471705	0.685887	0.443111	0.569535	0.481664	0.360313	0.58431	0.648141	0.451664	0.615794	0.45235	0.494716	0.360823	0.593396	0.702407	0.453247	0.569579	0.475062	0.50102	0.395159	0.625299	0.475094	0.648965	0.734569	0.529036	0.468377	0.464859	0.650332	0.737983	0.466976	0.498889	0.475637	0.475247	0.640586	0.484111	0.730882	0.511933	0.478626	0.469416
Rabbit1.Back.subcutaneous.adipose	0.594761	0.519164	0.661641	0.679467	0.745459	0.598605	0.677077	0.577766	0.462562	0.640793	0.676645	0.605763	0.608493	0.74603	0.569135	0.42993	0.643926	0.565541	0.61739	0.734918	0.64196	0.585313	0.433148	0.653331	0.607417	0.619777	0.732006	0.648864	0.590712	0.480852	0.666596	0.670058	0.720761	0.587011	0.674891	0.569705	0.512498	0.652001	0.606851	0.651314	0.650088	0.571062	0.517259	0.638939	0.651514	0.587796	0.644994	0.567528	0.512754
Rabbit1.Kidney	0.767476	0.58394	0.592248	0.489918	0.610994	0.533215	0.551831	0.74146	0.536804	0.576806	0.52735	0.518607	0.514711	0.557717	0.731638	0.512403	0.577212	0.492904	0.52077	0.545552	0.519338	0.744732	0.514517	0.587438	0.526677	0.52164	0.582842	0.524155	0.757468	0.557488	0.584267	0.493869	0.565233	0.521318	0.54733	0.737624	0.57866	0.562455	0.520183	0.504724	0.537376	0.742937	0.572565	0.541538	0.477597	0.512275	0.531729	0.74119	0.576566
Rabbit1.Liver	0.588346	0.788868	0.511281	0.442702	0.547364	0.507029	0.476612	0.57731	0.74652	0.507412	0.483161	0.498773	0.460466	0.486881	0.561647	0.729755	0.507069	0.486416	0.470256	0.491098	0.458329	0.572006	0.730872	0.511473	0.503799	0.470039	0.525974	0.464358	0.590735	0.783851	0.507525	0.473191	0.5324	0.497698	0.492225	0.58739	0.776632	0.498817	0.487309	0.454093	0.467422	0.581275	0.773753	0.482053	0.430784	0.488937	0.474797	0.59094	0.782428
Rabbit1.Lung	0.613386	0.495291	0.754268	0.540852	0.661238	0.631791	0.61411	0.582065	0.438455	0.720069	0.544211	0.617095	0.531929	0.63557	0.579518	0.407797	0.718058	0.579942	0.537861	0.649376	0.525453	0.5932	0.409834	0.724556	0.624021	0.537762	0.64032	0.535593	0.5938	0.447058	0.751958	0.529298	0.655424	0.617857	0.600003	0.570924	0.498806	0.731701	0.629353	0.529059	0.578515	0.58237	0.501303	0.716498	0.527461	0.614547	0.572919	0.580572	0.500187
Rabbit1.Spleen	0.532766	0.477472	0.658188	0.51046	0.645767	0.742189	0.567663	0.516093	0.445953	0.631467	0.505176	0.721982	0.499041	0.57807	0.517634	0.422799	0.633328	0.702738	0.506822	0.624584	0.494408	0.521552	0.422139	0.62541	0.725805	0.50304	0.596505	0.488451	0.530087	0.431653	0.642878	0.503001	0.674866	0.757148	0.57014	0.512793	0.503185	0.667377	0.754123	0.491542	0.537796	0.516219	0.501944	0.664717	0.501425	0.743074	0.547516	0.52278	0.498454
Rabbit1.Ventricle	0.556429	0.475479	0.58169	0.669707	0.656037	0.526525	0.774039	0.543615	0.42251	0.563354	0.707036	0.525726	0.737735	0.667938	0.525275	0.391281	0.562065	0.488134	0.734753	0.598223	0.701494	0.54385	0.38996	0.577434	0.534268	0.738458	0.613814	0.719305	0.554685	0.433714	0.583743	0.682048	0.576893	0.513428	0.757708	0.520916	0.454397	0.553714	0.527614	0.678907	0.753456	0.526996	0.460625	0.541226	0.671742	0.512155	0.747131	0.526153	0.461988
Rabbit2.Back.subcutaneous.adipose	0.595553	0.515625	0.658484	0.636996	0.738164	0.60045	0.655166	0.579886	0.488704	0.64772	0.626727	0.613223	0.596337	0.709863	0.586323	0.461394	0.659389	0.593032	0.603902	0.724997	0.603438	0.590875	0.463002	0.651435	0.609936	0.598971	0.737593	0.584938	0.594388	0.489966	0.663485	0.630883	0.721921	0.588749	0.662346	0.583762	0.528532	0.653107	0.613478	0.609226	0.634497	0.585514	0.518267	0.644865	0.599939	0.594687	0.631368	0.582342	0.519449
Rabbit2.Kidney	0.765915	0.580407	0.591374	0.489333	0.611385	0.5314	0.552826	0.743025	0.528923	0.573302	0.522915	0.516277	0.51017	0.562446	0.735639	0.50355	0.575068	0.490033	0.514292	0.551015	0.517652	0.747034	0.506592	0.585516	0.524777	0.515371	0.585954	0.521296	0.754995	0.55136	0.58189	0.491415	0.562583	0.515863	0.542761	0.734427	0.5745	0.564817	0.520998	0.502619	0.535194	0.740768	0.570544	0.546544	0.474764	0.513197	0.529405	0.738752	0.573113
Rabbit2.Liver	0.600073	0.784064	0.517351	0.433683	0.552983	0.508743	0.476393	0.582293	0.715187	0.501947	0.485836	0.482392	0.449506	0.494115	0.553943	0.695757	0.495072	0.458162	0.459795	0.491241	0.451827	0.575154	0.698197	0.511489	0.49641	0.465422	0.522047	0.485087	0.59159	0.771445	0.508869	0.465443	0.525175	0.497351	0.483454	0.58025	0.753814	0.493129	0.47942	0.452503	0.461886	0.5775	0.761964	0.471443	0.430578	0.483842	0.467633	0.587135	0.765873
Rabbit2.Lung	0.597888	0.490778	0.748379	0.527315	0.657034	0.650719	0.596739	0.561594	0.419346	0.700913	0.537266	0.615937	0.507242	0.624432	0.540139	0.388326	0.693914	0.566501	0.515268	0.636633	0.505162	0.56638	0.391773	0.712424	0.630912	0.522273	0.622674	0.5415	0.571844	0.444733	0.740808	0.516463	0.651355	0.62827	0.582278	0.543831	0.488591	0.718785	0.63547	0.517577	0.560576	0.557173	0.503027	0.703638	0.521274	0.62693	0.560727	0.552988	0.495634
Rabbit2.Psoas	0.501432	0.439214	0.54177	0.781389	0.623788	0.510744	0.660047	0.487141	0.39059	0.531795	0.756132	0.512291	0.63794	0.657356	0.469859	0.361648	0.529602	0.48026	0.641305	0.576247	0.760039	0.482981	0.361144	0.543297	0.516308	0.646383	0.583449	0.762368	0.505939	0.409658	0.549559	0.790172	0.588325	0.513872	0.672918	0.484479	0.424025	0.51987	0.502788	0.777733	0.658865	0.477094	0.4219	0.500205	0.769739	0.492809	0.651828	0.471538	0.419785
Rabbit2.Spleen	0.555411	0.501979	0.676214	0.52185	0.658948	0.753965	0.584006	0.532603	0.444603	0.629308	0.521651	0.718074	0.498622	0.596689	0.519533	0.417611	0.626706	0.683331	0.508306	0.631517	0.497729	0.535739	0.419582	0.634012	0.728647	0.510802	0.603832	0.515643	0.547181	0.452154	0.651361	0.510439	0.680137	0.754605	0.576555	0.51741	0.514975	0.673018	0.746264	0.504111	0.541742	0.526468	0.523771	0.667385	0.514671	0.741681	0.553954	0.527848	0.51623
Rabbit2.Ventricle	0.561451	0.4758	0.60296	0.67732	0.668377	0.545318	0.774013	0.541823	0.41532	0.573345	0.710874	0.532625	0.728455	0.676383	0.519898	0.383098	0.570781	0.490621	0.728301	0.608202	0.697911	0.543033	0.38317	0.590519	0.543864	0.733757	0.619144	0.723431	0.552933	0.431717	0.597621	0.682955	0.589786	0.528489	0.759521	0.515184	0.452579	0.567009	0.53643	0.681546	0.751608	0.525719	0.462174	0.553741	0.676895	0.523956	0.745594	0.521191	0.461649
Rabbit3.Back.subcutaneous.adipose	0.585769	0.506887	0.642643	0.70959	0.735189	0.58143	0.701799	0.563268	0.431455	0.605906	0.720841	0.567312	0.625595	0.754926	0.551472	0.393909	0.603238	0.519866	0.628684	0.710047	0.690135	0.569589	0.395355	0.622598	0.576998	0.635002	0.708188	0.7119	0.576591	0.463964	0.636309	0.706135	0.683616	0.563301	0.68177	0.547521	0.484451	0.619309	0.57221	0.699656	0.658682	0.547741	0.494939	0.602271	0.70196	0.559822	0.651511	0.543568	0.491881
Rabbit3.Kidney	0.733924	0.57161	0.581706	0.46265	0.601465	0.529577	0.532092	0.702266	0.484196	0.538166	0.51793	0.475909	0.467489	0.54939	0.660244	0.45487	0.524953	0.427319	0.474939	0.525143	0.483653	0.698203	0.457751	0.560488	0.503521	0.486423	0.549606	0.541859	0.70079	0.534391	0.550285	0.455336	0.528244	0.500663	0.500031	0.674155	0.539706	0.529214	0.488331	0.479419	0.494907	0.68473	0.561073	0.502152	0.462184	0.490493	0.491723	0.679283	0.556384
Rabbit3.Liver	0.591807	0.778809	0.515786	0.430923	0.551449	0.516991	0.474077	0.576775	0.718759	0.49994	0.484185	0.491229	0.448877	0.490028	0.552247	0.701991	0.49355	0.472685	0.457757	0.491452	0.450202	0.571307	0.702302	0.507946	0.503687	0.461683	0.52051	0.479197	0.58816	0.770492	0.505442	0.461635	0.526881	0.507381	0.480222	0.575581	0.7567	0.494114	0.486883	0.449305	0.459399	0.571386	0.760995	0.473138	0.426964	0.490621	0.465814	0.581645	0.767276
Rabbit3.Lung	0.576498	0.483564	0.720236	0.505398	0.644101	0.619287	0.588297	0.532571	0.370701	0.64419	0.524559	0.55406	0.462169	0.6234	0.496141	0.333822	0.627924	0.481603	0.469093	0.617502	0.477496	0.538856	0.339665	0.667978	0.581363	0.483496	0.59011	0.55299	0.53582	0.42362	0.697612	0.482383	0.602074	0.587558	0.53694	0.491872	0.448771	0.664708	0.576543	0.491804	0.516322	0.508434	0.484459	0.645407	0.501397	0.575691	0.513082	0.503591	0.473482
Rabbit3.Psoas	0.510586	0.438033	0.54611	0.768791	0.631771	0.511366	0.671463	0.496555	0.376315	0.523776	0.753858	0.510125	0.636165	0.679242	0.487861	0.343198	0.522003	0.474296	0.636597	0.598036	0.763748	0.498207	0.341999	0.536799	0.51617	0.641919	0.602528	0.771278	0.513669	0.398881	0.548661	0.780802	0.580175	0.511003	0.663872	0.489321	0.415324	0.525422	0.503251	0.778683	0.656856	0.48173	0.415997	0.504387	0.770031	0.491188	0.645447	0.47972	0.412777
Rabbit3.Spleen	0.535118	0.48304	0.644429	0.472848	0.630421	0.714188	0.550349	0.495954	0.38396	0.565988	0.498561	0.636825	0.43937	0.576765	0.457722	0.351732	0.549399	0.571748	0.450842	0.594083	0.455095	0.493804	0.35378	0.58045	0.664782	0.463752	0.553993	0.527311	0.50485	0.425874	0.601821	0.458905	0.616128	0.701063	0.510339	0.452507	0.462272	0.606902	0.670203	0.458758	0.481823	0.465684	0.496597	0.59321	0.478698	0.678008	0.491151	0.466355	0.482114
Rabbit1.Psoas	0.486912	0.423309	0.50946	0.744209	0.595205	0.4837	0.635861	0.471775	0.361091	0.488528	0.745308	0.473259	0.618634	0.635154	0.449695	0.330459	0.483805	0.44118	0.619614	0.544511	0.748072	0.46436	0.330547	0.504279	0.487571	0.626862	0.557203	0.767507	0.483684	0.386648	0.504596	0.755784	0.539438	0.484516	0.637531	0.464136	0.402229	0.482006	0.472061	0.768688	0.637643	0.4571	0.402359	0.457666	0.753055	0.463778	0.624989	0.450751	0.399437
Kidney_1	0.76441	0.593417	0.6316	0.506144	0.639016	0.588255	0.572765	0.733612	0.517455	0.590019	0.523267	0.552107	0.495128	0.58578	0.71921	0.48987	0.581381	0.508424	0.502005	0.585813	0.500889	0.742311	0.492798	0.605732	0.568415	0.510467	0.596966	0.532203	0.748539	0.557951	0.612264	0.492366	0.608706	0.57276	0.550916	0.730904	0.588	0.601202	0.572674	0.505352	0.536387	0.738364	0.597881	0.583384	0.491849	0.565576	0.539302	0.737417	0.598177
Kidney_2	0.767247	0.589089	0.631114	0.501481	0.63699	0.577067	0.576294	0.735937	0.505505	0.584209	0.521434	0.537891	0.492629	0.590125	0.724725	0.476055	0.574767	0.492577	0.49757	0.584324	0.500821	0.747297	0.479285	0.601812	0.556636	0.506454	0.59546	0.533581	0.750008	0.549518	0.606991	0.486795	0.595461	0.558919	0.54666	0.732097	0.577158	0.596582	0.55992	0.503584	0.533116	0.73795	0.589538	0.577231	0.488548	0.551957	0.534109	0.738102	0.590765
Kidney_3	0.766041	0.590918	0.614053	0.490548	0.623917	0.558658	0.561062	0.736295	0.508591	0.570915	0.517079	0.521237	0.486437	0.576486	0.719022	0.47913	0.560222	0.474943	0.49177	0.567724	0.494288	0.743446	0.482181	0.588057	0.53972	0.501269	0.585021	0.531835	0.74738	0.555137	0.591145	0.477416	0.579476	0.540233	0.533781	0.732527	0.578154	0.575111	0.538051	0.496412	0.522687	0.738517	0.590144	0.553267	0.478064	0.530895	0.521133	0.736968	0.591033
Lung_1	0.585982	0.501278	0.760503	0.524469	0.669449	0.69499	0.596795	0.54323	0.419453	0.711744	0.520852	0.656086	0.481346	0.628149	0.521405	0.389831	0.69609	0.600386	0.491958	0.651873	0.480126	0.552338	0.391537	0.723302	0.673632	0.502467	0.616859	0.527553	0.554044	0.446288	0.744342	0.501935	0.674518	0.679423	0.577821	0.534578	0.504302	0.750729	0.690564	0.509377	0.547223	0.548573	0.526561	0.738151	0.524441	0.677404	0.55623	0.546405	0.516457
Lung_2	0.596005	0.504658	0.768882	0.523777	0.673713	0.694652	0.598174	0.55153	0.417551	0.71484	0.519491	0.649535	0.476611	0.630305	0.528738	0.38689	0.697069	0.590309	0.487617	0.654519	0.47753	0.5603	0.38861	0.726274	0.668176	0.498566	0.618714	0.528233	0.563035	0.447836	0.750275	0.499775	0.675174	0.675987	0.575041	0.539092	0.504718	0.750019	0.682032	0.503943	0.542352	0.553811	0.527781	0.737527	0.519014	0.669916	0.550107	0.55117	0.518506
Lung_3	0.58275	0.494108	0.751103	0.515359	0.675076	0.715666	0.587528	0.53809	0.408806	0.698905	0.516995	0.660541	0.471797	0.621575	0.515073	0.377672	0.682171	0.606061	0.482386	0.650857	0.47557	0.546582	0.379951	0.709992	0.685413	0.493306	0.612385	0.527542	0.552352	0.440229	0.732395	0.494114	0.687587	0.710363	0.567134	0.52668	0.495347	0.732555	0.704491	0.497766	0.532374	0.541501	0.51892	0.720299	0.512889	0.696475	0.540745	0.537709	0.508705
PM_1	0.502624	0.443436	0.544339	0.781855	0.638245	0.512238	0.704706	0.485724	0.380776	0.514613	0.796752	0.502921	0.666186	0.680223	0.464759	0.348675	0.508817	0.457538	0.664103	0.577559	0.797296	0.485845	0.347719	0.535975	0.511595	0.674523	0.586133	0.817981	0.50701	0.408706	0.542224	0.793562	0.581475	0.512137	0.703428	0.485626	0.424128	0.526027	0.50605	0.811461	0.692353	0.480542	0.430354	0.501466	0.814021	0.491656	0.686954	0.470477	0.429452
PM_2	0.529477	0.456718	0.585256	0.7777	0.668532	0.535821	0.731278	0.502652	0.373897	0.536222	0.790638	0.512614	0.662458	0.720946	0.485515	0.337717	0.529244	0.458064	0.659143	0.622965	0.787671	0.508658	0.337134	0.560499	0.525253	0.669961	0.620818	0.819154	0.52386	0.411214	0.575402	0.782929	0.599836	0.526361	0.707694	0.496635	0.427319	0.557642	0.524632	0.802818	0.697968	0.493367	0.440958	0.533523	0.805751	0.5093	0.689802	0.48421	0.43955
PM_3	0.509618	0.44212	0.540998	0.769786	0.633738	0.498661	0.698796	0.487289	0.368544	0.50614	0.788306	0.481432	0.656632	0.678139	0.461106	0.33471	0.499866	0.433763	0.652721	0.571462	0.788949	0.485256	0.334813	0.530097	0.495447	0.664869	0.580664	0.819423	0.50406	0.404458	0.534771	0.779205	0.562174	0.494021	0.689849	0.483004	0.413421	0.513086	0.485924	0.803641	0.683531	0.478345	0.421311	0.486741	0.800982	0.472368	0.673814	0.466351	0.420401
Right_Ventricle_1	0.553332	0.475957	0.591825	0.673079	0.663725	0.547107	0.775	0.530924	0.40573	0.550322	0.702534	0.524036	0.720559	0.661962	0.501051	0.373872	0.543139	0.47137	0.721259	0.589454	0.684969	0.530959	0.373742	0.573143	0.538498	0.733957	0.598507	0.730238	0.541928	0.43562	0.579344	0.669257	0.584042	0.530347	0.746453	0.51284	0.44913	0.553549	0.535016	0.680753	0.750333	0.521772	0.466795	0.535947	0.678057	0.520368	0.748062	0.513896	0.466624
Right_Ventricle_2	0.561402	0.480537	0.60488	0.682298	0.674965	0.554517	0.784884	0.535363	0.41019	0.560535	0.706223	0.53104	0.723944	0.681871	0.511693	0.376678	0.554852	0.47883	0.723451	0.614056	0.6898	0.539409	0.376986	0.583721	0.545203	0.734209	0.618951	0.730028	0.550801	0.438677	0.593504	0.679052	0.600754	0.537396	0.753588	0.518466	0.453574	0.569258	0.54483	0.686963	0.757051	0.527678	0.471086	0.554546	0.685482	0.52803	0.753941	0.520382	0.470874
Right_Ventricle_3	0.554817	0.468343	0.594	0.680836	0.670642	0.538507	0.777932	0.533604	0.40001	0.555266	0.711068	0.522935	0.723888	0.678986	0.506285	0.366097	0.549336	0.470534	0.723113	0.606163	0.693164	0.534929	0.366483	0.578138	0.535996	0.734618	0.61541	0.733276	0.543717	0.426835	0.58293	0.675421	0.59162	0.521349	0.747124	0.515985	0.442131	0.559644	0.533586	0.689093	0.75611	0.525295	0.458387	0.543585	0.686848	0.514675	0.750288	0.51628	0.457392
Spleen_1	0.535442	0.492794	0.666563	0.495231	0.649884	0.760208	0.563764	0.500183	0.41027	0.607608	0.499202	0.703964	0.456084	0.582252	0.473045	0.382021	0.593933	0.655026	0.468306	0.617057	0.459196	0.503727	0.383616	0.61647	0.729532	0.478926	0.572117	0.513793	0.516906	0.441804	0.637318	0.481278	0.671449	0.766692	0.548666	0.485875	0.496462	0.661544	0.757527	0.483351	0.513499	0.498857	0.520869	0.650421	0.50309	0.75539	0.529527	0.498412	0.507144
Spleen_2	0.547242	0.502182	0.686776	0.507059	0.66893	0.763336	0.590415	0.510116	0.409294	0.618994	0.508273	0.707115	0.466528	0.617232	0.493987	0.377855	0.606641	0.65158	0.475616	0.65168	0.471357	0.521488	0.38005	0.62943	0.730124	0.48504	0.599503	0.5246	0.530946	0.444594	0.657171	0.494945	0.680319	0.765045	0.561316	0.49204	0.497908	0.682752	0.763651	0.493785	0.525593	0.502867	0.523315	0.672915	0.514088	0.758025	0.538582	0.504261	0.512216
Spleen_3	0.552997	0.498488	0.688194	0.516551	0.67131	0.756796	0.597909	0.517072	0.409788	0.624357	0.519018	0.707394	0.480089	0.621572	0.496812	0.378283	0.611727	0.652194	0.489809	0.650572	0.482262	0.525325	0.3799	0.634747	0.729404	0.500027	0.603466	0.535453	0.535534	0.443772	0.656458	0.500466	0.680494	0.755938	0.571063	0.500601	0.496764	0.683061	0.760643	0.504522	0.540369	0.514289	0.522066	0.671569	0.523161	0.752567	0.552248	0.513084	0.509183
ULB_1	0.596437	0.511639	0.688321	0.643316	0.759041	0.628419	0.677477	0.566161	0.433553	0.635367	0.645276	0.609977	0.562108	0.770451	0.562546	0.395509	0.633164	0.557811	0.572406	0.774926	0.597201	0.585447	0.400944	0.656483	0.623344	0.581798	0.764376	0.628426	0.587771	0.468928	0.680108	0.627392	0.737775	0.612839	0.652526	0.558927	0.505736	0.674352	0.634004	0.617174	0.624751	0.563561	0.518043	0.661028	0.627743	0.610323	0.620489	0.558211	0.511999
ULB_2	0.605	0.525293	0.693402	0.62781	0.762149	0.635183	0.679634	0.573159	0.454397	0.639611	0.630855	0.614835	0.561562	0.764413	0.57366	0.41829	0.639449	0.565549	0.572019	0.779741	0.58478	0.594199	0.42299	0.658879	0.628216	0.579894	0.769807	0.614618	0.596816	0.488011	0.687154	0.617782	0.74176	0.618627	0.652473	0.564126	0.526009	0.673391	0.636112	0.600692	0.620854	0.570364	0.536009	0.663918	0.608897	0.616346	0.620035	0.567482	0.531182
ULB_3	0.593667	0.499392	0.692236	0.633102	0.757845	0.627445	0.685406	0.566546	0.434094	0.641164	0.62674	0.616905	0.567583	0.77505	0.576501	0.397172	0.643279	0.570764	0.576067	0.791897	0.589987	0.591292	0.401778	0.657437	0.62485	0.581456	0.775251	0.606726	0.59058	0.457987	0.688026	0.618243	0.740053	0.611833	0.656495	0.558052	0.501328	0.679691	0.638254	0.599744	0.626038	0.563503	0.507497	0.672933	0.609778	0.613447	0.621891	0.56139	0.50581
Liver_1	0.569814	0.788605	0.516403	0.431533	0.541256	0.505122	0.47203	0.549941	0.714345	0.480419	0.468847	0.46904	0.420935	0.482297	0.514653	0.695779	0.47026	0.430607	0.43255	0.479011	0.423445	0.544252	0.699526	0.498095	0.484148	0.440209	0.495742	0.469729	0.551556	0.775604	0.492114	0.445157	0.514776	0.487054	0.464282	0.551085	0.768476	0.477287	0.471101	0.436546	0.439693	0.550599	0.785602	0.458656	0.423197	0.478403	0.453979	0.55693	0.791413
Liver_2	0.582209	0.794118	0.536817	0.433084	0.5558	0.523557	0.482506	0.559895	0.715398	0.495886	0.467568	0.485038	0.423379	0.496445	0.529465	0.695029	0.486706	0.446958	0.433784	0.498658	0.423764	0.55732	0.698531	0.513115	0.500246	0.440918	0.511818	0.469283	0.564578	0.775509	0.509392	0.446228	0.529726	0.50659	0.470014	0.561221	0.775522	0.497761	0.492094	0.437716	0.445053	0.561432	0.792013	0.480507	0.425542	0.496886	0.459167	0.568858	0.797207
Liver_3	0.573467	0.793057	0.512945	0.421985	0.539144	0.496245	0.464561	0.556017	0.720325	0.480684	0.461386	0.46514	0.41601	0.475207	0.521325	0.701474	0.470538	0.426551	0.42708	0.476237	0.414899	0.550129	0.705433	0.495596	0.477918	0.433905	0.493488	0.458275	0.557466	0.782487	0.489729	0.43761	0.513534	0.478337	0.455532	0.552747	0.771397	0.470562	0.45937	0.424808	0.430928	0.553184	0.789083	0.454838	0.410757	0.466082	0.44431	0.558963	0.793454
Mouse.Heart	0.561563	0.495521	0.609147	0.717176	0.689208	0.563892	0.789229	0.539773	0.458006	0.581182	0.716581	0.559015	0.74958	0.68278	0.536694	0.427706	0.583469	0.533076	0.744447	0.626042	0.720103	0.546519	0.426954	0.592052	0.561627	0.745654	0.633419	0.71375	0.606958	0.487525	0.6579	0.770219	0.669015	0.593107	0.856936	0.535212	0.47718	0.579194	0.556655	0.691823	0.764285	0.53801	0.474441	0.572006	0.683939	0.546528	0.759961	0.533477	0.479335
Mouse.Kidney	0.759285	0.663063	0.583055	0.504523	0.612478	0.531426	0.558406	0.722947	0.61455	0.551794	0.51675	0.505738	0.514349	0.551957	0.725731	0.591528	0.55237	0.485785	0.51645	0.550004	0.513433	0.733833	0.595637	0.564821	0.512076	0.512486	0.575988	0.510261	0.832021	0.675596	0.610704	0.547325	0.604525	0.55046	0.587265	0.723215	0.641075	0.544804	0.503544	0.498339	0.520051	0.721345	0.633517	0.529663	0.471795	0.500186	0.51992	0.721837	0.641309
Mouse.Liver	0.567541	0.799949	0.482666	0.45115	0.53905	0.477233	0.466906	0.550307	0.749954	0.464906	0.480411	0.453538	0.443231	0.466495	0.530539	0.735913	0.460131	0.442616	0.448757	0.458649	0.454416	0.544286	0.737704	0.473759	0.4601	0.447444	0.487109	0.464625	0.61081	0.862631	0.507332	0.508508	0.540414	0.504858	0.503822	0.561272	0.770871	0.449534	0.441264	0.449032	0.438937	0.550798	0.76633	0.435842	0.42383	0.449391	0.446545	0.558308	0.776247
Mouse.Lung	0.610724	0.510504	0.771991	0.578739	0.692042	0.654736	0.645866	0.556595	0.42813	0.709265	0.556575	0.612374	0.535701	0.662972	0.564479	0.395374	0.704709	0.572757	0.537697	0.669283	0.539103	0.578036	0.399446	0.719477	0.619791	0.536428	0.643154	0.552378	0.629412	0.482544	0.8425	0.597882	0.72365	0.679066	0.66524	0.555943	0.489576	0.739513	0.639061	0.546271	0.583737	0.561562	0.496318	0.728588	0.550577	0.625807	0.58258	0.560218	0.493945
Mouse.Back.subcutaneous.adipose	0.592703	0.547905	0.677332	0.690308	0.755669	0.658003	0.676398	0.561745	0.479218	0.633265	0.675738	0.632457	0.593185	0.735128	0.566476	0.4485	0.631953	0.598878	0.595974	0.722033	0.645944	0.578074	0.45126	0.644793	0.633713	0.598286	0.70892	0.653643	0.636034	0.53738	0.720111	0.734614	0.814873	0.700224	0.716164	0.563191	0.533831	0.660756	0.650424	0.654861	0.627595	0.561089	0.535251	0.652331	0.660587	0.636755	0.629306	0.56265	0.53466
Mouse.Spleen	0.508203	0.47148	0.636023	0.479282	0.619136	0.7803	0.537229	0.470392	0.40844	0.573675	0.470504	0.678103	0.448078	0.545931	0.469885	0.38127	0.566597	0.665796	0.450911	0.589958	0.455622	0.481227	0.386532	0.575656	0.698831	0.450853	0.543621	0.477592	0.534098	0.454632	0.650497	0.506276	0.68745	0.838159	0.564196	0.460167	0.471549	0.620501	0.722085	0.457233	0.48077	0.463588	0.476031	0.615047	0.468376	0.745612	0.493635	0.468153	0.471398
Mouse.Leg.muscle	0.518771	0.471229	0.585303	0.804974	0.685435	0.56024	0.711033	0.495273	0.409976	0.550936	0.767499	0.544475	0.659914	0.710308	0.493076	0.378585	0.549531	0.512864	0.657107	0.634532	0.768299	0.502745	0.382424	0.566162	0.547045	0.659807	0.630337	0.766169	0.562643	0.457317	0.628346	0.862974	0.686247	0.595266	0.76036	0.496341	0.44469	0.564885	0.54645	0.780129	0.679938	0.48944	0.44493	0.5503	0.781755	0.536738	0.675833	0.485391	0.445104
[truncated: 93 more columns]

## Sheet: d
Figure 6d
	Monkey1.Kidney	Monkey1.Liver	Monkey1.Lung	Monkey1.Psoas	Monkey1.Spleen	Monkey1.Ventricle	Monkey2.Back.subcutaneous.adipose	Monkey2.Kidney	Monkey2.Liver	Monkey2.Lung	Monkey2.Psoas	Monkey2.Spleen	Monkey2.Ventricle	Monkey3.Kidney	Monkey3.Liver	Monkey3.Lung	Monkey3.Psoas	Monkey3.Spleen	Monkey3.Ventricle	Mouse.Back.subcutaneous.adipose	Mouse.Heart	Mouse.Kidney	Mouse.Leg.muscle	Mouse.Liver	Mouse.Lung	Mouse.Spleen	gpig.Back.subcutaneous.adipose	gpig.Kidney	gpig.Liver	gpig.Lung	gpig.Psoas	gpig.Spleen	gpig.Ventricle	Rat.Back.subcutaneous.adipose	Rat.Kidney	Rat.Liver	Rat.Lung	Rat.Psoas	Rat.Spleen	Rat.Ventricle	Dog1.Back.subcutaneous.adipose	Dog1.Kidney	Dog1.Liver	Dog1.Lung	Dog1.Psoas	Dog1.Spleen	Dog1.Ventricle	Dog2.Back.subcutaneous.adipose	Dog2.Kidney
Monkey1.Kidney	1	0.496718	0.518885	0.480254	0.487405	0.49841	0.456219	0.522143	0.461781	0.491127	0.470629	0.488777	0.488789	0.527017	0.46052	0.482096	0.439216	0.465049	0.48735	0.143909	0.145434	0.177438	0.157396	0.156742	0.153445	0.151533	0.14156	0.15362	0.1723	0.151933	0.14859	0.142492	0.154135	0.14797	0.153411	0.142346	0.132863	0.12724	0.13821	0.138891	0.152077	0.168101	0.138091	0.153026	0.145086	0.131257	0.153623	0.148126	0.159467
Monkey1.Liver	0.496718	1	0.504662	0.453559	0.454949	0.449763	0.428945	0.476658	0.472097	0.443923	0.456118	0.46021	0.465731	0.482105	0.472914	0.472666	0.425921	0.436997	0.441957	0.131596	0.157171	0.168685	0.151634	0.158919	0.141418	0.146248	0.134389	0.142376	0.160893	0.136734	0.134178	0.149083	0.134969	0.140266	0.135065	0.141691	0.130334	0.136727	0.138804	0.124244	0.140477	0.156169	0.147233	0.137369	0.14794	0.141682	0.150388	0.128293	0.151581
Monkey1.Lung	0.518885	0.504662	1	0.476778	0.513693	0.514315	0.48848	0.514789	0.4485	0.531211	0.463585	0.52484	0.510178	0.50548	0.46146	0.548532	0.427216	0.49697	0.495341	0.149225	0.143076	0.15598	0.160368	0.150062	0.153579	0.149034	0.140257	0.147277	0.147441	0.145274	0.137082	0.147125	0.142135	0.133781	0.139568	0.137562	0.123638	0.125108	0.138857	0.114515	0.152537	0.149714	0.121747	0.148365	0.129443	0.125687	0.133342	0.132764	0.136917
Monkey1.Psoas	0.480254	0.453559	0.476778	1	0.44926	0.503398	0.44489	0.474334	0.42657	0.469893	0.536273	0.453136	0.48495	0.47167	0.441824	0.472519	0.506163	0.433886	0.499151	0.139668	0.165749	0.16265	0.165536	0.151022	0.161343	0.135778	0.143677	0.150628	0.150223	0.153354	0.151203	0.139629	0.153153	0.142024	0.147838	0.137753	0.123806	0.152681	0.121397	0.138001	0.150275	0.147497	0.127385	0.142888	0.152052	0.1497	0.159636	0.131227	0.141811
Monkey1.Spleen	0.487405	0.454949	0.513693	0.44926	1	0.491321	0.462888	0.48537	0.417379	0.482799	0.446554	0.52011	0.474069	0.479515	0.432056	0.490833	0.426175	0.491461	0.468057	0.156835	0.152601	0.148205	0.16078	0.148416	0.158735	0.16031	0.137826	0.144439	0.147717	0.151486	0.127842	0.148295	0.139526	0.1466	0.144156	0.127091	0.138203	0.136602	0.153798	0.135837	0.141149	0.145221	0.128085	0.143869	0.136148	0.139249	0.144028	0.124664	0.15328
Monkey1.Ventricle	0.49841	0.449763	0.514315	0.503398	0.491321	1	0.456268	0.49395	0.421627	0.483406	0.498813	0.486724	0.534817	0.480659	0.441377	0.489542	0.460653	0.452107	0.524095	0.149769	0.171408	0.165391	0.167676	0.144528	0.15811	0.137874	0.142524	0.162891	0.145748	0.150978	0.141817	0.131645	0.15973	0.144706	0.156354	0.136509	0.141163	0.151908	0.14191	0.142553	0.162722	0.154805	0.131444	0.133757	0.14505	0.142143	0.141312	0.138245	0.138644
Monkey2.Back.subcutaneous.adipose	0.456219	0.428945	0.48848	0.44489	0.462888	0.456268	1	0.498314	0.427514	0.487847	0.459973	0.506476	0.482102	0.471145	0.438848	0.5034	0.449222	0.494001	0.459171	0.135896	0.144833	0.140822	0.148855	0.136351	0.129496	0.127586	0.121688	0.12163	0.126142	0.130234	0.123585	0.126657	0.131243	0.150486	0.137709	0.131829	0.125949	0.134741	0.132776	0.135644	0.134701	0.136751	0.113886	0.136627	0.112819	0.133035	0.124764	0.129776	0.131671
Monkey2.Kidney	0.522143	0.476658	0.514789	0.474334	0.48537	0.49395	0.498314	1	0.471365	0.510095	0.495675	0.50504	0.51463	0.537089	0.483624	0.507337	0.451199	0.48037	0.492181	0.151725	0.161181	0.165613	0.158275	0.168189	0.158713	0.138239	0.137732	0.166903	0.163974	0.145817	0.157586	0.150227	0.151707	0.145624	0.160982	0.138102	0.129575	0.138508	0.133909	0.129753	0.15314	0.162063	0.150519	0.151629	0.141392	0.143391	0.146286	0.148271	0.166075
Monkey2.Liver	0.461781	0.472097	0.4485	0.42657	0.417379	0.421627	0.427514	0.471365	1	0.434956	0.442641	0.441706	0.457902	0.472696	0.475211	0.449327	0.411633	0.426004	0.421449	0.123186	0.14565	0.158523	0.143133	0.150043	0.135666	0.123646	0.13363	0.140807	0.160643	0.133432	0.136585	0.119938	0.126425	0.141454	0.139329	0.141642	0.123713	0.120643	0.13213	0.123072	0.12103	0.142183	0.145997	0.124996	0.140444	0.125281	0.128846	0.122371	0.128362
Monkey2.Lung	0.491127	0.443923	0.531211	0.469893	0.482799	0.483406	0.487847	0.510095	0.434956	1	0.460561	0.530842	0.49272	0.486696	0.446095	0.52645	0.450211	0.492051	0.477917	0.131729	0.148412	0.148584	0.13416	0.138428	0.138556	0.140041	0.132875	0.148186	0.142184	0.145573	0.1339	0.130114	0.143466	0.141827	0.14325	0.132512	0.127901	0.125979	0.126265	0.125451	0.141053	0.137614	0.129966	0.150592	0.12211	0.133771	0.135912	0.13565	0.136466
Monkey2.Psoas	0.470629	0.456118	0.463585	0.536273	0.446554	0.498813	0.459973	0.495675	0.442641	0.460561	1	0.484863	0.509772	0.487474	0.439793	0.478507	0.507083	0.445965	0.500345	0.14985	0.16654	0.164311	0.172067	0.15708	0.146386	0.145288	0.143751	0.15531	0.158928	0.137918	0.156851	0.144519	0.137052	0.141559	0.152272	0.141508	0.129715	0.155307	0.126085	0.141842	0.161797	0.156392	0.150682	0.138309	0.159102	0.142602	0.156735	0.144131	0.160592
Monkey2.Spleen	0.488777	0.46021	0.52484	0.453136	0.52011	0.486724	0.506476	0.50504	0.441706	0.530842	0.484863	1	0.490367	0.480744	0.447249	0.516628	0.445558	0.5163	0.477475	0.154737	0.157526	0.156458	0.159505	0.146063	0.153802	0.156989	0.142761	0.154382	0.152403	0.144847	0.137272	0.150822	0.148541	0.154477	0.146646	0.129227	0.130747	0.127384	0.13398	0.135212	0.149502	0.149644	0.137452	0.144435	0.131077	0.143863	0.138529	0.137798	0.149394
Monkey2.Ventricle	0.488789	0.465731	0.510178	0.48495	0.474069	0.534817	0.482102	0.51463	0.457902	0.49272	0.509772	0.490367	1	0.504695	0.445034	0.52003	0.462688	0.464633	0.521208	0.152366	0.158547	0.169732	0.161024	0.155363	0.159664	0.143143	0.148295	0.163302	0.148005	0.146888	0.147007	0.141138	0.151169	0.13473	0.135584	0.134097	0.120873	0.130744	0.122568	0.131042	0.153218	0.158036	0.14161	0.14119	0.133597	0.134831	0.145106	0.156841	0.138386
Monkey3.Kidney	0.527017	0.482105	0.50548	0.47167	0.479515	0.480659	0.471145	0.537089	0.472696	0.486696	0.487474	0.480744	0.504695	1	0.505333	0.519617	0.463468	0.488423	0.493991	0.145741	0.153593	0.16532	0.162695	0.166441	0.142817	0.133319	0.149243	0.171627	0.163817	0.148647	0.151804	0.139641	0.163576	0.135269	0.154628	0.145702	0.12364	0.133685	0.128302	0.123426	0.157072	0.175702	0.161643	0.157028	0.155731	0.144939	0.16823	0.139552	0.155414
Monkey3.Liver	0.46052	0.472914	0.46146	0.441824	0.432056	0.441377	0.438848	0.483624	0.475211	0.446095	0.439793	0.447249	0.445034	0.505333	1	0.467203	0.450521	0.439019	0.45866	0.132981	0.161571	0.154229	0.153765	0.167447	0.149593	0.135152	0.150137	0.158233	0.184051	0.143405	0.147697	0.132794	0.149944	0.146424	0.138183	0.156915	0.128575	0.12551	0.132606	0.118893	0.137279	0.14506	0.147912	0.139803	0.140405	0.122449	0.130713	0.132874	0.140937
Monkey3.Lung	0.482096	0.472666	0.548532	0.472519	0.490833	0.489542	0.5034	0.507337	0.449327	0.52645	0.478507	0.516628	0.52003	0.519617	0.467203	1	0.456007	0.514856	0.516991	0.143386	0.152322	0.141811	0.165648	0.142836	0.149109	0.141077	0.148624	0.148092	0.143749	0.151851	0.136247	0.143231	0.144548	0.15146	0.153168	0.140819	0.140265	0.141059	0.131865	0.123452	0.14769	0.14479	0.138311	0.144342	0.13428	0.142336	0.14744	0.147549	0.148279
Monkey3.Psoas	0.439216	0.425921	0.427216	0.506163	0.426175	0.460653	0.449222	0.451199	0.411633	0.450211	0.507083	0.445558	0.462688	0.463468	0.450521	0.456007	1	0.431413	0.491711	0.139133	0.154248	0.154089	0.161539	0.153693	0.144184	0.13496	0.146323	0.145585	0.155991	0.147771	0.154327	0.130701	0.146738	0.151842	0.157378	0.146814	0.142055	0.150161	0.132878	0.157243	0.147535	0.150178	0.132783	0.135586	0.160233	0.146858	0.155234	0.137445	0.146891
Monkey3.Spleen	0.465049	0.436997	0.49697	0.433886	0.491461	0.452107	0.494001	0.48037	0.426004	0.492051	0.445965	0.5163	0.464633	0.488423	0.439019	0.514856	0.431413	1	0.46621	0.142811	0.149665	0.147834	0.156012	0.136617	0.144613	0.143869	0.137586	0.128233	0.147351	0.152011	0.144525	0.146133	0.141519	0.150753	0.137624	0.129588	0.133087	0.128381	0.142482	0.134785	0.149654	0.141988	0.127262	0.152854	0.128098	0.149056	0.133344	0.144264	0.147346
Monkey3.Ventricle	0.48735	0.441957	0.495341	0.499151	0.468057	0.524095	0.459171	0.492181	0.421449	0.477917	0.500345	0.477475	0.521208	0.493991	0.45866	0.516991	0.491711	0.46621	1	0.14462	0.15532	0.161973	0.161014	0.153456	0.149221	0.138485	0.140594	0.152153	0.144267	0.140425	0.14523	0.137113	0.157476	0.128705	0.138205	0.146612	0.12495	0.144607	0.135316	0.13036	0.156577	0.159026	0.127347	0.147335	0.155509	0.142721	0.15701	0.138303	0.162035
Mouse.Back.subcutaneous.adipose	0.143909	0.131596	0.149225	0.139668	0.156835	0.149769	0.135896	0.151725	0.123186	0.131729	0.14985	0.154737	0.152366	0.145741	0.132981	0.143386	0.139133	0.142811	0.14462	1	0.492469	0.490588	0.498616	0.455526	0.522089	0.482242	0.181714	0.17149	0.173021	0.171152	0.166203	0.170976	0.187107	0.196805	0.212679	0.191632	0.195279	0.205803	0.199735	0.191068	0.140617	0.149405	0.121229	0.146629	0.149554	0.138116	0.139796	0.141081	0.139886
Mouse.Heart	0.145434	0.157171	0.143076	0.165749	0.152601	0.171408	0.144833	0.161181	0.14565	0.148412	0.16654	0.157526	0.158547	0.153593	0.161571	0.152322	0.154248	0.149665	0.15532	0.492469	1	0.489538	0.494116	0.431125	0.497896	0.458777	0.171012	0.175547	0.177843	0.17011	0.180534	0.166846	0.183266	0.189439	0.210282	0.187699	0.200242	0.202903	0.193678	0.19581	0.119359	0.128582	0.13086	0.128232	0.141553	0.124869	0.143965	0.126773	0.124565
Mouse.Kidney	0.177438	0.168685	0.15598	0.16265	0.148205	0.165391	0.140822	0.165613	0.158523	0.148584	0.164311	0.156458	0.169732	0.16532	0.154229	0.141811	0.154089	0.147834	0.161973	0.490588	0.489538	1	0.463422	0.46403	0.502388	0.464828	0.171308	0.186547	0.183139	0.173734	0.169488	0.16743	0.177221	0.191899	0.217648	0.193065	0.182112	0.190515	0.18584	0.177611	0.133142	0.145394	0.14488	0.142878	0.156356	0.138985	0.141118	0.136426	0.143654
Mouse.Leg.muscle	0.157396	0.151634	0.160368	0.165536	0.16078	0.167676	0.148855	0.158275	0.143133	0.13416	0.172067	0.159505	0.161024	0.162695	0.153765	0.165648	0.161539	0.156012	0.161014	0.498616	0.494116	0.463422	1	0.433751	0.485606	0.46429	0.164585	0.170589	0.179403	0.165063	0.170321	0.144345	0.173167	0.193899	0.195105	0.186171	0.208539	0.21213	0.20324	0.194988	0.127316	0.137019	0.122319	0.129696	0.146508	0.125143	0.136141	0.122358	0.135532
Mouse.Liver	0.156742	0.158919	0.150062	0.151022	0.148416	0.144528	0.136351	0.168189	0.150043	0.138428	0.15708	0.146063	0.155363	0.166441	0.167447	0.142836	0.153693	0.136617	0.153456	0.455526	0.431125	0.46403	0.433751	1	0.441445	0.426916	0.167403	0.16922	0.190959	0.154085	0.171954	0.145882	0.158308	0.185696	0.207266	0.198865	0.190725	0.191422	0.176486	0.172424	0.11436	0.145072	0.139517	0.137708	0.135567	0.130149	0.12795	0.131744	0.134281
Mouse.Lung	0.153445	0.141418	0.153579	0.161343	0.158735	0.15811	0.129496	0.158713	0.135666	0.138556	0.146386	0.153802	0.159664	0.142817	0.149593	0.149109	0.144184	0.144613	0.149221	0.522089	0.497896	0.502388	0.485606	0.441445	1	0.491035	0.167429	0.169352	0.169131	0.178454	0.172309	0.178401	0.17242	0.198111	0.209149	0.179324	0.212086	0.192764	0.210364	0.184299	0.129382	0.138639	0.111179	0.148204	0.140773	0.125777	0.137596	0.134601	0.130252
Mouse.Spleen	0.151533	0.146248	0.149034	0.135778	0.16031	0.137874	0.127586	0.138239	0.123646	0.140041	0.145288	0.156989	0.143143	0.133319	0.135152	0.141077	0.13496	0.143869	0.138485	0.482242	0.458777	0.464828	0.46429	0.426916	0.491035	1	0.154516	0.156508	0.169071	0.157502	0.163935	0.169986	0.145152	0.183913	0.21315	0.186478	0.207719	0.20893	0.219627	0.170762	0.124315	0.126756	0.120757	0.125118	0.129385	0.133772	0.116645	0.129691	0.121784
gpig.Back.subcutaneous.adipose	0.14156	0.134389	0.140257	0.143677	0.137826	0.142524	0.121688	0.137732	0.13363	0.132875	0.143751	0.142761	0.148295	0.149243	0.150137	0.148624	0.146323	0.137586	0.140594	0.181714	0.171012	0.171308	0.164585	0.167403	0.167429	0.154516	1	0.470447	0.436637	0.483578	0.428605	0.451416	0.454967	0.146849	0.147176	0.148468	0.142342	0.169465	0.135732	0.149533	0.142872	0.136881	0.132035	0.147563	0.152253	0.138632	0.145377	0.141502	0.150141
gpig.Kidney	0.15362	0.142376	0.147277	0.150628	0.144439	0.162891	0.12163	0.166903	0.140807	0.148186	0.15531	0.154382	0.163302	0.171627	0.158233	0.148092	0.145585	0.128233	0.152153	0.17149	0.175547	0.186547	0.170589	0.16922	0.169352	0.156508	0.470447	1	0.454082	0.507539	0.405793	0.455555	0.466538	0.149233	0.151612	0.15124	0.131267	0.144468	0.124898	0.131357	0.15201	0.154212	0.126914	0.14766	0.154448	0.142169	0.154329	0.148354	0.16106
gpig.Liver	0.1723	0.160893	0.147441	0.150223	0.147717	0.145748	0.126142	0.163974	0.160643	0.142184	0.158928	0.152403	0.148005	0.163817	0.184051	0.143749	0.155991	0.147351	0.144267	0.173021	0.177843	0.183139	0.179403	0.190959	0.169131	0.169071	0.436637	0.454082	1	0.457433	0.391873	0.414908	0.41769	0.142471	0.134997	0.163289	0.134753	0.144144	0.126959	0.118752	0.130604	0.134305	0.126613	0.127219	0.146998	0.132346	0.137256	0.131703	0.146381
gpig.Lung	0.151933	0.136734	0.145274	0.153354	0.151486	0.150978	0.130234	0.145817	0.133432	0.145573	0.137918	0.144847	0.146888	0.148647	0.143405	0.151851	0.147771	0.152011	0.140425	0.171152	0.17011	0.173734	0.165063	0.154085	0.178454	0.157502	0.483578	0.507539	0.457433	1	0.416331	0.480211	0.46741	0.15444	0.1451	0.140877	0.154621	0.154566	0.125731	0.138199	0.136764	0.148863	0.128439	0.149227	0.153438	0.141911	0.144903	0.144465	0.155758
gpig.Psoas	0.14859	0.134178	0.137082	0.151203	0.127842	0.141817	0.123585	0.157586	0.136585	0.1339	0.156851	0.137272	0.147007	0.151804	0.147697	0.136247	0.154327	0.144525	0.14523	0.166203	0.180534	0.169488	0.170321	0.171954	0.172309	0.163935	0.428605	0.405793	0.391873	0.416331	1	0.407705	0.422634	0.156125	0.14544	0.173173	0.153893	0.166389	0.149922	0.170673	0.128719	0.130386	0.126847	0.139959	0.15572	0.137905	0.152642	0.14455	0.141289
gpig.Spleen	0.142492	0.149083	0.147125	0.139629	0.148295	0.131645	0.126657	0.150227	0.119938	0.130114	0.144519	0.150822	0.141138	0.139641	0.132794	0.143231	0.130701	0.146133	0.137113	0.170976	0.166846	0.16743	0.144345	0.145882	0.178401	0.169986	0.451416	0.455555	0.414908	0.480211	0.407705	1	0.436175	0.14099	0.138417	0.139566	0.118204	0.1422	0.152033	0.130848	0.137657	0.145436	0.122837	0.142415	0.143405	0.156768	0.138515	0.127106	0.153149
gpig.Ventricle	0.154135	0.134969	0.142135	0.153153	0.139526	0.15973	0.131243	0.151707	0.126425	0.143466	0.137052	0.148541	0.151169	0.163576	0.149944	0.144548	0.146738	0.141519	0.157476	0.187107	0.183266	0.177221	0.173167	0.158308	0.17242	0.145152	0.454967	0.466538	0.41769	0.46741	0.422634	0.436175	1	0.156497	0.154986	0.164727	0.145949	0.164038	0.139403	0.138794	0.146718	0.142237	0.122827	0.141659	0.160785	0.145193	0.14806	0.155268	0.165799
Rat.Back.subcutaneous.adipose	0.14797	0.140266	0.133781	0.142024	0.1466	0.144706	0.150486	0.145624	0.141454	0.141827	0.141559	0.154477	0.13473	0.135269	0.146424	0.15146	0.151842	0.150753	0.128705	0.196805	0.189439	0.191899	0.193899	0.185696	0.198111	0.183913	0.146849	0.149233	0.142471	0.15444	0.156125	0.14099	0.156497	1	0.423888	0.380647	0.463064	0.399434	0.427609	0.421546	0.135534	0.15109	0.136453	0.141747	0.140193	0.136243	0.132892	0.14399	0.136079
Rat.Kidney	0.153411	0.135065	0.139568	0.147838	0.144156	0.156354	0.137709	0.160982	0.139329	0.14325	0.152272	0.146646	0.135584	0.154628	0.138183	0.153168	0.157378	0.137624	0.138205	0.212679	0.210282	0.217648	0.195105	0.207266	0.209149	0.21315	0.147176	0.151612	0.134997	0.1451	0.14544	0.138417	0.154986	0.423888	1	0.398964	0.464442	0.407454	0.411294	0.406566	0.125926	0.150008	0.151033	0.139349	0.156537	0.145954	0.152164	0.13212	0.157163
Rat.Liver	0.142346	0.141691	0.137562	0.137753	0.127091	0.136509	0.131829	0.138102	0.141642	0.132512	0.141508	0.129227	0.134097	0.145702	0.156915	0.140819	0.146814	0.129588	0.146612	0.191632	0.187699	0.193065	0.186171	0.198865	0.179324	0.186478	0.148468	0.15124	0.163289	0.140877	0.173173	0.139566	0.164727	0.380647	0.398964	1	0.39002	0.347515	0.361329	0.36168	0.122641	0.147551	0.145716	0.139003	0.145099	0.133301	0.135437	0.125602	0.131297
Rat.Lung	0.132863	0.130334	0.123638	0.123806	0.138203	0.141163	0.125949	0.129575	0.123713	0.127901	0.129715	0.130747	0.120873	0.12364	0.128575	0.140265	0.142055	0.133087	0.12495	0.195279	0.200242	0.182112	0.208539	0.190725	0.212086	0.207719	0.142342	0.131267	0.134753	0.154621	0.153893	0.118204	0.145949	0.463064	0.464442	0.39002	1	0.414216	0.456387	0.431687	0.121044	0.142758	0.126693	0.136133	0.128875	0.138682	0.135327	0.125057	0.134583
Rat.Psoas	0.12724	0.136727	0.125108	0.152681	0.136602	0.151908	0.134741	0.138508	0.120643	0.125979	0.155307	0.127384	0.130744	0.133685	0.12551	0.141059	0.150161	0.128381	0.144607	0.205803	0.202903	0.190515	0.21213	0.191422	0.192764	0.20893	0.169465	0.144468	0.144144	0.154566	0.166389	0.1422	0.164038	0.399434	0.407454	0.347515	0.414216	1	0.405039	0.411446	0.128551	0.141862	0.145515	0.137982	0.14045	0.130441	0.134085	0.125111	0.140897
Rat.Spleen	0.13821	0.138804	0.138857	0.121397	0.153798	0.14191	0.132776	0.133909	0.13213	0.126265	0.126085	0.13398	0.122568	0.128302	0.132606	0.131865	0.132878	0.142482	0.135316	0.199735	0.193678	0.18584	0.20324	0.176486	0.210364	0.219627	0.135732	0.124898	0.126959	0.125731	0.149922	0.152033	0.139403	0.427609	0.411294	0.361329	0.456387	0.405039	1	0.388323	0.118903	0.135226	0.114622	0.1262	0.114193	0.141361	0.117854	0.113367	0.133331
Rat.Ventricle	0.138891	0.124244	0.114515	0.138001	0.135837	0.142553	0.135644	0.129753	0.123072	0.125451	0.141842	0.135212	0.131042	0.123426	0.118893	0.123452	0.157243	0.134785	0.13036	0.191068	0.19581	0.177611	0.194988	0.172424	0.184299	0.170762	0.149533	0.131357	0.118752	0.138199	0.170673	0.130848	0.138794	0.421546	0.406566	0.36168	0.431687	0.411446	0.388323	1	0.115004	0.139628	0.129227	0.130335	0.132991	0.131467	0.124063	0.121614	0.128868
Dog1.Back.subcutaneous.adipose	0.152077	0.140477	0.152537	0.150275	0.141149	0.162722	0.134701	0.15314	0.12103	0.141053	0.161797	0.149502	0.153218	0.157072	0.137279	0.14769	0.147535	0.149654	0.156577	0.140617	0.119359	0.133142	0.127316	0.11436	0.129382	0.124315	0.142872	0.15201	0.130604	0.136764	0.128719	0.137657	0.146718	0.135534	0.125926	0.122641	0.121044	0.128551	0.118903	0.115004	1	0.449759	0.32304	0.438962	0.423777	0.441404	0.379624	0.482924	0.428262
Dog1.Kidney	0.168101	0.156169	0.149714	0.147497	0.145221	0.154805	0.136751	0.162063	0.142183	0.137614	0.156392	0.149644	0.158036	0.175702	0.14506	0.14479	0.150178	0.141988	0.159026	0.149405	0.128582	0.145394	0.137019	0.145072	0.138639	0.126756	0.136881	0.154212	0.134305	0.148863	0.130386	0.145436	0.142237	0.15109	0.150008	0.147551	0.142758	0.141862	0.135226	0.139628	0.449759	1	0.355161	0.436613	0.398764	0.422635	0.383823	0.411318	0.438229
Dog1.Liver	0.138091	0.147233	0.121747	0.127385	0.128085	0.131444	0.113886	0.150519	0.145997	0.129966	0.150682	0.137452	0.14161	0.161643	0.147912	0.138311	0.132783	0.127262	0.127347	0.121229	0.13086	0.14488	0.122319	0.139517	0.111179	0.120757	0.132035	0.126914	0.126613	0.128439	0.126847	0.122837	0.122827	0.136453	0.151033	0.145716	0.126693	0.145515	0.114622	0.129227	0.32304	0.355161	1	0.354043	0.34331	0.353117	0.336096	0.304779	0.353177
Dog1.Lung	0.153026	0.137369	0.148365	0.142888	0.143869	0.133757	0.136627	0.151629	0.124996	0.150592	0.138309	0.144435	0.14119	0.157028	0.139803	0.144342	0.135586	0.152854	0.147335	0.146629	0.128232	0.142878	0.129696	0.137708	0.148204	0.125118	0.147563	0.14766	0.127219	0.149227	0.139959	0.142415	0.141659	0.141747	0.139349	0.139003	0.136133	0.137982	0.1262	0.130335	0.438962	0.436613	0.354043	1	0.40427	0.440917	0.392794	0.427595	0.40676
Dog1.Psoas	0.145086	0.14794	0.129443	0.152052	0.136148	0.14505	0.112819	0.141392	0.140444	0.12211	0.159102	0.131077	0.133597	0.155731	0.140405	0.13428	0.160233	0.128098	0.155509	0.149554	0.141553	0.156356	0.146508	0.135567	0.140773	0.129385	0.152253	0.154448	0.146998	0.153438	0.15572	0.143405	0.160785	0.140193	0.156537	0.145099	0.128875	0.14045	0.114193	0.132991	0.423777	0.398764	0.34331	0.40427	1	0.405459	0.417632	0.408342	0.380616
Dog1.Spleen	0.131257	0.141682	0.125687	0.1497	0.139249	0.142143	0.133035	0.143391	0.125281	0.133771	0.142602	0.143863	0.134831	0.144939	0.122449	0.142336	0.146858	0.149056	0.142721	0.138116	0.124869	0.138985	0.125143	0.130149	0.125777	0.133772	0.138632	0.142169	0.132346	0.141911	0.137905	0.156768	0.145193	0.136243	0.145954	0.133301	0.138682	0.130441	0.141361	0.131467	0.441404	0.422635	0.353117	0.440917	0.405459	1	0.386578	0.41173	0.401928
Dog1.Ventricle	0.153623	0.150388	0.133342	0.159636	0.144028	0.141312	0.124764	0.146286	0.128846	0.135912	0.156735	0.138529	0.145106	0.16823	0.130713	0.14744	0.155234	0.133344	0.15701	0.139796	0.143965	0.141118	0.136141	0.12795	0.137596	0.116645	0.145377	0.154329	0.137256	0.144903	0.152642	0.138515	0.14806	0.132892	0.152164	0.135437	0.135327	0.134085	0.117854	0.124063	0.379624	0.383823	0.336096	0.392794	0.417632	0.386578	1	0.368928	0.369623
Dog2.Back.subcutaneous.adipose	0.148126	0.128293	0.132764	0.131227	0.124664	0.138245	0.129776	0.148271	0.122371	0.13565	0.144131	0.137798	0.156841	0.139552	0.132874	0.147549	0.137445	0.144264	0.138303	0.141081	0.126773	0.136426	0.122358	0.131744	0.134601	0.129691	0.141502	0.148354	0.131703	0.144465	0.14455	0.127106	0.155268	0.14399	0.13212	0.125602	0.125057	0.125111	0.113367	0.121614	0.482924	0.411318	0.304779	0.427595	0.408342	0.41173	0.368928	1	0.413596
Dog2.Kidney	0.159467	0.151581	0.136917	0.141811	0.15328	0.138644	0.131671	0.166075	0.128362	0.136466	0.160592	0.149394	0.138386	0.155414	0.140937	0.148279	0.146891	0.147346	0.162035	0.139886	0.124565	0.143654	0.135532	0.134281	0.130252	0.121784	0.150141	0.16106	0.146381	0.155758	0.141289	0.153149	0.165799	0.136079	0.157163	0.131297	0.134583	0.140897	0.133331	0.128868	0.428262	0.438229	0.353177	0.40676	0.380616	0.401928	0.369623	0.413596	1
Dog2.Liver	0.136993	0.148464	0.130056	0.133237	0.129039	0.137281	0.125398	0.162178	0.147428	0.130434	0.133972	0.127443	0.129193	0.147864	0.157801	0.125819	0.142458	0.123641	0.144813	0.153055	0.146879	0.158815	0.134943	0.165025	0.13067	0.127317	0.141747	0.141526	0.134552	0.1339	0.144332	0.13665	0.147075	0.141587	0.146775	0.173672	0.138518	0.136812	0.125125	0.133699	0.302367	0.346593	0.369141	0.349914	0.342077	0.33698	0.325489	0.31354	0.339258
Dog2.Lung	0.146992	0.141895	0.142538	0.138328	0.142463	0.136953	0.135664	0.151338	0.1309	0.134765	0.15054	0.141589	0.150781	0.151561	0.132388	0.145334	0.154255	0.153422	0.140402	0.137331	0.122436	0.135952	0.121196	0.122145	0.132881	0.112762	0.152818	0.151123	0.131632	0.159402	0.146637	0.159319	0.14552	0.155485	0.147744	0.138959	0.148696	0.133146	0.130705	0.145146	0.438152	0.413321	0.354014	0.466221	0.412553	0.43378	0.391016	0.442288	0.406356
Dog2.Psoas	0.150825	0.152295	0.136511	0.159832	0.138992	0.156658	0.126543	0.150363	0.13973	0.133757	0.161104	0.129598	0.151779	0.155572	0.136174	0.151433	0.160715	0.144905	0.15796	0.140173	0.152313	0.146205	0.142906	0.149468	0.122844	0.121343	0.140956	0.157382	0.135988	0.143898	0.163991	0.139082	0.155187	0.141587	0.142799	0.141558	0.138547	0.15405	0.11277	0.131891	0.40258	0.365847	0.313361	0.37827	0.440465	0.373468	0.401383	0.402942	0.378118
Dog2.Spleen	0.133931	0.136765	0.135826	0.13616	0.131483	0.134324	0.120455	0.139068	0.129743	0.127385	0.144072	0.140421	0.12587	0.130298	0.127366	0.129598	0.142042	0.130654	0.137467	0.142091	0.151071	0.148865	0.128146	0.150832	0.13894	0.133083	0.136849	0.143218	0.13892	0.137744	0.154855	0.140655	0.139771	0.149045	0.149186	0.150893	0.141771	0.134454	0.140196	0.13552	0.37353	0.366722	0.338797	0.405359	0.365216	0.418003	0.360753	0.394321	0.379967
Dog2.Ventricle	0.144044	0.155376	0.140906	0.15631	0.131282	0.145688	0.122078	0.153605	0.134926	0.135372	0.162411	0.127428	0.147485	0.14964	0.1254	0.142965	0.16954	0.130512	0.170337	0.145934	0.159972	0.165199	0.139348	0.156535	0.144034	0.134599	0.14223	0.148517	0.134541	0.143138	0.158989	0.138478	0.158379	0.13386	0.15102	0.138355	0.124572	0.151296	0.113932	0.129417	0.382776	0.37774	0.320029	0.390623	0.416751	0.374905	0.440232	0.382733	0.369708
Dog3.Kidney	0.168584	0.152767	0.156532	0.143782	0.135979	0.141056	0.126329	0.167421	0.13701	0.140769	0.144269	0.139791	0.147186	0.16839	0.143882	0.151938	0.140508	0.13466	0.162736	0.144006	0.131404	0.153036	0.137473	0.136013	0.147407	0.130081	0.138609	0.163528	0.138893	0.142418	0.126585	0.140098	0.140837	0.141378	0.144874	0.136945	0.136003	0.133327	0.1244	0.123528	0.442113	0.460973	0.334551	0.418018	0.390462	0.403049	0.373912	0.424232	0.443673
Dog3.Liver	0.135283	0.136439	0.121219	0.133593	0.126237	0.126029	0.128587	0.153931	0.12963	0.123045	0.14737	0.1274	0.140085	0.142944	0.139968	0.120916	0.151092	0.122759	0.137708	0.141383	0.12639	0.138096	0.132976	0.160999	0.123715	0.115817	0.13988	0.150494	0.147178	0.151138	0.152684	0.137056	0.142566	0.161132	0.165082	0.159698	0.144565	0.154134	0.139858	0.159211	0.316245	0.330863	0.338151	0.34335	0.319431	0.343511	0.320451	0.306675	0.350957
Dog3.Lung	0.150912	0.139696	0.14916	0.157056	0.148504	0.148768	0.152659	0.159994	0.136216	0.139903	0.162674	0.149586	0.160547	0.153724	0.119748	0.16132	0.152367	0.15379	0.159337	0.155184	0.13719	0.157737	0.139066	0.150015	0.163699	0.128934	0.142482	0.158411	0.129152	0.144691	0.15291	0.13996	0.138859	0.134025	0.143488	0.135895	0.155562	0.147049	0.138125	0.140474	0.449399	0.428687	0.344231	0.453449	0.410211	0.446705	0.391279	0.439671	0.409896
Dog3.Psoas	0.148382	0.148444	0.146066	0.159263	0.145372	0.171744	0.131513	0.157486	0.131375	0.14064	0.177935	0.153398	0.165667	0.173105	0.13477	0.15894	0.161558	0.140786	0.160122	0.155682	0.143159	0.152259	0.146239	0.129247	0.131702	0.126742	0.147897	0.14375	0.139893	0.136453	0.152715	0.13591	0.139639	0.136697	0.142657	0.138421	0.136729	0.143014	0.121165	0.129948	0.435927	0.395952	0.334105	0.399448	0.454362	0.395972	0.414872	0.413352	0.380216
Dog3.Spleen	0.14469	0.146752	0.137579	0.150106	0.141623	0.14073	0.146814	0.157903	0.149915	0.146486	0.162029	0.158073	0.147318	0.148508	0.139451	0.157403	0.152336	0.149288	0.153124	0.145378	0.134117	0.144545	0.132587	0.135	0.148885	0.1345	0.149316	0.167297	0.16182	0.163227	0.153193	0.170794	0.169848	0.144587	0.139477	0.147068	0.137686	0.131978	0.128208	0.131284	0.4405	0.416198	0.345185	0.436407	0.410186	0.463827	0.380453	0.431096	0.416483
Dog3.Ventricle	0.154146	0.143332	0.126044	0.162097	0.127091	0.158107	0.127667	0.151897	0.135496	0.124358	0.169742	0.125102	0.145632	0.153215	0.124751	0.135544	0.160596	0.127109	0.162283	0.144151	0.14888	0.153736	0.136471	0.133997	0.143748	0.120578	0.143135	0.153185	0.126424	0.143102	0.156651	0.133752	0.144893	0.143524	0.153036	0.141971	0.150516	0.160867	0.127175	0.138005	0.382223	0.377242	0.338044	0.392436	0.41748	0.393764	0.439934	0.358868	0.374674
dog3.Back.subcutaneous.adipose	0.148341	0.145903	0.136669	0.15082	0.13554	0.163353	0.140644	0.150551	0.145137	0.141537	0.150313	0.148784	0.154997	0.153471	0.142258	0.150202	0.151897	0.147526	0.163354	0.146955	0.129098	0.139085	0.11974	0.129726	0.129836	0.119057	0.14817	0.149441	0.138869	0.141143	0.143585	0.13819	0.145545	0.140264	0.133111	0.125199	0.137745	0.131957	0.108441	0.124744	0.474035	0.412906	0.336752	0.42228	0.40972	0.426085	0.385228	0.463371	0.402654
Rabbit1.Back.subcutaneous.adipose	0.143415	0.141276	0.140242	0.130764	0.135774	0.137027	0.134374	0.152498	0.143525	0.134518	0.144396	0.131448	0.139716	0.137516	0.14098	0.13798	0.153023	0.13953	0.130485	0.14299	0.150314	0.139976	0.142426	0.1297	0.151363	0.128995	0.148689	0.148783	0.160938	0.140494	0.156599	0.139946	0.144769	0.151635	0.14491	0.141757	0.137487	0.14327	0.133621	0.141431	0.14793	0.1451	0.128744	0.152306	0.159036	0.146225	0.14737	0.16473	0.145061
Rabbit1.Kidney	0.161544	0.174172	0.162406	0.159625	0.146288	0.166626	0.146693	0.17468	0.167109	0.156588	0.165424	0.164344	0.162374	0.174898	0.178474	0.156261	0.155892	0.150276	0.178902	0.130774	0.142098	0.152634	0.146114	0.155591	0.147056	0.128286	0.153419	0.153821	0.153961	0.134332	0.133612	0.149397	0.14974	0.138578	0.146378	0.142422	0.140103	0.138071	0.129524	0.122503	0.141793	0.15359	0.134634	0.141143	0.148742	0.139911	0.151224	0.14507	0.159648
Rabbit1.Liver	0.15955	0.170818	0.138844	0.145318	0.137647	0.132909	0.140557	0.160051	0.156882	0.15136	0.155161	0.147224	0.144046	0.15921	0.173938	0.137012	0.152605	0.132858	0.154415	0.135784	0.137682	0.156103	0.147937	0.159079	0.143612	0.140536	0.159174	0.16683	0.179282	0.150289	0.155922	0.146511	0.149628	0.135662	0.150709	0.161037	0.128607	0.145086	0.133882	0.134373	0.130007	0.151584	0.14102	0.147552	0.167607	0.131377	0.147252	0.14113	0.155052
Rabbit1.Lung	0.151732	0.162024	0.161429	0.150773	0.158003	0.148346	0.137173	0.15959	0.149991	0.164138	0.149085	0.158201	0.153768	0.146444	0.155693	0.160734	0.139709	0.145387	0.166756	0.121303	0.121282	0.132119	0.129925	0.128692	0.149539	0.141492	0.138324	0.153533	0.166232	0.153235	0.135779	0.132972	0.153769	0.141198	0.148146	0.139802	0.154908	0.143269	0.134109	0.144143	0.143462	0.14517	0.119855	0.145207	0.146054	0.135245	0.132174	0.152076	0.145572
Rabbit1.Psoas	0.139709	0.150135	0.145287	0.155821	0.148635	0.150761	0.138507	0.149113	0.13998	0.152308	0.167909	0.148722	0.149216	0.152541	0.146183	0.145143	0.162094	0.139848	0.161944	0.118176	0.126916	0.124943	0.134973	0.134461	0.137049	0.126622	0.139658	0.142891	0.139481	0.129181	0.131246	0.127948	0.142748	0.138434	0.139615	0.128011	0.138011	0.152134	0.142313	0.138933	0.149337	0.13891	0.132609	0.145709	0.162289	0.126648	0.148969	0.137813	0.137451
Rabbit1.Spleen	0.148986	0.150089	0.151314	0.134326	0.141453	0.133216	0.132168	0.147027	0.145623	0.163835	0.145677	0.161542	0.143071	0.142263	0.14479	0.156854	0.135863	0.144571	0.158494	0.132287	0.133123	0.152524	0.140279	0.131225	0.151437	0.139783	0.137516	0.142652	0.143937	0.138252	0.133976	0.13717	0.130996	0.142573	0.148329	0.136201	0.153863	0.153727	0.141155	0.136629	0.149531	0.141936	0.124745	0.142072	0.157287	0.136091	0.128429	0.147187	0.150865
Rabbit1.Ventricle	0.130431	0.13606	0.146088	0.149914	0.121854	0.151637	0.135681	0.142262	0.132833	0.153697	0.166724	0.136702	0.149187	0.141421	0.14681	0.146399	0.146947	0.146759	0.154007	0.120923	0.1395	0.123914	0.127876	0.112157	0.136798	0.130416	0.132372	0.140832	0.132237	0.129012	0.137321	0.124354	0.13271	0.135321	0.135558	0.130031	0.13859	0.145648	0.127794	0.138538	0.138654	0.136795	0.13787	0.13645	0.154813	0.120362	0.145084	0.134075	0.138195
Rabbit2.Back.subcutaneous.adipose	0.146239	0.15486	0.145413	0.153605	0.14221	0.137445	0.150418	0.149103	0.153758	0.153922	0.158833	0.156519	0.146977	0.149683	0.153607	0.157158	0.153546	0.156457	0.137263	0.131035	0.136516	0.150315	0.130518	0.137862	0.151507	0.13506	0.160851	0.154797	0.153419	0.154676	0.153519	0.1363	0.151351	0.17127	0.156542	0.151629	0.149251	0.149772	0.148768	0.159261	0.1461	0.151979	0.127325	0.149338	0.16604	0.146035	0.153151	0.161824	0.16136
Rabbit2.Kidney	0.157008	0.165213	0.147621	0.156346	0.152335	0.153595	0.136229	0.173881	0.147762	0.158004	0.159691	0.16015	0.146617	0.165304	0.162563	0.151397	0.146804	0.145089	0.160256	0.124776	0.140086	0.157707	0.13733	0.147332	0.140199	0.132042	0.137626	0.152042	0.149335	0.124895	0.130998	0.124675	0.133883	0.127258	0.146629	0.139888	0.131381	0.130709	0.13034	0.121974	0.139454	0.149069	0.150479	0.142281	0.162932	0.131067	0.142025	0.148154	0.147978
Rabbit2.Liver	0.141236	0.169087	0.137618	0.146303	0.131659	0.13596	0.13161	0.162285	0.159597	0.150547	0.158126	0.144055	0.140414	0.155374	0.170684	0.135348	0.142062	0.150004	0.140659	0.135962	0.123571	0.148157	0.151763	0.147022	0.145635	0.134399	0.154132	0.147257	0.167589	0.162579	0.13894	0.139157	0.146188	0.146832	0.155906	0.149968	0.138729	0.141734	0.133333	0.151693	0.15134	0.166796	0.149125	0.14638	0.168631	0.132016	0.142691	0.148502	0.167714
Rabbit2.Lung	0.148276	0.165956	0.168796	0.150856	0.152354	0.14761	0.140826	0.163473	0.149434	0.167315	0.152587	0.161044	0.146762	0.154311	0.156964	0.164191	0.136335	0.154344	0.158622	0.127539	0.139759	0.12737	0.126784	0.12486	0.141575	0.126617	0.151535	0.156651	0.163896	0.13969	0.136724	0.141633	0.143894	0.132572	0.143628	0.139141	0.148336	0.137679	0.138555	0.136257	0.168087	0.162437	0.132667	0.152449	0.162763	0.146488	0.136911	0.15455	0.142191
Rabbit2.Psoas	0.145854	0.146831	0.140746	0.159506	0.133959	0.147901	0.141272	0.154491	0.14264	0.154933	0.167126	0.155088	0.144634	0.142674	0.159104	0.138467	0.171444	0.15006	0.163642	0.119285	0.132981	0.128363	0.133114	0.120687	0.124959	0.113548	0.149756	0.149593	0.158236	0.147863	0.150638	0.132386	0.158218	0.131933	0.135783	0.108151	0.12698	0.149791	0.122427	0.132581	0.151394	0.140018	0.116317	0.128305	0.16487	0.120514	0.135694	0.129703	0.123688
Rabbit2.Spleen	0.145486	0.15456	0.164928	0.141043	0.156129	0.142206	0.132723	0.146444	0.150565	0.153918	0.151951	0.165803	0.14762	0.159807	0.163398	0.166571	0.141514	0.152057	0.16416	0.123445	0.129409	0.134611	0.13928	0.130419	0.13728	0.131944	0.134065	0.140439	0.149362	0.14645	0.125357	0.128524	0.140357	0.14591	0.136956	0.135227	0.144616	0.129833	0.129201	0.13453	0.136866	0.144049	0.132569	0.146674	0.157378	0.133119	0.143533	0.13766	0.142266
Rabbit2.Ventricle	0.138841	0.160136	0.16061	0.167238	0.154151	0.163975	0.141871	0.168656	0.144298	0.151652	0.162958	0.15239	0.158847	0.149319	0.15632	0.157198	0.145825	0.147307	0.168931	0.132998	0.14364	0.14028	0.144221	0.127116	0.147079	0.124449	0.13481	0.142707	0.146388	0.124103	0.131046	0.125179	0.14072	0.145165	0.134953	0.130832	0.137678	0.148125	0.125264	0.149998	0.153661	0.161499	0.137049	0.142552	0.166412	0.131448	0.16352	0.143221	0.15168
Rabbit3.Back.subcutaneous.adipose	0.154086	0.154417	0.164561	0.144026	0.159321	0.159762	0.145707	0.160606	0.147174	0.165538	0.15452	0.156057	0.148509	0.154536	0.147388	0.15691	0.16023	0.145616	0.157771	0.144261	0.140981	0.150408	0.145748	0.149023	0.154446	0.13403	0.151077	0.144324	0.154474	0.144574	0.138404	0.143015	0.137139	0.148946	0.145002	0.134716	0.142653	0.147639	0.140458	0.143617	0.162852	0.143042	0.124443	0.134993	0.168027	0.126976	0.145634	0.154719	0.143866
Rabbit3.Kidney	0.154052	0.180371	0.164378	0.153862	0.157203	0.160249	0.144217	0.184588	0.162405	0.163736	0.159364	0.16988	0.161733	0.175332	0.171851	0.160603	0.146143	0.162027	0.163763	0.13318	0.139766	0.149387	0.147115	0.152406	0.151498	0.148444	0.151184	0.169568	0.16779	0.155899	0.14122	0.147836	0.154555	0.151197	0.159574	0.146146	0.152833	0.144136	0.138386	0.137964	0.157456	0.165185	0.148408	0.162223	0.174844	0.141873	0.147379	0.166121	0.166151
Rabbit3.Liver	0.14475	0.157049	0.156928	0.134005	0.142116	0.14055	0.126602	0.167268	0.147744	0.151976	0.147981	0.150027	0.142986	0.153686	0.158269	0.141366	0.138788	0.14958	0.148973	0.127884	0.132662	0.147073	0.137995	0.168206	0.138504	0.146626	0.133943	0.147493	0.160211	0.130246	0.126174	0.136924	0.132717	0.131194	0.154806	0.134206	0.128212	0.143368	0.132977	0.123054	0.146659	0.160322	0.157904	0.141547	0.156907	0.139325	0.13934	0.163512	0.159093
Rabbit3.Lung	0.129376	0.147574	0.157422	0.131887	0.144698	0.149419	0.127433	0.148737	0.126303	0.158856	0.139999	0.146906	0.148581	0.135767	0.136388	0.151171	0.138664	0.141408	0.14673	0.125253	0.127213	0.130056	0.132964	0.126452	0.14736	0.13343	0.138754	0.150337	0.16026	0.156766	0.121762	0.13682	0.149583	0.141998	0.137475	0.132173	0.137118	0.134618	0.131091	0.140881	0.153209	0.160272	0.122373	0.138176	0.15364	0.13473	0.143017	0.153631	0.149219
Rabbit3.Psoas	0.133603	0.144117	0.132466	0.149644	0.139224	0.146071	0.125976	0.147011	0.125399	0.145508	0.161761	0.152119	0.145013	0.144015	0.137816	0.141741	0.162357	0.132116	0.152491	0.130601	0.140118	0.128094	0.141333	0.123989	0.147224	0.133278	0.136873	0.150581	0.139868	0.138317	0.137046	0.136854	0.140257	0.113331	0.125304	0.118432	0.117201	0.126314	0.11467	0.132028	0.142599	0.137253	0.115698	0.137363	0.155096	0.122185	0.141242	0.133994	0.123661
Rabbit3.Spleen	0.138821	0.147117	0.160866	0.12971	0.152489	0.144875	0.136694	0.147964	0.143002	0.159171	0.141142	0.169068	0.14274	0.140732	0.145527	0.150079	0.13161	0.143922	0.138414	0.1222	0.121405	0.118239	0.130068	0.11264	0.134131	0.134084	0.135484	0.141966	0.147716	0.133166	0.127163	0.133439	0.135822	0.141012	0.140197	0.123408	0.139002	0.132913	0.159326	0.130183	0.146111	0.140154	0.109759	0.140927	0.148134	0.128611	0.137601	0.147698	0.13538
Kidney_1	0.159444	0.171303	0.166931	0.154661	0.150972	0.151035	0.13468	0.183686	0.146899	0.156008	0.168002	0.160157	0.164346	0.155752	0.158466	0.155828	0.135274	0.143442	0.170754	0.135045	0.141165	0.15166	0.127178	0.133505	0.14343	0.146395	0.142109	0.149543	0.143069	0.153164	0.129993	0.14071	0.149965	0.127825	0.130613	0.119472	0.121118	0.131348	0.121103	0.109616	0.157971	0.154217	0.137169	0.154853	0.16663	0.149784	0.14601	0.149923	0.160583
Kidney_2	0.154529	0.147899	0.157738	0.147533	0.153779	0.151584	0.121921	0.171867	0.13756	0.15206	0.152946	0.154175	0.158163	0.169731	0.154814	0.157335	0.135225	0.144219	0.155327	0.136375	0.140271	0.138004	0.141437	0.13343	0.14991	0.13866	0.145788	0.147063	0.133495	0.154622	0.138444	0.144648	0.143487	0.133593	0.135454	0.130931	0.127369	0.144513	0.135238	0.117546	0.158788	0.160128	0.15959	0.155671	0.167118	0.145323	0.131011	0.146748	0.162328
Kidney_3	0.158796	0.15988	0.165293	0.161274	0.142609	0.143963	0.143382	0.165161	0.149974	0.160088	0.164615	0.159241	0.169311	0.158419	0.168193	0.164052	0.130198	0.150285	0.157071	0.136025	0.142086	0.159126	0.144611	0.135979	0.151078	0.137333	0.157767	0.163006	0.162553	0.164345	0.153794	0.162606	0.166151	0.127199	0.137286	0.135187	0.132041	0.140318	0.132207	0.107208	0.151193	0.164632	0.152403	0.16334	0.164191	0.146806	0.149676	0.151102	0.173439
Liver_1	0.162501	0.157106	0.162676	0.163417	0.156416	0.170721	0.151667	0.186293	0.158879	0.15443	0.166728	0.161262	0.161846	0.174465	0.176883	0.152792	0.150591	0.153074	0.173442	0.135479	0.144681	0.158828	0.137821	0.154513	0.155883	0.131755	0.148577	0.139782	0.143555	0.156116	0.136693	0.154739	0.142042	0.126299	0.126395	0.140317	0.123694	0.13695	0.120281	0.114649	0.155128	0.160818	0.1628	0.152777	0.167671	0.155247	0.151529	0.146886	0.168168
Liver_2	0.142234	0.154903	0.152995	0.164759	0.137511	0.148391	0.128574	0.166147	0.150206	0.149319	0.1632	0.151221	0.151722	0.161455	0.159999	0.142999	0.141978	0.141015	0.154239	0.13906	0.152203	0.161337	0.145432	0.159039	0.14362	0.132852	0.14852	0.152333	0.135376	0.143167	0.141086	0.139778	0.147296	0.123791	0.12945	0.123993	0.114703	0.123442	0.110636	0.106717	0.137756	0.163588	0.159057	0.144042	0.153544	0.159474	0.146129	0.144233	0.149056
Liver_3	0.145388	0.15723	0.147946	0.1455	0.131993	0.136381	0.125084	0.155567	0.140901	0.134301	0.159925	0.148594	0.148748	0.161129	0.167179	0.139671	0.1334	0.132138	0.16659	0.140679	0.148324	0.164057	0.142168	0.163046	0.161786	0.135893	0.148845	0.159472	0.145578	0.152816	0.139652	0.145144	0.155602	0.12179	0.133642	0.142557	0.122921	0.127251	0.113792	0.10248	0.154848	0.162361	0.16437	0.158573	0.179965	0.145839	0.151339	0.145542	0.16809
Lung_1	0.160724	0.155986	0.170865	0.162465	0.161763	0.160764	0.143836	0.168857	0.131354	0.161941	0.161021	0.162986	0.168719	0.154314	0.153706	0.164028	0.14096	0.147266	0.16738	0.142048	0.141425	0.139524	0.135134	0.12459	0.145541	0.153517	0.136137	0.146696	0.133184	0.150262	0.145466	0.158742	0.1429	0.129553	0.132428	0.125833	0.141516	0.150208	0.131584	0.127025	0.15699	0.152288	0.133375	0.158705	0.153606	0.146303	0.135656	0.153663	0.153337
Lung_2	0.169643	0.161315	0.180514	0.16187	0.162722	0.1625	0.140365	0.180269	0.147495	0.165283	0.173034	0.162179	0.167444	0.165208	0.154193	0.168271	0.134902	0.167783	0.164894	0.138627	0.145093	0.138814	0.129973	0.124222	0.153552	0.148877	0.139795	0.143883	0.135198	0.148136	0.135268	0.146308	0.145144	0.133261	0.132141	0.128326	0.133409	0.135292	0.137278	0.124987	0.162366	0.160547	0.130391	0.163859	0.162142	0.150699	0.134023	0.154728	0.162304
Lung_3	0.160069	0.159015	0.162404	0.171613	0.160536	0.162468	0.141456	0.178007	0.142695	0.164799	0.166656	0.162465	0.180202	0.16594	0.15362	0.169047	0.140574	0.165094	0.167293	0.136765	0.140868	0.139753	0.129278	0.118492	0.149573	0.144507	0.146222	0.145877	0.128078	0.155171	0.137153	0.170437	0.141873	0.136707	0.123637	0.118781	0.135943	0.129111	0.142669	0.109106	0.1728	0.159436	0.125564	0.155425	0.163948	0.153256	0.154169	0.156268	0.15663
PM_1	0.147677	0.149451	0.146859	0.173646	0.141515	0.154717	0.128588	0.156565	0.130997	0.146222	0.178486	0.144792	0.169211	0.145478	0.133588	0.143009	0.158729	0.143906	0.170075	0.159927	0.155093	0.151098	0.15609	0.147889	0.167342	0.151911	0.145067	0.146475	0.140884	0.142422	0.159799	0.149458	0.156523	0.139257	0.126919	0.133023	0.127015	0.150814	0.127544	0.137988	0.161695	0.150101	0.134982	0.156135	0.183624	0.147072	0.159327	0.150156	0.152256
PM_2	0.139239	0.153976	0.152507	0.174333	0.146789	0.167968	0.128591	0.149802	0.137418	0.142455	0.173543	0.151444	0.172463	0.158268	0.144794	0.153049	0.152885	0.147319	0.167261	0.143502	0.150517	0.141129	0.147996	0.128683	0.151785	0.133134	0.142089	0.139578	0.138349	0.133314	0.129157	0.133566	0.140798	0.130329	0.128177	0.121109	0.129089	0.133815	0.119845	0.122992	0.16273	0.158669	0.142832	0.151926	0.165834	0.154627	0.157043	0.145793	0.152228
PM_3	0.137505	0.138221	0.144237	0.17172	0.142892	0.152156	0.122814	0.143388	0.126075	0.133989	0.177039	0.137615	0.162099	0.153896	0.130319	0.147824	0.153765	0.137165	0.156971	0.13443	0.138591	0.14816	0.146753	0.142728	0.152202	0.148065	0.13963	0.146135	0.142467	0.140547	0.137393	0.137975	0.144758	0.110635	0.127279	0.129804	0.124319	0.134439	0.121859	0.105603	0.155416	0.15082	0.137013	0.146404	0.165165	0.133993	0.14092	0.135693	0.155583
Right_Ventricle_1	0.155363	0.144176	0.160598	0.177801	0.151906	0.17525	0.136097	0.168396	0.147153	0.157554	0.181423	0.155989	0.18107	0.160542	0.15196	0.157336	0.15772	0.151532	0.19283	0.144575	0.147737	0.14913	0.141349	0.140079	0.153329	0.12835	0.145943	0.138223	0.148564	0.145966	0.151304	0.147555	0.159268	0.127461	0.12875	0.123992	0.135164	0.148867	0.139875	0.128112	0.172104	0.169238	0.141173	0.168485	0.180056	0.14804	0.166397	0.165081	0.166363
Right_Ventricle_2	0.157803	0.151872	0.154618	0.165853	0.145629	0.172915	0.131291	0.159959	0.14399	0.149057	0.175372	0.14232	0.17304	0.154732	0.135535	0.153569	0.154916	0.145338	0.177911	0.146236	0.151209	0.160377	0.149364	0.154162	0.150534	0.133775	0.149843	0.146999	0.139794	0.147455	0.154362	0.150146	0.147105	0.139001	0.125294	0.133977	0.135021	0.154994	0.135538	0.137724	0.167568	0.157999	0.15053	0.156814	0.184876	0.154288	0.162593	0.158812	0.164074
Right_Ventricle_3	0.15445	0.152867	0.158507	0.169478	0.145167	0.165273	0.136751	0.164752	0.137616	0.149786	0.176579	0.143629	0.169556	0.157733	0.153097	0.153761	0.152333	0.140798	0.166509	0.135817	0.140286	0.146147	0.144976	0.129089	0.150336	0.126527	0.133811	0.143628	0.134561	0.138847	0.1394	0.150384	0.141461	0.107538	0.125931	0.116351	0.121047	0.132183	0.118231	0.115781	0.165033	0.159696	0.133856	0.15467	0.16498	0.14644	0.156142	0.146459	0.158672
Spleen_1	0.153859	0.160087	0.17254	0.165897	0.170636	0.167411	0.144758	0.172872	0.143998	0.162369	0.179801	0.179802	0.178016	0.165575	0.151868	0.17091	0.139487	0.167627	0.173139	0.149882	0.134647	0.139533	0.138304	0.117338	0.150537	0.14684	0.143379	0.14616	0.134577	0.162629	0.143319	0.162369	0.137703	0.143706	0.138169	0.122793	0.148703	0.141978	0.150843	0.123058	0.166891	0.16889	0.143176	0.159986	0.164182	0.158939	0.142647	0.157334	0.163999
Spleen_2	0.147304	0.148462	0.162866	0.156713	0.154979	0.16172	0.14296	0.155703	0.134463	0.155757	0.159087	0.172986	0.160408	0.155379	0.146392	0.155952	0.137904	0.153664	0.16551	0.146196	0.133074	0.148153	0.139319	0.118728	0.155343	0.154975	0.136369	0.143411	0.127332	0.144369	0.132279	0.152728	0.146054	0.132521	0.128951	0.123074	0.128286	0.126588	0.131507	0.112914	0.155801	0.161398	0.120486	0.154499	0.15572	0.145231	0.14505	0.151119	0.154828
Spleen_3	0.165524	0.152378	0.170103	0.167188	0.170948	0.162878	0.140206	0.17616	0.148718	0.161224	0.168695	0.163101	0.161237	0.165582	0.161313	0.172061	0.138938	0.164665	0.170894	0.136948	0.137234	0.138444	0.132513	0.130667	0.144022	0.148243	0.140302	0.141368	0.133135	0.148229	0.140229	0.153019	0.145793	0.138759	0.14116	0.13005	0.132035	0.131764	0.143784	0.117773	0.166561	0.161296	0.144346	0.163436	0.164125	0.168488	0.146212	0.150461	0.165051
ULB_1	0.143007	0.149938	0.157445	0.147084	0.151593	0.148407	0.133783	0.155223	0.12789	0.144526	0.159615	0.145831	0.153502	0.150864	0.161579	0.155265	0.129931	0.146995	0.158719	0.151506	0.152427	0.15169	0.135864	0.137893	0.174209	0.14397	0.149079	0.15176	0.139385	0.153748	0.134774	0.147519	0.146739	0.151382	0.125757	0.12311	0.137926	0.147118	0.135616	0.132984	0.160019	0.154943	0.130473	0.16267	0.160895	0.13896	0.15074	0.159729	0.148952
ULB_2	0.152308	0.138695	0.149881	0.166699	0.146737	0.147214	0.131824	0.158057	0.128566	0.152655	0.159845	0.139814	0.155568	0.144865	0.140085	0.150207	0.138137	0.130823	0.145758	0.148369	0.131377	0.13499	0.134168	0.132861	0.138404	0.122078	0.140001	0.152991	0.133261	0.142418	0.12869	0.144549	0.14827	0.135781	0.124237	0.111476	0.135246	0.128411	0.116543	0.122746	0.168594	0.156953	0.133291	0.162559	0.161685	0.144016	0.144231	0.171619	0.173377
ULB_3	0.143993	0.140478	0.152996	0.147001	0.140987	0.147052	0.12525	0.148609	0.132703	0.142755	0.158305	0.143722	0.145138	0.156546	0.153321	0.147784	0.134861	0.131997	0.155926	0.139937	0.126932	0.129049	0.130402	0.131362	0.137282	0.116701	0.133382	0.135191	0.127195	0.128289	0.128249	0.128219	0.143293	0.122802	0.125557	0.1225	0.122333	0.136425	0.11463	0.109069	0.153859	0.146036	0.126581	0.152277	0.164628	0.138665	0.142308	0.159871	0.149583
Cat1.Kidney	0.168016	0.154641	0.142785	0.157693	0.138777	0.156614	0.134139	0.176255	0.155318	0.15179	0.165209	0.152172	0.155619	0.162738	0.149574	0.147516	0.1549	0.150666	0.158249	0.141754	0.136092	0.167703	0.124042	0.14836	0.143132	0.12601	0.147967	0.157005	0.161745	0.151471	0.149622	0.156333	0.150781	0.135173	0.134854	0.129299	0.135553	0.147347	0.126016	0.12744	0.196256	0.213955	0.188088	0.197068	0.192799	0.190663	0.211849	0.192763	0.212478
Cat1.Liver	0.164863	0.175345	0.156261	0.152879	0.154204	0.147541	0.141466	0.173692	0.170619	0.159483	0.172606	0.16763	0.153367	0.175884	0.162626	0.161218	0.165955	0.154514	0.16314	0.15709	0.154429	0.158894	0.149952	0.163005	0.163334	0.150888	0.144242	0.154216	0.166339	0.148144	0.145401	0.145664	0.140926	0.148104	0.149999	0.151665	0.151088	0.155479	0.156146	0.146877	0.195054	0.210407	0.212719	0.214935	0.205833	0.188535	0.203889	0.183692	0.185808
Cat1.Lung	0.150772	0.148501	0.162919	0.148988	0.141065	0.154988	0.135153	0.15076	0.148131	0.148995	0.141661	0.155052	0.155584	0.148554	0.143424	0.164155	0.150564	0.15341	0.151362	0.144757	0.146004	0.129223	0.13684	0.129479	0.152802	0.135807	0.12998	0.155212	0.134249	0.146101	0.156289	0.14827	0.137523	0.135193	0.12657	0.127538	0.13853	0.122774	0.138715	0.140805	0.201426	0.204012	0.171666	0.196264	0.186601	0.174207	0.186373	0.192444	0.164756
Cat1.Psoas	0.149959	0.154288	0.143799	0.159662	0.143652	0.161795	0.131753	0.160146	0.151057	0.138318	0.169735	0.146699	0.165844	0.139027	0.152697	0.153063	0.14672	0.142011	0.159097	0.124872	0.120886	0.124766	0.125759	0.120237	0.121954	0.104136	0.130512	0.136266	0.144139	0.132011	0.154401	0.143141	0.144986	0.127601	0.128176	0.127011	0.120722	0.119367	0.121933	0.121067	0.195742	0.186264	0.161887	0.168262	0.189302	0.173455	0.181508	0.176046	0.179328
Cat1.Spleen	0.153507	0.154524	0.148457	0.141095	0.163322	0.154511	0.144405	0.166085	0.156237	0.142691	0.160783	0.164659	0.151754	0.166082	0.150182	0.159355	0.13439	0.1545	0.153885	0.143992	0.139535	0.134618	0.133659	0.124265	0.147194	0.147852	0.137905	0.148329	0.143943	0.138931	0.161122	0.157988	0.13996	0.13641	0.126282	0.139838	0.140412	0.133238	0.152173	0.135831	0.200908	0.199382	0.166649	0.19702	0.190966	0.199075	0.206604	0.189783	0.185586
Cat1.Ventricle	0.160264	0.153703	0.14412	0.157896	0.136917	0.165755	0.150251	0.177493	0.159632	0.13853	0.177187	0.148726	0.155732	0.15381	0.138644	0.156607	0.155681	0.14576	0.161091	0.148281	0.141158	0.134254	0.151336	0.135974	0.14186	0.124394	0.136018	0.141417	0.134375	0.135402	0.148564	0.131981	0.148056	0.134446	0.137523	0.116017	0.136238	0.145373	0.121183	0.140204	0.192931	0.192929	0.176149	0.192799	0.20483	0.18044	0.211641	0.201866	0.19463
Cat2.Back.subcutaneous.adipose	0.161762	0.163699	0.162679	0.157509	0.147567	0.165357	0.13469	0.162538	0.157014	0.150546	0.163579	0.152932	0.164544	0.156466	0.148999	0.160395	0.156435	0.150839	0.163076	0.137207	0.136659	0.122643	0.12961	0.132752	0.132814	0.122647	0.13195	0.14218	0.137514	0.147813	0.148872	0.128267	0.138422	0.152909	0.12844	0.124438	0.135152	0.140862	0.131004	0.137206	0.217568	0.213107	0.157759	0.187399	0.180061	0.170718	0.183027	0.198558	0.184865
Cat2.Kidney	0.179742	0.165574	0.158111	0.16373	0.138217	0.169123	0.152186	0.171415	0.158291	0.157991	0.168124	0.15967	0.160148	0.157417	0.161639	0.160089	0.159827	0.153372	0.167652	0.144759	0.146667	0.148174	0.140915	0.143056	0.143451	0.133197	0.132717	0.138605	0.149702	0.131167	0.153297	0.142779	0.136161	0.143327	0.139617	0.127162	0.141177	0.149915	0.135177	0.144188	0.189755	0.214672	0.177129	0.182051	0.186725	0.192083	0.206087	0.189889	0.200819
Cat2.Liver	0.156735	0.177686	0.142767	0.152968	0.143487	0.143823	0.149201	0.172451	0.164334	0.15906	0.164728	0.155231	0.153201	0.1598	0.151703	0.157905	0.146277	0.16204	0.155719	0.134624	0.13513	0.145746	0.138365	0.156497	0.146706	0.143456	0.145506	0.145283	0.156467	0.129921	0.148682	0.142968	0.135688	0.13136	0.131668	0.13593	0.139341	0.145847	0.13517	0.132318	0.194105	0.205522	0.200927	0.184265	0.19673	0.187074	0.192434	0.18642	0.196261
Cat2.Lung	0.160604	0.150525	0.16701	0.162288	0.159836	0.162282	0.152716	0.166379	0.154434	0.156049	0.162161	0.160936	0.154589	0.155149	0.146209	0.170497	0.140726	0.145756	0.160398	0.138552	0.131753	0.132109	0.132198	0.125601	0.142127	0.121216	0.127637	0.133624	0.135134	0.134312	0.136843	0.137908	0.130451	0.138731	0.129493	0.120627	0.127445	0.137819	0.128642	0.127931	0.188346	0.196423	0.165687	0.201757	0.184455	0.170919	0.178701	0.201386	0.170322
Cat2.Psoas	0.15121	0.14807	0.130138	0.171363	0.139684	0.164623	0.128983	0.153091	0.144883	0.127231	0.17272	0.151601	0.146887	0.152334	0.145648	0.137743	0.154962	0.134534	0.159936	0.124162	0.130364	0.129057	0.135168	0.124702	0.137121	0.124042	0.143184	0.143333	0.124703	0.126253	0.139789	0.147075	0.142148	0.122004	0.119931	0.115778	0.131617	0.134102	0.122215	0.128782	0.190702	0.19209	0.163341	0.179464	0.204115	0.173777	0.195382	0.189057	0.180653
Cat2.Spleen	0.146894	0.152062	0.151375	0.142857	0.157445	0.152154	0.143024	0.161449	0.15045	0.151736	0.150371	0.160564	0.148457	0.144033	0.14534	0.163158	0.143849	0.153075	0.14942	0.147356	0.131055	0.12994	0.123591	0.135287	0.145997	0.138811	0.136945	0.150662	0.131408	0.153279	0.15121	0.147559	0.126022	0.141205	0.136125	0.136405	0.153786	0.140528	0.150012	0.142941	0.182399	0.194459	0.168915	0.200809	0.186094	0.195557	0.192883	0.204438	0.177701
Cat2.Ventricle	0.166256	0.167209	0.157567	0.162025	0.151341	0.17796	0.157495	0.178607	0.16932	0.156272	0.185886	0.165757	0.164333	0.160962	0.162659	0.162983	0.166853	0.156991	0.170393	0.152429	0.150121	0.141354	0.136064	0.138726	0.147846	0.136888	0.138273	0.136378	0.143335	0.138192	0.147886	0.142989	0.137387	0.133049	0.142007	0.135986	0.142123	0.151482	0.138771	0.152054	0.18912	0.210596	0.187223	0.195861	0.194823	0.184865	0.201613	0.190053	0.201023
Cat3.Back.subcutaneous.adipose	0.147485	0.148712	0.158858	0.13739	0.136503	0.1557	0.134344	0.160417	0.144474	0.158233	0.153763	0.144707	0.141046	0.157852	0.141211	0.143479	0.140628	0.145868	0.143695	0.136831	0.135857	0.122843	0.137434	0.132886	0.137282	0.12576	0.143961	0.135708	0.130937	0.136818	0.157622	0.125886	0.136637	0.14229	0.124097	0.12401	0.132682	0.138113	0.126033	0.130686	0.210757	0.170024	0.146173	0.179374	0.171577	0.163564	0.171083	0.195356	0.16514
Cat3.Kidney	0.181889	0.172483	0.159449	0.156443	0.150694	0.167325	0.147365	0.183342	0.160683	0.163077	0.17003	0.17281	0.163649	0.175629	0.160279	0.156236	0.155882	0.157847	0.167729	0.133731	0.131417	0.140558	0.130184	0.130887	0.133058	0.12122	0.146976	0.159036	0.151173	0.135922	0.148516	0.135765	0.144286	0.135444	0.149101	0.136348	0.137959	0.145738	0.139796	0.13297	0.203168	0.213578	0.192058	0.195002	0.184938	0.173763	0.195249	0.206934	0.199263
Cat3.Liver	0.155573	0.157906	0.147866	0.13453	0.126528	0.143749	0.127445	0.166966	0.144577	0.141879	0.152249	0.138667	0.155285	0.149657	0.148126	0.13874	0.138731	0.143862	0.133819	0.134147	0.124189	0.145584	0.13777	0.146595	0.140023	0.135321	0.133983	0.131363	0.141037	0.123516	0.133349	0.125661	0.12887	0.122836	0.129078	0.126664	0.12794	0.135372	0.132368	0.124964	0.17198	0.191915	0.190533	0.188831	0.179774	0.167198	0.186208	0.169591	0.177218
Cat3.Lung	0.161826	0.155344	0.174609	0.154738	0.155921	0.165592	0.156184	0.179678	0.155505	0.170494	0.166549	0.16829	0.161908	0.16809	0.156987	0.165914	0.144081	0.155545	0.160575	0.150781	0.148525	0.145352	0.138159	0.123757	0.152508	0.140637	0.12707	0.146804	0.148458	0.148133	0.144918	0.150442	0.138692	0.139158	0.134577	0.132075	0.15473	0.132273	0.149603	0.13838	0.189117	0.202188	0.170121	0.203082	0.18587	0.184199	0.182547	0.191564	0.178611
Cat3.Psoas	0.15305	0.149086	0.131486	0.148417	0.124852	0.152663	0.131618	0.150411	0.139345	0.136661	0.163547	0.139604	0.150976	0.130649	0.139855	0.134052	0.148821	0.129859	0.156802	0.133808	0.133156	0.12542	0.139657	0.116258	0.123537	0.121017	0.132845	0.132691	0.125922	0.117632	0.141866	0.126639	0.131452	0.14668	0.116336	0.12507	0.120127	0.137358	0.126222	0.136426	0.192721	0.200409	0.167716	0.191272	0.207365	0.180168	0.20632	0.175176	0.180461
Cat3.Spleen	0.145742	0.158128	0.147869	0.142969	0.158542	0.151978	0.136666	0.158977	0.151215	0.150746	0.144216	0.154839	0.150105	0.161382	0.14302	0.15225	0.143305	0.153353	0.14682	0.137863	0.137513	0.123634	0.126516	0.11831	0.145291	0.146442	0.120415	0.143118	0.131752	0.148889	0.135104	0.139625	0.133388	0.135066	0.147609	0.125917	0.129775	0.134523	0.137137	0.135941	0.191978	0.200251	0.171901	0.198596	0.19143	0.186223	0.184311	0.190138	0.189549
Cat3.Ventricle	0.161424	0.155388	0.139271	0.154801	0.13761	0.168207	0.142481	0.163919	0.150867	0.142419	0.170452	0.145611	0.168048	0.163401	0.143238	0.158116	0.161098	0.141138	0.16537	0.14178	0.139005	0.132205	0.137835	0.125651	0.140396	0.122092	0.13755	0.145045	0.134073	0.129753	0.172665	0.144116	0.159888	0.132995	0.127314	0.116429	0.134808	0.137316	0.125451	0.143559	0.186535	0.205026	0.184524	0.195521	0.214226	0.180202	0.209289	0.202412	0.195014
sheep1.Back.subcutaneous.adipose	0.137425	0.128294	0.145439	0.141849	0.135624	0.156393	0.135336	0.140709	0.135389	0.147411	0.134748	0.149024	0.15372	0.132544	0.126611	0.135381	0.135048	0.12626	0.153298	0.139438	0.147904	0.12787	0.139993	0.129387	0.138355	0.124119	0.142236	0.126327	0.122457	0.15653	0.138785	0.151861	0.12865	0.148163	0.120012	0.128494	0.116677	0.13037	0.129905	0.142833	0.147582	0.148631	0.133918	0.136514	0.140422	0.135642	0.138954	0.150001	0.128504
sheep1.Kidney	0.150809	0.129375	0.14571	0.147378	0.131819	0.15177	0.140455	0.15878	0.152238	0.147344	0.147501	0.157126	0.152425	0.147146	0.144754	0.154676	0.136832	0.143626	0.161222	0.133699	0.128903	0.136168	0.131787	0.12876	0.134655	0.123135	0.135183	0.131225	0.137952	0.142175	0.143484	0.136693	0.139828	0.14592	0.142091	0.131526	0.12338	0.136853	0.128819	0.121935	0.143476	0.156599	0.142206	0.12969	0.141719	0.137818	0.14534	0.139907	0.143324
sheep1.Liver	0.144989	0.164061	0.154702	0.144702	0.142066	0.148033	0.134568	0.171213	0.16375	0.153975	0.163047	0.146809	0.158825	0.143521	0.16849	0.146898	0.151941	0.141903	0.159154	0.144823	0.142939	0.144868	0.136112	0.158852	0.13749	0.145489	0.145315	0.13306	0.141924	0.148953	0.159994	0.145247	0.141254	0.148841	0.152683	0.1499	0.130728	0.152869	0.140585	0.141171	0.138629	0.151295	0.161043	0.152815	0.144785	0.145019	0.149636	0.154034	0.162103
sheep1.Lung	0.122607	0.13359	0.135337	0.131391	0.131746	0.13325	0.130307	0.136483	0.122472	0.147384	0.142714	0.145472	0.141668	0.124133	0.128583	0.141677	0.134744	0.129751	0.139811	0.127451	0.129097	0.140576	0.135775	0.111822	0.125177	0.126664	0.134847	0.126809	0.126637	0.156887	0.135948	0.14797	0.140125	0.146516	0.135316	0.142141	0.135828	0.146733	0.147354	0.135539	0.133893	0.155963	0.13968	0.152484	0.15387	0.146736	0.143234	0.148688	0.138139
sheep1.Psoas	0.149166	0.130798	0.123436	0.152453	0.125032	0.14456	0.120137	0.135316	0.145992	0.131098	0.154515	0.143488	0.142984	0.121497	0.143998	0.126747	0.144728	0.12864	0.151411	0.116313	0.148067	0.136234	0.138746	0.138795	0.132106	0.136912	0.133724	0.140752	0.140197	0.145721	0.146518	0.143468	0.144188	0.140341	0.121176	0.124153	0.12177	0.14107	0.120039	0.120847	0.137868	0.144542	0.14612	0.139506	0.14933	0.131388	0.147924	0.139891	0.140997
sheep1.Spleen	0.129247	0.137023	0.151071	0.153144	0.142348	0.143953	0.137635	0.142146	0.131693	0.146934	0.149428	0.150978	0.148698	0.143727	0.143415	0.164955	0.14216	0.146487	0.148077	0.129106	0.133816	0.121649	0.131689	0.120603	0.140287	0.134586	0.15307	0.133778	0.138094	0.168183	0.149186	0.163803	0.136782	0.147571	0.134279	0.129088	0.128061	0.148107	0.149041	0.137818	0.144527	0.149284	0.149375	0.133002	0.159574	0.145207	0.138069	0.144444	0.142393
sheep1.Ventricle	0.166501	0.170864	0.170351	0.173248	0.157004	0.178844	0.151031	0.159876	0.171914	0.159401	0.1645	0.153839	0.185458	0.168239	0.166269	0.175741	0.171519	0.152846	0.194557	0.127156	0.136301	0.147361	0.132265	0.127149	0.129466	0.137169	0.141318	0.149478	0.134004	0.154047	0.153113	0.155863	0.140608	0.151254	0.129818	0.13678	0.127971	0.154424	0.132213	0.137078	0.161354	0.159932	0.148112	0.15856	0.17779	0.155355	0.165668	0.152519	0.149648
sheep2.Back.subcutaneous.adipose	0.137468	0.123809	0.14193	0.132539	0.134181	0.135757	0.128928	0.129792	0.127658	0.149047	0.135371	0.144952	0.140097	0.124684	0.130609	0.149245	0.129036	0.136244	0.141154	0.123558	0.122872	0.108785	0.123637	0.107353	0.112983	0.119073	0.127024	0.116746	0.113114	0.129873	0.114163	0.138596	0.128085	0.149233	0.13529	0.124097	0.12696	0.14623	0.128843	0.136557	0.143856	0.155924	0.136237	0.136206	0.137898	0.128177	0.134071	0.149351	0.134759
sheep2.Kidney	0.155889	0.158236	0.156852	0.148977	0.155086	0.162036	0.153299	0.155423	0.145786	0.144997	0.15533	0.152697	0.158144	0.149593	0.14822	0.154041	0.146592	0.15242	0.153712	0.133221	0.139869	0.14294	0.135906	0.128983	0.135497	0.130404	0.135103	0.138932	0.140789	0.156451	0.140509	0.14353	0.134262	0.143304	0.139023	0.126298	0.124924	0.143433	0.136756	0.130255	0.143587	0.157445	0.152489	0.128527	0.152586	0.135418	0.148825	0.138516	0.170874
sheep2.Liver	0.155109	0.150797	0.13982	0.150465	0.143082	0.134725	0.140363	0.162797	0.145591	0.138898	0.146804	0.132915	0.139449	0.14523	0.155448	0.138585	0.140138	0.131669	0.136946	0.11745	0.125944	0.136969	0.118646	0.132586	0.117288	0.127924	0.143226	0.145499	0.151913	0.13595	0.13998	0.154161	0.137573	0.135865	0.139043	0.159731	0.126931	0.143104	0.131067	0.146102	0.11296	0.146339	0.148669	0.131146	0.129928	0.123894	0.132773	0.120175	0.151842
sheep2.Psoas	0.134076	0.124336	0.129471	0.152714	0.116625	0.148296	0.12652	0.143662	0.129099	0.136681	0.142606	0.121776	0.142917	0.127909	0.13198	0.122984	0.149954	0.124917	0.155875	0.106581	0.118029	0.126078	0.11819	0.126474	0.112636	0.105078	0.138316	0.130537	0.13341	0.150587	0.141213	0.136556	0.14272	0.145099	0.132079	0.136399	0.117382	0.142288	0.115452	0.12297	0.118041	0.133635	0.140166	0.124858	0.15353	0.12687	0.13273	0.133738	0.145597
sheep2.Spleen	0.137711	0.130627	0.144726	0.132326	0.134129	0.127924	0.120648	0.130641	0.127454	0.144745	0.133892	0.128626	0.132559	0.125618	0.121936	0.140256	0.127837	0.134529	0.134841	0.129415	0.13445	0.132323	0.130675	0.127128	0.124766	0.139159	0.140364	0.12852	0.136989	0.157947	0.147865	0.144808	0.140096	0.149993	0.147376	0.142724	0.133635	0.150929	0.144127	0.13691	0.143498	0.145519	0.148748	0.147571	0.165514	0.161065	0.147148	0.144519	0.148911
sheep2.Ventricle	0.138694	0.134351	0.129365	0.155901	0.124139	0.172327	0.13598	0.138001	0.135912	0.140103	0.156056	0.145587	0.15206	0.123094	0.138688	0.138282	0.13906	0.127974	0.165461	0.139599	0.149608	0.12894	0.12986	0.119608	0.127414	0.115657	0.116902	0.111731	0.101064	0.133819	0.128443	0.118094	0.119546	0.13754	0.130043	0.117459	0.116511	0.148265	0.129185	0.131375	0.1413	0.152144	0.138251	0.140868	0.153349	0.134639	0.142656	0.142158	0.141747
sheep3.Back.subcutaneous.adipose	0.153298	0.147562	0.15591	0.158188	0.143586	0.164897	0.137363	0.149213	0.139298	0.15663	0.150536	0.144218	0.155541	0.137556	0.146193	0.15409	0.152322	0.12754	0.152414	0.152248	0.132523	0.12126	0.133303	0.127104	0.133235	0.112924	0.148719	0.139343	0.128371	0.161854	0.147243	0.142119	0.134658	0.164659	0.131668	0.133119	0.140946	0.154459	0.129278	0.15857	0.159806	0.16426	0.14024	0.153081	0.15123	0.142065	0.149687	0.167807	0.154914
sheep3.Kidney	0.154673	0.14591	0.155393	0.147312	0.144997	0.152191	0.133191	0.157228	0.151169	0.147779	0.149964	0.150234	0.150332	0.150471	0.152275	0.150972	0.144937	0.143915	0.154341	0.117348	0.120219	0.131595	0.115481	0.115159	0.106101	0.112628	0.133385	0.132877	0.133399	0.145977	0.133699	0.144101	0.138177	0.135511	0.131714	0.124745	0.115695	0.136888	0.128071	0.125418	0.140674	0.159218	0.137659	0.135563	0.147739	0.140824	0.152038	0.144089	0.149601
sheep3.Liver	0.158828	0.161619	0.15254	0.153125	0.138136	0.158177	0.139745	0.161108	0.161896	0.142973	0.153325	0.142871	0.145379	0.165363	0.172489	0.146812	0.153053	0.148842	0.162373	0.144954	0.148897	0.155102	0.139191	0.141729	0.123398	0.138041	0.168043	0.14734	0.156099	0.165868	0.170171	0.167062	0.149941	0.149318	0.138211	0.142606	0.125663	0.151604	0.134936	0.140211	0.134933	0.150043	0.151178	0.150861	0.165021	0.142555	0.154624	0.139551	0.16387
sheep3.Lung	0.140156	0.131661	0.149285	0.13305	0.131911	0.12978	0.143789	0.141717	0.124846	0.14999	0.118562	0.15235	0.139856	0.134258	0.130449	0.143614	0.125776	0.125603	0.13556	0.119217	0.123385	0.116979	0.124001	0.111228	0.119713	0.119876	0.128195	0.117957	0.123431	0.153976	0.142044	0.14159	0.130203	0.149949	0.135218	0.147642	0.138714	0.125979	0.133433	0.138573	0.13597	0.154519	0.139108	0.145934	0.140427	0.138971	0.129187	0.139699	0.137033
sheep3.Psoas	0.126764	0.120306	0.119585	0.147729	0.12887	0.144087	0.124696	0.1288	0.128467	0.125817	0.137766	0.12214	0.143678	0.110397	0.133335	0.126949	0.149032	0.114896	0.138537	0.119396	0.118227	0.115607	0.132412	0.116024	0.118373	0.111432	0.123157	0.109538	0.126843	0.131054	0.13241	0.12322	0.121738	0.130783	0.120815	0.138151	0.111671	0.13983	0.112662	0.124361	0.129717	0.136727	0.155069	0.135905	0.156196	0.117672	0.147861	0.13107	0.13605
sheep3.Spleen	0.12091	0.128085	0.142967	0.143733	0.125302	0.146422	0.126863	0.136993	0.120034	0.136758	0.136487	0.150221	0.143511	0.119587	0.121251	0.137573	0.117296	0.132119	0.133236	0.14018	0.141049	0.140103	0.131875	0.124385	0.140675	0.135181	0.128304	0.127624	0.126002	0.162377	0.126173	0.15838	0.132304	0.139305	0.142093	0.125516	0.112123	0.124408	0.141239	0.117306	0.131894	0.14937	0.123547	0.132328	0.15147	0.143346	0.125677	0.130713	0.13796
sheep3.Ventricle	0.145559	0.139537	0.137049	0.167287	0.130231	0.15449	0.138123	0.144049	0.141937	0.142339	0.157818	0.144448	0.163917	0.139511	0.149615	0.13398	0.156153	0.138907	0.159959	0.135582	0.144153	0.142452	0.142709	0.133952	0.131626	0.133214	0.137046	0.129825	0.128312	0.150361	0.151452	0.142258	0.14138	0.169593	0.14373	0.136128	0.124808	0.158999	0.14652	0.159123	0.134185	0.151378	0.137847	0.128597	0.157559	0.147585	0.141592	0.147415	0.152563
[truncated: 93 more columns]

## Sheet: e
Figure 6e
	PC1	PC2	PC3
gpig.Kidney	-4.28958	36.0734	-27.3
gpig.Liver	66.7291	46.793	-6.9935
gpig.Lung	-27.5114	12.6785	28.1942
gpig.Psoas	33.3845	-55.9736	1.46847
gpig.Back.subcutaneous.adipose	-17.6556	-6.28104	6.2774
gpig.Spleen	9.77671	8.12029	57.4735
gpig.Ventricle	-23.9049	-38.5359	-14.4817
Dog1.Kidney	10.8871	32.7201	-31.8583
Dog1.Liver	102.508	35.323	4.47857
Dog1.Lung	6.53697	3.27754	33.499
Dog1.Psoas	31.6797	-60.7039	-12.8648
Dog1.Spleen	35.8676	-3.58364	58.5489
Dog1.Ventricle	46.7369	-54.4045	-4.67803
Dog1.Back.subcutaneous.adipose	-83.9244	-20.2439	-28.6599
Dog2.Kidney	-39.2043	48.4244	-56.4428
Dog2.Liver	116.498	30.5797	13.0329
Dog2.Lung	6.769	2.67191	32.8331
Dog2.Spleen	55.7811	-6.07378	63.0562
Dog2.Ventricle	48.9343	-53.3306	-2.16673
Dog2.Back.subcutaneous.adipose	-81.3049	1.96792	-4.72162
Dog2.Psoas	25.6312	-67.2413	-22.6334
Dog3.Kidney	-25.1427	43.6981	-47.8456
Dog3.Liver	116.97	30.4084	13.7389
Dog3.Lung	2.62958	2.89015	29.7892
Dog3.Spleen	38.7309	-3.4919	60.662
Dog3.Ventricle	50.9289	-53.9298	-0.665015
dog3.Back.subcutaneous.adipose	-46.0828	-3.1269	-12.1789
Dog3.Psoas	13.7885	-65.784	-24.7219
Rat.Kidney	-1.38361	34.107	-31.9577
Rat.Liver	94.2979	41.9777	-0.575588
Rat.Lung	-17.2853	6.32813	29.6994
Rat.Psoas	21.1039	-61.7729	-13.4777
Rat.Back.subcutaneous.adipose	3.61961	-2.57736	31.3687
Rat.Spleen	27.2759	2.49339	65.0822
Rat.Ventricle	20.1995	-45.8457	1.42995
Cat1.Kidney	-19.7092	47.1351	-54.9261
Cat1.Liver	47.5857	61.7488	-16.7025
Cat1.Lung	-104.812	30.8996	10.5196
Cat1.Spleen	-51.9077	19.4003	45.7
Cat1.Psoas	-3.8619	-64.5425	-32.9588
Cat1.Ventricle	-15.7246	-48.7639	-25.2555
Cat2.Kidney	-28.7623	49.4842	-55.1009
Cat2.Liver	35.3091	67.468	-19.616
Cat2.Lung	-94.7497	28.225	15.994
Cat2.Psoas	-0.234362	-64.0455	-19.349
Cat2.Spleen	-22.3449	15.6023	52.3005
Cat2.Ventricle	-11.5925	-45.3632	-20.0623
Cat3.Kidney	-28.36	52.3987	-54.0619
Cat3.Liver	42.4048	64.1764	-19.3666
Cat3.Lung	-81.419	32.6442	20.1008
Cat3.Psoas	8.38068	-64.9378	-23.5624
Cat3.Spleen	-53.894	22.712	44.4689
Cat3.Ventricle	0.729505	-46.9702	-18.2515
Cat2.Back.subcutaneous.adipose	-90.6859	-5.20012	-24.4092
Cat3.Back.subcutaneous.adipose	-113.822	5.39984	-30.6449
sheep1.Back.subcutaneous.adipose	-4.01444	-12.6712	12.3017
sheep1.Kidney	37.0235	32.6773	-20.0016
sheep1.Liver	66.1615	47.8926	-7.85478
sheep1.Lung	-3.47473	10.1697	34.0353
sheep1.Spleen	31.9669	-2.06418	58.4352
sheep1.Ventricle	35.6661	-51.232	0.992754
sheep1.Psoas	46.0471	-68.2641	-5.83102
sheep2.Back.subcutaneous.adipose	-20.2741	-7.21693	11.181
sheep2.Kidney	2.69608	41.1067	-30.4002
sheep2.Liver	78.1419	45.825	-2.11435
sheep2.Spleen	35.8727	-1.82609	63.8744
sheep2.Ventricle	40.7979	-52.3009	5.58635
sheep2.Psoas	33.6381	-70.7211	-13.1376
sheep3.Back.subcutaneous.adipose	-9.41716	-7.32231	-0.593682
sheep3.Kidney	19.2087	34.9697	-31.2236
sheep3.Liver	58.2013	55.9462	-15.4074
sheep3.Lung	-25.1386	11.8844	27.321
sheep3.Psoas	49.5776	-69.4434	-8.64521
sheep3.Spleen	-9.90305	5.60346	53.126
sheep3.Ventricle	37.237	-50.5212	-2.62357
Monkey1.Kidney	13.3625	31.4487	-23.7974
Monkey1.Liver	57.9518	47.5888	-2.56452
Monkey1.Lung	-58.0957	17.4568	25.1135
Monkey1.Psoas	38.972	-60.0731	-8.4199
Monkey1.Spleen	11.4577	5.59804	62.9287
Monkey1.Ventricle	-26.8309	-39.8396	-18.5552
Monkey2.Kidney	-5.70471	36.6162	-33.9935
Monkey2.Ventricle	-6.86931	-40.3609	-5.88769
Monkey2.Back.subcutaneous.adipose	-62.4542	-0.219668	14.6403
Monkey2.Liver	68.4026	44.6451	-1.4492
Monkey2.Lung	-71.3267	19.6368	26.4792
Monkey2.Psoas	38.0875	-63.0852	-11.1138
Monkey2.Spleen	-23.0706	12.7061	58.2724
Monkey3.Ventricle	-23.5928	-42.9995	-18.5666
Monkey3.Kidney	-3.24483	33.8417	-29.7816
Monkey3.Liver	69.7187	43.6634	1.90852
Monkey3.Lung	-89.66	22.2787	15.9281
Monkey3.Psoas	28.8621	-65.1223	-12.8447
Monkey3.Spleen	-7.46186	8.25915	61.0822
Rabbit1.Back.subcutaneous.adipose	-22.1891	-16.1455	-7.45326
Rabbit1.Kidney	-6.13414	42.4879	-47.0792
Rabbit1.Liver	48.3159	62.0509	-29.5376
Rabbit1.Lung	-44.6489	14.8212	12.4601
Rabbit1.Spleen	0.826231	8.01272	53.6941
Rabbit1.Ventricle	-5.13926	-47.6346	-26.963
Rabbit2.Back.subcutaneous.adipose	-12.0023	-8.02449	-1.01842
Rabbit2.Kidney	-22.2286	48.5139	-54.5376
Rabbit2.Liver	43.8033	60.6792	-31.1702
Rabbit2.Lung	-31.5964	12.8198	24.093
Rabbit2.Psoas	30.1977	-60.8819	-8.18448
Rabbit2.Spleen	15.2782	4.84101	53.6283
Rabbit2.Ventricle	-4.1634	-47.1177	-20.2799
Rabbit3.Back.subcutaneous.adipose	-47.4378	-27.6195	-27.1323
Rabbit3.Kidney	1.15263	37.8328	-36.5869
Rabbit3.Liver	39.2998	64.7593	-31.8114
Rabbit3.Lung	-25.0332	9.27571	23.2433
Rabbit3.Psoas	-5.38656	-60.5332	-25.999
Rabbit3.Spleen	0.246151	8.00849	50.4647
Rabbit1.Psoas	27.0852	-65.8145	-15.0309
Kidney_1	-29.4713	45.4849	-31.4111
Kidney_2	-40.5741	48.5808	-39.1342
Kidney_3	-40.691	52.058	-46.0384
Lung_1	-47.4893	19.0285	34.9024
Lung_2	-49.8997	20.7566	32.9172
Lung_3	-66.1647	24.2463	34.1303
PM_1	5.20511	-66.9549	-19.4635
PM_2	-51.0631	-61.0321	-40.512
PM_3	3.14249	-67.851	-24.1944
Right_Ventricle_1	-3.24942	-46.5838	-15.8038
Right_Ventricle_2	-22.8374	-44.8752	-23.4204
Right_Ventricle_3	-18.9144	-48.3218	-23.9128
Spleen_1	5.6606	6.87938	61.5287
Spleen_2	-35.2065	15.3611	51.7823
Spleen_3	-48.466	16.3133	46.2752
ULB_1	-49.0521	-5.13975	0.445535
ULB_2	-65.5559	3.13829	-5.94593
ULB_3	-79.5594	1.52981	-8.19212
Liver_1	45.7969	56.1752	-16.531
Liver_2	27.0582	65.8446	-22.663
Liver_3	53.6927	55.9392	-14.561
Mouse.Heart	20.2484	-44.6962	-3.44515
Mouse.Kidney	9.7455	42.3093	-37.13
Mouse.Liver	79.6878	39.9451	-9.75141
Mouse.Lung	-36.5787	6.9897	20.6679
Mouse.Back.subcutaneous.adipose	-35.8862	-8.4474	0.763785
Mouse.Spleen	6.90463	6.57134	62.0617
Mouse.Leg.muscle	2.64921	-53.215	-7.7891

## Sheet: f
Figure 6f
	PC1	PC2	PC3
Monkey1.Kidney	1.12294	-2.00554	1.25678
Monkey1.Liver	0.978373	-1.92213	1.04742
Monkey1.Lung	0.610555	-2.18028	1.01262
Monkey1.Psoas	-1.19801	-3.11491	0.416226
Monkey1.Spleen	0.628743	-2.26932	1.0611
Monkey1.Ventricle	-0.983219	-2.98498	0.418727
Monkey2.Back.subcutaneous.adipose	0.431284	-2.06792	0.827209
Monkey2.Kidney	1.15426	-1.70578	1.18416
Monkey2.Liver	0.884643	-1.73855	1.00635
Monkey2.Lung	0.489042	-1.96755	0.904602
Monkey2.Psoas	-1.26086	-2.68788	0.0631233
Monkey2.Spleen	0.603826	-2.087	0.971673
Monkey2.Ventricle	-0.863304	-2.58266	0.344372
Monkey3.Kidney	1.18506	-1.69029	1.16202
Monkey3.Liver	1.11273	-2.01489	1.17064
Monkey3.Lung	0.557217	-1.90769	0.945478
Monkey3.Psoas	-1.22602	-2.68741	0.0292668
Monkey3.Spleen	0.605525	-2.21112	1.00121
Monkey3.Ventricle	-1.04582	-2.61954	0.333324
Mouse.Back.subcutaneous.adipose	1.13057	0.615487	-0.680377
Mouse.Heart	-0.231547	0.0604876	-1.39606
Mouse.Kidney	1.60557	0.780049	-0.441331
Mouse.Leg.muscle	0.239181	0.137551	-1.11991
Mouse.Liver	1.46818	0.771289	-0.457157
Mouse.Lung	1.17139	0.534587	-0.631844
Mouse.Spleen	1.42891	0.524061	-0.600118
gpig.Back.subcutaneous.adipose	0.727434	-0.115361	-0.0323369
gpig.Kidney	1.10095	0.0585599	0.120492
gpig.Liver	1.04329	0.0928001	0.172834
gpig.Lung	0.730556	-0.117403	0.0459166
gpig.Psoas	-0.314368	-0.380307	-0.311209
gpig.Spleen	0.970423	-0.0645221	0.0958271
gpig.Ventricle	-0.47975	-0.433636	-0.459136
Rat.Back.subcutaneous.adipose	1.193	0.557741	-0.850891
Rat.Kidney	1.48673	0.746006	-0.681584
Rat.Liver	1.50491	0.749079	-0.779119
Rat.Lung	1.06621	0.569831	-0.86086
Rat.Psoas	0.0640995	0.158055	-1.39069
Rat.Spleen	1.27753	0.631109	-0.874103
Rat.Ventricle	-0.232571	0.0883722	-1.44599
Dog1.Back.subcutaneous.adipose	-1.00641	0.940694	1.84456
Dog1.Kidney	-0.0739646	1.14122	1.80606
Dog1.Liver	-0.519344	0.966014	1.42534
Dog1.Lung	-0.537142	1.03046	1.88015
Dog1.Psoas	-1.9501	0.80871	1.40867
Dog1.Spleen	-0.601814	1.01322	1.89546
Dog1.Ventricle	-2.21421	0.569194	1.06122
Dog2.Back.subcutaneous.adipose	-0.805661	1.03382	1.89557
Dog2.Kidney	-0.0495147	1.0875	1.75733
Dog2.Liver	-0.265788	0.913213	1.38997
Dog2.Lung	-0.502319	1.02973	1.85118
Dog2.Psoas	-2.29951	0.67075	1.15193
Dog2.Spleen	-0.42183	1.01982	1.8276
Dog2.Ventricle	-2.35015	0.769289	1.16894
Dog3.Kidney	-0.0557347	1.14945	1.72805
Dog3.Liver	-0.337752	0.954626	1.5726
Dog3.Lung	-0.414683	1.01977	1.71089
Dog3.Psoas	-2.39618	0.609345	1.13616
Dog3.Spleen	-0.423548	0.953983	1.81498
Dog3.Ventricle	-2.4155	0.53132	1.05874
dog3.Back.subcutaneous.adipose	-0.891828	0.973626	1.84021
Rabbit1.Back.subcutaneous.adipose	0.745737	-0.211614	-0.461788
Rabbit1.Kidney	1.63523	0.106803	-0.203179
Rabbit1.Liver	1.55264	0.112992	-0.217565
Rabbit1.Lung	1.20471	-0.113741	-0.23078
Rabbit1.Psoas	-0.443952	-0.895708	-1.17602
Rabbit1.Spleen	1.34419	-0.17158	-0.156738
Rabbit1.Ventricle	-0.623313	-0.730197	-1.08534
Rabbit2.Back.subcutaneous.adipose	0.680676	-0.0902459	-0.447481
Rabbit2.Kidney	1.63416	0.13922	-0.147127
Rabbit2.Liver	1.56972	0.168115	-0.108667
Rabbit2.Lung	1.2595	-0.139401	-0.177483
Rabbit2.Psoas	-0.691387	-0.769848	-1.18354
Rabbit2.Spleen	1.34812	-0.10167	-0.145842
Rabbit2.Ventricle	-0.690649	-0.683296	-0.985488
Rabbit3.Back.subcutaneous.adipose	0.636329	-0.163877	-0.482104
Rabbit3.Kidney	1.64054	0.166077	-0.080729
Rabbit3.Liver	1.67873	0.16483	-0.169645
Rabbit3.Lung	1.18746	-0.0470213	-0.232263
Rabbit3.Psoas	-0.380704	-0.799393	-1.01091
Rabbit3.Spleen	1.30441	-0.0862425	-0.199184
Kidney_1	0.742361	0.495805	-0.453776
Kidney_2	0.767247	0.507449	-0.40926
Kidney_3	0.876731	0.509134	-0.36043
Liver_1	0.524385	0.406173	-0.575642
Liver_2	0.528882	0.351142	-0.557575
Liver_3	0.650186	0.526935	-0.545689
Lung_1	0.27727	0.242433	-0.614538
Lung_2	0.236704	0.234614	-0.54713
Lung_3	0.392232	0.289115	-0.652563
PM_1	-1.64017	-0.2526	-1.72867
PM_2	-1.41538	-0.173543	-1.50125
PM_3	-1.57867	-0.181792	-1.66154
Right_Ventricle_1	-1.50279	-0.191936	-1.57983
Right_Ventricle_2	-1.52217	-0.226355	-1.52522
Right_Ventricle_3	-1.43572	-0.209867	-1.52322
Spleen_1	0.340229	0.252436	-0.631325
Spleen_2	0.234264	0.251292	-0.651572
Spleen_3	0.233504	0.224987	-0.605819
ULB_1	-0.13639	0.286498	-0.752351
ULB_2	-0.188498	0.240094	-0.773487
ULB_3	-0.219559	0.305226	-0.746596
Cat1.Kidney	0.647971	0.870396	0.668982
Cat1.Liver	0.353692	0.620949	0.545705
Cat1.Lung	0.0199253	0.630153	0.571252
Cat1.Psoas	-1.86963	0.137187	-0.285658
Cat1.Spleen	0.204583	0.613815	0.482742
Cat1.Ventricle	-1.81299	0.181658	-0.308437
Cat2.Back.subcutaneous.adipose	-0.365872	0.535101	0.340306
Cat2.Kidney	0.552071	0.855577	0.716368
Cat2.Liver	0.33982	0.726956	0.369697
Cat2.Lung	0.0309296	0.533791	0.431127
Cat2.Psoas	-1.84664	0.135601	-0.348285
Cat2.Spleen	0.167458	0.664541	0.549308
Cat2.Ventricle	-1.65512	0.185526	-0.322714
Cat3.Back.subcutaneous.adipose	-0.33627	0.519152	0.342428
Cat3.Kidney	0.60432	0.815927	0.542573
Cat3.Liver	0.258918	0.627584	0.321608
Cat3.Lung	-0.00717845	0.670875	0.492859
Cat3.Psoas	-2.01161	0.180268	-0.361136
Cat3.Spleen	0.101201	0.524243	0.609953
Cat3.Ventricle	-1.74566	0.185637	-0.365683
sheep1.Back.subcutaneous.adipose	-0.348021	0.412644	-0.596907
sheep1.Kidney	0.715918	0.603237	-0.216124
sheep1.Liver	0.695829	0.506636	-0.39223
sheep1.Lung	0.332696	0.480219	-0.417337
sheep1.Psoas	-1.47577	0.143464	-1.27649
sheep1.Spleen	0.306554	0.480991	-0.464737
sheep1.Ventricle	-1.55284	0.0189222	-1.2597
sheep2.Back.subcutaneous.adipose	-0.227797	0.373216	-0.563363
sheep2.Kidney	0.666896	0.594785	-0.364593
sheep2.Liver	0.637031	0.495807	-0.340287
sheep2.Psoas	-1.56507	0.0507378	-1.3445
sheep2.Spleen	0.333269	0.515733	-0.343652
sheep2.Ventricle	-1.52008	0.0521676	-1.23765
sheep3.Back.subcutaneous.adipose	-0.384472	0.414446	-0.623906
sheep3.Kidney	0.606854	0.592015	-0.320472
sheep3.Liver	0.461978	0.601102	-0.33005
sheep3.Lung	0.202846	0.42086	-0.409218
sheep3.Psoas	-1.29331	0.18718	-1.17495
sheep3.Spleen	0.351196	0.406401	-0.416914
sheep3.Ventricle	-1.53513	-0.0110952	-1.40481

## Sheet: g
Figure 6g
Heart	Kidney	Liver	Lung	SMT	Spleen	SAT
0.93965	1.02355	0.917266	1.07272	0.877385	0.968802	1.05671
0.944055	1.04218	0.921161	1.06945	0.858407	0.96288	1.05434
0.943218	1.02692	0.925644	1.07281	0.863568	0.97856	1.05841
0.940251	1.04252	0.920883	1.0862	0.853252	0.993316	1.05259
0.927298	1.04713	0.925755	1.06264	0.858285	0.971242	1.06989
0.935499	1.03291	0.921395	1.07509	0.847072	0.983267	1.05697
0.940687	1.02999	0.903805	1.10469	0.858496	0.98138	1.06224
0.951941	1.02976	0.913786	1.09809	0.84915	1.0136	1.05213
0.952881	1.03816	0.904998	1.05902	0.857247	0.974494	1.07425
0.942519	1.04548	0.921807	1.08361	0.857959	0.972391	1.05169
0.943843	1.01261	0.91668	1.0769	0.860885	0.97007	1.05259
0.945149	1.03351	0.923344	1.06769	0.86673	0.971978	1.05989
0.950375	1.02211	0.927329	1.08023	0.851929	0.959575	1.06481
0.938488	1.02428	0.911552	1.06568	0.85666	0.980304	1.05259
0.949564	1.05243	0.907733	1.0583	0.855837	0.949166	1.05799
0.940873	1.02232	0.913667	1.06446	0.864073	0.990953	1.06257
0.941845	1.05675	0.923147	1.09042	0.856048	0.963006	1.04574
0.945583	1.03865	0.92276	1.11042	0.870712	0.970709	1.04613
0.945477	1.0102	0.912724	1.06486	0.872761	0.970396	1.06561
0.940729	1.02653	0.910656	1.05796	0.861349	0.94018	1.0444
0.947197	1.01292	0.919813	1.0583	0.863262	0.945358	1.0618
0.945477	1.04137	0.917837	1.07912	0.851395	0.971516	1.0545
0.946808	1.02617	0.901503	1.08118	0.860508	0.998361	1.04857
0.93904	1.04943	0.925226	1.08688	0.852522	0.957984	1.0438
0.939708	1.01201	0.90869	1.0794	0.856728	0.94884	1.0441
0.945397	1.02403	0.916164	1.07192	0.858012	0.96445	1.06222
0.930192	1.03736	0.923833	1.09347	0.852122	0.969355	1.06907
0.941501	1.04784	0.906864	1.0925	0.856995	0.959532	1.06224
0.945278	1.01618	0.909769	1.09266	0.843653	0.948752	1.05585
0.949819	1.04181	0.91956	1.06872	0.860885	0.948621	1.04965
0.93501	1.01442	0.919496	1.06264	0.861201	0.96837	1.05842
0.951139	1.02721	0.93225	1.08656	0.854475	0.96325	1.04603
0.947118	1.02916	0.920652	1.10039	0.857945	1.00175	1.04992
0.934	1.03089	0.910656	1.07722	0.866759	0.966044	1.05259
0.941892	1.02858	0.917714	1.08046	0.856873	0.963793	1.05704
0.94987	1.01986	0.908274	1.06058	0.845638	0.965245	1.04865
0.944651	1.02893	0.934679	1.06277	0.849899	0.949385	1.06183
0.939663	1.02195	0.922496	1.07909	0.85837	0.976455	1.06275
0.950145	1.04137	0.923786	1.08942	0.849597	0.963404	1.07136
0.931362	1.01404	0.923148	1.09562	0.862882	0.985459	1.0444
0.941057	1.03762	0.925252	1.08623	0.853784	0.950538	1.06801
0.951139	1.03104	0.92388	1.075	0.853467	0.950895	1.05167
0.946098	1.04134	0.926639	1.09128	0.866229	0.985588	1.05397
0.947915	1.04651	0.919901	1.08237	0.868869	0.948314	1.0618
0.948862	1.03225	0.918024	1.10241	0.850067	0.988164	1.06799
0.949282	1.03067	0.93125	1.08178	0.86127	0.963617	1.06002
0.942891	1.03225	0.925316	1.08485	0.846211	0.940464	1.06252
0.949374	1.02992	0.915144	1.07667	0.853256	0.970641	1.05386
0.936175	1.04452	0.918068	1.06614	0.856871	0.963183	1.05341
0.938078	1.02085	0.913667	1.09513	0.864871	0.9879	1.049
0.941378	1.03	0.925258	1.11272	0.86013	0.970159	1.06799
0.947178	1.03433	0.907232	1.08468	0.873749	1.01461	1.0626
0.948572	1.05124	0.921162	1.08938	0.866139	0.97705	1.05671
0.941931	1.02449	0.9142	1.07763	0.856873	0.945019	1.05755
0.940953	1.0359	0.910223	1.06872	0.862526	0.96819	1.05233
0.944165	1.0436	0.925622	1.07737	0.865196	1.01543	1.05802
0.943051	1.01559	0.902219	1.08948	0.86892	1.02124	1.05704
0.940521	1.01575	0.907108	1.10044	0.85514	0.950134	1.06028
0.94496	1.05719	0.906507	1.08774	0.855779	0.968231	1.04797
0.949265	1.02119	0.92163	1.0704	0.861062	0.969533	1.06447
0.946054	1.02297	0.922412	1.0795	0.869275	0.975814	1.06567
0.948774	1.02489	0.93261	1.07047	0.840444	0.98138	1.07612
0.94496	1.02953	0.916552	1.06799	0.8525	0.955212	1.05459
0.93965	1.03334	0.91967	1.07951	0.870382	0.990303	1.06712
0.933855	1.0223	0.917266	1.0914	0.857796	0.949519	1.05175
0.941824	1.05048	0.917877	1.11259	0.847728	0.976616	1.04936
0.954945	1.02397	0.919956	1.09197	0.869102	0.97302	1.05247
0.948161	1.02447	0.924566	1.08393	0.854288	0.944757	1.049
0.9467	1.02974	0.910022	1.07912	0.85051	0.95839	1.06561
0.939385	1.02674	0.936921	1.09018	0.855957	0.97865	1.07241
0.939203	1.04713	0.916096	1.07394	0.864661	0.96653	1.0618
0.943355	1.02195	0.920297	1.0723	0.850934	0.968131	1.05416
0.94757	1.01516	0.936207	1.07108	0.858183	0.966679	1.04613
0.940729	1.03017	0.916096	1.066	0.858496	0.977708	1.0441
0.94847	1.0474	0.91649	1.07557	0.860634	0.97944	1.05167
0.933818	1.03242	0.92896	1.11182	0.870712	0.953185	1.05149
0.949374	1.03005	0.93418	1.1043	0.858307	1.00713	1.07136
0.937944	1.04044	0.924145	1.06927	0.866163	0.984787	1.05421
0.936599	1.02647	0.91563	1.08425	0.853252	0.967462	1.06024
0.95264	1.02131	0.924342	1.09018	0.859842	0.980545	1.05723
0.93409	1.01205	0.911926	1.08187	0.851263	0.953773	1.04643
0.948974	1.02351	0.914451	1.06376	0.871727	0.944674	1.04574
0.931054	1.0161	0.918256	1.06832	0.855798	1.00071	1.04793
0.95015	1.03468	0.930171	1.09197	0.851083	0.973405	1.06222
0.946027	1.0432	0.910363	1.07545	0.854517	0.945358	1.05799
0.94725	1.04194	0.91709	1.09374	0.848224	0.971102	1.06631
0.938488	1.05016	0.910743	1.06006	0.867101	0.981391	1.04848
0.926059	1.03713	0.916658	1.06805	0.850955	0.94913	1.06149
0.948161	1.03682	0.925991	1.06024	0.854399	0.987227	1.04613
0.940554	1.01157	0.928753	1.07974	0.845233	1.00815	1.06567
0.949206	1.0474	0.913421	1.06779	0.846211	0.946139	1.05924
0.946934	1.02691	0.903805	1.0815	0.846864	0.97294	1.05434
0.946808	1.00931	0.90897	1.06733	0.857342	0.956899	1.06252
0.942513	1.01038	0.906864	1.09289	0.858278	0.950895	1.05169
0.951463	1.04971	0.906594	1.09951	0.85204	0.954573	1.06744
0.931878	1.01644	0.915077	1.09521	0.843653	0.96142	1.05341
0.93566	1.01951	0.918408	1.0614	0.864757	0.980488	1.06447
0.94419	1.04218	0.916552	1.10378	0.856968	0.98666	1.05627
0.940925	1.01131	0.908141	1.06352	0.855325	0.988883	1.04632
0.938795	1.01051	0.912839	1.07074	0.852661	0.977141	1.04409
