# Supplementary material for: A pig BodyMap transcriptome reveals diverse tissue physiologies and evolutionary dynamics of transcription
Source: Nat Commun. 2021 Jun 17;12:3715. doi: 10.1038/s41467-021-23560-8 (PMC8211698; doi:10.1038/s41467-021-23560-8)
Supplement: Supplementary file 12 — Source Data [file 41467_2021_23560_MOESM12_ESM.zip › Source data/Figure 7.xlsx]

## Sheet: a
Figure 7a
Human																						Rat																						Rabbit
Gene expression (TPM) of different number of enhancers																						Gene expression (TPM) of different number of enhancers																						Gene expression (TPM) of different number of enhancers
1	2	3	4	5	6	7	8	9	10	11	12	13	14	15	16	17	18	19	20	21		1	2	3	4	5	6	7	8	9	10	11	12	13	14	15	16	17	18	19	20	21		1	2	3	4	5	6
0.0457344	2.75775	1.42796	1.54535	0.154428	1.98081	5.29815	3.7204	0.0404559	2.2511	0	2.56839	1.60383	2.14002	0	2.73159	0.236424	1.21105	4.11314	3.92884	3.31672		3.30985	1.13597	0.0866388	0.892682	1.15816	0.559856	0.193259	2.07416	2.79674	2.92649	1.72749	0	1.11838	0.0925282	3.84952	0.443049	0.223707	4.02738	0.292093	1.46809	0.151578		0.0275566	0	2.46854	5.7226	1.80011	2.91055
0.0585011	2.02315	2.12	0.31189	1.10039	0.0193328	1.89235	2.5298	0.557431	2.24956	1.99747	3.74094	4.09247	0.408846	5.09721	0.0621364	0.0267189	0.177133	0.0797452	0.587	0.0127514		0.18666	4.51794	0.0780009	0.112999	2.42458	0.117064	0.484862	3.61488	0	8.68089	0.0627843	5.50088	1.37322	0.0552612	0.21381	0.235867	0.936953	3.18194	3.00938	0	0.320046		0.814971	1.10934	0.179789	0.366733	2.37261	0
1.77348	2.38655	1.41373	4.47974	0.582528	1.23759	2.59261	2.62531	0.039989	0.107216	4.73194e-10	3.74047	0.0744984	3.95152	3.508	3.67929	0.132043	5.92992	0.865433	0.00868791	0.027077		5.7387	4.7751	4.7034	0.326735	0	0.0776799	3.97554	0.787533	0.215266	0.147747	1.17749	2.52604	2.6854	2.09971	0.10756	1.28504	1.09269	3.44112	5.12656	2.15672	0.109449		1.55725	0	0	0	5.1307	0.0330768
0.586426	0.0697452	1.23264	4.94151	0.220247	1.56233	0.529868	1.30804	3.42233	0.422357	2.49243	0.0102939	2.16971	1.23619	5.871	0.853371	2.285	0.00213245	0	3.42831	0.00339278		3.69043	0.0673795	2.11947	1.02753	0	0	1.03776	3.61938	0.308576	2.30148	3.22161	3.7063	5.09623	2.56033	4.10959	2.80463	0	0.13042	0.270915	4.42028	0.338977		1.9319	1.66859	0	0.0988609	2.53957	0
3.6597	1.82838	2.56595	0.0144987	2.53471	0	0.0191989	2.46337	4.41214	6.25137	1.8292	4.17975	2.34099	2.93464	0.00327668	1.09217	0.784225	3.19297	0.072416	3.453	4.02619		0.00927323	1.06321	0.0656923	4.45038	1.62587	1.20609	0	1.28229	2.03115	0.1351	6.35756	5.16809	0	0.154537	5.07519	4.90224	4.01801	1.53976	0.0560852	0.216718	0		0.15141	4.04722	0.409337	0	0	2.23584
0	0	0	0.371705	0.00490443	3.24125	1.12769	0.360657	6.9671	0.941979	0.32878	0.07043	5.90121	0	1.87684	3.83981	0.00222312	0.00383354	4.45745	0	1.34209		0.0501352	1.47004	0.0877045	4.94437	0.202103	2.55823	1.68387	4.78198	1.50939	2.04805	0.304036	1.45134	2.49059	0.218161	1.46045	0.0850696	0.43801	1.51086	3.72121	0.224288	0		5.46939	0	0	6.55898	3.69899	3.01435
2.72876	0.0174969	0.950725	0.058542	3.08419	3.45479	0.00427376	0	2.37278	0	3.40669	0.0113239	3.39716	1.60556	0	0.00540341	5.16128	0.00292837	3.81687	2.531	3.35575		0	2.25794	3.15665	0.47409	0.112127	0.0461604	0.209983	2.08056	1.02042	0.563831	0.124546	0.207908	3.0167	1.48258	0	0.0799856	0.116792	0.741539	0.0146431	0.169037	0.363599		0	6.48491	0.845768	2.65526	0	0
3.28065	2.34891	0.0317244	2.1262	2.67408	3.80212	4.01703	1.02045	0.0350602	0	2.62021	1.33983	0	4.53096	1.98563	0.821248	4.45131	0.00946916	1.84324	3.99572	0		0.367392	5.58829	0.511259	0.189646	0.175256	4.69767	1.53064	3.04549	3.75296	0	2.82036	2.66837	0.0357489	0	5.64112	3.52924	0.792616	1.48307	2.2226	3.01614	1.45853		2.36847	0.193624	4.80647	0	9.59763	3.18081
2.15624	0	2.69184	1.26516	1.41767	1.10517	1.12739	0.00219672	2.39014	2.37914	3.2864	2.30763	2.34097	2.42885	2.61598	3.8266	0.00489307	3.35891	0.0556813	3.15627	3.64043		4.36964	2.97778	2.39104	5.95929	4.60049	1.74861	0.144458	1.30422	0.440387	0.894755	4.82765	2.80637	1.31651	0.0912033	0.904181	2.35805	1.95475	3.07296	4.69964	2.51047	0		0	1.28443	0.065056	1.37965	10.8734	0.159128
4.67592	2.97815	2.71471	0.076076	3.73889	0.201104	0.440836	2.09809	1.44128	0.0312726	0.00936676	4.30989	2.0077	1.91231	0.00209633	2.57799	0.694481	1.46406	0	0.18505	0		0	4.07035	3.85157	6.72141	4.13969	4.53218	0.127047	1.79425	0	0	1.51054	2.61959	0.572266	3.2026	6.10182	0.0596505	4.81108	0.188405	4.97209	0.0781577	1.98758		4.21127	5.05523	4.69204	0.685508	2.9802	5.13201
0.018849	3.99575	3.9416	0.0228987	4.23019	0.021008	0.0310536	0.940775	0.0169609	3.11215	0.520976	0.0422681	2.04536	0.0579989	1.52445	1.75981	4.29086	0.00245494	1.91635	4.5951	0		9.40654	1.21897	0.610061	1.04077	3.53288	3.4504	0.332081	0	1.40965	2.6414	0.71479	3.54644	1.84185	1.96023	2.68636	1.88442	0.0774502	3.53792	0	0.0624503	0.514998		4.1113	0	0.984484	5.17753	2.6398	0
0	0	0.0109181	0.827276	0.186905	0.408192	1.73619	0.582077	2.5544	2.06509	2.52899	1.53619	3.81864	0.0269283	4.66181	3.26107	0.942044	0	3.39399	2.38587	2.09626		3.35331	0	3.82084	0.414302	3.29157	0.259986	0.852454	6.31502	0.360294	0.173741	6.74312	0.868652	0.0349567	2.78141	0.508186	3.23908	2.50185	0.0575745	0	2.99798	0		0.369144	0.226371	0	0	0	0.53278
0	1.69391	3.73776	0.319283	2.0699	2.1779	2.86835	0.0347809	0.303206	3.23005	1.32762	0.30716	2.18355	0.613231	0	0.546564	2.96922	1.37531	0.188633	3.24901	3.02431		3.47051	0.0839212	3.94385	1.19936	5.58123	0.173988	0.0387205	1.18275	0.107499	0.175335	2.38417	0.800793	3.08387	0.119997	0.236373	0.118295	1.27484	0.210715	4.83022	0.0892753	1.39886		0.861758	0	0.615106	0.178286	0.256858	0.00808427
1.70312	3.20636	5.19722	0.923018	2.14227	2.3829	0.80775	0.13863	1.49232	2.31484	1.77684	4.79595	2.42698	2.51176	0.701845	0.833591	3.19381	0.00637958	2.67343	0	0		0.229475	1.82917	1.60184	3.59353	3.23956	2.02132	0	0	3.33836	0.0745033	2.31388	3.961	0.0696869	1.30204	3.85705	2.4197	0.949814	0.403001	2.40049	2.74623	0.0399688		0.0971054	2.02878	2.65918	0.008466	0.0357843	0.125362
0.0231884	2.14878	3.24101	4.37648	4.63089	7.20425	4.1844	0	0.114921	0.301252	1.89498	1.49963	6.96005	4.25453	1.52199	0.881606	5.51589	0.0021903	0.00476323	1.5041	0		4.3684	1.52148	0	1.71964	0.324419	0	1.89403	0.059244	5.31752	3.4971	0	2.1678	3.87195	0	1.58463	0	1.12533	0.264683	2.1687	6.31236	3.30027		3.36655	1.03795	4.56384	3.26729	2.37091	0.328755
1.01374	1.80781	2.89784	1.80031	3.05254	1.83786	2.68868	0.141301	0.00682507	0.831196	2.56208	2.39476	6.30511	3.47518	0	2.33034	0.712659	5.04878	0.00517363	4.91001	0		3.95694	1.00347	0.149784	0.664762	1.84325	1.68759	1.12591	0.430837	0.0963955	0	1.85092	3.26787	3.42494	0	0.143305	3.88983	0.0334167	0.696479	0.39839	3.51702	1.25814		0.0777894	2.0712	2.17637	0	1.52622	2.86947
2.41274	2.14335	4.60518	0.692952	3.69826	1.12048	0.888401	0.662262	0	3.20784	2.6408	1.84713	1.95906	6.07996	0.00770218	0.0285997	0.613318	0.067202		1.49713	5.72213		1.93984	0.0928266	0.0767199	0.149139	0.103705	1.05292	4.03383	0	1.09111	4.0634	0.500357	2.993	4.66312	0	0.107318	3.38002	1.40495	3.40122	0		1.81952		0.5909	0	2.33032	0	3.51216	0
4.56049	1.48797	0.200295	4.11409	3.98962	1.64242	1.90509	1.40983	0.644103	4.12436	3.67855	0.212112	0.0994563	2.5774	0	2.25918	0.977882	4.0461			0		0.293718	0.912808	0.0640281	1.13797	5.14949	0.61292	3.02438	0.466112	3.08211	6.65601	1.60397	2.07344	2.43187	2.59597	0.546526	1.91319	0.860127	1.23566	3.20495		5.0329		0.0111265	1.97273	5.34066	0.213572	0.280608	0.902704
4.05972	0.356729	3.28712	0.274788	4.41236	0.0545964	3.01725	1.59141	4.72441	6.84217	0.0099578	5.77955	4.74486	3.79854	0	0	0.945501	2.63475			0		0.046492	0.932932	0.263775	2.18727	0.316874	0.156499	4.40092	2.0255	3.32772	0.390274	2.66388	2.95783	4.5807	2.03312	3.13923	0.0297577	2.60275	2.78107	0.200897		0		0	8.16128	0	0.317464	0	3.66188
1.84237	3.41325	1.20703	4.37552	1.11262	2.73015	1.81734	3.92527	2.88036	3.02266	2.23921	4.12056	5.28047	0.497389	2.83021	2.51269	0	1.40059			1.38955		0	3.64275	0	0.303054	3.55975	0.0593105	0.110912	0	0.382074	2.23149	0	3.04449	2.4883	1.28392	1.3504	2.05277	1.98671	3.40425	1.11357		2.4871		8.01396	3.13671	0.643189	4.15359	3.44401	3.62708
1.36194	0.030627	0.310966	2.80056	3.41071	0.00562355	0.0523073	2.09239	4.17071	0.020297	0.460032	2.10561	0.391351	0.00484877	0	1.10471	3.29907	1.46347			3.73386		2.12819	1.80022	0.447929	1.7077	4.17283	0.816104	1.10279	1.7766	4.6716	3.08331	0.381626	2.96986	2.50755	0.075102	0	1.40112	1.62072	3.29864	2.33727		0.169934		0	0	0.911305	2.09174	3.30984	4.03438
2.83696	0.111	2.57413	4.80347	0.00502294	0	3.6947	3.93962	0.376099	0.598123	0	4.07014	2.52332	0.0959373	0.562092	0.499265	4.89894	2.04928			6.32494		1.71335	5.24778	0.172	0.145483	3.95621	2.77166	0.0937298	2.01633	0.850622	6.5994	2.77543	1.19583	0	2.82591	0.129024	1.57246	1.52519	1.45977	4.48054		1.57661		2.12139	4.1687	1.01262	4.35706	0	0.480878
1.5774	0.0749866	0.0214039	0.735834	4.14528	4.41621	3.18417	2.23933	0.135352	1.89142	3.02488	3.37356	0.358143	0.614752	0	1.27595	1.52986				1.7891		0.184648	1.20933	2.1164	0.24594	3.46153	4.5816	1.0107	2.19788	2.8896	1.34988	0.285122	3.27957	2.21411	1.00408	5.29206	1.57041	0	0	4.91618		0		0.455195	3.0841	0.0228832	0.733099	0	4.16855
0.119873	0.342652	1.38747	0.00468722	0.00469567	2.46132	3.38047	2.59783	0.0838947	0	4.4021	0.233052	0	1.29069	1.78886	0.00216348	0.76168				4.5732		1.06351	10.6805	1.88539	5.9168	4.90644	2.90652	0.0353642	0.0907323	0.0795585	3.07558	0	4.31063	0.507976	0.0382268	2.1778	3.81485	0.0761016	4.78766	0.0241896		2.00777		0	6.34878	2.29349	0.340203	0.674881	1.69073
0	2.00618	0.111779	4.50276	2.59404	0	0.0493594	4.09711	0	4.13453	2.23006	0.466598	0	4.23345	3.23391	3.4186	0.0918325				1.62788		0.119218	3.43356	3.16786	0.0821896	0.385709	3.07971	1.43156	2.53447	1.66973	3.69075	0	0	0.0366797	0.581096	2.20318	3.74636	4.26618	0.686287	0.855891		2.97832		0.838972	4.35579	1.01628	5.47864	2.26112	7.73811
5.16295	0.244905	2.43594	0.109004	2.51695	0	3.33475	0.229247	3.34103	3.06557	0.852642	2.11688	3.20607	0.672089	0.015621	3.72675	5.52035				0		0.105577	1.17208	5.19474	0.1493	0.0125522	0.923163	4.85383	1.35042	0.166221	2.07087	0	0.19021	0.269773	2.92951	2.9567	0.194995	4.44749	1.39292	0.146677		0.0899794		1.52703	0	0.0115782	0	1.26818	0.0965183
2.0276	0.00597802	0	2.73258	6.61548	0.6067	0.225838	2.21499	2.86225	0.288618	0.147714	4.4931	0.418532	0.820614	3.42115	0.515525	0.788376				0		0.0387449	0.121229	1.33693	2.84261	4.97187	0.216448	0.297605	0.455794	0.216109	3.13268	0.119004	3.60572	0.779256	0.0398704	5.18754	5.43081	2.05101	2.78303	2.57197		2.04756		0	1.36847	0.158853	3.06886	2.1178	0.314722
3.06448	0.0098089	2.28018	0.543321	2.88718	0	4.1047	2.46263	2.32964	0	1.29991	4.85189	3.88477	1.17784	0.0528368	1.01799	0.755731				0.101714		0.793794	4.60995	3.64697	0.124686	1.22649	0	0.247857	3.05042	0.292357	0.354228	0.0573875	0	1.56005	0.117407	6.43726	6.15095	1.82996	3.59935	0.0619196		4.1879		0	3.11318	0.296012	1.11334	0.132505	1.33386
2.33395	0.140786	0	3.32058	0.0443779	2.42976	2.2366	7.6185	0.890917	0.0412685	0.84183	4.15017	2.58299	0.17785	0	3.3132	2.25796				2.49344		2.94987	3.38529	3.41363	0.419732	0.129793	0.612389	4.4998	2.10919	0.604214	2.23043	3.76229	3.11258	3.94729	0.0594711	1.99371	2.11308	1.66109	0.45899	2.95637		3.77576		0.138861	3.4675	3.82028	0.318054	2.42552	5.38321
2.94138	0.00773625	0.0136566	2.1523	0.175853	0.0520596	2.50103	0.551361	1.79323	0.913495	1.39556	1.17612	1.17627	1.5294	0	5.44012	0.0273119				4.03354		2.72619	2.95025	0.0253681	0.0953516	2.89566	0.383312	8.36838	0	4.05154	2.77266	3.45292	0.235883	1.72662	1.77154	3.44514	0.736034	1.6948		0.0625055		3.68535		0	0	1.29873	1.75863	2.48873	3.82116
0.802644	3.03177	3.61639	1.95013	0.861824	0.00413429	1.92172	2.79547	0	0.458102	0.195071	0.727444	3.3702	0	0.273354	0	0.58704				1.92943		2.33554	0	3.07746	2.66205	2.78532	5.20552	3.26345	0	0.316523	0	0.148022	2.21894	4.27233	3.54766	0.0804755	1.13377	0.757101		3.00823		4.14878		0	0.946873	0.83717	3.4597	2.64265	0.658206
2.18383	0.548916	5.63565	0	1.46715	4.8215	2.52302	3.14999	1.24229	2.10411	0	0.869626	2.82821	0.0685141	3.22622	0.272691	0				0.301658		0.137111	1.0758	2.07156	6.43929	1.8635	1.26506	0.0354929	0.241818	2.69274	0	0.180649	0.363096	6.11961	2.15099	0.175437	4.23064	3.71757		0		0.151015		3.08909	0	1.5778	0	0.0283575	6.57606
4.36013	3.46149	0.109638	1.02291	1.06671	7.70922	0.0246327	0.0374368	0	0	0.00212349	3.73435	2.73066	0.14217	5.72208	4.68217	1.77834				1.98467		0	0	1.30943	1.88875	0.288744	1.88994	3.50104	0.942837	0.0668428	5.1138	0.242685	1.81588	0.541028	0.0917582	1.45552	4.63523	0.543678		0.0829292		0.334052		0.00710074	2.51303	2.82328	2.7411	6.14084	0.176114
0	2.13108	0.653401	0.146958	7.98536	2.64075	4.11848	2.02754	2.91417	2.56181	0.423212	0.0171079	0	3.16575	5.03767	2.78021					0.0904645		3.89101	2.12988	0	0.380717	1.6889	0.0504767	3.67223	2.46409	0.12092	0.944696	1.40434	0.0886768	0.0255746	0.144157	0.293084	2.67075	0.197979		0.0845938		7.03134		3.56504	0	1.40248	3.36672	2.88609	2.63936
0	2.73273	1.5253	4.85181	4.65216	0.018057	4.07767	0	2.89784	3.33622	3.49407	0	3.25126	5.92415	4.30684	1.64205					1.80958		0.835862	0.118004	2.82864	1.38859	2.3253	0.452453	1.1976	1.10184	3.19942	8.55337	3.769	4.31966	1.82021	4.4416	1.48768	1.39256	0.592818				0.417641		0	2.6899	0.350904	4.75916	1.71721	2.36872
0.747529	0	0	10.2539	2.07016	1.05536	3.52529	2.21794	0.00257562	3.07708	1.79894	4.0903	0.264167	5.39696	2.22006	2.2186					0		1.55921	1.27152	2.23551	3.35901	0.0954116	0.43802	5.44126	0.542342	1.42868	0.25583	1.5846	1.425	0.485166	2.74871	9.80398	3.49017	0.293281				1.94372		0.448747	0.802438	0	6.2709	0.245065	5.24124
1.19497	4.80792	3.47995	0.0066705	2.5153	8.6154	1.65421	2.17284	2.91844	3.22986	2.07426	2.48476	2.46556	0	2.69908	1.29387					0		1.33759	0.128487	2.12947	2.86954	1.429	0	0.883089	1.73971	0	0.549607	0.0665787	2.11143	3.51181	0.0588064	5.30174	0.00850941					0		0.954687	7.31534	5.38019	2.53228	0	3.1054
0.682814	0.163972	7.33589	5.01298	3.0882	0.0129017	1.37483	3.01877	1.65511	0.706679	2.78032	0.304055	1.20371	0	4.32601	0.402065					0.155743		0.332783	4.45016	1.87782	3.62879	0.468642	2.68112	6.02611	0.628365	4.26989	0.102407	4.74565	2.64572	0.0808652	1.25392	2.23357	0.36026					0.397616		12.4582	0	2.16154	0	3.42235	0.0856946
4.35102	3.29843	2.8987	0.147031	1.48882	1.25373	0	4.4004	0.745011	5.8048	0.223995	9.11075	3.07059	0.0193963	3.73817	2.20697					0		2.61403	1.28544	5.499	0.2411	2.36035	2.42216	2.61089	2.37413	1.11162	3.24626	5.88318	1.77415	0.703342	0.0987547	1.5495	3.44981					4.41903		1.02514	0	2.72435	0	0.0103971	0.0218949
1.07596	1.54342	5.89329	1.58411	3.69157	2.59619	1.65043	1.84371	1.53812	1.44836	3.09911	0.00319172	2.20967	0.354459	1.49474	1.03092					3.73538		1.82388	0.234726	2.46477	0.631535	5.44326	4.00143	0.0500137	0.185984	1.50323	6.53139	0.024677	0.298578	6.61295	0.272981	0.100977	0.616124					5.54163		1.20276	2.73701	5.53031	2.13077	0.583521	0.754325
1.5332	1.11358	0.195281	0.00240117	0.303111	0.00165489	0.342879	4.46354	4.87169	0.920815	0.849397	0.0340138	0.00268802	3.64157	0.0180523						0		0.921339	3.1694	1.6937	3.98522	6.08562	2.13972	1.21623	4.68888	0.585177	0.877929	3.81363	0.0328133	7.24946	0.336974	4.55565	2.22741					0		0.0585435	1.85639	3.898	2.7455	0	4.30884
0	0	2.62947	2.36632	2.1594	0.693114	4.63883	1.8326	0.452351	2.65224	7.15392	1.43173	2.25652	3.59427	0.553246						2.14456		0	0.0551416	5.53663	1.90195	1.31497	2.54616	0.113787	2.52301	5.90767	0.0271711	2.88213	0	4.67838	0.0807408	6.28728	1.27223					0.0726865		2.83117	1.93237	5.89596	5.21286	3.47252	0.259562
0.280479	1.54506	1.65416	0.00875246	1.72381	3.24155	0.167481	2.28527	0.853968	2.71779	3.49386	4.60165	1.79327	2.08876	0.228486						2.81851		2.55441	1.28906	3.12999	4.09822	10.0679	2.26038	4.26302	2.5831	1.55553	1.44646	0.201832	1.83222	0	3.34828	1.62859						1.36194		0.276883	0	4.01525	3.15909	1.79033	0.161084
0.120087	1.02712	2.46197	4.66801	0.402278	3.09424	1.03151	3.05647	4.45488	3.819	0.57029	3.09672	2.01235	4.12682	0.0359666						0		0.634494	0	0.223643	0.649667	1.51617	0.0903613	1.47589	1.95864	1.35494	1.06439	3.01665	0.0367278	3.3459	4.46722	0.278617						3.16982		1.86014	0.955815	2.47068	5.07436	0.212002	0.142986
0.139633	0.237598	0.0108002	2.28218	0.928566	1.62337	0	2.44927	2.07458	1.30278	0.189187	0.400028	0.303409	2.40178	0.829005						0		0.018546	0.335294	0.575385	1.66706	3.05977	0.113711	5.0551	0.637798	1.7151	0.213494	3.937	0.0300541	0.707716	0.792976	6.37201						0.479993		0	2.02473	0	4.03569	0.0253852	3.41517
0.0420321	0.83404	1.53106	2.80873	7.18323	0.0785953	1.27812	0.728925	0	0.797735	0.083201	0.423912	0.106925	3.12515	0.150407						1.66957		3.25962	2.5529	0.294217	1.82565	0.903534	0.628168	3.41516	0	3.79149	1.35553	0.0214473	0.496943	0.662485	4.21022	2.32335						2.32759		0.0181682	2.12566	4.11418	4.90542	1.96733	0.0395058
2.49027	2.37322	0.0269776	2.17584	0.358482	9.04845	0.109549	0.979279	1.56702	0.145135	2.73295	3.88124	0.0395944	1.78542							4.6801		0.577034	2.90491	0.138471	0.60232	2.38975	0.133208	0.0870777	4.16374	0.392339	0.0284635	0.98108	1.46544	1.74329	1.60546	3.36326						0.116568		0	0.320066	3.61314	2.10752	0.359356	0.052987
1.13039	0.629704	2.44902	0	0.0619165	1.29728	0.920493	0.538213	0.224243	3.56732	3.64973	1.233	4.55758	3.69846							0.0115423		0.815887	2.0423	0.874091	0	4.64536	0	0	0.337322	0	5.54876	0	0.054472	0.139048	0.196373	7.27271						0.225648		3.43888	3.58349	0.234541	0	0.112856	0.024656
1.82666	0.183872	1.5177	5.23098	3.63054	0.692196	4.383	2.91492	1.11877	1.13221	0.643974	6.33142	0.00523274	2.9571							0.235125		0.033148	0	0.0653291	0.311176	0.43484	0.0887958	8.60031	0.0269568	1.30876	5.12626	3.04043	0.26664	2.38275	4.18263	3.55146						3.52644		0.0866392	0.430574	7.08834	1.6628	1.15942	5.05041
0.0944373	0	3.05659	1.00551	5.16861	2.94266	3.65516	5.84014	0	0.255147	3.18126	0.774419	2.15236	4.18715							2.92115		0.135495	0.636364	2.88411	0.95078	0	3.89364	5.74273	4.20728	1.33978	0.0266109	5.60812	2.5619	0.429256	2.11265	0.963108						0.148897		4.1794	0	0	1.82548	6.14872	1.7212
0.22264	1.19093	2.8214	0.0531608	0.158937	0.00665666	1.92069	0.699842	4.17535	2.32548	6.61027	1.84928	0.815042	3.8524							0.0056929		3.01493	2.65026	1.78284	2.51248	0.0626153	1.57299	4.16791	0.0874249	3.07835	4.54715	0.155799	6.03609	1.53485	0.0447224	1.74735						0.962602		4.67354	0.267043	0.040918	10.1004	0	5.83814
0.0106479	2.48036	0.105771	0	1.02221	1.32279	0.0511863	1.91296	2.064	1.58095	4.51362	0.686724	2.28747	0.0232595							0		4.94867	1.48931	3.72248	0	3.79957	0.735765	1.77473	1.94647	3.36861	0.350394	0.0695936	3.14708	3.63757	4.79376	6.90204						2.28886		2.04569	0.871528	6.03798	3.9818	0.185458	0
1.99989	2.28025	0.0559075	0.00581781	4.61254	0.0296123	3.84094	7.09321	2.39818	3.59305	2.49208	1.29423	3.42971	3.58378							0.264349		5.89274	2.13585	2.43503	0.03528	3.13764	2.68782	3.98431	3.33294	2.8275	0.0978534	0	3.88868	1.29305	0.113709	4.06904						0.175331		2.54906	0	0	0.732312	5.45525	0.678081
0.0543034	0.336801	0.408047	4.36435	1.02944	1.56392	1.50671	0.401879	4.02997	2.5702	4.02616	2.11864	5.76967	2.2672							0		0.320813	4.89248	0.17654	2.56789	1.82516	1.20842	3.64426	0.555529	0.180441	4.93581	1.4797	1.57805	1.23442	1.02654	4.78325						4.22057		0.263787	0.13472	3.71545	0	0	2.44715
0.00367228	0.352301	0.77419	0	0	2.36195	0.962353	3.03427	5.03978	3.16717	0.712597	2.1734	4.27937	3.40629							4.93618		0.0388599	0.214371	1.57277	2.35483	0.145554	2.27764	2.38274	0.216824	0.323536	0.862209	4.28659	3.43005	0.107886	3.32369	0						0		1.33696	0.0732104	2.27125	0.141003	1.70572	0
3.43214	0	1.11571	0.190304	6.27038e-08	1.58195	0.384793	0	1.90643	0.758332	1.37171	2.54534	5.8395	5.29303							0.244111		0.0110948	0.437845	2.60307	1.01994	0.641507	0	0.0343018	3.81295	8.99282	0.171436	1.84464	7.12737	2.97033	0	1.50685						1.16205		1.21086	2.97634	0.107206	0.124701	3.63093	2.52784
0.028275	3.81153	0	3.91617	1.83197	2.01789	2.94112	4.13107	1.03573	1.25791	3.22736	0.0164513	0	3.33388							3.23694		2.65598	0.528937	0.285878	0.113842	2.91946	1.48889	0.0577176	0.683407	2.99603	3.02198	0.369896	4.88169	3.63955	0.0446144	0.0847511						5.28152		2.91508	0.114652	1.12897	1.70909	2.37679	1.671
0.0252886	4.48421	2.67133	6.54859	2.80682	3.20932	2.47576	2.51215	1.39903	2.25164	2.22778	1.6184	3.05337	0.0299955							3.27686		0.952421	0.588732	0.095238	4.16453	3.59142	3.26152	4.43585	1.47537	2.51487	4.04385	0.655943	1.24996	0.680529	1.20123	5.85506						0.217696		3.28849	0	3.56169	0.0183073	3.26898	3.79418
0.545817	3.64792	2.48435	0.539724	0	3.13949	1.73272	4.10882	1.92705	1.91522	1.78072	0.00663625	1.54087	0							0		0.212755	3.00903	2.27289	0.0887361	0.121603	3.57561	0.152601	5.00904	3.91527	0.385086	6.19503	0.712248	1.19601	0.945026	4.39002						0.0938553		4.1962	0	1.07549	0	3.20264	2.4321
0	2.12213	0.348238	4.13328	2.942	2.70996	4.01925	3.11293	5.10523	1.96805	0	3.31007	1.94808	1.06716							3.65807		3.09207	0.61764	1.34278	2.82308	0.930262	2.13747	3.63446	0.0756067	0.847513	0.770688	3.48911	3.55144	4.51829	3.04164	3.34706						0		0.185325	0	1.76705	0.219381	4.12812	1.76999
0.428584	0.0374667	0	5.59856	4.24828	0.0278626	0.46153	3.90222	5.21433	3.62129	2.07138	0.729776	3.05102	1.67674							0.0661091		0.128181	2.71647	0.61399	2.52701	0.0230714	4.64708	0	2.69528	0.0202956	0	3.20821	0	2.43508	2.75635	0.804294						6.25024		3.40024	1.57448	0.68226	0.0619724	0	4.88148
0.343441	3.86129	2.03817	0.972846	0.0932487	1.00707	2.70485	0.0135734	0.778585	1.46463	3.50082	2.36794	3.0437	5.24781							1.85445		4.38004	2.03387	0.8154	3.6533	0.24536	0.391853	0.38789	3.98535	0.879916	0	2.0908	1.28982	2.52594	0.331943	0.0613453						0.0386894		0	1.75026	3.90755	2.50487	0.0870056	3.74663
0.897565	0.70727	4.47558	0.0781444	0.0181893	0.721538	0.0397536	4.50347	3.02674	0.0312727	0.0480248	2.57768	3.59221	0.104092							0.244509		1.71362	2.35459	0.0923077	0.260017	3.667	0	3.12842	0.21611	0.0487987	6.21248	1.33238	0.0667802	0.0672179	3.86521	4.16238						0.431055		4.4497	0	0	0	2.07587	0.758412
1.87789	0	0	0	1.96499	2.25929	2.7431	2.01916	2.70442	0.0298744	0.735196	0.406279	0.0071332	2.16671									0.0258979	3.23745	3.09554	0.413362	1.32464	2.42778	1.12693	3.4658	4.15724	1.92763	0.16777	1.54777	3.29931	4.22309	0.213358						0		3.6705	0	0.212755	2.644	0.00719797	3.92062
2.27717	3.94675	3.03578	1.2989	0.266453	3.34023	0.00976512	3.26745	0.356184	3.10948	3.52127	2.79249	0	1.09684									0.111113	2.9578	1.6164	1.89806	3.22711	0.826344	0.13251	0	0	0.164847	0.0555762	0.135312	0	4.53222	0						3.54049		0	1.81064	0	3.08095	8.35925	0.0892401
0.517213	1.57185	2.06052	2.96702	0.285776	0.697293	0	3.65611	0.125322	6.06786	1.92197	2.83451	3.11619	3.62544									0	0.590392	0.734461	0.0421333	0.595081	0.184047	2.1297	0	0.147173	2.29315	2.24323	0.911284	0	0.167024	0.0898446						1.70767		0.230242	4.12644	0.0475886	3.54545	0.720468	0
1.95921	0.292601	2.47741	0.0247756	1.14741	1.67097	4.08233	0	2.71854	2.96197	3.09261	0.79254	1.38187	0.781203									0.313139	3.3198	3.82006	4.09871	0.174948	3.16048	0.0345804	5.1386	2.05708	3.66321	0.319487	5.61115	1.69741	5.06709	1.32412						2.80187		2.1314	0.351975	5.40042	0	0.438576	2.23242
2.36648	0.286262	0.0657409	0.0297715	1.20062	0	0.556533	0.1001	1.71928	0.0481415	2.23093	5.00155	1.71849	1.95437									0	1.94929	1.54618	0.688014	0.308876	0.960643	0.418902	2.64553	3.00162	0.390989	0.236197	0	3.50033	0.0439661	0.0301336						0		2.20625	0	0	2.00337	0.166874	0.678156
0.49593	0.0101653	0.867813	0.0900608	1.65953	0.307828	2.83042	1.24084	2.71261	4.77275	0.125886	3.24483	0	3.95977									6.06105	0.348302	4.22756	3.04339	1.21576	0.576912	0.972881	1.83489	4.08226	2.27787	0.13869	1.44539	0.0874249	2.57171	0						2.81606		0	2.58943	1.48295	0.793608	3.81129	2.59842
1.04013	2.27031	0.275766	0.0621991	0.60883	3.70969	0	0.0441793	2.17917	1.72169	1.01434	2.96272	0.108028	0									0.179425	0.0263849	0.484599	2.72264	0	5.04474	0.0860966	1.84431	0.423249	3.74986	3.44461	1.05239	0	3.66637	0.518927						5.16706		3.01751	0	0.458464	3.81637	5.80368	0.767211
0.00745179	2.09126	2.55005	3.07909	7.05834	3.05165	0.110136	3.58933	2.99994	1.01224	3.18538	0.342352	2.45349	2.73875									0	1.05889	0.240722	0.0425366	4.73488	0.0752294	3.75166	2.69307	1.86039	3.86124	3.88194	0.792616	1.98385	2.18238	2.22795						8.04572		0.129738	0.566998	5.84563	3.76168	0	1.34727
2.83298	0.724614	0.389632	1.49154	0.00216317	1.45869	0.459151	3.34653	4.32781	4.6205	3.49061	4.62748	3.1038	0.955438									0.0662918	1.32575	1.71443	1.78133	5.85407	0.0663394	2.28874	0	2.35913	0.367088	2.28182	1.41932	4.14854	0.596523	2.79883						4.28843		0.952517	3.37745	0	1.44144	0	3.34612
2.1324	2.72404	6.01092	3.09179	3.31783	1.25457	1.83103	0.636462	0	3.45197	3.16736	1.95178	1.47396	0.267198									4.19382	4.62138	0.981377	0.481657	0.0639941	2.94868	3.47749	4.53185	3.49286	1.42402	3.8311	3.66723	0.255914	0.262222	9.53606						1.99972		0.273546	0.18596	0.93884	0.0467886	1.06226	6.91379
0.0371151	1.72641	3.56184	5.43501	1.14171	2.90284	2.01029	2.6896	0.749851	2.92868	6.11029	3.76174	2.12941	0.39554									0.214746	0.482744	2.94295	3.94365	3.56729	2.29222	4.21537	0.0476156	2.88736	1.4377	9.32729	5.62449	4.18098	1.69622	2.07129						0		0.173909	0.60787	1.06252	0.76327	0.614156	2.54015
0.00778491	2.17242	4.78015	0.106554	0.00166811	2.42942	2.30604	4.01846	1.00228	1.06083	2.33925	1.99109	0	1.91731									5.55027	1.35822	0.655797	0.120737	0.598057	2.94525	3.96543	4.66026	0.0571422	0.0386791	3.97101	3.12777	3.14517	3.07871	0.0175098						4.57499		2.28067	0.393181	5.3456	0.113997	0.364007	0.5755
1.0431	0	2.7556	0.0205478	3.92842	3.49626	2.80953	1.7969	2.6062	1.97058	2.47103	4.5436	0.998398	2.82801									0.0936215	1.39296	0.110636	0.179969	0.0576533	2.84719	0.839471	3.08203	2.43459	0.937697	0.126571	1.07558	3.11447	1.79528	2.93284						3.87853		1.19238	0	0	0.0747487	2.16534	0.0291006
4.98715	0.080807	2.99955	0.0420867	0	3.46558	0.489322	0.0324201	3.50908	0.720402	2.69851	2.70966	0.00840025	3.4718									1.90035	2.3588	5.06165	0.412758	4.5031	4.16734	8.42386	0.234297	3.99726	3.25745	0.451366	0.0305258	0.701609	0.189261	1.62894						3.43082		0	3.50168	2.32221	3.12732	0	0
0.992844	4.41383	1.5735	3.72662	2.01549	4.29716	3.71372	4.50643	1.53907	0.158532	2.28914	2.65764	0.00295128	0									0.0444867	0.507508	0	0.225309	2.90201	0.146235	1.49264	2.94765	4.99357	0.125207	6.00268	3.17718	1.97542	1.83597							3.43816		0	2.5964	0.338578	0	0.495544	1.71025
0.875489	0	1.51494	1.89839	0.331309	3.93445	0.016301	2.65429	0.205091	2.51987	0.458028	0.0106743	2.80129	0									0.0459984	0.0493584	1.12397	1.80288	4.1937	0.141078	1.52749	2.92851	9.56032	0.11263	0	1.42313	3.56317	1.55647									1.44568	2.38598	1.36315	3.74945	0.602979	4.41754
2.96347	0.0187472	3.77779	2.07272	3.9196	4.4432	3.76155	4.46639	4.24242	0	0.531603	1.90355	0.036452										0.0202749	3.91271	0.0581852	3.03695	2.2346	3.33287	2.61588	3.89986	2.93605	0.0714758	0	0.791353	0.327512	2.128									0.904481	2.85207	6.21809	1.19461	4.10019	0
4.11586	2.07393	0.0486018	0.12524	1.78083	4.88592	1.45436	1.74032	0.00279259	1.74443	0.12669	1.4355	8.27366										2.76718	0.345417	3.11542	0.685828	0.0430965	0.0148365	0	3.73832	3.17812	0.0138889	2.26455	5.2873	4.10052	0.197109									0.0517628	0	0.137369	0	0.175768	2.70274
0	0	1.41938	4.2519	3.0232	0.227998	0.052655	1.15797	1.33478	2.5943	0.0377525	2.08726	5.02785										0.684116	1.84333	1.59711	1.40082	0.178868	0.178383	1.43618	0.696845	4.06976	0.0616534	0.0722595	2.43191	8.36	2.98872									0.216763	5.37361	0.0527993	5.94379	0	0
0	0.0239983	2.10023	1.44888	3.87826	1.22694	4.89788	2.05301	0.130192	1.31362	0.913662	0	6.00024										0.113022	2.68899	5.38732	2.40755	2.69625	1.40628	4.26	2.31062	0.016357	2.55478	4.70687	4.27053	0.144028	1.17616									2.61222	1.95147	2.36055	2.71219	0.442459	1.7893
0.407231	0.198109	0.0250629	5.11889	0	0.010617	0.0757238	1.22299	2.79883	2.24968	0.162724	1.14909	3.61737										1.31471	3.48665	0.039952	0.210645	1.99167	2.12607	2.99084	0.17923	0.286985	3.61471	0.0423374	2.08352	6.33706	4.12097									1.99531	3.58163	2.70457	2.3872	2.84341	0.800769
0.15479	0.0107611	1.41799	0.38314	4.53	1.41351	5.35179	3.22927	1.97184	3.19377	1.90311	2.60253	3.36307										1.36931	0.151339	2.79098	3.4605	2.78712	0.0978759	0	0.118193	0.10062	4.23322	1.27057	0.0122714	3.4209	2.61065									1.51644	0	4.02405	0	3.4666	2.13757
0	0.00311614	0.0141834	0.992771	2.07796	3.55287	1.20456	0.298663	0.303363	0.228271	3.26704	2.98009	0.0508573										0.0861201	0.0588267	0.190422	1.52373	2.45199	6.33719	1.10374	0.285669	1.52985	3.12413	3.2147	5.60768	0	0.909616									3.23075	0.138216	3.74506	2.29349	3.34107	0
1.84711	2.95408	1.03742	0.0714259	3.13805	2.0864	0.0570182	2.32119	4.44589	3.37741	3.86078	5.24637	3.35967										0.0677044	2.0876	0	6.39858	2.68946	2.7751	6.6553	4.62905	0.320163	2.1307	0.104953	3.58569	1.63135	2.02129									3.57107	0.0406158	4.81813	2.44125	0.727739	5.60503
2.74054	0.0628276	0.406341	0	1.79668	0	1.41547	2.60132	3.17782	0.048142	4.05074	2.25234	3.32003										2.13146	0	2.40139	2.71276	2.01372	0.0634874	0.113294	0.183457	2.81206	2.25891	1.65666	0.225977	3.55723	4.1822									0.78671	7.08969	0.00769843	1.91132	0.549487	4.01571
2.1616	0.0458814	0.189458	0	2.1142	0.278182	2.69195	6.80644	2.08906	2.19546	3.24	2.36756	0.147415										2.06614	0	0.291002	1.84309	0.557768	4.68504	5.68646	3.09607	2.42934	0.150149	1.05494	2.78148	0.175978	4.51221									1.96755	0	1.29876	0.464723	0	4.5617
0.0771334	3.07138	0.00157805	0.027121	4.14874	7.48252	0.571024	1.08586	0	1.9027	2.15497	1.12434	2.25698										1.87543	3.16653	0.0548874	0.289093	0.319391	0.0668529	7.52196	3.56601	5.49866	6.07103	4.8389	0.146007	0.434773	1.79248									0.191465	0	0	2.40785	4.41882	0
0.110008	0.760452	6.99465	0.284924	2.91646	5.13524	0.501555	3.33521	1.38596	2.28485	3.40781	3.84552	6.96917										0.039823	7.8731	0	1.8244	1.04674	1.72113	1.15575	0	4.76809	1.59505	3.57532	0.387253	1.99414	0.201881									7.1459	0.137385	0	8.47335	2.59453	0
0.112076	0.142177	2.16129	3.47948	0.84136	7.04147	3.75352	0	1.40123	4.71335	0	0.00247647	2.06681										0	1.11605	5.25214	1.80624	0.115867	0.0185591	0.291702	0.580686	0.0564677	0.196989	3.49998	0.670852	3.70119	3.13465									2.10387	0.580724	0	0	0	2.92474
1.65167	2.68145	4.10131	0	2.04178	3.90006	2.36361	3.78301	2.99546	2.77432	1.56888	1.4452	2.1813										0.254029	2.68328	3.81333	2.87742	3.94436	3.91503	1.71329	2.79514	1.4798	0.0225532	4.35251	0.0959203	5.03833	0.873676									1.95026	2.77437	3.15345	3.75384	4.37503	0
1.52912	0.0199842	1.29201	4.4864	3.88044	2.07836	3.892	0.429186	2.97769	0.416075	2.05547	0.752673	0.0558043										4.57608	3.2528	3.23826	3.31378	0.0389772	2.88127	0.0312678	1.62632	0.498243	0.569056	3.39973	4.43924	1.61137	4.56653									3.38565	0	0.330765	0	1.69709	0.554675
0.887762	0	1.77399	0.290586	0.106604	3.99318	2.2215	0.0585452	6.14068	0.788688	0.0956842	0.0926564	5.80049										2.41322	4.87344	2.84935	6.40949	1.31454	4.25572	0	2.52169	0	0.734961	4.15659	0.250974	0.239168	3.69945									3.86476	1.1856	1.73335	0.0121026	5.25501	1.97577
3.26755	0	3.28575	3.60201	1.81085	1.19886	3.4518	0.0387516	4.03727	1.80805	2.20168	4.41946	1.78503										0.188368	0.112134	5.75129	2.76502	0.390415	0	0.00733542	4.33094	0.854659	1.20461	10.8313	0.465916	3.64441	4.69641									1.89847	0.0087194	1.63631	1.67147	2.83124	5.32583
3.4632	0.00618478	0.112518	2.25757	0.03787	0.0405859	2.83379	4.10601	1.20497	2.67715	2.17246	0.117347	2.9545										3.37542	5.81371	0.427297	0	3.28985	1.80667	2.6834	4.58476	4.31288	3.36694	1.15816	4.95031	1.2389	0.109648									0.317905	0.0181954	0.253259	0.0431576	1.57284	0.844135
0.011482	0.0138834	0.441203	1.40449	0.134232	0	2.20776	1.41412	3.63739	0.326002	0.333615	2.4874	2.44336										2.79077	0.717863	2.01814	0.852658	0.532684	2.50149	0.133464	5.61028	1.01275	2.48498	0	1.42825	3.65996	0.980135									0	1.10109	0.216793	1.93776	1.13465	0
3.19145	1.86937	4.73036	3.25981	3.2492	0.207864	0.120269	1.83956	1.16615	1.56708	2.3829	8.59046	0.670746										1.73278	0.0395951	4.97261	1.89417	2.05481	1.82818	3.48538	2.26009	2.20053	0.602399	0.412676	0.997122	0	0.031316									6.81371	0.0660787	3.07351	0	1.85404	2.31114
1.66113	5.94825	3.61851	1.19705	0.176661	4.60143	0.0639357	1.40479	0.508609	4.55982	2.6872	0.161233	2.60444										0.172201	0.184192	0	0.416371	1.89236	3.23548	0.00988831	0.223532	4.64394	1.16729	3.07776	3.21667	3.2162	0.652124									3.95247	2.97684	0.0911366	0.282238	1.83563	0
3.43321	0.0711225	1.11684	4.08501	0.0184987	0.0927402	0.057517	0.0849894	1.51035	3.82237	3.70232	1.11984	1.02712										4.45191	4.23226	2.59239	0.133559	2.90222	1.80724	1.96915	0	2.02547	3.11911	1.26637	3.52289	4.15086	0.122473									3.48163	3.81983	0.0868586	3.55861	4.07809	3.40402
0.267471	0	5.25995	0.0388226	2.20993	1.0053	4.74071	3.81156	1.64375	0	0	0	1.77621										0.270655	0.0248727	5.32425	0	4.09782	0.225977	3.32269	0	5.52682	0.123998	0.166042	2.75462	3.63905	0.426026									1.92555	0.0799777	1.32793	2.0129	0	4.40872
2.62114	2.96678	2.08479	2.10104	0.378856	1.53553	0.728486	1.75893	3.22547	6.11592	0.765059	0	3.79423										4.59574	0.202853	0.529205	3.70258	2.60795	5.42776	0.432092	1.24915	2.67271	2.19768	2.08321	9.50133	1.02192	0.130421									5.89869	0.623574	3.08982	2.67812	3.03471	0.686743
1.5222	2.20778	2.28558	0.381573	1.1813	0.988354	0.00271651	2.68193	6.24435	0.0396428	1.10876	3.05749	4.93796										1.06014	0	0.0845589	2.25734	6.8604	0.635498	0.169127	3.42876	0	0.160992	3.28594	5.6854	3.5508	6.82003									0.278223	4.71953	2.22613	3.27331	0	4.69769
2.35422	1.32996	4.90639	1.46294	2.78764	1.52377	3.58177	1.27281	2.41568	1.44282	4.2482	5.99895	2.40121										3.03469	0.128287	5.21874	2.53892	0.319198	6.25921	1.49588	0.618221	3.95666	2.68215	2.90322	0.0921134	3.97244	1.51265									3.45099	0	3.9924	0	0	0.00394582
0.00142937	0.0028392	4.79166	2.89225	0.144989	0.0403772	3.89716	3.78495	0.129804	3.54045	1.69694	0.0211134	3.99003										6.34189	0.0515942	0.104315	0.944883	3.64441	0	4.12559	1.91975	5.19389	0.373351	2.80645	3.24483	2.27739	2.87269									4.76296	0.466728	0	1.28651	2.581	1.72935
0	0.0892118	1.9793	4.66395	3.13753	1.7992	0.561252	1.77561	4.30653	1.95741	3.44833	2.08464											0.0425337	0.0590024	0.0747912	0.0762212	0.425736	0	2.29004	1.26813	0.196114	2.46725	1.55089	6.59467	0.0231785	7.00898									2.30276	0	2.788	2.35796	0	5.14921
2.88532	5.32962	1.03602	1.68016	5.42619	1.11838	0.0427716	6.49734	0	3.99712	2.08579	0.902554											0.110157	0.493819	1.58152	3.76783	3.38796	1.21639	2.59643	0.234188	4.52286	2.45228	3.18013	3.9902	3.28599	1.99916									0.917616	1.44041	0.918193	4.06124	0.325017	3.04884
0	0	4.01708	3.25398	0.0323138	2.44499	3.49797	0.728535	3.1232	2.37894	0.112937	3.8243											0.234237	2.21519	0.121662	0.0333451	0.36262	1.41206	5.07924	2.05099	2.57253	0.898372	3.0991	0.233894	0.030722	5.07794									0	0	3.27072	5.0748	0.173497	4.06935
0.50894	2.73441	3.68649	0	3.01179	0.0128842	1.95853	0.0262172	2.42293	4.5924	6.77828	0.087459											1.8765	5.67841	3.395	2.53993	0.262371	0.153614	0.0259555	0.616611	2.13449	2.83048	0.313511	0.154285	3.31768	0.162125									2.62891	1.40336	3.01129	4.16876	0.0347204	1.03358
2.54445	2.78916	5.95287	0.060268	0.0643685	1.56584	2.88655	2.50102	2.00842	1.75246	0.740134	1.84862											3.83028	1.72272	4.91397	1.28548	0	2.18923	2.81927	9.42197	3.09443	1.9906	3.00506	3.3142	0.0653732	2.53395									1.26881	0.174885	2.07968	2.29101	3.15547	3.65464
0.0153861	3.52049	0.073307	2.40119	1.80943	0.108938	2.32692	2.53857	0.0186146	2.74566	0.132467	0.318749											0.138003	0.10452	3.18616	1.47149	0.713301	0	2.64403	0.304413	4.26563	2.76945	2.51663	4.45359	0.445189	2.70935									2.26618	2.96177	1.68139	7.44851	0.192606	0
0.157601	4.69683	0.00854673	2.37464	0.0138485	3.07441	0	2.52133	4.14393	1.91234	4.70007	0.482089											6.32779	2.85205	2.8452	5.37021	0.443141	2.69148	1.32045	0.0336714	5.87862	3.05715	0	2.77854	0	0.431254									0	0.812414	0.156933	4.24459	1.42978	0
0	0.0783403	0.327265	0.0152042	0.052566	4.66334	1.30497	0.975757	0.593775	1.23092	0.740953	0.0751129											0.737276	0.181518	3.40513	2.5603	1.04407	0.0376939	5.18545	4.38308	2.06016	3.1925	0.138772	3.25047	2.28373	3.14971									1.70001	2.94583	2.55186	2.62283	1.15585	0.486188
3.51202	2.64638	0.523011	0.0258091	1.97077	3.11578	0.515844	2.45955	0.13661	1.80176	0.00745073	0.091567											2.09912	0.94511	2.82268	1.92722	0.171337	0.0656819	3.01299	4.18284	2.70269	2.73669	0	3.56604	6.23792	5.24041									1.81116	0.537845	4.86848	0.0265848	1.67076	2.36902
6.72572	1.31362	1.98824	0	4.40672	0.40481	3.18373	0.00793581	0	0.0357044	0.166101	2.34203											0.338953	2.43955	0.421132	0	0.718647	1.61595	2.37338	0.0579232	1.92927	0.164528	2.56303	4.95652	0.321255	1.9794									0.995724	0.573788	3.3638	0.892477	0.0254518	0.9295
0	1.47868	0	3.39431	1.96132	0.394029	0.122434	1.96335	5.94239	0.0549542	2.09928	3.39234											2.21017	0	3.2605	0.097797	0.706875	0.141942	0.274416	0.207492	0.521283	2.07897	3.68509	1.64973	3.67113	1.53176									0.101812	3.5385	2.85811	3.26459	4.48137	4.31147
1.79283	0.0724946	0.284146	2.17113	0.572191	1.46229	4.17973	0.536374	0.0887185	1.57426	2.20941	1.32023											3.1849	0.187385	0.681902	0.188883	0.0232769	3.68283	0.139967	2.62557	0.8184	0.945788	0.0445379	2.52581	1.47671										1.87209	2.70611	0	3.61257	3.11204	2.52471
0	4.63156	0.15839	3.26367	1.98416	0	1.95686	2.14927	3.95377	3.65545	0.676898	1.9571											0.00354809	0.0316248	0.12513	3.02302	2.8761	4.14045	0	1.46894	4.73054	0.71109	0.669231	0.432348	3.2963										0	0.117115	0.126096	7.51866	3.52617	0.0699378
0.0342161	0.25606	0.660575	0	2.9924	0.532939	2.72902	0.138337	0.806156	4.94745	2.05751	0.448569											0.0291901	2.56238	0	0.304658	5.10348	7.59227	4.25214	4.37989	2.48445	5.21038	0.0816754	0.541297	1.82747										0	6.85909	3.16996	2.73058	0	4.96108
0	1.24476	0.0514498	0.272392	1.22118	2.56001	0	3.31916	0.385448	0.0841972	0	0.10798											3.93355	4.96788	0.186063	5.12948	3.11948	0.0653304	0.698529	0.0218216	0.102279	3.06376	4.90816	3.74626	0.831739										0.437431	2.70882	0.685839	3.23809	1.8204	0.103501
0	3.48157	1.94909	0.00532004	2.14437	3.96872	2.75356	2.83971	1.74619	3.03134	0	1.00779											2.11542	2.87884	2.44135	0.28543	3.11018	0.0318896	1.51264	0.195921	4.00704	1.00385	5.2017	2.00307	4.67825										0.0439661	0	4.52622	0	1.77167	2.01636
0.0431379	0.586955	0.147806	4.10761	1.96893	4.46313	0.767248	1.83225	0.0578814	0	2.08827	0.489368											0.196176	1.16818	3.6817	1.90787	2.59876	0.45795	0.0309384	2.55311	2.51335	1.11251	0.518665	0.983249	0.115596										1.15623	0	0	4.52447	1.44829	2.39857
2.28173	3.15425	2.33171	0.00288379	1.59541	3.62399	1.83916	4.44799	0.0765646	1.49657	3.03131	2.99622											2.04851	4.27519	0.620717	1.04312	3.42526	0.103811	4.8992	2.67733	2.49008	5.71786	2.13485	0.852684	1.99456										2.019	0.409994	6.73365	3.38659	0.370906	0.922262
7.18335	0.00529556	0.121386	1.21926	2.62823	0.00327994	0.637936	2.04813	1.84849	1.00923	4.62312	2.6673											0	0.266572	8.41486	3.84852	1.62192	0.149492	0.50416	0.0473635	2.52662	0.124523	0.606565	7.33971	2.38181										4.73378	7.13442	1.36239	4.90396	2.04474	3.94667
0.694227	1.56618	0.207905	4.66556	3.19797	0	0.346975	2.64771	0.215156	5.23867	5.58809	1.73024											0.230216	0.699274	1.75919	4.31054	5.70139	0.0504365	0.148863	0.30231	0.747876	3.87394	1.29094	4.23696	2.94044										0	1.09417	7.0794	2.86919	1.0551e-05	0.427901
0.542815	0.0415647	0.893905	0.49148	1.76328	0.806083	0.103399	4.48796	1.34487	0.0676799	3.61878	0.023371											0.0105559	3.40718	2.76295	4.23348	4.509	0.787227	2.92574	3.89745	5.04346	0.0637447	0.0688094	1.58015	0.646735										0.653798	2.50226	4.34367	3.52467	0	0.0914725
0.243475	0.157872	0.618748	0.58305	0	0.0184225	2.49641	1.87773	1.85801	1.15699	0.118827	0.0632943											3.71032	0	4.00449	4.6895	3.99825	8.22476	3.27292	3.55564	2.81731	5.70606	0.393459	1.59677	1.94085										0.0144766	0.764915	5.74972	2.3005	5.17699	3.85049
0.0455842	3.72848	1.54252	0	1.57959	2.41364	4.47929	2.07151	1.81042	0.670637	0.340947	3.30259											3.1056	2.87432	0.898266	0.812754	0	2.43564	0.288778	1.35685	0.190562	4.71644	6.68996	3.78127	8.02254										0.0593553	0.0194242	0	2.24704	2.52425	0
2.73351	0.0308174	2.09124	0.056884	4.68109	0.000121974	3.76314	4.12649	0.00927836	0	2.65089	6.07244											0.113787	2.33456	5.34489	3.01284	4.7629	0.0526276	2.55946	5.30991	3.1513	0.115581	0.0510008	1.21629	2.52617										0	1.77505	1.76066	0.106926	0.0371135	0
0.205866	0	1.48543	3.60578	0	0.0235398	2.36312	4.5946	2.24846	2.6945	0.0683856	0.253739											2.90186	0.98236	2.62399	0.244839	0.177384	3.55862	3.22029	3.89042	0.549047	0.86942	3.04551	4.85896											0.0838461	0.543993	0.0202222	1.46116	1.20671	5.79257
0	3.74735	0.0103335	0.736468	7.52405	0.617481	1.79033	2.75627	4.23198	2.70787	0.0565177	1.08201											0.1209	1.87557	0.560216	0.0766918	2.63767	5.69022	0.0599434	3.25632	1.29743	0.746815	0.21764	0.829554											1.66262	2.20353	0	2.16071	4.15957	0
0.449644	3.96761	0.780464	0	1.76831	1.08612	2.56157	2.62666	2.03974	1.8442	0.421576	3.18018											0.621401	4.75366	1.63479	3.71714	2.71124	1.75161	6.72416	0	2.61317	1.08353	1.74248	0.60184											3.16736	5.78881	0.753058	0	4.16429	5.51532
2.64052	1.39639	0.768438	0.00191204	0	0.692561	0.286255	0.934108	2.1699	0	2.31202	2.76358											0.0448451	0.0272779	1.6038	2.97167	4.07524	3.82579	1.26524	2.39827	0.979765	0.206292	2.14492	2.1897											0.0603245	3.0951	0	0.0901877	0.983183	0.01764
0.06747	0	0.678831	8.64853	0.831417	3.13511	3.00311	2.72524	0	0.100754	1.45869	6.34875											3.73018	0.273685	0.0361261	0.206243	2.76482	1.68509	1.83333	0.207908	0.214128	2.835	0.434414	2.92353											0.095411	0.33902	1.72071	0.627557	0.612672	2.10502
1.17315	0.542785	0.675668	1.94637	10.6434	1.56887	2.98389	0.183473	3.75691	1.58107	1.1872	3.4966											0.136913	1.98473	1.11948	3.49454	2.07819	0.205925	0	0.895284	3.70837	5.95543	0.394209	0											0.379629	0	0.630748	3.63176	1.21194	0.0698623
0	0.0143432	3.45183	1.02811	1.99673	4.97976	0.134304	3.25961	4.11072	0.330419	2.32229	1.94589											2.54623	0.496568	0.34192	2.62402	5.62954	1.21008	0	0.533413	4.9699	5.76737	3.16805	2.16824											1.42506	0	0	4.07643	3.05412	3.44771
0.0485939	4.95734	3.26402	0.0419401	0.0290109	0.927237	0	0.632365	0.397234	3.69631	0.200305	2.88442											2.47688	0.123458	0.0987657	0	0.0659373	2.78266	0.155981	0.301253	8.65597	1.42511	3.2459	3.28735											0	3.66007	3.09065	0	0.103582	0.0295225
0.0471058	5.85464	0.188741	1.50652	0.138608	0	0.331337	0.243622	2.28721	0.896452	2.88237	0.0248479											0.0310342	2.69792	0.775554	0.348349	1.93156	0.0832564	4.1578	0.0788563	2.24362	0.411835	1.05467	1.87745											0.0704428	6.15797	0.166944	0.0134967	0.69506	0.724335
0.0738566	0.753788	1.19471	1.53138	3.24458	1.11941	2.66067	1.85919	0.0348991	0.291044	1.69661	2.32326											2.55057	3.89577	7.1744	0.106414	0.428116	4.33553	2.46489	3.73998	4.0979	2.43828	4.52812	0.133629											0.3663	0.174372	0	3.00348	0	2.4615
6.05487	1.8066	2.62005	4.31236	5.32381	2.32198	0.170977	0.6091	0.165665	1.03556	0	1.19522											3.02371	1.0489	3.31851	3.12204	0.300523	3.92922	1.88288	1.19249	0.0263572	0	3.84335	0.881293											0.01233	2.46259	0	0.337826	2.78019	1.56346
2.00483	2.34416	0.995528	2.94284	1.05472	3.65396	0.526183	0.424543	2.93708	3.99395	0.192657	5.46032											5.70369	3.59727	0.0938868	0.0155294	4.29527	0.141623	0.011231	0.11192	3.15334	0.250598	0.0239956	1.39619											0.732173	0.101838	0	3.202	0.599641	1.7842
1.48211	1.16562	0.0679777	0.0798326	0.00623197	0.00978896	0.0608808	1.93846	3.33815	0	4.23314	2.60853											3.5727	1.67495	3.64308	3.79658	0.661264	3.91084	2.81609	0.276619	0.32574	2.28777	3.70112	0.297868											0.240948	0.188218	6.1246	0.791126	3.97759	0.745482
0.206874	2.63989	4.65199	0.382209	0.00289702	3.87151	1.18632	2.59818	0	1.17189	2.85777	0.00469469											0	0.0518273	5.9947	2.83769	0.137919	2.38871	2.14466	0.488008	1.58724	1.89916	1.44827	0.324432											0.519935	3.68222	0.277125	0	1.10149	0
0.275202	2.49487	7.8651	0	5.99325	1.18282	1.07691	1.15224	0	0	0.122258	0.428981											0.150106	0.378723	2.45498	4.79244	0.272787	0.66253	0.844435	1.41612	2.54138	4.15054	1.79769	1.38274											0	0.583358	0.0333194	1.48545	0.788127	4.60705
2.45762	2.65233	3.81677	0	3.81564	3.58951	0.449245	2.03483	2.89298	4.04787	0.820502	6.33474											0	3.2323	0.202754	0.016946	4.09327	2.75543	0.654081	0.140092	0.634205	3.40894	0.138089	0.219454											1.25232	0.233032	0.0456348	2.3696	0.93672	2.8674
1.11317	0.00273991	0.813994	0.240088	1.38202	0.0741645	3.84545	2.63712	3.44119	1.56823	2.84638	0.165482											0.104959	3.35471	0.0566256	0.0420776	0	0.987698	1.64185	0.0482178	0.193549	0	0	0.37858											1.65702	0.752063	3.37038	2.26681	1.53309	0
0.681667	1.82847	0.0308078	2.70598	1.87828	0	2.68676	1.85246	2.97349	2.69729	0.0317294	0.346419											0.895729	4.80368	3.90395	4.26003	2.01506	2.35169	1.24388	7.4276	0.149217	3.74783	2.65052	1.82535											0.0109654	0	4.18883	1.40711	2.84065	0
0.112673	1.776	3.12241	2.23608	0	0.169506	2.00031	2.05061	0.717125	4.95928	3.18602	4.88743											5.93268	0.0980621	3.11347	0.389429	3.45059	1.86976	2.57602	3.21479	1.64244	0	3.16891	0											0.024827	0.0418656	3.16948	0	0.11486	0.585105
0.117892	0.00520491	1.7857	5.97922	1.41991	3.12829	3.31264	3.93498	3.86647	4.84105	2.77201	4.0866											6.77206	3.14154	0	1.62006	0	0.550058	5.47184	1.55831	0.80099	0	1.68492	0.196715											3.10735	4.58844	0	4.03922	0.80167	2.75291
2.31603	4.00758	2.7853	3.01133	0.017802	0.972252	4.25817	2.90856	0.100196	0.83476	2.37832	0.677053											0	5.0436	1.02399	0.23949	3.52674	2.61247	1.97082	0.127399	2.18163	4.73427	3.90748	2.41544											0	7.12486	0	0.287663	0.457115	2.53876
1.67234	0.950388	0.11726	1.53954	3.75634	0.0172365	2.54628	3.81219	5.26749	3.56407	1.6922	0.0409214											0.0860146	1.14348	2.37305	0.0299295	0.202755	6.04702	0.351477	0.226889	0.570717	0.0453143	2.29667	0.0722354											2.46863	2.9182	0	0	2.78351	0.46048
1.52431	0	0.0278632	3.93914	0.0785991	0.313965	0	4.55971	0.959974	0	3.72608	3.39961											3.50949	5.5478	0.139566	1.22126	4.1236	1.16774	2.01005	0.58477	3.20949	1.66001	0.103272	2.52679											2.31569	0.520176	0	3.34439	0.14799	3.28989
3.78964	1.852	0.0277342	1.02983	2.73429	1.38217	0.15076	4.03871	2.17009	3.19012	2.26687	5.53872											0	2.47945	2.62177	0.278435	4.27834	1.21182	0.0727383	0.590559	0.120857	3.93091	5.81096	1.8361											3.42196	1.63097	3.54402	0	1.99454	4.00467
0.0433225	0.595596	1.59654	0.00942865	4.60025	3.17208	3.0378	2.95646	0.396216	5.96646	4.47367	2.08379											1.04136	0.427821	3.14021	2.25621	4.3871	4.61667	3.92433	0.0864961	0.207864	1.02718	0.0605303	1.53925											0.0343811	0.651273	3.54068	0.136993	4.3405	3.7147
2.49743	3.35888	4.89126	2.12875	0.110965	2.38469	2.87154	0.69241	0.102171	1.50581	0.493232	2.17173											0.0144189	0.452825	0	1.56366	0.0376856	2.75439	2.34273	4.12886	5.3767	1.38855	0.213711	0.163769											3.59143	1.49314	0.245014	1.87056	2.32479	0.0454404
0	0.0600881	2.02296	1.60365	4.04999	2.66994	6.79822	2.73053	0.011956	2.66231	0.814667	1.60663											1.30386	1.88441	3.70182	0.0291662	0.297133	4.17125	0.143103	0.115403	1.75325	3.13852	3.55647	0.274416											3.02366	2.97495	7.91689	1.83957	2.97383	0.0263897
0.00901081	2.71419	0.0257304	3.2276	6.89083	3.31884	1.58324	3.40969	0.0226315	3.91044	1.23872	0.00840142											0.402125	0.940196	0.138692	4.97593	0.27576	4.21403	0.980061	1.38401	0.944783	1.28479	1.30851	1.21187											0	0	3.01842	0.597265	0	0.840681
0	0.441842	1.58704	0.639002	3.83639	7.28871	3.4818	2.2553	0	0.286974	0	5.00781											3.03156	0.0251253	1.53728	2.07204	3.65882	0.022384	1.65392	0.0873112	0.364525	1.49829	0.0210905	0.375106											0.00385891	1.34036	2.05181	2.66104	2.73412	1.90315
0.0498805	0.0439935	4.93325	0.879108	2.21629	1.24055	0.00444312	0	6.2495	0.00780524	1.98582	3.33504											1.75707	0	5.62259	2.11058	4.48273	3.7358	4.40698	2.67972	1.43007	2.89776	0.111035	0.970692											0.0866273	0.804922	4.99984	2.16332	2.68821	6.01137
4.3175	4.15392	0.156836	1.59942	1.05866	0.0586551	0	3.64654	1.25184	2.48814	0.295535	0.00613994											2.65214	4.76054	2.21323	2.6958	4.09876	3.15969	4.1131	1.40748	1.65505	0.0671556	0.109528	2.25656											0.211373	0.098549	2.75823	2.89545	7.01235	0
0.00194527	0.01183	0.489152	3.95759	1.29503	0.570985	0.0336925	0.0617726	3.079	2.0048	2.12833	0											0.13443	0.362683	1.40402	0.471193	2.20668	2.41257	2.6755	0.122033	0	0.340052	2.54736	2.15858											2.11027	13.6236	4.8377	0	0	5.10953
2.10351	4.52597	3.30371	0.00826002	3.83397	3.40875	3.09653	5.77373	1.67	4.24501	0.622406												0	3.9938	4.3651	0.456991	2.22389	3.97124	2.31276	3.33754	5.39583	2.74241	2.71942	3.43292											2.14291	1.90617	2.69901	5.62457	10.5298	2.28397
0.0317125	0.335321	2.59667	1.51974	2.08528	3.94547	0	0.0027308	2.55108	3.16448	4.10455												0	3.10058	0.145784	2.42972	0.644087	2.24277	4.80328	0.0901328	2.96543	4.02618	6.32387	0.0819564											1.93931	3.17982	0.0694277	0	2.41859	0.0134003
0.0762986	0.00580012	3.77028	1.85473	3.2823	0	2.70567	0.825474	6.38355	1.02953	0.217338												0.206107	0.081027	3.02359	0.744216	8.26756	1.1268	0.736957	2.92466	2.48539	0.698337	8.31869	0.675156											0.0696733	3.08547	0.782518	1.30694	2.02866	1.55773
0.0542112	0	0.0713105	1.22896	0.0476318	0.182367	0.199192	0.0838531	3.59462	2.65859	0.152103												0	0.928888	0.0980925	3.9575	2.34581	0.942448	4.56434	2.04653	1.69537	4.69078	1.4603	1.08447											0.763292	3.5321	2.25265	2.81926	2.21773	2.39035
0.684382	0.894409	0.0150901	4.22964	0.893826	0.997553	0.729513	2.2503	3.90872	5.93153	1.96302												0.782773	3.87564	2.33971	0.0848464	0.040945	0.235135	0.513423	2.66658	2.32483	0.0247821	2.29233	2.46135											4.25906	0	1.73496	5.00207	6.57666	2.9346
2.78616	2.21709	0.283448	0.946552	0.449905	3.04395	4.17477	0.486139	0	0.0328491	5.18641												4.28306	0.0969453	0.455681	2.64065	1.46814	0.400421	1.02047	0.15283	6.61131	0.158423	0.540837	1.08022											7.16625	0.679874	2.1724	0	0	0.247253
3.69319	4.28179	2.91722	0.00245255	3.1061	0.421376	3.11861	0.999209	2.28147	4.32385	2.39055												0.190674	4.76336	2.94609	0.160019	1.06912	3.09969	5.03081	0.00912047	0.129965	2.86795	0.0999771	1.80887											0	0.485239	1.49128	1.9981	0.234935	4.98139
0.480023	1.75239	2.08679	3.89446	0.0255283	0.114456	0.955903	0.34174	1.63136	2.50889	1.84502												0.0695374	1.19981	1.82029	0.145363	3.57055	0.0466501	6.06371	1.71417	0.0124818	2.9829	1.90379	4.33849											0.87983	0.915935	2.68623	0	3.22075	0.220688
0	0.32107	6.47217	4.01762	0.0413074	3.93632	1.09143	2.34332	0.0337671	0.0390744	4.61242												1.12953	3.10429	1.55645	1.40318	0.0884733	1.71844	0.0702134	0.213496	0	0.126767	1.84241	3.66097											1.20502	0	1.57463	2.69473	0.0285648	0.139046
2.30232	1.24084	1.16546	0.986471	2.78131	5.35527	1.80647	2.37459	1.72157	3.34623	0.554113												0	0.293852	1.74074	4.78762	5.51338	0.832351	0.103851	2.18379	1.95541	5.01457	4.06521	1.21508											0.0290869	0.0202083	0.885284	0.182276	3.09245	1.55125
3.88938	2.85904	0	0.0555881	2.00267	2.05078	1.21446	4.31887	0.855987	0.0122767	5.85645												0.222534	0.0274424	0.124424	2.07864	5.24805	0.00879886	2.30886	0.661428	2.42572	0.0121791	3.33536	3.25893											1.14676	2.0629	0	1.87319	0.855904	3.63942
0.033578	2.74498	0.490837	0.00856236	4.22663	2.16517	0.226171	0.0396866	4.22814	3.38681	0.0257053												0.292495	3.49802	0.152945	1.90391	9.12917	3.02964	0.251332	1.55601	0	0.0874313	0.0688801	2.83128											3.48222	0.653032	1.57554	3.88931	0.025779	0.228684
0.0931798	0	2.59393	0.0355915	0	0.0880027	0.46152	4.35982	2.39833	3.49718	3.85673												3.84973	3.64442	3.80965	2.34844	0.902427	0.0251125	4.98124	0	0.754769	0.187905	4.66881	5.04497											0.0312172	0.967519	0.0556544	0.549487	0.472038	0.00938057
4.24721	0.0437725	0.137357	7.70737	0.513058	4.12873	3.46212	0.0614514	0	0.915294	1.35863												0.206578	0.109029	2.28839	3.6253	2.23357	0.000717504	1.3647	0.45174	0.07099	0.0307051	2.07	0.0666508											0	4.16153	0	2.71035	0.00144382	4.44513
4.65414	1.13488	2.80863	4.14516	0.0216903	1.36511	0.112546	0.0512561	0.933274	4.00662	3.27622												0.0166006	2.82924	0.684176	2.08491	0	3.35795	2.34482	0.704584	0.42148	0.135312	1.47305	1.07558											0.691319	1.23733	0.124893	3.12411	2.94866	2.76908
5.32259	0.215303	2.19648	2.18917	0.90205	0.115144	3.15933	0.024695	2.49405	2.06907	1.58378												0	3.5805	0.108227	0.0708775	0.217095	1.69189	0.268076	0.389136	0.172949	1.57996	1.31085	5.55549											0	0.182331	7.31098	0	2.08745	2.7801
0	0.00775874	0.932953	3.09061	0	0.636829	5.17507	1.79098	0	0.130639	0.981268												1.3062	4.11029	2.29122	0.230971	0.584041	4.81529	1.88025	2.26038	0	0.296172	4.36127												7.63531	0	0	0.424635	3.23107	4.01685
1.50575	7.73795	0.470676	2.93236	2.35519	2.6267	1.30766	3.12935	0	0.216931	0												3.59051	1.54957	0.118194	2.95931	3.55368	0.0712047	2.89053	3.52207	3.44183	2.26385	0.358086												0.103654	0.133403	3.62157	2.69621	0.0316291	3.74758
0.0757501	0.813051	0.354564	1.36154	3.19353	3.93423	2.98866	0.250869	0.00495806	0.0348986	4.62637												0.429183	0.463784	0.287281	2.69943	0.48327	2.15995	0.122832	1.02699	2.24474	2.03881	1.20885												1.60083	3.36741	0.30053	2.2126	1.28235	1.46416
0.00549422	4.26736	0.231175	0.739362	0.668964	4.30495	0.0780819	3.66354	5.88775	1.98639	2.72512												0.144504	1.58425	2.73864	2.3336	0.205005	1.43193	2.98025	0.066259	5.24398	0.618044	1.20043												0.0466251	0	1.64643	0.523571	0.82719	5.24707
2.02994	0	4.29457	4.11736	1.38613	0.369949	0	0	1.46997	0.0953425	0.0194468												3.28267	1.06227	7.79605	2.17544	0.204183	5.489	4.32039	3.06155	4.58299	4.27846	1.38904												0.803035	0.690063	2.05057	0.0596036	3.02363	1.33818
0.0243857	0.794468	0.0211816	0.614076	3.90586	3.39675	0.910943	2.53209	0.114514	3.36009	1.00267												2.30854	1.68103	0.0756937	3.47353	0.17603	0.59499	2.70601	1.9964	1.44537	5.63745	4.2586												1.58358	4.43092	0	4.21537	2.26514	1.60949
0.0613835	0.0039005	4.14866	2.72514	0.320776	2.1897	0.00678848	2.32549	3.28758	2.08541	3.21659												0	0.0306075	0.0346639	0.0228786	0.0343217	1.91278	11.0454	8.62148	0.11217	2.95485	4.19965												4.09082	2.89787	3.90743	3.4144	0.0509406	5.39897
0.0545614	0.315417	3.87462	3.17039	1.38387	0.761541	0.0716863	0.677948	1.39399	0.291851	0.598024												3.80674	0.164376	4.67728	2.81092	2.01732	2.41446	0.0337984	0.0509379	0.223914	3.59627	0.275532												1.25058	3.49729	1.50161	3.42333	2.59602	0.22866
5.5326	0.744308	1.09502	0.101391	1.42433	2.46136	0	1.89307	1.96684	0.166558	2.03551												4.05772	3.39201	1.32603	3.04837	0.0790168	1.51676	4.32259	0.173895	4.26706	1.81504	5.63296												5.63555	0.0207286	2.60121	1.84112	1.37585	0
0.112529	6.49694	4.98731	3.95262	2.26451	2.5836	0.000511921	1.51607	0	0.00446334	2.39603												1.08793	3.12121	0	0.807561	2.26631	2.66293	0.0369875	1.26069	7.14863	0.0246578	0												0.103314	2.63489	3.21865	2.54706	3.52298	3.3985
0	1.89283	1.92597	2.78511	2.35256	0.0221709	1.48391	2.53815	0.687837	2.06118	1.73098												2.06734	3.13319	2.30263	3.04152	1.84496	1.91	4.64847	1.72937	0.567969	6.42485	0												0.876238	0.0630697	4.14914	0	0.00577695	0.0885406
0.0111839	0.0490239	0	2.67854	0.234901	1.76848	0.348093	6.33089	0.286906	4.29724	2.83092												0.655875	0.0197223	2.5956	0.123715	2.43882	0.0272428	0	0.865757	5.49866	1.78858	3.66305												0.771575	1.74953	0	1.22596	0.199763	6.09708
2.72907	0.364872	0	1.5866	0.000915469	1.76598	1.77707	3.62984	0.269733	2.28423	0.954475												0.850033	3.96016	0.200826	1.04985	1.0299	3.63575	1.11217	0.0423294	0.0480977	0.10639	0												0	2.36652	8.72206	0.121751	9.53134	2.71315
2.25713	2.6673	0	4.38846	3.57584	5.00205	1.53922	0.282127	2.0679	5.21465													0.729382	0.304938	0.208009	2.66119	5.03512	0.449823	2.13204	0.428498	0.150488	0.0303131	0.0375075												7.098	0.750026	6.7882	0.244923	0.0532139	1.55768
2.33998	3.58137	0.167741	1.94958	3.85211	4.54696	2.7232	2.1777	1.14533	1.72156													0.12271	0.126344	1.59786	0.843619	0.107269	0.0188776	3.27434	0	3.95587	0.993943	4.03473												0.304859	0	1.39915	2.59863	0.331191	0.183356
4.3971	0.823143	2.75504	4.26501	0.0180529	1.83292	2.55486	2.52743	0.112061	0.298153													1.77588	3.71089	3.91476	3.01967	2.07514	0.0264098	0.196036	3.49454	0	0.05833	4.08775												2.13293	0	1.99996	1.65086	0	2.31993
2.4993	0.1705	3.20949	0.572605	0.433158	0	0.754742	8.18101	2.33935	5.65198													3.1285	3.37867	0.215565	2.05919	0.94019	3.4827	2.84212	5.07968	1.38654	0.770478	1.78024												0.363615	0.962047	0.44844	0.116693	0.369479	2.94825
0	0.326018	1.01362	0.0013472	2.35703	2.28712	1.8995	2.38396	0.596097	1.09947													5.80332	3.7513	3.00633	1.60521	2.8529	2.85318	0.618207	0.919812	2.00075	1.33095	1.06675												0	2.60406	0	2.96132	1.13858	0
0	8.2326	1.06016	0	0.201785	0.354148	0	0.0875466	3.63882	0.0444494													0.0492762	1.40731	3.19844	0	3.6433	0.140891	2.56831	2.53147	2.88504	1.78895	2.13094												1.27944	1.45196	0.0829576	0.0138991	4.93015	2.209
0.739578	0.572293	2.56356	1.63323	3.60329	4.5357	2.54704	1.9601	1.16684	0.0159015													2.58691	3.90692	1.63465	3.92669	7.90028	3.40933	2.14595	0.0647494	1.28114	2.98662	3.78435												1.26323	4.38178	2.82623	2.45742	0.310399	4.45275
0.120895	0.633721	0.0541091	2.50972	0.69213	0.414405	1.16875	0.117314	1.1227	1.23114													1.32357	0.0968342	0.693846	4.21522	3.09677	1.3985	0.139969	0.243887	0.933318	1.56261	0.133605												0.403632	2.50308	3.7989	0.063234	0.0138733	0.671968
1.30317	2.016	0.561235	0.027868	0.548842	1.31857	0.873063	0.456623	1.96002	0.0385357													0.130567	0.613683	0.102051	0	4.00701	0.151208	1.01891	1.64632	0.199528	0.153402	2.39178												1.56984	1.63213	2.11529	0.0360805	0.015757	0.898835
1.10094	0.142693	3.05179	1.1101	0.074061	0.886297	0.19595	0.111094	0.0610738	4.938													0.0171405	0.122074	1.57447	3.76127	5.80645	3.77691	2.78169	2.3192	5.86491	2.28701	1.98608												0.462234	0	0	3.70425	0.781162	3.92715
0.00192216	0.00779118	2.37179	1.48	0	7.91243	0.465238	4.25512	2.52972	0.351377													3.26924	0	1.44542	0.0631516	0	0.0871785	3.09685	2.55656	4.69181	0	4.85035												1.58269	0.132086	0.398028	1.15269	0.10052	0
0.384272	2.67112	0.0282692	0.00184928	3.93118	1.54259	2.03897	2.86685	4.72719	2.54261													3.41745	3.8952	1.11725	0.9597	0.3443	1.10416	3.39751	1.17832	4.79889	0.71546	0.0489246												0	0.689178	0.697681	2.71818	0.611629	2.96206
0.0165903	0.530863	0.0478306	3.23875	4.10407	0.0418923	0.573296	2.86578	3.96001	2.41795													2.09869	2.38426	4.06884	1.53996	1.27085	3.73057	1.23131	2.70822	0.741989	0.909151	6.38403												0	0	1.97096	1.76061	0.0258891	0.295632
1.03145	0.464372	0.507511	2.26348	2.12067	0.858327	0.0277091	3.99815	6.56265	0.0330208													0.173952	2.64717	3.49717	1.28318	0.499691	0	0.413254	0.227749	0.553674	0.638463	2.79689												0	0.904156	0	1.94838	2.8604	0
4.21768	0.0437031	0.00541949	4.98423	0.966937	2.58134	1.17101	0.896556	2.21417	0.627805													2.23345	0.69989	3.47939	1.09006	0.193393	0.0969977	0.0896721	0	2.50011	0.0904855	0.158109												0.0300434	2.52442	1.77747	0.169743	2.41588	3.66109
0	0.0108542	3.65396	0.0606822	0.104034	1.71112	1.19581	0.0231446	1.04	3.13836													0.27563	5.88434	0.0489953	2.4199	2.87827	3.04748	0.163442	2.31356	3.16972	3.66502	3.8329												2.51948	3.04405	0.788437	0.0532181	1.3345	1.09421
0.230212	0.917497	0.35471	0	2.48354	0.199935	2.35175	0.667521	1.57211	0													0.0272548	3.20083	2.38899	0.050908	0.223921	3.34957	1.04876	2.47286	0.246282	2.93489	6.17303												0	4.25595	0.755594	3.87306	10.9128	1.61998
1.6998	2.28189	3.16283	4.53333	3.41792	1.32024	0.293601	0.00450353	0.420732	1.28515													1.78248	1.74052	1.39967	2.26554	2.77229	2.75297	3.64688	0.926492	0.101335	3.38214	1.86849												0	1.785	3.02651	1.43137	7.78268	0.140381
0.02618	0.633152	1.27165	1.35778	2.32185	2.0389	0	4.1107	3.75951	0.246868													2.20877	5.44412	3.66603	0.0733911	2.29874	2.65766	4.35327	1.0278	5.3681	0.768641	3.55809												1.49793	0.0296876	2.08095	4.36532	0.812859	0.826429
0.816075	0	1.77618	0.989531	4.10482	0.0316214	0	4.05952	1.98224	4.44528													3.9609	0.265786	2.49001	0.0659921	2.35245	2.85788	1.27364	0.0317078	3.21158	0.242648	0.692487												2.53732	0.980602	0	0.170817	0	3.39585
0	0.0908787	0	0.0124224	5.40088	1.63833	3.00761	0.835466	0.00551475	0.784965													5.4874	2.55421	2.52499	3.36783	0.0350928	2.77297	3.65955	1.28484	0.140061	4.03418	3.69877												1.35381	4.20749	0.33135	0.182189	3.66585	0
2.05013	0	0.41804	0.0243536	1.72342	1.51107	0.0152032	2.91487	4.18783	0.0471982													2.05591	2.19462	0.0990503	0.123438	0.178638	1.61747	1.1994	0.120152	2.9519	0.427884	1.11653												0.43843	0.652151	6.8355	0.973015	0.608765	0
0.225958	0	4.77326	2.031	2.19428	2.23294	2.67709	4.00653	0.00310531	0.131406													2.43921	1.51605	3.12202	1.43457	2.86593	1.37983	0	2.21113	0.0930889	0.11278	4.31253												0	7.20604	4.43871	0	0	0.0780091
0	0.00446425	3.3934	2.63373	0.13089	0.006944	2.56784	4.54735	2.7008	4.13467													0	0	0.0632171	1.80975	3.17565	0.921361	8.35777	5.27131	0	1.11709	2.30291												1.63758	0.182814	6.68071	2.60693	0.0637928	3.01881
0.00516855	0.932584	0.519512	1.2884	0.0867174	1.25743	0.0466316	0.267025	2.25824	0.0886823													0.125604	2.05247	3.49237	0.139942	2.87761	0	4.11382	2.29776	0.0898446	1.54628	2.17139												3.49787	2.24623	0	3.43992	1.24183	0
0	4.07376	1.8745	4.79919	0	0.059664	3.77565	2.71718	3.12228	0.386626													0.944923	0.311137	2.1856	1.43492	0.584396	0.603179	2.94451	3.85273	2.22501	0.152086	5.19918												0	0.55353	2.9245	0	3.27477	0.183963
2.3022	2.84107	4.24832	3.7199	0.411522	4.28961	0.0297477	3.60368	6.28919	2.35818													0.145397	3.78501	1.11071	0.697709	0.417512	0.428735	0.0763259	0.100465	3.23403	4.86638	0.298762												0	2.62085	0	0	3.04343	3.7073
0	0.0451147	2.68673	0.0329535	0.0387519	0.289403	0.00474871	1.97887	0.00781793	1.87307													0	0.105407	3.87403	0.702745	0.308938	0.0422665	2.75175	1.66975	1.75769	1.66385	0.800822												0.0764336	2.05725	2.47992	3.38086	0.194927	0
0	0.00812281	4.32046	2.06259	0.459538	2.46865	2.92845	1.36636	0	1.69434													0.0873369	0.0513718	2.92412	1.82725	0	1.57557	0.0775409	3.94367	0.132084	6.05754	3.38154												3.49887	1.95374	0.298687	4.76605	2.54098	4.97427
0	1.30701	2.65161	3.15968	2.8923	0.0131105	0	1.8439	3.33982	5.33269													0.0345557	0.378469	1.52396	3.48862	2.35397	0.05819	12.8695	5.3299	0.207711	3.55219	0.644702												0.428993	1.2679	2.43967	4.2865	6.91147	5.91239
0.0156852	3.57582	0.0212521	2.01499	3.3404	0.0787993	1.84037	0.657005	3.68483	2.83757													0.251729	5.71218	2.71606	0.707556	2.16149	0.0154167	2.81635	1.9501	0	0	0.052007												2.63894	2.55115	2.45535	1.78653	2.58055	0
0.0208144	1.25935	1.3471	1.75105	2.6449	5.28879	0	4.10093	0.0304957	7.38645													0	0.0914837	6.66527	0.542243	1.88236	0.582783	0.36973	2.79034	3.34587	3.72058	2.52428												2.42583	3.2656	0.0174291	3.76777	0.726962	0.457645
2.33501	2.21486	0.135977	3.69684	0.182018	1.06164	0.409965	0.862991	3.76955	3.68387													0.0179855	0.0734319	0.0936541	0.226595	2.5047	1.03215	2.14465	0.038416	1.91129	0.0615192	0.351652												0	0	0	4.08985	2.86827	3.62725
0.204386	2.69972	3.49408	1.19854	0.375315	4.88817	0.00378963	0.116156	2.71135	0.265058													1.36901	0	0.0838724	1.96158	1.27032	3.72993	0.183657	0.166941	0.31433	5.00065	2.70802												2.27409	0.10046	0.743047	0.313579	0	6.57516
4.90253	0.00364183	4.8897	1.22162	2.4583	1.35721	1.67439	1.54565	1.61197	1.36964													4.58424	0.0700466	1.07867	3.55435	3.86556	3.51633	1.35037	3.25628	1.45069	2.633	1.48791												3.9684	3.24204	3.13248	2.80447	2.36358	3.6233
2.31208	3.39189	3.6431	2.96125	0	0	3.62413	0.137382	3.77557	0.0691634													3.77857	1.92359	2.70731	1.82398	1.8687	1.28555	1.18966	0	6.35624	1.98953	0.160841												2.18836	1.47728	1.28955	0.0437467	2.75495	0
0.0441581	3.62716	5.43063	1.15695	0.145016	0.362216	2.8006	1.34849	4.32837	3.20587													2.01997	5.25753	3.08153	0.216775	1.64985	0.386686	5.16954	1.80495	1.6139	0.302601	0												3.76611	2.01319	1.09808	3.91819	1.58163	0
2.10975	2.78148	0.0906371	2.22454	4.74682	0.69604	4.03744	1.26671	0	3.59748													1.15489	1.35834	0.025657	2.37551	0.0726825	0.591284	4.70164	1.41948	0.0281641	2.7221	1.68187												2.92332	2.90133	0.186225	6.58264	2.19382	6.15278
5.08602	2.02183	3.24496	2.22819	1.71449	1.23438	3.09138	1.3058	0.0140728	4.63988													0.492114	0.630359	1.45914	3.73564	1.50778	0.0555963	0	6.17303	4.17349	0.427766	2.08883												0.898616	2.94843	0.759713	0	0	2.87326
4.98573	1.24006	1.69292	4.07494	3.93691	3.6643	2.3024	3.8927	1.26829	0.974193													3.323	2.32618	3.52471	3.83418	1.09361	0.575288	1.59308	9.50022	2.1221	3.45368	3.32354												6.13964	4.85693	0.432449	0	1.10408	0
1.19712	0.321582	0.419453	0.483894	2.71709	1.84851	3.37341	2.69617	2.07397	0.315568													0.209908	2.33285	4.84669	3.5717	0.0252412	1.0294	3.24343	6.66022	2.74028	5.98725	0												0.0101115	4.11132	0	3.84819	2.81809	1.54902
0	1.45863	2.81102	3.63769	3.35841	2.16652	4.16224	0	0.132396	0.905202													1.43481	0.586768	0.205189	0.0941947	0.0478154	0.45722	2.5635	1.8833	3.48549	8.11099	3.58579												1.94715	2.56603	0.640885	0	0	0
3.5622	1.41866	2.34279	3.76842	1.633	5.3841	2.52157	0.845998	2.34039	3.67897													1.72822	2.14012	0.420623	0	0.908974	1.91605	0.112375	0.345554	0.586755	0.888271	6.2098												0.757122	0	0	2.03351	3.01493	0.119241
0.0660423	2.33166	0.00184674	2.82675	3.04229	3.07378	0.31037	0.018989	0.0722934	2.1174													1.16241	1.01717	1.51165	3.8913	0.0994132	0.0411047	0.457679	1.64016	4.12667	3.73675	1.94348												3.03855	4.31917	0.03078	0.0625959	0.982801	0.442947
0.021312	4.63572	1.21297	1.4242	2.95667	2.10893	3.80963	3.94837	4.61384	0.00258958													0.709352	0.0283395	1.75869	2.01785	0.0778058	4.58539	0.374941	2.8045	1.2402	0.972467	6.50894												1.24395	3.05741	0	0.0247942	0	1.42379
0.477889	4.8657	2.06371	0	2.64948	3.08503	2.59642	1.20652	2.31636	4.23589													3.73472	1.00704	0.744871	0.177812	0.526518	0.114037	2.2699	0.0630408	6.26384	0.0251334	2.19359												0.270669	1.50002	0.0179331	2.38654	0.827071	0
5.1044	0	0.256147	1.1687	1.11296	0.128287	0	1.8998	0.162737	0.408316													0	5.20813	0.785691	5.85872	2.29401	0.0738235	0.558272	0.132094	0.125623	0	0												0	0.393725	4.87296	3.68629	0	0
1.52614	2.36383	1.60074	0.900457	1.73978	2.1224	0.193764	5.95585	3.23829	0.0917099													3.0934	0.114006	0.88147	4.1348	0.0406785	0.191968	1.66645	3.06271	2.95588	3.2864	6.95679												1.5854	0.112115	6.51535	1.85691	0	0.12262
0.092447	2.38279	1.5062	4.00289	0.489646	0	0.756074	1.12536	0.0550701	4.80132													0.43077	2.79634	2.13404	0.692673	0.533976	0.0232649	3.30629	2.39407	1.49855	0.284341	5.17552												0	0	2.99442	0	3.23272	3.01975
4.33359	3.91439	5.11485	4.14191	0.0682085	0.0114858	0.264219	2.61361	0	0.0320516													0.0958822	0	0	0.106715	0.175737	0.0819653	0.410224	0.123609	3.67449	4.39312	0.322961												6.19578	0.0247836	2.56604	0.58811	0	3.6647
0.00863255	0.0981116	1.79637	5.25342	2.81842	1.65912	3.82353	0.374247	0	0.815895													3.74523	2.95778	2.02366	3.23793	4.84064	3.79641	3.93783	0.879957	3.48685	5.24803	1.66613												3.12036	3.53157	0.535289	2.23519	1.28571	0.0347964
0.41711	1.02085	1.67649	3.87422	0.119068	2.23439	0.00905016	0	1.81967	3.50023													2.15797	0.9755	3.45085	3.80121	3.02831	1.83529	4.0563	0.203889	3.05141	0.130516	6.65												0	1.48018	0.134446	0	0	0.00752795
0.492448	0.0862894	2.05692	1.54671	0.489184	1.03358	1.53682	3.1234	0	1.19523													1.00782	0.231561	0.0322703	3.26356	1.8981	2.95199	3.05927	0.0640203	0.0869976	0.0918136	0.303025												4.91231	0.820326	0	0	6.77634	2.9547
0	1.68399	0.734474	3.47488	2.32563	2.61946	3.92593	0.787356	0	1.43755													2.36207	9.61628	0.357877	7.2521	0	5.47675	2.43497	0.0122564	4.81867	0.0411844	0.197275												0	3.38677	0.0100218	0	2.07382	0
0.280372	0.0225549	0.834217	0.121567	1.17918	0.109399	4.31153	3.52787	6.47165	0.94442													0.883373	3.21743	0.0321571	1.50956	0.299993	0.093786	0.842885	3.60961	3.33457	4.63611	4.10715												3.26654	0	0.923168	3.18849	3.72951	0.926412
4.03658	3.9727	1.4111	1.99718	4.06161	1.24401	6.85167	0	0	1.83143													0.618284	1.78135	0	2.70656	0.00940114	2.70941	1.05884	0.0350118	5.59072	1.81125	2.39646												0	3.85726	3.17919	1.63432	0.0476343	3.74288
0.0211201	0.6322	0.528591	0.210479	2.30785	0.00206905	2.50042	0.672368	3.07301	0.181507													1.45267	5.22583	1.36176	0.0157351	5.25025	2.04012	2.9769	0.168855	3.75298	0.872603	0												0.0276313	1.54225	0.373114	6.97022	0	0
0.368651	1.96237	0.0478032	1.43154	0	1.09313	0.406638	5.52601	2.08116	1.24406													0.168069	3.38884	3.16159	4.06818	2.73415	0.729858	1.0442	3.73722	1.84585	0.484485	1.19942												4.41363	0.367398	1.96005	0.28354	3.96469	2.49744
5.0162	2.7165	1.87801	5.26482	2.88562	0.0207449	1.1788	0.110199	0	2.12032													2.90001	2.45795	1.99636	5.62732	0.810061	2.36801	9.0007	3.56058	3.26413	0.367256	1.79714												0.0634691	4.29219	0	1.65596	0.452617	2.60561
0.101202	0.0311667	2.86466	0	4.63951	2.38962	2.24179	0.0162064	2.30277	0.720978													0.0981332	3.5271	5.49125	0.917347	2.30055	3.25592	3.63677	0.685737	2.15922	2.56586	4.19329												2.17965	0	0.0636655	1.21519	0.487109	5.9233
0.0137642	1.39709	0.60068	3.99035	4.4661	0.0156937	2.08847	2.23845	0.0121248	2.034													0.975375	0	1.22058	0.376359	5.01719	0	2.85525	0.0869976	0	3.33394	0.228712												4.7229	0.285527	0.0518586	3.11973	0.806803	10.1487
0.94806	1.00156	0.420096	2.97323	0	0.17779	0.156763	0.118184	0.791356	1.49137													4.98749	2.54126	3.72395	1.34671	0.492679	4.25673	0.0675981	0.204892	0.653778	2.32182	3.4632												0.288233	3.31561	0	0.749792	0.512921	0.4881
0.0662374	0.0230353	0	2.17752	3.43018	1.52782	3.71167	0.527792	3.08972	0.0595393													1.61914	1.6108	1.02803	2.64454	4.45337	0	3.96993	0.0783897	2.128	3.91132	0.127119												0	0	0	0.301203	1.48689	0.114941
0.650929	2.28868	0.0157139	3.59874	1.2725	0.0057979	0.361941	3.74811	1.69281	0.133974													0.160713	8.82208	1.68339	2.69668	0	4.15898	0	0.0382163	1.50786	0.231188	0.18762												2.73344	0.0299685	1.9798	0.16477	3.91577	9.36592
0	0.939149	0	0.420405	1.94214	0.0188758	1.57287	1.03144	0	3.97449													0.0298342	1.59549	0.030674	0.0373676	5.70012	0.223188	2.21329	4.36204	2.58607	1.09283	0.216374												3.10563	0.687795	4.81984	0.222896	2.58714	1.39993
0.100108	4.33196	1.94379	1.91003	1.54828	2.96663	3.25921	4.94107	1.47807	1.05744													0.0280192	1.62711	0.471592	2.283	5.46555	6.9407	0.447246	0.076817	0	6.08424	0												1.68676	2.37542	0.0278568	4.729	2.63061	0
1.97549	3.39382	2.69958	0.788838	2.69026	4.62683	7.81376	1.81747	0.0936109	2.771													1.43941	0	0.963946	4.72871	0	7.89379	0.0532709	0.145083	5.67421	0.581863	4.25												1.15995	2.30521	0	0.374735	1.61076	0
3.90883	0.0977836	4.7919	2.79369	0.0223429	0.426646	4.01965	2.1999	1.85188	0.0295334													0.0550846	3.70779	1.31465	0.532481	1.72192	1.95445	2.67531	1.06736	1.89513	2.07945	3.74788												0	0	3.95554	1.36184	0.852062	1.97505
1.72767	0.0612306	0.00645078	0	2.29708	0.0047198	1.66362	4.46097	0.011805	2.74041													2.78176	2.21378	2.50111	2.50636	1.63172	3.36362	0.670801	0.760251	1.59603	0.617083	0.145322												0	3.52674	0	0.014402	2.8243	0
0.137735	0.560295	3.12973	0.0111011	8.36478	4.77488	2.17499	4.6089	1.37381	4.42002													0.44006	0.0935924	2.18772	0.359687	0.344543	1.86896	2.36365	0.0683808	4.47707	0.185609	2.99582												1.04508	3.28075	5.09779	0	1.59268	1.00835
0.00962115	0	1.58992	3.07143	1.84878	0.100393	2.24833	0.294228	2.11117	0													0.391927	0.577812	0.120147	4.7045	1.96943	2.28825	0.270478	0.80681	0.156548	4.25849	0												1.51446	1.16588	2.97831	1.8121	1.58193	0.823466
1.1249	1.82556	0.812482	1.05843	4.46255	1.44099	0	1.54511	4.48946	0													0.486205	0.0729625	0.128961	3.13099	4.58181	1.97038	0.630683	2.62859	3.66348	3.82548	0.0170302												5.90157	0	1.76918	2.52735	3.07369	0.06963
0.18568	3.9124	0.0409136	2.80775	6.95103	2.04721	0.070351	0.185763	0.00806144	0.740355													4.91906	2.58583	1.67016	2.45488	0.508971	0.217606	1.31649	3.0978	3.06207	5.64109	0.0630901												0.0616402	0.860299	3.4095	2.80201	2.54094	4.68199
4.84998	0.900006	1.58319	5.02602	3.84303	2.11095	3.80092	1.42265	2.60609	0.543191													7.60233	7.6677	1.14621	0.727878	2.97082	0.0335143	0.398428	0.0220833	0.950688	0.588663	0.176095												1.48438	0	1.29053	4.78061	2.74535	5.30801
1.23917	0.297715	2.13827	0.00154481	4.19075	1.51722	2.60564	2.07831	1.22118	2.42992													0.665644	3.23443	3.85264	1.58273	1.22473	0.0589982	2.26942	2.81974	0.475884	1.17184	3.41023												4.41292	0.224607	1.70602	0	0.793715	1.97256
1.34575	0.54086	0	3.57351	0	4.10688	0	0.391181	0.0484295	0.718942													1.21978	0.11697	3.13802	0.0710636	1.44675	0.0334167	3.93014	2.97572	7.44658	0.0466249	3.81408												0.255379	1.34084	6.06297	0.181518	2.12662	1.45033
0.246739	1.61844	0.0409546	1.85744	3.33323	3.663	0.879365	6.0733	0.357828	1.85961													2.48278	1.32617	2.08383	0.444443	1.95979	0.234851	5.61961	3.32175	0.281952	1.96733	0.105519												3.23147	4.46557	4.74293	2.78126	2.42105	2.91787
2.33658	0	0.0775962	0	1.03536	1.90353	0.157013	4.11256	4.74085	0.229912													3.83348	0.173663	1.87585	0.342973	0	0.0494901	1.33631	2.74809	5.21866	0.221019	0.293533												2.83727	0.180834	1.33842	0	0.593657	0
1.5425	2.3378	0.00318022	0.316491	1.64556	0.00891068	3.39037	0.260887	4.61633	0.100854													1.17439	0.526071	2.55138	1.2334	2.30455	0.680865	0	0.0558032	0.165024	2.69441													3.32065	1.04861	0.0247604	0.0289785	0.872712	0.262876
3.28708	0.564572	2.1251	1.88314	1.81039	5.51552	1.98336	5.7584	2.25617	4.18668													0.878488	0	5.69587	4.48931	3.35567	2.34852	2.1947	1.37961	6.03887	0.0522327													4.71175	1.63963	0	1.11335	0.416009	2.07948
0	2.26293	1.48067	0.29069	5.38195	3.44968	0.657409	0.0349917	0.0567768	3.14211													1.55486	2.87767	0.873557	0.934556	4.78631	0.0955584	4.61684	0.464009	5.12909	1.78072													0	5.71288	1.91223	2.98674	8.7993	2.7741
0.172352	3.51529	0	3.19643	0.00313914	0.536789	0.00911457	0	2.35552	0.831278													0.0175098	3.23067	3.42183	0.137918	0.103477	6.66869	0.0497754	3.6327	2.39199	3.19705													0.456809	0	1.46226	3.9856	5.13817	3.88898
0.38998	0.150975	0.635928	1.17923	2.37313	1.8287	2.30572	4.40152	0	4.59479													2.43982	4.86774	0.201897	3.19753	4.40824	3.38719	1.29636	1.09135	0.143232	0.359487													0.0173899	3.38917	2.78267	0.02551	1.87452	2.56119
0.04552	0.45301	0.119627	3.20722	3.18289	0.163404	1.37333	1.02078	4.48697	0.872818													3.27257	3.37433	3.28148	0.323125	1.4411	2.95439	0.340268	4.58352	0	0.274081													0	0	0.0735503	2.13326	2.27998	0
0	0.397374	6.19929	3.41763	1.30167	1.93729	1.42047	1.94154	0.20833	2.55439													1.94659	3.03131	3.30761	2.29333	2.46672	2.61418	2.66674	1.976	0.109449	1.97368													0.18604	3.50541	4.71017	4.16134	2.65631	0
0	0	0.962919	0	0	0.294606	0.141818	0.05621	1.27362	2.94567													1.17993	1.12586	2.70493	0.0720261	3.24457	6.28176	0.12064	0.350298	0	0.134269													0.297597	3.91995	0.775404	5.1887	0.607007	1.52168
0.857459	5.29791	1.08549	0	1.91256	2.33066	2.26007	5.22017	0.768259	4.14538													0	0	0.0694364	3.14071	3.54522	2.39368	1.54714	0	1.49777	1.90616													7.43663	3.47624	0	0	5.21283	1.47366
1.90933	1.89739	0.534448	2.15312	2.38275	3.29164	0.64521	0.90246	5.36379	0.869369													0.133326	2.68258	0.019802	3.09462	4.80537	3.45905	1.30182	2.24736	0.166829	1.8722													0.041348	0.00614879	2.4878	2.32092	3.36253	5.65998
0.175912	2.91372	0	5.26602	2.00641	4.24132	0.224698	1.59403	3.1242	3.03961													0.0625857	2.22976	1.49957	0.143666	6.3155	3.23909	0.453996	2.53256	4.49494	4.27887													3.43849	1.84015	1.4131	0.074361	4.71023	0.286456
0.883787	0.0785836	3.48784	2.7347	1.29433	0	2.63186	2.46858	3.36985	2.66672													3.95491	1.43135	4.39495	2.53536	3.54507	0.473627	1.4782	0.563151	4.01553	0.0903163													4.40617	4.13481	0.235051	0	0.0282321	3.54247
0.417104	1.38083	1.34511	1.2551	1.96356	2.43053	0.163627	1.38804	1.45485	2.11994													0.875257	4.59993	1.58977	2.82396	4.8876	2.48629	0.507626	0.420609	3.64779	5.70112													2.42405	3.32466	0.00882233	1.98475	2.62074	6.79424
0.00482598	0.0982183	0.156215	1.5589	2.30955	1.51564	5.66234	4.04705	2.22172	0.689195													0.861757	5.19514	0.950762	0.332337	0.18347	0.0706476	3.94416	6.23528	0.800484	2.40688													1.25364	0	0.291574	0.100808	2.5482	2.38465
3.99341	2.08539	2.94101	0.12824	2.83477	1.29295	4.05207	0.601116	1.5316	1.23389													2.05073	1.89453	0.619136	4.49941	3.28478	2.06623	0.0608409	3.06266	3.68735	0.370537													0	2.05253	0.146779	3.15671	2.27683	2.98127
1.25167	2.17936	0	0.00201602	0.305605	0.00188328	0.0346168	0.00659009	2.99114	0.0181074													0.79265	0.133304	1.40764	4.23659	4.88094	5.53562	8.709	3.44185	6.81436	6.43199													0	0.176259	3.80313	5.29638	0.823033	4.15663
0.290361	1.28886	2.11504	4.3945	1.45399	4.15417	0.879003	3.59182	0	1.67373													0.0277934	1.90022	0.0809431	1.84618	2.02547	2.79325	2.23546	2.69201	3.8221	4.00477													0	1.01435	0	4.21077	3.74568	1.81096
0	0.161615	5.06654	3.29058	0.437104	2.29086	1.5456	3.24589	2.52096	0.332411													0.132658	5.00308	0.0998988	0	1.58265	2.75131	1.91185	6.20466	0.122112	3.99345													0.292908	1.30839	0	2.43856	3.88766	2.57141
2.75332	2.30478	1.58017	2.38281	0.175403	1.92124	0.166448	3.12317	2.87659	2.6119													4.47052	0	0.455157	0.155479	3.01865	5.24752	2.41222	0	1.9092	0.457536													2.91298	2.22249	0.0168057	5.88245	0.466738	5.35949
1.99538	4.52576	1.80937	3.72919	0	2.97263	4.1596	0	0.145755	2.11229													0.101794	1.61155	1.99532	0.404062	0.932068	4.12691	3.80415	7.94518	0.111724	0.0356066													1.88889	0	0.167232	4.73594	0	1.28345
3.75663	0.155824	0.0174201	3.03838	1.41175	0.231407	1.99893	2.64117	4.05047	4.25739													0	2.1136	5.25626	0.11598	2.23562	0.111587	0.084691	4.27848	0.405628	0.182658													0.00491917	2.937	1.43183	2.25802	2.10275	0
0.64133	0	0	3.74502	0.193	2.73362	0.1442	1.78839	0	3.111													0.63085	0.0764737	0.696719	6.27675	2.91788	0.274144	2.43861	0.728694	0.561266	0													0.900454	2.61297	1.03402	0.00882689	0.55512	0.404044
0.164335	2.148	2.34566	2.18365	2.63273	6.0941	2.03703	2.10073	0	2.95142													3.18842	0.110587	0.291312	3.05503	0.00843471	1.6365	0.484464	0	2.61525	0.513435													0.912777	6.70508	0.848171	0.273854	2.31628	0.433552
0	0.0368398	0.0495173	1.86128	1.67151	1.99873	1.1794	3.40552	0.00526867	2.51052													1.76444	4.22634	0.0324674	0.825245	1.62184	1.70562	0.0524163	4.79757	0.103623	0.161672													0.387521	3.7509	4.7911	2.69522	0	3.96571
0	4.63635	0	3.68791	3.36742	1.40549	0.257265	0	2.11691														3.70064	3.10498	2.33135	1.79945	0	3.33932	4.36973	0.581825	2.8963	0.0105615													5.19337	0.482698	1.59935	3.08918	2.97871	0.0213297
0.0137006	4.6012	0.00345543	2.00813	0.754346	2.51459	2.97824	1.71924	0.188544														0.0384006	0.172058	0.0954918	2.52124	0.100533	0.997454	2.95576	0.535485	3.15724	0.149208													5.42081	1.25019	4.44789	3.24067	0.643542	1.84826
1.41182	0.135765	0.193393	1.86349	3.99767	2.81209	1.42663e-09	0.0115529	3.88172														1.84172	0.164995	1.26887	2.69095	0.136792	0.120193	0.840024	6.42712	0.0545037	0.700355													0.231103	0.0496574	5.53359	5.20804	1.67326	1.22995
3.0594	2.73871	1.10477	1.61831	0.093553	1.06476	1.44765	3.43997	6.25159														0.782035	3.15807	0	3.7645	0.238335	3.67762	3.32836	1.73838	3.53252	2.16608													4.37044	0.510281	2.31874	3.99147	0	3.46687
1.06487	2.31916	1.61713	0	0.256091	0.730366	1.96407	2.96912	0.949968														1.16808	1.07311	3.25649	4.68132	1.1753	0.149198	2.29506	0.299867	3.84456	0.135599													0.0235753	0	3.1986	0	0.301529	3.62569
0	1.52184	1.33446	1.19203	1.8918	1.27334	2.17788	0.0896093	1.88493														0.0599769	4.55916	3.7133	0.169284	0.446571	2.37881	0.240309	0	0.0273213	0.142316													0.0486021	0	2.88283	0.301262	0.0392955	2.7938
4.05707	2.55	4.43546	2.84665	2.7573	3.31567	3.44127	0.95941	4.51309														0.876734	5.26167	2.62343	0.541486	2.65754	3.58771	0.0674021	0	9.56032	0.126248													2.86487	4.53998	4.18916	4.06805	3.35211	3.69047
3.10945	3.04191	3.79826	0.0254704	0.00187489	2.33238	2.30365	1.02911	3.01505														2.89069	0.455796	0.305011	0.0854228	0	1.55884	1.82171	0.0853845	0	3.03239													0.0616116	0	0	1.42792	6.9149	0.31812
0	1.82517	2.09833	1.18761	0.129185	0.00628165	1.98961	2.81018	0.133634														2.25314	2.14483	0.329362	2.41796	0	2.42177	3.56417	4.13834	0.0684034	3.54079													1.66407	0.159824	0.757586	2.24438	0.782127	2.24562
2.12727	4.0704	1.22097	0	0.945934	3.47767	0	4.93829	4.90023														0.0515813	1.66816	1.95788	3.49133	0.438837	2.58498	2.92168	2.96659	4.6881	0.148325													3.19832	4.75805	2.03123	0.464625	2.95402	4.87565
2.2793	6.07017	1.11999	4.38209	3.71796	0.00618588	0.964863	2.57295	1.81093														2.0949	2.48804	2.63211	3.39028	5.03116	3.60657	1.24843	0.192192	4.73536	0.131646													1.14314	3.24131	3.06836	2.53916	1.35109	2.28933
0	3.83503	1.1613	1.29753	2.80685	4.9046	1.32347	0.192136	1.15885														2.05732	0	0.408833	0	7.53142	0.505404	4.34219	2.25276	0.145869	3.34113													2.55234	3.64318	0	1.55779	2.9097	1.43925
0.222916	3.61123	3.40605	2.27841	0.010444	0.960344	3.49533	3.66157	10.4918														0.127848	0.127376	1.75228	0.552782	2.12863	1.98764	2.56063	0.0114681	0.039116	0.928633													4.10546	0.43391	2.44051	0.0927266	0	1.2062
1.93838	4.08999	2.8305	1.5124	0.757286	4.76596	3.57426	4.67707	2.69173														0	0.327547	0.118042	3.34647	2.55595	2.38291	0.0791043	2.3478	0	2.4385													0	4.80572	2.91773	0	2.03257	0.161385
3.71394	1.07869	2.59123	4.62641	0	0.0256609	0.840836	2.44504	3.89158														0.115033	4.02992	0.319502	2.7346	3.87398	0.458711	0	0	0.261338	2.06012													7.42192	2.51961	0.91166	2.53062	2.2307	1.65036
2.59546	0.510949	2.99896	3.65774	2.70137	4.00362	0.075613	2.85153	2.82778														0	3.37253	1.56181	2.30951	0.0684094	0.137445	4.24296	3.68522	1.07105	5.34558													2.01042	2.93785	0.652264	2.07982	2.97589	1.08606
0	1.72587	0	3.72287	6.72586	0.876491	2.21078	1.15197	1.87544														1.87496	1.65345	0.0929074	0.0100383	0.715543	2.94332	0	0.714483	0.266097	2.8225													6.3699	0	1.65126	1.64915	0.0938802	2.29883
2.34343	5.61767	2.7464	1.72249	5.81387	0.268604	3.46605	6.058	0.0271027														4.72411	0.0223039	0.0425039	0	2.04921	0.226595	1.02755	0.0366721	6.01234	0.103644													6.77645	0.0203122	3.91746	0.173549	6.99862	0.712996
0.0964355	2.42139	1.9608	2.17044	0.00215343	0.0920507	0.208536	0.0174821	3.26968														0.160575	0	2.48621	0.923502	5.09828	0	2.50541	7.59629	0.0904011	0.963523													0	0	0.0423528	0.301673	3.89082	2.74874
0.0564444	1.68855	1.47739	1.12366	0.042982	0.586987	0.903534	2.77104	2.7935														0.297979	1.73023	0.0473117	3.35072	2.29203	5.07212	0.845332	3.74293	0.603619	0.0353783													3.56249	1.59765	6.24523	2.1738	2.97088	0.00654919
3.75033	0.765965	0.0548156	0	5.82086	0.784031	0.394042	1.95395	1.45568														0.0731192	1.59684	3.61419	1.6021	0	1.55023	3.48623	0.597715	0.546524	2.02712													3.13216	0.681324	1.97998	0.594203	2.38443	1.24269
0.0846574	1.152	0.16332	1.21847	1.91837	3.6282	3.21259	2.65015	0.0185726														3.93413	0.0259597	2.66121	0.370048	3.96189	3.98711	0	0.109247	0.0122714	0.0884003													0	3.00535	3.26653	0	0	0.126165
3.66755	0.0836433	4.36361	0	0.203295	0.995373	0.0364811	2.29041	0.42844														1.38971	0.52841	3.21723	0.183924	2.05661	2.61392	4.88255	2.03889	3.3249	0.618982													5.07518	0	5.83372	2.61519	3.74012	0
0	6.26928	3.77372	1.69666	2.50352	0.038577	1.11895	0.0283232	4.84114														4.24972	1.94064	3.73712	0.0580092	1.27538	1.47133	4.14025	4.49	0.0563149	0.222581													2.50701	3.07118	2.7166	0.750278	0.168518	0.0322292
2.18102	0.157843	0.0257966	0.0348003	5.4782	2.63057	1.48518	2.42357	0.816702														3.39544	0.320096	5.94667	4.37205	1.90118	1.88948	2.63587	0.170638	3.68894	0.540877													0	1.90962	5.02603	0	0.900616	0
0.0358403	0	0.894781	3.3338	2.66923	1.53563	0.00516953	0.0273402	2.13436														0.0425337	1.39131	1.79638	0.856069	3.32156	1.08353	3.57734	2.80251	4.64851	0.208975													1.5167	1.28119	1.40621	0.961841	0.121834	3.2114
0.00755846	2.82999	2.38123	2.05372	0	0.110872	0.860535	3.80546	5.60272														6.5572	2.68621	3.12623	0.902826	2.28598	2.02924	0.146457	0.293001	3.14322	5.64225													1.81356	2.11466	2.66874	0.028488	1.29064	0.261296
0.298707	0.205585	0.449449	2.04355	0.932382	1.95547	2.85899	1.65914	2.7183														0.84689	3.86558	3.27459	0.013816	0.167492	0.959479	2.18392	1.46867	3.19198	0													0.620018	3.95777	0.0847037	7.86286	2.27543	0.083696
4.07305	2.07314	0.520321	4.40781	2.85354	2.06305	0.171011	1.06739	6.09997														0.256778	1.09036	3.19879	3.65957	1.94891	5.05898	2.85054	1.1364	6.44572	0.11276													8.35808	5.78407	0	2.46147	5.68711	0.0304484
1.30407	3.44043	2.4779	2.46179	0.443344	1.71823	0.724279	1.78642	0.0145477														2.13802	2.70428	0.837426	3.7603	0.0350995	0.0503265	4.28589	7.82521	3.655	0.590109													1.45835	0	5.46354	5.19754	0.146832	1.51029
1.18461	0	2.81061	1.9809	0.555185	1.64044	0.823946	2.24366	4.79253														0.0259361	0.0719377	0.0271093	6.64604	0.192801	3.93138	0.327433	3.34359	0.395425	0.352746													0.677014	3.79944	0.0801417	1.96091	3.10517	5.12175
3.85817	0.00301479	0.401857	3.44072	0.0173741	1.43439	5.05607	2.65171	4.02698														2.30817	0.47027	3.13204	2.09244	2.57407	0.0485751	0.0352574	2.14849	0	2.64688													0.0746973	0.00542276	0.0287053	2.21602	2.48216	5.28769
1.34543	0.233684	4.13004	3.33308	0.302929	4.84565	1.39171	0.0255746	2.40855														0.838995	0.594165	0.0686763	2.06758	4.20027	0.143592	1.02924	0.02334	0.0169375	3.0701													0	2.22157	0.0707299	2.60732	2.02071	0
0.0226612	1.69967	1.94435	0.560359	0	2.82194	3.26697	0.335521	0.121292														0	1.71007	0.010452	2.74257	3.03335	0.0485156	0.667062	3.04316	4.62956	6.00063													0	0.586688	3.84012	1.25862	0	1.17827
0	2.76139	2.31462	3.54366	1.06042	0.255781	0.19855	0.832669	2.87215														7.48293	0.0568269	1.48437	0.0933693	1.47331	0.238762	0.56587	1.23861	0.504462	3.61515													4.04905	0.0308746	0	1.40896	2.90028	6.0287
2.14656	0.355476	0	3.51922	3.32646	3.15788	2.21494	0.457254	1.9666														3.74677	2.92834	3.35805	0	0.176447	2.50843	4.83149	4.88421	0	0.968801													0	0.0326874	5.48668	0.319922	0	0.00949756
0	2.46587	3.38041	2.5297	3.67394	2.64214	4.14698	2.00992	1.93795														3.642	0.304209	0.977282	1.19114	2.18661	1.5001	0.304296	0.135312	0.0516546	0.34058													2.19192	0	3.13104	0	3.34727	0.542828
0.838498	0.0434204	3.54609	2.86514	0.668872	0.00428546	1.17695	1.61793	3.69027														0.0716354	2.64765	1.68238	0.240226	2.70002	0.234272	0.37241	0.347135	0.496036	0.272237													0.95197	0	3.27662	3.50907	2.14103	0.556719
4.49411	2.25125	0.40402	0	1.82921	4.32431	2.19448	0.945672	3.12538														2.95758	5.1188	0.893051	4.26423	0.327154	0.115782	5.81768	0.0946652	0.131916	2.79966													4.94317	2.94227	5.13421	0.845325	1.21987	2.27494
2.13324	1.64834	0.651614	3.04612	0.0135181	0.164247	3.9593	0	3.61778														0.411366	0.116342	2.37084	1.4007	2.79398	0.0728056	0.111787	3.58893	0.0552262	0.348998													3.76947	0	2.67475	0	0.899993	3.97209
0.00866764	1.14881	0.0134794	1.47116	3.0742	2.35594	1.53608	2.52367	2.92979														2.11184	3.92897	1.96169	0.515246	2.85675	0.251631	2.67577	2.64337	0	0.0601482													6.03074	0	0.641092	4.79513	0	2.19786
0.0329824	2.78038	0.411598	2.73577	2.31506	1.82793	0.278583	3.50145	2.65792														0.0713357	4.1482	0.325626	2.50447	8.41723	3.06225	0.339643	1.99842	1.21685	2.08332													0	3.56672	2.96573	0.0145266	2.34289	0
1.18188	0.219889	0.876703	0.990188	0.881125	6.44902	0.162725	0.0497839	0.746297														1.95914	6.99325	0.905127	0.619986	2.66206	2.92555	0.830691	5.27131	4.58021	3.43864													1.51679	0.191928	2.46365	4.34752	1.76729	2.5435
4.3999	0.0116599	0.358367	0.164195	0.997852	2.0527	0.795691	0.540406	1.57912														1.16642	3.23016	1.22996	5.14316	4.26001	0.259447	2.95072	4.07399	0	4.48269													0.652722	0.326497	0.0656877	0.127153	0.935947	5.98685
0	2.23484	0.0272509	2.37452	0.491456	2.10172	0.292652	2.14235	0.138834														3.93048	3.54685	5.68341	1.37831	5.06846	2.70294	0.603949	2.76553	2.0251	0.00527949													1.51685	4.15461	2.805	2.23614	2.91179	0.276817
0	0.0445462	2.53649	3.43734	1.53673	4.08729	1.94393	4.73512	0.00441682														3.14198	1.73762	0.27178	1.6731	2.87717	0.105218	0.209923	0.227715	1.63771	1.71392													0.95691	0.805412	0.00714632	5.43637	0	0
0.00765338	0.0624403	2.14446	5.97247	0.0667562	2.95031	0.0764938	0.611364	4.5451														0.881118	0.269276	0.843906	6.62123	0.0636775	0	3.49136	1.54239	0.151245	1.09692													6.17416	1.64582	4.9648	4.29604	0	4.76903
0	4.16001	2.18044	0.0067299	4.75213	3.64877	5.81205	0.374603	3.26116														3.31355	0.0778824	0.754134	0.0201988	2.44133	1.23174	8.10891	0.0337701	0.181308	0.334548													0.211062	1.53135	2.9084	4.14312	0.450137	0
0	0	0	0.0728516	1.92059	0.164599	3.08142	0.032081	1.10395														0.0858621	3.12544	0	7.8613	0.755763	4.17765	2.25322	7.04244	3.5183	0.139776													0	0.031289	1.3213	0.653811	0.943965	2.68217
2.26276	2.16991	2.19331	2.10229	2.08047	6.0037	0.0253732	0	1.2527														0.730782	0.697	1.01686	4.02587	3.0507	2.03016	0.0842296	0.472953	4.12557	1.10116													3.73159	0.253802	0.179108	2.19327	0	0.0137503
0.16729	0.49085	2.14193	1.60043	3.29587	2.6644	2.78836	3.6754	1.05822														2.89158	1.39879	0.726892	2.58827	0.0833502	6.28988	0.0182021	1.608	0.0124695	4.1193													2.82791	0	0	0.00732663	2.1712	4.11301
3.09021	0.00831629	0.159898	0.0360672	4.08969	1.03462	4.27813	4.39655	0														0.0426827	1.2771	0.46881	0.0742199	2.23194	0.0202632	0	0	3.44428	0													0.152968	3.34262	4.25031	0.305223	1.01648	0.661174
1.07981	0.0029593	1.74264	1.69207	3.12088	2.72754	0.635429	1.56177	7.60923														2.36403	0	0.0634286	0.681019	0.160434	1.16615	2.25777	0.166221	2.12251	2.37325													1.37388	5.49767	3.64599	2.23993	8.27416	0.0899016
0.840064	5.18378	2.03885	2.62744	0.44223	0	2.24359	4.65361	4.26917														1.25642	4.78713	2.65994	0.550392	1.68666	3.40274	0.553069	0.828423	0.591862	2.06261													3.62254	1.11326	0	1.40512	2.89924	2.33031
0.00339246	1.22334	2.9094	0.00172547	2.49673	2.56996	4.80091	0.237379	1.94947														0.712474	1.489	2.22094	0.0876622	4.95083	0.0962836	0.158984	1.15431	0.0969662	2.43432													3.8132	4.92978	1.18894	0.0524909	2.70091	2.65105
0.101251	2.20469	1.08608	5.57714	0.00211102	2.67402	0.799583	2.40524	8.06313														2.21997	1.45571	1.43821	2.43423	2.15014	1.55543	2.15409	2.1577	4.8737	0.015581													5.68088	0.00395612	0	6.48843	2.47653	0.174052
0.364951	7.91019	3.1475	0.770124	0.978646	0.308785	1.04093	5.75302	0.0798229														0.0817161	0.815491	0	4.53656	1.34502	0	5.66866	1.24465	0	4.17787													0	1.28146	0	2.96842	5.65104	3.47573
0.0720074	2.47592	0	0.00135933	3.27263	2.60982	2.93066	1.42909	2.34665														0.0147922	1.07717	0.66946	5.40018	0.0222326	0.721377	0	3.99786	0.266175	1.07399													0	1.40796	2.21784	0.0911972	2.08608	3.45345
0.31928	0	2.30197	2.26028	4.58766	3.39387	0.485568	4.43332	4.13054														0	0.293496	0	2.90969	0.12599	0.0635456	2.0742	2.61437	4.30794	2.0728													3.58547	1.02082	0.067039	2.14783	0.105148	0.855989
0	1.94821	0.512966	2.4131	3.37922	0.0706041	2.00533	1.22857	0.470785														0.737494	4.994	1.1576	1.55287	0.396557	3.29323	1.6974	2.35834	3.36289	0.243683													0	2.15877	0	3.51934	9.28171	1.60894
0.968203	0.00315737	3.69762	0.0823323	3.06122	1.58051	0.494444	1.23915	4.43236														1.04058	1.38975	1.52749	3.39526	0	1.4219	0.286305	4.73479	4.32442	4.10406													0.0795596	0.326391	4.00259	3.69234	1.89639	0.189682
3.96654	0.205725	1.53222	1.37151	0.0407968	2.26917	0.0386716	0.439734	2.09054														4.17743	3.47239	2.72554	1.94248	0	2.48214	0.0817567	3.20684	2.13059	0.928415													3.51581	1.89143	0	0	0	1.35854
0.426764	0.0111947	3.61957	2.16861	0.00108214	3.77848	0.195331	4.96165	4.65664														0.107919	2.00033	0.172724	0.201796	4.0421	0.169728	0.0386062	0.327446	4.58951	1.30178													1.93583	0	3.04744	0	5.06744	7.12377
1.27526	5.66428	3.73279	2.82828	0.948585	4.86153	0.85947	3.09699	0.00723047														0.051038	2.99631	6.64192	1.58706	2.57762	0.636364	0	2.93452	1.15056	2.39886													1.1302	0.0496981	0	1.51788	1.92624	0
0.0470687	0.0646346	0.0166258	1.43897	0.374058	2.03909	2.17524	0.949987	4.905														3.43304	4.35723	1.38122	1.01908	0.0588895	2.55391	3.07456	5.15226	0.704511														1.87832	2.40141	0	5.26183	0.525255	3.49664
0.899166	3.15857	1.62127	0.350654	0.00651017	4.41157	1.99608	3.74639	0.231429														2.33264	4.2186	0.958755	0.133863	6.04506	0.410474	0	2.46146	0														1.68942	0	2.25609	1.26178	2.74137	3.16075
0.747845	0.28577	0.0907513	1.97906	0.414593	0.614133	1.11275	3.23384	3.44787														0.0272445	1.08902	2.26566	0.186451	0.0786025	2.86591	3.50614	1.69933	0.14762														0.0685631	0.335915	2.24201	3.07314	3.06908	0.758641
2.37514	1.77583	0	0.865242	2.54364	0	3.42662	2.73956	0														2.33798	1.28146	0.63784	0.129815	0.905124	2.06786	3.97654	0.83359	3.29392														0	0	3.55318	3.06148	1.91264	0
3.759	0.122517	0.70502	0.157421	3.0432	0.0495864	1.79759	0.00531178	0														1.72977	0.0273928	4.25968	0.251384	1.16123	0.189652	0.0797854	3.70322	1.11497														0	0.676313	3.79066	0	1.70035	3.24582
0.0123227	0.291409	2.63559	0.0621574	4.53605	0.0151585	0.0754784	3.53625	3.81766														10.3389	2.98987	0.0289346	2.47413	0.0878891	0.742449	0.697034	2.97424	2.45051														0.067343	8.95829	0.183165	0.27875	0.0707622	0.0755023
3.17058	4.92093	0.00104185	3.00308	0	0.0788354	3.02979	0.78644	1.91452														0.125284	9.50307	0.35353	4.69682	0.532874	1.83669	3.14116	0	0.669354														2.01503	0	2.97097	3.74303	3.05308	0.212759
0.117098	0.631965	1.91785	3.03886	0.179926	3.63188	1.24143	2.85973	3.91137														0.0513367	0	2.94585	0.227125	1.26594	0.135852	1.44744	0	0														3.24006	4.4006	1.70611	0.287761	0.0850067	0.189511
0	0.0694377	0	0.827694	2.52629	0.881485	2.18612	1.39275	1.90777														3.65402	0.144405	0.0707836	0.0451989	2.66158	0.233251	5.27986	0.773672	1.88576														0.040847	3.01494	1.49309	4.86251	4.21866	0
0.070952	0	0.111696	3.92773	0.0428895	1.21526	0.857442	1.3138	2.99382														1.41751	0.764243	0	4.37887	0	2.45234	3.09859	3.51524	2.27559														0	3.99358	4.84403	5.0586	0	0.0507331
0.261476	3.25359	1.37327	4.73034	2.18669	1.92505	4.45103	3.15735	0.120304														1.84524	0.0508879	0.799465	2.35578	0.244352	2.18556	0.333112	2.56439	1.64617														0	6.01755	0	0	0.406574	2.82324
0.00252119	2.70044	0.110037	1.83963	2.35633	0	2.64368	0.100852	0.774766														0.190648	3.63928	3.02044	0.314925	0.624943	0	2.80199	0.0549593	1.90872														0.252797	0	0.0246831	3.82101	2.58858	1.77807
0.858398	4.12638	0	3.10348	3.83343	3.92061	0.750866	0.818687	0.0693424														0.0311454	3.23818	0.19635	4.97546	3.84916	2.3491	0	4.66813	2.42342														2.00658	6.34135	1.168	0.880039	0	2.37044
4.03927	2.03792	0.457083	0.8663	1.88182	0.552032	3.06173	0	1.15196														0.074564	2.76021	3.53328	2.44719	0.127635	0.114409	1.85226	4.70506	2.85378														7.59249	0.011959	2.8542	5.43901	2.00567	1.95921
0.0722569	0.0280983	3.65572	4.07175	1.47781	0.117815	1.81667	0.192865	3.0354														0.0493052	1.53157	0.216794	1.42145	0.032146	1.32977	0.0389226	2.0923	1.60972														0.108256	2.89218	2.79709	2.93821	0.240574	6.01028
0	0	4.19192	1.35735	2.11217	0.274114	0.830625	0.65694	1.70613														2.1944	0.0614489	0.172656	5.97083	1.33135	1.7006	2.58578	1.07197	4.9912														0.504008	1.13935	0.363872	2.90018	0	0.416747
0.317378	6.0423	0.237196	1.26144	1.69236	0.00929541	0.126358	7.08844	1.6762														0.0755748	0	0.779416	0.0364854	0.119673	5.85543	0.0472429	3.63538	0.117837														1.83245	2.30752	3.4602	3.04283	2.54902	1.06441
0.293606	1.48843	2.6826	4.32629	1.53891	4.00891	1.05406	4.39786	0.0188138														0.544746	3.98712	0.481756	0.0804691	1.42831	3.97642	4.76408	3.4857	3.19354														3.44224	0	1.86417	0.89618	2.33944	1.24967
0.0761592	0	2.62967	0.183402	0.913137	0.0967695	3.99399	1.84953	2.40045														3.18018	0.116465	3.55627	0.528405	3.47384	0.744433	0.0238619	4.6753	3.25384														1.79657	6.35149	3.51557	0	3.54454	2.23363
3.41977	2.14697	2.73605	0.277329	0	0.00881963	0.512752	2.74117															9.02661	0.100374	2.46129	1.79239	1.15676	1.26095	2.47604	3.17305	1.51029														0	0.87945	0.368733	0	0.672871	3.50029
0.161196	2.47598	0.000924164	1.19595	1.91073	0.882582	0.290986	0.85117															3.39302	3.77811	2.51876	1.90025	1.6071	0	3.36108	2.94856	1.75674														0	2.11549	0.0810204	0.866383	0	1.5744
4.13726	0.00780917	0.00312344	0.117194	2.04118	3.26157	0	1.90442															1.00316	0.258434	0.287405	0.632784	0.896286	2.15414	3.21565	0.659462	0														1.74752	2.85033	3.39428	0	0.757458	2.47168
1.1951	2.16049	0.191755	2.76083	0.0318178	2.27465	0.0893606	0.1079															3.46034	2.21262	2.03628	0.122305	3.68667	1.68972	2.53491	0.363657	0.938045														2.66054	5.53458	6.48389	0.0460286	4.61106	4.11871
9.62477	0.75567	1.90476	0.525876	1.87661	1.70325	0.402375	2.17497															0.0924283	2.87231	2.76676	0.166921	2.50349	2.43711	5.45841	1.04583	1.23056														0	0	2.05231	0.751954	2.39443	2.8436
4.6428	3.17782	0.317621	2.11532	1.99658	2.99781	4.60973	3.69283															3.01258	0.663108	2.69611	0.0610291	0.100785	3.23141	4.65733	4.18024	3.85728														1.62681	3.09518	2.03049	4.9016	3.81497	0.0339519
0.0359721	3.53588	3.95546	0.0154811	0.000817471	2.99044	1.44224	3.14171															2.06042	0.102855	1.64453	3.38676	0.891585	1.49172	2.09349	3.42409	0.364831														1.38226	0	0	4.08258	4.50024	4.90473
0.0469132	3.61433	0.00656757	1.274	0.860389	2.42514	4.76784	0.94243															1.68373	0.123678	0.546605	4.18849	1.29452	2.73861	1.5515	0.135944	2.07161														0.0498039	2.09533	2.93833	4.57882	0	2.89316
1.33925	3.2627	0.682807	5.94806	0.676102	0.0353629	1.09634	0.96315															4.85564	4.85359	2.0751	3.1601	3.29105	0.362957	0.943321	3.02793	0.429256														0	0	0.972865	2.79489	0.0432983	2.67601
2.05306	0.0225711	2.01304	3.87699	0.00645225	1.02629	0.200297	5.90371															2.36104	1.30587	0.066578	0.12713	3.85733	1.53555	2.69529	0.221202	5.35821														5.59872	0.543966	4.84619	3.62333	0	2.60612
0	1.60777	0	2.51137	0.172884	2.34826	0.360482	7.29451															0	1.95367	0.0375086	1.31558	2.27958	2.95117	4.53001	0.132916	4.54657														2.08638	1.88995	1.50601	5.29029	2.204	4.30356
2.811	2.75008	1.61249	3.63183	4.60886	0.00810617	0.00434523	3.97719															6.68297	1.55331	3.2315	1.50378	3.61809	0.0867196	3.64177	0.0964637	0.423488														0.427541	0	3.9837	5.71045	5.26501	0
0.130125	0.80277	1.63044	0.292393	0.00698868	2.96951	3.84469	2.76639															3.45412	4.49662	2.06465	0.0600238	1.93235	0.0406307	1.45985	0.0998075	0.588489														0.060918	1.92193	2.20206	0	1.91537	3.22839
0.0629193	1.81063	5.06643	2.61311	2.90475	3.12222	1.6599	0.130996															2.36312	3.41056	3.69665	0	1.92151	0.356755	4.45108	2.44368	2.98274														2.32696	0	8.53783	0.787292	2.76685	0.727162
2.23626	1.55668	0.120866	0.541301	0.916613	1.83678	2.15095	1.72361															0.137167	4.21466	2.00683	0.993116	0.832745	1.02998	0.780479	0.233222	0														0	0	10.6525	0.0213359	2.02858	0.719284
0.0519998	0.0984779	1.07307	3.68449	0.217975	0.79537	5.57109	1.45406															3.19886	0.144808	0.0521269	1.10393	3.46695	0.0712095	2.71791	1.63113	0.905876														1.09549	0.354616	0.0146889	2.66888	0	0.384883
1.01903	0.712894	1.53729	1.81542	8.45433	2.01103	1.69574	0															0.165081	0.0965934	2.19189	2.11468	0.118955	0.0680978	0.116972	0.792313	0.104317														4.17596	2.54699	1.40746	0.635485	1.06249	2.99734
4.73013	0.0557563	0.467404	0.0197784	2.98545	0	1.02259	2.54679															2.23258	0.433389	0.647982	2.84603	0.176573	1.87677	0.925835	0.0925262	7.47993														1.3338	3.31654	1.26364	0	0.0521365	2.04724
0	0.0853436	0.195897	0.649099	2.98557	1.51947	0.00544924	0.405383															3.52229	1.36022	1.00658	2.6183	1.63178	0.532481	2.49838	4.1193	4.77926														2.49122	3.07396	2.82113	2.01729	0.290775	1.96156
0.649183	2.39507	3.05572	0.0586096	1.95194	0.0923062	1.92204	0															0.00354809	0.0730019	0	0.359953	0.0464411	1.21225	3.63	2.8329	3.73854														0.0804855	3.01202	0.857423	2.8867	1.84092	2.12453
2.02283	1.36931	1.63279	0.127383	2.9101	1.01743	2.68875	0.0427223															0	0.169728	0.161419	0.165868	0.4817	2.6007	0.126772	7.5383	3.66977														4.15286	5.09952	3.81337	0.0827773	2.50338	0.00670534
1.93715	2.73134	3.48234	4.00084	1.67067	2.97758	0.527168	1.07046															0.028029	0.0657036	2.86487	0.18874	0.255947	2.40107	1.65593	0.136551	5.45608														5.78053	3.72428	8.14972	0	3.82564	4.74674
0.474874	2.83181	3.23932	0.0662079	0.583285	0.532282	0.00777454	2.88192															0.780828	0.296879	0.795804	0.449714	0.172991	3.24466	2.85121	5.31486	0.0953246														1.92595	0	2.81197	1.33766	3.64409	5.67609
2.41545	4.55869	3.51922	2.57435	0.518129	3.84784	0.10731	0															0.103689	3.91756	0.351741	2.08757	0.0821691	2.95289	3.22663	2.4325	0.0448318														4.48106	1.9228	1.10058	0	0.208282	2.8139
0.22816	4.11189	0.118622	3.1234	1.71347	1.80504	0.817555	4.68582															4.82758	2.38049	3.69832	0.802441	0.156364	4.15009	0.0522155	2.71216	4.41088														1.05241	0	3.49495	6.49331	2.15439	1.20577
3.17079	0	1.43298	0.191727	0.0635929	0.0675162	2.0435	0.911001															0.372516	3.65265	2.87679	1.91159	6.23032	0.0406174	2.94585	0.0603123	1.30912														3.76423	0.64374	4.19236	0	0.596404	2.58975
5.10388	1.34363	2.0602	0.00578187	1.12908	3.46351	1.54369	3.38253															13.2103	0.161187	2.07286	0.0716332	3.67142	4.00959	4.57243	3.42886	1.59091														1.65636	0	0.03066	0.0401068	0.770894	0
2.6028	0.284384	1.68689	0	3.24554	2.63785	1.80295	2.13169															1.20122	0.116586	2.15904	4.21429	3.37954	3.22414	2.60095	0.0974634	0.566554														4.50186	1.81929	5.71776	1.87009	0.106816	0
0.799582	2.77498	2.32776	0.979485	2.9883	4.25624	0.992625	0															3.65311	6.34469	1.32603	1.18925	3.74997	3.32868	1.33928	1.98037	0.123707														0.536426	0.0585928	6.21259	0	0.73901	0.977072
0	0.000896963	2.53564	0.807574	2.42407	0.394624	0.0605317	2.35918															3.61115	1.24008	0.248734	0.143144	2.19302	5.11112	3.91729	3.05108	3.2409														0	0.108269	0.607405	0.0191092	2.17396	0.976248
1.95142	1.70153	2.55339	2.41722	0.489351	0.433771	0.000879368	0.042881															0	3.50959	0.109661	1.14108	0	4.0415	4.45274	0.184953	0.062978														1.61473	0	0	0	0.147387	0
2.17448	1.21183	3.60396	0.0073825	2.42699	0.4012	1.74774	0															0.889067	0	3.77862	2.3766	3.57703	0.153446	0.0823146	0.0398707	0.320274														2.8228	7.34219	0	0	0	0.172549
1.55838	3.73461	0.0636115	0.305614	0.00485913	3.22701	2.67034	0.18797															2.90228	0.786297	0.0738914	0.0171864	2.24987	0.0767992	0	0.0660092	1.65097														0.712438	2.7284	0.576865	1.02919	1.93922	2.97853
0.0245378	0.00809527	1.54239	3.36507	2.25738	0	0	0.0590237															2.22812	1.66862	0.070609	0.0685222	1.08184	2.36327	0.0908749	3.43642	0.030412														0	2.70517	0	0	0	0.0761542
1.73718	0.52386	2.16505	3.29756	2.69337	1.79295	1.62014	1.36234															5.30338	0.0319608	1.84953	0	2.80601	4.21833	1.57609	0.341426	0														1.75928	0	3.66736	0.0144449	1.01357	4.05776
1.89968	2.93144	0.961119	2.07337	4.63917	3.09503	0.535097	1.51549															0.384831	2.83708	1.999	0.466065	1.77502	0.413928	0.353851	1.99337	0.128476														2.44551	0.939402	3.15322	0	1.54404	6.92347
0.0169983	0	1.83317	0.320277	0.0170443	2.12095	0	0.00281962															3.77973	1.71784	2.22802	0	0.930205	2.91891	1.68413	0	3.13092														0	4.47504	0.227172	0.341715	0	0.0846477
0.0632865	0	0.682885	2.66139	2.76223	0	0.487391	2.03101															0	0	0.124301	0.447064	0.479309	0.532198	1.62843	0.0509674	3.91868														0.134172	4.05904	3.79728	1.55885	0.84715	4.85622
4.19739	2.89327	3.03067	1.56764	2.94738	2.83794	0.769524	3.15473															0.657589	0.108434	0.393921	3.8052	3.6577	0	0.629894	3.36125	0.0482073														0.0551643	0	0.0234978	0	1.95229	0
0	0.170242	0.0525864	0.0108974	0.0212834	2.12484	2.91347	5.27551															1.47168	1.76988	1.67228	0	1.33638	2.66056	0.0283595	6.45129	1.28395														0	0	1.85096	2.18679	4.554	1.95527
1.02425	2.28508	0.595156	2.54743	2.85946	0.0171445	3.84545	0															2.69219	3.22201	1.78571	3.49288	0.507102	2.76775	0.21352	0	1.90437														0	0.425738	7.71008	0	3.14655	0.224517
1.83327	1.33746	1.80911	0	2.74913	0.609471	1.23606	2.7693															1.63378	0.967265	0.161675	3.09823	4.72819	1.00965	2.12117	0.209365	0.130709														0	0.130182	6.37912	0.50927	3.46444	0.820504
0	1.11305	0.564563	3.26222	0.0552911	6.61716	0.48216	1.82894															0.396712	3.6074	0	1.76893	2.90305	0.047945	0.905622	5.31899	2.7103														0	0.450941	0.853814	3.991	4.03586	4.98693
0.00333497	3.85811	0.035239	3.85707	0.28819	3.88243	3.73166	0.0280399															4.38959	2.98874	3.77425	3.66001	0.384099	8.72967	3.63608	1.44452	2.25025														0	2.44091	2.45767	1.16525	3.46152	2.94375
0	2.04488	1.15224	0	0.0678475	4.0717	2.07162	0.424053															0.0830992	3.00782	0.161172	1.55289	0	1.32852	4.08781	0.109605	0.368576														0.422933	0.032794	0.891171	1.30681	0.327867	2.15821
0	3.47098	2.70463	3.15988	1.90959	4.62882	0.156246	0.265595															0.341375	0.251289	2.55084	0.529115	3.11424	1.9137	0.933885	1.56168	0.0587119														2.13838	0	0	3.91716	0.135763	0
0.00278905	0.544369	1.67481	0.075089	1.65328	3.56717	3.34417	2.69341															1.37995	2.85025	0.214404	4.45514	2.6373	4.70294	0.267345	0.245624	1.40905														2.82566	0.86454	0	0	4.3888	1.98836
0.0971267	0.00172177	2.23509	0.0124369	3.17115	1.55774	7.64483	1.81594															0.0801959	0.781867	0	2.47774	0.731821	1.28209	2.47233	0	0.765896														0	0.032686	1.88016	5.81223	0.472992	6.12774
0	1.23117	2.82078	4.10303	2.19016	0.897732	0.208388	2.58597															0.397555	0	2.35996	2.3666	1.73997	0.175861	0.408908	0	2.37491														5.38347	0.105506	0.205697	4.05918	0.393111	0.318333
0.193391	1.65865	0.633273	2.10662	0	0.131743	2.77239	4.00444															1.50027	5.37187	1.83345	0.0098376	5.60053	3.2585	0.779014	2.77991	5.11479														3.77811	1.96652	0	0.0561691	0	3.58946
4.56455	2.69162	0	0.459334	0.844045	0.147592	4.11566	3.25588															2.90174	1.67513	0.060254	4.88327	2.8797	2.51843	3.27084	1.62377	2.40457														0.59639	1.1235	0.139131	1.60755	0.58447	2.07809
0.243337	1.14959	0.00609124	1.26647	0.151517	0.00144842	8.0318	3.80759															0.360561	3.39128	3.56826	1.1795	0.222958	0.230026	0.241616	1.12136	0.0409036														5.21779	0.0752471	0.586115	0.00918414	3.08611	3.17625
0	1.76809	0.2023	2.81107	0.109694	3.8278	0.755278	2.92986															3.46153	3.89031	0.110347	1.74561	0	3.69492	0.0870106	0.852398	2.70245														1.21751	2.27897	2.38508	2.71384	3.36222	2.43397
0.167731	2.56238	3.75517	1.50054	3.1036	0.010522	2.553	2.69207															0.0388264	3.54147	5.51413	0.977295	1.96238	3.15821	4.07661	2.67144	0.0565295														0	0.835228	3.86071	1.22409	0.966505	0.097478
0.0689491	0.382621	2.07853	0	2.22238	0.644778	0.562397	2.46767															1.92184	0	0	3.47728	1.9076	0.140883	0.096968	0	3.62651														0.0155869	2.98174	0.965824	0.00753461	0.00614475	0.046125
0.496516	2.5521	0	0.0827965	0.0355409	0.097351	3.97837	0.268741															0.721136	0.0526713	0.583357	2.50264	0.295221	1.88071	0.665361	0.387947	0.0618641														3.42454	1.08562	3.68369	0	2.268	0
1.67961	3.18495	0.317337	1.62298	4.03489	0.841985	6.99439	0.698169															0.395847	0.126093	2.9879	2.73657	2.97854	0.597595	0	0.38129	0.206576														0	0.678692	2.34697	2.9352	0.0122391	2.23515
0.498643	2.37134	0.000867798	0.00538849	1.97083	2.09216	3.89634	0.0455146															3.65822	0.0787854	5.42857	0.139522	0.86676	1.40123	2.06539	4.68834	1.21396														0.311434	0.168749	0.576441	3.82398	0	0.731799
0.00445387	0	2.03357	3.77131	3.20048	3.49313	8.17779	0.093067															0.0213214	0.221272	3.54832	2.53617	1.31158	0.292536	1.13959	5.12585	0.222241														0.809115	0	0.218445	1.54894	4.29369	3.54057
7.44396	1.04544	0.527429	5.1219	1.41594	1.60246	2.15122	2.51683															4.55179	0.062074	0.0804883	4.76056	0.0811089	1.71981	3.03116	1.70507	0.0533557														2.96341	0	3.3619	0.437295	0.396459	0.802835
0	0	5.6776	0.0720021	0.0483112	4.06367	0.867293	2.32741															3.05761	0	0	0.93283	2.2605	0.223263	0	1.58357	2.69433														4.07084	0.755013	0	2.91789	0	0.978612
0.280033	3.47569	2.65147	0.0873845	0.0577007	2.64642	2.58334	3.19286															2.85697	0.749997	4.57268	3.18105	0.831663	3.49534	1.27432	0.22372	2.63791														0.0380729	2.18409	3.6159	1.95801	1.67007	1.67411
0.109362	0.528681	0.017947	1.68189	4.50956	2.43046	2.38422	1.21733															0.0310223	0.0672405	3.8058	0	1.48431	0.164612	1.12757	0	0														0.0256615	4.60947	1.99095	0	3.31997	0.709205
0	1.7199	1.70298	0.854483	3.38854	1.78988	2.20032	3.17155															0.189799	1.93885	0.332941	2.64012	0.0931152	0.0281342	4.94425	0.202103	3.22256														0	3.41301	1.40259	0.0415758	2.57802	3.24313
0.46303	3.23561	0	0.00283995	0.0774644	2.56567	2.04607	0.0186975															2.26607	2.44206	1.99148	2.0225	2.96091	2.23728	0.141958	0.529749	6.84987														0	2.39523	2.06975	5.03335	0.334236	0.0258199
5.6573	0	1.45716	0.0586741	0	0.00452331	0.0436154	2.76459															2.29667	2.08899	4.43743	3.29853	0.704584	5.02472	1.0149	3.25604	3.67735														0	0.755276	3.47915	4.02888	1.0885	0.0123225
0.0669153	4.09739	3.35076	1.73329	1.08984	2.6796	0.0124009	5.21167															1.01929	1.79075	0.537468	5.54221	1.31372	0	2.91505	0.173503	4.04452														2.66843	8.05722	0.0498036	0.615675	2.97176	2.95906
0.258274	2.63712	0.00521688	1.05181	0.923319	3.40175	2.44868	1.6049															1.95673	0.326862	2.18517	5.80885	3.18583	0.28343	0.374421	0.336499	0.483385														4.18866	0.391882	4.15218	5.00346	0	5.20201
0.0315581	0	0.15621	0.0444667	0.240708	2.21514	0.42039	0.0127913															1.74541	1.34308	1.29286	0.200916	8.74002	0.49628	3.49753	0	1.82127														0.27334	0.916022	0.581995	3.0231	3.10647	0.0344691
2.06015	0	4.52287	0.0857389	1.11255	1.81891	0.026557	5.55127															1.30273	5.01897	1.99265	0.412291	0.155604	0.136913	1.6539	2.84803	4.64236														1.38295	1.59751	3.78041	0.826697	4.54524	0
0.416958	3.31059	1.68949	5.00033	4.17773	3.2189	0.969268	0.771951															4.97365	3.1742	0	1.11066	0.184047	0.0945626	3.32222	3.26959	0.0286695														2.91693	2.28244	0	0.0104603	2.98412	1.76732
0.436938	0.202824	6.79207	0	3.00623	2.63421	0.035688	0.265006															0.0575047	4.53404	0.219812	4.71823	0.0214639	1.03336	0.645626	0.0654544	7.62377														6.38085	0.13624	0.771995	2.17839	0.0430566	0.875646
0.53049	1.58317	0.674823	3.01621	1.46211	0.028711	0.560434	3.29255															1.04033	0.11566	0.796211	0.610347	0.229295	2.22481	2.7642	0.543973	1.75041														0	0.0341037	0.371217	4.06915	0	3.53645
1.32716	3.75332	0.108038	0.403496	0.880604	1.54295	5.14816	1.58168															2.26516	0.0752245	0.315321	0.139443	3.14228	3.50302	2.06628	1.0071	0.232181														1.13834	0.0316239	2.6858	0.066573	3.97214	2.91205
0.738815	2.62391	0.0269676	0	1.42013	1.01031	0.00555882	2.88936															4.03646	1.40459	4.69386	0.849665	0	4.41054	1.67761	3.51062	2.05047														1.58953	0.0596947	0	0	2.86375	0.201055
1.94391	0.00130884	0.0308487	0	4.07954	1.31619	0.201614	1.37638															0.171311	2.23611	3.07102	0.246328	0	0.0966074	4.03852	2.11908	3.74785														3.82608	6.12738	3.36002	2.64476	0.0143225	4.74492
0.0128102	6.20743	1.04449	2.39174	0	1.51128	0.156712	0.0655846															0.057745	5.1113	0.268996	0.0988762	3.1795	2.42905	4.32945	1.99197	1.64906														0.0274834	1.93337	0.134226	7.13525	4.22657	3.54611
3.30436	0.0254166	4.53898	0.130265	0.485609	0.0185761	0.0843685	0.278651															0.0837239	2.89228	0.928997	2.84813	0.331353	0.330694	0.151544	1.17275	0.160037														1.14038	4.41537	4.03734	1.32478	1.94555	0.164144
2.51231	1.80418	2.48018	0.0439178	0	4.93281	4.15286	5.02213															0	4.5339	3.91003	2.06539	1.36441	0.146786	2.42519	3.95145	1.78001														5.28118	2.38874	2.10182	5.73653	2.67827	0
0	1.06848	2.92665	3.84742	4.19767	2.06295	0.0025163	0.00182623															2.79472	0.632755	2.19346	0	4.02864	1.40357	3.35528	0.0610384	1.37752														1.85885	0	0.036625	3.45683	5.01482	1.9592
2.15559	0.00540779	0	0.784434	4.64433	0.45004	2.38009	3.90339															1.64919	2.9401	0.208323	4.62443	0.196894	0.451705	3.50025	2.74598	2.63417														3.91864	0	3.08889	0.396244	0	7.99638
0.196196	0	3.16769	0.729678	0.0143637	0.20398	0.393833	0															0.0556946	6.20384	0.158014	0.641417	0.140744	0	0.435378	2.20941	1.22693														1.35616	0.519996	0.697384	0.148046	2.90019	3.2582
0.0273996	1.21585	1.82114	0.343291	0.781857	2.82514	2.48048	0.614759															1.13237	0.163891	3.54895	3.7308	0	4.56232	2.60037	2.7054	0														0.446009	1.18704	3.25043	0.283086	0.472714	3.42793
0.962034	2.83744	0.664401	2.61156	2.07012	2.32184	0.70615	4.85139															0.0902177	0.974533	0.177272	0.188311	2.78683	0.406926	3.69912	3.05253	3.77264														3.53369	1.68379	4.16795	3.95548	2.25341	0.866336
3.09224	0.118662	2.43688	3.04574	3.7365	0.712768	2.89523	2.40448															0	2.24436	0.654648	1.4586	1.04266	1.86005	1.15662	0.0351669	4.61018														0	5.57715	1.46626	3.51437	0.0784963	0.00940871
1.03649	1.42855	8.03489	0.147731	3.28402	4.29841	1.04505	0.0138602															0.516869	1.28517	1.93218	0.902541	0.025608	3.09002	0	0	3.53319														9.22564	0.355063	0	6.6735	3.62322	0
5.57662	0.0417608	0.0217406	3.46131	3.66746	4.61323	6.05051	0															3.11757	0.0701117	1.92928	0	0.679808	0.139263	5.03329	1.14987	0.030412														0	6.39352	0	0	0.0155165	0
5.0146	3.19669	3.54311	1.91006	4.0764	1.08193	1.92546	0.304617															0.207842	0.553381	1.36886	3.80708	0.0353548	0	0.927054	0.470967	3.17661														0	5.78832	0	1.79247	3.38765	0.94407
3.47006	0.871625	2.90378	0.770281	0.0189809	3.68485	5.49469	1.55286															1.7257	3.32345	0.388412	2.71991	2.86235	0.295285	0.202482	4.27804	1.19466														2.77105	4.74726	3.87291	0	6.09413	0
5.61664	1.7348	2.08051	0.151661	1.18202	0	2.40064	2.29333															0.0396985	0.1702	4.09441	2.69594	1.99582	2.8776	0.756921	4.89829	0.198168														1.27659	1.965	4.25052	0	1.16809	0.1661
0.819267	4.56154	1.90286	2.62919	0	3.01564	2.2337	3.51236															0.911465	0.0788532	3.01605	1.13329	5.74863	0.0278674	0.208119	0.303549	4.33127														2.94606	0.00759356	0	3.11654	3.93286	1.314
3.88851	3.69585	0	0.766172	2.60846	5.42102	1.77588	3.99462															3.79546	0.252897	1.65736	2.27891	2.69777	4.22208	4.89227	5.50579	2.22819														0.207896	0	1.96573	3.02719	0	2.70463
0	0.430578	0	4.84625	0.0075868	2.74979	3.66972	0															0	0.228795	3.54453	0.133862	3.47254	4.78105	2.90842	2.25597	2.55998														1.95622	0.156515	0	2.18548	3.56608	4.23291
2.31758	0.160913	0.986896	0.459248	0.0760719	1.93902	4.89952	0.196951															0	0.770985	3.17248	0.163689	0.522842	2.83157	0.726475	0.586755	0														0.309597	3.51454	2.97156	3.74969	0.473641	5.69772
3.572	0.0666695	0.151716	0.0375405	1.71166	0.666818	2.00346	0															0.741324	0.396588	0.330931	3.5388	0.651573	0.834147	2.04488	0.330232	1.52485														1.646	3.74342	0	4.74861	3.15173	2.86511
0.819811	0.027386	1.6499	1.77776	6.52916	1.3692	0.116037	2.32082															0.0366485	2.34573	1.80658	4.43722	0.204023	2.27993	3.92669	0.117602	1.6529														3.29133	2.8547	2.09071	0	2.77193	0.0297918
0.00180983	3.13638	3.07433	3.72292	0.411569	1.41525	2.76378	2.10961															1.34382	2.10479	0.0857627	2.03707	1.29433	3.69971	2.20139	0.372745	1.38092														1.20245	0	9.85504	0.0267771	7.57542	0
1.94359	0.320843	2.06305	7.7254	0.995379	0.343317	0.27967	1.98284															3.33091	4.06565	1.84694	3.98037	0	2.84395	4.81844	5.43815	3.80697														0.778914	0	0	1.69754	0.525696	0.187868
0.289822	1.217	4.52855	0.0121377	1.45894	0.939403	0.152108	1.60399															0.0635898	0.0686141	0.0308326	0.372048	0.0174928	2.54143	2.27001	0.691852	3.33292														0.700209	0.521438	5.31262	2.18888	0.258263	2.66672
0.08755	5.63827	0.00241062	1.414	2.54411	2.97544	0.812841	0.656193															3.5348	4.93852	2.52219	6.07171	0.446828	0.454188	2.51701	0	4.79458														2.09932	0	3.144	0.241484	8.47979	0
0.00554636	4.94761	0.151822	4.43748	2.42019	0.187784	3.87648	3.13001															0.853695	3.31894	0.262545	2.17994	0.721566	2.9509	0.11407	0.144972	3.51747														0.0108894	0.448417	4.54293	2.92576	3.58301	0.0189335
2.40559	0	0.00581346	0	6.54546	2.31549	0.0483287	0.265504															3.90699	7.64811	2.67468	3.11309	1.04171	1.21483	1.00273	0.558275	0.144392														4.15172	0.38128	0	2.31558	0	3.33142
1.52221	5.75827	3.98782	0.250707	0.111248	4.84426	1.76291	2.71291															4.51042	0.252056	0.648428	1.22647	3.90382	2.04472	2.65295	0.186264	0.102884														4.19991	1.23101	0.854015	0	0	0
0.505534	1.34285	3.48131	0.355022	4.72172	4.15508	0.0417641	0.622871															1.85842	0.158459	1.19435	2.02197	1.36417	6.26376	3.44323	0.00802729	2.76275														1.90072	0.694963	3.16739	2.85523	4.42954	2.3419
2.88948	6.25158	2.50793	1.33519	0.388511	0.434378	0.151576	4.82064															1.87136	0.108032	3.71377	2.91258	4.10577	0.331378	3.7544	0.0663024	0.304318														1.92939	1.25541	1.51091	0.394784	0.498874	3.33743
0.927101	0.0452193	1.56318	2.41471	2.03252	0.150292	4.15949	2.79266															3.66921	4.06854	3.39539	0.104101	2.4162	0.515903	1.72578	2.06707	0.394324														5.7028	0.393404	3.5153	0	0.0102845	3.3343
1.25977	0	3.87062	2.61614	0.405691	0.0234992	0.136577	0.67495															3.81049	0.187296	2.26632	3.59317	3.34519	0.0565112	4.38895	2.99618	1.33457														0.748521	0.138831	0	0.396256	1.59399	2.48426
0.00870819	2.00321	2.18923	3.89082	0.199963	0.00883104	2.85784	4.39725															3.24004	0.414969	0.188158	1.024	1.74067	0.0722458	0.556677	0.240231	1.02251														0	1.06177	0	1.69678	0.127591	1.53327
0.264198	2.50833	2.57955	0.85738	0.23432	3.71873	0.999613	1.70468															2.18899	1.9179	0.130417	3.17683	0.0703015	5.29742	0.180289	1.62102	3.35895														0	3.5876	4.01771	1.16737	0	1.83155
0	1.70436	1.70922	0.779568	0.249789	4.04212	1.83471	2.07477															0.0995571	3.04682	6.93256	8.9305	1.04492	3.59847	2.07925	5.49236	3.77194														1.97824	0.35239	0	0.84332	0	0.316826
1.72286	0.969131	0	1.14675	2.27359	2.92939	5.43099	1.16572															3.54147	2.86354	3.13119	1.87662	3.04637	0.0336776	2.225	0	0.729298														0.252931	0.0122591	6.27151	0.0675426	1.90373	0
0.217695	0.232465	1.15968	2.16595	0.741617	1.53229	0	0.00391299															0.0166635	1.99599	0.174402	0.398907	2.13298	2.67445	0.943388	0.0104684	0.192813														4.72325	0.309803	0	0.151347	0.660395	0.110543
1.70532	1.76622	0.49895	0.0296119	0.0103421	3.3823	0.135466	2.51799															4.47468	1.68351	2.68497	0.951678	2.23107	3.24646	3.38101	2.36578	0.567969														6.11059	0.911053	0.202056	0.145118	2.39974	3.01088
0.822334	6.43452	1.61741	0.00235123	0.0155321	0.929505	0.0430591	1.90422															4.47089	0.610381	0.259597	1.31214	4.62872	0	0.0567588	0	0.136568														0	0.119317	0.345658	0	2.6966	2.96495
3.67207	0.0308263	0.112614	2.53695	0.00159269	0.540324	1.34603	1.46028															0.16419	0.163977	5.47319	0.158779	0.457489	0.0894468	0.875505	0.291605	0														0	0.0558572	0.0437828	3.55046	4.06132	0.222628
2.2473	0.787146	4.8239	0.0758402	0	2.93456	0.776065	0.016516															0.142143	2.4743	2.33932	1.07074	2.0302e-07	1.69744	0.0628308	1.99601	0.105627														0.479069	0	3.85992	5.21579	0.752399	5.87888
2.61456	0	2.18786	2.10053	0	0.440158	4.96616	0.0071771															3.29026	1.58249	0.977811	0.0364186	3.16484	0.902427	4.46144	2.74605	0.319236														2.53214	1.13145	0	3.05338	0.0355595	0.574666
3.31088	2.37269	0.2279	1.1978	0.0490998	0.97472	5.35203	1.6															0.683857	2.67489	9.56917	5.48504	0.135276	1.89324	0.343088	2.28345	3.18458														0	0.249399	3.30483	1.55489	1.10303	3.56019
0.589794	0.129084	2.18161	5.80048	3.3213	1.96475	3.24579	0.192138															0.0387863	4.08874	0.0373062	2.72024	3.98002	0	0.784671	2.9373	3.14901														2.26957	3.59589	0.882007	2.75118	5.26461	1.80492
2.32916	0.574296	0.522782	4.41485	1.6131	0.152962	4.2283	2.92999															2.15464	4.78126	0.0751212	2.93454	1.56285	0.318895	2.2344	2.46994	3.3227														0	1.46326	3.30644	2.26769	3.85812	2.48346
0.00151248	3.87199	0.0126351	0.00314328	2.9135	0.0156462	2.32205	1.22631															2.46554	1.29674	0.948167	3.39471	0	0.15435	1.59879	0.0390735	1.91661														2.7763	0.0079617	2.25307	2.39484	2.50929	2.50725
0.412568	3.37536	3.0775	1.14621	3.61188	3.18773	0.580172	2.93035															5.68165	1.91749	0.2204	0.869257	0.131799	1.88645	0.71849	0.0730554	2.58779														0.581987	0	0	0.730775	1.33228	4.45225
1.33035	0.248574	0.296658	3.81752	0.0721754	3.22884	1.48567	0.160558															1.22513	4.61416	0.326811	0	0	1.39639	3.23764	1.06876	3.07429														3.71436	0.808619	2.51908	3.43498	0.01073	3.89003
0.740843	1.73511	1.35512	3.94007	2.04381	1.92589	4.1628	2.6306															4.12916	2.13273	0.191406	0	1.97321	3.50725	0.169114	0.0396874															0.908634	0	5.18936	2.66482	0.327307	0.177372
1.13497	1.54035	1.98509	1.78354	0.253988	0.268732	3.64319	4.40083															0.458713	0.0189687	2.33358	3.23383	1.31563	3.81525	3.05044	0.91268															2.99737	0.304827	3.85396	0	0	1.82954
2.17047	0.0551457	2.1357	2.30768	0.0516867	2.96422	4.43785	0.29225															0	0.272036	0.0865424	0.534466	2.582	0.137568	4.03457	0.184145															2.68334	1.43182	0.580264	0.952306	3.27319	1.66637
2.59341	1.36792	2.32242	0.467524	0.0159321	0.392699	0.0373133	1.82866															0.121901	2.82811	0	0.0486649	0.248187	0.169984	4.27206	10.2262															0	0.374735	3.07831	1.58017	6.59589	5.39157
2.35728	3.09177	5.15464	0.0111623	0.729365	0.151637	3.25528	0.946878															1.26532	0.402364	0.226595	0.150693	0.0924834	1.04748	2.04395	3.49012															0	4.4905	2.40438	6.37382	0	3.88254
0.454123	0.00432864	0.0573622	0.179438	3.49166	3.75482	0.0571823	0															2.35883	3.46691	2.29566	1.60775	0.310038	3.79178	5.65152	3.12824															0	2.33971	0	0	0	3.58982
7.3582	1.32274	6.3034	2.95341	1.46191	1.13236	1.23023	0.112578															1.05849	0.617848	0.0807061	5.61389	0.615814	0.024049	1.53394	0.0264376															2.8742	0	0.0155059	3.35759	5.4903	0.902744
4.23211	3.23044	0	1.19326	1.67872	1.74205	0.00950514	4.71246															2.69477	2.33714	0	0.0661491	1.09178	7.31382	2.63089	1.59957															2.03964	0.742614	2.21087	0.129658	3.87185	0
1.4009	1.85947	1.73661	0	3.05661	0.740679	3.49172	1.30585															0.0895382	3.37547	0	3.1104	2.14258	1.28124	1.62794	2.91712															0.202446	1.0706	0.108349	4.10842	4.52219	0
0	0.479814	0.0190018	0	3.43377	3.76915	3.71168	2.73151															0.0583961	2.37627	5.10241	0.747223	0.0912175	1.21677	0	2.5243															2.46316	2.62109	3.99514	4.02474	1.83685	1.77387
0.0402594	2.0488	0.0125217	1.82795	2.30971	1.1579	0.054241	1.6577															0.2011	0.349606	0.0411844	8.0533	0.941929	0	0	2.25719															0.00340683	0	0.785359	1.87606	3.63404	0
4.11365	1.21404	1.30358	0.0402192	3.25033	5.28151	6.70072	2.04761															1.48118	0.0841284	1.42811	0.168614	1.65314	1.40099	0.713742	0.00527949															2.76754	3.4781	0.055267	0.150227	1.23251	0.415725
0.325722	0	0.661349	1.82825	2.05682	0.911529	3.85388	1.37578															2.62687	0.646393	2.37543	1.78406	0.516475	2.33487	3.35283	0.840665															1.70242	0.348729	2.10864	1.45131	0	3.61175
3.66398	0.0507387	2.63648	1.51356	2.45292	3.99017	2.78272	3.12043															0.0756407	2.77747	3.06161	1.43239	3.03519	1.97932	1.6853	2.16129															2.16555	0.151807	7.36984	2.78229	0.317949	0
3.65756	0.62247	2.72619	0.085115	2.77899	3.28879	3.23963	4.26599															4.32727	3.43049	2.63371	2.53581	0.252934	4.01494	2.57231	5.88083															0.0552176	0.1369	0.188357	0	2.86416	7.0329
3.18261	0.210575	2.50192	3.86612	1.44752	0.033363	0.0234087	1.78228															0.0179855	1.90177	0.320317	1.77612	0.133445	0.761751	2.24922	2.47392															0	1.63329	2.92706	1.80671	0.0409522	0.0273265
0.00766629	2.18636	1.68138	1.18823	1.04145	0.0304312	0.24958	0.0720947															2.22149	3.14419	0.107919	3.14351	0.109335	6.69067	4.14343	0.0289881															1.34313	0	0.0310148	1.87344	2.53351	4.87884
0.464797	1.66576	1.4216	1.36658	0.97321	0.140045	4.26522	0.91318															0	4.06691	0.464582	0.0781921	0.767947	0.634819	0.778491	2.52226															0	3.73235	1.49779	2.4724	3.60109	5.71053
0.00577429	3.91301	0.891561	1.14174	1.43475	0.763337	3.02719	4.44569															0.263955	0	1.19806	0.0885923	0.549756	3.33787	2.99535	0.769742															4.4682	1.46425	2.29106	3.4465	2.43921	0.413092
0.18394	3.77473	2.37507	1.0479	4.51775	0.337084	0.125523	3.30391															2.52117	2.52562	0	0	0.0561878	2.6107	2.38346	0.297565															1.21201	0.0619723	5.95048	0	0.663961	1.51466
1.12638	0.679462	0	1.63763	1.791	0	3.56033	0.0371957															0	3.36763	0.0704366	0.673356	1.48915	3.35745	2.02912	0															5.73028	0.0868662	3.64434	5.23637	1.84269	3.58099
1.33985	4.51262	5.41171	0.796272	0.00579564	1.81701	1.00615	3.75023															5.58363	3.26315	3.1194	2.40404	2.59571	2.31888	2.37409	0.129971															5.60745	0	0	1.25477	1.72521	0
0.271868	0	1.94843	0.0203255	4.27738	2.1729	4.25688	3.36928															0	3.08252	2.40928	0.115381	3.64966	0.159231	0	2.96575															0.256344	2.69092	0.428532	1.80205	3.66178	10.8107
2.8328	0.125783	1.63506	0	0.548288	0.49639	3.26679	3.41101															6.6731	1.47889	3.23187	4.14874	1.82139	0.921359	3.83445	3.24915															2.17222	1.7043	0.322272	2.06707	2.10965	2.44644
0.0414908	1.20744	1.11289	0.0514285	4.27344	4.14431	3.0057	2.62851															0.288155	3.25086	10.0261	6.43414	0.841503	3.58394	0.133208	1.68942															0	0	0	0	1.98796	0.0184375
1.36809	0.150602	0.0320786	0.0578948	2.51178	3.15765	1.92743	0.117385															0	0.291613	1.56886	2.95946	1.50628	2.46002	0.0917628	0.280974															0.433373	0	0.873437	2.17806	0	3.81775
0.114291	2.86403	0.396196	0.449559	0.26858	0	7.3535	5.53164															2.47453	0.0501833	2.72913	0.938634	0.0608528	6.69709	2.36797	1.2956															0	0	0.0584119	3.22684	0.0175388	3.09549
0.240825	0.159318	1.76632	4.09166	1.46683	0.059703	3.69276	5.86279															2.65345	2.19391	3.90526	1.24604	4.40398	2.79943	1.04119	4.39386															3.4224	0.132803	0.015967	4.11868	0.10858	1.86372
1.25861	1.97115	3.85392	0	1.32512	0.860997	1.63825	0.745742															2.54317	0.90031	1.35484	2.55044	0.0747749	3.13342	2.73029	2.27071															1.38641	0.515441	3.57346	5.70953	0.803274	7.21289
0.370356	0.33008	2.51741	4.38029	0.96722	4.09279	3.24259	2.68494															1.17233	2.97298	0.289682	1.73009	0.0806031	4.05334	6.3878	0.974232															2.4882	2.50023	4.75588	0.792408	3.09472	2.19019
0	0.330662	0	0.627364	0.180408	1.75466	3.51065	4.62695															4.18174	2.0366	6.13767	0.109806	0.0403712	0.185617	0.0708796	3.2395															0	0.0635799	2.36264	3.90568	4.11695	7.14037
0	4.72821	1.42652	2.85963	0.3266	2.25735	3.43194	1.44506															2.04028	1.78088	3.97935	1.56231	0.76984	1.85623	0.0765609	0.193846															0	1.12257	2.27577	0.240044	3.35477	4.28337
2.59526	3.52783	0.100437	3.06697	3.70174	3.39722	2.57653	4.24963															0.330279	1.92754	0.808567	7.7449	0.529104	4.77334	0.0787078	3.2009															3.07133	0.306416	2.11612	0	2.69968	3.87751
0.00359564	1.07625	1.42471	0.00197227	1.87047	0.658197	0.812402	3.98114															0.0775343	0.0644875	1.93375	1.63557	0	1.28412	1.86988	5.74555															1.82989	6.34453	1.07501	0	0.132559	1.9548
0.873403	0.0142573	0.290654	0.143186	0.535341	5.67303	0.0102853	2.53304															1.50245	3.69189	0.231076	1.37267	5.85994	1.80692	0	4.05263															2.65018	3.26448	3.87479	3.6767	5.4106	0.372795
4.09945	4.80454	6.30279	2.54886	1.56036	0	0.0365262	1.72786															4.99722	1.11106	0.17775	6.68641	3.81021	3.60748	2.64618	2.55487															3.22666	0.875087	2.12075	0.485234	8.08493	0.0163494
0	2.35368	0.991228	1.95521	0.676351	1.75382	4.0566	0.0589831															1.56199	1.33552	2.29272	0.214725	0.105943	0.0542965	3.1063	1.83061															3.98621	0	0	2.55429	0.245287	4.42676
1.59455	1.37186	0.0168769	0	1.89632	2.72474	1.78017	1.07574															1.10605	2.54228	3.69037	0.646187	1.90386	3.1136	0.0665305	2.03643															0.406879	3.11793	2.61983	2.28765	3.54894	0.797917
0.935928	0	1.68843	0.00347388	5.19037	2.24084	1.39389	0.0802976															3.62606	1.76546	2.25607	4.46675	0.199839	5.59778	1.53363	2.23661															0.821127	4.23187	4.48656	2.08213	2.26897	4.82753
0.0144919	0	2.57439	2.31159	1.72574	0	4.93907	3.51395															1.48947	2.97722	1.18845	4.43183	2.65886	0.760708	3.56528	1.79498															6.90044	0.834758	0.788983	0.115733	2.40003	0
4.09763	3.16528	0.0188474	4.63425	0.25024	3.66336	0.656839	4.58414															0	2.04064	0.62087	0	0.273168	2.1964	1.61896	2.5619															0.495808	1.45734	0	2.01567	0.966809	0.185244
2.09026	0	2.01084	0.462754	0.644003	1.0456	2.94946	0.338988															1.66056	2.81498	4.87203	2.30316	0.427853	1.82622	2.35021	4.85391															0.513438	3.59281	0.250143	5.33624	1.00825	0
7.07284	0.0252863	4.40434	2.22336	0.0165022	1.98085	0.495365	0.00765982															0.0332676	4.20568	2.84298	0.173647	1.73806	1.75681	0	2.77076															1.64712	0.0381553	2.31653	3.53255	5.78228	0.670487
0.194599	0.426613	3.05033	0.00598293	2.53071	3.06949	2.21352	7.61981															2.68467	2.78681	0.116783	0.743946	3.67069	0.247729	0.0751378	0.0366408															2.81936	1.71758	4.06318	2.12945	0.663557	5.32644
0	0.0793441	1.10976	0.871834	4.78455	3.55053	0.895975	0.0876332															3.06681	0	5.03621	0	0.0593508	1.77052	0.197423	3.47963															2.74632	3.00369	0.223965	3.73192	0.470386	2.53654
0	0.264869	2.43741	2.21282	3.97276	0.382961	0.181491	0.0863648															1.46356	4.06427	4.74123	0.121614	3.67738	3.54902	0.0775981	2.06445															0	1.80947	3.45404	0	3.48264	4.44485
0.0437984	1.68134	4.56648	0.301928	0.605361	2.8863	1.0505	3.00542															1.56326	0.291694	2.01982	0.0587578	1.72493	2.16016	1.60437	3.69108															0	2.77122	0.0169094	1.89298	0	0.826591
0.573234	0.3352	0.165731	0.140538	3.89768	1.3769	0	0															5.75534	2.20908	2.62472	0.103775	2.47948	1.97857	0.272281	2.9158															2.56396	0	0	5.7114	2.20985	0
1.4069	0.0434723	2.01875	3.27121	3.80972	0.873629	0.00722449	1.98967															0	0.200963	0.0159395	1.00457	2.84547	1.84036	1.19192	1.10184															3.53328	2.81657	0	0.743221	5.60472	3.4896
1.50637	2.5576	0.0326263	3.61711	2.04388	4.15687	0.0417379	1.88124															0	0.141132	2.16933	6.52089	0.0917328	0.0294099	0.0786682	0.620261															5.83149	0	3.4803	0.847725	3.01173	0
0.0220353	0.000813365	3.03769	2.90868	0.0155428	0.310803	2.44851	3.00215															6.8811	0.0264534	2.90602	0.45543	1.56199	0.0623664	0	1.61284															2.76784	0.0367234	0.342581	2.71983	0	2.90965
0.763109	0.0562795	0.202126	3.57803	3.68217	5.25332	1.26422	11.2221															0.103793	0	2.13262	0.0580189	3.69506	3.82849	0	0.125506															0	0	1.90041	0	3.12854	4.11629
3.03382	0.0259301	2.05267	4.02555	1.44061	1.80972	3.35756	3.42993															0.544927	1.10452	2.18809	2.36858	0.303707	3.38252	0.095426	0.293667															0	5.82059	3.22272	8.21647	1.75212	0
2.8292	2.98485	0.031487	4.11387	1.57528	0.770653	0.402572	2.82921															0.0520759	0.131611	5.32887	1.90053	3.89767	3.96516	0.959468	3.3913															2.50549	3.5274	3.36625	0.213662	0.947484	5.47886
2.66926	1.33965	2.10567	2.6151	3.17871	0.84717	0	0.172844															3.02425	3.5865	1.94999	0.682144	2.66177	0.828331	1.09445	1.93634															2.2519	3.5646	1.31526	0.0815385	0.119752	1.07779
2.95525	1.41697	3.30858	0.44089	1.21044	2.4519	0.0137311	2.48691															3.17515	2.91805	0.024973	2.3723	0.461455	0.0366775	2.78845	3.09822															0.00842354	4.85344	3.18835	2.92668	0.347398	1.78507
3.70984	0.0614608	0.0307575	0.181399	1.93526	3.4757	2.80874	0.00528618															0.4067	0.118154	3.5693	4.49786	0.0829754	4.01065	4.73136	1.68069															5.93001	0.0502717	1.27873	0	4.57465	4.65607
3.94923	1.53438	2.32892	0.355666	1.17506	1.39611	0.0160771	0.288209															4.26833	2.46628	3.32859	2.46318	2.81853	5.3967	0.277099	1.20001															1.92898	1.45056	4.24056	0	2.35253	0.0141512
2.36844	0.00962948	0.186557	1.71993	0.37863	4.4894	2.16125	3.43357															3.65864	2.56281	3.74476	1.34412	0.769303	0.881188	0.106931	0.921324															0.0309115	0.630461	0.356674	0	0.542147	6.43044
1.83636	0.729678	0.933713	4.53482	0.150157	1.26314	0.955114	5.86309															0.0819045	3.64172	0.0396549	3.72995	2.11136	0.052746	0.0268088	0.0543507															2.08455	0	6.28235	8.24586	0	6.0356
0.104936	2.96937	0	2.61714	0.317367	0	0.405429	0															1.70895	2.43456	0.0320815	3.42743	0.143454	2.10009	2.80776	0.345987															5.11146	3.60785	0.307059	0.260186	1.98863	2.64129
3.69988	0.324084	3.67302	0.00880156	4.26273	0.0188467	0.54282	3.04526															0.787832	4.8635	1.44207	0.401379	0.0585197	1.14747	0.0794365	0.112875															3.36391	2.10607	0.0660824	0.0670525	1.96714	0
2.25858	4.39663	1.95317	0.0249049	2.55696	0.76829	2.15618	1.70003															1.861	3.34108	3.84474	1.29071	3.01834	2.5141	2.95352	3.01495															1.0729	0	1.02902	3.3674	0.0326049	3.96978
0	0.0495641	0.751307	0.59921	0.63753	3.25712	3.36163	1.68996															0	3.12782	2.62496	0.0318639	0	3.89556	3.79277	0.0648216															4.15986	0.610429	1.68729	1.51642	0	0
4.93944	0	3.22598	2.38992	0.0801871	3.81828	3.63713	0.686926															2.14592	3.38314	0	4.20419	2.15857	2.29065	0.253034	0															1.85373	1.94689	1.69253	0	3.20584	4.83919
0.0284552	2.08279	2.20302	0.0747542	0.0159518	1.66999	0.420844	0.510806															0.0629829	1.87176	2.707	2.33853	3.74162	0.8488	1.70431	7.29297															5.45687	0	0.766172	4.08095	1.66686	5.6671
0	2.59439	0.367275	2.51135	1.78779	1.78309	7.06718	0.608456															0	0.2543	0.10707	3.60294	0.0390735	3.98158	3.26828	4.19205															2.68262	1.58738	7.36906	0	0.157493	4.00525
0	0.874147	0	1.60637	0.218921	3.00667	0.00516196	1.1592															0.422417	3.43882	0.117291	2.49197	4.18595	2.09477	3.9714	0.0709581															0	0.104809	4.30173	0.0202811	1.1995	0.655468
0	1.07448	0.00200897	1.39758	3.74796	0.739099	0.295087	0.0763469															0.187654	5.0857	0.0967664	2.48939	0.742941	1.53615	0.0623139	4.19894															0.0140185	0	1.21533	6.16603	3.32156	0
0.148798	1.98232	0.00413755	3.09278	2.90491	0.897246	0.128332	1.39141															0.710925	2.03864	2.45047	6.09915	1.93652	2.27764	4.1215	2.67277															3.5609	0.198361	0.681406	0.771766	2.39048	3.51935
0.0321351	4.006	0.0517607	0.74377	2.38397	2.21412	0.708414	3.2315															0.216454	2.57715	0.0614991	4.39335	0.660522	2.22077	2.90189	4.44186															1.23698	0.162989	0	0.816781	0.728726	3.2091
0	4.32747	1.26699	0.633072	0	0.731405	4.27972	0															1.97325	0.227861	2.88639	2.21965	0.604326	2.16374	0.0397493	1.86382															0.782894	0	0	0	0.0328117	4.82524
0.128411	0.653293	0	4.50132	5.49942	1.17944	2.99383	0															1.66877	0.337521	2.57646	0.0565991	1.65813	2.41445	0.0237182	1.85748															2.59598	0.0473446	0.45373	0.0670164	0	1.63639
0.738073	0.104546	0.850454	0	1.933	0.963073	3.37682	0.397904															0.596679	0.0929866	1.04101	0.0253512	2.74594	0.200004	5.93849	2.04921															0.0488192	1.91915	3.7102	5.98126	4.41976	0.464398
0.0418148	1.85585	1.82791	2.24135	2.3918	1.7779	2.57075	0.0918256															1.87357	0.449627	1.65938	2.22207	5.83546	1.09744	0.0511076	3.96328															0	0.307177	2.43011	6.2652	2.84329	4.22016
0.756761	2.35922	0	0.216942	3.05217	4.23369	0	2.57869															0.327634	0.052888	2.48386	0	1.18751	2.298	0.129114	2.9145															1.05954	0.653373	1.11041	0.290132	1.84637	0.154594
0.111809	2.05385	0.843703	0.128233	0.0581954	2.70198	0.29392	2.39803															1.84855	0.564658	0.151599	0	0.132278	2.81995	0	0.434948															1.27811	2.51445	0.782164	0	2.66393	4.55578
3.60976	0.00518266	0	0.375973	2.25144	0.275583	5.16616	2.42678															4.39763	2.4182	3.88726	1.71021	4.02763	3.03176	2.40447	0.052277															2.16642	2.9245	6.57402	1.01943	0	4.35325
2.74725	0.0471946	3.18279	0.146202	2.59433	2.93928	0.02006	3.01472															1.72642	2.34262	0.691451	3.72727	3.01337	0.147121	0	0.545903															1.34319	8.93604	1.76767	0	4.11733	0.0218634
0.919052	3.66052	3.71301	3.16753	0.193669	0.700379	0.00626721	1.18263															0.167664	0	0.210637	6.31423	0.874817	4.76605	0	6.43115															4.1994	2.87313	2.33548	3.31557	0.903005	1.13447
0.011768	0	0.490173	2.68527	1.72844	5.85738	1.08854	3.27653															0.0562928	2.99052	1.08896	3.27738	0.0872927	4.96	5.30439	3.01164															0.051477	0.0134543	0	3.11852	0.149859	3.37372
0.0997552	0.65381	0.389638	4.60516	1.67439	0.00466579	3.48148	0.559467															0.877397	0.657498	1.66759	3.05726	1.6597	2.54546	2.97796	2.81724															0	0.0043687	0	2.15571	9.44817	1.3409
1.42449	0.766973	0.151229	0.0471885	0.191878	2.23388	0.334918	7.93698															0.240734	3.03272	4.34006	3.62466	0	0.908521	2.22404	0.0643191															0	2.6314	8.63829	1.62199	0.168146	3.40871
0.444449	2.59582	0.0329164	3.06065	1.39961	2.24654	0.482825	0															1.5969	2.09212	3.06104	2.46874	0.630038	0.499024	2.53535	0.0912192															1.95439	0.544472	0	0.6699	0.172396	2.98683
0.033287	0.496967	0.341595	0.203425	1.63308	4.26323	2.78489	3.70566															4.28766	2.01756	0.362133	0	0	4.45185	0	1.26413															2.79586	3.39773	0.481435	7.42964	0	3.27219
3.08912	1.0791	3.02202	2.97318	2.12026	0.284763	5.44337	0.615674															1.27074	0.847533	0.0611965	1.28496	0.218279	0.161964	0.709073	3.49392															1.66812	0.0481437	1.37076	0.940874	0.218857	3.97257
0.0245117	0.338118	0.0642482	0.197825	1.15316	0	4.05286	6.96326															7.55961	0.0729216	1.26699	0.288016	2.17008	2.89911	0.366314	0															4.55255	1.4721	0.024148	3.15501	1.22324	2.40751
0.164669	0.892138	0.263626	3.24665	0.651547	2.53999	3.57202	3.03724															0.0892756	2.95436	6.12159	0	2.41042	1.2242	1.02464	0															0	0	0.0312113	3.34504	6.30845	1.70617
1.17562	2.73579	0.244253	0.28088	0.0228102	2.69567	2.57137	0.100538															2.2924	1.30764	3.32661	1.20128	1.94154	2.47249	0.0302047	0.511305															4.17359	0.0326471	0	0.484713	0.14313	3.49071
0	2.00954	0.027623	2.18366	0.325029	1.25366	0.0379953	6.18336															0.138053	1.47323	2.43108	0.0640563	0.153561	2.77454	0.545234	0.212899															0.0244658	3.37257	4.32936	4.3407	0.621677	0
3.12977	0.0777274	0.742009	3.78096	0.208899	0.00152509	0.0369063	2.79345															1.00206	3.50521	0.625844	2.64053	1.89676	0.973945	0.451816	0.067015															0	0.677377	0	1.46567	0.412896	0.0698263
1.35991	2.52158	0.0308128	0	1.58079	3.46472	1.06691	0.00586944															5.42013	0.0373004	0.233823	1.37956	0.598162	1.63125	0.127419	0.2552															3.9684	0.0184842	0.0485021	0.00398265	4.0786	3.87612
0	0.277023	3.78061	4.72373	3.16175	0.154412	0.106313	2.37128															0	1.5492	0	0.742914	4.6291	4.51808	5.09574	4.88931															3.3824	0.0161154	0	0.385954	1.69859	0
0	2.17909	2.31243	0.0634647	3.09874	0.288159	0.0163859	0.424782															0.832519	11.4071	3.47957	1.38384	3.02346	1.2864	2.10115	2.34325															0	2.10749	0.317243	0.00608145	1.10823	0
0.00778426	0.0426109	0	6.07239	2.95453	1.39014	3.96642	0.231016															0.19962	0.320051	5.05894	3.30257	6.66404	2.83774	2.77735	2.64723															3.24808	0	3.32735	6.79384	0.330265	1.4708
0.303766	0.895235	1.41393	1.84583	2.55714	0.0367063	1.44825	0.910686															0.153193	0.117705	0.0859713	3.18935	4.96145	0.0353286	4.67709	0.397791															2.16662	0	0.00601374	6.46706	1.37604	4.1002
7.39838	1.67274	1.70814	0.374738	5.30136	2.40329	2.54829	2.19104															0.460177	5.28059	3.38763	0.0368397	0.1006	1.25675	0	3.31716															2.02269	0.0126387	3.23411	2.05577	1.34489	0
4.72175	0.0115246	0.257756	0	1.00737	3.92522	0.158484	0.0780361															0.543628	0.981324	2.90854	0	3.11244	0	0.469457	2.61616															3.27197	0	0.28539	1.56307	0.0311575	0.0221171
0	0.948833	0.21113	2.31217	0.941204	2.55564	0.422848	4.05569															0	0.374319	3.54961	0.100621	0.449942	0.180395	0.0839941	1.61432															0.119089	1.23478	0.0169381	3.79467	3.84062	0
3.2585	0.289693	2.46391	1.94856	1.07797	0.580913	2.07265	0.00859942															3.05273	3.40473	2.47784	2.88597	1.97241	3.55944	1.69087	0.0693226															3.88791	3.97379	3.04663	0.915932	0.205343	1.2588
1.58094	0	2.05442	3.22728	0.555515	3.38594	3.54606	2.70654															0.850403	0.0730411	2.35472	4.96947	0.710097	1.23475	1.8209	1.7446															0.0253964	1.48779	0	0.926602	1.25745	1.93801
0.786012	0	4.20801	0	1.38784	2.94337	0	0.0114553															0.897689	0.0533611	5.2259	0.0729445	0	0	0.385836	2.43594															2.2892	2.17267	0	0	4.39802	0.973358
0.756447	0	0.323775	2.74348	0.025929	3.00671	3.05427	1.11222															4.7934	0.167006	1.51782	1.28904	0.117547	2.32818	0.0620669	1.19878															0.0746405	0	0	2.13865	3.71034	5.40869
4.32719	0.202432	0.0333241	0.788594	3.27459	2.54394	4.91638	1.88829															2.36737	5.05918	1.07775	1.06336	2.29011	2.74048	2.39306	1.81455															2.06216	0	0.192374	3.80961	3.61277	0.0396697
0.217632	3.48198	3.32853	0.112467	0.0481706	0.829345	0.0171032	4.11084															2.61482	0.0315588	2.08385	0.660881	2.10214	6.59865	1.58571	0.931303															2.27007	1.30203	1.24102	0	1.85871	2.39041
3.33251	0.513083	0.700224	1.75649	0.314523	0.0375212	0.281998	0.050835															1.56266	3.33183	1.12166	0.0364825	0	4.23007	2.82641	3.09359															3.03989	5.90575	0.674235	4.67907	0.371778	2.54313
0.0699381	1.12897	0.266075	2.31435	2.94358	1.94107	4.42984	2.4283															1.52885	4.92204	2.811	5.26139	0.338977	0	9.08277	0															1.08208	0	0.688016	2.86875	0.902285	0
1.59261	1.90155	1.83019	2.75893	1.10192	3.56848	1.43371	0.639996															0.070102	0.646534	3.02614	0.020801	2.51543	0.0968697	0.149331	0.927608															1.76656	2.63528	1.28293	3.4168	0	0.0329272
3.22122	4.59825	0	0.584831	1.35533	2.02662	0.205184	1.85482															1.25171	0.453788	1.97363	4.08736	5.36947	5.54563	2.2815	0.0806992															1.0676	1.04325	0.00761836	4.94026	1.06346	1.29484
0.592979	0.420678	0.134336	0.0523875	0.0797009	3.90657	2.33929	1.34543															0.101924	2.03118	1.18514	4.1355	2.25062	9.56403	0.0590623	3.67391															0.760265	2.57409	5.05976	0.872091	0.942881	0.0406194
0.655214	0.0677501	0.890895	0.376283	0	0.0848954	1.67867	4.81891															0.0737321	0.849123	0.160604	1.02008	0.14522	1.5235	2.39741	1.28007															0	1.36465	1.72549	3.80795	2.27081	0
0.173964	1.95649	2.0032	0.11161	1.21301	3.42715	1.19233	2.38827															0.297959	7.10768	5.08146	3.36906	0.0531555	0	2.25625	0.133974															1.00803	0.920974	7.43928	0	2.88864	4.66767
3.49903	0.13644	0.154216	1.55624	1.68768	3.54997	0.0503828	0															0.0707997	8.42185	3.6697	4.09089	2.62671	1.91197	5.5316	1.16224															0	2.11739	2.21034	0.0305622	3.25874	5.97903
1.73036	2.79124	2.29704	3.3438	1.92118	0.179749	4.17575	2.85726															0	0.0994298	0.0341323	6.47119	1.72992	0.108017	0.0763367	0.792211															3.97336	0	2.77018	0.116737	3.89015	0.0227608
0.260571	3.693	2.33864	2.00726	1.32578	0.384011	0.0969538	0.520917															0.0383418	0.0735176	0.816537	0.256021	3.35048	0.200004	3.38928	2.51532															0	1.46269	0.00670181	2.96031	0.040268	3.93506
2.43721	0.815371	0.0938496	2.85541	2.21624	2.75441	3.97164	1.46236															2.34447	4.3451	3.95756	0.09274	1.04303	7.77073	3.19212	1.81834															0.336496	4.6843	0	2.21057	0	1.67345
0	0	0.077885	1.45757	0.691386	0.213711	2.90424	4.18591															0.134092	0.0812837	1.47487	4.86412	1.55005	5.68213	0.294344	3.72654															1.67681	3.22249	3.8954	3.48736	2.72992	2.08677
1.37409	0.159396	1.57358	1.36472	3.13421	0.00220382	0	4.37284															0.205294	1.2366	0.141565	3.81564	1.81998	2.16001	0.0665808	0.881974															0	0.0130445	2.16921	1.96161	0.201128	0.41592
0	3.12955	2.53786	1.07497	3.78257	3.26315	4.31427	1.73496															0	4.6668	2.94915	0.246226	1.92328	0.201414	0.129403	0.036111															1.1692	2.76293	1.28491	0	3.01874	1.14584
0.597307	0.245747	0.00264677	4.5646	0.0180698	1.8076	2.00051	0.0452939															0.180262	3.75797	2.62683	0.161757	3.37159	4.06481	4.03158	0.0496506															2.2476	0.955782	3.69266	0.0617045	0.110842	0
4.03706	0.858497	1.4084	1.49521	0	1.40516	4.49107	0.0676383															3.85403	0.0784292	0.794111	0.730148	0.115281	2.01016	0.252672	3.01249															0	0.633112	0.740515	0.27177	3.28037	0.128454
3.13867	0.0624928	1.01689	2.28911	0.0687727	3.12392	0.636068																0.966007	0.0243881	3.06518	0.116167	3.80661	1.86459	0.226214	2.41335															2.82063	3.94487	0.0465431	3.19467	0.0313735	0
3.64879	0.0124282	2.9913	2.59938	0	0.815792	0.0982331																0.556937	0.131168	2.29374	0.0522068	0.107067	2.90327	1.43599	0.0872606															0	0.217153	0.969259	4.60107	0.567506	1.33829
6.64236	2.51295	2.18743	0.84186	2.58618	0.459757	1.90689																2.43725	5.04342	3.78724	3.74253	4.58967	0	0.782279	0.898602															0	1.59696	0	0.0211127	0	0.0311307
0	0	1.34663	1.26384	0.0382179	4.33958	0.541951																1.97954	4.04637	1.87847	2.24305	3.2548	0	0.206705																0.234959	0.745608	0	0	6.02964	0.0444445
0	2.94846	1.18863	3.68282	0.627873	0.0967083	1.58492																5.6619	0.33573	0	3.27597	2.28545	2.69828	0.0850274																0	1.32269	0.329145	6.27228	6.9175	4.57638
0.406736	0.0141204	3.01303	3.16097	0.456194	0.417371	0.0784101																0	1.26782	0	0.269538	0.0662948	2.6734	0.747315																0.803076	4.03937	2.03313	3.06129	0	3.51466
3.21569	0.751976	1.67969	1.01558	0.524442	2.60514	0																3.54906	2.20123	2.56082	0.272523	0.0872448	1.5553	1.3603																0.72444	4.033	3.15386	0.0441582	0	4.71368
0.00238161	1.17796	4.76844	3.8428	1.00843	4.63363	4.02978																2.90417	0.102563	3.10112	1.40234	2.6859	2.27277	0.283165																0.250542	1.89766	0.368511	2.95113	0.245977	0.273503
2.88533	0.339938	0.294906	1.14075	2.65709	2.27841	1.82482																0.21749	4.80504	0.0544526	0.696151	0.022196	3.84422	0.388507																4.46937	4.0073	1.89164	0.867353	1.37553	5.74814
3.6707	0.0498118	0.104376	3.16399	0.677705	0	3.22589																0	1.24707	4.00391	0.0705235	2.50715	5.84451	0.0385175																0	0.0398125	6.32827	3.02189	0.411165	2.73506
1.64356	0.0375469	2.4793	4.78973	0.945229	1.7729	2.1215																0.211973	1.6815	0.114614	0	3.64452	0.375729	0.16491																7.11873	0	1.12537	0	0.021393	3.22646
0.780964	1.9421	0.5052	1.9678	0.218166	1.50576	3.30132																3.91468	6.64783	1.23411	1.36291	1.76437	0.63245	0.875257																3.40326	3.09932	0.285967	0.675996	0.592877	3.01022
1.13896	1.39375	2.30308	3.35389	2.11735	0.76343	6.18201																0	1.57997	1.83326	1.43991	0.999935	0	1.09873																1.87638	0	4.71727	3.15533	0.486979	0
3.10712	1.75836	0.0316038	0.305313	1.75566	4.06786	0.0341524																4.46558	1.92057	0.0910696	0.544353	2.40453	1.45103	3.21014																6.42078	5.04542	2.98865	0.808828	0.0543655	3.30696
0.0370512	2.51805	2.28064	0.673635	0.0548892	0.808062	0.587047																3.07602	4.51285	0.136163	0.289563	2.08338	0.487573	1.04782																0.132538	1.97176	0.808246	0.259585	1.71926	0
0.194569	0.149807	0.00269728	0.583492	2.70384	0.218908	1.48828																0.0674731	7.32959	0.176698	0.00806255	3.18083	0.314524	7.68666																0	3.68278	0	0.720504	2.75682	3.28898
1.07656	0.143464	3.94989	3.24432	0.354065	0.205349	5.76861																0.0719786	0.0630809	1.68227	3.52907	2.48059	1.25324	3.12862																0.519384	0.0424516	0.0160542	0.679941	3.59796	1.26699
0.023843	0.0371035	0.103484	2.03729	1.01769	2.02239	0.961371																0	0	0.397645	0.278594	1.75075	3.39636	0.412065																0.214447	0.134504	0.0120711	0.744128	0.0888444	1.54878
1.61935	2.72364	0.0276057	0.0771316	0	2.93258	3.84474																1.41695	0.0444286	4.13404	3.12871	4.16694	2.96382	5.94609																0	0.225568	1.58948	1.38829	1.88861	0
0.00547655	1.49475	2.59551	0.13456	1.44448	0.388045	3.05867																2.92199	0	0.69514	2.22916	0.25216	0.590886	0.837221																0	2.02592	0.0458085	0	6.63194	5.48002
0	0	1.9058	2.34294	5.04959	0.0163879	0.110017																0	0.135711	0.057948	2.48984	0.0487245	0.04999	0.147173																0	2.78308	0.0966835	0.0319038	0.22902	0.8492
0.367579	4.19191	2.68388	0	0.770968	3.4669	1.03281																1.8849	0	0.104889	0	0.606492	3.22833	0																0.589969	0	1.18586	5.6554	1.25103	0.65794
2.19732	0.410631	0.395785	0.0192821	3.47309	2.14767	1.63727																0.0309142	0.344863	3.59899	0.217304	0.236452	2.98068	2.25364																6.17185	2.78837	1.84308	0.0159038	7.18366	0
3.99838	1.70973	3.09165	1.3795	3.21915	0.728017	6.14796																1.04202	1.9264	1.26225	4.15493	3.40156	3.68216	0.977658																0.9538	0	0	0.275167	2.37386	0.723508
0	0.583741	4.54273	2.48781	2.27921	3.21214	3.4761																2.13975	1.13118	0	0.398581	8.52031	2.94358	4.01867																0.0191243	2.40315	4.49261	0	0.992287	0.0511546
0.0692501	0.08864	0.10254	3.89786	0.0111125	2.90736	0.00722509																1.66834	2.58779	0.269458	0	0.0266616	0.479436	1.7345																2.94938	2.09263	0.514943	1.22149	0	2.09439
0	0.836214	1.9152	5.09968	0.105863	0.928313	0.113973																0.462964	1.36663	0.418198	1.83881	2.05134	3.70905	4.36965																0.0723698	0	2.18537	3.43145	0	8.14984
0	3.69377	3.13747	0.137902	0	2.56153	0.558065																2.03759	7.61941	4.59294	0.115132	2.05519	0.132388	1.00395																3.49741	2.77804	0.0146975	4.76929	1.23482	1.9098
0	0	3.7427	0.058939	0.222816	2.65712	3.14102																4.73274	0.0935693	2.35105	0.163736	0	4.75063	6.32655																0.0308285	3.63458	0.283094	2.66881	0.194858	1.58855
1.52475	1.05183	0.770887	1.50662	3.32107	0.333948	4.4748																0.451521	0.159612	0.186873	0.142295	0.419458	2.08803	4.93291																1.31823	5.4673	0	4.35766	0.617073	0.577971
0.033408	0	4.42629	2.10641	2.5515	1.50331	8.18399																0	0.065697	6.09558	0.113601	0.102919	1.23531	2.17809																0.0305907	0.0217499	1.38484	0.670375	0.77873	0
0.723641	3.89239	1.45149	2.44605	0.0402357	3.2911	1.66475																0.618576	3.58776	1.86463	0	0.500443	0.466893	0																2.38673	0.00730169	1.11379	3.38783	3.03694	2.18655
2.87767	0.812035	0.528527	2.35235	3.04671	3.47366	0.00633723																2.69372	0.855075	0.207222	2.94979	0.132158	4.60852	2.64547																0	0.133528	0.0170884	0.028692	2.01163	0.0700025
0	0.00407389	0.0117046	2.73141	0	2.79689	0.275606																3.30006	1.57739	0.0839902	5.99063	3.70626	3.5339	2.13935																4.41814	5.49631	0	0.272292	6.42487	2.30811
0.0302781	3.41077	2.69284	3.34892	0	2.42112	0.815462																0.0758487	1.3677	0.0956931	1.40533	1.08642	2.8678	3.48125																2.14233	4.34233	2.19911	0.507389	3.02495	0.195991
0.989318	3.24427	0.690051	0.0466523	0	2.17461	3.37344																0.123048	0.865805	0.113297	2.73961	0.543973	4.28193	2.6549																3.69822	0.0876807	4.18379	3.39779	0.160631	0.359619
0	2.00183	2.48384	0.0121853	1.11777	2.12737	0																5.99689	0.0904915	1.28629	0.253282	2.97718	4.24168	0.378748																0	2.75516	0.0141736	2.05342	3.32191	2.22853
0.29245	1.75718	0.691343	1.25635	2.77864	5.29352	3.44439																0.0700153	1.2935	0.117881	2.84956	2.86791	3.60967	5.2988																5.31029	0	0.198399	1.49765	0.0243546	3.04682
1.49707	1.07714	1.53775	1.27601	2.66451	3.07569	3.01651																0.168066	3.04391	0.51396	3.57792	0.860366	2.35961	4.00462																2.64692	0.439843	1.1001	5.74997	2.3038	0.872983
0.265309	0.320494	0.0181828	0.152834	4.99266	2.32172	5.36795																3.18797	4.56829	0.167791	0.849291	0.0965879	1.32589	3.35583																4.57376	0	0.0520139	0.82546	4.37415	0.561097
3.89743	1.59719	0.0846136	4.0549	5.97082	3.07674	0.636581																0.0811719	1.6703	0.261253	0.948055	1.22199	4.77277	5.45377																0	4.81888	1.72964	0.17237	4.87023	4.11426
0.0264198	0.142003	0	0.00136004	1.5802	2.41789	3.65178																2.53104	0.187369	0.11138	0	0.18297	0.302502	0.169779																0	0	0.0458016	4.6237	1.07206	3.38557
0.212276	1.50472	4.15484	2.36452	0.0595538	0.642102	2.69835																0.549456	0.0873583	1.09508	0.203948	1.12581	1.01843	2.99892																5.57818	0	5.41618	3.56098	4.31749	3.38757
2.5971	0.0377393	3.4441	3.34787	3.05062	2.62928	0																0.651446	1.61132	0.353533	2.6486	0.0851395	4.92801	0.337753																2.30246	0.00478279	9.51943	0.358989	0.0289512	0.0250798
0	0	0.0964497	0.0613419	1.67891	4.14424	1.59853																0.889282	3.56749	2.47684	0.229798	3.08283	2.83244	2.42955																1.6488	3.15358	0	1.63935	0.558054	3.93597
0.0105617	0.331652	0.083359	2.11006	0.706035	2.48495	0																2.30693	0.112636	0.417451	0.037413	2.84268	2.71601	2.40979																9.99072	0.300319	0.0180614	2.17896	2.58545	0
3.41849	4.05499	4.77064	1.64047	0.00568574	5.7858	0																0.0350785	1.21808	3.75397	0.667189	0.251738	1.95118	1.07182																6.3768	3.47921	2.20355	0	3.12435	1.83958
0.045263	1.9614	0	3.02575	0.412686	1.48155	5.0148																2.29111	4.43583	1.96499	4.43093	0.30097	0.166281	1.90625																0	3.01607	2.95227	1.05535	0.106182	7.26947
0	4.15142	0.40006	0.00528961	1.6785	0.00207809	4.49119																4.14431	0.0221884	0.0958875	0.663253	3.80165	0.063159	5.21892																3.7642	2.26537	0.439229	0.0365831	0.035597	5.415
0.137399	0.134428	0	0.241377	2.24879	2.24694	2.71805																0.295243	0.0763657	0	0.245745	1.22247	0.461068	0.0775695																0.102915	6.27759	0	0.896673	2.56802	0.292185
6.64799	0.0559713	1.53253	3.96838	1.83747	4.02239	5.66678																0.875257	3.15156	0.105252	3.39153	0.258383	0	0.352368																0	0.279557	0	3.90965	2.82027	6.82654
2.62724	0.0831434	0	0.165864	3.96843	1.25482	0																0	0.198247	0	0.160392	2.68802	4.44205	5.22784																2.56138	0.0441102	0	3.98561	2.98832	0.010288
0.0135273	0.311142	0.363445	1.68847	2.51895	2.73388	3.00384																2.28479	0.0717243	0.0711309	2.99595	6.53797	0.0193352	3.74207																0	5.95789	2.54413	1.20646	5.18555	2.65795
0	0.0116592	3.71913	2.89976	1.126	1.82917	3.37493																0.102694	0.0198768	0.0904699	2.4038	0.550033	0.258724	4.26284																1.81401	4.44189	3.7468	2.87941	3.96237	0.788495
0.234565	0.389441	5.19099	0.0626802	1.08393	3.28404	7.36163																0.0457786	0.24562	2.27672	1.25654	0.77179	0	2.39582																0	0	0.00554537	3.09377	0.615802	6.74148
2.70067	0.421167	0	1.11004	4.42511	4.11335	0.020192																3.94748	0.0345849	5.1495	0.963828	4.96687	0.879495	0.901971																0.547598	2.59602	0.911929	0.779122	3.54798	1.16577
0.345557	0.937417	4.74656	1.73065	1.9381	3.26266	1.16039																0.159441	0.0793271	1.39304	5.35869	0	1.25761	0.359693																0.71703	0	0.116045	5.21241	1.42071	2.63833
0	4.80989	2.28414	0.1082	3.91634	5.38045	0.640066																3.23253	0.244123	1.73855	2.2408	0.112414	3.15217	3.71377																0	0	1.58475	0.00856013	2.18462	0.034235
0.00252154	3.64966	0.00784325	2.96226	4.88027	0.0976366	0.000701866																4.61355	0.274487	0.366193	1.22336	3.81009	0	4.56996																1.56245	1.36917	1.0021	2.05318	0.481361	0.0873892
0.399583	0	2.22025	3.2846	0.135195	2.21902	2.27856																5.07588	3.43583	2.04048	0.0312975	5.75012	0.23613	0.225826																0	4.71198	0	0	0	0.579457
1.26704	0.393515	0.0529014	0.0482929	3.01561	2.14717	2.71862																1.80048	0.223242	2.27482	3.38605	3.81973	3.28386	1.97442																4.53043	0.0728972	6.30575	1.07865	0	8.54853
1.80709	2.90302	4.38014	0.0372129	3.5904	0.00439899	0																2.3299	1.57863	5.14257	2.60551	1.70684	1.42064	0.14277																0	0.0544635	0	0.00462114	5.31726	1.96468
0.557695	2.44693	0	0.0319655	2.0908	0.712802	0.0541901																0	2.96417	0.653736	2.71952	0.605927	1.30188	2.48669																0.492532	0.0834917	0	0	1.65043	0.85133
0	0.0104782	4.09487	0.47372	0.819966	4.22055	5.69365																4.32312	0.529496	2.2083	2.3851	2.5662	1.78672	0.061826																0.0105173	1.93327	0	0.082905	5.96709	0
0.293054	3.71982	2.51582	1.32486	3.78171	0.428703	0.0901336																2.62928	3.87305	0.827179	5.57112	4.49113	0.213007	4.57829																0	0.0687761	0.0488757	2.69009	1.79233	0
3.76731	0	2.4992	3.82226	0.447112	0.322998	1.45846																2.60701	3.29892	0.649204	0	0.183609	0.0492804	1.68619																2.25639	2.82068	2.04893	0	2.88304	7.56573
4.19914	1.39873	0.0415629	1.49109	1.37615	4.79943	0.322182																0.43419	0.132698	0.122434	3.09056	0.816545	5.42323	3.87491																5.16607	1.82306	5.79128	2.2317	0.0635827	2.74432
5.26396	3.71293	2.66097	3.86487	0.372331	0.20401	0.196578																1.71961	0.183154	4.12591	6.96243	3.55183	1.84959	0.437586																1.51031	3.43023	1.98102	0	0	4.20378
0.880931	0.57669	2.36213	2.78664	8.7029	2.65247	4.16263																0.0155506	0.736568	2.71937	0.0970297	0	3.69837	0.56623																0	0	0.0237964	7.0549	1.40617	2.61673
1.29118	2.84071	2.69868	0.00595904	0.210642	2.06282	3.17828																0.770446	1.13478	3.52444	1.71849	0.898658	1.45517	3.11471																3.28057	4.45776	7.33803	0.52916	0.0103117	1.08205
2.06228	3.6889	0.00396634	2.92527	4.44254	0.0518714	3.33339																2.04161	1.90888	4.91844	3.82752	0.182494	0.400124	1.52487																0.132468	1.26478	2.36946	0	0	1.22792
1.09937	1.03424	8.1949	0	4.42103	2.77296	0.519177																0.038068	0.0736897	3.06462	5.2905	1.79759	0.239253	1.77323																3.65732	0.451287	0.558158	1.72492	2.91294	3.24325
0	0.596326	0.0342793	0.0377104	2.76436	0.00312886	3.25478																0.202852	0.151499	0.555912	1.57795	0.808496	0	10.5963																2.87989	1.06487	4.38744	0	4.48894	0
0.0640306	2.90775	1.53935	2.73011	2.10999	0.195599	0.421933																0	8.81683	3.82925	0.121738	3.22313	3.67375	2.98343																2.27708	4.267	2.56512	0	9.88862	2.5593
3.70643	3.35946	0.5458	2.0915	0.0503001	0.509352	0.07217																2.27557	0.374652	0.0683808	0.0347884	1.45457	2.637	4.30291																8.69142	0.325314	4.71207	3.30606	5.52334	2.6555
0.76461	0.00275688	3.41494	1.95478	3.89021	1.64103	0																1.29611	0.149409	2.02956	2.37852	0.972788	0	4.42587																3.79942	3.52458	0	1.57886	6.4294	8.23513
2.07928	0.660625	1.45278	0.873291	0.578052	1.55119	0.924003																11.6145	3.99718	2.15676	4.40196	6.22595	2.80625	4.44469																0	0.326371	0	0.0372885	0.74803	6.25871
0	3.57495	0.192821	0.173404	4.07969	1.73544	4.07152																6.65095	0.558092	5.92018	0.0775281	1.30205	0.0792909	2.08736																0.0461392	0.0990247	0	0.0817456	0	2.64829
1.9336	1.88278	0.006232	0.0896093	2.32839	1.62277	4.09999																0.43542	0.174304	0.762966	0.09168	5.27162	2.89065	0.0415622																4.24427	0.108558	0	4.24145	2.86875	0.404518
4.27671	0.0232518	0.254236	2.41139	0.0334734	1.62715	0.0242234																0.306559	1.89581	0.527471	1.77104	1.86586	4.96648	7.14308																0.347286	0.0354122	0	2.82336	3.77627	1.28526
0.0517204	0.573375	2.36219	3.31771	0.013073	0.0047022	2.15392																0.296213	4.83466	0.416568	0.893573	2.71733	0.816372	3.8046																0	2.66331	0.0641491	2.88932	0	0.0211309
0.196928	1.13578	0.402895	1.24368	1.00673	0.89505	1.62054																3.75495	1.3577	0.704337	0.44428	2.68447	3.91665	1.07639																2.84061	0.279482	0.0496838	0	3.31287	3.40863
0.183713	0	0.743943	1.87393	0	0	8.53568																1.67463	0	2.36582	0.928737	2.33295	3.19848	0.203305																3.42927	0.0522514	0.564304	2.27571	2.81111	9.9655
2.27797	0.00259804	1.34977	2.32564	0.254222	1.45131	2.3351																0.123736	0.340013	4.28116	5.97434	2.82631	1.8539	0.484485																0.423226	0	2.45904	0.0233811	1.60109	2.91159
0	0.187038	0.0454996	0.0566454	2.16359	5.03946	1.36746																4.91289	0.146728	4.03562	0.293293	3.08107	0.284309	0.396377																4.49902	0.0602743	0	1.93486	3.67657	1.55762
4.6529	5.25667	1.79568	0	2.77701	1.91563	2.52582																1.0807	0.058934	2.05912	3.88434	2.64927	4.31209	3.30681																1.99875	0.0226065	0.0358828	2.21096	0	0.647123
1.02841	1.21635	0.00717269	0.0489655	1.85229	2.87201	0.294616																3.81644	0.997423	5.22979	0	5.56518	2.79968	0.0351431																0	0.271239	0.270642	0.158495	1.48859	0.051658
2.67338	0.730209	2.21739	0	2.99682	3.44468	4.58527																0.089952	0	3.23638	3.63965	1.15751	1.54981	2.6504																9.76654	0.429023	3.23731	3.51049	0	0.616981
3.76008	0.00966144	1.3315	2.71106	0	2.21378	3.11703																1.2463	0.548955	0.144701	2.49698	3.87217	0.0469122	1.92278																0.107397	1.89598	0.701367	3.89702	6.58053	9.7611
0.0133008	0.133986	3.75993	1.60799	2.29383	2.011	1.66899																0	4.30125	0.980314	0.0741844	5.43761	0.160818	2.12584																5.40162	0.0820252	0.787261	0	1.20563	0
1.41053	4.23121	3.30441	6.5508	2.67621	0.129005	2.45898																0.0277976	0.144607	6.44057	0.204814	2.58281	2.77701	2.0853																2.54847	0	4.87895	4.24539	1.38764	1.24354
2.03631	1.07279	0	0	3.14631	0.0938124	2.24673																5.08678	0.0401892	3.60298	0.051318	0.161799	5.95266	1.3608																4.53803	1.39417	2.79234	0.663942	3.61801	2.44978
0.0456622	2.12754	0	1.18802	1.04788	2.70382	4.15287																2.40932	0.244188	3.19397	0.587554	5.35988	0.0735399	0.060701																0.0156962	1.54406	4.95609	0.104657	2.12102	3.19294
0.307137	1.38923	2.74566	0.269465	0.0066565	2.94818	0.158451																1.66367	2.24796	3.61152	0.217757	0.0385518	1.03417	1.84361																3.05944	1.67602	1.28257	9.01718	3.78154	2.18542
0.425221	0.26824	0.611968	1.18509	0.0124217	3.73485	3.14516																0	1.77426	3.5114	1.47912	3.34838	3.21122	2.13382																7.32851	0.230436	0	0	0.0494912	4.79488
3.63613	0.0346424	4.86439	2.87279	1.46095	2.56968	2.62758																0.0167852	0.134243	1.64154	2.48938	0.199474	4.34232	0.221841																0.134451	1.93115	0	2.68076	0.460861	2.49393
0.00168127	2.86581	6.98778	2.92714	1.02672	4.78045	0.302554																0.0510586	0	7.93609	2.05392	2.95131	6.53854	3.38465																1.42631	2.42085	0.0762076	5.00244	0.29304	1.68299
1.34687	0	0.010398	0.00184501	0	1.12626	1.87014																4.25126	0.954807	0.993686	2.86162	3.47068	2.28711	0																0.624118	0.0041585	6.55708	0.584709	0	1.31388
3.22295	0.0132797	0.0140308	0.916746	3.4307	5.06218	3.67862																0	0.323334	0.568241	4.51049	9.83243	3.66623	2.98538																3.41163	0.134959	0	0	0.637446	3.31703
0.0114351	0.108085	2.49937	4.66521	0.0107425	0	1.82554																0.154933	2.95832	1.1692	3.91394	7.91119	0.265278	2.93437																1.15713	1.30076	0	2.80092	3.00182	2.04348
0.0620073	5.91896	0.61206	0.0273563	1.55671	0.260805	0.509964																0.225375	3.62744	4.10009	2.73321	0.28836	1.06276	0.0238087																2.40833	0.04167	0.0948108	2.65999	0.583281	4.84096
0.138277	0.466953	0	0	2.02841	0.0828493	0.658234																0.905981	6.24817	0	4.17424	4.5334	6.18889	3.97049																6.6183	7.34448	3.35371	0.222474	1.71011	5.2459
2.01544	0.000854858	2.04786	0.0354968	5.21066	2.462	2.91707																1.62494	2.80178	0.303467	1.42174	0.0766811	2.78983	0.254036																0.0519925	0.380181	0.608642	0.861706	0.0102939	0
1.27464	2.4379	1.65294	4.40014	7.51274	0.302165	1.58537																2.65945	1.98923	8.89217	0.967978	0.237182	4.05188	2.92088																5.723	2.3369	1.85696	0.496696	0.853465	4.66055
1.38081	1.85146	0.0373559	5.19645	0.0437676	4.62821	1.33799																4.22223	0.0304079	1.3207	0.853572	2.31229	2.99587	4.0141																3.99876	0	0	0.0487049	0	5.46193
0	4.13498	0.955965	0	2.56349	3.30808	1.05573																1.6255	1.51776	1.05767	2.80504	0.0925404	4.04943	0.741103																0	0.368159	2.13326	0.698414	5.67077	0.346308
0.0963642	1.28391	0.108926	2.8794	0.00180121	0.00501575	2.27102																0.815845	2.54717	0.124496	0.0157231	0.326994	1.93268	2.62083																1.60741e-08	2.67507	2.52017	0	0.245244	3.88662
2.8599	3.13575	0.0322227	0.0579829	0.0519742	0.996788	2.01135																1.56791	0.0177406	2.23507	0.102917	3.45317	0.143058	4.16218																3.49686	1.69272	0.969983	1.22669	0	4.49902
0.35584	1.20808	0	0.0757115	2.41296	3.27747	0																0.108788	1.89653	0.730064	3.33758	0.0642132	2.12171	0																4.38061	2.91975	0.287429	0	0.581378	3.45304
2.72389	0.162863	1.92537	1.92883	2.97222	3.10278	0.523981																0	0.0301581	0.545786	0.102904	4.37874	0.0891409	0.0477833																0.0041089	0.129193	0	0	0.476888	1.12013
0.0032436	2.04219	2.63928	4.51785	2.06682	5.49793	0.95953																0.744056	0.0252272	0.744794	2.35506	3.22311	0.104824	4.41334																0.0276253	1.27108	3.6989	0	0	2.05847
0.0198733	0.516982	2.80868	0.306613	3.86848	2.26198	0																4.21847	3.79178	2.31668	0.159914	5.54879	3.30133	0.0365449																0.831109	0	5.24944	0	3.43844	2.84156
3.1895	0.0586208	0.201904	5.173	0.591649	1.4472	1.70312																2.05571	2.55885	6.67348	0.337751	2.64781	0.108739	0.24356																10.0759	4.5465	3.17512	3.09791	3.85199	6.37543
0.0481303	0	1.76507	3.77819	1.83985	2.67711	1.59943																0.279205	0.795424	4.89728	0.0734149	0.664904	6.10117	0.244001																2.64687	0	4.2107	0	0.0275283	0.407261
1.45144	0	0.962963	1.54958	4.55855	0.0534855	0																0	0.219026	1.40765	4.47674	0.79288	1.82589	7.14405																0	0.519151	0.0448578	1.45381	2.7712	3.05709
1.47246	0.0828519	1.51399	2.44853	0.182184	0	4.96567																2.28921	2.78655	0.0344087	4.66242	3.4886	2.40272	2.22597																0.835233	5.84296	2.77937	1.34659	0	0.0917568
0.222196	1.02693	0.0397897	0.491075	0.67635	0.639359	3.08493																0.189364	0.0504811	3.74639	0.0973171	1.77077	1.88564	3.04386																3.58398	3.55046	1.85431	0.999966	3.04736	0.783585
1.80085	0.845494	5.28991	5.12398	1.0629	0.521376	0.989337																3.59189	4.63646	3.04913	0.806597	0.0636976	0.201949	1.92557																0.200019	0.0288381	0	1.37445	1.40083	0
2.98229	0.0654387	1.51754	3.20719	2.95057	0.813781	0																0.910921	2.19562	0.853596	1.93228	3.70473	0.0701054	2.32151																0	0.272738	2.99552	4.46013	3.3623	0.125368
0.0105932	2.67903	0.35975	2.35295	0.26926	5.87342	2.08593																2.01989	0.0790838	3.365	0.0623272	3.91703	0.807679	1.99983																0	0	0.494678	3.70211	0.0276237	3.56334
0.758527	1.39508	3.55941	1.62636	0.00827539	0	2.65617																3.39404	0.292465	0	0.603941	2.47421	4.98374	0.554848																3.27571	0	2.68767	0.204287	0.50002	0.0579396
0.0455188	0.221765	1.56148	5.76342	5.98338	2.15071	1.91204																0.021933	0.167123	1.13227	0.147559	0.621053	0.908116	0.169286																0.245767	0.696637	0.202289	2.75338	0.708624	6.15914
0.763107	0	1.10158	0.582583	1.32976	2.57025	0.00445275																0.174846	1.99682	0	1.98376	0.150325	0.0897357	0.624355																0	8.46909	0.139201	1.5199	1.9186	0.139079
3.07628	0	3.66885	2.12658	0.208654	0.388821	4.22554																2.17741	3.04637	0.0568026	4.57657	7.23973	3.04098	5.94289																1.24935	3.71083	1.36547	0.274853	0	1.68065
0.541313	0.0223559	0.0423256	1.76001	0.048712	1.62177	0.498533																1.16016	0.433823	0.0340068	0.62756	3.39838	0	2.55456																0	9.05296	0	3.13585	3.31269	2.24641
4.79391	0.00570727	0.374909	0.0842489	0.0599878	0.064199	5.31088																0.125622	3.63332	3.0016	0.131276	3.50926	3.84443	3.05301																0.0638292	2.44952	0	6.7308	0	4.81429
1.11622	1.62871	0.314643	1.19319	2.60305	2.69932	1.66035																0.75772	0.0188628	0.156191	1.63461	1.26546	2.15749	0.853161																0	4.09718	1.46182	1.89483	0.687076	1.09229
3.18647	2.91685	0.0765038	3.32222	0	2.77998	5.03402																2.38917	5.75972	0	0.121243	5.30442	0.0383187	0.31567																4.00638	3.59087	0	1.83643	4.23527	0.971252
0.100752	0.0155509	1.55501	2.56782	0.830005	1.64671	2.57114																3.30078	0.731666	2.82384	2.89292	3.12328	1.63806	0.482381																0	5.17151	0.114145	0.7039	4.90031	5.88571
3.28633	3.93097	1.24214	4.32389	2.71565	0.579652	1.36993																0.0684078	3.78214	3.35918	2.83902	4.94427	0.823881	1.77335																0.0828387	1.97378	5.85596	0.373813	0	2.9063
1.57349	0.41188	1.32623	0.522697	1.25544	0.0994742	1.71244																4.41131	3.77692	3.52373	0	0.0712428	0.701257	7.01239																1.91557	2.18715	4.38467	0.654207	1.81601	0.139504
2.63213	0	3.14205	3.87892	0.0651391	0.373847	3.33482																2.80704	3.81449	0.213521	0.688067	2.54656	0.0851532	4.40335																3.29988	0.921925	1.46942	2.85583	1.97452	0.667522
0.797846	0	0	1.72864	0.396253	3.77666	3.11452																0	3.2129	4.2651	3.65151	3.96774	0.899239	5.25717																0.183185	1.41904	2.39889	4.80873	0	0
3.12513	0.685745	0.50334	0	0.0769479	1.15736	1.02549																0	0.0383504	5.32762	0	5.15347	1.30034	5.58783																3.96277	4.0695	1.55004	1.06209	3.98497	0.00694152
0	3.69909	2.66062	1.91876	1.57112	2.64624	0.126248																0	1.19536	3.69334	8.2372	0.110254	1.68855	2.90953																3.24768	0.0296905	3.45782	0.0270457	5.44008	0.886835
0	0.461586	0.412622	1.44798	2.47605	0.710855	1.6226																3.76805	0.316704	2.44657	0	2.11197	2.61669	1.98503																0	0.196894	3.02674	2.10887	1.81995	0.0797475
3.55235	0.0421238	0	1.56174	0.51455	0.20691	2.28166																3.48967	5.7053	1.31238	5.508	0.0645492	1.71991	1.63337																0.715833	0.39593	2.7336	3.11752	4.2796	3.54407
0.14749	2.85112	0.00860847	5.04857	2.75413	4.08831	1.97817																0	3.69606	2.49491	5.82946	0.0994161	8.97618	1.0235																3.13992	3.59908	0.737434	0	2.70252	4.66497
0.140423	0.0108118	2.03382	2.09793	0.0740724	4.03754	2.74653																2.9651	0.440281	0.357925	2.35878	3.01252	3.82002	2.08373																1.20568	2.07926	3.86879	1.76703	2.76851	5.04175
0.0110927	0.0826178	0.0643761	3.88905	1.73207	0.205719	0.13154																0.157954	1.87166	3.59913	2.56509	0.404636	5.23324	0.144345																1.11558	0.0671851	1.95382	4.91496	6.89991	0.96
0.114049	3.01501	0.0275837	2.38767	0.262853	0.479952	2.85349																0.091472	0.362458	2.448	0.0669041	2.82244	4.42233	0.0376613																0	2.45097	2.78186	4.7234	0.0541366	0
0.0626247	0	0	4.43825	0.210831	2.21387	5.66616																2.86323	0.968884	1.99741	1.7719	0.984756	2.50649	2.28099																1.42224	1.97053	2.68133	0	0.951445	2.9452
0.155975	3.92162	0.0297739	3.88568	0.0212456	0.42762	2.04191																4.36006	1.99716	2.55285	2.27743	0	2.63876	0.196562																1.04083	2.28896	0	2.16432	0	1.97254
0.0913439	2.50708	0	1.88634	0.802751	0	2.07397																0.763121	3.00793	0.204107	0.094017	2.05124	1.56438	2.13419																2.56894	0	1.70557	3.34105	0.24939	1.17136
0.28378	2.19964	0.0180043	2.04771	3.71659	2.68043	4.63971																0.0475456	0.108882	3.60119	2.27912	0.055651	4.4976	3.26063																1.85734	0.171428	0.0112447	0.114467	8.63985	0.829934
0	1.90403	3.65826	0	1.27697	0.224153	7.27936																0.0961409	0.274337	1.66745	2.70507	0.271028	3.48716	5.5794																0.0884367	0.0361729	0	6.38264	0	0.226677
3.86315	0.165715	0.307935	0.0251422	0.710534	1.78325	0.567218																4.37358	0.281578	3.24587	3.70783	2.57836	2.92828	0.0417277																0.00815432	0.717096	0	0	2.60574	0.279557
0	0.0123034	2.30643	1.6564	4.04	1.45658	1.89027																4.11874	0.438032	3.45066	1.15242	2.75042	2.15058	6.53296																0	0.0169427	0	0.372145	6.64054	1.14116
0	2.6499	0.982819	2.02494	0.776755	1.92031	0.492789																0.107502	4.38464	0.74431	0.151418	3.57654	2.90057	4.18877																3.01513	6.72627	3.02668	2.0292	4.22486	2.73842
0.154506	0	3.3529	2.3528	0	0	0.0828597																0.418855	1.27179	0.220776	0.0762658	2.77575	2.91934	2.1534																4.82971	2.38666	1.27049	2.25042	4.09121	3.33655
0.0472574	0.0355187	0.600194	3.98184	3.87557	0.423901	0.140663																4.63822	3.36244	2.14451	3.93395	0.119569	4.63465	1.41816																0.89926	0.854172	9.86043	0.0281761	3.86653	6.98343
2.18811	2.73003	1.91842	0.490684	0.170136	0.131613	0.0219276																1.50603	3.15397	0.153366	0.122233	3.61504	5.91013	3.46538																3.75103	0.00857555	0	1.1089	3.57515	1.38483
2.34258	0.00275353	0	0.0102048	0.0672032	2.55134	0.0502837																4.40421	0.521006	0.0410097	2.59173	4.77535	0	0.203446																0.592605	4.48387	0.0168104	4.56239	0.324996	2.30549
0	2.78933	0	3.56766	0.294469	5.02286	2.33895																0.448897	2.35256	2.71915	2.02304	0.408363	4.76661	0.141623																2.96926	4.84553	2.92351	4.18672	1.97124	0.0620176
2.50023	3.67248	0.012583	2.20672	0.123906	0.993516	5.50807																4.82636	8.25946	0.0290441	3.2423	1.3414	4.23089	0.478188																3.07171	0.147933	0	3.77529	2.6311	2.48416
2.81055	4.36296	2.0127	6.30571	3.20391	0.0263708	1.93337																2.09496	3.32127	2.85352	2.27934	0.155307	0.188652	0.0310085																1.4821	0	2.97072	1.74918	6.81686	1.19106
3.13429	0.163666	2.99551	1.0092	0.700871	0.487627	0.122994																0.188865	0.107502	0.0849021	1.2556	0.120379	0.905545	5.31611																1.67615	2.66239	0.496316	0.568125	2.90991	0
4.99068	0.476098	0.236897	2.46953	0.946154	1.69734	1.6584																3.77183	0.395758	1.86959	0.225757	0.0560371	1.73492	0.773672																0.205201	0.196911	2.21214	0.131607	0.545785	4.9033
1.09076	0.0299209	3.59777	2.52803	1.00695	0.17288	2.17783																0.429591	0.0713519	4.88702	3.83988	0.397489	2.16372	3.7525																0.00809268	0.00165524	0.0230548	0	0.120946	5.94343
0.0145884	6.22737	1.56581	1.53324	1.04663	2.87416	3.16305																4.363	4.91261	3.8347	0.129409	3.198	4.42246	0.00879886																0.206042	3.82013	0	0	1.95778	1.17547
2.94795	0.0637929	0	0.59609	8.38606	0.33062	0.860189																0.0639057	1.47868	3.06555	2.88198	1.36006	2.62266	4.66581																1.18987	0	0	0	3.24371	2.46873
2.41082	0	3.97401	3.59771	3.15858	3.85038	0.0214162																2.83366	0.133196	1.08918	1.82269	3.35146	0.0558611	0.0378655																1.58974	4.62694	1.88367	0.0436658	0	0.713945
0.090042	1.39339	1.9458	0.301115	0.0691161	2.27179	1.40724																0	2.21306	0	0.513554	2.84151	1.8807	2.77486																0.422562	0.0927243	3.18513	0.787747	0.126507	0.0372326
1.06753	3.23132	4.25366	0	2.9624	1.40836	0.00711971																1.94871	3.84056	2.38041	0.876087	0.917191	2.63826	0.0459015																2.11482	2.79277	0.557571	3.87822	4.15014	2.97231
0.973764	2.11356	3.29368	5.2824	0.377341	0.404746	0.454483																4.44186	2.93641	0.109818	4.4575	0.380834	0.151603	2.89446																0.0626402	3.02165	0.035038	0.132038	0	1.99955
3.72917	1.20621	1.13132	3.22216	6.93212	2.21584	0.398057																2.76051	2.69062	5.33659	2.28257	0.297495	3.50901	1.97029																5.15217	3.22359	4.95623	1.85497	2.3066	3.86155
0	5.09568	3.26331	1.96484	1.71375	1.48518	5.5669																0.313033	2.12479	1.26383	0.0996497	0.33873	0.294807	1.84279																1.52211	0.0339707	0.333279	3.65326	3.66926	0.667833
0.70292	2.77511	1.79313	0.245923	4.77738	1.60919	3.23783																5.09723	2.15836	0.557677	0.210735	0.110181	3.55354	3.59897																4.80625	0.696108	1.461	1.37957	0.370918	2.16687
2.69604	3.37718	1.54947	2.91108	4.14265	1.49504	3.63081																2.60107	1.55255	2.81715	1.98877	0.288399	2.79028	1.62995																1.58266	0	1.87437	2.25765	2.44918	3.40137
2.9721	2.57534	0.080314	0	3.38081	2.35076	3.60762																3.03644	4.03356	3.44889	0.687753	1.11161	0.099795	0.0204338																0	0	0	2.53361	0.0911139	6.25612
0.0507614	1.91689	0	4.92832	0.0166826	0.61546	1.2235																3.65113	2.45166	1.19261	1.00112	2.63106	2.74663	0.0285982																0.0798407	0	0.244371	7.78095	0.0281797	0
0.973091	0	2.31214	0.0243899	1.35593	1.45016	0																3.95847	3.64453	0.0348541	0.074387	0.561016	0.324716	1.5838																6.82923	0	2.41597	0	0.461735	3.93446
0	1.53082	2.45333	1.77942	2.01477	2.20275	3.91621																4.01579	2.13595	3.9936	0.165619	2.56193	3.81118	1.11913																3.81073	0.85702	8.56433	0.0801735	4.37466	0
0.009745	2.88885	0.549619	1.86145	0.72664	0.297369	1.30474																9.36346	6.01575	1.28793	0.179764	1.31582	1.33536	0.111547																2.44553	0	0.0402934	1.76503	1.41302	0.448269
1.91118	1.82577	0.944689	1.71584	0.725672	1.46382	3.14794																0	0.661111	2.59927	1.28407	2.59777	0.154313	0																1.48662	2.45206	3.58352	0	2.25263	7.49643
1.95303	0.08676	2.48627	0.296261	1.86884	0.231225	3.28806																2.46357	1.32181	0	3.51641	0.16259	1.88281																	5.79868	0.290012	1.57848	0	2.17082	4.93687
0.00145232	5.17314	0.0352637	0.233775	0.0219476	2.39151	4.07706																2.31697	1.97963	2.04723	2.49971	5.63357	1.49362																	0	0.133521	0	0	0.963772	0.0943135
0	5.1095	2.27449	4.37668	0.0350098	0.0117764	2.41651																3.15554	2.8028	0.0744709	0.722002	1.85227	0.332639																	6.05356	0.824691	0.102559	2.67266	1.23536	1.61016
1.79837	0.825821	0.954465	2.42398	0.123906	0.00459336	0																0.261104	0.832968	0.0986795	2.76439	3.82153	1.30371																	2.01316	0.0994769	0.698814	0	0	0.521161
0	0.262616	2.4374	0.069334	0.153848	0.350937	4.04435																0.221518	4.53498	3.65642	0	0.647942	8.86641																	0	2.30061	1.84726	0.136692	2.84813	3.43898
1.79816	0	1.44015	2.40808	0.0211867	6.42524	1.84746																0.0396481	0.0379942	2.07158	0.57955	3.84265	0.371468																	1.7773	0.205928	1.99299	0.0367029	3.11813	0.17266
0.0746568	2.062	2.17918	3.2874	0.291892	0.0612645	6.03299																1.01296	0.0837821	0.372929	0.119458	2.15215	0.356833																	9.20152	2.86769	0.644026	0.72113	3.91944	1.71564
0.192726	3.17535	0	5.58758	0.0136403	3.04824	4.08345																0	5.40522	0.0302611	3.9875	1.61059	0.20895																	0	0.0432538	0	5.47958	0	5.48406
2.79471	1.3427	1.38195	0.297534	3.66432	1.10188	2.3161																0.332712	2.07018	0.185833	2.75229	3.45547	0																	1.86067	0.102113	1.20091	4.01673	0	2.24983
0.00900973	1.94911	4.00001	0.00449809	0.172141	0	4.46057																3.57727	2.28079	3.96096	0.844315	0.81775	3.3824																	0	0.00792596	0.107961	1.59934	0.894188	3.74833
0.227713	0.423125	2.5359	0.0428865	0.89969	1.14706	4.56657																0	0.288657	2.7855	4.90218	1.09032	0.492689																	2.63128	4.05345	1.74298	0.63869	2.37947	3.09893
0.00169566	0.0592777	0.953939	1.69421	0.745702	7.56285	0.326047																0.0263188	1.34671	6.50061	0.459792	5.55493	1.83784																	0.702369	0.0554923	4.87101	8.53879	0.0167132	0.41071
0	0.00719002	3.1509	0.109322	2.22881	1.52039	1.45265																4.16202	2.21841	2.77791	0.0744503	0.926245	0.125509																	0.0551899	0	1.94113	3.35513	4.09861	0
1.11393	0.0685882	2.73182	0.0646766	0	0	4.16858																2.33545	1.86428	1.73744	5.96141	0	4.19323																	0	0.335308	1.82973	2.48079	3.03631	4.515
0.0653149	1.11418	0.0184211	0.997967	1.05555	1.17671	1.15835																0.654079	0.244459	4.30233	1.75845	0.0615058	3.62145																	3.52388	1.25195	2.51157	0	3.71978	2.49441
0.0501042	1.38603	0.0464646	0.00560644	2.34356	0.111901	2.07585																0.0251571	2.34527	0.885292	1.74268	9.70132	3.73589																	1.748	0.373643	1.85663	1.89652	5.96271	0.0218278
0.00571728	4.82129	1.06787	0	2.5554	2.74673	0.0959343																0.0800899	2.60868	1.56046	4.65247	0.227161	0.274177																	1.49774	1.63963	1.43406	2.56274	0	1.25298
0.496339	6.12114	2.92231	0.251656	1.19174	2.61474	2.09435																0.78059	1.8067	0.141384	0.218484	0.513131	3.62213																	2.33717	4.23086	3.57682	0.954613	0	1.83522
0	1.23986	0.866094	0.820632	3.75795	2.37053	2.77619																0.560104	0	2.53063	0	3.5816	2.57902																	0	4.6571	1.35925	6.40924	3.48902	4.32448
0.00706654	0.76341	0.0132418	4.40862	3.01978	0.375181	1.2668																0.14552	0.038018	0.112458	2.76897	4.25667	1.31099																	0	4.22112	1.89383	2.02681	2.53926	2.46527
3.99917	3.05006	0.0300778	3.84676	1.59348	2.54086	5.13838																0.0404079	2.84947	2.05332	3.27867	1.71864	0.0811736																	0	5.1527	0.166336	3.19992	0.466385	1.76395
0.645355	0.615785	2.67183	0.131813	2.88905	0.22479	2.86186																1.11431	3.16279	3.05513	4.02793	3.60844	1.14091																	2.90579	0	0.053846	2.13691	5.14542	5.07112
3.74264	0	2.5068	4.40412	0.229393	6.32002	0.00755397																4.61873	2.25644	0	3.79362	1.94859	0																	0	0.0210902	0.0136078	2.02469	5.40873	2.32923
0	1.69264	2.2855	0	1.83332	6.06249	1.45693																4.20931	0.0882265	3.09812	0.116354	5.298	0.112276																	2.44976	0	0	1.29887	2.23903	6.23522
3.53351	0.203536	0.135656	3.07886	0.0367367	4.71989	2.73151																4.33807	2.28957	3.64493	1.07969	1.27763	2.05938																	1.90986	2.76394	0.120708	1.73326	0.324088	0.255331
0	1.84146	0.0293172	0.81842	1.23014	1.99614	0.00551304																3.50967	3.49169	0.526914	3.51548	0	0.251467																	0.084315	0.0332599	0	0	0.600877	0.4581
3.26158	0.0574999	1.61992	0.14265	2.02819	0.791537	2.30175																0.0593876	2.42455	4.3775	0.0501331	0.264574	3.92768																	0.14313	0	4.72754	1.31459	1.31747	0.205162
1.96469	0.346823	0.377907	0.085646	4.81009	1.701	2.09253																0.135981	0.872288	1.79569	0	1.91249	3.83312																	0	1.28895	3.8916	2.24082	2.56026	1.47289
1.30111	3.76046	4.04428	1.30109	1.41546	3.14998	1.66264																1.10631	3.78433	7.18075	3.24963	9.55452	0.209987																	3.6084	0.00498268	4.92012	0	1.39451	2.35455
0.11657	0.735966	1.95345	3.23648	0.224896	3.64191	0.0760522																0.250363	0.232961	0.956266	1.18213	3.61427	1.25107																	0.0185846	8.407	1.20455	0.116005	0.451775	4.48092
2.74009	3.15788	2.139	2.95477	2.51227	1.42138	4.8506																0	1.22381	0.0302124	0.428003	1.52017	2.04764																	2.48269	0.0114879	2.04024	0	0	3.17437
1.73681	0	0.0719698	0.0104072	0.263628	3.79944	1.20268																1.36376	6.15402	0.129752	0.0795517	3.34367	6.29279																	3.05399	0.76799	5.45636	0.99681	0.0258928	0.168396
0.114846	0.697645	0.235608	3.23362	5.73733	3.49439	1.59271																3.04628	2.41314	2.93292	2.75175	0.731117	0.525933																	1.39344	1.88184	0.750794	2.81037	4.35737	2.71561
1.44108	0.142358	0.0903479	0.11901	0.337432	0	2.6677																4.07847	1.92347	0.464874	3.61402	0.0731249	0.0269245																	3.79631	0	0.150708	0	4.20051	1.41584
2.93108	0.246892	4.04273	0.00873749	4.79662	0.445731	3.52739																4.48046	1.57119	4.73044	0.671812	2.34229	0																	3.43337	0	5.3625	4.26195	0.0248858	0.818194
0.260184	2.25777	2.47839	0.289544	2.99695	1.3013	1.78811																2.41401	1.30291	0	2.67589	3.44291	2.60158																	0	0	0.0247157	1.65087	0.0648188	1.31798
2.6268	3.40261	5.46448	0.0422911	1.86648	2.43089	4.12598																1.48061	2.05271	0.382883	0.235704	4.22986	0.588171																	0	3.14826	0	0.0169265	3.18657	0.0914461
3.51391	2.42543	1.78927	0	1.33767	3.10231	3.40307																0	1.96036	4.15977	2.63583	2.45091	1.60255																	1.59775	0	0.033871	4.2269	0.268045	1.93458
0.783836	0.0599132	2.33978	3.12371	2.34091	1.39172	2.96234																7.28057	1.29746	0.0248708	3.43198	3.46787	4.82955																	0	4.81286	0.0789925	2.7091	2.91011	0.219569
1.71498	0.00365616	2.75478	1.54107	0.00494276	4.22175	1.91525																4.19592	2.52746	0.0688657	4.85114	1.69557	1.5588																	0.645996	1.44607	0.0685992	0.015282	1.79299	7.19509
0	2.10451	2.32551	1.93416	1.79265	1.23078	0																1.87738	0	4.03767	3.47497	2.38992	2.53509																	1.8252	1.17801	0	0.712815	1.77705	0.069157
1.16062	2.33424	0.124583	2.75694	2.77006	0.0262829	2.49462																1.82938	0.172477	5.40237	2.36133	6.26017	2.66555																	1.20008	7.45862	0.955841	2.22826	3.13873	5.43969
3.33991	0.0372514	2.4635	2.96717	5.78583	0	1.19367																3.69067	2.57228	2.63909	1.38287	1.47258	1.43723																	2.43197	4.92915	9.01342	4.26002	7.08969	1.175
0.0017664	0.147673	0.124106	0.08844	3.03615	2.95045	5.19415																3.1682	0.0770085	0.330525	0.194069	2.2616	0.426113																	0.0631533	0	0.268076	0	2.78192	3.17148
1.84223	0.00305884	2.95837	4.96415	0.128178	3.88703	0.0219256																0.416634	6.03551	2.04993	0.840523	0.519615	5.51395																	2.05315	1.69493	0.964212	4.67745	0	0
5.03646	5.0621	2.16767	2.37115	1.73316	1.59993	3.58204																2.62527	3.98813	1.94492	0.228575	0.0439653	3.87278																	0.118825	0.102279	3.78946	0.0364145	0.181351	4.48566
0.498609	0.121248	0.0117262	0	1.23211	4.53716	3.16894																2.89215	2.21188	2.38474	1.24345	1.43037	4.56356																	0.131993	2.06135	0	0.906276	3.86267	0
1.94176	1.94962	0.000739564	0.0841675	0.887427	0.556346	0.456575																1.04134	7.93406	0.359159	2.29902	2.52731	3.27655																	1.24406	3.47123	3.40167	5.06562	0.237604	0.209343
0.0540767	0	0.0764382	3.1468	3.40813	2.63628	7.12548																1.632	2.50725	4.48975	2.15457	5.4497	3.09407																	6.12134	1.05559	4.26418	0.137331	3.2844	2.77019
2.64581	0.0681221	0.0610804	0.10182	4.11608	0.00221299	3.01027																3.84942	0.0465057	0	0	4.44219	4.1678																	0	0.838684	0	5.52987	0.00481479	0.110644
7.06092	2.64983	7.4065	2.21706	4.79936	0.00129244	3.20906																1.19868	1.08561	4.03705	0.181278	4.51075	3.91111																	2.88291	4.26091	1.36453	4.7474	4.62554	4.83846
2.91555	0	2.73173	4.13233	2.02688	0	0.0298003																1.75913	0	2.10356	2.59028	2.89928	0.908714																	0.00587124	1.1762	4.63933	2.76259	1.43198	0.15109
3.13006	0.573456	0	2.76326	3.34948	2.1001	0.414049																0.0311484	0.0578675	0.0588029	0.104382	1.44591	3.79358																	4.74771	0.153927	0.010901	0.446265	0.0741684	3.04102
0.04404	0	2.44525	0.042152	2.25833	3.32966	0.00142232																0.965941	0.507955	1.53571	0.103616	2.09053	3.42099																	2.29136	0.188706	0.0873252	0.0185282	0	0.0769375
1.30506	3.74221	1.48887	2.53469	2.56231	1.54833	0.142602																0.263057	1.48295	2.72809	1.34469	0.816154	1.74483																	1.97569	0	1.02121	2.81782	0	1.36476
0	5.03404	0.00109213	2.55601	0.767567	4.05018	3.15329																0.158956	0.0569549	2.50758	2.15419	2.69816	4.89687																	5.21723	2.66522	4.14566	0	0	4.28364
0.0241271	0.0411174	2.87803	1.41452	0.967319	4.29413	0.0352834																0.0637098	3.93231	3.0484	4.6923	1.28514	2.90394																	4.24645	1.2422	0	1.52779	0.309212	4.02407
0.392256	0	2.02616	0.279848	4.97293	1.5099	1.09084																7.52498e-07	0.926879	4.54391	0	1.43063	0.354882																	1.81753	1.01902	0	0	2.71334	2.00327
1.56701	1.00479	2.63247	0.0218118	4.45829	2.44997	0.31704																0.64641	1.30877	0	4.97084	0.422341	3.34262																	1.97213	0.251196	5.03676	0	0.548356	0.703298
0	3.35271	2.47981	3.39161	2.88202	0.879003	0.113645																0.852312	0.0346347	4.69369	3.32984	0.325586	1.33194																	2.51573	0.353436	0	3.11559	4.19797	0.0675321
3.26044	1.67783	0.00798103	0.0581545	0	0.0888516	0																0.0543393	2.30936	2.42783	5.23867	0.406324	0.0414518																	0	3.54268	0.804231	0.129484	0.282028	0
3.23287	1.87439	2.21146	3.72194	3.77943	0.10913	0.686037																1.39248	3.74865	2.03482	4.1036	2.62245	1.89305																	0	0.272935	8.5582	0	3.6785	0.192848
0.797598	1.20856	1.6717	4.67872	2.67041	4.2446	0.0706985																3.27667	5.74164	0.117605	4.30149	0.0347622	0.440997																	0	1.05585	0.0768851	0	8.26757	5.22413
2.90964	0.235638	2.29357	1.51603	5.23604	0.098933	2.0892																2.34932	0.533494	1.78179	0.127549	1.36333	0																	0	0.0518133	1.51673	1.88672	3.1946	2.79189
1.75985	0.282648	0.047356	2.99154	0.30266	3.80721	3.23883																6.81318	2.48027	0.138703	1.13736	2.45263	3.27983																	0.858907	0	0.418372	4.1936	0.83116	0.025922
0.612086	0.0561808	2.29894	0.500669	1.48752	2.45335	0.541506																1.65229	1.52537	0.102504	0.164002	2.69637	1.88027																	0.347521	0.0202735	4.83139	5.64437	0	4.56347
0.93891	0.00605117	2.43258	1.19119	0.778795	0.0492379	0.524059																0.12522	2.13322	4.2805	4.61193	2.75507	0.602399																	0.655789	3.00551	1.86664	3.00293	6.43875	2.64924
0	2.78726	0.00267893	2.12381	0.00405651	1.47175	0.00944873																1.41711	2.62458	1.00767	7.48954	2.97744	2.89379																	1.8086	0.698081	2.5675	0.258289	0.303043	3.0528
1.34793	0.697917	0.422457	2.09586	0.243654	4.99143	0.573188																0.0930902	3.42672	1.4256	0.807516	4.93026	2.50313																	0.212202	0.123892	0	3.49857	1.17421	6.41212
1.36405	1.05572	2.32081	0.044792	3.49501	2.5513	0.0447704																0.139979	0.0624529	0	0.199583	2.98404	0.221086																	0	1.61546	2.8906	2.73539	2.88513	2.1311
0.110181	3.51501	1.6632	0	3.38523	4.00157	0.525142																0.0177988	0.406981	2.83441	3.40304	5.98772	0.542201																	0	0.0789724	1.39248	2.85086	4.44339	0
3.28106	0.303162	2.46157	4.34702	2.99972	2.77422	1.28422																0	2.17267	3.59209	4.52295	2.70858	0.0518318																	3.60447	3.21092	5.63133	0	3.92056	0.480829
0.965543	3.16073	0.89366	0.385454	4.27543	0	1.99862																0	4.48157	3.03397	3.35414	0.542454	7.8779																	0	3.13802	9.74845	0	0	0
0	2.44141	2.05822	1.62178	2.5635	3.84224	3.66311																3.38001	0.062388	0	2.98327	1.49098	0.215095																	0.759062	3.50586	1.53182	0.170682	5.24314	2.37953
0.742993	1.09554	0.226216	0.754067	2.35505	3.11756	4.28914																0.482086	3.7598	0.276757	0	4.02318	3.56157																	1.81193	0.279307	0.681983	0.218561	8.93178	0.0331628
0.749503	0.00590429	2.07917	0.322107	0.0537761	1.71432	5.72918																0.520123	2.93525	2.79658	0.247857	3.1272	0																	1.77014	0.454728	3.26636	0.432007	3.90448	2.78577
0.00651051	0	2.31384	2.92336	2.55842	3.08303	2.96512																2.38752	0.210136	2.2648	2.23145	2.39479	5.15465																	0	0.747203	0	4.36588	0.407495	0.96339
0.258813	2.91523	2.1709	7.22648	2.97579	6.96497	4.62755																3.53733	2.12181	7.33675	4.57594	0	0.436553																	4.10161e-10	0.165361	0	3.35027	0.0244516	2.13108
0.403363	0.849086	0.678974	3.80734	1.1159	3.73399	2.20449																0.0124913	0.167626	1.07383	0.0603504	3.1469	0.970483																	2.69199	0	0.177795	0	0.0141853	2.90679
0.0110107	3.35391	0.126235	4.09406	1.53009	4.64253	3.74231																0	1.25065	2.01399	0.181544	1.83428	0.0335143																	3.42679	0.0188537	5.78172	3.87411	0.815801	0.0879067
0.461026	1.71171	0.395856	0.375608	1.7394	2.38438	1.81302																0.0183156	4.43516	0.199705	0	1.55372	0.0468457																	3.05442	0.784465	0.0139848	1.9748	6.06065	1.16357
0	0	3.83161	2.79459	3.11208	3.53855	3.56378																0.170903	1.44	4.74627	0	4.28082	3.89079																	1.88539	3.1714	1.36982	4.20556	2.51702	0.474137
0.0482972	2.50131	0.412824	0	3.74484	2.58042	0.95971																0.0778993	0.901943	5.84654	0.342167	0	0.048842																	3.58549	0	3.45813	2.59288	1.78385	2.56712
3.81337	1.90837	4.29883	4.04993e-09	4.13113	3.3374	0.0232546																3.70364	2.65066	5.72786	0.328404	0.359266	2.35251																	0	0	0	2.87477	0	6.7182
2.16918	2.35863	3.78185	3.40599	3.90719	3.64336	0.884535																0	1.97265	0	0.402378	2.53426	3.63055																	3.87944	0	0	2.57706	3.01739	1.37065
1.15153	1.33358	0.207665	1.94615	0.0015858	3.92524	0.141318																0.754261	4.04899	3.73357	1.64843	3.17922	0.545933																	0.314495	1.51196	0.00673419	4.15013	1.10196	0
2.73556	0.0394281	3.33815	1.77736	0.208483	1.02218	0.0953843																0.515903	0.130494	0.969722	3.77505	3.8912	3.59062																	3.93506	3.9951	0.45463	0.0134911	2.84748	0.0689511
0.422793	0.00347583	0.922196	1.70686	3.02308	1.08306																	0.0687236	2.02412	0.184686	3.8098	0.160973	0.0932535																	4.4673	6.18091	2.68441	0.170172	0.677284	0.760122
1.99855	0	2.57283	1.31165	0.00378694	1.36751																	9.02986	0.727999	0.921561	0.201143	0.18024	0.9845																	0.0271414	1.05081	3.40702	4.32043	4.70898	3.18152
1.42003	1.57805	6.98107	3.81776	0.0142704	3.43071																	0	0.52458	4.88301	0.590831	0.247581	8.24617																	6.36116	4.21849	4.34679	2.68676	3.01223	2.07257
2.69965	3.16977	2.08679	0.00976016	2.94123	2.68114																	0.688706	0.042693	0.0278331	3.15086	3.35451	1.9678																	6.55166	0.827485	0.897257	3.779	0	1.20634
2.86598	0.989787	2.20087	3.58146	2.69187	0.139844																	0.0266389	0.478754	0.330457	1.39316	4.06291	3.43793																	1.71566	0	6.16574	0.36029	1.16415	1.61307
1.81411	1.81233	1.59153	2.49387	1.20054	0.848367																	0.705744	1.41155	2.74943	1.89049	7.81851	1.82348																	0.476276	0.00499207	4.29776	1.67029	2.59257	0
0.13801	1.90769	0.423278	1.67349	0	0.97																	2.0149	1.41346	2.39042	4.55889	2.879	0.0540281																	0	3.01684	6.43552	0.63055	0.876414	0
0.799288	0	0.196213	0.0856552	2.86372	1.62821																	4.11017	5.08229	0.124803	2.31572	0	4.5674																	5.05569	2.21325	5.06613	0	0	4.36763
0.0641138	2.26459	4.44896	0.304322	3.57679	3.07445																	3.00441	0	4.90598	2.69498	0.376635	0																	1.37568	3.10045	1.72405	1.77249	2.73639	0.0123854
0.00542033	2.62475	0	2.537	2.91854	3.53081																	2.21363	0.178449	5.25326	4.34839	4.07897	0.0852588																	0.376452	2.55192	0	0.017083	3.83956	2.35216
1.92725	0	6.82251	1.18295	0.878713	3.30561																	3.41172	1.74999	0.859603	0.0627585	2.30675	2.17415																	1.37641	3.71179	0.423481	0.974291	0	1.66159
2.78955	2.55573	0.210813	0.121616	2.67221	3.71622																	1.15215	3.85935	2.31559	2.43735	1.03797	3.80316																	3.17426	1.86077	3.05303	0.842278	0.30242	4.28563
1.31111	0.0209081	1.36025	0.295911	2.87106	4.35737																	1.74739	0.823421	1.88148	0.292422	2.78914	2.3053																	2.36851	0.0176871	3.86298	1.77593	0.0688585	1.0567
2.38016	0.00497308	0.836149	0.590811	2.04203	0.260033																	1.22716	1.92016	1.65657	1.76691	0.213753	1.92674																	0.621756	7.61853	1.03805	2.36793	4.51339	1.32236
0.071908	0	0	4.76305	1.81958	3.29158																	0.831589	3.03914	2.23634	4.46187	3.32259	2.93563																	0.654148	0.903478	3.51975	0.312649	1.22641	0.0465848
0.00534892	0.033091	0.53403	0.223836	1.85157	0.0440311																	0.789373	8.57403	2.96897	1.61326	0.660072	1.44149																	3.46503	0	0.137291	4.72594	2.97828	5.59632
0.00981861	2.02573	1.04973	1.54517	2.43757	0																	0.983961	1.2873	0.426918	3.06721	4.46549	0																	5.20249	1.99144	0.495374	1.91025	3.08371	3.18454
6.18369	2.03099	0.8956	0.046229	2.20918	0.228779																	2.13688	3.62518	3.33606	2.65324	0	0.57334																	1.17921	1.50406	0.424282	1.1905	2.43771	0
0.0121921	0.0122219	0.0399019	0	1.73717	3.73509																	0	2.38493	0.693124	8.4386	5.3579	0.237305																	1.17298	0.0777139	2.8223	1.81981	1.03523	0.0218593
0	0.285093	1.71139	2.0948	0.00276453	0.263301																	0.436163	0.897732	1.51404	0.111795	1.56307	4.44315																	0.340163	0.00607847	5.07426	0.101554	1.83015	0.405045
0.387497	0.610946	0.0287783	2.85521	1.64755	0.00706962																	3.73894	1.61971	1.79432	2.03468	0.377144	4.31253																	1.89777	0.0179463	0.343426	3.28612	0	1.97595
0.00636258	2.83529	0.0217755	2.10118	1.77562	0.277448																	1.68467	0.0792521	3.71291	3.54966	4.43974	1.67497																	0	0.057939	2.91523	0	9.00231	4.30387
1.83398	1.87406	0.106718	2.99408	3.15149	1.6721																	0.0192435	3.37915	2.39796	0.926821	2.42333	4.23321																	6.02666	3.18085	3.00455	0.0347832	2.10498	5.73262
0	3.22819	0.196364	3.4779	3.2043	1.94174																	0	0.825386	2.00126	2.47421	1.9743	0.207845																	2.1021	0.21947	3.60536	3.56438	2.40104	2.84498
4.07663	0	1.13137	2.89089	2.95139	0.00970846																	0.424182	0.0623097	2.05806	1.51795	2.18072	2.34394																	4.56702	3.59	0	1.42324	4.87324	2.3326
0.0053916	0.441896	0.151644	0.0196072	2.7752	0.518872																	2.80801	0.517441	0.19631	0.123781	1.04221	7.18988																	0	0	3.91398	3.65283	3.60098	1.5048
1.11904	1.46202	2.97114	0.00154172	3.05466	5.52225																	0.190632	0.750209	0.0942462	1.44424	1.30137	2.05111																	0	0.245718	3.71161	0	1.52337	1.78027
5.35751	5.57733	2.47074	0.0165148	2.4241	0.653329																	4.34035	0.671326	1.57431	0.0461022	4.18896	2.15																	0.213438	3.20199	2.6212	3.56561	0.0503905	1.39037
2.54626	1.17077	2.40348	3.80866	1.43648	1.65025																	4.53189	1.9836	3.10049	2.19396	1.49121	3.85052																	0.501372	3.59138	0	0	0.213897	0.326763
0.792942	2.43764	1.92455	0.348003	1.23619	0.00534085																	0.734217	1.76201	3.42262	3.86578	1.92095	0.0409673																	0	0.12938	0.792559	2.59979	3.57148	0.242314
1.98776	0.0733027	2.85024	0.255424	0.0018278	3.36887																	1.05111	2.93522	3.36441	2.75563	3.06368	3.52406																	0	1.64202	2.41836	0	3.11198	0.375233
4.18315	2.93446	1.40198	0.717268	2.1739	2.31068																	3.12149	3.6025	4.58138	2.27915	4.42428	2.34688																	0.0227875	0.00822718	2.3636	0	5.81528	4.81047
0.179878	4.33608	0.30822	0	0.00830801	1.35561																	2.22936	0.346588	4.04611	2.2849	3.25333	0.844734																	2.91489	2.8361	0.413919	0	0.925549	1.01619
2.9518	0.0261654	2.94964	0.0794944	0.019613	0																	0	6.62741	1.30534	3.51622	0.874561	3.10643																	0.810867	0.358455	1.14164	0	3.6152	1.38462
0.222382	0.290336	0.00742745	2.44704	0.0722619	0.879544																	3.96272	0.398964	2.36276	1.40779	0.268336	0.146252																	3.81158	0	2.75097	2.87292	6.93033	3.45078
3.61024	0.120117	3.8378	3.52808	1.45833	3.42117																	3.01756	0.671455	0.0727795	3.0624	3.54321	5.54585																	2.73537	1.16469	0	0	1.81908	0
2.1338	2.41526	0.355567	1.90915	1.24541	0																	0.227354	3.02553	0.526599	0.127646	3.65245	6.16981																	1.30872	0	2.50547	9.49805	2.34995	4.24176
0.172871	0.0185667	1.726	1.99277	6.03829	1.29018																	2.85861	1.16362	0.0737482	2.24893	1.21365	2.35233																	10.7858	1.35728	2.40076	0.695468	1.78845	8.26904
0.00692959	0.057861	2.75257	0	0.0226068	0.0358303																	2.58878	0.22676	4.26672	4.2427	0.66488	2.72937																	0	3.75704	1.07863	0.681997	2.82098	2.22489
1.32746	2.09198	2.36956	0.024725	2.82144	4.57062																	0.0566606	6.91371	2.44766	4.62425	1.15445	3.0883																	5.32572	0.649587	2.94035	0.954966	2.10503	4.2173
0.62557	2.66559	2.48207	0	4.45029	1.24435																	2.64777	1.06884	0.261686	0.470458	2.98346	5.03827																	2.76244	1.18464	1.7981	0	0.534183	0
2.43011	1.69611	0.514663	3.80318	0	0.19434																	4.45354	1.71874	1.36874	2.34256	2.65641	0																	0	0	0.232361	0.438559	4.34588	0.613511
4.53923	0.0125945	3.43213	0.152796	0.00519626	0.0178521																	0.267991	0.136167	5.04033	5.12206	0.399897	7.07016																	1.80518	0	0.258652	7.39167	1.81567	2.95532
1.95508	2.17384	1.82078	0.361279	0.293206	0.405665																	0.156698	0.120787	1.00065	0.0815164	0.216454	1.80247																	1.83967	0.0264598	2.89993	0.0382808	0	3.45224
0.869918	2.04302	1.4493	0.088502	2.01508	2.27561																	0.990396	2.82812	0.720669	2.8474	0.404135	0.0379999																	1.74142	0.361228	0	3.41432	1.4704	4.87741
1.13098	1.62343	1.48987	0.418885	1.92252	3.55747																	0.263829	2.10384	0.14512	3.36485	2.91684	5.55652																	0	2.86621	0.0558114	3.70692	0.1107	0.0848625
2.19816	2.35657	0.276565	3.89363	2.90947	0.0253297																	0.202958	1.78121	0	1.49882	1.77601	5.18925																	1.29059	1.79027	3.95833	4.04723	0.0740921	3.9174
0.204152	1.98167	1.01889	2.10194	1.12151	4.55583																	1.74903	2.6931	3.43103	0	0.105216	0.0432495																	0	3.71189	4.82116	0.141544	2.31036	1.37838
0	0.143902	0.0233465	0.479734	2.44533	3.58011																	2.62401	3.107	0.2194	0.992811	6.75579	0																	3.65778	0.0141367	3.29423	2.76123	2.4738	0.130793
0	0	3.11175	5.18575	9.25065	0.0149042																	3.28906	3.36813	0.0238839	6.07561	1.60093	1.67988																	1.87086	1.23236	1.34668	1.59811	4.81314	5.04723
1.08021	0.621354	0.0287741	3.54559	0	3.47008																	2.75272	5.04303	1.96398	0.814176	2.03048	0.0301441																	6.47155	4.71522	3.07077	0.0136084	3.11438	1.86579
1.93894	1.30348	3.91056	2.57668	0.966934	1.91384																	0	0.0555003	2.34602	5.43194	2.87221	0.312421																	0.0157724	7.48468	3.24556	1.24329	2.23088	6.40623
0.0840023	0.0024531	2.8028	3.00373	0	1.90792																	3.76547	1.96412	1.76252	3.35072	2.15415	3.42187																	0.421263	5.40904	0.00724074	0.503291	2.91573	0.699969
0.0530982	1.37713	3.6252	0	4.02025	3.30258																	1.94495	0.0726865	0	1.20575	1.76408	3.09661																	0	0.0796028	1.11129	3.30549	0.00763405	0
1.50845	0.612331	7.72602	1.38426	0.498496	0.177422																	0.0287823	0.0919477	2.27669	3.49761	0.096095	0																	2.59029	0.0862018	0	0.840437	0	5.11583
0.522276	3.56174	0.300512	0.0125329	1.76129	3.38359																	0.706412	1.05227	12.1721	1.1506	2.9009	2.0048																	0.0875225	1.74467	0	1.8805	0.919768	2.01264
3.29443	0.00915103	1.70834	0.230862	0.172885	1.19324																	0.0156683	2.39	0.0533681	0.492904	5.2421	0																	1.88715	0.0386934	1.982	1.74495	4.77749	0.52254
1.91145	0.193179	2.29954	2.64177	1.04541	1.00828																	1.0353	1.33349	0.455314	1.188	3.65874	0.115343																	0.0737552	2.90168	4.48401	0.640267	0.0115822	5.04837
0	1.39731	0.912746	3.76272	0.386558	4.69297																	0.05531	0.0618173	0	2.38836	6.02503	1.25208																	1.14519	3.09614	0.222259	0.197695	0	0
0.150068	4.15403	0.785447	6.08335	2.12058	1.81503																	0.037607	1.94909	0.0973539	3.35473	0.998051	1.97562																	0	0.0456919	1.9005	0	0.434233	1.22245
0.537596	1.97319	0.979159	4.05276	0	1.76468																	1.2688	2.37034	0.000159761	1.69279	2.66352	0.13751																	0.037042	0	4.73784	0	2.72406	1.81419
0	0.0694564	2.56319	0.00839554	3.01493	0.00953341																	0.193442	2.52017	0.621376	3.31255	0.0243054	0.194196																	0.870357	0.0933444	2.87184	1.73396	5.89442	0.268723
1.58609	0.123208	0	3.72366	0.540915	2.3805																	0.347682	0.0464427	0.772646	3.31405	1.12085	0.308612																	0.171288	0.654628	2.61772	1.73498	0	0.224262
0.320137	4.41187	1.1956	0.202069	7.04519	2.66455																	2.41742	0.203848	1.43376	1.93165	3.47429	0.524228																	1.93058	0.322882	0	2.84746	2.92068	1.18765
2.54016	1.95916	0.151619	1.65951	1.73057	1.59052																	4.72601	0.591757	1.91475	3.9678	4.02142	3.90351																	4.9475	0.651329	0.442044	0	1.15504	6.07098
0.0505882	1.23684	3.40615	0.0477654	2.41762	5.74869																	2.5837	2.42828	5.22617	1.11275	5.97902	3.06769																	0.0205626	0	0	0.67596	0.00929879	1.15373
0.0658316	0.0460828	0.0821028	0.682246	0	3.80156																	1.34554	4.80208	0	6.40692	2.49571	0.599408																	0.816746	0	1.0868	7.75706	6.06902	0.646199
0.0716661	2.37819	0.884401	4.53597	1.11539	3.3881																	0.133823	0.432162	0	2.39703	2.95824	0.0672347																	3.2648	0.0213767	0	3.92226	0.602561	2.39705
0.0191158	5.56859	4.13865	0.915647	4.35339	3.87938																	0.0176645	0.514944	2.18294	3.75157	0.0328663	0.799985																	0	0.170349	1.13143	0	2.43161	4.68247
0	0.897555	2.84013	2.32175	0.00389572	2.93081																	0.0526792	5.58533	1.27302	0.137021	0.475788	0																	0.19897	0.55992	7.39146	0.036315	4.61668	0.562445
0.0672128	2.47989	1.87197	0.00252522	2.02894	0.332241																	0.0271191	0.221461	0.820616	0.279041	4.2164	2.95111																	0.077363	0.468662	2.71174	0.192027	4.87255	5.19003
0.00318425	3.51296	0.256158	0	3.71499	0.368102																	0.227788	6.93078	1.28003	2.19741	2.46797	3.32944																	0.124722	1.77111	0.979265	0.217137	0	1.57236
2.84736	0.00854001	1.76794	3.61126	0.0796184	0																	0.0936215	3.40419	0.218432	2.19917	0.0890163	3.84133																	0.0104193	0.0496808	5.6731	0	0	0
1.92646	0.26944	0.247622	0.750819	5.20994	0.00266132																	0	3.07626	2.88387	4.09493	2.08626	3.73283																	3.83091	3.88595	0	2.42134	1.79392	1.3978
0.0385334	0.870478	2.02346	1.02533	3.00221	0.373426																	0.0179784	2.95317	0.212648	1.94988	3.5774	2.69764																	5.53051	1.51959	0	0.119141	6.03341	4.42176
0	2.68174	0.00108741	0.00598048	2.63822	1.18911																	2.50071	0.488897	0	2.81344	1.23454	1.17561																	3.27115	0	0.943184	1.15238	0.496411	2.65287
1.79469	3.54835	1.4607	2.22917	2.50548	2.7702																	1.18543	0.0891529	1.39791	0	0.0487648	1.04389																	3.72488	0.118501	2.41253	1.14879	0	2.57815
2.40371	1.38011	0.166618	1.65529	1.63118	0.00673723																	0.860887	0.232379	0.0344481	2.52192	5.1106	2.03021																	0	0	0	9.72575	3.14968	3.20984
0.102711	0.500079	3.03633	0.10898	0.57986	1.13002																	0.0318953	4.09814	1.78502	2.36048	4.17388	5.99028																	2.01412	0	0	8.59227	5.13463	0.832202
4.07364	1.34262	0.936599	1.53517	0.273489	5.13523																	0.614204	0.208883	0.208195	0.114456	0.290548	1.43476																	0.0269676	0	2.48229	0.207531	0	0.618976
0.0027646	4.19985	3.29443	2.61576	0.134248	0.920388																	0.0510771	0.434956	1.92519	0.0928313	6.46115	0.202266																	0	5.51675	0.901924	0.0288398	2.67434	3.95712
0.0911362	0	0.0951177	0.365927	0.215503	1.55268																	3.74606	0.666939	2.49441	0.0285139	1.40976	1.65612																	0.661301	3.519	1.88665	1.57795	5.88903	0
1.61294	0.238279	3.46128	2.98698	1.63552	1.96436																	0.3384	0.665049	0.141243	3.75728	0.290982	0.561609																	0	0	3.80981	0.629426	6.62807	3.81497
0	1.78483	5.89759	3.25944	0.108629	0.770054																	0.920045	2.38797	0.242136	2.25914	0.324767	0.641046																	0	3.7915	4.62147	3.77446	1.55834	0
0.0270209	0.106046	0.46004	2.7021	3.87382	0.0952991																	4.31822	0.071001	0.356718	2.58586	7.15478	1.75525																	3.67608	0	2.87245	6.20691	4.64073	0.0300801
0	0	1.19395	0.88345	4.7589	4.57454																	0	0.0282911	1.73987	3.14991	4.57067	5.2706																	0.490989	3.43903	0.0296956	1.21043	1.92776	3.27945
0	0.596195	2.21697	4.68802	0.00178729	4.04111																	3.95746	2.79511	4.33556	6.39358	1.03324	0.377912																	0.0229963	0.0326568	3.7015	0.832096	3.69279	3.67879
3.56301	0.356799	0.00814841	4.17238	2.68758	0																	0.540873	4.33381	1.8258	0.0627636	2.81707	0.192533																	0.733241	5.45714	0.00521212	5.0872	0.590327	4.32079
1.87403	2.28059	0.0170044	4.68929	3.43401	2.89711																	2.47272	0.496624	4.20037	2.77964	0.0533331	3.11815																	0.0460887	1.9667	0	1.48253	1.09392	1.55919
0.131242	7.86703	2.2237	2.25524	3.84286	0.015639																	2.31945	0.769135	3.51177	4.84443	1.69401	3.0271																	4.62061	0	0	2.46858	3.5618	1.66721
1.76481	0.171628	3.34182	5.04559	3.197	0																	0	1.4781	2.89864	3.02617	2.27088	0.283763																	0.0360329	4.38158	0	3.28989	0.00762211	4.02201
0	0.261009	1.22868	5.06004	0.990811	2.2993																	0.208113	0.485059	2.31584	3.31096	0.958415	2.06306																	2.05378	0.166275	0.314692	0	3.56055	3.52234
4.7736	0.300434	2.27727	0.0997612	0.0135976	1.39949																	2.48771	0.167569	0.34666	0.761516	1.46193	2.11033																	0.0912563	0	0.829855	4.94113	6.28106	0
1.86936	1.93175	2.2322	0.641086	0.803369	2.39604																	10.6741	0	0.260505	3.95344	0.112894	0.363495																	0.108818	1.72692	0.859023	0	0	2.55945
0.00950004	2.92473	0.743632	2.26587	0	0.122094																	0	1.67574	0.0671947	3.9461	6.10725	2.99343																	0	0	0	0.164207	0	1.86543
0.899688	4.85541	1.11444	0.0104714	0.0184467	1.52132																	5.00823	0.0800792	1.40306	1.74704	5.78295	2.62432																	0.0339034	0	2.66961	1.47033	1.21865	2.81164
0.0628412	0.965991	2.26487	2.92909	0.0681795	1.66996																	2.28144	0	0.0950062	5.08897	1.61448	1.41655																	1.66355	0.133539	2.10552	2.79411	0	4.47524
2.36424	0.416914	1.79947	3.96073	0.0674414	0.120999																	0.679743	0.308588	1.46418	4.50864	5.55014	0.172314																	2.85834	4.84834	0.647215	2.28363	0.772574	1.56779
2.27359	0	0	0.321282	0.0781892	3.38484																	3.00951	2.77799	1.5838	0.910629	0.157549	1.79909																	0.0987152	1.78253	0.0350933	2.27272	0.0648414	2.04171
3.43514	0.0846005	1.72742	0	0	2.23636																	2.33485	3.65788	0.15506	0.0580183	0.957919	0.415322																	0.00827045	4.28561	2.95085	2.73733	1.31585	3.65295
0.00717459	0.0131832	4.27422	0.00543565	1.75239	1.3416																	0.34711	0.0796226	1.67321	6.02894	0.133505	1.64384																	0.229093	3.88533	0.238766	0	1.67625	3.16648
1.59211	0.0109162	0.00164384	2.12739	3.44385	1.83467																	1.77429	0.554008	0.131367	3.65354	0.0828472	2.24885																	8.26651	0.17372	1.52495	4.59657	3.42068	5.32936
2.05882	0.277586	0	0.345546	2.80569	2.53711																	0.192097	1.36847	2.11084	1.74176	0.0790462	1.15801																	5.15864	2.55355	0.0982107	0	2.1478	0.365145
3.83613	1.33852	0.495227	2.53938	1.47617	4.25694																	1.65036	0.789349	0.162125	0.260149	1.25313	0.974444																	0	5.42377	0.0511692	0.0431256	0.00986178	4.18742
0.0324904	1.2395	4.94374	0.487633	0.14579	4.92543																	0.634242	1.86685	0.160043	3.27885	0.609343	2.09161																	5.33762	2.7364	1.27022	2.65783	0.0899029	4.5159
0.0303393	0.873466	0.0362793	6.77887	0	0.0360878																	0.0449266	3.14103	4.79678	1.54658	3.50833	0.18416																	0.0349491	2.65393	0	3.76903	0.585209	0
0.478226	2.85895	0	2.26316	2.01404	0.754969																	1.12501	2.28786	0.0287101	0.0311066	2.0219	6.61471																	4.27143	3.19164	0	0.292489	3.15096	6.74266
3.28425	0.00371447	0.538471	3.09374	0.353434	0.935279																	2.11889	0.528346	0.098236	0	0	2.80548																	0	0	2.52149	2.5427	4.15085	2.47752
0.313158	1.55752	0.357869	1.57749	4.35621	2.29584																	3.87489	0.994864	0.0380928	0.0933551	2.6598	0.792413																	0	0.0370621	0.0372946	0.252466	2.75467	0.640013
0.105162	1.82228	1.16648	3.57061	2.33347	1.38709																	1.49535	1.63804	3.39415	0.0304357	2.90556	0.718131																	0.0305666	4.71304	0.204539	1.81923	1.1669	0
2.91	0	3.63404	3.95779	0.981825	5.69096																	0	0.500111	1.68678	2.76807	2.25447	1.76747																	0	1.53716	1.23315	1.89891	0	3.81385
0.702287	2.83763	0.05104	4.4781	0.00318376	0.0164607																	6.93747	4.11135	2.93048	5.57347	3.09993	0.120615																	6.14254	4.44917	0.643795	0.0557227	3.57695	4.35111
2.45732	1.31581	6.18454	1.14192	0.101584	2.49616																	0.623312	0.798229	1.45207	0.0467723	3.22617	4.62094																	1.65229	2.63088	0.802485	4.16086	0	0
0.00449054	0.0169098	2.95828	0.000863433	0.031207	3.18096																	0.539174	0.70201	0.0267091	0.295628	0.123722	2.03926																	1.72277	3.77287	3.28662	0.235792	3.01621	0.223212
1.96455	0	0.604782	1.12361	1.08073	0																	1.90591	0.0839534	0.108695	0.886254	0.0426037	0.84005																	0.100825	0.504689	0.451248	0.374916	3.01955	0
0.380276	0.0128187	4.58965	0	0.00852585	1.65396																	0	3.03401	0.492908	2.55186	0.105397	0																	4.2125	4.65586	0.324231	1.6075	0	3.35829
1.57428	3.77667	1.69769	0	2.59717	4.7103																	0.143218	1.35355	4.15935	0.417729	2.64951	1.91694																	0	0.0743741	0.0592208	1.93905	3.93598	0.0130215
0.0184723	3.78778	0	0.872491	0.00591503	0.057404																	0.106643	2.1025	0	1.62996	0.663559	6.97098																	2.88572	0.622109	0	0.443954	4.09217	4.82738
2.10732	3.74619	0.00168657	3.89977	0	1.2008																	2.73842	0.218436	0.1494	12.4049	2.17182	4.53422																	1.2638	0	4.99873	3.8863	3.91354	6.29476
0	0.00720064	0.878931	0.0117315	4.88615	1.70633																	0.0895642	1.93641	3.0818	2.51468	0	6.34013																	0.731455	0	0	0.855076	0.715506	3.46974
3.2147	1.63278	1.73189	4.43921	1.52837	7.10191																	3.31089	0.0319028	2.10575	0.300811	0.40052	0.117837																	2.63819	0.834753	4.21215	0	0.0232699	4.70239
0	0.0975509	0	1.69934	1.57794	1.05123																	0.0726223	0.35513	0.110606	3.16395	1.32432	2.98887																	0.0442979	2.75094	3.45904	5.76496	2.60696	3.40414
2.18341	0.523895	0	2.37034	2.44809	1.06047																	2.44082	1.70928	0.190303	0.123299	4.04824	1.51994																	0.595404	0.159708	0.0104289	0.262359	0	3.00304
0	2.0764	4.68464	0.356293	1.12117	0.00414628																	0.165641	2.6454	0.0912789	0.197373	1.51443	2.50169																	0	0	6.83632	0.47161	0.161561	0.594849
3.36856	0.0013514	3.17013	2.18418	0.444295	0.547806																	0.141507	0.158675	0.105576	4.86151	1.7745	3.60859																	0.0537475	0	0.423954	0.904884	0.45421	0.838375
2.65488	1.97388	1.00391	1.59716	1.71814	0																	0.347237	0.0401624	0.153807	4.29412	6.77206	1.44721																	0.0350623	3.25576	0	0	4.29755	3.27477
6.00739	0.0050319	1.89808	0.175551	3.81401	0.16603																	3.2774	0.0358561	1.37844	3.74453	0.320121	1.42224																	0	6.46666	0	5.4534	6.81683	1.60655
0.259362	0.00803267	3.25424	0.392589	0.00860074	0.25374																	2.61515	1.04964	3.94781	2.62219	0	1.02662																	0	5.77566	3.21807	0.658098	1.65027	2.87234
0.00781489	0.859107	0.00465251	0.954373	3.57741	3.30026																	0.0294	0.0975805	1.05028	0.513752	0	0.757451																	1.64072	0.0595513	0.69133	3.96343	5.98904	0.0713224
3.36988	1.10211	0.0398602	0.478363	0.0475294	0																	0.059062	0.22596	4.8439	1.59826	3.08248	1.94909																	4.47054	3.27866	0	1.14303	2.66886	2.02476
0.1879	0.385512	0.0427484	4.39864	0.592131	0.0202603																	0	2.08733	0.260067	1.15741	1.89596	0.112932																	1.03087	5.44312	0	0	0.0392658	0.221528
0.678177	1.37788	0	3.5852	0.612313	3.18528																	1.71703	2.05446	1.98239	0	0.119762	0																	2.33833	0	1.02215	2.00547	0.0216274	4.96825
2.08173	0	2.51317	2.25417	1.3887	0.72399																	0.0275669	0.899828	3.23229	2.863	0.432188	0.401635																	0.0547863	0.104545	3.28234	2.2013e-06	0.170578	4.37268
0	0.0196062	3.84279	0.00815571	5.19527	1.84334																	0.204878	1.81546	0.588981	0.729833	0.185857	1.64286																	0	0	2.57773	0.253676	2.43847	1.32013
2.67057	1.56599	0.00256205	2.23716	0	1.47135																	1.25439	2.02644	0.0500064	2.45003	3.43755	0.262045																	0.977371	1.54735	4.95898	3.2167	1.09469	3.27393
2.93429	1.0357	1.32169	2.33246	2.61594	0																	0.0182577	5.24642	2.58824	0.424453	0.835528	1.71917																	0.0683407	2.62792	1.76972	0.293685	4.00253	0.227376
4.18061	0.302992	2.59244	2.54054	0.00442866	0.207956																	1.94785	0.530724	1.19384	3.76979	1.00997	0.908522																	0.501073	0.0524604	3.4138	3.77501	0.0306001	2.03055
1.57821	1.3728	3.10663	3.77282	0.116511	4.4415																	0.382588	0.354666	2.55539	3.11309	0.648537	2.05572																	4.40362	0	0.133725	3.83893	2.61968	3.60784
1.5812	0	1.85315	0	2.64202	5.14767																	2.9287	2.64814	5.47609	3.21511	0.110686	1.62029																	0	0.830572	3.77542	0.0590355	2.44693	0.0499204
1.11362	0	0.0744767	0.0358394	1.61748	3.5335																	1.89813	2.5952	0.229648	3.74763	3.1127	3.6603																	0	2.70801	0.051881	0.235161	2.28427	0.455775
3.49681	1.493	0.0812974	0.800038	0.00807047	5.08429																	1.29318	7.18673	2.56206	0.905445	0.59301	1.5589																	0.00813895	0	0.01895	0	2.73345	0.0200535
0.0493206	1.62743	0.165236	1.21605	1.95157	3.28042																	6.132	1.13794	3.01517	7.07995	0.0504397	0.139636																	4.3796	0.401906	4.14912	1.98666	0.079323	1.8125
2.65387	0	0.0943084	2.49554	5.69117	1.18912																	0.62829	0.116914	1.39969	0.618078	1.48298	0.853875																	1.53936	3.46573	0.0372839	3.69132	4.552	2.21073
0.0800868	0.0387049	0.058374	5.06869	1.71297	0.611054																	1.39246	1.70136	0.713626	0.767542	2.54214	4.74735																	0.446341	3.06066	0	3.86206	3.77436	4.03034
2.77511	0.329805	6.40208	1.14533	0.0131882	0.47016																	0.406817	0.192791	2.54331	2.81543	1.89174	0.59913																	8.0239	0.282227	1.74205	0.0223596	0	3.08588
2.46853	2.43031	1.04848	2.11497	0.00919644	0																	2.50377	4.41444	2.29188	3.04307	0.0515565	3.83207																	0	0	1.54151	2.72671	0.0544992	0.175448
0.492399	1.69052	0	1.8913	3.2453	2.70505																	3.03454	0.840946	1.40035	3.27102	3.64736	0																	0	2.0855	0.011387	0.588913	0.020136	0
0.195267	0	0.0797102	4.82483	2.96064	1.29058																	0.610398	3.39563	0.0400838	0.0615829	1.79892	0.0977171																	8.19166	0.480762	0.865753	0.212563	0.623933	5.85381
4.63362	0.970765	0.00722131	0.00360613	2.23577	1.77853																	1.55606	7.10278	2.74522	2.62759	0.113839	5.00884																	0.468267	0.130909	0	0	0	5.30279
0	2.60212	1.31191	3.66523	3.92537	0.00295148																	0.141288	1.99702	2.69331	0.90228	0	0.0763657																	1.53313	0	1.64721	3.03791	9.13321	3.24601
1.80364	0.141315	1.15825	1.10716	0.6677	0.469815																	0.37333	0.0700606	3.00665	9.70053	0	2.89066																	0	2.87302	0.00181088	2.74469	1.78034	0
0.14206	0	0.446016	0.0796096	2.24688	0.0411349																	0.216961	0.49245	0.476783	1.98856	2.07565	0.104846																	0	0	1.78373	0	4.25203	0
3.24381	0	0.582353	0.654551	0.0793145	0.202511																	2.37468	3.17594	0.954819	0.98064	0.0827236	0																	3.58562	0	4.31875	0	5.36111	0
0.0159108	0.00330992	2.60512	0.0112827	3.76522	3.0398																	2.80963	2.71516	0	3.11825	0.0173075	2.81811																	1.09722	1.31689	4.57527	1.9693	3.70811	0.404461
3.03466	0.00809637	0.0915322	2.3416	0.152649	4.17674																	0.0970663	0.158577	4.07147	0.0847672	3.24521	2.64068																	4.77071	0	3.66775	0.419428	2.40823	0.0630606
0.178589	1.65482	4.93667	4.11678	5.65952	1.66144																	3.10164	3.49208	2.69107	2.90444	3.96126	0.803542																	2.47073	0	3.50775	0	0	5.89
0.127815	0.134696	1.87532	2.53159	0	0.00386777																	5.1113	2.40141	2.74726	0.431965	4.82832	0.0299414																	0.0631336	0.617609	1.79253	0	0.0163116	0
1.66162	2.23072	4.65004	1.94252	0	6.90509																	2.69301	4.01771	0.0761717	0	0	1.41052																	0.188665	1.88449	0	1.35607	2.81976	4.30407
0.492281	0.925036	0.00105566	0.804243	1.85515	0.199773																	3.40645	3.54003	2.27877	0	1.46683	0.814275																	1.27433	0	2.02762	0	7.3451	0
3.80214	0.130372	2.02334	1.44159	4.32793	0.00339771																	0.0836331	4.18187	0.461464	2.5676	2.59018	3.64201																	0	2.48948	0	1.05167e-06	1.66632	1.00081
0	2.80369	5.72225	0.069387	3.38789	0.98261																	3.17851	7.4232	0.582633	5.29757	5.24525	0.302096																	6.45685	1.28416	0.887487	0.0101585	3.28739	3.54289
0	0.795798	0.0186199	0.513982	5.37082	3.83473																	0.317743	2.87633	2.73772	0.1118	6.75041	2.33519																	0.0863321	7.02137	2.25474	5.92631	0.1155	0
3.96104	0	0.215665	3.0494	0.604784	2.12378																	0.197725	3.23205	6.23242	4.55514	1.72209	4.2345																	0.133167	0.0988116	2.80943	1.00303	0.777452	0.544198
2.65796	0.144062	0.944665	0.154185	1.33528	1.48254																	1.62678	0.0849945	0.169748	0.0313424	6.66624	0.816991																	4.8058	0	0.0840661	2.75188	5.35169	0.0949819
0.227263	2.07238	1.23213	2.19468	1.84764	0.729526																	0.2782	0.956596	0.0563036	1.16261	2.02798	0.0719003																	0.214586	0.256853	5.01174	2.32333	3.22361	4.69742
3.52857	5.92903	1.80161	0.00141521	0.670035	2.52514																	0.228616	2.06846	1.30231	2.7821	0.293362	1.51714																	1.04143	5.67688	1.54595	2.26855	4.55468	3.88772
0.0547798	1.94891	2.44387	0.944886	0.248493	2.98072																	0.213677	3.50067	2.15376	0.0254713	1.76036	0																	3.34913	0.221522	0.0848984	0	0.194668	1.64781
6.42134	0.952788	0.326212	0	1.39046	2.84282																	1.29421	2.18642	0.461021	0.095252	0.173806	2.73051																	1.13274	1.69088	0	0.471039	0	5.62075
1.73912	0.162507	0.119595	2.98545	1.35507	1.89221																	0.341375	0.630394	3.36763	3.62469	0.528476	0.187611																	0	1.0157	4.26093	0.032799	2.49631	0.740389
5.43553	0.771086	0.0943352	2.45075	0.221089	1.2123																	0	0.0249282	0.193259	0.0494748	1.42127	3.1028																	1.55466	0	0	2.6415	4.18255	2.25527
0	3.05292	4.31592	0.716558	0.0729647	2.97403																	0.21771	1.67843	0.0367431	0.891849	1.81137	3.20293																	1.0295	0.424021	3.80868	3.94773	6.94165	3.79027
1.71441	3.50071	1.75832	2.28438	0	0.3954																	0.401691	0.14564	0.34111	0.102347	5.43156	1.55185																	1.9213	3.83018	0.169198	2.1845	2.55914	1.92654
0.29859	1.00698	0.00491997	0.993826	0.0166072	4.61719																	1.2443	1.81478	5.62468	4.19538	2.99035	0.328262																	1.60382	0.316601	0	0.567813	0	7.35954
3.66239	0.0477642	0	5.20815	2.60235	6.99552																	0.286802	3.47891	5.98372	2.95394	0.632907	0.0806331																	0	0.507215	0.0828795	4.30838	2.32655	3.61739
0	0.410349	0.828728	3.45835	0.689	1.95618																	3.62179	2.62485	1.44444	0.127991	1.36947	8.12962																	0	0.299109	0	2.57616	2.88557	3.71661
2.07888	7.52924	0.627277	1.03602	3.32922	0.1081																	3.33919	0.0581024	1.93894	2.61694	1.60337	0																	0.578767	0.0268343	2.59795	3.17102	0	0.138203
2.14114	1.82196	0	1.98339	3.04056	3.99933																	5.48528	1.65501	0.313373	0.277822	1.9165	5.24456																	0	1.06134	1.64963	0.876424	2.51685	2.33283
2.88837	1.28682	0.00540468	0.600806	0.100571	1.96837																	0.356939	0.142412	1.46034	6.05695	0.0202366	0.206829																	1.70343	0	4.23873	2.6814	1.84153	0
5.04299	2.5451	1.45194	2.88072	0.441581	5.58694																	0.547509	3.73986	2.05212	5.12169	4.02994	3.84516																	1.60323	1.62455	0	0.0045209	1.47556	2.36821
2.00859	0.12215	0.902941	4.6094	1.0793	1.09483																	2.30698	0.0400225	3.26589	0.0212287	3.97641	2.15411																	3.83523	0.0633108	0.111225	0.027782	4.24251	3.62049
4.01632	0.701081	0.355996	0.604121	4.08901	2.58897																	2.03282	1.62281	2.57192	2.9349	0.588766	1.10559																	3.81752	1.83191	0.539586	4.45457	0.0302761	0
0.647389	0.0122548	1.52652	0.0599935	0.0118454	2.68599																	0.448309	0.957871	5.58299	0.115234	1.80766	2.01413																	0	7.54765	3.73241	5.45232	0	0.140774
3.08485	0.163529	1.3764	1.31572	1.42862	0.112618																	2.06182	3.65201	0.865945	0.0288071	0.0660289	0.130212																	0	2.1622	0.232822	0.29647	4.54442	0
0	0.0199429	1.96398	0.0254766	5.66118	1.62759																	0	2.62651	0.102275	1.07551	0.699633	3.58986																	1.46242	5.70724	0.971667	0.172332	1.46623	1.13669
0.313037	4.39733	0.00350549	3.69947	0.0279076	0.00840728																	0.0890299	0.117012	5.08994	0.125722	3.79795	0.202796																	2.68227	0.523467	0.0980506	1.0989	2.65541	3.13224
2.78637	0	3.30854	0.295785	5.42987	2.27126																	2.80814	0.273188	0.0261506	0.173811	2.26981	3.45878																	2.559	5.4907	4.97631	0.100832	1.69017	5.968
1.62973	0.00164983	2.96064	0	3.41907	1.68927																	2.17678	0	3.61252	0	4.83261	1.89121																	0.676224	0	2.32663	2.52288	1.38087	0.662336
0.0296485	1.19824	2.58629	1.59269	0.578663	0.128671																	2.48896	5.81047	2.96449	0.11387	2.05855	2.83902																	2.55009	0	0	0	0.102429	0.370219
0.725387	4.70497	3.47592	1.87258	0.0307093	0.058873																	2.12876	3.84697	0.97724	4.85695	4.42371	2.91336																	0.779319	0.0281747	0.414997	0.995886	0	4.5999
0.00249944	0.460849	1.84189	0.420731	3.72747	0																	2.46968	1.33868	0.747207	4.11268	0.329422	2.77667																	2.22694	2.50304	0	4.57128	3.41131	1.96074
0.38682	2.08451	0.0232887	1.28973	0.139713	2.96705																	2.77359	5.47182	0.189517	7.75655	3.9142	3.51717																	0.297234	0	2.58315	1.62533	0.0646525	0
0	1.11274	0.0229786	1.80379	4.90742	0.0735463																	1.75192	2.67879	1.09909	3.94999	1.81763	1.13778																	5.65385	4.46664	0.00491549	2.31177	0.378589	0
2.92031	1.13853	0.576098	2.04938	0.0433085	2.19077																	0.198149	0.181153	2.89299	0.389238	0	2.71065																	3.15913	0	0.0640165	3.37565	8.70627	3.68654
0	1.40005	0.00209987	0.92952	0.0719848	3.65557																	1.0373	1.27538	0	4.33598	2.24783	4.17312																	1.30176	1.87802	0	3.17942	5.95798	9.79355
0.424965	3.1969	2.14791	0.05049	0.153538	0.0149857																	0	2.4138	3.3057	2.17844	0.309357	3.8997																	4.1361	0	2.41028	0	0.104965	0.207374
0.0073194	0.0243718	3.55296	0	0.00733372	0.577262																	0	0.0274618	0.347237	0.123812	0.0897037	1.26065																	2.15543	7.95227	5.70927	0.670475	2.64601	7.22439
0	1.26343	0	1.26131	0.211382	0																	0.336674	5.77263	2.38508	0.210466	0	0.0695354																	2.85856	1.08678	0	0	2.09499	0.631595
3.52917	2.54684	0	0.103461	0.00892696	2.12527																	3.98648	0.689824	1.82051	0.404831	1.91253	2.23529																	4.66021	0	0.263926	0	0.376154	0
0.00235932	1.8783	2.24441	0.0917007	0.727415	0.091555																	1.82714	2.65072	1.9013	2.1967	0.442726	0.874422																	5.75965	1.81034	2.01964	2.96496	0	0
4.81142	0	1.50162	2.29499	2.54303	0.00993256																	0.072836	0	0.135005	1.81758	1.2632	0.595642																	0	1.70224	1.73105	4.10203	1.91627	0
3.05442	0.476001	1.06041	1.68747	2.2662	4.10843																	0.196319	7.03092	0.11599	1.92868	0.937451	3.00536																	3.65184	0.824066	2.55874	2.13241	0.0509432	0.127186
0.515494	2.50229	2.75173	0.989847	0.202248	2.17192																	0.165201	0.58509	3.29847	0.125187	4.3577	0.0529019																	1.07291	0.0043481	0.367987	1.55881	4.99384	8.7743
0	0.0536108	3.29307	0.0562019	4.08101	0.0417023																	0.240478	7.06767	0.0727415	2.92373	3.76888	0.0643273																	0.0334	1.43195	0.185793	0	0	0
3.86551	4.67972	1.35098	0.812353	0.184167	0.0541087																	3.2109	1.82597	2.91219	3.38692	3.34596	0.731283																	0.863394	0.0290998	4.28595	0.0894546	0	1.86375
0	4.22582	0.193619	2.04337	0.22233	0																	0.0494864	2.52808	1.27081	0.103975	3.65133	1.06018																	4.93825	0.0203555	0.383039	1.68754	0.367711	1.72649
0.0439508	2.85919	1.95405	4.60001	2.11422	0.00782969																	0.789486	3.03639	1.24374	1.53142	2.96972	4.01308																	0.227519	0	5.85222	9.88793	1.71239	0
1.82326	2.00747	1.09675	2.46021	0.0810624	0.0495572																	0.079813	1.38519	0.533014	1.18677	1.61212	0.282621																	2.76771	0	0	0.978106	0	0.47858
0.116012	5.44398	0.866795	1.68218	3.67256	4.16626																	3.50626	0.151313	3.43983	0.217611	1.45019	1.162																	1.06592	0.90129	0	0.264879	1.42044	2.76056
1.91873	2.90047	0.0865234	0.0841958	3.17666	0.834125																	0.719498	2.97007	0.0875571	0.16976	0.51211	0.419725																	2.14156	3.68918	0.0676932	0.125963	5.07186	4.02362
0.0846353	0.22022	2.73309	1.91361	0.749961	1.97491																	0.0841502	2.69481	1.44208	0.394719	0.167352	0.125373																	0.027747	0	0	0	4.84131	0.176268
3.35219	3.29727	1.10505	2.31818	1.94908	2.93351																	2.40848	1.55622	3.72777	0	0.951492	2.41944																	0.154889	3.15172	1.70739	6.19666	4.03938	0
0	1.73417	0.371806	6.93846	1.43473	0.961808																	0.240412	5.04313	0	0.325044	5.37422	1.969																	7.65102	0.0524334	0.376227	3.34639	0.872853	3.66988
0	3.04733	0.317106	2.4514	0	2.37484																	0.0853551	1.45324	0.715207	4.74555	1.66658	3.26838																	0	0	0.461248	5.03192	7.09229	2.82544
3.26555	0.602552	0.534862	3.36719	2.63296	0.0760062																	2.13248	0.535554	3.07987	3.6272	0.178084	2.49908																	3.6234	3.5425	2.72485	0	0.98389	3.21264
0	0.731818	0	6.80196	2.81257	0.427089																	3.09287	4.52518	0.0670416	3.67782	0.684166	0.096633																	2.58763	0.787033	1.82846	1.83859	2.30161	4.27287
0.340884	0	0.767656	3.13784	0.0499883	1.17671																	3.02954	2.15545	2.75346	0.764753	0.0301726	4.23605																	8.64536	3.12808	0	0.201437	4.26289	0.806933
0.349399	1.86799	3.05078	7.53641	2.46025	0.0266618																	4.11872	3.14893	1.80431	3.99321	0.0760115	1.86916																	1.28869	0	1.32611	3.97265	3.50095	0
0	3.79964	1.70791	0.362368	1.15459	0.608231																	0.124953	2.56219	1.39915	0.142221	3.16985	0.201418																	0.060131	0	5.93467	0	1.47448	6.0768
2.9725	0.641252	0.00350137	0.0302981	0.00438666	0.703578																	4.0615	0.0120398	0.0566287	1.9487	3.98594	0.216869																	0	3.9975	1.16553	0.932928	2.04154	2.79172
0.000840978	9.07914	0	6.26519	4.45736	2.99381																	0.635362	0.155323	5.35887	0	3.80058	2.64075																	0.241053	4.24268	2.75167	0	3.68108	2.60875
3.95752	3.14656	0.0325924	3.68509	2.95606	1.29577																	2.17417	3.52556	1.85904	0.962519	3.99439	3.45595																	0	3.3647	2.46699	4.34996	0.743134	0.0244054
0.427801	0	0.246408	1.83943	0.251429	0.0170423																	0.838459	0.181047	2.07153	0.200225	3.33022	0.0202958																	0.928909	0.21395	0	1.01594	0	1.35396
0.0556298	0	1.4498	1.38853	2.98486	0.557488																	0.0190155	1.888	1.10333	0.954911	3.26853	0.738738																	0	0.45168	0	0.256019	2.90344	1.09119
3.31208	0.504898	0.0331588	3.61043	2.24751	3.22327																	2.31839	1.56887	0.0728964	4.9598	5.31164	3.02764																	1.11075	0.822907	0.222417	0	0.121935	5.41098
0.00412039	2.50495	0.439032	5.33156	0.00434382	2.64972																	0.2179	0.838488	0.0284779	1.43117	2.3909	0.247558																	0	5.91852	2.17621	2.31398	2.33411	0.210674
2.58758	1.02172	1.66632	1.23086	1.42172	0.726458																	1.12799	3.82749	0.117729	0.899281	0.143131	0.712865																	0	0.371458	0	2.69583	2.02968	0.853401
0.273418	0	0.0806354	0.405097	2.6405	0.996554																	2.81061	4.8382	2.30309	3.98956	3.47273	3.00583																	3.11894	1.46129	0	0	3.1853	3.738
0.0665173	0.349282	0.00358878	0.0119108	2.65158	3.24825																	0.278908	0.428919	1.30954	3.7708	4.08449	4.03653																	3.08196	6.68927	4.40292	0	0.0422637	2.78998
0	3.74315	1.06704	0.0786762	3.36344	1.6231																	0.0811342	2.56349	3.94946	2.55407	0.226664	0.72084																	2.71189	0.00863401	1.96777	5.73736	1.7647	1.25569
0.490841	3.56854	0	3.054	1.4981	0																	2.99612	2.45801	5.56318	3.46257	4.60098	1.94911																	0.0322223	0.19879	4.68905	3.38396	1.22705	4.07809
2.40293	2.56874	1.37379	3.95023	0.51764	3.01269																	0.342465	2.78926	4.80176	4.78581	4.10905	1.87346																	1.24588	0.79902	0	0	0	1.16354
0	0.546708	5.39855	0.0534724	0.330446	0.98455																	0.273904	5.50361	1.23124	0.0308073	5.01262	0.226786																	0	4.43919	1.76134	0	0.0634193	0
0.288286	0.100214	1.03693	0.444637	0.528366	2.53679																	0	0.0600097	0.505819	3.42954	0	4.39189																	0.271937	0.122254	3.794	7.34728	0.571499	3.21925
0.060264	0.00295402	0.00260307	3.49562	1.95476	0.074111																	0.699806	1.21224	4.94426	1.85326	0	3.13805																	0.761126	0.854512	0.368835	0.0197381	0.146112	2.39341
0.490282	0.0576805	0.283487	2.56969	0.816831	0.00433277																	1.05706	2.21217	4.64442	4.48168	3.31313	2.67129																	1.06571	2.15562	1.37545	0.0298017	3.69633	0.321427
0.885495	3.20678	0.202183	0	0.0136073	2.46835																	1.17692	1.14107	1.53458	0.166394	0.289133	2.25498																	0	0.0321188	0.0345021	0	3.5041	3.22581
4.00533	0.439321	0.526595	1.77962	0.44674	2.45067																	0.948517	0.331023	4.07087	1.73564	1.29062	1.0317																	0.395677	0.0645953	0.0965157	1.84893	2.67536	3.13489
0	3.015	0	0	0.643221	5.69967																	0.0236771	3.15243	1.90575	4.17115	1.51928	1.71801																	0	0	4.96091	2.50674	5.55068	3.34726
0.912988	0.966519	0.407765	0.707132	1.63895	0.122281																	3.83618	0.165615	1.41907	0.354616	1.02058	1.41006																	0.17882	3.20926	3.77814	0.0921368	1.38417	0.407267
4.2654	0.513769	0.323005	0.0392297	2.64775	0.205596																	1.6562	0.089353	2.12027	0.247279	0.752773	0.66594																	0.192004	2.51732	3.36672	4.51111	4.15254	0
2.11557	3.41738	1.14814	3.72454	1.44655	2.06769																	9.28936	0.0146431	4.29641	0.921125	0.17831	2.51646																	1.26239	0	4.40357	0	6.05567	0.178868
0	0.166494	2.98208	0.16797	0.0304565	0																	0	0.572462	2.53001	0.0106662	0.180027	5.94914																	0.0322091	2.86299	0	0.173221	0	3.18218
0.0538706	2.68075	0.0833463	2.14357	0.00100824	1.4639																	0.13516	0.77292	2.61884	1.22101	0.294322	3.39404																	4.49983	3.33827	3.89319	2.63931	0.144044	5.06268
0.275106	0.00636669	0.125923	0.731945	0.0110856	1.01867																	0.198912	0.333319	1.67663	3.53598	1.64816	2.16712																	0	3.54674	4.46959	0	0	3.65318
4.17189	2.86849	0.0354105	0.0745917	0.147595	0.00163662																	0.434603	1.35897	1.94441	2.79799	1.37781	0.0633117																	0.0543168	0	3.07627	2.11705	2.98062	1.42262
1.59821	0.00708254	3.09815	0.251063	1.73564	1.66842																	0.0309714	2.15293	0.0740104	4.17422	3.22091	0.0942439																	3.28809	2.54464	0	0.0830023	1.67976	3.74666
0.0168722	1.16325	0.102568	1.9897	1.86438	4.26786																	0.255364	1.30813	7.09467	1.80737	2.13329	2.79378																	0	0	0.480223	4.40946	3.5247	3.26102
1.05855	0	0.0012573	2.24704	0	4.54442																	0.357335	0.791049	0.119978	0.0302928	2.29475	0.154617																	0.668115	0	0.405366	1.66759	1.81794	2.16565
0	3.32054	1.09024	5.81314	2.06794	0.201628																	1.77571	3.89456	0.0372651	5.61447	0.113601	0.0794598																	3.45139	0	3.74717	0.728426	0	3.11048
0.235117	0.865501	1.93751	1.35816	0.0258985	1.45093																	4.27953	5.08404	0.0228421	3.95484	2.16816	1.22608																	5.4857	2.86938	2.71191	2.41115	0	2.89283
2.87158	1.87938	0.0480816	0.0080792	2.34562	0.300798																	0.0993475	2.13757	0.343728	1.62615	3.30624	2.52359																	3.76044	2.25357	0.0221624	4.95865	0	2.63033
2.57732	0.00940748	0.0171847	1.24447	0	0																	3.33314	0.143562	1.4192	0.194462	0.0667105	2.44033																	0.108973	2.37281	3.39727	0.0617134	0	3.42211
0.960186	1.53365	4.07517	1.63113	2.75986	5.47651																	0	0.0557466	1.00303	1.32147	5.47856	3.6755																	0.0868529	0.221823	4.688	3.81032	2.6197	5.88756
2.3911	0.00755721	1.79953	0.121142	0.436797	0.331167																	2.49872	1.96273	0.0453946	3.4882	0.0353976	0																	3.12642	2.91925	3.02624	3.62647	0.216315	5.47941
4.90587	1.85823	0	0	2.37407	0																	0.852596	0	5.11041	0.019591	0.199325	0.0392209																	3.22942	0.416814	2.07826	0	4.5292	0.0995229
0.330252	0	0.0102189	0.195727	0.102646	0.518955																	1.29615	3.69264	3.81365	0.116273	0	6.5189																	0	2.90789	1.68526	0.161971	2.68713	0.182032
2.44512	0.161564	2.09501	2.23608	0.718862	3.17012																	3.33287	1.0366	1.84863	0.546228	1.95072	2.39779																	3.35905	2.81542	0.408985	0	0.0460752	1.90287
0.00421385	4.2089	3.05377	2.12228	4.39974	6.13974																	1.99949	0.630406	2.45618	0.135227	0.649054	0.414005																	0	0.626973	0	0.0904669	3.58365	0
0.113452	5.46296	0	0.00789831	2.97296	1.06581																	0.366651	2.38292	3.3102	0.49407	1.99246	2.53134																	0.393057	0.0292372	0.959798	0.233893	3.26402	5.28566
0.458945	0.270396	0	2.3243	0.0220654	0.14008																	0.0928413	4.9506	0.0464724	4.4228	0.0154167	0.812973																	0.0777939	0.252636	0	0.181841	2.46771	0
1.38754	0.0668149	0	1.30821	0.980997	4.40319																	0	0.547426	0.01952	3.65316	0.294172	0.159782																	0	0	0.0322478	1.9026	1.43549	3.50237
0.0338228	1.8323	0.444278	1.80776	3.53144	0.120708																	0.0429447	0.745076	2.53132	3.3569	0.0806804	0.920298																	0	1.96334	0	0.591542	4.31874	0
0.094217	1.15929	2.53092	0.00495152	3.38908	2.69076																	1.56259	2.04888	3.14593	0	0.285504	2.26483																	1.75939	0.186945	0.14131	3.44512	0.119284	4.82873
0.244637	0.0300442	1.66888	3.31362	3.63128	2.56408																	0.140875	0.517389	0.167514	5.38059	0.906419																		3.25279	1.45085	0	1.0643	0	2.10096
0.0167432	0.0061246	2.42119	1.91232	0	1.96153																	0.949359	0.434758	1.21528	3.74947	0.136809																		3.7663	2.53012	1.25301	3.37953	4.52516	1.05045
0.00278496	1.05946	0.386885	4.5247	0.797708	3.20778																	4.33452	2.23951	4.45803	0.444799	1.89205																		0	1.05285	0	2.35148	4.89969	0.855223
0.612207	3.60824	2.52697	0.914493	0.0502424	0.432569																	1.12731	0.207195	4.09613	0.0442935	0.0179458																		3.56852	0.160211	0.0160913	0	2.47257	2.91452
2.9738	0.0664187	0.00973757	0	1.35267	5.11259																	3.10882	2.85672	3.62755	5.8639	3.36081																		6.72799	6.13696	0	1.94879	2.7484	0
1.01515	0.102696	2.32595	0	0.09114	0.698494																	3.25373	4.4204	3.39582	3.05627	2.67647																		2.91695	3.73544	0	1.66103	2.12504	3.85906
0.101206	1.79043	0	2.42181	3.34388	0.422996																	0.184054	1.61328	0.385321	0.0458135	5.25937																		0	5.66229	2.48325	0.201202	1.49483	1.67555
2.09355	0.106813	1.35181	3.60698	0.868912	0.0016998																	3.48337	0.140587	3.24083	0.0578877	3.26066																		0.045909	3.801	0.0109274	3.4758	0	0
0.220921	1.10449	3.31125	0.0515029	3.21169	2.44515																	5.11845	0	1.56216	0.475193	0.991019																		2.38865	0.510999	2.14882	0	0	3.61237
2.31467	2.07376	3.41633	0	2.28869	0																	3.16612	4.12081	0.445892	2.37565	0.499238																		0.168589	2.03456	3.89038	0	0.645117	5.07874
0.200129	2.30494	4.22396	3.21053	2.12838	0																	1.13075	5.09183	9.11312	1.23657	0.16551																		0	0	3.06193	3.34155	3.67427	4.52817
0.325325	1.0618	5.27527	0.764713	3.17259	3.1096																	2.28839	2.89051	2.45418	0.171734	0.038459																		0	2.16851	0	4.78364	0.00540147	6.30832
0	3.63765	0.381935	1.76563	2.31723	1.81589																	2.03811	0.821441	0	1.28799	2.49117																		0	0	0.0379106	0.209122	4.52549	1.36248
0.00878869	0.350984	0.0587069	3.18217	0.210754	4.91349																	0.538381	2.61269	2.92317	1.73986	2.29157																		0.977677	1.98014	3.33498	2.31013	2.71723	5.92094
0	0.386489	0.0823254	1.4919	1.88729	2.3804																	0.104374	1.26421	4.0283	4.03369	1.69906																		2.25607	1.8786	3.95838	3.19502	4.82586	4.14035
0.00145131	0.346575	6.04968	1.43467	0.0389772	1.51384																	8.30395	0.15932	2.40946	0.0277713	1.80657																		1.88777	0.277216	1.85574	0.111533	0	3.1402
0.00731636	0.0188651	1.20351	0.438769	0	0.0820104																	0.59632	1.06219	0	0.219088	0																		3.51984	0.406602	0.265292	0.466426	0.118842	5.02544
1.58738	0.0118607	0	1.33393	4.15937	0.264359																	0.702256	0.131448	0.219255	1.71929	3.43982																		0.990675	0	0.0889524	0	0.103161	0
4.96072	0.378191	1.17172	2.08414	1.72388	1.18795																	0.379123	4.03007	0.678398	1.97311	0.0575992																		0.91954	3.35179	2.24277	1.76991	0.654504	0
4.50925	0	0.20237	2.55181	0.0252468	4.38468																	1.11139	3.22154	0.915599	1.60761	2.88176																		4.51773	3.71879	0	1.90926	0.947962	2.48526
0.489167	0	4.48082	0	0	2.53957																	0.0712815	1.21593	1.37707	6.48279	0.326049																		0.0527945	3.72142	3.13906	2.31634	0.0317429	0.722174
0.0156682	4.31793	3.20983	0	0.27509	2.30607																	2.67767	1.56227	2.74672	2.31876	3.279																		3.72616	2.74354	1.18554	1.24268	1.95085	3.98041
0.0570116	3.5753	0.117949	3.04716	0.119026	2.94525																	0.307394	1.22871	2.55787	0.134155	2.47753																		0	3.70377	0	0.740551	0.0041527	0.14263
0	1.12424	0.171437	1.85246	0.011952	2.68808																	0.102424	0.232953	2.74577	1.20009	2.26636																		0.0667909	2.21013	0.584509	2.25216	4.55913	0
3.01228	0	0.0103885	0.127666	0	2.03708																	0.128991	2.47435	0.245878	4.13962	5.19931																		0	2.18699	0.0182164	1.25926	3.54506	6.20445
1.76352	0.908405	1.82357	0.17895	3.20534	2.88415																	2.77189	0.193691	1.56968	1.64649	2.245																		0	0	0.133468	2.6883	1.54584	1.42719
0	0	2.3916	4.01619	3.52006	2.76033																	1.06217	2.3706	1.2135	0.335834	4.86449																		1.89195	2.87444	0.042484	0.119407	0.660943	1.82442
0.0137579	0.0806983	4.73277	0.550293	0	0.0912257																	0	3.16936	3.155	6.13823	0																		2.53145	0.244083	6.44295	0	2.32799	1.9005
0.396472	1.11756	0.319641	3.67168	4.2718	0.455499																	0	3.67013	1.31233	0.466861	3.16569																		4.37509	0	0	1.89014	1.13783	1.4864
2.83833	1.14895	0	0.885387	0.0835347	2.46768																	2.18666	2.74177	0.228767	5.05219	2.18833																		4.49361	0.822742	0	1.00395	0.702798	1.82902
1.3286	2.14959	1.89152	0.745114	1.88453	0.918758																	2.26959	0.184498	1.06444	0.378215	0.2079																		0	0	0.126853	1.74745	5.8052	4.0534
2.58254	1.07329	0	1.46979	1.16424	4.95006																	0.104755	2.51563	0.651785	7.14739	1.01634																		0.257134	4.6455	1.66425	0.0253707	1.7048	4.22846
3.562	0.0442363	0.00196011	1.71417	2.05626	5.65319																	0.0936271	0	0	3.14102	0.206616																		0	1.10942	1.33571	5.15447	0.734056	1.70505
0.0942331	3.58208	3.00718	0.979848	1.0075	0.822706																	2.86141	0.130975	0.0996157	3.05267	4.23289																		0.244482	2.5181	0.0203814	0.255822	6.07384	3.32088
0	0.910986	5.20939	1.933	0.0252167	0.983659																	0.518583	0	0.884765	2.63127	0.278464																		0.0931785	0	2.57646	2.4205	0.877746	1.32446
2.73763	0.221582	1.8575	0.690867	0.363837	0.020324																	3.47142	0.560367	4.42011	2.2546	0																		0	0	0.399669	4.20342	8.784	1.82834
0.12069	2.23219	0.0544423	4.91177	4.09782	4.00992																	2.71991	1.92956	1.31577	5.85985	0.144755																		0	0	3.11248	4.41082	0.301024	0.104425
3.75611	0	1.1432	0.892916	0.0630236	4.99513																	0.990396	0.260765	0	3.49603	0.110395																		4.43497	4.24561	0	0.120548	2.76209	2.94929
0.169838	0.430154	0.000728226	7.4617	4.94777	4.85915																	0.377898	0.624933	3.93323	0.873543	2.65428																		2.67429	0.242263	0	0.563042	2.95967	3.48406
0.953285	1.86322	0	3.25851	0.116888	0.511644																	4.91358	0.242098	0.0895977	0.159142	4.96473																		0	0	3.30699	3.20046	2.56794	1.98993
3.43833	0	1.30114	0.8169	3.30785	0.00165337																	2.06	0.0685757	0.233009	0	5.81501																		0.327897	0	3.75645	0	0	0
0.329297	0.0122978	1.79774	2.79219	2.28507	2.08428																	0.127309	3.83181	0.196036	0.0351913	2.95192																		0	0	4.23366	3.56616	0	0.0360026
0.20378	2.99977	0.00297879	0.244866	4.70932	3.60757																	0.105624	2.60261	0.45923	2.56918	0.14362																		0	0	2.60587	0	0.177711	0
0.135817	0.0553802	0.852227	2.28688	1.83925	0																	1.70213	0.0418349	2.60338	3.80822	0																		0.179131	0.0158989	4.49908	0.204506	2.59745	5.02791
1.66659	0.949174	0.0140431	3.66124	0.0329502	0.528298																	3.63135	4.93357	1.14895	0	4.93308																		0.816666	2.01815	3.97602	0	2.83907	0.164021
0	1.33723	0.136068	1.29786	2.82123	2.6934																	0.0294049	4.47128	0.475625	3.34371	0.199141																		2.89124	4.09171	4.17427	5.57724	4.15544	0.185978
0.370945	0.120781	4.22936	1.10957	2.04682	4.30794																	0.0644161	0.213721	0.201016	0.0268257	2.42361																		5.0011	3.24522	0.0333235	0.0131883	0.0718558	5.24813
2.1886	0.285219	0.0673763	1.56014	1.80955	1.48381																	2.16151	0	0.233263	0.118956	0.29396																		0.170307	1.93626	3.97332	0.298881	0.0224454	0.066514
5.52365	2.40574	0	8.03963	3.09563	5.0057																	3.86456	0.237634	0.0233013	3.65381	2.80587																		4.42837	0	1.58966	0	3.39587	0.320452
0.845884	1.44438	0.351888	0.653103	2.92925	1.35363																	0.981077	0.224818	3.33647	4.97604	1.18296																		1.28053	0.0723621	0.48535	3.19779	0	3.97248
0	2.3356	0.0199656	2.02368	0.32023	4.07261																	1.17882	0.156107	0.111355	0.0319202	0.919294																		2.965	0.928083	2.49958	0.274902	1.12316	0.135932
0	2.56198	1.82924	0.563683	1.64003	1.37206																	0.0760326	0.0371787	4.56469	2.6515	0.129133																		1.41819	7.35784	3.69955	3.38982	2.90419	5.25677
0.00464703	0.00720185	0.895884	2.12007	1.53962	2.32063																	2.16405	1.28379	1.94995	2.21619	0.900095																		4.42207	6.27388	1.01357	0.249992	1.69247	4.10198
1.85157	1.1913	0	1.87816	0.0157	0.430232																	0.268364	1.33455	3.16328	2.2122	3.92335																		3.11468	0.405125	0	0.0589307	1.3596	2.09069
0	0.0752261	1.2219	2.2752	0.134852	0.639089																	2.93125	1.59746	4.32739	1.37045	2.7481																		10.7137	0.0435784	0.0484976	4.07693	2.85034	2.21209
0.143136	0.393821	0.970554	2.15386	0.679701	2.82818																	0.655676	1.19958	2.02173	6.30833	1.88594																		1.22142	5.31966	0	1.57487	0	4.23593
0	3.82639	3.77166	0.601769	1.01853	0.925184																	5.68212	0.138604	0.0630777	1.95317	0																		0.0238909	0.442276	1.40692	1.6972	2.95374	2.50725
3.3927	0	0.375576	0.466339	1.97536	0.0665174																	6.68814	0.170518	1.018	0.548043	0.0662704																		0	0.753446	0.0520116	3.28423	3.02903	0.107355
1.62622	0.15522	0.868142	2.88753	1.24548	1.37191																	0	0	0	2.53371	2.55034																		1.25076	1.19837	4.33622	2.36997	1.17197
0.0140707	5.398	0.780513	2.79719	2.96121	0.924763																	2.93711	0.161666	1.74361	0.0572359	0.0910692																		0.815347	2.14137	0	1.12846	1.58237
4.11525	0.00430025	1.60651	0.00326651	0.924914	0.435932																	3.624	1.51483	0.0572804	0.328506	3.45489																		0	1.72814	0.223198	0.727591	4.52539
3.30889	4.00587	3.82037	0.163885	1.31273	3.06775																	0.103398	1.85276	2.66873	0.46993	0.0870661																		2.77827	0.701435	1.40701	3.25108	2.03527
2.73225	4.41389	1.29458	4.00337	2.24349	0.00404104																	2.08545	0.764966	2.53338	3.49029	0.248235																		4.08469	1.11389	0	2.00483	1.33724
0.011039	2.45187	3.15811	1.44103	0.166281	0																	2.48746	0	0.0826547	0.431632	0.0434455																		5.8919	4.11093	7.18591	0.0302649	1.05769
0.0788481	1.74442	4.32148	3.75434	4.77122	3.16085																	2.14179	0.267388	0.040621	1.42227	0.127296																		0.62379	0	5.036	0	0
0.0142868	3.70352	3.31728	0	0.413493	5.11179																	0.152325	2.72161	4.50042	2.69365	1.25455																		0.227376	0	0	0.0258015	0.058691
2.09995	3.72217	0.890172	2.77468	2.51705	0.00236653																	0.173372	0.474311	0.450511	1.91965	0																		5.5383	4.6661	0	4.2666	0.432581
0	1.73735	2.79306	5.87052	0.132039	1.91279																	4.28199	1.08417	2.48298	0.244042	2.40953																		3.84132	3.8682	0.0797072	4.45726	0
2.49745	0	4.17644	0	1.39835	0																	0.159007	5.29959	1.09239	0.11272	0.360509																		0.0669087	0.380889	3.88997	4.0225	2.9893
4.06954	0	0	0.814867	6.0261	0.634846																	0	3.54852	0.781108	2.8497	0.209436																		0	3.99909	0.248285	0.0481819	11.9669
0.0790851	0.00215764	0	0.756846	0.0738714	2.14657																	0.455061	3.56685	0	0.100981	0.506572																		0.576735	0.12797	3.19829	1.25135	4.53578
1.66052	5.7996	1.00503	1.87119	0.533384	0.34499																	0	3.85541	0.075806	0.042826	0.224214																		3.70089	0	3.41539	0.468881	3.21274
0.783414	0.00854371	1.66018	3.15653	2.62634	2.88321																	3.70602	3.15367	0.0938005	0.154009	0.35809																		0.362799	2.15598	2.23104	3.24046	2.36104
0.00981911	2.99945	2.19194	0.0210903	2.21094	0.0350503																	6.28277	2.40234	6.06683	3.36674	8.53646																		0	1.50327	0	0.186897	6.1608
0.694901	0.465034	2.65257	0.0114767	3.72317	0.0666818																	0.464332	0.475485	1.14569	0.127419	0.0913743																		2.60702	0.410487	6.64058	0	0
1.89379	0.933716	0.101705	0.181663	0.0721571	3.33372																	0.854664	0.0598813	0.197578	1.13181	0.045755																		3.18353	5.06352	0.186494	0	0.0123644
1.4125	0.900153	2.10464	0.553421	1.17274	0.0196915																	2.14202	2.18731	0.0750481	2.18215	1.01142																		2.96419	2.70085	1.762	0	4.08255
0	3.39025	0.576861	0.0685235	0.15824	3.08638																	1.61648	7.65162	0.0386741	3.16238	3.60351																		1.54626	1.22032	2.55025	0	2.58197
0.00882742	0	0.553933	0.124459	2.54312	0.095735																	2.25168	0.057981	0.570618	0	1.07453																		5.05099	0.350048	1.30941	0	0.23159
2.27407	1.32045	4.63339	2.65937	0.232914	3.63737																	4.40796	0.759889	0.704844	4.62337	2.91211																		0.688269	1.67113	1.41241	4.17679	0
0.0588951	3.06355	0.517133	7.53517	2.91766	2.6126																	0.200396	0.034855	2.50403	2.57841	3.50772																		0.457648	2.51513	0.265686	5.50233	1.47363
6.03602	2.5035	0.890529	1.51103	2.79	2.89982																	1.84057	2.79468	2.5557	2.81613	0.131817																		0.411246	0	0	1.787	0
4.21552	2.65146	0	0.103681	1.66957	0.00359973																	1.77283	2.18456	4.88932	8.15954	2.91854																		0	0.832404	0	1.00787	0
0.0303675	0.0238266	0.535975	1.75746	0.294386	3.84799																	3.42469	3.40462	3.87143	1.46212	6.40007																		6.57894	0.255782	5.74977	2.11023	3.15009
0	0.763907	0.862795	0	2.37706	0.00203618																	0	2.99934	0.330779	2.40556	0.0862569																		4.17216	2.48894	0.149388	3.27131	4.08444
0.114999	2.02463	0.302646	0.00896877	2.73299	0.231582																	1.63316	2.22684	1.06729	0.797784	3.72586																		0.121991	4.4782	0.00775125	1.49017	3.84228
2.47603	0.339415	0.039653	0.0398084	0.0350205	2.77895																	0.125432	2.23051	0.113237	3.63757	0.0350303																		4.32891	0	2.07116	1.66044	2.26119
0.106305	0	0.424155	1.04321	5.35061	3.04054																	5.35532	0.142525	0.049701	0.320433	0.0915277																		0	2.74197	4.16003	7.03039	1.29928
0.0441393	4.12685	0.0317402	0.0768646	2.34281	3.35686																	6.46543	3.01615	0.318228	0.46373	1.71984																		3.43474	3.43038	0	0	0
5.12156	0.0196713	1.14293	0.808366	0.0355984	0.0761986																	7.27634	3.57799	1.92859	2.93671	2.56032																		0	0	0.213683	3.89546	6.50338
1.6986	0.0520063	0	2.88393	0.0788588	3.57555																	1.33314	0.358576	1.08794	2.38526	0.666754																		3.0788	1.57879	1.53866	0.372547	0.803155
0.0274927	0	3.80502	0.534791	0.0930979	0.0363461																	0.927104	2.64754	2.94812	4.46448	2.08959																		2.97847	0.544622	1.98057	3.84078	2.35432
2.4345	1.26062	0.710012	1.62531	0.0128488	0.050284																	0.210617	2.89279	0.374384	3.93843	4.78416																		0.226842	5.55116	0.0463902	0.452716	5.07933
0	3.85075	0.0970147	0.197675	3.09399	4.55224																	2.86549	2.41383	0	0.24936	0.0444471																		3.75741	0	0.10967	0.644726	0.476047
3.68043	0.100813	0.0492911	3.3039	2.1664	1.44599																	0.490082	3.17855	0.413474	4.64577	1.8303																		5.16504	4.91945	3.01052	2.8351	0
0	3.13562	0.0884346	0.0034814	1.94246	0.089523																	0	4.87384	0.518762	3.3447	0.110704																		0	0.930176	0	4.1772	2.58932
1.12012	0.0483344	0	0.00769048	2.24776	1.02526																	4.04748	3.39929	0.702707	3.57985	4.04765																		1.37129	0.00672541	2.38774	4.4577	0
0.0768559	0.436058	1.33321	0.008949	4.14123	1.51569																	3.83146	0.116135	0.343191	0.463749	4.66663																		1.78289	3.73785	1.64133	2.419	1.91989
3.73973	0.0520345	0.0192245	0.130575	0.667942	0.110264																	2.50581	0.135972	0	2.35142	1.93738																		0.985029	2.31195	0.141045	0	2.4235
0.0551449	1.31178	0.221211	1.39476	3.27948	4.41597																	0.136713	0.263253	1.77383	0.031009	0																		0	6.66794	0	2.00998	3.44228
0.0766556	0.13155	3.59859	0.007048	3.86909	1.04878																	1.87474	0.462323	1.03491	4.19332	4.45151																		0	7.33732	6.50111	0.0162042	0
0	2.38719	1.57573	0.554183	2.67806	0.205946																	1.36518	2.00906	0.0550834	6.06167	0.501871																		3.19258	1.18688	0	1.28055	3.31967
0.293243	0.00677106	2.58342	0.00847235	0.499653	0.0415186																	0.103544	1.89095	1.3675	0.889888	3.86226																		1.48905	0.222069	1.7553	4.56804	3.30449
1.70662	2.36305	4.03475	2.60509	2.45761	0.0413548																	0.233428	2.18288	1.09908	1.91775	0.407547																		0	5.90448	0	0.0315705	2.58627
3.19854	0.0037858	2.88435	2.4949	0.518183	0.0422534																	0	0.140731	2.18015	1.45535	4.11091																		0.0530412	2.6401	0	4.32918	3.36145
0.0279655	3.07632	0	2.91681	0	0.194147																	0.289576	3.9781	0.0461474	0.234274	0.332791																		0	2.17414	2.45283	0.131058	0
1.06151	0.818357	0.00362854	0.37187	1.80885	4.26468																	4.40799	3.68786	2.96814	2.01221	1.43748																		1.89899	3.41921	4.54677	0	2.46134
0	5.23691	1.32105	0.829947	0	7.02532																	3.67455	1.99937	0.0112673	4.70503	0.916325																		2.09751	7.59937	2.62163	3.19192	6.03564
1.72378	4.20481	0.0320338	1.25596	0.0238374	0																	0.258154	0.190699	4.2739	0.16664	0.237868																		1.67829	4.35031	0	3.4974	0
1.64913	0.104692	0	1.21816	1.43235	3.57421																	2.71189	0.23817	0.750769	0.599248	2.52539																		0.581855	0	0.937747	1.69295	0.160944
0.663237	2.72417	0	1.2638	4.44641	0																	0.0266627	1.44596	2.67623	0.61726	0.385622																		2.24926	1.29239	0	1.78685	0.95142
3.41489	3.32048	2.58045	0.142156	0.151933	2.16298																	0.0850268	1.44623	0.0214348	0.0969977	2.01057																		0	0	4.63077	1.8227	0.0965936
0.00742886	3.41927	1.4155	0	6.2389	1.7514																	0.615467	2.16096	0.619929	0.2541	0.968109																		1.84199	0.0999898	0.0258985	2.31085	3.07292
4.49649	5.87777	0.195229	0.294243	0.0882166	2.40149																	0.714678	0.231153	5.86633	0.606661	3.48751																		2.16239	0.0580758	4.16151	3.91274	1.53922
3.7107	0.0184331	0	1.9424	2.25926	2.46056																	1.43844	0.0592515	4.917	2.72597	3.04973																		0	0	0.326079	0.226094	0.445695
3.24706	0.120044	0.0221374	2.54006	0.00202022	0.0370766																	2.96364	2.55681	2.47085	1.63593	1.3589																		0	0.40745	0	2.17037	0.0447787
0	2.62264	3.18363	4.47587	0.261722	4.31074																	0.322719	1.6749	0.321331	0.066297	7.78089																		0.394422	0.216168	0.458813	0	0
4.27741	0.0278695	3.59074	1.55649	0.184854	1.19091																	0	1.51711	2.84502	0.099544	5.18118																		3.18182	0	2.09705	0.14578	0
0	1.1195	1.77027	1.67913	1.48043	1.14926																	4.55825	0.157618	0	2.23918	0.395679																		3.35922	0.0241886	1.06695	0	0.097331
0.0083969	0.00734848	0.00833954	1.84869	5.70901	1.05209																	3.02347	0.783288	5.80972	0.222636	4.91473																		1.07704	3.24469	7.91316	0	0.368714
0	1.89545	0.0258597	0.00404334	0.537176	2.4362																	0.198899	2.40884	3.01761	0.187729	2.45463																		0.0790651	0	0	7.80013	0
4.2914	0.0540657	0.449438	5.60894	0.0288968	3.60394																	3.36097	0.290394	2.74902	1.97408	0.147077																		0.501762	3.26038	0	7.33786	0
0.0114419	3.55958	0	3.37155	0.204659	2.12787																	0	2.40675	0.532481	4.34184	0.521013																		1.58315	0	1.24264	6.1119	1.41889
0.0646766	0.310777	1.94821	1.04775	5.37914	1.90218																	5.30856	0.813233	0.317522	2.87876	2.37119																		0.0275292	1.88459	0.0868459	3.84125	0.441323
0.00331363	0.327426	0	1.45374	0.159218	0.618651																	4.48637	0.586062	1.9856	2.05099	0.124454																		0.010207	0	1.2049	1.66682	1.953
1.27516	0	1.74099	0	3.27495	0.578972																	1.53132	1.14981	1.52784	0.235945	1.78468																		0	4.20242	1.28536	3.12576	2.09917
1.0211	4.25436	0.210092	1.28488	1.87487	0.0432426																	1.62095	4.06912	2.46726	3.05179	0.639783																		0	5.39261	1.46829	0	3.4229
0.177954	1.06345	1.41201	3.04915	2.91392	0																	2.1241	0.312673	1.60412	4.39021	0.756475																		4.12802	5.78002	0.243455	3.17145	0
3.36975	0.80911	0	4.08135	2.14541	3.48114																	0	3.90319	0.212334	4.95638	0.958372																		0.843162	3.94922	0.567349	0	4.86105
0.149615	0.00756606	3.32451	1.68895	2.23433	1.88261																	0	4.70131	1.7576	0.126163	0.355387																		0.0622308	0.170501	0.147297	1.29097	0
0.92232	1.65315	1.44691	2.58388	2.71877	0.220202																	2.98895	0.294536	0.303929	4.15808	1.58068																		2.67069	0	2.65718	0.795676	0
0.948986	0.0781803	0.0212233	3.64151	1.07165	2.69169																	3.28381	2.30655	0.0320235	7.28964	3.55493																		2.03158	2.61576	0.0389814	2.89609	9.02965
2.76238	5.49098	0.0120646	0.144183	4.47906	3.65508																	2.38154	0.0483994	3.66193	3.76961	5.12919																		3.65557	2.59527	2.38378	0	0
0.0023275	3.20765	3.22428	0.565266	3.69646	0.0492829																	2.97581	0.0958866	0.122321	3.16969	1.17386																		0	0	0	0.0265286	0.979432
5.47826	4.34498	1.45048	0.14953	0.00259291																		1.28244	0.747138	2.09107	3.41938	0.239429																		2.74537	2.16341	0.842521	0.0466848	2.44696
0.0433334	3.01305	1.38108	2.13895	3.98529																		0.657059	0	2.53368	2.89812	0																		3.2135	0.483075	1.60808	3.86642	0
0	2.54077	3.88413	0.0487011	2.9071																		2.51763	1.1831	2.62166	2.1853	4.8441																		0.0137785	0.0668129	1.86878	1.25529	0.667137
0	0.850922	0.472861	0.00283318	0.332944																		2.84434	0.591399	2.57643	3.1614	2.70685																		0.113988	4.66369	3.3471	3.10028	0.722205
2.84238	0.768524	0.0576575	2.1875	2.3547																		0.0688971	2.83117	0.0581182	1.67818	4.80239																		4.78768	3.29025	4.34603	2.97894	1.00065
0.00571581	0.00194318	3.78726	1.42346	4.0522																		3.95206	0.0672261	0.0836383	3.67341	0.0644905																		0.612297	4.69442	0.0495269	1.14438	0
0	2.69987	0.0536984	4.50976	2.35614																		0.877278	3.63504	1.35267	5.41362	1.1051																		1.00782	0.35307	0	0.0229987	3.49717
0.0110947	0.114888	1.71799	2.3207	3.58503																		3.59264	1.02326	1.86138	0.253576	0.523331																		3.48985	0.00636212	3.296	7.44065	0.371015
0.668745	2.19466	4.42893	4.34173	0.854953																		0.79177	2.60538	4.63537	0	1.92258																		3.98357	0.0627974	0.780058	0	0.658337
7.39384	0.0973511	0.00148462	0.62525	0.1405																		2.08067	0.515913	2.91554	0.276602	1.63275																		2.84948	7.10866	0	4.05727	0.035325
0.34681	2.78949	2.74663	1.00415	0.827595																		2.56539	1.62879	1.32874	3.75351	0.0472456																		0	0.44342	0.00784532	3.77648	4.10311
0.558072	0	4.38823	0.247158	1.44078																		2.38397	5.05419	0.0585283	0.447541	2.30423																		0.230001	4.92586	0.745116	2.32154	0
4.02921	3.6777	0.0213648	2.07589	1.77614																		0.0481637	0.432761	0.893291	3.99769	2.63867																		1.03929	2.22073	0	3.62975	4.3128
0.58688	0.802382	4.22091	0.00741549	2.40573																		0.185255	0.265093	0.322931	1.70933	1.02327																		1.92229	2.50155	0	0.0814706	5.93353
0	2.73371	2.50431	1.84872	4.83102																		0.405693	0.110832	4.32446	2.38018	1.14345																		1.91799	0	0.189169	2.11414	0
3.34411	0	0.0184333	0	2.5332																		4.67532	1.77571	3.92305	0	0.0713143																		4.04897	2.72423	1.12871	6.06611	3.22063
3.30026	3.18069	2.23994	0.0116049	0.66237																		3.16088	4.73869	1.13802	0.982254	0.0313274																		0.0426736	2.31256	0	1.94326	1.41391
2.79603	0	0.00163106	3.0628	0.0150059																		1.88211	3.90768	2.76866	0.943285	2.91236																		1.44669	2.90856	0.90415	3.11142	4.11724
0.548348	0.871721	3.04957	0.392219	1.51591																		3.07092	0.0559918	3.23586	1.86213	0.143223																		0	2.03897	0	0.0370877	3.5476
0.0915424	1.81955	0.143395	2.17974	1.90805																		2.44191	0.0695968	1.88392	1.6936	0.176295																		1.36422	3.4338	3.74046	2.05935	0.540933
2.02439	4.71905	0.0865552	1.23297	3.5267																		0.17016	0.80251	0.0910156	0.297505	0.034324																		0.0112066	3.74358	0	0.0656967	4.17407
0.000688943	0.00757201	5.45577	1.1346	0.042478																		5.96656	2.85827	1.78487	4.85482	0.146634																		0.83868	2.22488	0.745556	0	0.0291986
0	0.684587	0.00392213	0.374655	0																		4.36485	1.67885	0.657718	0.0200103	0.367591																		3.73105	3.06861	4.60472	4.32597	3.21435
0.00865637	0.375197	0.0790784	0.701204	1.67448																		4.19411	8.59274	2.48934	8.33742	1.77968																		2.22554	0	3.95736	1.89217	0.0463604
0.0241532	2.18692	0.699061	5.62053	0.119382																		1.31675	2.95784	0	0	2.89555																		0.0170822	2.42518	4.72844	2.60487	4.76099
4.00122	0.0942601	1.14222	2.60071	1.06161																		0.997691	2.55075	0.175114	2.29853	0.0623893																		0.0160159	0.383276	1.19913	4.35813	4.69956
3.56072	3.58287	2.08769	4.91618	2.9233																		0.0503706	0.0880744	2.14987	3.85594	1.66006																		4.59116	0	2.18154	5.12204	3.86382
1.62935	0.021919	0.0844249	3.26658	0																		1.53887	2.98352	2.70956	0.364098	0.0409019																		0.201673	2.307	1.15429	4.60469	2.83659
1.24881	0.214547	0.256484	0.481352	0.321101																		0.251918	0.564528	1.08439	2.02916	0.0779755																		0	1.97703	5.84942	0	2.12369
0.117765	2.2917	2.37135	3.4636	4.50161																		0.610509	1.18251	3.20019	1.81567	1.7044																		3.92996	2.84903	2.11372	2.98709	3.12392
1.82448	0.0119384	0.4483	3.07688	0.301729																		1.51576	3.45463	2.60593	1.15931	3.28985																		0.104033	3.52404	0.396443	1.6908	3.11953
1.57631	0.031527	0	1.83218	3.25051																		0.313289	0.261672	7.34896	1.0573	4.17116																		0	0.0547569	0.0159782	0.0452214	0
0	4.08057	3.71007	1.53275	4.414																		1.37021	0.514791	4.59382	1.62015	0.945273																		0.401197	2.98417	4.25577	0	0
2.61843	0	0.0925442	4.42311	1.90569																		3.82422	3.13275	1.63843	1.43902	2.65375																		2.52745	0	0	8.70338	4.90963
0	0.0365941	2.24336	1.59094	0.0464244																		0.509033	3.16961	0.184652	3.29751	1.59646																		0	0.0209946	5.68686	2.51214	3.06406
0.654845	1.16996	1.40572	2.03518	0.0286706																		1.35352	2.43002	1.98386	0.549915	0.896074																		0	0.263595	2.2393	0	0.173963
0.0497083	2.02162	0.680647	0.0912245	0.110007																		0.12609	0	0	0.0900713	5.5097																		1.56355	0	0.231355	3.89134	2.28787
0	0.00774238	0.851489	1.03254	1.15553																		0.940548	0.805822	1.68073	0.139434	0.501289																		4.0244	0	4.5068	2.23364	0
0.0182351	0.240845	1.87201	1.87494	0.618571																		4.69184	0.701242	0.133042	0.113619	0.0841285																		2.33494	0.0292661	0	2.086	1.01172
0.00842109	0.0917926	0	0.458764	0																		0.0643289	2.99293	2.83865	0.0797131	4.49149																		2.46457	4.47036	4.53989	0.671178	3.86137
0.477547	0.0343132	1.10409	0	0.0197956																		0	0.188317	1.77416	0.738161	2.07633																		8.77382	3.88121	2.92739	0.808057	0.96328
2.02037	0	0.245523	0.456559	0.111003																		0.200192	0.281038	6.35169	1.81643	2.4938																		2.14934	1.52412	1.79508	0	0.162832
0	3.91658	2.89386	2.57672	3.03124																		0.609608	2.33104	3.37038	1.48301	4.49401																		1.83391	3.31135	3.12393	0.624332	2.77657
0.0185404	0	3.3993	0	2.85457																		3.50027	0.0875525	1.57236	0.285188	0.789011																		3.38051	3.93731	0	0.519637	3.15512
2.26335	2.27375	1.95779	1.69409	2.52371																		0.0901167	4.07994	3.92348	0.341232	0.0250634																		0	6.42461	1.64965	0	0.0582401
1.77473	2.08344	4.62038	2.28569	3.54308																		1.15603	0.350011	3.19811	2.08183	3.86753																		0.160693	0	2.23687	0	2.2117
3.17249	0.849973	2.14075	1.89994	4.02765																		3.63283	1.38916	4.12615	2.09594	0.213347																		1.22167	1.90127	1.97035	1.95496	5.20212
0.480811	0.574118	0.0753609	1.0691	2.03637																		0	1.59526	3.29298	2.71122	3.7947																		0	0	2.42027	2.7489	5.6222
3.00296	3.43912	0.0457146	3.68223	0.0549652																		0.0111495	0.848637	0.120221	0.72338	0																		9.3615	4.90737	0	3.23886	0.483795
0.0763035	0.0156369	3.47459	0.696128	1.42294																		2.26105	2.31576	2.78993	0	2.1906																		0.171294	0.0156161	3.92475	0.78664	0
0.471464	1.98658	0.458168	0.0759389	4.82625																		5.58026	0.188306	2.90303	1.02483	2.6767																		2.79308	0.073621	2.67632	3.46112	0
0.442849	1.7398	5.23371	3.35142	0.0790137																		2.34348	2.0105	1.12034	4.27949	0.624149																		0	2.51192	0	0.0153027	4.50729
0	0	3.45731	0	6.36335																		2.83328	0.0543219	1.20066	3.545	0																		0.0508148	0.0888719	2.69334	2.14606	9.77039
0	1.44859	4.14313	0.0814923	0																		1.97413	0.139749	1.83615	0.193568	1.42097																		0.60073	0	0.517147	3.5052	0.0114295
1.24014	0.63371	0.260648	5.12958	2.09826																		2.49355	0.0340054	2.1469	2.79326	0.487707																		0.381381	0	2.59385	0	0.170189
0.00702518	0.294658	0.0112933	0.197467	1.52831																		1.93252	1.70306	0	0	0.373701																		3.04889	3.33891	0.0275821	5.08316	0.606757
3.17248	0.822113	4.68093	1.58192	3.94414																		0.673414	3.50447	1.02209	1.81942	1.96168																		0.900117	0.0506772	2.68372	1.39162	2.78634
1.96061	3.79142	2.57189	0.00450384	3.3374																		3.21483	0.67165	1.17772	0.144417	0.56194																		2.47565	3.83617	0.79186	0.260484	1.32465
0.0852621	4.91399	0.0910629	2.69776	2.26366																		0	7.1523	3.18268	3.54639	0.220346																		0	0.380362	0	1.56829	5.10566
0	0.0128278	2.74876	1.74574	1.40328																		2.09745	1.98276	0.280254	3.15793	2.64368																		2.49579	2.26838	8.44853	1.01788	1.62921
2.22829	2.34417	3.40792	0.0234099	1.85079																		2.30817	3.69745	0.103607	2.94257	0.170668																		5.91239	0.175162	0	1.9692	2.97499
0.0676576	0.00275952	3.29114	0.90561	0.466857																		0.100554	0.0562288	2.14486	1.25822	3.00385																		0	0.118071	0.448674	0.46445	0
0.459109	2.29242	2.16281	3.02114	5.04587																		4.57797	1.68974	2.4608	2.18434	1.18038																		0	0	0.466327	4.07791	2.11623
0.769683	0.126368	0.0168613	1.68523	3.14098																		3.1683	1.74826	2.08779	0.434616	4.32634																		0.217775	0.0394437	0.150462	1.51906	4.66772
2.02908	4.33198	0.0309923	0	0																		0.0948235	3.29894	0.0214946	3.60093	0.983427																		0.264506	1.48108	2.08776	8.86037	2.613
0.0457745	0.141875	3.12849	3.1062	1.77																		3.37207	1.59524	1.35769	4.07167	2.41219																		2.49173	5.02069	0	2.70704	1.48612
2.62155	1.68156	0.0167833	0.533646	1.7812																		1.81771	2.41469	2.71235	0.190665	3.52599																		2.54393	3.47613	3.90705	0.346887	1.08396
0.337207	1.7988	1.39784	0.414805	3.88929																		2.42714	0.058104	2.44922	2.41115	3.28387																		3.43589	4.87116	1.95021	1.73939	1.84943
1.74258	2.95452	0	0.0285104	1.30715																		2.04329	1.15949	4.1235	0.283264	2.91592																		2.55086	0	0	2.13028	2.0802
0.00952544	1.23415	5.34011	1.46486	0.0582427																		1.25212	3.36934	0.0926888	5.88335	0.481675																		2.32462	1.15248	1.27158	1.05125	5.50312
2.28591	2.69427	0.428168	0.500541	4.89179																		0.097325	0.0757345	0.116347	3.38509	1.74607																		0.367628	0	0.0349896	0	1.09299
3.62723	2.38022	2.14354	3.38695	1.55335																		0	3.79981	2.29027	0	0.200093																		2.28023	0.0205942	2.65549	2.56254	3.15122
0.709055	4.71281	0.083123	0.401636	2.76651																		0.18733	0	0.799956	0.349175	0.0357751																		0	1.07662	1.24287	0.197902	4.60703
1.0438	0.916732	0.533883	1.24378	3.75614																		4.18733	1.4333	2.30439	0.209774	0.0383794																		0	0	2.49322	6.67414	2.18413
4.07951	2.85954	0.116751	0.834879	3.71387																		3.10296	0.178858	2.46268	0.311418	3.17781																		0.0220178	0	0	0.265534	0.0243278
0	1.72712	3.04793	0.0355793	0.142603																		2.73431	2.88567	0.154715	0	3.19247																		0.0107861	0.0375087	2.57148	4.47492	1.68043
4.73472	0.402488	1.10184	3.94255	1.7722																		4.65303	5.25132	2.95417	6.23059	2.16839																		0.0315421	0	3.86205	3.94424	2.23267
0	0.0543743	0.147807	0.0976374	3.91266																		2.94331	1.90316	4.16406	1.9969	1.57744																		0	0.034748	4.12825	0.218802	3.53596
4.18368	0.797186	0.0135245	2.82051	0.778738																		2.64992	0.10767	2.7237	0.0695542	0.0411103																		0.289572	0.431732	5.30094	2.30025	3.91185
0	1.57791	0.0196238	2.4907	2.15313																		0.15911	0	3.9489	4.084	1.70377																		2.29266	0	0.0202048	0.154692	0.0220531
2.35338	0.186013	3.15148	4.82926	4.61507																		0.463074	2.6394	0.0737106	4.85746	4.31683																		5.72404	0.0570282	4.35294	1.76128	3.85345
0	1.61981	0.824407	0.0214476	1.70455																		0.295688	3.23108	0	3.19278	2.08424																		2.8665	0.105691	6.11493	1.06707	0
0	1.76827	2.59345	1.47725	0.0560395																		0	1.36522	1.39339	4.15665	1.88908																		0.425448	0.360247	2.82289	7.40336	2.95451
1.06674	1.42674	1.40953	2.00566	2.75																		0.0202746	4.84598	2.84411	0.199566	0.0862579																		3.40079	0	0.735379	0	0
0.0114524	2.42213	3.15191	0	1.39428																		0.202183	3.39552	0.0614285	2.34112	3.36308																		3.71163	0.104149	1.98749	0.642274	0
0.0452473	1.92959	3.71392	0.0289078	0.00466897																		3.71664	3.4479	0.249823	0.0273722	2.50283																		2.96774	2.87433	2.32955	0	2.69863
2.89746	2.89265	0.781247	0.0199052	0.45137																		0.648537	0.110579	1.37458	1.72147	0																		0	0.0692116	4.66818	2.23356	0
0.0319705	4.06821	3.47936	3.74583	1.17402																		0.137024	0.0971835	2.56255	2.36021	6.10312																		3.57536	5.20753	0.128695	2.59131	6.31652
0.0405533	0.0296237	2.65405	3.6036	1.86767																		0	2.8311	2.5743	0.0786715	2.05994																		0	4.39811	2.92197	0.15447	0.165771
2.58402	5.76899	2.17161	0	1.18835																		2.25646	0.0482166	0.935076	0.23361	0.211345																		3.92519	0	0	4.07001	2.86168
3.92753	1.74296	0	0.00616164	4.80424																		3.79702	0.0908595	0.085152	3.33825	6.74351																		7.76896	0.0106072	2.70291	0.21802	4.28094
0	4.08475	0	2.76696	2.57252																		0.157802	3.62881	2.44219	2.42536	2.31539																		1.59374	0	0	0.301699	4.48078
0.070576	0.00597664	3.36457	3.88187	2.22981																		1.29125	0.137754	4.38255	0.117394	0.180323																		1.01518	4.79183	5.03849	0.0400428	3.0876
0	3.26009	0.258927	2.49268	1.23723																		1.79634	0.35831	0.816131	4.61422	0.153294																		2.64777	0.342464	1.52747	3.64057	0.0110494
0.556745	2.06611	0.923135	0	0.530075																		4.06327	2.77712	0.21515	0.0519859	1.84359																		3.12732	2.65557	0.173505	0	0.165153
1.99949	0.816358	2.13995	0.620693	0.00766845																		3.26562	0.215004	0.0615805	2.12096	4.45137																		0.102288	5.64799	0.0816556	3.71585	2.59587
2.22742	0.530709	0.0284653	1.81836	0.00224174																		0	3.06509	3.51846	4.94711	0																		0.523844	0.370447	0.0063097	0.66808	4.23906
4.23133	2.75035	2.80188	0.825996	0.058895																		0.311447	0.0827371	2.20657	2.40291	4.53761																		0.937976	3.61747	2.4365	1.99699	0.00768347
2.38844	1.53063	0.546191	1.06296	2.73291																		4.02749	0.0290149	2.0109	1.12172	4.01115																		0.0951625	4.59625	4.88991	0.0215032	3.59655
0	0.169777	1.12573	1.52767	1.60212																		0.217321	0.828967	3.37217	0.0573435	4.83895																		6.76389	0	0.696269	2.02541	1.51772
1.20604	2.75054	0.190007	1.77402	2.48698																		0.248734	2.81431	0	3.44186	4.50771																		2.8168	0	0.184443	1.23161	0
0	2.25056	0	1.92824	0.0477575																		1.20371	1.50369	0.11884	0.321598	0.54754																		2.95096	2.67396	0.518052	4.27003	0.821478
2.29064	2.40231	1.14588	2.52052	0.000953528																		3.10498	0.182158	0.155513	3.7163	2.00859																		0.689234	2.43372	2.75189	3.16238	5.42456
0.900032	0.00168593	1.17317	0.00164925	3.93613																		4.51447	1.26255	0.0428977	3.26909	2.39983																		0.0217769	2.65495	0.337977	1.91387	0.0225784
3.21215	0.971259	0.192311	2.26211	0.84285																		1.75235	2.01747	0.973655	2.2452	0.817653																		2.01367	5.88077	0	0	1.94593
2.19858	4.2739	0.541698	1.1452	1.30477																		3.25156	0.933586	2.74669	0.36296	1.9245																		0	0.0251889	2.24434	2.22706	0.105335
1.58506	0.0645325	2.54568	0.0172568	0																		6.85575	3.12329	0.0874165	4.34112	4.14692																		0	0.0317737	4.84	5.6672	0.0824973
3.39794	0	2.70115	1.27571	0.662738																		0	2.01279	0.0234546	1.91393	1.99097																		0.368861	0.234232	4.35488	1.72339	3.65315
2.3634	1.5775	0.714473	1.93479	3.33229																		0.0430534	0.827467	0.0768893	2.15636	2.73711																		0.0191095	2.85203	2.44194	0.22528	0
7.61294	0.800671	2.66759	0.535821	0.171952																		0	0.6073	0	0.898056	2.71989																		0.138817	0.0119315	0.618133	1.85309	0.0631708
1.79879	0.728743	1.89861	0.0203717	1.24407																		0	0.217527	4.83488	1.68099	0.70185																		1.04043	3.55473	0	2.25204	0.494216
0	2.23595	0	0.146014	0.163691																		0.264447	0.328021	3.59712	5.18081	2.96965																		1.33608	3.12738	0	0.009643	1.10327
4.20728	0.152709	0.107807	3.28742	6.49985																		4.51761	2.27846	1.58868	2.67682	2.60741																		0.202368	2.99178	5.453	1.04817	0.859153
0.153807	0	3.06396	3.05527	0.039367																		3.41831	2.90373	2.03898	2.40523	0.936934																		1.69095	1.50988	0.733185	5.08077	0.487564
0	0.104523	2.12153	0.218489	5.08719																		0.0733308	3.74049	6.19319	1.74398	0.27275																		0	0	2.32394	0	3.45036
0	1.67667	0.00562707	2.37471	1.27392																		0	0.181384	1.33236	1.82417	2.36799																		1.9209	4.27703	4.59802	0	3.56788
0.11185	2.96156	0.986771	0.147629	4.75188																		0.205439	0.445931	0.0802951	0.0865199	3.54932																		2.16366	0.309979	0.0784403	0.18957	0.200278
0.104615	1.71906	4.82818	1.03029	1.47268																		2.59829	3.99602	0.373371	0.396221	2.35933																		1.90634	2.29933	0.0416296	0.0460842	0
0	0.153581	1.73531	0.00799133	0.763311																		3.7758	2.89785	4.44514	2.90727	0.138318																		6.59548	0.0842209	1.34048	4.68394	4.02443
0	1.81188	0.865096	2.75712	0.247895																		0.0966572	0.607811	0.088066	0.880795	4.34074																		0.13054	3.35041	4.11571	2.10029	3.19558
3.8791	4.64186	1.9344	1.61951	0.743808																		2.33726	6.71566	1.83998	0.350021	0.444772																		0.118275	3.5698	1.53849	0	4.50144
0.560428	2.90849	0.00977155	0.660766	0.25659																		2.28403	0.030231	1.36522	0	1.67634																		2.36152	0	1.88427	1.45444	2.23687
1.16079	0	0.0407316	0.0073269	2.49125																		3.99787	3.59048	3.43956	2.84419	4.71954																		2.7345	0	3.18603	4.2608	3.58935
0.431214	0.0481217	5.03698	0.303109	0																		1.27624	5.51832	3.07468	2.16199	0.0498665																		0.282605	0	0	0.0577753	3.84235
2.93011	6.7086	2.74806	0.132426	0.0151725																		0	0.547194	2.34557	5.07571	2.39804																		0	0	0.0358679	5.83974	3.10003
0	2.80793	0	0.00607434	0																		0.37476	3.69174	0.161732	3.92264	3.34721																		1.58845	3.52695	3.62827	1.56081
2.21671	0.163271	0.827785	0	2.23913																		0.0766853	1.17408	2.59751	3.30411	2.70648																		3.863	3.5111	3.70591	0
0	0.00188237	0	0.26233	2.37181																		5.93827	2.98745	0.635306	0.266069	2.40178																		4.00424	0	4.00723	5.10031
1.42343	6.92218	0.409467	1.25236	6.90289																		0.649754	2.20383	0.0870952	1.74443	2.61725																		0.951644	2.24714	0.357546	0.151164
2.78225	3.84747	0.929458	0	2.47827																		2.79473	3.77686	0.188893	0	3.26827																		0.569064	2.61016	6.73614	3.50939
1.6953	3.08885	1.4661	3.11599	0.51614																		2.88667	3.22001	3.61454	2.46907	2.53204																		0.436832	0.89427	0	0
1.84716	4.77739	4.56866	0.504717	1.46497																		1.56932	0.252275	0.543263	0.0320462	4.29673																		0.0314591	0	0.276798	0.0358296
2.08291	0	0.749909	2.37561	1.9719																		1.12074	2.91131	0.140514	0.600949	0.114103																		3.75282	0	0.30431	0
2.60749	0	0.143822	1.24764	2.29466																		1.72152	1.54374	1.32269	6.19615	1.61519																		0	0	0.750528	1.2022
0	1.8656	1.72784	4.71214	1.41709																		0.0392779	0.289911	0.256137	1.02162	0.00737221																		2.48125	0	2.51975	3.48459
3.43646	0.0373361	0.0300818	2.37049	0.672474																		0.148979	3.10283	0.702775	4.54683	0.824777																		1.19215	1.19427	1.53136	0.0653811
4.11819	0.145391	1.10537	3.9382	0.422533																		0.897095	1.56896	1.45106	0.0720319	0.0267723																		0.319628	1.08771	0	5.96714
0.107652	0.433991	0	0.0176108	4.41991																		2.57996	0.121067	2.08962	1.27642	4.99656																		0	0.158278	0.497476	3.86158
0	1.54112	2.26438	0	3.79803																		3.46791	3.12708	1.49933	3.94172	2.29418																		3.4083	2.06556	0	5.18159
1.38904	2.76756	5.32925	1.4027	1.95079																		3.26647	0.130473	2.70097	0.0204013	1.93015																		1.13411	1.14943	4.35371	5.40315
0.0261412	4.6717	7.60202	0.437336	2.49625																		0	2.93874	0.0942284	1.3536	0.503165																		0	0	2.1166	2.15523
0.0490215	3.37088	0	0.354899	5.95262																		0.250223	2.05981	0.0184427	0.639739	0.0358407																		0	1.75504	0.864786	1.02612
0.384833	2.15488	0.209123	3.01261	0.272667																		0.11037	0.191882	2.94709	1.98148	0.349173																		0	0	0	0.303451
3.84277	0	0.237315	3.33835	0.0478722																		3.40235	0.858412	3.08992	0	0.216466																		0	0	4.45754	0
1.6883	0.00146835	1.32618	2.57263	0.010963																		1.71317	0.756546	6.0449	0.120039	0.859507																		2.22029	0	0	0.455733
3.44902	0.0182421	0.0538126	3.47916	0.754046																		0.142194	2.16423	0.176846	0.135944	0																		0.0229429	2.6482	0.00943229	1.63837
3.46531	1.26393	2.32419	3.04147	1.88904																		1.80853	1.28671	0.605128	4.50095	0.618735																		0.201194	3.52997	6.19232	0.576393
0.00432159	0.0125124	0.0436408	0	2.27365																		0.634205	0.0342716	0	1.66331	1.99384																		0.169886	0.317832	0.88901	3.9701
0.0474872	2.95242	0.269893	2.44656	0.01797																		0	2.51837	0.0297655	1.5919	1.48012																		0	2.50759	0.716764	3.84811
2.1172	2.61849	1.39859	1.51176	0.10096																		0.0112648	3.71262	3.58465	0.293562	0.248125																		2.14732	0.0795641	3.00102	3.67244
0	0.773158	0.0224321	1.52481	0.00145587																		0	1.59022	0.174212	0.0951507	2.57801																		2.59677	2.10165	0.494225	4.30664
0.334721	0.00613788	3.52849	0	0.0316431																		1.31903	7.15429	0.0295161	3.47328	0.0996915																		1.63215	5.75692	3.45701	0
0	4.09594	3.08617	2.55001	3.56624																		0.0389965	9.50086	4.37085	0.17831	1.44313																		0	1.25559	0	0
0.326932	0.011576	4.1788	2.29259	0.38578																		2.45233	0.0336621	2.19645	1.27505	0.0495755																		0	1.6633	0.424229	3.83174
3.24904	0.29578	1.56212	4.4894	4.10996																		5.0962	3.34526	5.5216	0.0921837	1.42968																		0	2.49429	0.0752614	2.04886
2.98691	0.267604	0	0.0113983	2.67869																		4.53369	1.35284	5.65539	0.128529	0.915683																		2.22109	0	2.97592	4.66844
0.779594	0.718516	0.0176673	2.95718	0.859926																		0.691935	0.925608	4.34218	2.04489	0.17551																		0.0709	2.07579	4.19312	3.18497
1.39681	3.43482	0.761759	0.827681	2.2227																		5.10672	0.20691	0.113081	0.162332	2.1629																		10.5793	0	2.70286	0.602276
0.00703164	3.05705	0	0	0.00563805																		0	0.607672	0.552035	0.0325201	1.64894																		0	4.33133	0.149351	0
2.63772	0.816633	7.38605	0	5.58327																		4.15931	4.4356	5.56283	0.710189	0.0275669																		0.0914249	3.0994	5.59801	0
0.00817946	1.30294	4.57649	0.0982803	4.14101																		4.44974	2.70584	3.09717	3.18934	3.36851																		1.94622	2.8407	1.87542	0
0.570908	1.27257	0.0204374	0	0.187464																		1.7651	0.154917	4.81942	0.343191	2.21769																		0	0	1.97261	0
0	0.205754	1.24017	3.90416	0.605108																		5.55081	0.825685	0.0933094	3.70827	1.2981																		0	0	5.99171	0
0	1.91382	0	2.08806	1.19861																		3.09796	5.17136	3.31028	0.503014	2.80652																		3.62794	6.74999	0	3.85789
0.0131672	3.5119	0.168893	2.69547	0.045302																		4.90038	3.0431	0.119767	0.394409	0.200595																		0	0.43981	2.56508	3.2526
1.72165	0	1.80914	1.95705	1.5362																		0.75825	0.213279	1.70274	3.00616	1.56132																		0.649315	0	3.5311	1.17706
0.00283049	0	2.20991	2.82141	0.0389012																		0.0717249	0.845646	2.10232	2.86573	0.476071																		2.67137	9.80778	0.403453	0.112058
1.58042	0.0736703	2.06856	0.0488802	0.266615																		0.885979	2.32768	0.091687	3.68347	2.25784																		5.28106	0	3.19935	0
0.0170836	0	2.7636	5.43469	2.43326																		0.230458	5.0802	4.31777	1.79358	3.01195																		2.84138	1.14733	3.86351	0.0117454
0.0254913	0.00215228	0.142457	2.01171	0.0366058																		2.86321	0.0273607	3.94072	1.84299	3.40211																		0.340515	0	0	4.28617
1.68553	3.03434	0.165575	3.21516	7.10496																		0.0652512	0.0153865	0.0333504	4.04314	0.140139																		0	3.3521	0.326249	0
2.65485	1.37778	2.46988	2.87598	0.918492																		1.3979	0.0807474	0.235992	0.063397	3.03015																		0	5.10997	2.87253	2.33057
3.92426	0.0322443	3.20964	4.45578	3.95527																		0.355156	0.0361355	3.66281	5.11334	5.67281																		1.37094	2.94567	2.23737	3.32559
0.0254416	0.0532841	2.65912	5.03091	4.38351																		1.31524	1.45969	0.0427647	0.258434	0.110353																		0.00820782	3.80415	0.258185	4.48403
2.26947	0.380301	0.0033398	2.498	1.44117																		2.86929	4.90189	2.20312	3.14569	0.117051																		0.752382	0	3.54761	1.98097
0.475152	0	1.99949	0.00365584	2.78492																		0.762425	1.19756	0	3.07868	3.73468																		0	2.44019	6.31651	3.87498
0.697871	0.00907777	0.306756	3.31764	0.0559214																		0.13928	1.67932	3.42225	1.79831	1.96522																		4.13236	0	0.167728	2.0231
0.121999	1.41478	0.00369442	0.998549	3.2364																		1.47046	0.145142	3.18793	1.49016	4.06831																		2.87018	0.534783	1.84638	1.68305
0	2.66189	0.411832	2.55861	0.00181445																		0	0.146939	0.766589	7.61174	6.76189																		0.03295	1.44463	0.316782	0
4.23075	0.0528942	1.72224	0.00338005	5.07838																		0.404656	0.0692792	4.04665	0.415949	3.55373																		1.82554	3.25046	1.89783	5.17553
0.3175	2.45331	0.136179	0.0407544	0																		1.38125	0.940667	5.39905	2.61598	0																		1.98409	2.63296	0.0080426	2.927
2.57198	0.0619531	1.31207	4.11268	0.0437005																		0.318477	0.0575985	1.63804	2.70878	3.93835																		0	0.928918	0	0
0.896751	0.0218375	1.98704	3.98966	2.85092																		3.6252	1.30885	0.0373392	2.7875	1.16115																		0.937072	2.972	4.88664	6.21168
0.0168815	0	1.91949	0.478581	4.08354																		3.2276	0.337711	0.324437	0.119247	0.107379																		3.96073	0	4.53968	1.86295
1.5132	0.923837	3.38945	3.74959	5.16522																		0.0199881	3.53357	0.123225	3.34027	3.89226																		1.13772	0.0200596	3.62834	5.27511
0	2.76479	4.51802	1.0732	5.64801																		0.890736	0.574111	0.09878	0.299702	3.5092																		0.131195	0.778308	0	0
0.0274884	1.39652	0.205261	4.30156	1.18041																		4.09124	0.360484	3.29871	0	0.0503531																		0	3.77234	0.0889486	2.53674
0.046779	2.66826	2.77531	0.795121	0																		1.46857	2.23428	0	0.864257	2.96967																		0	0	4.7063	2.89368
0.833656	0.931988	4.64886	0.232545	1.70231																		1.54204	0.0869799	0.11446	3.15979	0.321374																		1.60748	3.63774	0	3.39877
0.45861	0.0411647	4.17519	0.209076	0.177143																		0.0780191	3.45864	0.231978	0.0588725	4.09415																		3.25681	1.84981	0	0.522651
0.574213	1.38187	0.0400917	1.43743	2.05263																		0.0691965	4.40814	3.75406	3.05255	0.546989																		1.70347	0	0.0169764	1.54627
0.188228	1.61581	0.113217	0.0334704	0.30219																		3.31167	0.124404	0.407081	3.3121	2.34227																		0	1.51984	0.0126086	0
0.399116	1.80889	0.801811	1.00178	0.261622																		0.0720937	0.725918	0.0835483	5.19463	1.72633																		4.73261	0	3.95178	0.189189
0	2.4661	3.00133	2.22783	0.0251567																		0.194061	0.0327743	0.487908	2.12665	0																		5.28611	0.0526165	0	1.1369
0.0169385	0.366037	3.43087	0.317234	2.85852																		0.0669155	1.83177	1.55962	0	0.0772494																		0.25277	3.87499	0.864705	3.21788
1.17843	1.54569	2.26943	2.18352	0.24499																		0.033339	1.82343	0.197054	2.41137	3.51137																		0	0	0.0132272	0
7.80537	2.3427	0	0.52543	2.7735																		0	0.374473	3.93455	3.37531	0.367761																		1.1382	2.60587	0	0.509131
0.0597532	0.277664	0	0.0288018	1.40872																		0.177429	1.70819	0.679617	0.374722	0.365914																		0.015961	0.482681	0	0
0	4.0932	3.10242	3.03208	5.35901																		0.00999908	1.40416	0.491848	2.71093	0																		3.23182	0.661819	0.275703	0
0	3.66723	1.1243	3.7275	0.87128																		2.65457	1.83125	2.41797	2.80172	2.50009																		1.3181	1.72282	0	0.343475
0	0.168538	1.45931	6.53742	1.88481																		1.55744	0.505537	0.754852	1.2242	0.148357																		0.688649	3.36078	2.70631	1.64574
1.46811	0.85996	0.0161713	3.02052	0																		4.11991	0.169102	2.72364	4.24479	0.563642																		1.81124	0.505006	0.668846	0.121835
0.33696	1.20024	4.60774	2.52753	3.37564																		1.30687	2.33365	0.0305821	9.23955	0.134882																		1.28782	5.0187	0.987918	0
4.76533	0.0892424	0.696634	2.48475	0.331707																		4.0005	0.0103399	0.158577	0.0866335	0.924858																		0	0	0.545266	3.55774
3.97499	1.83976	2.03866	2.34906	0.00164317																		1.06383	0.133238	0.525495	6.02203	0.881432																		0.547489	0.284368	0.806254	3.86317
1.60761	0.00274555	2.61311	0.592594	0.166681																		0.605007	0.149039	4.87102	1.4816	5.49894																		2.44249	0	4.07534	2.78191
0.0051728	4.21364	1.63414	1.66585	3.48956																		0.0378891	1.40296	5.02859	0	1.97511																		3.51237	3.30759	0.013005	1.00908
0.857468	4.5271	0.00828246	0.110615	0																		2.25605	2.37418	3.18734	0.779851	0.766622																		0	3.7278	2.78912	6.71218
2.60661	3.45951	2.36463	2.29947	0.655676																		1.85122	0.816654	0.817627	1.21093	0.494071																		3.69116	0	0	1.43894
0	3.55884	4.1564	2.15664	1.64747																		0	1.68742	2.40588	2.11915	0.0184837																		0.19874	0	0.686699	0.467178
0.555252	2.50069	1.23952	0.769247	0.793202																		2.56554	0.459653	2.42589	0.78544	4.41704																		1.66995	0	0.179521	0.327106
0.0286902	1.14786	1.5425	1.25969	2.50789																		1.34897	2.75886	1.03106	0.0408886	8.39917																		0.171566	4.02857	3.38691	1.35049
1.71847	1.79701	0.00992134	3.26346	7.84737																		0.061675	4.36612	2.72649	1.6056	6.5193																		0	2.04178	0.0804516	0
0.233415	3.77331	2.11049	0.385401	0.852685																		0	1.22536	0.0885663	0.0801384	0.992621																		2.71204	1.73281	3.02678	0
3.00316	0.606149	0.0027587	0.00594624	0																		0	0.0482756	2.9549	0.212982	1.82511																		0.0468643	1.48922	0	5.00925
0	0.256231	2.9188	3.95424	0.109647																		0.731608	6.17149	1.24361	2.33821	3.56281																		5.70186	0.605491	0	0
1.55616	0.317673	1.60135	0.00238129	3.04873																		2.22844	2.91128	0.0115648	4.12758	1.52334																		0.111103	1.3849	4.37929	4.48703
0.0406124	2.06032	2.45762	5.60594	0																		0.30063	1.06705	0.0966309	1.16289	0.276141																		0.914894	0.0708213	0.59533	0
0.119375	0.0895347	4.46267	0.374552	4.75346																		0	3.03531	2.24877	4.34281	3.81941																		0.866792	0	0.0193726	0
2.23497	2.33176	0.365499	0	0.00320305																		2.67168	0.489448	1.10566	3.53261	3.0914																		0.25557	1.39414	1.67006	3.88132
0.0586511	0.0463617	4.03506	0.058537	3.12626																		5.15203	0.713485	0	9.85826	0.754659																		1.52044	0.407955	3.88062	0.480549
0	0.41801	6.06991	2.19016	4.51667																		0.7338	0.0683965	2.28643	0.079987	2.65999																		0.0337973	2.22747	1.12033	0.680776
0.0110376	3.48852	3.34233	3.10603	3.6215																		1.27451	2.16669	3.95188	0.0396797	2.04246																		3.33255	1.02328	0	2.63711
2.60066	0.151399	6.75415	0.16511	0.341143																		0.0570375	3.2655	2.01927	0.0264331	0.212358																		3.29519	2.71157	2.92076	4.12236
4.1829	0.137545	0.539062	5.89401	2.20603																		0.0659668	0.413943	5.89953	6.75924	0																		2.44397	0	4.00433	2.68186
1.36874	0.0197229	3.04246	1.09394	4.40231																		0.190637	0.96179	0.233304	0.11518	4.57935																		4.93491	0	1.20387	2.76986
0	3.97672	5.01122	7.38515	2.06862																		3.07072	5.48141	2.86221	0	1.66628																		3.42505	0	1.91898	0
1.43818	2.00456	4.4989	0.00599942	0.0114581																		0	4.57935	1.13466	0.177123	0.782318																		0.0364045	0	3.5028	0
0.0555059	0.06573	0.587639	3.86287	0.112453																		0.0326067	0.509274	0.123328	1.75619	2.75286																		1.02449	4.6744	2.49257	0.118602
0.481428	0.00167265	3.7069	0.74959	1.51765																		0	1.31115	5.24667	0.0101393	0.140097																		3.92443	2.82485	0	0.581613
4.46689	0.00907859	2.72443	0	0																		3.37496	1.6998	2.73071	1.59523	2.1027																		0	3.1659	0.0333681	3.37803
0.191909	3.56657	1.98712	0.0593353	2.52556																		0.216237	0	0	0.035183	2.03317																		0.0437451	0.124902	4.63692	0
0.0296013	1.91045	4.07005	1.89345	2.27411																		3.0781	3.27353	0.0972383	4.22585	3.41667																		2.39914	0.00571488	0	2.64183
0.133893	0.00167838	0	2.23737	2.21312																		2.77248	0.074934	0.160902	1.60199	0.74789																		1.93202	0	0.0972419	2.9463
2.95087	0.155767	4.01133	2.93485	2.06028																		0.219454	0.672844	1.24474	1.88429	1.46448																		0.482567	0.202602	0.0378051	5.94616
0.672891	4.47741	0.0179588	0.408393	0.0561376																		1.27947	0.21006	0.394749	0.0340479	0.0364257																		0	1.44693	0.496556	0.0389218
1.89357	0	0.00641358	1.03907	1.19936																		1.96807	0.174697	0.0843252	4.37798	0.10819																		0.0283609	0.126199	0.349578	3.22395
2.9437	3.98728	3.76609	0.129295	1.94696																		5.55847	1.89822	1.64494	0.876103	0.02379																		2.55912	0	1.04059	0.247169
4.76373	5.12104	0.564039	0.000457071	0.331914																		3.14848	1.14348	2.40168	0.589817	2.37775																		1.94027	0	2.18555	1.8914
1.98501	2.46438	2.6757	1.4773	0																		2.53657	2.83979	0	2.38683	2.56642																		7.55175	0.0538808	1.37225	0.0836864
1.64996	0.46917	1.08174	1.77033	1.31327																		0.257014	4.01067	2.11651	3.15943	2.4834																		5.20168	5.17918	0.016431	0.216397
1.68212	2.47283	1.96585	0.333716	1.26745																		1.413	3.44861	0.510156	0.0574732	0.126145																		2.53209	1.02362	0	5.05348
0.0835515	0.0266817	0.13343	0.120296	0.407305																		2.46792	0.0827219	2.02857	3.28031	3.21029																		3.73905	0	1.69754	1.33649
0	2.50154	2.5885	0.0179989	2.43981																		4.31536	0.148478	2.00867	5.99614	0.174607																		4.2004	2.71006	0.981223	1.9358
2.597	0.112481	0.597949	0.0277568	1.61099																		1.40557	0	1.91469	1.04187	0.249805																		0	0	4.03284	8.43438
0	1.15266	0.108143	0.0171008	3.12175																		2.08332	3.10642	1.93435	0.0492272	8.19649																		0.0232345	1.37617	3.20696	3.08966
0.05785	0	2.78217	0.273085	0.164633																		1.52654	0.0709061	3.95439	3.38525																			1.17153	3.88153	0.490654	0.0230154
0.0208889	0.153919	1.27883	1.37453	2.86037																		0.0364658	0	2.79485	0.502468																			3.74334	1.2487	0	4.16494
7.10071	1.6185	1.51709	0.964284	0.510588																		4.78671	1.15674	0.428532	0.130344																			0.567093	3.96051	0.0307609	3.88246
3.93088	0.248634	1.22362	0	0.812558																		4.15888	0.647469	2.64979	4.39017																			0	0.737892	5.32879	0
1.55328	0.00245668	0	2.13349	0.447865																		0.157548	0.0946188	1.89662	2.41105																			0	3.93894	1.66053	0.120493
0.0019463	1.34876	5.70478	1.00037	2.07738																		1.88838	0.134881	0.116027	0.0752677																			0.147008	0.0842885	0.766342	0.239696
2.12804	0.223457	4.6699	0.943203	1.68558																		0.247597	0.0384609	1.46638	3.5																			0.802475	0	7.58913	3.12422
2.01342	0.131053	0.199655	3.68623	0																		0.0371966	0.0771735	5.38871	0.0541176																			0.359079	2.43104	0.811107	1.43238
0	1.99799	2.3253	1.22775	3.21353																		1.29974	0.0299479	0.0875465	2.13465																			0.0983239	7.31125	4.29624	0
3.53925	3.33691	2.21346	5.64841	0.311038																		3.18227	0.026502	1.17994	0.330144																			1.48723	0.306026	0	1.92715
0.172658	2.39498	1.46635	4.12977	0.0349194																		3.55228	4.51806	0.243943	0.0752995																			4.76142	1.03747	1.20748	0.0164128
0.60212	0.996169	2.70063	1.6018	0.33563																		4.46892	0	0.11682	0.426902																			3.34894	2.18466	4.19743	0.0755067
3.79052	4.13809	3.58316	0.0146871	2.42554																		0.0473844	0.306353	0.144632	1.30764																			0	1.27476	3.90035	3.28076
2.96498	0.00727783	0	2.59036	4.71659																		0	0.0675422	4.26227	2.7538																			1.68222	5.34554	0	4.54538
0	0	2.75143	2.28661	4.39169																		0.104024	5.18594	1.6309	2.61994																			0	0	4.45498	0
0.0312811	1.11961	0.0331033	2.70691	3.60025																		0.331885	3.266	3.18617	4.33805																			0	0.174951	2.41068	2.36939
0.311499	0	4.83419	0	2.21028																		1.48028	0.273079	0.633411	4.6577																			0	3.24923	1.80721	2.91264
4.01298	2.88114	3.17067	0.356454	0.0603615																		5.88452	0	2.33997	5.30726																			0.0261684	0.391193	5.11452	0
4.5473	0.0972522	0.0172291	6.02992	4.42765																		1.44721	4.22384	2.78041	0.69398																			0	0	1.43541	0.340177
0.161064	0	1.11921	2.70377	1.83159																		5.33768	1.53109	2.68263	4.02231																			2.21009	0	0	0
2.21685	0.0807552	3.53041	0	2.00181																		5.09018	2.21028	1.74125	3.24604e-09																			0	1.84361	7.35122	1.76022
0.0720327	2.05326	1.36188	0.102695	2.50424																		0.098965	2.04288	3.91766	0.463751																			0.00905631	4.3655	3.45626	0.560481
2.21016	1.94182	1.45322	0.0374471	2.36819																		0.0944003	0.684917	0.64054	5.77408																			0.178917	0.315562	5.85103	1.57154
5.1103	4.51323	4.08273	0.923715	1.1918																		0.0166635	4.31132	0.149169	0.739374																			0	0	0	1.5814
0.400619	0.848367	0.0118576	0.505368	0.0255204																		5.3891	0.0755366	0.586755	0.13178																			0.0329024	2.83063	0	1.69603
0	5.37757	0.0516391	0.21464	0.214019																		1.4769	0.875151	1.23814	2.1293																			0.00897072	3.72181	4.74269	4.1523
0	0.0115764	1.11467	0.511999	0.241898																		2.26964	0.0976579	1.80038	2.77353																			1.06261	0.0196426	0.8952	0
3.52351	1.14714	3.50656	0.0129247	1.50145																		0.0750783	0.229543	4.1421	1.4608																			5.22419	0.374479	1.92768	2.00645
2.64674	3.66151	5.1865	0.053614	2.12801																		3.3815	4.63336	0.340875	0.316709																			0.0636527	3.16823	1.55365	0
2.8872	1.94857	0.482387	1.93256	3.47823																		1.97609	0.0675794	2.0367	2.159																			2.37847	1.42624	0	0.883983
0.390884	0.336192	0	0.609245	0.24017																		3.25507	0.184368	2.13667	4.57276																			0.64719	7.45698	0	0.0500807
4.14103	0.0446653	0	0.829849	1.08885																		1.15345	2.97669	2.54927	5.33992																			0	3.00211	3.28225	0.581287
0.0790786	0.525457	4.00672	1.35464	5.92337																		1.82912	2.39464	4.24804	1.50429																			3.13155	1.69447	2.89612	0.111118
2.08023	2.48913	1.54721	1.43845	2.33937																		1.90358	1.03583	0.0533476	3.3307																			0.823623	3.50423	1.38972	0.829097
2.07646	0	2.00687	1.3186	0.639586																		3.68826	1.90693	2.74088	6.18994																			4.14604	3.02465	3.25244	3.28348
1.63441	2.17758	2.55242	2.50967	0.0874229																		1.95919	0.139513	2.71379	3.30107																			0	0.46382	9.45494	0.876449
3.72275	2.41185	2.91025	1.74451	3.88808																		0.0628997	1.88047	4.38149	0.971112																			0.28566	0	0.0129377	4.57001
0	3.06372	1.15482	5.31832	0																		2.25764	3.61879	0	0																			0.0328997	0.00398682	1.86259	3.99488
2.02308	2.85266	1.26939	0.00252342	4.14477																		3.66744	2.60345	3.1258	2.00125																			3.34918	0.0848165	1.85287	5.71479
0	3.90767	0.0365831	4.42002	0.00210119																		3.93578	0.571187	1.42629	0.140078																			0	3.36021	0.117501	0
2.70783	2.41679	0	1.23596	0.0573809																		1.22869	4.87576	2.60105	2.93307																			0.080692	3.71157	0	0.1478
0	1.42505	0.83333	0.129723	2.03382																		0	0	1.29903	0.312863																			4.95129	0	0.199646	2.78779
0.208166	6.82739	0.260713	0.0835925	2.50036																		1.72157	0.202534	0.0676021	0.0592498																			5.26167	0	4.43943	1.83298
3.17429	3.84766	0	0.129342	0.00538482																		1.45263	0.835966	7.96263	2.32199																			1.00845	0	2.47664	0.0082647
3.17145	1.56609	0.0297205	0	2.08715																		6.75075	3.08453	4.05874	3.03758																			3.2666	1.41343	3.55224	2.41447
1.39215	0.0130511	0.761771	0	2.83184																		3.01383	0.885572	3.27687	0.0670695																			0.0262847	3.80525	2.89677	0.831484
0.0337235	0	1.58369	7.21666	0.00791602																		0.131286	0.0804111	1.93691	3.76056																			0	0.132026	1.17709	0.27907
2.28494	3.12616	1.02773	1.59734	5.43259																		0.200192	0.637869	3.96742	2.45686																			0	3.3321	1.86929	0
0.139624	0	0.0450799	1.56888	5.37567																		2.94018	1.107	4.38509	0.236795																			0	1.747	0.886502	0.985578
3.90585	2.79151	0	1.70545	0.0999965																		0.0855134	1.90663	3.3001	1.04108																			0	0.40715	5.34242	0.603907
0	0.125079	4.67583	0.0525563	0.0274856																		0.210118	2.16134	0.238092	1.65772																			6.96319	3.4187	2.39109	0.105958
1.89365	0	0.0394095	2.65003	0.0402473																		5.77126	3.34461	0.666515	3.60478																			0	1.82739	0.6352	0
0.0273346	0.953555	0.169203	0	2.00576																		0	0.0871457	0.993017	0.0751493																			8.19105	0.297655	1.02343	0
0.0584051	3.04029	0.00377921	0	1.86995																		1.69911	0	0.0627783	1.86537																			3.14915	0	3.5009	0
1.19178	2.0928	1.21204	3.59597	2.93681																		1.45794	3.5099	0.480264	1.61582																			0.039384	0.785637	1.58263	0
1.79265	0.00578101	1.63148	0.0330889	3.07975																		6.57999	4.65227	2.36301	3.92763																			3.10533	0	2.59213	0
3.20622	2.21848	1.51472	3.07457	0.774682																		2.67767	0.028213	0.384961	2.54863																			0.00454737	0	4.42585	2.89158
4.55892	0.028164	1.13004	0.0794003	0.00192636																		4.18295	0.935065	7.81249	0.0422485																			3.99783	0	0	2.30697
0.000517737	1.25273	0.0851837	1.0919	1.0406																		5.28131	0.567073	0.229655	0.106051																			0.0752053	2.83844	3.64157	0
2.6385	3.97606	1.50445	3.5151	0.00127547																		2.61107	1.35158	3.4129	1.33437																			0.0813391	2.71952	0	2.197
0.0946974	2.92796	6.15961	4.71592	0.130739																		3.13133	1.67432	2.97937	2.37847																			0.0317818	0.018133	6.0257	0
0.0892015	0.654708	1.38835	0.214294	0.46766																		1.72381	3.0761	1.35396	0.263515																			1.0912	0	0	1.42693
2.0138	1.68077	0.937755	0.126365	1.20936																		1.89819	6.13964	1.19992	0.471941																			1.03261	1.08513	0	5.22372
0.913267	2.9751	2.1643	0.855671	2.35815																		2.17875	4.09655	0.000159761	3.84261																			0.221062	0.321352	1.2605	1.66254
1.71075	1.26759	0.131126	3.07691	0.0613919																		0.0488938	3.81167	0.314637	4.07397																			0.216223	4.04955	3.78219	0.0974237
3.25918	0.0476358	5.32866	2.93282	2.28667																		3.23198	0.199262	0.491746	1.56008																			1.18747	3.29031	0.98504	0
0	2.2644	0.968697	0.270719	1.98837																		0.548111	3.71708	0.697146	4.68241																			4.51197	2.32429	0.879035	5.76108
0	0.720898	0	2.47859	4.09697																		0.0278703	2.28833	0.374594	3.06573																			0.114751	0.62833	2.69777	0
2.41258	1.2614	0.831618	0.28126	1.85381																		1.62961	6.41745	2.43536	8.5967																			1.59075	2.20283	0.792435	2.53725
1.2844	0.921061	4.00719	3.78287	1.85323																		4.23251	0.457984	2.37651	0.500511																			1.64345	0	2.935	3.57944
1.12303	0.720276	3.52924	0.0334394	3.99971																		0.548624	0.169539	1.55413	0.131496																			3.83255	2.7051	0	0.159231
0.687331	0.413499	0.0109486	0.535515	4.75181																		0.0569238	6.27392	3.24492	2.91969																			1.64513	0	3.1056	0.1009
2.98309	0	2.5837	4.55452	3.39675																		9.28101	1.81713	2.63651	1.8852																			0.542867	0.630475	0	0
3.53599	1.43245	1.50711	0.00705345	2.79133																		0	2.52244	7.30696	2.57752																			2.86959	2.51271	0.563076	0.0866039
2.91265	2.533	0.226242	6.22803	1.43635																		0.0904936	4.89117	0.0229638	0.194603																			0.0911722	0.20979	0	4.30216
0	2.9598	3.42509	0.245555	4.73008																		0.279205	1.60188	0.0288655	2.28114																			0	0.985737	1.29855	9.27728
1.80572	2.81758	2.89559	2.97245	1.94487																		0.0699064	2.17105	2.51737	0.292271																			3.72911	5.70185	0.711511	4.93189
0.000860457	2.54233	0.800095	4.88578	0.403885																		2.78334	3.82404	0.366514	0.114711																			2.42981	4.88137	0	3.05783
0.23177	0	2.43981	2.26144	0.0991235																		0.265129	5.47859	3.17675	4.31103																			3.27841	4.54336	0.226656	4.15106
0	2.41212	3.82396	4.83858	0.0337522																		0.357609	2.48528	1.65868	2.54128																			3.087	0	1.5355	0.0407165
4.49707	1.58095	1.38536	1.92026	0.462204																		0.41482	2.34492	3.12362	1.78052																			0.03328	2.02347	4.00148	1.72332
0.68861	7.05734	3.9078	0.331694	0.0841488																		1.98836	2.89421	0.972169	0.162923																			4.12633	3.76318	5.64714	0
0.115264	0.0103342	1.83197	1.78958	2.27793																		0.431254	2.83262	3.02174	1.32636																			3.24149	0.0153489	6.42991	1.83848
2.73281	1.21764	1.81183	2.79297	1.77746																		0	0.440355	3.13908	0.20525																			0.0305012	10.3653	4.69074	4.87406
0.964117	1.46263	0.643249	3.6375	0.378579																		0.0739363	1.60473	1.07928	1.5035																			3.86374	1.48689	0.0974819	6.49398
0.711936	0.722531	7.44345	5.95611	0.36848																		2.79498	0.0592575	0.948901	1.8538																			1.87622	0.429508	2.4228	0.202139
0	2.67759	6.59873	0.581111	1.56785																		2.4456	0.0129991	5.40475	0.172808																			0.264549	0.183445	1.30139	1.62215
2.45404	2.18683	0.00433032	0.675354	5.36258																		1.6515	0	1.09148	0.191055																			1.69459	0	4.66445	0.551961
0	0.756429	5.25371	2.41877	1.6494																		1.93283	0.0942447	5.71032	1.64426																			1.26477	0.369465	0	9.25765
3.69351	5.44466	0.442166	2.6785	2.48427																		0.576971	1.12068	0.360804	2.03099																			0.392954	0	0	5.02155
2.1891	4.85315	0.0653412	0.0558989	0.224																		1.56141	0.957422	0	1.17434																			0	2.54537	0	2.71277
1.62597	0.347077	0.188825	3.79445	6.01066																		2.28834	0	0.0887244	2.1949																			0	0	3.03461	1.89088
3.22153	1.13692	0.0409267	3.28188	1.59369																		3.28362	0.042044	2.55706	2.81591																			2.42304	3.57237	2.57344	4.18331
2.39142	0	0	2.11633	2.8485																		4.33862	2.65304	4.96939	2.15567																			0.616002	1.47025	2.94582	7.65785
5.03792	4.30638	0.114828	3.09951	0.030629																		3.75279	0.371952	3.82712	3.05644																			3.8522	1.70067	2.51354	9.56684
0.180111	3.36959	2.52812	2.08148	3.9866																		1.16992	1.58554	6.44959	0.433108																			1.78847	0.0987926	0	4.58284
0.217728	0.023999	0.0440573	2.56151	0.124314																		1.88176	1.31965	1.13523	2.2073																			0.0122292	0	0.379404	1.53783
0.119682	0.104704	0.329427	3.64796	1.33454																		2.17655	3.22658	3.86637	2.57263																			2.00505	0.750752	0.842616	0
2.01827	0.0497703	0.0381369	2.79221	3.35179																		2.70903	1.2055	2.02016	0.044287																			4.33107	0	3.91775	0
0.583572	1.13122	1.7136	1.06406	0.192889																		0.0280181	1.85658	0.477754	4.50128																			1.9994	0.0286731	0	0.901529
0	2.05711	0.0856124	2.63792	0.151313																		3.54982	0.512063	0.0324834	2.65407																			0	2.5164	0	3.45459
0.0183868	0.0372487	1.95212	2.13851	0																		2.03273	4.17937	2.90216	4.56779																			1.82744	0.251572	0	2.9966
0.767895	2.94562	1.95213	0.00448619	1.89623																		3.1487	0.0343831	0.0382528	1.0887																			3.22821	2.06741	0.067614	0
0.1068	0	2.55652	0.0513027	0.580747																		0.212219	0	0.414953	0.0848894																			4.11887	0.158518	1.59059	2.55937
0	2.64887	2.11304	0.104174	0																		0.128082	1.35015	0.141924	0																			9.13655	0.24208	0.040798	2.84747
0.0394718	3.02608	1.61362	1.24688	4.34916																		2.50984	3.67072	0.334205	0.44712																			0	1.11229	2.22381	0
0	0.341997	1.51508	3.24038	1.29572																		0.397976	0.506401	0.554959	1.37066																			0	4.65448	3.21989	0
0.0435055	2.87205	0	0.0132722																			2.07866	0.212682	1.73867	0.117131																			0	5.01888	1.52464	2.1131
1.3606	1.43823	1.52655	2.65987																			0.0695057	3.34347	8.85775	0.138559																			0	4.2724	1.72001	0.0240901
0.0847739	1.70408	0.0790294	1.16038																			2.6217	3.94191	0.0592301	2.23839																			0.0349198	0.860898	1.89739	0
0.0313002	0.00655402	0.117614	0.0756338																			2.75843	1.92437	0.183262	2.37222																			0.218316	0.986302	0.0259334	0
0.330964	4.47056	0.261318	0.99631																			5.10152	4.1095	6.34404	1.42318																			0	3.59496	4.25498	3.2212
3.19347	1.49092	0	0.00659051																			1.69189	0.0757854	0	0.0754489																			1.76269	0.108909	0.0320592	0
3.84852	0	3.03047	0.766896																			0.964086	0.330073	3.27349	0.152334																			0.0499626	0.118073	0.00459307	0.83616
0.0198295	2.26198	3.32054	0.342742																			0.512361	0	0.0836603	3.75098																			0	0.127486	0	0.400055
0.132166	0.282254	4.85653	2.30175																			2.96722	1.83699	3.14233	1.27294																			0	2.30489	0.137658	1.08663
0	0.805993	4.18827	1.21667																			0.0560097	0.170584	3.05819	2.95208																			0.44752	0.173471	0	0.5106
0.00279326	0.33106	5.08516	0.447628																			1.48428	1.10597	1.53846	0.0404305																			0	4.81607	0.22204	0.502245
0	3.24918	0.856747	2.76585																			0.00888778	0.143676	0.030159	0.134434																			4.46712	0.170679	0	3.95228
0.115412	2.39874	0.235374	1.6577																			0.265995	2.25666	0.994504	4.32623																			4.31073	5.25696	0.276529	3.35815
0.2013	1.47815	2.32401	3.0932																			0.214272	5.15819	5.22601	1.32392																			0	0	0.357149	0
0	3.40398	2.14847	1.58761																			0.184271	0.125971	4.06751	0.563961																			2.08616	6.31905	0.709174	0.962529
0	0	0.371569	3.94791																			3.33562	0.0274639	0.157078	0.0476911																			3.77674	2.68119	0.134273	4.26534
0.019646	0	0.852402	4.21791																			2.19284	2.679	0	4.71215																			5.2243	0.258928	3.06725	0
1.47831	0.301322	2.23975	1.00812																			5.62323	1.18163	5.10118	0.06																			5.39829	3.13276	3.29	2.79919
0.000765025	2.09045	0.00207836	5.48339																			0.0306283	0.0952905	6.62817	2.62166																			0.896786	0	0	9.50271
0	1.55008	0.365764	1.14361																			0.0458492	0	0.578113	1.02449																			2.12967	3.17036	3.42189	0.382619
3.05197	0.0241024	0	3.386																			0.0511714	2.07326	2.31907	2.04783																			0	3.71468	0.0120849	0
0.0412186	0.504472	0.99318	1.43843																			6.22534	1.86658	0.0917459	2.63257																			0	2.469	0	5.10228
0	0.68228	0.804533	0																			0.154665	3.09865	4.95413	1.81962																			0.141964	4.33967	2.57274	3.07955
0.062457	0.242841	0	4.66386																			1.96343	0	2.9825	1.44064																			0.117548	1.91352	1.43354	0.0609655
0.0521088	0.0148562	0.00207149	1.42274																			2.39299	1.10132	2.37407	5.28234																			0.0412325	3.98253	0	2.7871
0	1.67835	2.45246	1.91019																			0.172015	1.92453	4.34544	2.66506																			1.21411	0.0499775	0.116482	0
0.809032	2.37022	7.67007	0.00943185																			3.36977	2.44398	3.1374	0.134275																			0.446823	1.57977	1.69664	3.31425
0.20655	3.95107	0.489595	2.75408																			2.30667	3.43976	0.0966418	0																			0.322246	0	0	3.30424
1.58564	3.69838	2.20366	0																			0.148782	0.316669	1.49775	3.22173																			0	3.09039	3.24407	4.79721
0	4.05946	1.7229	2.24489																			5.16934	3.73879	0.0917883	0.0180047																			0	0	2.16602	4.4896
2.4359	2.62186	0.163142	1.14098																			0	5.72412	0.13944	1.41348																			0.524805	0.236275	1.93496	1.16708
0.0747108	0.139979	3.90775	1.16922																			0.136032	1.12179	0.0596019	2.79387																			3.14468	2.43388	2.57077	2.60372
0.0289693	0.0330314	4.072	0.00888627																			0.427204	1.42866	4.69299	3.08278																			0.392732	0	0.502096	5.41549
0.306346	2.35968	0.311659	0.0126808																			0	1.89169	3.16598	3.33146																			8.35571	0	6.95272	0.440229
3.72208	1.52729	5.7768	0.221369																			0.106564	2.57104	2.90578	0																			2.15479	1.37686	4.54866	2.15042
0.489032	0	6.0908	1.13761																			1.64941	0.0781497	2.76415	2.24146																			1.76844	0.367557	3.09901	4.20065
2.54118	0.0376504	0.783573	3.93349																			2.56185	1.19848	3.34263	4.04551																			10.0631	0	4.82893	1.89244
2.6298	2.04698	0.0156927	0.915644																			0.0378891	0.0643148	0.229937	0.0615564																			0.527617	0.0978136	0	0
2.14081	0.0351784	0.047234	1.95217																			2.92542	0.156921	6.70805	3.14843																			0.550904	1.38877	1.94113	1.96304
0.0186966	0.0343495	2.79341	3.97708																			0.325044	0.829217	2.65788	0.683708																			3.29849	0.8718	1.07119	0.0989325
3.42059	0	2.07407	2.7166																			4.9381	0.252325	1.57425	2.09688																			3.04452	5.68014	6.22849	0.989185
0.506074	1.79801	2.07991	3.66179																			1.52615	1.84916	4.79329	9.23391																			0.052075	2.7024	6.59104	0
0	4.50562	0.0324049	3.76222																			2.11426	1.10521	2.29587	0.0643515																			3.78926	1.00196	1.36091	4.63865
0.184049	2.98279	0.00849949	0.0448017																			2.68334	3.09112	1.66813	3.09135																			2.60342	2.68572	0	1.31925
0.00168567	2.45353	0.131048	2.56128																			0	0.218587	3.91577	0.553139																			3.54187	5.98025	0.249954	0.0464797
1.13165	1.40916	0.569604	0.147431																			0	1.0867	0.376176	0.100681																			0	0.0241334	4.85109	0.716161
2.19379	1.32997	0.141611	0.00174259																			0.731608	3.79177	3.01187	3.03503																			5.45768	1.86913	3.81738	2.85639
0.0906549	1.42994	1.57313	3.33957																			0.0266389	0.254369	0.531581	4.97952																			1.94907	0.146795	0.00857898	0
2.38163	2.59879	0.914651	5.0522																			0.072321	1.55208	3.64407	4.37944																			0	1.81963	4.16598	0.134073
0.0522811	0.0380393	0.0679386	3.09464																			0.108011	1.47192	1.66329	3.34773																			0	2.94145	4.7588	0.386338
2.63999	0.0046467	1.25414	0																			1.16251	1.26824	1.7106	1.36018																			0.733865	7.44392	5.90167	0
2.80546	0.00115129	0.43478	0.00604078																			0.120473	1.60066	0.755634	2.06403																			0	0	2.5279	3.45168
0.00953741	5.34868	2.23712	1.64737																			0.152177	0.0607832	8.85857	2.80669																			2.24127	5.32154	1.95889	1.10917
2.24868	1.37768	1.84233	1.26999																			2.90442	2.84562	0.885797	2.2394																			3.6198	4.21906	2.71419	1.55773
2.27217	1.64616	5.37807	0.0169374																			2.57291	0.356098	0	6.11714																			2.3646	0.136543	0.0612464	0.313661
0	0.0446564	1.62996	4.22691																			3.38888	0	1.89528	0.221552																			0	0	0	0.0606569
1.55697	2.68027	2.94537	0.153826																			3.2232	3.19149	1.74918	8.61261																			0.249985	3.3148	1.05953	0
0	1.12812	4.58792	3.06725																			2.71353	5.91472	0.129982	0.0961902																			1.69706	3.55375	0.288663	4.65914
2.74454	2.05276	0.360262	4.22315																			3.91377	0.0310865	0.382179	0.350541																			0.363513	1.99386	0.840876	1.51167
0.752285	0.343216	1.06972	4.57566																			0.745185	4.23039	0.540938	0.736463																			0	1.63477	6.22482	0
0	1.77835	5.64328	2.41499																			2.82767	1.97399	3.36269	5.30685																			0.446759	1.62097	0.684143	0
0.105674	3.15401	4.39827	0.733137																			0.170843	0.026427	4.53881	0.721214																			4.22973	2.71859	0	2.71464
3.12701	4.92109	4.14518	5.37688																			0.157818	0.860615	0.845946	0.0575425																			0.0380933	0.490942	1.42147	0.0269885
0.0135725	3.5947	0.0349495	0																			0	1.73576	0.260238	4.13516																			0	2.1258	3.11907	2.86719
2.32025	1.06485	3.86238	0.759612																			1.64259	3.82422	0.266284	0																			0.355246	0.24909	0	0.525629
2.3844	0.00289007	0.829768	3.85642																			1.63372	0.0296813	2.74432	1.32854																			2.09988	0	0.845523	2.81917
0.171648	1.31742	0.557518	2.5078																			0.00994227	3.63602	0.103296	4.85663																			3.68254	0.00833322	0.0168271	6.67094
0.128797	1.60294	0.691451	1.38404																			0.184478	2.85234	2.11686	4.437																			6.99327	2.95934	4.55844	0
0.0334091	0.101952	5.0609	0.277031																			0.940191	1.45415	4.6776	2.17124																			0.19465	3.65947	0	0
2.53018	0.210151	1.135	0.648202																			0.0556849	1.53985	1.71168	3.11496																			3.61677	0.84995	3.931	0.960525
0.0028918	0	0.0868232	3.79432																			0.0954883	1.64829	4.19615	2.5691																			0	0	3.89956	0.0318605
0.0024516	0.0117268	0.0144919	1.85501																			3.27058	1.7972	1.31352	0.0584944																			0.339898	0.154969	4.24094	3.31505
3.06633	1.57617	0.245427	0.267395																			1.80159	0.136191	0.0512086	0.995446																			2.37632	0.234465	2.65789	8.39413
1.46065	0.001887	0.628218	1.65303																			0.662569	0.296339	1.4564	0.259163																			0	2.90896	0.27497	0.0390968
0.282609	2.02723	6.61636	0.0526185																			6.56561	4.34358	0.158482	3.89862																			0	2.8335	1.2781	0.034764
2.73907	1.26186	1.32565	0.737854																			4.57785	2.41349	0.0905113	1.79399																			1.23444	2.5259	0.60937	0.0193269
0.903454	1.84896	0.136241	2.07231																			1.69553	3.52029	0.0703396	0																			4.68277	0	1.23557	4.65544
0	2.97754	2.68382	0.336336																			0.884777	0.0357751	1.02202	2.18763																			1.27011	1.47731	3.86719	0.415309
2.36583	1.05331	1.21114	2.60095																			2.59701	0.882953	0.253034	1.77012																			0	1.29778	3.04762	4.28472
0.886019	2.37446	2.31313	1.25456																			1.74301	4.32533	5.53316	1.77999																			2.68813	2.71341	0.0980022	1.28169
0.774457	0.0430803	4.6523	1.06336																			5.75054	2.00397	2.71133	1.71249																			0.119906	2.19436	0.041555	0
0.772892	1.44161	5.23374	1.23232																			0.330577	4.4411	3.54627	4.88875																			2.67798	1.36076	7.51832	2.65881
5.14811	2.84706	0.00609955	4.93278																			0.60003	1.98864	0.201762	0.702861																			0.0414135	3.59242	0.522723	0.0287089
2.84449	1.44969	2.77543	1.7396																			0.92951	2.64998	2.87958	1.86392																			0	1.19602	1.25913	0.312314
2.95858	2.17106	3.63701	4.04903																			0.0988546	1.29059	0.0382691	2.03254																			1.3475	0.0331307	0.478159	3.4027
0.037227	0.130207	0.868183	1.91155																			0.0446805	0.412172	0.11432	0.256157																			1.81984	0	0	5.41498
0.022043	1.8398	0.154543	0.0177199																			0	1.97852	0.628884	0.0254219																			0	0	0.0448877	3.58049
0	2.17311	0.00206527	0.0440055																			0.06074	0.681722	1.226	2.97165																			1.58167	0.178261	1.27753	2.43938
0.113092	4.42919	4.68779	2.51732																			1.52296	0.401429	0.61252	2.22348																			0	1.43741	0.903495	2.74206
4.33811	0	0.916301	0																			4.33304	0.0313633	0.13189	0.634874																			1.33267	2.80239	0.0121987	2.99834
0.0516635	2.3456	0.0141213	3.69189																			0.0579967	3.24096	0.22069	0																			0	1.78539	0.595199	3.83834
4.82931	0.0309216	0	3.05208																			1.42795	3.12797	0.978376	5.87104																			0	0.0524861	1.67704	4.91217
0.212643	0.176439	0	0.902081																			0.396445	5.18425	4.15882	0.0687372																			3.92998	0.349546	1.41638	0.0774092
0.00933128	3.55788	0.176599	0.6175																			0.109069	1.33653	4.40247	1.07994																			2.08825	1.53633	0	0.454551
0.0603236	3.33193	0.985623	3.31017																			2.68311	2.53786	2.95187	0.73764																			5.76832	4.17889	1.82984	0
1.31058	1.46403	3.56937	3.64842																			3.26613	0.573043	1.98172	2.97828																			2.32844	3.41997	2.48076	3.80848
1.66412	0.147932	1.41708	0																			0.180122	0	6.43422	0.0433938																			1.94869	2.20417	1.5321	1.62735
2.24563	0.603353	0	0.293392																			0.795592	0.0781121	5.19392	0.528195																			2.30056	0	1.44794
2.49076	0.0558226	0.0717999	4.44104																			0.42276	2.53238	0.781209	2.50679																			0.672987	1.00978	0.114203
0.0768673	0.830095	3.55297	0.0939154																			1.66833	2.85621	1.7201	0.0378275																			0	0	1.50812
0.143828	3.09772	2.52518	6.4364																			0.0649547	0	0.183417	5.95699																			0.0110208	0	3.60673
0.215153	0.633079	1.21064	3.03535																			3.46354	0.318625	0.0559721	0.338346																			1.21577	0.0359924	0.105655
1.9652	0.164129	0.0279088	2.83521																			1.36124	2.26468	0.447001	2.17258																			0	4.79965	0
0	2.39557	0.0407905	2.20502																			0.339341	3.21233	0.12798	1.79306																			1.75164	0.458848	1.51516
9.45367	0	4.25602	1.61093																			0.0898705	0.958372	5.60596	3.4085																			0	0.727068	2.08319
3.27573	0.716869	0.340148	1.67562																			4.66431	3.22874	3.65618	2.65752																			0.342783	2.44679	3.87048
0	1.97269	0.938619	4.00645																			2.02703	0.332074	3.52426	0.404876																			1.41235	11.001	3.88271
0.735652	3.76745	2.30506	0.0197152																			6.52188	1.79583	7.52355	6.66252																			0	4.88378	1.56665
1.83102e-10	3.79803	1.07862	4.43429																			2.63528	0.056085	0.033473	1.73374																			2.44293	0.661666	3.46651
1.99983	2.50862	0	0																			1.79846	0.726535	3.34786	0.0610213																			0	0	0
3.1724	2.69822	1.83444	2.03186																			0.061398	0.948847	0.581061	1.66015																			0.0690069	0	2.70966
1.88856	0.0586933	0.234003	2.14463																			0.188112	1.60321	0.189178	0.52409																			1.82791	1.828	0
0	0.738863	2.63597	2.04793																			2.52311	0.034946	4.80793	1.0861																			2.99097	0	3.22164
3.17794	2.2117	0.138114	0.0402812																			1.64235	0.545571	0.718823	2.42523																			5.5628	0	3.07085
0.42927	0	2.08621	0.207781																			2.50328	0.154912	4.65297	3.75767																			0.798117	0	2.52816
3.03276	2.79723	0.00190511	0.698523																			2.75823	0.61922	1.58049	1.98155																			0	5.21758	0.352415
0.73296	0.168487	2.55277	1.55822																			1.03528	4.0783	4.9889	1.28524																			3.18361	6.49111	4.15118
3.45845	0.18803	3.15474	1.83273																			5.06633e-10	1.82303	2.54993	0.322218																			0.268853	3.25575	2.76995
0.566175	0.533285	3.18402	0																			4.79125	0	0.732421	3.00789																			5.20026	3.17349	2.5185
0	0.0840131	4.13819	2.97509																			2.39539	1.33454	0.0323239	2.90239																			1.82667	2.864	1.25992
2.57197	3.07587	0.0581215	1.00112																			0.052352	4.48225	0.109842	1.73447																			4.50505	0.777017	0.118963
0.243975	5.49936	1.37003	4.48978																			0	1.25954	4.88321	5.33469																			0.0259913	6.34267	1.48934
1.3396	2.64205	3.68233	4.15034																			0.786463	11.585	3.40297	3.57406																			0.0329902	0.937362	0
1.31779	0.171739	0.131062	0.527566																			0.547289	1.19579	0	0.280831																			0.0382015	0.159347	0.202573
1.1831	1.34249	0.170489	0.00901418																			0.585061	3.51998	2.12108	2.88517																			1.30454	0	0.224216
8.88235e-05	4.76266	2.41946	1.91555																			0	0	0.125707	4.88342																			0.0241333	0	0.938094
2.55775	1.58657	2.01461	2.75994																			0.202349	0.264801	4.451	0.668264																			1.08899	2.15358	0.785042
0	0.0350708	6.60314	1.36476																			0.0213208	4.77375	0.273358	0.138926																			3.06145	4.44035	2.83933
0.0101837	0.17815	4.35022	2.61138																			3.0118	0	4.67353	1.40642																			0	2.07151	2.75541
0.04439	2.09984	4.51205	0.0991612																			0.494735	0.122186	1.56987	2.30909																			0	0	1.79197
0	3.59548	1.6894	3.31972																			2.0899	0.295739	2.91281	0.271895																			0.755044	0.0343462	1.30855
2.16295	3.77982	0.767094	0.712866																			1.25372	0.307636	1.9511	0.086606																			2.84912	5.63703	0
1.56889	1.17214	2.415	2.30563																			0	1.59593	1.60129	1.86682																			2.39667	1.20465	3.49126
0.0768124	1.30334	1.38097	2.19494																			6.35194	0	1.25968	0.121095																			3.21427	0.164645	0.156786
2.06279	0	0.777621	6.28251																			0.0324542	0.447723	4.02049	0.546898																			2.74164	0.93033	0
0.206962	0.0566216	0.104637	2.12327																			0.1482	1.52211	0.282707	1.20372																			3.44362	0.285855	0.0374941
1.70645	1.29714	4.15048	0.417625																			0.208665	0.0271405	0	1.99731																			0.0325436	2.1174	2.64188
0.0663904	0.020651	1.44037	5.53429																			0.254299	1.34695	0.0418619	0																			2.83845	0	3.0638
1.34057	2.36104	2.15301	0.250517																			0	4.75807	0.988297	3.27607																			1.07128	0.292011	1.86653
2.44558	0.0942866	1.68772	0																			0.0470205	3.35193	2.0283	0																			3.81509	2.49476	6.63407
2.85381	0	2.90416	0.00273994																			6.64733	3.20076	0.05412	5.44112																			4.43932	0.0154287	5.71666
0.0591149	0.00545505	3.24513	0.217965																			0.274651	2.55415	0.0355905	0.33026																			1.81011	0	0.0144531
0.499377	0.0150846	1.72847	2.6133																			3.03667	2.29426	0.0997622	4.231																			1.13135	1.76267	3.75817
4.33678	0.56437	0.528991	0.577604																			0	2.71282	4.71836	0.269159																			6.87829	1.91387	0.326954
5.68459	0.642879	0	0.0782192																			0.143497	1.50531	0.0254204	0.102996																			1.8601	1.11241	0.0464091
0.329339	2.96947	2.0214	0.0812318																			1.11261	0.917117	2.45985	0.693368																			0	0.768994	3.7943
4.7538	0.0956712	0.256149	0.412809																			0.117741	2.13925	3.50817	0.343871																			0.95181	1.75172	3.3964
0.534717	0.00461986	3.01621	2.73927																			0.610314	4.47697	0.066554	0.566519																			0.343338	0	0.26597
0.00341974	0	0	6.94938																			0.661736	0.821369	1.24475	2.2556																			0	0.180803	7.32555
0	2.55026	0.255344	5.19082																			0.0707783	3.44988	1.60231	0.884723																			0.869874	3.95773	0.210336
0.320236	1.20829	0.708933	0.678967																			0.224787	0	0.285034	2.44026																			2.41518	0	3.10896
0.109671	1.94593	1.5235	2.83781																			3.51999	0.038079	0.254352	1.51852																			2.14973	2.44158	0
3.22681	0.00779429	8.01374	3.92382																			2.2966	2.89642	4.08373	0.0301137																			0.114152	0.153109	2.41155
0.120471	3.81608	0.138777	2.58933																			1.74026	3.45714	1.29377	0.443879																			2.94983	3.23599	0
3.16445	3.34853	5.1172	0.102608																			0.130486	0.13334	0.0838948	0.0932825																			0.0486664	2.9356	1.82575
0.00981231	1.61997	3.92639	3.16053																			2.30368	0.0298613	0.27954	0.234032																			2.87602	5.76917	0
0.226373	1.99179	1.79071	0.0223764																			1.37353	0.0423811	0.484944	1.75944																			0.700215	0.333186	0.00971419
1.23408	3.17586	1.34923	0.523717																			0.0234463	5.58478	0.0308094	0.353528																			4.5561	0.285955	0
2.88863	1.77722	1.02916	0.0603784																			0.0553658	0.102917	0.0255215	3.6987																			0	0	3.1017
8.13697	3.04576	1.46079	0.314025																			1.76132	0.153088	0.836535	2.51682																			0	0.514635	2.53853
0.142483	0.0291049	0	1.14894																			0.0601691	3.50037	3.18493	0.0242092																			2.97018	2.29518	2.73813
0.215743	0.0955256	0.0183174	4.34732																			2.1779	1.45443	5.24949	1.24857																			0	0	0.636676
1.23881	5.05139	2.33323	0.825729																			1.40873	0	4.65732	5.37424																			3.44706	0.0355342	6.1253
3.41019	0	0.139522	2.28442																			2.54406	0.424182	2.21853	1.96836																			0.0237701	0.620765	2.26662
1.01129	2.81304	0	0																			0	2.92258	0.130197	1.85069																			0	3.66451	2.01209
1.21068	0.14207	2.48997	2.39601																			3.30825	0	2.09349	3.29867																			1.69139	0.0931221	0
0.036047	0.108246	2.38814	2.56799																			1.39034	0.444614	3.73036	0.111976																			0.0775729	0	4.65008
0	5.55536	0.41446	2.91627																			2.22645	0.148436	0.184644	0.0476715																			2.27409	0	3.07698
2.64676	2.73816	2.49391	3.95892																			5.09899	1.55568	0.112644	0.122167																			0.0309854	3.43228	0
4.4027	2.0684	0.0131747	2.20011																			0	0.106767	4.06523	1.12827																			0.568241	7.12393	0.0469385
1.7599	0.00914096	2.83351	3.34024																			1.79856	0.199162	3.62277	1.03532																			0	0	4.13105
1.06626	3.92867	3.92007	3.59899																			3.90119	1.70639	0.0198401	1.32848																			2.20025	0.97771	0.145554
1.37839	0.737979	0.219702	3.71773																			0.459051	0.00950733	2.39384	0																			2.51124	0.00909974	1.49749
1.46259	0.950526	4.67359	0.677689																			4.89331	0.106222	4.05439	0.0922349																			2.25445	1.33533	0.0167562
0.170566	1.83168	2.32398	1.3067																			0.0336134	1.59557	0.231238	0.516972																			0.139439	0.858215	0.503381
1.73034	0.636323	2.11837	0.773552																			2.71678	3.32883	2.4795	1.0301																			2.11098	0.023955	5.77361
0.0445728	0.0272258	1.33596	0.376369																			2.77588	1.75783	2.95328	0																			0.070724	0	0.0588836
3.90502	3.17621	1.44696	4.83821																			0.26946	0.266866	2.40088	0.213491																			0	2.80673	2.38051
2.47459	2.90786	0.539356	0.017267																			2.23811	0.0824128	4.8735	1.75444																			0.116602	0.225598	0
0	0.437454	1.23035	0.139303																			0.293431	1.72526	0.18462	0																			0.0761433	1.85938	0.93184
0.00267334	2.90741	1.31836	3.37309																			0.0239823	2.37675	5.56401	3.27943																			2.10527	0.71763	4.69158
3.14471	0.0691952	0.00570101	2.73736																			0.794068	3.76576	0.114647	5.63172																			0	0.669254	0.237569
4.03962	3.25888	1.01047	0																			2.47519	4.01835	1.93375	2.58647																			2.94103	1.72031	0
0	2.65281	4.07858	3.86077																			0.0382118	1.20475	3.62367	0.0592566																			0.355458	0.0283367	2.1643
1.54834	0.0154335	0.0601214	6.18918																			0	5.16202	2.86812	0.138105																			1.84639	5.15573	4.01732
2.593	0.0281958	0.0225744	3.23036																			0.907285	2.819	3.27529	0.173799																			0	4.97357	0.00527693
1.42612	1.72175	1.62449	0.33731																			2.02507	4.28749	0.246249	1.16507																			0	0.379799	1.24544
0	1.67866	0.117374	0.790069																			1.99541	1.90057	0.158408	2.02696																			0.204032	0.821093	3.51429
0	0.093485	0.716386	2.7948																			0.133554	3.92049	2.50044	1.61257																			0.374176	0.768758	1.81902
2.25656	0.260106	0.00168051	2.9297																			2.96077	0.0749084	0	3.8303																			2.09016	0.0164533	0.125982
0.0662625	3.21053	3.05604	1.76943																			2.56927	0.353036	3.06576	2.66649																			2.33645	4.34354	1.36557
2.04619	1.51139	5.28832	3.72024																			1.81082	1.28429	2.08321	0.235992																			0	1.04773	5.50848
0.027564	0.532842	1.61418	1.75993																			2.69321	1.12656	3.4235	1.29419																			0.724611	0.0572883	1.25399
0.00796251	1.72147	0	2.89817																			3.85503	0	0.07607	2.78291																			0	2.90138	8.06697
0	1.03853	0.00969104	0																			0.230085	2.41387	2.56986	2.58796																			0.784293	0.0169316	0.486303
2.88133	3.41134	0.0530399	2.38538																			0.084023	3.55447	3.88322	0.832874																			0.00815314	0.0359688	0
0.760231	0.0314493	2.83657	7.86048																			0	4.55787	0.961613	6.38914																			0	3.80705	0
0.228584	5.02976	0.415995	0.0357227																			0.199095	4.80198	3.57979	0.560089																			0.159672	4.7516	0
0.0349871	1.82279	0.035557	6.68162																			0.0575132	0	0.0282904	0.255248																			4.80128	0	0.25238
0.185419	0.0100571	0.170721	2.99731																			0.330805	3.66871	5.27166	3.34263																			2.306	2.36241	0
0	0.00434868	0	2.04462																			0.221773	0.164311	1.49539	0.736997																			0.387797	0.139025	0
1.29802	3.29874	3.22278	4.77576																			0.141043	3.44882	0	2.78245																			0	0.0528235	0
0.640803	0.0471189	0.2984	0.0740274																			0.0210085	3.71002	4.02509	3.67779																			8.45265	0.736662	0
0.878374	2.79842	0.269286	1.54855																			5.01546	2.48204	1.37571	1.44327																			0	4.44952	2.20875
0.0208089	4.80492	2.26183	0																			1.40468	1.44823	1.3162	1.20989																			3.50544	2.79759	1.0809
1.06711	4.01624	0.35341	1.91234																			2.87197	1.84365	0.477053	0.0632033																			3.60245	2.85247	2.5107
2.81213	0.00401143	0.00887222	0																			0.0790336	0.143197	4.50166	2.51398																			0.293935	0	3.35227
3.74745	0.205935	1.79145	2.0308																			4.34078	0.604717	3.37653	2.46684																			2.80844	1.48475	0.689241
0.772603	0.163759	1.95957	0.91036																			0.745082	2.3774	0.0239226	0.287146																			2.28199	0.564194	4.59599
3.31724	1.28761	2.19588	0.431509																			1.06113	5.2332	1.55216	0.0587865																			1.44978	2.14405	2.2533
2.25045	4.87341	0	4.70395																			2.19201	0.127893	9.37383	0.0326289																			0.0596248	0.027889	0.0776047
3.84364	2.86885	0.00659427	1.84526																			1.79557	0	0.220163	0.227917																			3.59543	2.1122	2.08883
1.76871	4.19999	0.31189	1.52728																			2.76444	0.450329	2.29463	5.78908																			2.54924	5.82868	1.28315
1.88854	2.45939	0.712754	1.32417																			0.0508465	0.11249	2.93066	2.94502																			0.0409255	0.0494543	0
4.45434	0	0.758722	3.36736																			5.73162e-07	2.86876	1.95491	0																			0.15177	3.84652	4.1864
0.239023	1.39629	1.34734	0.387672																			3.39596	4.1475	0.0239427	1.70289																			0	1.41435	0
0.261453	1.9538	1.18271	3.94222																			0.159669	1.38835	0.0613919	2.34096																			6.05939	3.49256	4.83847
0.638142	0	3.80295	2.09484																			0.204827	3.93223	0.834396	0.911559																			0	0.782005
0	2.62642	0.0640441	6.77358																			0.0272223	3.60496	2.00135	3.41902																			0.0499485	0.0480043
1.32654	4.07357	2.23795	0.696149																			0.984143	2.40804	2.12071	3.29906																			0	0
4.73854	1.05608	0.0336915	0.760372																			0	4.34985	0.849486	1.37456																			0.180805	0.0194826
0.035167	0.0245906	2.80215	2.63444																			3.36615	0.110031	3.76105	4.82461																			0	0.0638852
0.21098	0	0.0461358	0.00343164																			0.051473	0.403699	0.591439	7.66558																			0	1.14459
0.0178934	0.710085	1.00056	0.151175																			0.622692	0.068978	0	4.64847																			3.02021	0.0828665
0.716847	0.0598781	0.408568	0																			2.53382	4.78674	5.0675	2.44603																			3.45382	0.268329
0.00948043	0.168598	0.0370625	0.443653																			0.156299	4.37142	3.853	3.90265																			3.94409	0.214124
0.124483	3.23749	1.77958	2.25632																			0.734691	0	2.40418	3.39402																			4.48203	2.948
0.147414	3.73565	0.051944	0																			3.34814	1.3318	1.90861	0.257884																			0	4.21393
8.40366	0.0455972	0.0906895	0.623816																			3.49487	1.55776	0.39635	0																			3.47007	3.22274
4.22687	0.00656761	4.06715	0.239211																			1.29957	0.379796	7.93437	1.87269																			1.08169	3.81272
0.0542385	0.00776642	6.51464	0																			0.143706	2.35418	0.243788	5.42301																			3.25593	4.34914
4.0252	0.0260673	3.22496	0.454243																			0.0633769	2.3594	2.17579	1.82564																			1.52391	5.80407
0.3021	0.018151	3.54206	2.49683																			0.197517	1.99665	2.8017	2.74354																			2.68552	6.35393
0	3.66845	2.87628	4.88893																			1.1788	4.05272	0.0895232	3.79768																			0	0.135174
0.7583	1.26633	5.13888	0.57168																			3.58608	0.504685	1.77566	3.64782																			2.54842	2.15251
0.0673201	2.36146	1.87804	3.09246																			0.829644	3.58086	1.62711	3.5435																			0.016067	3.541
0.107468	0.378997	0.158675	3.51195																			2.47038	3.4192	2.94865	0.924776																			3.21279	0
0	0.0103664	1.50935	3.57767																			2.0053	2.20468	0	3.42361																			2.51232	0.652281
0.502259	0.0373859	1.69281	0.183878																			4.23422	1.43988	0.765822	2.26214																			0.782581	3.81537
0.0065934	5.11898	1.07699	0.868435																			0.13867	2.52681	0	2.79948																			1.01604	0.0607571
0	0	0.0203489	1.96595																			2.97503	0.0227521	1.82563	3.83872																			4.42643	0.0206767
2.23277	3.26433	2.57855	1.32787																			0.859064	2.79437	0.730579	0																			1.8664	2.62691
0.0697388	1.18725	3.83144	3.95142																			0.236091	0.159431	2.20184	0.214623																			1.90307	2.41799
0.0188133	0.12798	3.11354	0.129693																			0.459688	3.30075	0.223976	2.58847																			0	2.59261
3.13419	0.413913	1.94805	3.23824																			2.19269	1.9269	1.99734	0.481716																			0.705367	3.34535
0	2.60572	0.829748	1.9753																			1.40463	2.21772	3.11365	1.29764																			2.79938
3.45339	0.0465628	0.015488	0.818573																			4.3331	2.09955	0.930186	2.40233																			0.866975
0.0221644	0.0393563	1.06667	0.38689																			0.2701	0.898769	3.95464	2.38447																			0
2.42814	0.00487284	0.0921446	1.5908																			2.33828	2.84923	3.12921	2.00231																			0.124522
0	0.13679	1.33786	3.51816																			2.97348	0.0646859	0.151969	4.47975																			1.0628
2.6554	0.741252	2.4411	3.67098																			0.681164	0.143433	1.54474	1.89478																			1.50624
0.00710363	0.726777	1.46242	1.84979																			0.0190122	0.0188232	2.30497	0.130395																			0.129652
3.34319	1.01911	1.48635	1.28549																			1.31311	2.74036	1.41437	3.94144																			0.405226
0.135928	1.45607	0.0157711	1.73522																			0.799637	3.55607	4.67956	2.20975																			0.250588
2.65417	2.46119	4.40786	1.92368																			0.0289768	3.24483	1.12501	0.0765232																			1.84234
3.08529	2.39944	3.29187	3.9771																			2.97375	0.216654	0.0674792	2.48436																			0
0.989776	1.6487	1.19977	0.796098																			0	1.67072	2.8513	0.057688																			1.86133
6.49972	0.647115	0.929389	0.167807																			0.0747991	0.35273	0.0551011	0.357245																			2.23407
0.014415	4.58982	1.76239	0.133781																			0.332775	0.81918	1.72599	2.32849																			0.193229
2.28769	1.05844	1.17782	0																			0	0.301068	1.6506	4.14269																			0
0.118326	3.2737	2.98489	3.52765																			0.148801	0.31757	4.27381	1.01432																			0.597631
1.38216	0.220711	0	2.76752																			5.01349	3.05952	0.781867	1.77968																			1.91147
1.90847	2.43147	3.15955	1.47012																			3.08097	1.2967	0.0240591	0.0981359																			3.95023
1.6028	2.19221	1.69479	3.50402																			0.0129304	2.76958	2.94313	0.0730289																			0.339983
0.0110928	0.15618	1.77243	3.28517																			0.0995596	0.117131	1.54546	1.35641																			2.51531
0	1.27185	2.14087	0.0475762																			0.363936	3.73021	1.07388	5.26741																			0.0223367
0.584588	0.01719	0.159014	0.0064661																			0	3.01292	0	3.00781																			0
0.152221	2.74988	0.0283201	4.56707																			0.348425	1.73647	1.4839	4.78002																			4.68238
0	0.166961	3.20268	1.00319																			2.09228	0.650739	0.102021	4.11049																			2.34582
0.013011	0	3.53212	0																			2.05469	0.212467	2.57552	3.38158																			5.40937
1.07761	2.41192	1.80701	0.0973586																			3.66832	4.59225	5.1893	1.43266																			4.67381
0.247071	4.41346	0.00395921	1.43286																			1.2445	8.6095	0.0832905	0.947876																			0.713233
2.23659	2.223	1.88478	0.00611818																			7.51849	2.03122	0.0814814	0.0322533																			0
0	1.58783	0.00524847	1.57174																			6.35237	0.193833	3.32618	6.07938																			0
5.99195	1.75418	0.0463512	3.32839																			1.46507	0.301319	3.10524	3.24489																			0
0	0.027656	2.2995	0.368695																			9.20617	0.76782	0.226039	3.94146																			1.40378
1.67943	0.291941	2.70383	5.27214																			1.15308	1.63673	2.51896	0																			0.174372
0.0805565	4.2868	0.622846	2.72167																			2.63013	0.208601	1.78131	3.21792																			0
0.861235	0.239613	3.2542	4.48294																			0.156786	0.211377	0.251745	0.125647																			0.0289742
7.75053	3.59849	3.48983	2.91349																			0.0684171	6.98848	0	3.55972																			0
0.00270216	0	4.56782	0.969481																			0.0196289	2.40347	0.147928	0.0764628																			2.00026
3.02339	0.0373288	0.0337368	0																			0	3.86536	2.75351	0.867956																			0.039142
0.0512248	2.7669	0.375269	1.20961																			5.11471	2.0306	1.58109	0.0397896																			2.49229
2.39931	2.21348	3.00703	3.19651																			4.92834	0.232611	0.0707565	0.254794																			0.769781
1.19415	0.0269373	0	0.254791																			0.223652	5.15487	2.94114	3.17068																			0
0.728498	1.20497	0.190242	0.00311692																			3.91865	5.183	0.0452625	3.83756																			2.63297
1.48291	0.227805	0.0603174	0.11187																			0.0150725	0.191656	0.523513	0.19287																			1.95099
0.171125	4.4652	5.7327	0.10164																			0.0811493	0.129352	1.88591	0.17455																			0
0.0632763	0	3.96258	0.363336																			1.64329	0.370388	0.31427	2.91143																			2.18309
0.639108	4.50118	0	2.5725																			3.83328	0.0410005	0.0995692	1.64007																			2.32315
1.41192	2.53294	1.53199	0.00151216																			3.29398	2.79885	3.44753	1.92951																			2.2995
0.00693361	0.0248295	2.44358	2.5071																			0.139988	3.93615	1.37608	0.158449																			5.91531
0.111812	1.2485	1.14911	0.117488																			0.45325	1.2024	3.42261	0.60236																			1.00454
3.21988	0.0263346	2.6896	0.598397																			6.45251	6.93015	0.192161	9.03867																			1.0519
2.78621	3.85908	0	5.31742																			0.516251	0.0795815	0.108903	0.654149																			0.53025
0	4.7178	2.25931	2.57282																			3.13196	0.187943	0.289694	0.38298																			1.69476
3.6578	0	0	2.57222																			0.135694	3.30164	4.85007	0.186031																			0.145335
1.13139	2.93609	0.975516	1.17261																			2.10098	3.03106	3.41035	2.46831																			0.295016
4.87542	1.3136	2.40309	3.62548																			0.330347	3.29704	0.123098	0.0913725																			4.36693
0.296103	2.65386	2.67467	0.0406701																			0.239953	1.85426	2.64979	0.102813																			0.0567265
0.733725	1.35494	2.34745	3.16097																			1.38635	6.59088	1.57535	0.731163																			0
2.82459	0.0550831	0.240083	1.8568																			0.220177	0.908753	3.10016	1.09561																			1.38297
3.26255	0.795863	1.89808	0																			0.224625	0.0363823	1.98166	0.071534																			3.06346
0.279416	0.485052	0.107519	2.31734																			4.68211	0.24492	2.05901	0.813522																			4.38883
0.0277665	0.70578	1.91414	0.424708																			0.690161	0.138127	0.239333	6.28134																			2.1368
0.133646	0.38733	0.662478	2.72561																			0.702511	0.565711	1.00526	4.55854																			1.41757
2.29444	0.258361	0.00853288	0.0845576																			0.211142	6.69531	2.01989	2.41949																			1.66642
2.64265	3.06791	1.50539	1.28556																			2.94884	3.88559	2.20435	3.35179																			0
0.0281994	2.5596	0.0667034	0.828472																			2.53611	3.74189	1.80566	3.19956																			0.167592
0.0143658	0.00745973	2.43809	2.27157																			1.86399	0.103593	5.65623	2.09415																			0.00660879
0	0	2.87753	2.24042																			0.153367	0.498307	2.5281	1.95367																			0
0.013115	2.12512	0.0420365	4.07246																			0.249692	2.94415	3.35896	3.95623																			3.01207
0.947696	1.30332	2.22738	0																			0.899259	3.14344	1.38787	0.344637																			1.4426
0.79579	0.526057	2.83527	2.93257																			0.177486	0.030388	2.24659	3.02236																			1.54618
0.162951	1.5739	2.02406	0.935983																			1.09461	4.19206	1.42169	3.39552																			1.01815
3.37499	0.00390149	3.39177	4.51736																			1.53178	0.0464575	3.41508	1.11682																			0
0.116409	3.55417	1.19695	2.37744																			1.70733	0.143209	2.98306	0.430541																			1.34175
2.29288	0	2.75525	0.271794																			5.20781	0.818323	3.98304	2.77943																			0.110133
1.01725	0.0901466	2.85137	3.25253																			1.56965	8.36351	3.10591	0.170839																			1.23484
0.0392799	2.12473	1.47332	2.70716																			3.17785	0.0316985	2.30385	3.90516																			0
0.111428	0	0	1.93231																			0.215122	0.348834	0.349356	5.30474																			1.03237
1.95434	4.07569	0.0281631	2.69025																			0.0675362	2.08632	4.95621	0.215136																			0.0149694
0	0	1.24144	2.97518																			1.98977	1.11039	0.0622683	1.87473																			1.87693
2.12941	3.15024	2.68745	0.693441																			0.0958379	4.10796	3.21967	3.03987																			0
3.64973	1.78335	1.01738	2.74248																			0.314171	2.43053	0.248833	1.8664																			0.247331
1.77453	0.0127547	0.0216822	2.96172																			0.0199655	0.549806	0	4.26911																			1.66476
0	2.63861	0.0204022	1.75291																			0.477357	2.41023	2.36913	0																			0
0.00526323	0	0.575128	0.947286																			0	6.21471	0.124561	1.65656																			0
0.103397	3.83266	0.606039	2.73711																			1.95929	0.121018	4.28057	0.123256																			0.463434
0.928536	2.67389	0.533964	0																			0.0214866	6.92415	0.168844	0.756949																			0
0	1.81684	0.15279	0.686895																			5.39208	0.050943	1.53027	2.66365																			8.46679
0.00155183	1.83557	5.01517	2.14244																			2.70555	3.4824	2.23105	2.40955																			2.10885
0.562167	4.38802	6.51487	0.0710343																			2.53772	0.0876547	3.90905	1.22777																			1.07559
0.892512	0.321047	4.07234	0.727629																			0.479309	0.125506	0																				2.02644
0.00177774	2.81275	1.05174	0.0709753																			3.32088	0.54173	0.0231266																				0.538611
0.673932	3.05392	0.395874	0.579681																			3.13139	0.146859	1.89326																				2.2076
3.4346	0.0910905	2.37228	0.174749																			4.31885	5.35713	3.64686																				0
0.695261	0.150955	0.735906	0.148567																			0.0277298	3.57865	2.90394																				0.0617606
0.0744875	2.32462	0.500461	0.0895865																			0.0770461	0	2.41455																				3.73798
0.995985	0.0991283	0	4.02037																			0	1.35053	1.07581																				1.45704
4.74123	0	5.70139	2.36713																			0.081415	1.64018	2.41648																				0
3.81838	1.93069	4.77979	0.00590105																			0.475485	4.09139	4.621																				0
2.1666	2.06965	7.14482	0																			0.381362	0.374595	3.27475																				0
0.00628314	0	2.86206	0.346954																			2.25702	0.0799119	2.51163																				0.550298
0.491831	3.33321	0.0116924	0.415083																			2.41869	0.0801452	0.246318																				1.9871
1.14419	4.53605	2.52944	0.0624649																			0.870237	3.64182	2.44802																				0.125471
2.99149	3.4493	0.811658	3.43748																			0.0536196	5.48329	0.655951																				0.715187
0	5.97919	0.18799	5.43857																			0.393761	0	3.1132																				2.2351
0.128192	0.0308407	2.07689	0.0045731																			3.47711	1.24642	0.0835794																				3.90898
0.0111226	3.06463	0	3.25432																			4.46976	1.03035	2.46949																				2.2724
3.51685	0.113824	0.598781	1.66752																			0.188073	4.85736	3.24624																				0.0692385
0	3.05459	0.0167116	2.96068																			2.93796	1.77945	2.55311																				0.758494
0	0	2.30526	2.91411																			2.94506	1.63375	0																				1.40964
0.636035	0.112386	0.0810317	0.105832																			3.11724	2.58563	0.120599																				0.450593
2.89957	3.434	1.45009	2.74602																			2.42463	2.74796	3.89342																				0
1.38625	0.324581	0.790631	0.943295																			0.814894	3.60123	0.370338																				0.0843657
2.24994	1.79782	0	3.2177																			3.51997	0.173362	6.0006																				1.329
1.98716	6.69519	0	0.208527																			5.49156	3.51303	0.359491																				2.22611
0.0252823	0	2.27326	3.17174																			1.81297	0.158701	2.41942																				0.272195
0	1.18658	0	4.0602																			2.6571	4.80476	1.65341																				1.49683
0	0.0024566	0	0.0133686																			3.11248	0.0837415	0.37771																				0.663121
0	0.0355159	0.0548284	0.414854																			0.0693447	0.0167292	1.09938																				0.0145861
0.332526	0.0332237	4.62679	0.277579																			1.48236	0.0599574	0.048692																				0
0.00668916	3.27761	0	3.96181																			0.154435	0.10058	5.92544																				4.06635
[truncated: 5,834 more rows]
[truncated: 99 more columns]

## Sheet: b
Figure 7b
		PCG expression correlation
		With ≥ 5 enhancers	Control
Divergence time (MYA)	55	0.79936	0.770932
	64	0.747994	0.713829
	80	0.702199	0.668022
	81	0.755406	0.73921
	81	0.770224	0.716261
	81	0.775789	0.74562
	81	0.780245	0.720595
	89	0.709866	0.712596
	89	0.723863	0.676124
	94	0.696254	0.665585
	94	0.710305	0.677609
	94	0.718459	0.664974
	94	0.723513	0.72186
	94	0.728136	0.690798
	94	0.729167	0.658392
	94	0.736885	0.720373
	94	0.744572	0.720273
	94	0.753906	0.741996
	94	0.763015	0.729904
	94	0.765933	0.737856
	94	0.779146	0.722903

## Sheet: c
Figure 7c
		PCG expression correlation
		With ≤ 1 enhancer	Control
Divergence time (MYA)	55	0.786118	0.799178
	64	0.739599	0.746797
	80	0.707593	0.696212
	81	0.744066	0.779146
	81	0.752329	0.766614
	81	0.758109	0.755944
	81	0.768029	0.776846
	89	0.709145	0.724202
	89	0.729942	0.707047
	94	0.691394	0.718077
	94	0.700196	0.697139
	94	0.704115	0.72674
	94	0.7069	0.727088
	94	0.707141	0.715009
	94	0.736026	0.734018
	94	0.738182	0.72392
	94	0.748925	0.748421
	94	0.750583	0.762258
	94	0.751158	0.762643
	94	0.75239	0.779232
	94	0.760181	0.755462

## Sheet: d
Figure 7d
PhastCons		PhyloP
Variable	Stable	Variable	Stable
0.0434124	0.141785	-0.0934667	0.276914
0.155342	0.302264	0.396342	0.506707
0.220953	0.251412	0.539644	0.559538
0.0910054	0.144483	0.0935184	0.174605
0.33237	0.453221	0.48258	0.830741
0.129371	0.181953	0.23655	0.247533
0.0251055	0.0651366	-0.354996	-0.0952532
0.278813	0.105583	0.59166	0.298701
0.22408	0.108491	0.464291	-0.062003
0.0954442	0.18589	0.298444	0.358753
0.0584018	0.0755281	0.0766313	-0.0525375
0.10823	0.125162	-0.000574457	0.0614155
0.186412	0.0158946	0.317128	-0.0837793
0.0390633	0.106315	-0.123048	0.243643
0.0844222	0.115809	-0.113464	0.15729
0.149644	0.0503005	0.225977	-0.103845
0.0431539	0.177512	-0.0903164	0.276393
0.671327	0.462114	1.86641	1.01025
0.0567878	0.0943866	-0.030431	0.107602
0.0764032	0.0839403	-0.082545	0.106293
0.0598952	0.129192	-0.154271	0.0901454
0.0886123	0.101725	0.000704974	0.108844
0.241374	0.210409	0.576553	0.461397
0.057618	0.109088	-0.0681943	-0.0280665
0.069437	0.066905	-0.231334	-0.0591812
0.0771211	0.23041	0.130047	0.306091
0.0480697	0.109564	-0.202994	0.0766007
0.0375871	0.364669	-0.132327	0.628132
0.0560145	0.160239	-0.0736323	0.445301
0.0381386	0.38885	-0.133244	0.88044
0.0638322	0.208953	0.0341765	0.298469
0.167258	0.0415468	0.190568	-0.355802
0.149403	0.0801072	0.199964	0.00637497
0.0844222	0.141437	0.0358353	0.223591
0.509358	0.311083	1.26967	0.60789
0.175632	0.0900706	0.0473458	0.0124036
0.0846953	0.0846061	-0.013287	-0.154425
0.0321265	0.0911521	-0.205977	0.158169
0.294804	0.0289125	0.460946	-0.191184
0.0881045	0.11403	0.0722486	0.246117
0.202606	0.107462	0.434119	0.311109
0.0289519	0.0984584	-0.439141	0.133975
0.0834638	0.422848	0.110045	0.862684
0.0740288	0.388635	-0.108341	0.6561
0.0271566	0.348723	-0.12723	0.984901
0.0950829	0.166381	0.00884291	0.256551
0.0373484	0.0772382	-0.164078	0.110767
0.0531872	0.0472268	-0.017882	-0.143314
0.132034	0.179799	0.370221	0.223568
0.267364	0.177267	1.04347	0.337965
0.103	0.220739	0.253188	0.324101
0.0367026	0.16628	-0.116511	0.284378
0.0853608	0.129862	0.0549147	0.131658
0.0817175	0.0714256	0.131228	0.0397193
0.171496	0.0557924	0.409416	-0.0464494
0.0948698	0.0544408	-0.0382639	-0.089795
0.0931796	0.226627	0.140623	0.420781
0.136245	0.281912	0.357612	0.605911
0.4588	0.143358	1.84353	0.392741
0.102087	0.137675	0.10941	0.270393
0.0718222	0.101512	0.0612377	-0.191477
0.0831673	0.235006	0.123697	0.407878
0.0670295	0.198828	0.00108033	0.390956
0.0628091	0.117248	-0.0542241	0.241846
0.0960931	0.274384	0.0808396	0.497437
0.146503	0.39759	0.31435	0.630708
0.198364	0.0468736	0.516199	-0.041298
0.278348	0.154509	0.52973	0.359979
0.383067	0.0701089	0.822894	0.0440029
0.0551755	0.0376043	-0.154565	-0.277384
0.0414015	0.0373999	-0.00569501	-0.221981
0.376966	0.089562	0.815444	-0.0534054
0.049725	0.327911	-0.161155	0.813155
0.0644455	0.135524	-0.0340181	0.367457
0.124207	0.037059	0.244608	-0.193308
0.153296	0.101246	0.28186	0.0808893
0.180179	0.255604	0.240821	0.536876
0.261116	0.0392334	0.606883	-0.126604
0.30947	0.148226	0.567078	0.345718
0.492505	0.0731269	0.90422	-0.0587462
0.104968	0.0430433	0.0600934	-0.145594
0.740022	0.208201	1.9045	0.447122
0.665419	0.0586262	2.67948	-0.0712753
0.103342	0.0745108	0.0701996	-0.0335912
0.074746	0.0894916	0.0627262	0.0225688
0.18637	0.0897902	0.361852	0.143757
0.407279	0.345327	0.896205	1.09328
0.045201	0.103521	-0.20753	-0.0594864
0.178	0.197259	0.492011	0.322073
0.586214	0.0996031	1.07244	0.136295
0.402559	0.123375	1.18102	0.115474
0.0873517	0.0350751	0.11404	-0.0946755
0.0746224	0.369256	0.0702137	0.699425
0.210983	0.0952492	0.474346	0.146922
0.278604	0.163728	0.628397	0.112344
0.204846	0.122374	0.542267	0.0812917
0.0350431	0.0912546	-0.0242631	-0.105415
0.482579	0.155388	1.2703	0.0891335
0.0978177	0.241067	0.208529	0.416005
0.0663594	0.0902793	0.0397525	-0.03483
0.0512793	0.12228	-0.0600361	0.199398
0.441394	0.0550262	1.16907	-0.29117
0.146412	0.245623	0.228317	0.666608
0.225132	0.266993	0.296825	0.72711
0.0928041	0.0335689	0.0412597	-0.218136
0.223559	0.0856829	0.731985	0.148322
0.0470073	0.205781	-0.0726495	0.616548
0.0966941	0.0497274	-0.0380647	-0.160815
0.184491	0.126762	0.392538	0.273647
0.0672167	0.465766	-0.0303045	1.53148
0.287524	0.0969978	0.605917	0.1054
0.151727	0.124531	0.169724	0.119144
0.0501815	0.10776	-0.103834	0.162296
0.411723	0.0884735	0.708734	0.0502293
0.286338	0.287102	0.595214	0.650087
0.218731	0.03682	0.281052	-0.120868
0.2825	0.17032	0.705586	0.347675
0.131704	0.0768396	0.152238	0.0342782
0.466851	0.109486	0.99735	0.107152
0.151659	0.320437	0.311567	1.35831
0.394995	0.0952241	0.689686	0.1493
0.0845255	0.0356254	-0.0890097	-0.174233
0.228943	0.100318	0.278681	0.140741
0.152399	0.329843	0.502182	0.841377
0.100988	0.350894	0.0983469	0.979244
0.323909	0.16877	0.65635	0.240923
0.129672	0.137906	0.121921	0.295464
0.12177	0.130224	0.242947	0.272535
0.139005	0.19409	0.0641859	0.277764
0.404933	0.237153	1.31777	0.517908
0.219599	0.145363	0.482141	0.390728
0.0974233	0.125207	0.0961111	0.284628
0.0806682	0.462714	0.0167119	0.916131
0.0468289	0.564554	0.0194103	1.24566
0.0402629	0.0682997	-0.0235096	0.00802095
0.77862	0.184342	1.92182	0.337978
0.155153	0.0556295	0.279937	-0.0249653
0.0942588	0.132152	0.0394249	0.339125
0.256578	0.395372	0.442727	0.845626
0.100051	0.482834	0.0028941	1.04474
0.276355	0.1928	0.401108	0.474561
0.162319	0.0804043	0.319624	-0.022143
0.178196	0.16874	0.373091	0.404532
0.0318673	0.210776	0.0228193	0.437341
0.221939	0.358922	0.494805	0.715786
0.110404	0.48422	0.225558	1.02566
0.256828	0.0940475	0.550168	0.018306
0.136708	0.150169	0.206106	-0.112333
0.0470593	0.16466	0.0261473	0.286395
0.0941255	0.0805128	0.0182153	0.14646
0.181664	0.0993589	0.444193	0.0601889
0.0579917	0.165866	-0.142556	0.314526
0.0224001	0.278653	-0.207336	0.593905
0.0498274	0.0313563	-0.12719	-0.0928892
0.237627	0.0239666	0.469529	-0.250661
0.324552	0.233068	0.887772	0.377926
0.131491	0.330044	0.222224	0.568214
0.123114	0.0847173	0.0922759	-0.0514977
0.3404	0.116375	0.644642	0.208638
0.0207558	0.353502	-0.248326	1.11037
0.280292	0.147269	0.75167	0.120484
0.247797	0.28762	0.360136	0.463489
0.0500761	0.111931	-0.1203	0.190924
0.0187843	0.288093	-0.313764	0.616543
0.0758879	0.0825274	-0.105204	0.0416559
0.0763692	0.0396548	0.0419683	-0.113863
0.218209	0.657537	0.622588	1.56185
0.313696	0.455102	0.810539	1.3366
0.064981	0.44142	-0.019131	0.913904
0.0607693	0.123851	-0.082981	0.0340984
0.108785	0.139801	0.0514256	0.180436
0.221461	0.0692992	0.444224	-0.0468952
0.104863	0.62548	0.00724909	1.23275
0.198641	0.111419	0.353547	0.254812
0.11335	0.193405	0.136633	0.263496
0.119895	0.114631	0.249773	0.216082
0.0824051	0.219626	0.0981859	0.251955
0.158238	0.0690847	0.317722	0.0720178
0.111777	0.113391	0.233571	0.285755
0.238579	0.0633575	0.244351	-0.00424944
0.0536722	0.0822873	0.0721138	-0.0499955
0.454131	0.066862	1.41177	-0.0181476
0.0740331	0.196444	-0.0762715	0.650385
0.222757	0.280209	0.614178	0.832851
0.0604369	0.121508	-0.0667209	0.0947816
0.0613168	0.0757262	-0.0515277	0.0544175
0.210209	0.615444	0.324937	2.03284
0.0175584	0.0923076	-0.219532	0.19908
0.0666099	0.0641363	-0.0700594	0.0625565
0.0922165	0.303796	0.00649385	1.01066
0.299029	0.222551	0.663106	0.391671
0.173928	0.305152	0.540161	0.500329
0.136078	0.0671502	0.202822	-0.118153
0.208793	0.0594676	0.440761	-0.198783
0.179673	0.513908	0.46874	1.8224
0.197567	0.00418944	0.566085	-0.577017
0.0727033	0.0445617	0.0491969	-0.190975
0.160419	0.0975956	0.334942	0.107576
0.24143	0.134623	0.319437	-0.0236143
0.313794	0.121196	0.548183	0.0738207
0.242096	0.104958	0.438337	0.120018
0.0667	0.14186	-0.00485479	0.370499
0.191213	0.0890244	0.191484	0.0614141
0.105822	0.126803	0.0923884	0.207349
0.3843	0.387877	0.801602	0.459082
0.0558142	0.0713346	-0.0775351	-0.0378267
0.123586	0.244486	0.0229875	0.39734
0.351288	0.436106	0.548552	0.962533
0.105016	0.0354447	0.0789939	-0.166184
0.0914807	0.47665	0.0758276	0.81825
0.242179	0.0870158	0.729361	0.107432
0.302429	0.118236	0.566782	0.165611
0.136528	0.154413	0.264904	0.193798
0.100024	0.0929401	0.0125848	0.0250722
0.0679181	0.196838	-0.108924	0.57474
0.0773331	0.169975	-0.21329	0.344781
0.0267005	0.263551	-0.300458	0.417976
0.021781	0.165044	-0.167427	0.389048
0.0776571	0.0511994	0.033349	-0.0173083
0.538519	0.137195	1.60219	-0.0409632
0.05508	0.313468	-0.0259961	0.609456
0.107877	0.151557	0.0852382	0.327365
0.131521	0.142193	0.263062	0.370899
0.25372	0.301941	0.385157	0.44622
0.0814948	0.754476	-0.0313802	2.52325
0.19519	0.0482807	0.456968	-0.0727964
0.194241	0.132643	0.499362	0.124158
0.146287	0.522358	0.311463	1.28487
0.0961676	0.142155	0.104991	0.172193
0.241421	0.126683	0.402161	0.122727
0.153022	0.296997	0.24977	0.522179
0.0993015	0.401476	0.0491358	1.08771
0.125748	0.140203	0.204536	0.167702
0.116556	0.27757	0.0292711	0.49374
0.0646971	0.11597	-0.000701096	-0.0857704
0.066474	0.0822898	-0.245927	0.0510502
0.0682272	0.0160548	-0.0480353	-0.402265
0.547247	0.124009	1.52255	0.187477
0.0821217	0.328631	-0.00374386	0.613377
0.086496	0.075808	0.119707	0.0160241
0.0485968	0.0593067	0.05105	0.00433167
0.0844746	0.498355	0.0731619	0.899869
0.0392347	0.243771	-0.0324905	0.636893
0.0414158	0.127131	-0.0334116	0.125091
0.0937705	0.207332	0.0841316	0.3268
