# Supplementary material for: A pig BodyMap transcriptome reveals diverse tissue physiologies and evolutionary dynamics of transcription
Source: Nat Commun. 2021 Jun 17;12:3715. doi: 10.1038/s41467-021-23560-8 (PMC8211698; doi:10.1038/s41467-021-23560-8)
Supplement: Supplementary file 12 — Source Data [file 41467_2021_23560_MOESM12_ESM.zip › Source data/Supplementary Figure 1.xlsx]

## Sheet: Sheet1
Supplementary Figure 1
	Human	Macaque	Guinea pig	Mouse	Rat	Rabbit	Pig	Sheep	Cat	Dog	Chicken
Geome version	Human GRCh38.p10	Mmul_8.0.1	Cavpor3.0	GRCm38.p5	Rnor_6.0	OryCun2.0	Sscrofa11.1	Oar_v3.1	Felis_catus_6.2	CanFam3.1	Gallus_gallus-5.0
Release time	Jan 2014	Oct 2016	Sep 2008	Jul 2012	Jun 2015	Mar 2010	Jul 2017	Dec 2013	Jan 2013	Jul 2012	Otc 2016
Genome size (Gb)	3099750718	3236224332	2723219641	2730871774	2870184193	2737490501	2501912388	2619054388	2455541136	2410976875	1230258557
Contig N50 (Mb)	57879411	107172	80583	32813180	100461	64648	48231277	40376	20621	267478	2894815
Scaffold N50 (Mb)	67794873	4193270	27942054	54517951	14986627	35972871	88231837	100079507	4658941	45876610	6379610
Number of chromosomes	24	22	--	21	22	22	20	27	19	39	35
Number of PCGs	19828	21099	18637	22025	22250	19293	21303	20921	19493	19856	18346
Number of lncRNAs	13264	2938	0	7457	3149	0	6797	1858	0	8124	4641
Number of miRNAs	1879	2339	676	2207	1588	588	554	1305	930	846	1116
