# Supplementary material for: A pig BodyMap transcriptome reveals diverse tissue physiologies and evolutionary dynamics of transcription
Source: Nat Commun. 2021 Jun 17;12:3715. doi: 10.1038/s41467-021-23560-8 (PMC8211698; doi:10.1038/s41467-021-23560-8)
Supplement: Supplementary file 12 — Source Data [file 41467_2021_23560_MOESM12_ESM.zip › Source data/Supplementary Figure 10.xlsx]

## Sheet: a
Supplementary Figure 10a
	PCG			TUCP			LncRNA			circRNA			miRNA
	Tissue specific portion	Ubiquitous portion	Other portion	Tissue specific portion	Ubiquitous portion	Other portion	Tissue specific portion	Ubiquitous portion	Other portion	Tissue specific portion	Ubiquitous portion	Other portion	Tissue specific portion	Ubiquitous portion	Other portion
Testis	0.539216	0.343137	0.117647	0.75	0.0833333	0.166667	0.831579	0.0631579	0.105263	0.53112	0.00414938	0.46473	0	1	0
Cerebellum	0.117647	0.784314	0.0980392	0.333333	0.166667	0.5	0.252632	0.231579	0.515789	0.477178	0.00414938	0.518672	0	0.833333	0.166667
Cerebrum	0.0882353	0.754902	0.156863	0.333333	0.166667	0.5	0.252632	0.221053	0.526316	0.456432	0.00414938	0.539419	0	0.833333	0.166667
Retina	0.156863	0.764706	0.0784314	0.25	0.166667	0.583333	0.305263	0.178947	0.515789	0.522822	0.00414938	0.473029	0	0.666667	0.333333
Left_Atrium	0.0686275	0.745098	0.186275	0	0.166667	0.833333	0.189474	0.231579	0.578947	0.302905	0.00414938	0.692946	0	0.666667	0.333333
Left_Ventricle	0.0490196	0.77451	0.176471	0	0.166667	0.833333	0.2	0.189474	0.610526	0.302905	0.00414938	0.692946	0	0.666667	0.333333
Right_Atrium	0.0686275	0.735294	0.196078	0	0.166667	0.833333	0.2	0.242105	0.557895	0.307054	0.00414938	0.688797	0	1	0
Right_Ventricle	0.0490196	0.784314	0.166667	0	0.166667	0.833333	0.210526	0.2	0.589474	0.294606	0.00414938	0.701245	0	0.666667	0.333333
GAS-L	0.0392157	0.568627	0.392157	0.166667	0.166667	0.666667	0.168421	0.210526	0.621053	0.13278	0.00414938	0.863071	0	0.666667	0.333333
GM	0.0490196	0.568627	0.382353	0.166667	0.166667	0.666667	0.189474	0.2	0.610526	0.174274	0.00414938	0.821577	0	0.666667	0.333333
LIN	0.0294118	0.676471	0.294118	0.0833333	0.166667	0.75	0.168421	0.242105	0.589474	0.157676	0.00414938	0.838174	0	0.666667	0.333333
MAS	0.0294118	0.647059	0.323529	0.166667	0.166667	0.666667	0.210526	0.221053	0.568421	0.174274	0.00414938	0.821577	0	0.666667	0.333333
PM	0.0294118	0.568627	0.401961	0.0833333	0.166667	0.75	0.178947	0.221053	0.6	0.182573	0.00414938	0.813278	0	0.666667	0.333333
RHO	0.0392157	0.598039	0.362745	0.0833333	0.166667	0.75	0.178947	0.221053	0.6	0.170124	0.00414938	0.825726	0	0.666667	0.333333
SOL	0.0294118	0.607843	0.362745	0.0833333	0.166667	0.75	0.157895	0.231579	0.610526	0.128631	0.00414938	0.86722	0	0.666667	0.333333
TA	0.0392157	0.578431	0.382353	0.166667	0.166667	0.666667	0.157895	0.231579	0.610526	0.165975	0.00414938	0.829876	0	0.666667	0.333333
ASA	0	0.754902	0.245098	0.0833333	0.166667	0.75	0.0526316	0.263158	0.684211	0.128631	0.00414938	0.86722	0	1	0
GOM	0	0.784314	0.215686	0	0.166667	0.833333	0.0421053	0.284211	0.673684	0.0954357	0.00414938	0.900415	0	1	0
ILB	0	0.745098	0.254902	0	0.166667	0.833333	0.0526316	0.284211	0.663158	0.0954357	0.00414938	0.900415	0	1	0
MAD	0	0.77451	0.22549	0	0.166667	0.833333	0.0421053	0.231579	0.726316	0.0788382	0.00414938	0.917012	0	1	0
RAD	0	0.77451	0.22549	0	0.166667	0.833333	0.0526316	0.252632	0.694737	0.107884	0.00414938	0.887967	0	1	0
ULB	0	0.745098	0.254902	0	0.166667	0.833333	0.0421053	0.284211	0.673684	0.0871369	0.00414938	0.908714	0	1	0
Colon	0.137255	0.696078	0.166667	0.25	0.166667	0.583333	0.157895	0.263158	0.578947	0.0995851	0.00414938	0.896266	0	1	0
Kidney	0.107843	0.745098	0.147059	0.333333	0.166667	0.5	0.273684	0.231579	0.494737	0.224066	0.00414938	0.771784	0	1	0
Liver	0.441176	0.333333	0.22549	0.333333	0.0833333	0.583333	0.431579	0.2	0.368421	0.352697	0.00414938	0.643154	0	1	0
Lung	0.0490196	0.77451	0.176471	0.0833333	0.166667	0.75	0.115789	0.252632	0.631579	0.0539419	0.00414938	0.941909	0	1	0
Ovary	0.0294118	0.813725	0.156863	0	0.166667	0.833333	0.105263	0.263158	0.631579	0.112033	0.00414938	0.883817	0	1	0
PEIC	0.0588235	0.784314	0.156863	0.416667	0.0833333	0.5	0.4	0.168421	0.431579	0.319502	0.00414938	0.676349	0	1	0
PK15	0.0490196	0.813725	0.137255	0.416667	0.0833333	0.5	0.294737	0.189474	0.515789	0.377593	0.00414938	0.618257	0	1	0
Small_Intestine	0.196078	0.696078	0.107843	0.166667	0.166667	0.666667	0.336842	0.231579	0.431579	0.116183	0.00414938	0.879668	0	0.833333	0.166667
Stomach	0.147059	0.77451	0.0784314	0.25	0.166667	0.583333	0.157895	0.242105	0.6	0.178423	0.00414938	0.817427	0	1	0
Spleen	0	0.77451	0.22549	0.166667	0.166667	0.666667	0.105263	0.252632	0.642105	0.116183	0.00414938	0.879668	0	0.833333	0.166667
Uterus	0.0392157	0.803922	0.156863	0.166667	0.166667	0.666667	0.178947	0.273684	0.547368	0.174274	0.00414938	0.821577	0	1	0

## Sheet: b
Supplementary Figure 10b
Tissue-specific
GroupID	Category	Term	Description	LogP	Log(q-value)	InTerm_InList	Genes	Symbols
1_Summary	GO Biological Processes	GO:0010951	negative regulation of endopeptidase activity	-15.4633	-11.243	21/258	2,12,197,259,462,1473,1475,2168,3273,3697,3698,3827,5104,6622,6690,6691,7448,10406,27290,128821,128822,345,6295,7137,7139,116729,1361,79853	A2M,SERPINA3,AHSG,AMBP,SERPINC1,CST5,CSTA,FABP1,HRG,ITIH1,ITIH2,KNG1,SERPINA5,SNCA,SPINK1,SPINK2,VTN,WFDC2,SPINK4,CST9L,CST9,APOC3,SAG,TNNI3,TNNT2,PPP1R27,CPB2,TM4SF20
2_Summary	GO Biological Processes	GO:0002576	platelet degranulation	-13.4603	-9.93894	15/129	1,2,12,197,213,350,2243,2244,2266,3273,3827,5004,5005,5340,7018,634,1361,5624,7448,462,629,5104,3240,3250,255626,7141,7142,2981,10551,7104,51738,57413,337,345,7276,4878,5225,6622	A1BG,A2M,SERPINA3,AHSG,ALB,APOH,FGA,FGB,FGG,HRG,KNG1,ORM1,ORM2,PLG,TF,CEACAM1,CPB2,PROC,VTN,SERPINC1,CFB,SERPINA5,HP,HPR,H2BC1,TNP1,TNP2,GUCA2B,AGR2,TM4SF4,GHRL,TMIGD3,APOA4,APOC3,TTR,NPPA,PGC,SNCA
3_Summary	GO Biological Processes	GO:0045055	regulated exocytosis	-12.7873	-9.47011	30/798	1,2,12,197,213,350,634,671,1084,1088,2243,2244,2266,3240,3273,3827,4680,4878,5004,5005,5284,5340,6616,6622,6855,6947,7018,7276,10562,339302,462,629,1361,3250,7448	A1BG,A2M,SERPINA3,AHSG,ALB,APOH,CEACAM1,BPI,CEACAM3,CEACAM8,FGA,FGB,FGG,HP,HRG,KNG1,CEACAM6,NPPA,ORM1,ORM2,PIGR,PLG,SNAP25,SNCA,SYP,TCN1,TF,TTR,OLFM4,CPLX4,SERPINC1,CFB,CPB2,HPR,VTN
4_Summary	GO Biological Processes	GO:0044706	multi-multicellular organism process	-10.9619	-7.94568	16/226	259,4184,4878,5016,5669,5670,5671,5672,5673,5675,5676,5678,7142,7356,27120,51738	AMBP,SMCP,NPPA,OVGP1,PSG1,PSG2,PSG3,PSG4,PSG5,PSG6,PSG7,PSG9,TNP2,SCGB1A1,DKKL1,GHRL
5_Summary	GO Biological Processes	GO:0007586	digestion	-10.4373	-7.47999	13/141	12,337,2168,2981,5222,5225,7031,7032,27159,51738,56287,643834,643847	SERPINA3,APOA4,FABP1,GUCA2B,PGA5,PGC,TFF1,TFF2,CHIA,GHRL,GKN1,PGA3,PGA4
6_Summary	GO Biological Processes	GO:0042737	drug catabolic process	-9.16451	-6.28661	12/144	337,1548,1549,1553,1571,1576,1577,3240,5016,6622,27159,137902,1551,2947,64816,100861540,348158,1373,6999,7356,5354,123876	APOA4,CYP2A6,CYP2A7,CYP2A13,CYP2E1,CYP3A4,CYP3A5,HP,OVGP1,SNCA,CHIA,PXDNL,CYP3A7,GSTM3,CYP3A43,CYP3A7-CYP3A51P,ACSM2B,CPS1,TDO2,SCGB1A1,PLP1,ACSM2A
7_Member	GO Biological Processes	GO:0006936	muscle contraction	-3.5054	-1.52563	10/359	70,89,4604,4635,4878,7137,7139,7140,27302,51738	ACTC1,ACTN3,MYBPC1,MYL4,NPPA,TNNI3,TNNT2,TNNT3,BMP10,GHRL
8_Summary	GO Biological Processes	GO:0002933	lipid hydroxylation	-7.03446	-4.33265	4/7	1551,1571,1576,1577,337,345,4036,6010,7276,1586,100861540,64816,1548,2638,27120,89,6622,55586,2168	CYP3A7,CYP2E1,CYP3A4,CYP3A5,APOA4,APOC3,LRP2,RHO,TTR,CYP17A1,CYP3A7-CYP3A51P,CYP3A43,CYP2A6,GC,DKKL1,ACTN3,SNCA,MIOX,FABP1
9_Summary	GO Biological Processes	GO:0006898	receptor-mediated endocytosis	-6.74311	-4.05427	14/335	213,259,345,407,634,3240,3250,3263,4036,6295,6616,6622,7018,7448,6855,339302,4878,5104,135927,5174,4900,5340,51738	ALB,AMBP,APOC3,ARR3,CEACAM1,HP,HPR,HPX,LRP2,SAG,SNAP25,SNCA,TF,VTN,SYP,CPLX4,NPPA,SERPINA5,LLCFC1,PDZK1,NRGN,PLG,GHRL
10_Summary	GO Biological Processes	GO:0007338	single fertilization	-6.47019	-3.84093	10/163	4184,5016,5104,6690,7141,7142,27120,53340,132141,135927,122664	SMCP,OVGP1,SERPINA5,SPINK1,TNP1,TNP2,DKKL1,SPA17,IQCF1,LLCFC1,TPPP2
11_Summary	GO Biological Processes	GO:0007601	visual perception	-6.21003	-3.62806	11/218	407,1406,2978,4901,5132,5148,5961,6010,6094,339302,768206,6295,58473,6622,6855	ARR3,CRX,GUCA1A,NRL,PDC,PDE6G,PRPH2,RHO,ROM1,CPLX4,PRCD,SAG,PLEKHB1,SNCA,SYP
12_Summary	GO Biological Processes	GO:0019730	antimicrobial humoral response	-6.10009	-3.58936	9/138	671,2243,2244,3273,5225,7018,10406,128821,128822,2,629,1361,3263,7448,496,1373,1571,2823,3240,6622,7356,200504,646627	BPI,FGA,FGB,HRG,PGC,TF,WFDC2,CST9L,CST9,A2M,CFB,CPB2,HPX,VTN,ATP4B,CPS1,CYP2E1,GPM6A,HP,SNCA,SCGB1A1,GKN2,LYPD8
13_Summary	GO Biological Processes	GO:0010811	positive regulation of cell-substrate adhesion	-5.49993	-3.10569	8/122	2243,2244,2266,3273,4680,7448,10551,10562,1361,2645,4878,5004,5005,6622,7447,27159,51738,337,1373,1571,2168,2978,3240,4489,7018,7031,7139,7356,5340,634,6616,6855,7032,339302,1551,1576,1577,1586,7276,27120,5174,164153,197,345,3827,89,1048,3263,4586,5225,127540,653509,729238,2,6360,8000,629,259,5148,123876	FGA,FGB,FGG,HRG,CEACAM6,VTN,AGR2,OLFM4,CPB2,GCK,NPPA,ORM1,ORM2,SNCA,VSNL1,CHIA,GHRL,APOA4,CPS1,CYP2E1,FABP1,GUCA1A,HP,MT1A,TF,TFF1,TNNT2,SCGB1A1,PLG,CEACAM1,SNAP25,SYP,TFF2,CPLX4,CYP3A7,CYP3A4,CYP3A5,CYP17A1,TTR,DKKL1,PDZK1,UBL4B,AHSG,APOC3,KNG1,ACTN3,CEACAM5,HPX,MUC5AC,PGC,HMGB4,SFTPA1,SFTPA2,A2M,CCL16,PSCA,CFB,AMBP,PDE6G,ACSM2A
14_Summary	GO Biological Processes	GO:0007283	spermatogenesis	-5.47214	-3.08433	16/556	1811,4956,5104,5620,6690,6691,7141,7142,10406,51087,51686,53340,121355,122664,132141,255626,135927,1586,4036,5340,51738,140836,127540	SLC26A3,ODF1,SERPINA5,PRM2,SPINK1,SPINK2,TNP1,TNP2,WFDC2,YBX2,OAZ3,SPA17,GTSF1,TPPP2,IQCF1,H2BC1,LLCFC1,CYP17A1,LRP2,PLG,GHRL,BANF2,HMGB4
15_Summary	GO Biological Processes	GO:0098754	detoxification	-5.22091	-2.87566	8/133	213,337,2168,2877,2947,3240,4489,137902,6622,259,70,1373,1571,7356	ALB,APOA4,FABP1,GPX2,GSTM3,HP,MT1A,PXDNL,SNCA,AMBP,ACTC1,CPS1,CYP2E1,SCGB1A1
16_Summary	GO Biological Processes	GO:0007597	blood coagulation, intrinsic pathway	-5.12001	-2.78618	4/18	2,350,462,3827	A2M,APOH,SERPINC1,KNG1
17_Summary	GO Biological Processes	GO:0032787	monocarboxylic acid metabolic process	-5.10978	-2.78156	17/664	89,229,337,345,634,1548,1549,1551,1553,1571,1576,1577,2168,2645,5354,123876,348158,635,1373,1586,27120	ACTN3,ALDOB,APOA4,APOC3,CEACAM1,CYP2A6,CYP2A7,CYP3A7,CYP2A13,CYP2E1,CYP3A4,CYP3A5,FABP1,GCK,PLP1,ACSM2A,ACSM2B,BHMT,CPS1,CYP17A1,DKKL1
18_Summary	KEGG Pathway	ko04978	Mineral absorption	-4.46609	-2.27108	5/51	486,795,1811,4489,7018,495,496,1356,3263,3827,6622,7137,51738	FXYD2,S100G,SLC26A3,MT1A,TF,ATP4A,ATP4B,CP,HPX,KNG1,SNCA,TNNI3,GHRL
19_Member	GO Biological Processes	GO:0006007	glucose catabolic process	-2.648	-0.847639	3/36	89,229,2645	ACTN3,ALDOB,GCK
20_Summary	GO Biological Processes	GO:0043687	post-translational protein modification	-4.11385	-2.02064	11/364	197,213,462,1114,1356,2243,2266,3698,3827,5624,7018	AHSG,ALB,SERPINC1,CHGB,CP,FGA,FGG,ITIH2,KNG1,PROC,TF
Housekeeping genes
GroupID	Category	Term	Description	LogP	Log(q-value)	InTerm_InList	Genes	Symbols
1_Member	KEGG Pathway	ko03010	Ribosome	-52.479	-48.9576	37/153	3921,6122,6128,6129,6133,6134,6135,6141,6143,6152,6159,6160,6167,6169,6175,6187,6188,6191,6193,6201,6202,6203,6205,6206,6207,6209,6210,6217,6227,6228,6230,6234,9045,9349,11224,100526842,100529097	RPSA,RPL3,RPL6,RPL7,RPL9,RPL10,RPL11,RPL18,RPL19,RPL24,RPL29,RPL31,RPL37,RPL38,RPLP0,RPS2,RPS3,RPS4X,RPS5,RPS7,RPS8,RPS9,RPS11,RPS12,RPS13,RPS15,RPS15A,RPS16,RPS21,RPS23,RPS25,RPS28,RPL14,RPL23,RPL35,RPL17-C18orf32,RPL36A-HNRNPH2
2_Summary	KEGG Pathway	ko00190	Oxidative phosphorylation	-45.1287	-42.0223	32/133	506,513,515,516,539,1327,1347,1351,4508,4509,4512,4513,4514,4519,4535,4536,4537,4538,4539,4540,4541,4697,4698,4707,4715,7388,10476,10632,27089,29796,170712,440567,351,2597,3312,4831,7167,93974,267020,7314,60,71,2778,4190,57142,5250,3320,7534,59286,140823,857,6271,79026	ATP5F1B,ATP5F1D,ATP5PB,ATP5MC1,ATP5PO,COX4I1,COX7A2,COX8A,ATP6,ATP8,COX1,COX2,COX3,CYTB,ND1,ND2,ND3,ND4,ND4L,ND5,ND6,NDUFA4,NDUFA5,NDUFB1,NDUFB9,UQCRH,ATP5PD,ATP5MG,UQCRQ,UQCR10,COX7B2,UQCRHL,APP,GAPDH,HSPA8,NME2,TPI1,ATP5IF1,ATP5MGL,UBB,ACTB,ACTG1,GNAS,MDH1,RTN4,SLC25A3,HSP90AA1,YWHAZ,UBL5,ROMO1,CAV1,S100A1,AHNAK
3_Member	GO Biological Processes	GO:0015986	ATP synthesis coupled proton transport	-16.3859	-13.9785	10/27	506,513,515,516,539,4508,4509,10476,10632,267020	ATP5F1B,ATP5F1D,ATP5PB,ATP5MC1,ATP5PO,ATP6,ATP8,ATP5PD,ATP5MG,ATP5MGL
4_Summary	GO Biological Processes	GO:0006120	mitochondrial electron transport, NADH to ubiquinone	-14.6288	-12.2535	11/55	4535,4536,4537,4538,4539,4540,4541,4697,4698,4707,4715,2782,29796	ND1,ND2,ND3,ND4,ND4L,ND5,ND6,NDUFA4,NDUFA5,NDUFB1,NDUFB9,GNB1,UQCR10
5_Summary	GO Biological Processes	GO:0042274	ribosomal small subunit biogenesis	-9.95691	-7.73659	9/75	3921,6169,6193,6201,6202,6209,6217,6227,6234	RPSA,RPL38,RPS5,RPS7,RPS8,RPS15,RPS16,RPS21,RPS28
6_Summary	GO Biological Processes	GO:0010035	response to inorganic substance	-9.46054	-7.25725	18/568	351,513,567,811,857,1398,1471,1938,4512,4519,4540,4541,5660,6188,6415,7001,10399,10628,1933,3320,4538,9349,4535,4537,4831,140823,60,2782,3326	APP,ATP5F1D,B2M,CALR,CAV1,CRK,CST3,EEF2,COX1,CYTB,ND5,ND6,PSAP,RPS3,SELENOW,PRDX2,RACK1,TXNIP,EEF1B2,HSP90AA1,ND4,RPL23,ND1,ND3,NME2,ROMO1,ACTB,GNB1,HSP90AB1
7_Member	GO Biological Processes	GO:0015990	electron transport coupled proton transport	-8.57601	-6.40877	4/5	4512,4519,4538,4540	COX1,CYTB,ND4,ND5
8_Summary	GO Biological Processes	GO:0006122	mitochondrial electron transport, ubiquinol to cytochrome c	-8.13918	-5.98332	5/15	4519,7388,27089,29796,440567	CYTB,UQCRH,UQCRQ,UQCR10,UQCRHL
9_Member	GO Biological Processes	GO:0031396	regulation of protein ubiquitination	-7.05065	-4.91311	10/211	857,3320,3326,6135,6187,6188,6201,6500,7314,9349	CAV1,HSP90AA1,HSP90AB1,RPL11,RPS2,RPS3,RPS7,SKP1,UBB,RPL23
10_Summary	KEGG Pathway	ko04612	Antigen processing and presentation	-7.00414	-4.87019	7/77	567,811,972,1508,3312,3320,3326,6500,6746,6748,1,351,1471,1938,4831,5660,56892,857,4513,4536,7001,93974,140823,2782,2,9349,10628,10399,4519,2778,6271,6188,285051,2752,8338,3020,57142,440093	B2M,CALR,CD74,CTSB,HSPA8,HSP90AA1,HSP90AB1,SKP1,SSR2,SSR4,A1BG,APP,CST3,EEF2,NME2,PSAP,TCIM,CAV1,COX2,ND2,PRDX2,ATP5IF1,ROMO1,GNB1,A2M,RPL23,TXNIP,RACK1,CYTB,GNAS,S100A1,RPS3,STPG4,GLUL,H2AC20,H3-3A,RTN4,H3-5
11_Summary	GO Biological Processes	GO:0043393	regulation of protein binding	-5.99652	-3.89014	9/212	60,351,567,857,1398,3326,6135,7009,10399,972,3312,3320,4904,5660,6188,7178,7314,4946,93974,811,1938,2597,1471,3020,57142	ACTB,APP,B2M,CAV1,CRK,HSP90AB1,RPL11,TMBIM6,RACK1,CD74,HSPA8,HSP90AA1,YBX1,PSAP,RPS3,TPT1,UBB,OAZ1,ATP5IF1,CALR,EEF2,GAPDH,CST3,H3-3A,RTN4
12_Summary	GO Biological Processes	GO:0006417	regulation of translation	-5.65515	-3.56517	12/451	351,811,1938,1974,2597,4904,6134,6169,6188,6191,6203,10399,900,10376,10628,119504	APP,CALR,EEF2,EIF4A2,GAPDH,YBX1,RPL10,RPL38,RPS3,RPS4X,RPS9,RACK1,CCNG1,TUBA1B,TXNIP,ANAPC16
13_Summary	GO Biological Processes	GO:0002253	activation of immune response	-4.8052	-2.75514	14/740	2,60,71,857,1398,1508,3320,3326,6188,6271,6500,7314,7316,57142,900,972,7001,56892,6187,351,3312,4904,7534,7009,5660,2782,119504,10399,10376,1938,3020,9349	A2M,ACTB,ACTG1,CAV1,CRK,CTSB,HSP90AA1,HSP90AB1,RPS3,S100A1,SKP1,UBB,UBC,RTN4,CCNG1,CD74,PRDX2,TCIM,RPS2,APP,HSPA8,YBX1,YWHAZ,TMBIM6,PSAP,GNB1,ANAPC16,RACK1,TUBA1B,EEF2,H3-3A,RPL23
14_Member	GO Biological Processes	GO:2000147	positive regulation of cell motility	-2.60063	-0.850137	9/593	71,351,506,811,857,972,1398,10399,57142	ACTG1,APP,ATP5F1B,CALR,CAV1,CD74,CRK,RACK1,RTN4
15_Summary	GO Biological Processes	GO:0021953	central nervous system neuron differentiation	-4.32498	-2.30878	7/194	567,1398,3320,3326,5660,7314,27089,60,351,515,1471,4512,4538,6271,57142	B2M,CRK,HSP90AA1,HSP90AB1,PSAP,UBB,UQCRQ,ACTB,APP,ATP5PB,CST3,COX1,ND4,S100A1,RTN4
16_Summary	GO Biological Processes	GO:0007596	blood coagulation	-4.30936	-2.29856	9/344	2,60,71,857,2778,2782,3020,7001,7534,10376,4513,1398,3320,3326,1471,1938,4637,6500,811,10399,1508,567,6188,3921,7314	A2M,ACTB,ACTG1,CAV1,GNAS,GNB1,H3-3A,PRDX2,YWHAZ,TUBA1B,COX2,CRK,HSP90AA1,HSP90AB1,CST3,EEF2,MYL6,SKP1,CALR,RACK1,CTSB,B2M,RPS3,RPSA,UBB
17_Summary	GO Biological Processes	GO:0046688	response to copper ion	-4.24585	-2.24624	4/43	351,513,4512,4519,857,4508,567,811,10628,1398,4831,9349	APP,ATP5F1D,COX1,CYTB,CAV1,ATP6,B2M,CALR,TXNIP,CRK,NME2,RPL23
18_Summary	GO Biological Processes	GO:0071157	negative regulation of cell cycle arrest	-3.79205	-1.85277	3/22	811,3326,9349,2752,6135,6500,10628,1471,1938,6209,351,6210	CALR,HSP90AB1,RPL23,GLUL,RPL11,SKP1,TXNIP,CST3,EEF2,RPS15,APP,RPS15A
19_Summary	GO Biological Processes	GO:0007566	embryo implantation	-3.73403	-1.80597	4/58	811,1471,3020,6159,1508,3326,5660,7314	CALR,CST3,H3-3A,RPL29,CTSB,HSP90AB1,PSAP,UBB
20_Summary	GO Biological Processes	GO:0019058	viral life cycle	-3.5566	-1.64378	8/342	857,972,1508,3312,3326,3921,7314,7316,2597,4946,7167	CAV1,CD74,CTSB,HSPA8,HSP90AB1,RPSA,UBB,UBC,GAPDH,OAZ1,TPI1
