# Supplementary material for: A pig BodyMap transcriptome reveals diverse tissue physiologies and evolutionary dynamics of transcription
Source: Nat Commun. 2021 Jun 17;12:3715. doi: 10.1038/s41467-021-23560-8 (PMC8211698; doi:10.1038/s41467-021-23560-8)
Supplement: Supplementary file 12 — Source Data [file 41467_2021_23560_MOESM12_ESM.zip › Source data/Supplementary Figure 11.xlsx]

## Sheet: a
Supplementary Figure 11a
TUCP				LncRNA				circRNA				miRNA
	Dim1	Dim2			Dim1	Dim2			Dim1	Dim2			Dim1	Dim2
ASA_1	6.02558	6.97971		ASA_1	11.352	19.7019		ASA_1	-13.4695	-16.4489		ASA_1	-4.04541	1.86794
ASA_3	9.04058	10.2831		ASA_3	5.63019	24.2783		ASA_3	-13.8228	-19.6948		ASA_3	-6.79864	7.52404
Cerebrum_1	10.1853	36.2474		Cerebrum_1	0.525639	41.0277		Cerebrum_1	-2.80271	-5.62407		Cerebrum_1	7.43292	-0.982883
Cerebrum_2	11.8335	35.8832		Cerebrum_2	2.29401	40.0597		Cerebrum_2	-4.21447	-5.76884		Cerebellum_1	6.93921	-1.52569
Cerebrum_3	11.0051	36.2058		Cerebrum_3	1.28597	40.7035		Cerebrum_3	-3.5783	-5.69845		Cerebellum_3	6.23221	-1.29445
Cerebellum_1	8.73029	34.9747		Cerebellum_1	-1.22437	38.9292		Cerebellum_1	2.69855	-7.23461		Colon_1	-25.5143	10.2226
Cerebellum_2	9.2002	33.4675		Cerebellum_2	-0.282132	37.4209		Cerebellum_2	2.30814	-6.63663		Colon_2	-26.5026	11.2763
Cerebellum_3	8.65258	34.2114		Cerebellum_3	-1.09974	38.1962		Cerebellum_3	3.22757	-6.51984		Colon_3	-25.6254	11.1231
Colon_1	-28.7307	-0.170631		Colon_1	3.95438	-7.74749		Colon_1	-11.2167	6.9482		GAS.L_1	25.9587	-10.7745
Colon_2	-28.1346	-0.097964		Colon_2	3.58636	-8.26025		Colon_2	-12.9916	7.30958		GAS.L_2	22.8512	-2.22914
Colon_3	-28.8089	-1.16005		Colon_3	4.96163	-7.44281		Colon_3	-7.29078	2.68273		GAS.L_3	30.0785	-6.31365
GAS.L_1	29.7044	-10.3488		GAS.L_1	-23.7381	-11.7324		GAS.L_1	15.8556	21.5149		GM_1	26.4412	-9.05942
GAS.L_2	29.1053	-14.22		GAS.L_2	-29.6912	-12.1403		GAS.L_2	20.6584	16.7215		GM_2	22.4807	-7.332
GAS.L_3	24.3423	-18.4451		GAS.L_3	-23.1295	-5.09036		GAS.L_3	19.4596	13.1782		GM_3	28.9431	-5.05194
GM_1	29.272	-9.57317		GM_1	-23.7054	-12.5206		GM_1	16.2748	21.1432		GOM_1	-4.86276	7.61625
GM_2	28.3923	-14.1554		GM_2	-28.8004	-12.048		GM_2	21.7126	18.7486		GOM_3	-5.19845	9.38944
GM_3	25.4055	-17.3071		GM_3	-22.2549	-6.35295		GM_3	20.3621	23.231		ILB_1	-2.72903	2.81828
GOM_1	8.71051	14.5684		GOM_1	9.65038	22.5677		GOM_1	-12.9891	-15.4054		ILB_2	-2.99668	3.97028
GOM_2	3.23842	11.8814		GOM_2	6.70728	16.7336		GOM_2	-19.1071	-14.1594		ILB_3	-6.15128	7.77712
GOM_3	4.45235	13.2802		GOM_3	6.35669	20.7519		GOM_3	-18.9393	-17.3678		Kidney_1	-24.5562	5.8186
ILB_1	9.3353	13.226		ILB_1	11.2511	21.9456		ILB_1	-12.4039	-18.1465		Kidney_2	-24.0866	4.17752
ILB_2	3.14063	8.66278		ILB_2	9.01598	15.862		ILB_2	-16.4056	-14.6562		Kidney_3	-24.3051	4.88754
ILB_3	8.50492	11.0052		ILB_3	6.4393	24.1311		ILB_3	-15.7921	-18.751		LIN_1	17.7811	-8.67107
Kidney_1	-10.8972	1.12216		Kidney_1	17.9932	-5.08057		Kidney_1	-3.36151	12.2556		LIN_2	16.518	-8.62517
Kidney_2	-10.2863	0.563182		Kidney_2	18.8698	-5.28482		Kidney_2	-2.78362	12.4287		Left_Atrium_1	2.27477	-13.1784
Kidney_3	-10.0556	1.41412		Kidney_3	18.1435	-6.14075		Kidney_3	-3.13841	11.3975		Left_Atrium_3	2.31229	-17.8759
LIN_1	23.7471	-7.76387		LIN_1	-19.8086	-16.1294		LIN_1	14.2367	13.2602		Left_Ventricle_1	2.7745	-14.2713
LIN_2	23.9796	-6.96376		LIN_2	-18.8511	-15.3223		LIN_2	13.3855	13.3774		Left_Ventricle_2	2.44632	-15.8732
Left_Atrium_1	-9.67157	-31.0632		Left_Atrium_1	8.78351	-37.5672		Left_Atrium_1	17.9807	-15.2513		Left_Ventricle_3	-0.191596	-14.7769
Left_Atrium_3	-10.1273	-31.9317		Left_Atrium_3	9.44871	-38.775		Left_Atrium_3	19.1305	-16.4852		Liver_1	-17.1108	10.8176
Left_Ventricle_1	-6.5623	-26.2314		Left_Ventricle_1	12.3697	-33.4587		Left_Ventricle_1	20.3422	-11.7989		Liver_2	-15.6942	10.4897
Left_Ventricle_2	-4.09178	-27.3714		Left_Ventricle_2	13.7168	-31.4723		Left_Ventricle_2	23.2875	-12.9271		Liver_3	-16.3391	10.6362
Left_Ventricle_3	-5.18466	-25.1776		Left_Ventricle_3	11.6786	-31.8082		Left_Ventricle_3	22.4431	-12.1822		Lung_1	-8.569	13.9895
Liver_1	-25.9202	15.0481		Liver_1	25.5316	8.75709		Liver_1	-23.6938	10.9854		Lung_2	-7.81538	15.1761
Liver_2	-25.487	15.7717		Liver_2	26.1962	9.22709		Liver_2	-23.0879	10.6858		Lung_3	-8.29281	14.4033
Liver_3	-25.2615	14.7199		Liver_3	24.619	8.83049		Liver_3	-23.2194	11.6778		MAD_1	-6.2215	10.5551
Lung_1	-19.2726	6.22223		Lung_1	8.48788	-0.649453		Lung_1	-14.6576	14.2195		MAD_3	-7.86408	6.59267
Lung_2	-19.1226	6.01483		Lung_2	8.90969	-1.38185		Lung_2	-14.6235	13.5707		MAS_1	19.0594	-8.78724
Lung_3	-18.3003	4.87166		Lung_3	8.1113	-2.53145		Lung_3	-13.8976	11.6276		MAS_2	19.9423	-9.01223
MAD_1	1.8362	10.9765		MAD_1	7.87555	14.2413		MAD_1	-15.8342	-12.8267		Ovary_1	-17.4256	0.640423
MAD_3	5.0714	12.2649		MAD_3	5.43664	20.4177		MAD_3	-19.7997	-16.7814		Ovary_3	-18.4581	0.730782
MAS_1	23.5133	-9.05947		MAS_1	-21.173	-17.1099		MAS_1	15.9226	13.4094		PEIC_1	-20.397	19.3717
MAS_2	19.8477	-19.9441		MAS_2	-34.3212	-14.9271		MAS_2	16.94	13.3581		PK15_1	-20.6039	19.2253
Ovary_1	-18.0429	9.56292		Ovary_1	8.40419	4.24975		Ovary_1	-8.43327	2.30927		PM_1	26.5264	-8.23841
Ovary_2	-18.4929	9.82077		Ovary_2	7.93328	5.45068		Ovary_2	-8.19933	3.00104		PM_2	23.931	-4.46387
Ovary_3	-16.7773	10.7036		Ovary_3	10.2927	6.6759		Ovary_3	-13.0485	6.65864		PM_3	29.8921	-5.25677
PEIC_1	-30.4685	6.93057		PEIC_1	-5.89256	12.3321		PEIC_1	-11.0869	-23.0272		RAD_2	-1.80205	6.1451
PK15_1	-30.6719	6.72335		PK15_1	-5.60157	12.7752		PK15_1	-11.0163	-22.7646		RAD_3	-2.29764	4.8393
PM_1	28.9835	-8.67101		PM_1	-22.6119	-13.0529		PM_1	15.6147	22.5971		RHO_1	21.4606	-8.93994
PM_2	21.0096	-19.1352		PM_2	-33.9755	-16.7146		PM_2	19.6202	14.3615		RHO_2	21.1736	-10.4481
PM_3	26.5589	-15.6803		PM_3	-21.6602	-8.3994		PM_3	19.4342	22.0264		Retina_1	5.04136	-1.54668
RAD_2	3.95212	9.81102		RAD_2	7.25715	17.4439		RAD_2	-17.4611	-14.0292		Right_Atrium_1	3.34091	-13.7738
RAD_3	6.72626	11.2226		RAD_3	4.68016	21.2294		RAD_3	-17.4421	-18.1509		Right_Atrium_3	4.64027	-16.7797
RHO_1	30.5689	-8.94907		RHO_1	-24.996	-13.5093		RHO_1	14.3357	20.731		Right_Ventricle_1	3.33408	-12.1397
RHO_2	30.2534	-14.3348		RHO_2	-30.409	-12.8354		RHO_2	21.0572	17.6588		Right_Ventricle_2	3.02243	-16.2949
Retina_1	-8.32531	-6.43334		Retina_1	0.482182	4.59843		Retina_1	3.23381	-12.2318		Right_Ventricle_3	-0.60816	-14.5278
Retina_2	-8.06479	-6.27135		Retina_2	0.258503	4.13888		Retina_2	3.38919	-12.1113		SOL_1	25.5337	-10.1092
Right_Atrium_1	-8.89557	-30.7463		Right_Atrium_1	8.25668	-37.0719		Right_Atrium_1	17.639	-14.8753		SOL_2	23.8718	-2.51343
Right_Atrium_2	-8.45278	-31.5433		Right_Atrium_2	7.36726	-38.2761		Right_Atrium_2	22.6727	-14.4772		SOL_3	28.5176	-6.16961
Right_Atrium_3	-8.71615	-33.1782		Right_Atrium_3	6.44648	-36.8714		Right_Atrium_3	18.1654	-16.7202		Small_Intestine_1	-24.1047	12.5698
Right_Ventricle_1	-6.94441	-26.6594		Right_Ventricle_1	11.7117	-33.8438		Right_Ventricle_1	19.7616	-11.7806		Small_Intestine_2	-23.4955	11.295
Right_Ventricle_2	-4.6869	-27.5563		Right_Ventricle_2	13.8884	-32.3221		Right_Ventricle_2	22.8223	-13.4451		Small_Intestine_3	-23.3186	11.8763
Right_Ventricle_3	-4.63756	-25.4318		Right_Ventricle_3	10.8945	-31.4252		Right_Ventricle_3	21.3036	-10.6687		Spleen_1	0.147326	14.9454
SOL_1	27.2138	-9.51293		SOL_1	-21.9589	-14.0128		SOL_1	14.3899	17.6146		Spleen_2	-0.0604276	15.6258
SOL_2	21.9839	-20.3286		SOL_2	-32.1217	-14.2972		SOL_2	18.8395	14.2291		Spleen_3	0.449407	14.2856
SOL_3	26.6712	-10.0185		SOL_3	-21.7219	-14.6719		SOL_3	14.3088	17.2293		Stomach_1	-25.1201	13.7685
Small_Intestine_1	-24.6225	3.18838		Small_Intestine_1	1.219	-11.4255		Small_Intestine_1	-11.9924	8.07192		TA_1	23.8069	-9.85708
Small_Intestine_2	-24.0426	2.90953		Small_Intestine_2	0.548511	-10.9149		Small_Intestine_2	-11.6276	9.28043		TA_2	23.5423	-4.27286
Small_Intestine_3	-24.8417	2.05778		Small_Intestine_3	0.191835	-11.9558		Small_Intestine_3	-13.072	9.36853		TA_3	30.7571	-7.30494
Spleen_1	-20.7832	2.45384		Spleen_1	7.19305	0.365459		Spleen_1	-10.8672	13.6996		Testis_1	-13.0741	-9.33771
Spleen_2	-19.7053	2.10541		Spleen_2	5.50027	-1.58899		Spleen_2	-11.0883	11.7765		Testis_2	-13.8598	-9.49422
Spleen_3	-18.8372	2.0436		Spleen_3	5.42753	-2.42877		Spleen_3	-11.8987	12.3587		Testis_3	-13.3563	-10.1489
Stomach_1	-24.969	4.49897		Stomach_1	8.65718	1.26007		Stomach_1	-14.9154	7.0244		ULB_1	-3.35049	1.22594
TA_1	27.7697	-7.82325		TA_1	-24.5656	-14.6323		TA_1	14.6449	19.263		ULB_2	-4.26935	3.95435
TA_2	21.9176	-19.8078		TA_2	-32.9917	-15.5872		TA_2	21.1104	14.8125		ULB_3	-1.02977	4.24678
TA_3	25.8861	-16.587		TA_3	-21.9049	-7.70989		TA_3	20.3083	22.3505		Uterus_1	-21.2138	0.448997
Testis_1	-11.5447	26.2318		Testis_1	16.7955	35.5236		Testis_1	-11.1841	-27.3603		Uterus_2	-19.9172	0.745043
Testis_2	-11.8777	25.4323		Testis_2	15.8336	35.1551		Testis_2	-10.9189	-28.2813		Uterus_3	-20.2217	0.18357
Testis_3	-12.3913	26.1468		Testis_3	16.0565	36.1928		Testis_3	-11.7102	-27.8562
ULB_1	5.27001	8.31453		ULB_1	10.9924	19.1199		ULB_1	-14.0246	-15.5341
ULB_2	3.89624	8.51479		ULB_2	9.45463	16.558		ULB_2	-15.1776	-15.5849
ULB_3	9.62197	11.132		ULB_3	6.87443	25.1456		ULB_3	-14.3925	-19.2505
Uterus_1	-13.396	9.6989		Uterus_1	12.7503	3.496		Uterus_1	-11.175	1.63246
Uterus_2	-12.9456	9.44852		Uterus_2	12.7914	2.81686		Uterus_2	-11.864	1.92303
Uterus_3	-15.5069	10.8353		Uterus_3	11.1492	6.2107		Uterus_3	-13.1601	4.80467

## Sheet: b
Supplementary Figure 11b
Comparison between tissues	PCG	TUCP	LncRNA	circRNA	miRNA
ILB_VS_ULB	1	0.994216	0.994738	0.774628	0.994116
ASA_VS_ULB	0.999802	1	0.999872	0.748386	0.990355
Left_Ventricle_VS_Right_Ventricle	0.998181	0.95507	0.933114	1	0.956706
ILB_VS_ASA	0.998127	0.9887	0.981273	0.714678	1
RAD_VS_ULB	0.995541	0.988197	0.991219	0.790356	0.985957
Left_Atrium_VS_Right_Atrium	0.99545	0.968142	0.957309	0.973065	0.937368
GOM_VS_MAD	0.995022	0.987457	0.99916	0.86263	0.97468
SOL_VS_PM	0.99444	0.934927	0.911997	0.858808	0.947247
ULB_VS_MAD	0.994393	0.978085	0.979211	0.773149	0.968201
SOL_VS_MAS	0.994211	0.929913	0.897456	0.790158	0.942934
RAD_VS_MAD	0.994045	0.976593	0.981627	0.776394	0.957119
SOL_VS_RHO	0.993921	0.923201	0.890963	0.817191	0.936087
SOL_VS_TA	0.993859	0.926013	0.898592	0.85116	0.934283
ILB_VS_RAD	0.993771	0.977883	0.975687	0.758527	0.988002
SOL_VS_GM	0.993625	0.921466	0.883071	0.886218	0.949403
RHO_VS_TA	0.993333	0.922629	0.89299	0.819945	0.930469
RAD_VS_ASA	0.993089	0.981851	0.976274	0.70626	0.977384
ASA_VS_MAD	0.992857	0.97063	0.963353	0.703947	0.968719
GOM_VS_RAD	0.992828	0.98313	1	0.881967	0.964649
GM_VS_TA	0.992518	0.920212	0.885139	0.889628	0.939576
PM_VS_TA	0.992423	0.935729	0.910559	0.859444	0.938931
ILB_VS_MAD	0.992355	0.967282	0.963392	0.737539	0.983252
PM_VS_GM	0.99213	0.925453	0.893312	0.897684	0.94917
GM_VS_RHO	0.990945	0.908098	0.870217	0.859558	0.941033
SOL_VS_GAS-L	0.990754	0.921228	0.888797	0.870446	0.930859
GOM_VS_ULB	0.990526	0.979192	0.991643	0.858706	0.97396
GOM_VS_ASA	0.990511	0.979066	0.985314	0.821436	0.969222
GM_VS_GAS-L	0.989984	0.917301	0.881156	0.899196	0.931434
GOM_VS_ILB	0.989932	0.970212	0.980494	0.827019	0.983011
PM_VS_RHO	0.989693	0.923246	0.89671	0.816235	0.933952
GAS-L_VS_TA	0.989257	0.922425	0.891647	0.86215	0.923863
MAS_VS_TA	0.989198	0.922694	0.891903	0.761497	0.937643
PM_VS_MAS	0.989068	0.928698	0.90205	0.760954	0.940992
PM_VS_GAS-L	0.98845	0.925076	0.897804	0.867024	0.928824
Left_Atrium_VS_Right_Ventricle	0.988292	0.930529	0.907299	0.925643	0.944192
MAS_VS_RHO	0.987797	0.917879	0.87461	0.681978	0.955111
Left_Ventricle_VS_Left_Atrium	0.987464	0.923411	0.912262	0.919332	0.947975
GAS-L_VS_RHO	0.986961	0.91185	0.87787	0.819855	0.912549
LIN_VS_SOL	0.986778	0.916759	0.88123	0.774906	0.93572
GM_VS_MAS	0.986653	0.906137	0.867942	0.791379	0.947994
Right_Atrium_VS_Right_Ventricle	0.98647	0.947367	0.918711	0.952735	0.951903
Left_Ventricle_VS_Right_Atrium	0.985303	0.940519	0.922766	0.944464	0.947179
MAS_VS_GAS-L	0.985189	0.915732	0.879225	0.77246	0.924469
LIN_VS_MAS	0.984507	0.918536	0.884268	0.661367	0.956353
LIN_VS_TA	0.979694	0.901324	0.869479	0.73174	0.915838
LIN_VS_PM	0.978458	0.908162	0.880747	0.732598	0.92363
LIN_VS_GAS-L	0.978193	0.897975	0.860594	0.747448	0.90906
LIN_VS_RHO	0.977971	0.897012	0.857379	0.660848	0.935078
LIN_VS_GM	0.977579	0.885792	0.847792	0.764895	0.933965
Cerebrum_VS_Cerebellum	0.975566	0.953432	0.947017	0.981114	0.980774
Small_Intestine_VS_Colon	0.975383	0.95127	0.933633	0.811507	0.982401
Stomach_VS_Colon	0.966345	0.916413	0.900253	0.642175	0.945672
Left_Ventricle_VS_SOL	0.965814	0.867815	0.845307	0.776444	0.919521
SOL_VS_Right_Ventricle	0.965355	0.866462	0.840527	0.780009	0.92103
Left_Ventricle_VS_MAS	0.964441	0.873845	0.846624	0.732673	0.937589
MAS_VS_Right_Ventricle	0.964217	0.872005	0.839	0.737332	0.92902
Stomach_VS_Small_Intestine	0.963284	0.913334	0.876723	0.705387	0.967316
Left_Atrium_VS_SOL	0.963117	0.860316	0.841215	0.730703	0.916275
SOL_VS_Right_Atrium	0.962797	0.879115	0.856507	0.763585	0.916894
Left_Ventricle_VS_PM	0.961818	0.867075	0.853494	0.742293	0.909437
LIN_VS_Left_Ventricle	0.961411	0.870196	0.843036	0.75626	0.926724
PM_VS_Right_Ventricle	0.961208	0.867563	0.846813	0.749624	0.907482
LIN_VS_Right_Ventricle	0.96076	0.866472	0.834855	0.759264	0.933147
Right_Atrium_VS_MAS	0.960697	0.888559	0.859798	0.721359	0.925931
LIN_VS_Right_Atrium	0.960546	0.887797	0.863233	0.745637	0.923162
Left_Ventricle_VS_TA	0.960161	0.857984	0.83624	0.743859	0.908112
Right_Ventricle_VS_TA	0.95968	0.853576	0.828624	0.746665	0.906284
Left_Ventricle_VS_RHO	0.958987	0.852625	0.829578	0.717481	0.923378
RHO_VS_Right_Ventricle	0.958725	0.853091	0.821916	0.722384	0.915971
Right_Atrium_VS_RHO	0.958638	0.872986	0.849671	0.696407	0.902041
Left_Ventricle_VS_GM	0.958366	0.847041	0.817805	0.759988	0.916136
Right_Atrium_VS_MAD	0.958106	0.908973	0.896055	0.743133	0.922409
GM_VS_Right_Ventricle	0.957743	0.846115	0.811007	0.764818	0.918337
Left_Atrium_VS_TA	0.957591	0.851984	0.829984	0.686921	0.907851
Right_Atrium_VS_TA	0.957443	0.870771	0.848543	0.723782	0.898545
Left_Ventricle_VS_GAS-L	0.95719	0.853372	0.829043	0.754506	0.898828
Left_Atrium_VS_MAS	0.957052	0.852038	0.83431	0.639952	0.929237
GAS-L_VS_Right_Ventricle	0.956949	0.852026	0.823799	0.759741	0.900536
Left_Atrium_VS_PM	0.956421	0.860348	0.847458	0.681396	0.904936
PM_VS_Right_Atrium	0.955911	0.875556	0.860642	0.718939	0.900384
LIN_VS_Left_Atrium	0.955784	0.85402	0.833507	0.671308	0.920411
SOL_VS_MAD	0.955494	0.872714	0.857213	0.696876	0.908941
GOM_VS_Right_Atrium	0.955292	0.91313	0.912194	0.805202	0.921412
Right_Atrium_VS_GM	0.955201	0.860024	0.831001	0.743165	0.911491
Left_Atrium_VS_GM	0.954819	0.837291	0.808884	0.714061	0.917406
Lung_VS_Spleen	0.954608	0.916782	0.92781	0.931937	0.951631
Right_Atrium_VS_GAS-L	0.954363	0.863656	0.842403	0.740368	0.892553
ULB_VS_RHO	0.954238	0.893674	0.88291	0.627159	0.928272
Left_Atrium_VS_GAS-L	0.954102	0.843286	0.823689	0.703478	0.89691
Left_Atrium_VS_RHO	0.953316	0.838153	0.815793	0.620346	0.91414
RAD_VS_Right_Atrium	0.952953	0.903893	0.893189	0.755843	0.931455
Right_Atrium_VS_ULB	0.952482	0.906782	0.898971	0.749022	0.948921
ILB_VS_RHO	0.952038	0.878956	0.865276	0.597978	0.930073
MAD_VS_RHO	0.952023	0.874302	0.853172	0.584291	0.88686
SOL_VS_ULB	0.951907	0.882816	0.86953	0.715813	0.927332
ILB_VS_Right_Atrium	0.951103	0.901128	0.885499	0.721882	0.948272
MAD_VS_TA	0.950994	0.869791	0.857266	0.648449	0.898865
ILB_VS_SOL	0.950473	0.869436	0.856698	0.683046	0.93132
RAD_VS_SOL	0.949394	0.873157	0.855653	0.704142	0.922799
Uterus_VS_Ovary	0.949142	0.885256	0.899272	0.794858	0.977974
GOM_VS_Left_Atrium	0.949124	0.904212	0.906009	0.772256	0.922541
ASA_VS_Right_Atrium	0.948675	0.899947	0.88305	0.7203	0.929177
GOM_VS_RHO	0.948531	0.887692	0.887722	0.696214	0.888583
GOM_VS_Lung	0.94825	0.91003	0.933952	0.883912	0.947909
ULB_VS_TA	0.948014	0.883597	0.869743	0.664297	0.923244
GOM_VS_SOL	0.947693	0.878127	0.877584	0.767806	0.902658
SOL_VS_ASA	0.947483	0.867089	0.846538	0.65885	0.921978
Stomach_VS_Lung	0.947263	0.889392	0.88899	0.762923	0.922104
Left_Atrium_VS_MAD	0.947121	0.886104	0.872528	0.671466	0.912767
GM_VS_MAD	0.947087	0.854888	0.833432	0.688119	0.906609
MAD_VS_Right_Ventricle	0.946819	0.874236	0.849943	0.726303	0.932136
ILB_VS_TA	0.946136	0.86994	0.854708	0.640643	0.925867
Left_Ventricle_VS_MAD	0.945978	0.871594	0.858041	0.725223	0.915865
Left_Atrium_VS_ULB	0.945883	0.895573	0.885881	0.701692	0.944437
ULB_VS_MAS	0.945863	0.887492	0.872218	0.625614	0.942228
RAD_VS_TA	0.945481	0.875126	0.856452	0.652514	0.910756
LIN_VS_ULB	0.945403	0.885617	0.876309	0.651333	0.959331
GAS-L_VS_MAD	0.945008	0.854687	0.839498	0.673108	0.886841
ULB_VS_GM	0.944946	0.870056	0.848504	0.694828	0.926041
PM_VS_MAD	0.944859	0.867425	0.862808	0.646488	0.895798
LIN_VS_MAD	0.944766	0.870092	0.852177	0.605954	0.932753
Lung_VS_Colon	0.944724	0.91827	0.916857	0.852473	0.948095
RAD_VS_RHO	0.944657	0.8714	0.852596	0.582311	0.912427
GOM_VS_Ovary	0.944115	0.89305	0.920947	0.843364	0.93694
ILB_VS_MAS	0.944096	0.872433	0.855309	0.596357	0.94688
ILB_VS_LIN	0.943901	0.874496	0.857282	0.620114	0.957862
GOM_VS_LIN	0.943858	0.892495	0.88551	0.729429	0.928253
GOM_VS_Right_Ventricle	0.943731	0.880738	0.870593	0.783204	0.929132
ULB_VS_GAS-L	0.943719	0.868139	0.856865	0.687609	0.908735
ILB_VS_Left_Atrium	0.943579	0.886899	0.867814	0.666078	0.950572
MAS_VS_MAD	0.943291	0.863928	0.846119	0.566182	0.905644
ILB_VS_GM	0.943255	0.854343	0.833938	0.66507	0.931975
GOM_VS_TA	0.943221	0.876871	0.875994	0.716778	0.894086
ASA_VS_RHO	0.943095	0.86297	0.84227	0.519227	0.905749
GOM_VS_Left_Ventricle	0.943063	0.878878	0.87444	0.779546	0.919059
ASA_VS_TA	0.942596	0.864061	0.842172	0.608214	0.90925
GOM_VS_Spleen	0.942561	0.907127	0.917403	0.842714	0.957011
Ovary_VS_Lung	0.942512	0.882721	0.902473	0.860691	0.939186
PM_VS_ULB	0.942506	0.882261	0.871735	0.662434	0.912589
ILB_VS_GAS-L	0.94243	0.85626	0.843179	0.657407	0.918899
RAD_VS_Right_Ventricle	0.942133	0.86986	0.846359	0.741044	0.937399
GOM_VS_Stomach	0.94212	0.898902	0.900966	0.724339	0.911752
GOM_VS_MAS	0.941828	0.881278	0.880526	0.701435	0.909549
ULB_VS_Right_Ventricle	0.941771	0.877462	0.854331	0.728371	0.94979
RAD_VS_GM	0.941722	0.853984	0.830989	0.692999	0.92292
Lung_VS_MAD	0.941256	0.900856	0.912784	0.818381	0.955776
Left_Ventricle_VS_RAD	0.941236	0.868126	0.853034	0.732408	0.928998
Left_Ventricle_VS_ULB	0.940743	0.87367	0.857655	0.719878	0.933145
ILB_VS_PM	0.94051	0.867221	0.856398	0.634894	0.919012
Spleen_VS_Colon	0.940277	0.926834	0.914776	0.848518	0.952119
ILB_VS_Right_Ventricle	0.94015	0.868853	0.84061	0.703474	0.948099
Left_Atrium_VS_RAD	0.939993	0.875049	0.866551	0.683803	0.933979
GOM_VS_GM	0.939833	0.861055	0.856163	0.747799	0.909216
RAD_VS_PM	0.939718	0.87221	0.86096	0.653926	0.904024
RAD_VS_GAS-L	0.939708	0.855153	0.840033	0.676313	0.898668
ILB_VS_Left_Ventricle	0.939391	0.863764	0.84532	0.698941	0.939433
GOM_VS_GAS-L	0.938964	0.863998	0.860519	0.744012	0.883374
ASA_VS_GM	0.938692	0.847509	0.81525	0.646971	0.92164
GOM_VS_PM	0.938234	0.87489	0.882134	0.719124	0.890083
Stomach_VS_Kidney	0.938228	0.880631	0.871371	0.717709	0.922778
ASA_VS_GAS-L	0.937922	0.849183	0.829374	0.626167	0.900556
Spleen_VS_MAD	0.936748	0.893961	0.895657	0.783526	0.965239
GOM_VS_Colon	0.936723	0.910399	0.914812	0.814609	0.946105
Ovary_VS_MAD	0.93672	0.873349	0.895326	0.763011	0.944335
ASA_VS_Right_Ventricle	0.936674	0.863763	0.831852	0.695355	0.938377
RAD_VS_Lung	0.936604	0.892897	0.91158	0.819905	0.933567
ILB_VS_Ovary	0.936358	0.873134	0.886185	0.740467	0.957642
ASA_VS_PM	0.93609	0.862007	0.846117	0.601242	0.906656
LIN_VS_RAD	0.936003	0.867424	0.848401	0.613385	0.943348
RAD_VS_MAS	0.93596	0.864212	0.845537	0.574107	0.927421
Left_Ventricle_VS_ASA	0.935932	0.860231	0.839131	0.688262	0.925223
ASA_VS_Lung	0.935371	0.890397	0.896495	0.781184	0.956246
Ovary_VS_ULB	0.935275	0.87967	0.898743	0.769542	0.957912
ILB_VS_Lung	0.935209	0.886321	0.896278	0.775641	0.953943
LIN_VS_ASA	0.935151	0.857398	0.836713	0.547431	0.949487
Ovary_VS_RAD	0.934983	0.878143	0.897336	0.77173	0.94506
Left_Atrium_VS_ASA	0.934931	0.874864	0.856098	0.640283	0.931686
GOM_VS_Uterus	0.934745	0.882097	0.897832	0.798377	0.951975
Lung_VS_ULB	0.93435	0.892133	0.909018	0.813318	0.944028
ASA_VS_MAS	0.933377	0.85569	0.831913	0.508481	0.936371
Stomach_VS_ULB	0.933239	0.88843	0.876473	0.606219	0.931701
Ovary_VS_ASA	0.933183	0.868685	0.88396	0.72159	0.949009
Stomach_VS_Spleen	0.933025	0.882488	0.87439	0.772617	0.929468
Uterus_VS_Lung	0.933018	0.880565	0.887337	0.801447	0.956437
RAD_VS_Spleen	0.932209	0.893208	0.896261	0.787305	0.97012
Retina_VS_Cerebellum	0.931597	0.855229	0.855207	0.842413	0.932368
ILB_VS_Stomach	0.93151	0.868608	0.849659	0.569278	0.942403
Colon_VS_MAD	0.931176	0.897352	0.896028	0.72749	0.953094
ILB_VS_Spleen	0.93113	0.890228	0.885266	0.74433	0.973032
Lung_VS_Small_Intestine	0.93054	0.904018	0.89496	0.855709	0.947899
Spleen_VS_ULB	0.930395	0.897794	0.898008	0.775672	0.972961
ASA_VS_Spleen	0.929973	0.891775	0.884623	0.749745	0.968309
Ovary_VS_Right_Atrium	0.929489	0.859451	0.867081	0.763636	0.906749
Uterus_VS_MAD	0.929186	0.865074	0.871448	0.721127	0.949862
Stomach_VS_Right_Atrium	0.928756	0.857732	0.833491	0.691395	0.864823
Uterus_VS_Stomach	0.928502	0.848412	0.846853	0.639268	0.940534
RAD_VS_Colon	0.927986	0.896072	0.8944	0.732544	0.936889
ILB_VS_Colon	0.927069	0.893585	0.88658	0.715719	0.954271
Liver_VS_Kidney	0.926896	0.83436	0.815084	0.755208	0.942129
Uterus_VS_RAD	0.926421	0.86004	0.873411	0.721807	0.953122
Small_Intestine_VS_Kidney	0.926204	0.88917	0.862286	0.787835	0.945093
Uterus_VS_ULB	0.926104	0.866084	0.877808	0.72568	0.954846
ILB_VS_Uterus	0.926103	0.860303	0.863038	0.699803	0.956708
Ovary_VS_Stomach	0.925819	0.848483	0.85914	0.672498	0.91127
Lung_VS_Right_Atrium	0.925674	0.873807	0.875276	0.780443	0.917688
Retina_VS_Cerebrum	0.925158	0.839812	0.82178	0.767851	0.870537
ASA_VS_Colon	0.925125	0.895157	0.88409	0.683457	0.950346
ULB_VS_Colon	0.924933	0.899186	0.898336	0.739646	0.945146
Uterus_VS_Colon	0.924468	0.879827	0.86975	0.765528	0.956337
GOM_VS_Kidney	0.924273	0.883825	0.890951	0.813913	0.936328
Uterus_VS_ASA	0.923822	0.854752	0.860041	0.681229	0.957443
Ovary_VS_Spleen	0.923814	0.869752	0.879991	0.841281	0.959965
Left_Atrium_VS_Ovary	0.923723	0.841194	0.856579	0.721203	0.917263
Spleen_VS_Right_Atrium	0.923672	0.878848	0.863271	0.744561	0.940857
Left_Ventricle_VS_Stomach	0.92367	0.81791	0.799942	0.681128	0.895728
Uterus_VS_Kidney	0.923296	0.855581	0.867753	0.762401	0.961483
Spleen_VS_Small_Intestine	0.923017	0.905645	0.891852	0.85563	0.947646
Ovary_VS_Colon	0.922933	0.873591	0.879404	0.827587	0.942988
Colon_VS_Kidney	0.922759	0.892268	0.870737	0.776565	0.941252
RAD_VS_Kidney	0.922693	0.879076	0.876832	0.754844	0.94066
Stomach_VS_Right_Ventricle	0.922602	0.818685	0.787125	0.692057	0.902056
Stomach_VS_SOL	0.922533	0.810098	0.790904	0.626564	0.880269
Uterus_VS_Right_Atrium	0.921856	0.853076	0.843116	0.731669	0.926488
Ovary_VS_Kidney	0.921115	0.862657	0.870907	0.795813	0.950719
Lung_VS_Kidney	0.920646	0.871406	0.879293	0.834943	0.939142
Left_Ventricle_VS_Ovary	0.920382	0.83401	0.837027	0.736309	0.907941
Ovary_VS_Right_Ventricle	0.920183	0.836481	0.833623	0.744781	0.916631
GOM_VS_Small_Intestine	0.919926	0.89134	0.889953	0.797452	0.947174
MAD_VS_Kidney	0.919099	0.86866	0.871687	0.731242	0.931515
PEIC_VS_PK15	0.918623	0.733364	0.687538	0.43953	0.74971
Stomach_VS_MAD	0.91769	0.83537	0.824146	0.524462	0.920482
Uterus_VS_Left_Atrium	0.917571	0.838461	0.830925	0.68505	0.924351
Spleen_VS_Right_Ventricle	0.917319	0.859846	0.832289	0.732016	0.941624
ILB_VS_Kidney	0.91703	0.870826	0.860072	0.72217	0.945754
Left_Atrium_VS_Lung	0.916811	0.856629	0.861044	0.744543	0.907015
ULB_VS_Kidney	0.916536	0.878169	0.874229	0.753974	0.938967
Left_Ventricle_VS_Spleen	0.916507	0.857815	0.837686	0.725197	0.933854
Lung_VS_Right_Ventricle	0.916273	0.845289	0.840644	0.760217	0.915599
Left_Ventricle_VS_Lung	0.91563	0.845681	0.846408	0.752968	0.906628
Right_Atrium_VS_Kidney	0.915549	0.858808	0.846694	0.740296	0.91923
Ovary_VS_SOL	0.915494	0.825568	0.829498	0.722818	0.901511
Right_Atrium_VS_Colon	0.915113	0.87109	0.857275	0.739691	0.923158
LIN_VS_Lung	0.91506	0.859189	0.84953	0.738307	0.913974
ASA_VS_Kidney	0.914685	0.869685	0.860704	0.71718	0.938723
Left_Ventricle_VS_Uterus	0.914384	0.818224	0.814983	0.708179	0.915911
LIN_VS_Ovary	0.914309	0.834085	0.836376	0.683427	0.918105
Left_Atrium_VS_Spleen	0.914269	0.863125	0.848465	0.711419	0.942533
Stomach_VS_TA	0.913997	0.799898	0.773395	0.585826	0.860923
Uterus_VS_Right_Ventricle	0.913784	0.819296	0.810597	0.712763	0.926192
Small_Intestine_VS_MAD	0.913323	0.876762	0.867876	0.721742	0.948388
SOL_VS_Lung	0.913038	0.84578	0.843028	0.78011	0.895292
Liver_VS_Small_Intestine	0.912964	0.833549	0.801584	0.739213	0.938235
Stomach_VS_GAS-L	0.912815	0.800323	0.769093	0.599341	0.847524
Stomach_VS_PM	0.912773	0.814826	0.795559	0.587367	0.858983
Uterus_VS_Small_Intestine	0.911798	0.866032	0.853588	0.75275	0.952451
ILB_VS_Small_Intestine	0.911471	0.874008	0.860264	0.706429	0.949818
SOL_VS_Spleen	0.911305	0.854813	0.835454	0.76349	0.920607
Ovary_VS_Small_Intestine	0.91127	0.863723	0.861887	0.81148	0.934186
RAD_VS_Small_Intestine	0.910753	0.875853	0.865162	0.724178	0.930988
Uterus_VS_SOL	0.910669	0.809329	0.809917	0.685232	0.904213
Stomach_VS_GM	0.91051	0.784124	0.744639	0.643805	0.884493
Ovary_VS_TA	0.910223	0.817235	0.825956	0.680284	0.884211
LIN_VS_Spleen	0.909584	0.85656	0.838192	0.718081	0.943474
Ovary_VS_RHO	0.909484	0.820194	0.82733	0.641566	0.896716
Ovary_VS_MAS	0.909475	0.827197	0.829647	0.646907	0.902093
RAD_VS_Stomach	0.909338	0.830933	0.821232	0.518206	0.897339
Ovary_VS_GM	0.909259	0.805247	0.811524	0.707737	0.910767
Left_Atrium_VS_Kidney	0.909215	0.841268	0.836869	0.701527	0.910661
LIN_VS_Uterus	0.908842	0.822529	0.812363	0.643635	0.939391
Right_Ventricle_VS_Kidney	0.908828	0.836697	0.817411	0.730212	0.914243
Lung_VS_MAS	0.908795	0.846698	0.845486	0.710739	0.903703
Uterus_VS_Spleen	0.908767	0.858477	0.859496	0.770326	0.956567
Stomach_VS_Liver	0.908542	0.769964	0.731058	0.676254	0.927996
ULB_VS_Small_Intestine	0.908416	0.882265	0.872106	0.731837	0.943058
Ovary_VS_GAS-L	0.90833	0.813491	0.817703	0.702137	0.8815
Spleen_VS_Kidney	0.908192	0.880416	0.865882	0.807346	0.953244
Left_Ventricle_VS_Kidney	0.907889	0.831628	0.821524	0.721042	0.911961
Spleen_VS_MAS	0.907816	0.85826	0.841188	0.698779	0.943425
Left_Ventricle_VS_Colon	0.907781	0.844669	0.829564	0.716358	0.91445
ASA_VS_Small_Intestine	0.907263	0.873892	0.854141	0.690188	0.938044
Left_Atrium_VS_Colon	0.907214	0.853543	0.844319	0.690246	0.91097
Lung_VS_RHO	0.907192	0.845934	0.839231	0.69848	0.883423
Colon_VS_Right_Ventricle	0.90713	0.850606	0.825169	0.726121	0.928865
Ovary_VS_PM	0.906981	0.822258	0.836143	0.677662	0.883021
LIN_VS_Colon	0.906623	0.856109	0.838153	0.659748	0.92081
Stomach_VS_ASA	0.906499	0.837155	0.807333	0.402887	0.897035
GOM_VS_Liver	0.906282	0.81765	0.806601	0.739512	0.946352
PM_VS_Spleen	0.905942	0.853097	0.84299	0.723344	0.903462
SOL_VS_Colon	0.90571	0.845717	0.833798	0.704783	0.900204
Lung_VS_TA	0.905408	0.838446	0.835569	0.720234	0.888147
Uterus_VS_GAS-L	0.905281	0.800005	0.800433	0.664113	0.891467
Uterus_VS_RHO	0.904845	0.804812	0.806549	0.604186	0.90141
Lung_VS_GAS-L	0.904808	0.833544	0.829283	0.749329	0.881554
Uterus_VS_TA	0.904663	0.805069	0.803886	0.643744	0.895872
Spleen_VS_RHO	0.904423	0.847086	0.83307	0.693695	0.920848
Liver_VS_Spleen	0.904243	0.831134	0.808458	0.750175	0.951162
Spleen_VS_TA	0.904221	0.840884	0.830062	0.714043	0.912478
Uterus_VS_MAS	0.903921	0.813019	0.808363	0.611121	0.914566
Lung_VS_PM	0.903879	0.846899	0.850059	0.72653	0.887135
Lung_VS_GM	0.903523	0.826413	0.819985	0.756863	0.894514
Spleen_VS_GM	0.903426	0.834531	0.815333	0.751856	0.918048
Liver_VS_Lung	0.903116	0.814562	0.810379	0.760605	0.940578
Uterus_VS_GM	0.902854	0.797313	0.788431	0.669239	0.913973
Liver_VS_Colon	0.902449	0.832704	0.801143	0.709716	0.932897
Spleen_VS_GAS-L	0.902398	0.844597	0.822094	0.738424	0.907469
SOL_VS_Kidney	0.90215	0.830484	0.818826	0.721418	0.901156
Right_Atrium_VS_Small_Intestine	0.901827	0.866658	0.840986	0.729424	0.923481
Uterus_VS_PM	0.901719	0.81089	0.815614	0.643621	0.891023
PK15_VS_Kidney	0.901333	0.812613	0.818734	0.50625	0.83482
MAS_VS_Colon	0.900926	0.849609	0.833966	0.624376	0.902895
RAD_VS_Liver	0.900863	0.80159	0.773935	0.685495	0.949641
Colon_VS_RHO	0.900761	0.843619	0.833752	0.621642	0.89352
LIN_VS_Kidney	0.89966	0.828885	0.821285	0.674752	0.90482
Liver_VS_MAD	0.89959	0.794497	0.774614	0.669553	0.938791
Colon_VS_TA	0.898581	0.840606	0.828512	0.664694	0.886778
MAS_VS_Kidney	0.89856	0.835545	0.823097	0.664032	0.900415
Liver_VS_ULB	0.898427	0.807728	0.788047	0.681858	0.946884
ILB_VS_Liver	0.898417	0.800705	0.773512	0.663759	0.965787
GAS-L_VS_Colon	0.898414	0.840504	0.822119	0.68753	0.893756
RHO_VS_Kidney	0.897952	0.827826	0.815397	0.642931	0.892937
PM_VS_Colon	0.897472	0.850585	0.838894	0.668004	0.887538
Left_Atrium_VS_Stomach	0.897445	0.787425	0.764312	0.564191	0.868698
TA_VS_Kidney	0.897329	0.817436	0.810188	0.674871	0.891656
GM_VS_Colon	0.897162	0.829337	0.812563	0.694066	0.903781
PM_VS_Kidney	0.896994	0.830668	0.826072	0.68126	0.890086
PK15_VS_Colon	0.896836	0.802605	0.816585	0.430174	0.835174
Small_Intestine_VS_Right_Ventricle	0.896312	0.841898	0.813087	0.713209	0.928298
GAS-L_VS_Kidney	0.895665	0.821007	0.804376	0.702661	0.889765
Left_Ventricle_VS_Small_Intestine	0.895585	0.839874	0.817416	0.706364	0.910375
GM_VS_Kidney	0.895211	0.812618	0.796019	0.702708	0.907218
Ovary_VS_Liver	0.894861	0.79211	0.78956	0.727459	0.936249
Left_Atrium_VS_Small_Intestine	0.894238	0.841844	0.824786	0.683555	0.908563
Liver_VS_Right_Atrium	0.893789	0.796045	0.766009	0.687358	0.929761
LIN_VS_Stomach	0.892526	0.780922	0.732781	0.41925	0.870251
ASA_VS_Liver	0.892442	0.784713	0.7518	0.641137	0.955718
LIN_VS_Small_Intestine	0.891531	0.847006	0.816381	0.660009	0.908774
Ovary_VS_PK15	0.891518	0.769326	0.804818	0.464057	0.768827
SOL_VS_Small_Intestine	0.890651	0.834389	0.81674	0.706879	0.890939
Liver_VS_Right_Ventricle	0.890596	0.771406	0.736111	0.679644	0.924347
Small_Intestine_VS_PK15	0.890487	0.794667	0.794505	0.475699	0.832652
Stomach_VS_MAS	0.889876	0.764388	0.738803	0.367074	0.844885
PEIC_VS_Kidney	0.889281	0.789199	0.803101	0.561401	0.856678
Left_Ventricle_VS_Liver	0.88892	0.771801	0.744198	0.671964	0.922983
Uterus_VS_PK15	0.888879	0.769491	0.789441	0.439832	0.826509
PEIC_VS_Colon	0.88811	0.801751	0.810498	0.477643	0.856613
MAS_VS_Small_Intestine	0.88784	0.833548	0.816586	0.632034	0.892937
PEIC_VS_Ovary	0.887517	0.764353	0.798087	0.509038	0.788637
Small_Intestine_VS_RHO	0.887023	0.826428	0.809085	0.631888	0.880163
GOM_VS_PK15	0.886635	0.791707	0.828535	0.503888	0.760001
Lung_VS_PK15	0.886406	0.790819	0.817269	0.5371	0.816622
Stomach_VS_RHO	0.886029	0.745039	0.719033	0.419795	0.839131
Small_Intestine_VS_TA	0.88489	0.823314	0.810287	0.663844	0.879924
GAS-L_VS_Small_Intestine	0.884333	0.824495	0.804199	0.685907	0.881012
PM_VS_Small_Intestine	0.884141	0.836384	0.821837	0.667218	0.875615
Uterus_VS_Liver	0.883234	0.778293	0.766698	0.680382	0.935844
GM_VS_Small_Intestine	0.883026	0.817136	0.794497	0.697273	0.889621
PEIC_VS_Small_Intestine	0.882615	0.786226	0.787308	0.524698	0.861991
SOL_VS_Liver	0.88244	0.764339	0.741059	0.662861	0.914257
Left_Atrium_VS_Cerebellum	0.882346	0.823317	0.828956	0.795175	0.87675
ULB_VS_PK15	0.882337	0.782301	0.802511	0.390433	0.831544
Left_Atrium_VS_Liver	0.882047	0.759848	0.732066	0.645158	0.924774
PEIC_VS_Lung	0.881775	0.784115	0.8173	0.595428	0.83308
GOM_VS_PEIC	0.881527	0.791447	0.820053	0.537829	0.782813
Spleen_VS_PK15	0.881293	0.787316	0.809965	0.559248	0.839755
PEIC_VS_Uterus	0.881115	0.754322	0.772335	0.485973	0.843266
ILB_VS_PK15	0.88038	0.764188	0.774862	0.368905	0.836894
PEIC_VS_Spleen	0.88028	0.788822	0.811527	0.605527	0.857557
Stomach_VS_Cerebellum	0.879451	0.83316	0.842228	0.782819	0.839137
Liver_VS_MAS	0.878301	0.762394	0.731371	0.589094	0.919076
Cerebellum_VS_Right_Atrium	0.878116	0.823659	0.828581	0.797189	0.877585
Liver_VS_PM	0.878043	0.766664	0.746278	0.630471	0.899878
PEIC_VS_ULB	0.878003	0.782629	0.796702	0.42461	0.852747
Liver_VS_GAS-L	0.877357	0.756135	0.733937	0.646817	0.896941
Liver_VS_TA	0.877225	0.7472	0.72632	0.629771	0.907039
Ovary_VS_Cerebellum	0.875914	0.831023	0.852255	0.781378	0.903503
ILB_VS_PEIC	0.875831	0.765661	0.769568	0.404619	0.85512
Liver_VS_RHO	0.875829	0.745326	0.71811	0.602769	0.907091
LIN_VS_Liver	0.875521	0.755531	0.718131	0.61861	0.933088
SOL_VS_PK15	0.875359	0.721981	0.731952	0.420374	0.784882
Right_Atrium_VS_PK15	0.874831	0.752693	0.76387	0.529425	0.735431
Liver_VS_GM	0.874301	0.740828	0.709623	0.656041	0.913243
Left_Ventricle_VS_Cerebellum	0.873793	0.801938	0.802227	0.782654	0.882342
Cerebellum_VS_Right_Ventricle	0.873605	0.801854	0.799562	0.789213	0.894088
Left_Ventricle_VS_PK15	0.873547	0.722922	0.734426	0.524233	0.799609
Left_Atrium_VS_Cerebrum	0.872813	0.807515	0.796065	0.682299	0.845831
PEIC_VS_SOL	0.871525	0.717608	0.727039	0.446142	0.801142
Cerebrum_VS_Right_Atrium	0.871499	0.811044	0.79795	0.714223	0.851509
PEIC_VS_Right_Atrium	0.871248	0.753918	0.757887	0.570826	0.758781
Ovary_VS_Cerebrum	0.871236	0.820331	0.829189	0.678771	0.873377
PEIC_VS_Left_Ventricle	0.871037	0.723162	0.729601	0.555851	0.814673
GOM_VS_Cerebellum	0.871003	0.838944	0.862466	0.795655	0.895644
Stomach_VS_Cerebrum	0.870718	0.820085	0.812309	0.640279	0.734941
GAS-L_VS_PK15	0.870617	0.725527	0.723906	0.405229	0.768262
PK15_VS_Right_Ventricle	0.870434	0.714971	0.721188	0.529282	0.796168
Cerebellum_VS_MAD	0.870307	0.824615	0.84289	0.75748	0.894575
Cerebellum_VS_ULB	0.870042	0.836535	0.847726	0.746249	0.920061
PK15_VS_TA	0.869888	0.71113	0.716059	0.399205	0.783127
PM_VS_PK15	0.869728	0.731096	0.744314	0.398749	0.776321
RAD_VS_Cerebellum	0.869223	0.835541	0.846158	0.781614	0.895144
Uterus_VS_Cerebellum	0.869166	0.823897	0.835636	0.757859	0.921541
PEIC_VS_GAS-L	0.868668	0.722351	0.721598	0.428307	0.786959
SOL_VS_Cerebellum	0.868317	0.799116	0.802703	0.739706	0.862803
PEIC_VS_Right_Ventricle	0.868236	0.722894	0.715185	0.564738	0.809766
ILB_VS_Cerebellum	0.867218	0.827572	0.830646	0.719156	0.912367
PEIC_VS_PM	0.867189	0.72975	0.741568	0.422782	0.790476
Cerebellum_VS_MAS	0.867179	0.818815	0.812587	0.733704	0.883523
GM_VS_PK15	0.867163	0.697329	0.689127	0.454285	0.791425
PEIC_VS_TA	0.867125	0.709151	0.715087	0.41805	0.789323
LIN_VS_Cerebellum	0.865501	0.805658	0.803193	0.739174	0.896667
Cerebellum_VS_GAS-L	0.865384	0.796882	0.796259	0.725461	0.843405
Cerebellum_VS_TA	0.86521	0.797438	0.797796	0.708151	0.855998
PM_VS_Cerebellum	0.865108	0.808745	0.814003	0.702739	0.849395
PEIC_VS_GM	0.86464	0.696505	0.688128	0.47239	0.80974
Cerebellum_VS_RHO	0.864324	0.800799	0.803376	0.706573	0.85975
ASA_VS_Cerebellum	0.864173	0.827227	0.835567	0.74269	0.887438
Left_Ventricle_VS_Cerebrum	0.863923	0.780516	0.76767	0.69055	0.882052
Cerebrum_VS_Right_Ventricle	0.863836	0.782366	0.762545	0.692273	0.886813
Cerebellum_VS_GM	0.863761	0.788471	0.783599	0.725215	0.867143
Uterus_VS_Cerebrum	0.862617	0.815938	0.814297	0.670433	0.920118
GOM_VS_Cerebrum	0.862294	0.814698	0.829848	0.70426	0.874847
Liver_VS_PK15	0.862081	0.696131	0.670722	0.503617	0.814909
Cerebrum_VS_MAD	0.861491	0.799829	0.808381	0.647655	0.867904
Cerebrum_VS_ULB	0.861014	0.821693	0.818607	0.654882	0.92201
RAD_VS_Cerebrum	0.860351	0.815164	0.813615	0.663364	0.869423
Cerebellum_VS_Kidney	0.859892	0.834475	0.830429	0.768893	0.89277
Ovary_VS_Retina	0.858344	0.755284	0.774207	0.731633	0.866042
ILB_VS_Cerebrum	0.857678	0.812085	0.802206	0.635459	0.914541
SOL_VS_Cerebrum	0.857153	0.766943	0.763675	0.624815	0.856422
PEIC_VS_Liver	0.856628	0.685411	0.670215	0.531136	0.845973
Cerebellum_VS_Spleen	0.856397	0.845145	0.844898	0.755183	0.916367
Retina_VS_Right_Atrium	0.855511	0.749882	0.738327	0.716438	0.828312
LIN_VS_Cerebrum	0.855098	0.784007	0.769915	0.607127	0.871973
Cerebellum_VS_PK15	0.855065	0.767008	0.808094	0.65847	0.734371
Cerebrum_VS_MAS	0.854999	0.78513	0.775097	0.593606	0.861688
ASA_VS_Cerebrum	0.854682	0.813254	0.802402	0.633045	0.859609
Cerebrum_VS_GAS-L	0.853421	0.766994	0.759259	0.608866	0.828547
Cerebrum_VS_RHO	0.852244	0.773681	0.767962	0.578413	0.835101
Left_Ventricle_VS_Retina	0.852187	0.718218	0.71342	0.715254	0.87044
Cerebrum_VS_TA	0.852092	0.770115	0.753261	0.599297	0.851356
Cerebrum_VS_PM	0.851693	0.775008	0.769479	0.591037	0.843918
Cerebrum_VS_Kidney	0.851074	0.81491	0.802123	0.657045	0.890234
Cerebrum_VS_GM	0.851031	0.762016	0.743499	0.612402	0.865899
Retina_VS_Right_Ventricle	0.850837	0.716787	0.703045	0.712749	0.873688
Uterus_VS_Retina	0.85017	0.74775	0.751206	0.700844	0.910798
Lung_VS_Cerebellum	0.84838	0.817144	0.841557	0.771486	0.880103
PEIC_VS_Cerebellum	0.846707	0.771368	0.797093	0.697159	0.738522
Retina_VS_SOL	0.846562	0.70577	0.702548	0.69979	0.849197
Cerebrum_VS_Spleen	0.846233	0.827638	0.808806	0.644234	0.917291
Cerebellum_VS_Colon	0.846052	0.830931	0.831407	0.758599	0.882535
GOM_VS_Retina	0.844303	0.764219	0.773302	0.747222	0.85502
Retina_VS_Kidney	0.84339	0.75889	0.754794	0.727836	0.888641
Retina_VS_GAS-L	0.842747	0.698568	0.693258	0.687712	0.821242
PK15_VS_MAD	0.842214	0.69119	0.723852	0.242122	0.752923
Retina_VS_TA	0.841927	0.698074	0.688711	0.673441	0.833565
Cerebrum_VS_PK15	0.841917	0.744629	0.763889	0.537012	0.549839
Left_Atrium_VS_Retina	0.841472	0.717375	0.697861	0.654274	0.832973
Retina_VS_ULB	0.840919	0.750618	0.748044	0.692815	0.886106
Lung_VS_Cerebrum	0.840635	0.797856	0.80472	0.667367	0.881242
RAD_VS_PK15	0.840289	0.692515	0.723081	0.232392	0.762777
Retina_VS_PM	0.839981	0.709971	0.709751	0.663523	0.829993
Cerebellum_VS_Small_Intestine	0.839021	0.824316	0.817523	0.741837	0.883239
Retina_VS_GM	0.838801	0.692251	0.669222	0.692651	0.850254
ILB_VS_Retina	0.837517	0.739194	0.722672	0.64648	0.894429
ASA_VS_PK15	0.837269	0.691852	0.700707	0.115824	0.75437
Cerebrum_VS_Colon	0.836363	0.808695	0.798603	0.649725	0.878065
PEIC_VS_MAD	0.835525	0.693864	0.717234	0.252836	0.794507
PEIC_VS_RAD	0.833676	0.692127	0.71817	0.25403	0.783788
PEIC_VS_Cerebrum	0.832645	0.744294	0.746524	0.546804	0.561684
Testis_VS_PEIC	0.832573	0.607532	0.61005	0.384142	0.718553
PEIC_VS_ASA	0.830535	0.688534	0.691742	0.144787	0.794964
Retina_VS_Spleen	0.83049	0.752352	0.764093	0.733106	0.911152
Cerebrum_VS_Small_Intestine	0.829447	0.806441	0.781724	0.629852	0.889537
Testis_VS_PK15	0.829401	0.589524	0.617323	0.356354	0.677745
Retina_VS_MAD	0.828515	0.71174	0.718032	0.652595	0.845997
MAS_VS_PK15	0.826855	0.650612	0.665625	0.131023	0.730569
Left_Atrium_VS_PK15	0.826781	0.644265	0.667622	0.34567	0.732616
Retina_VS_MAS	0.826279	0.687108	0.673493	0.618735	0.833966
LIN_VS_PK15	0.826023	0.636825	0.644155	0.167975	0.725921
Retina_VS_Lung	0.824921	0.739445	0.760646	0.741896	0.882571
PK15_VS_RHO	0.824317	0.624058	0.634462	0.175743	0.72367
LIN_VS_Retina	0.824134	0.678002	0.659235	0.629527	0.835098
RAD_VS_Retina	0.823649	0.718604	0.712969	0.672036	0.834735
Liver_VS_Cerebellum	0.823608	0.755735	0.744625	0.701497	0.887301
Retina_VS_Colon	0.823495	0.744912	0.744158	0.710751	0.876276
PEIC_VS_MAS	0.822943	0.645686	0.656344	0.135955	0.758755
Retina_VS_RHO	0.821868	0.664566	0.655	0.607213	0.806579
PEIC_VS_Left_Atrium	0.821543	0.645985	0.658386	0.389015	0.765189
Retina_VS_Small_Intestine	0.820424	0.745584	0.73637	0.695145	0.893972
PEIC_VS_LIN	0.820109	0.630538	0.634436	0.194523	0.7468
Testis_VS_Ovary	0.819321	0.509062	0.546667	0.525095	0.780132
PEIC_VS_RHO	0.819244	0.625713	0.629127	0.182388	0.751047
Retina_VS_ASA	0.814573	0.708696	0.683263	0.632517	0.826585
Liver_VS_Cerebrum	0.81148	0.731032	0.70511	0.604524	0.887471
Testis_VS_Stomach	0.810892	0.566475	0.591597	0.386359	0.759314
Stomach_VS_Retina	0.807652	0.676191	0.639033	0.609253	0.728199
Testis_VS_Uterus	0.801425	0.48013	0.516416	0.504155	0.791926
Retina_VS_Liver	0.797885	0.657315	0.636694	0.669485	0.874922
Retina_VS_PK15	0.793357	0.602878	0.613639	0.436562	0.571658
GOM_VS_Testis	0.792569	0.484064	0.522931	0.517397	0.762862
Testis_VS_Lung	0.79218	0.476398	0.526019	0.546996	0.781466
Testis_VS_RAD	0.789302	0.47993	0.513428	0.424261	0.752663
Testis_VS_MAD	0.789178	0.473029	0.511711	0.419006	0.766372
Testis_VS_Right_Atrium	0.788885	0.469633	0.501625	0.517575	0.740467
Testis_VS_ULB	0.788787	0.477892	0.511937	0.468616	0.779587
Testis_VS_ILB	0.787909	0.471915	0.505241	0.456628	0.771269
Testis_VS_Left_Atrium	0.787413	0.461864	0.496569	0.441554	0.753355
Testis_VS_ASA	0.78593	0.468889	0.50354	0.411528	0.76467
Testis_VS_Spleen	0.785635	0.499329	0.546006	0.528765	0.774656
Testis_VS_Left_Ventricle	0.785344	0.462857	0.491452	0.489935	0.747299
Testis_VS_Right_Ventricle	0.784246	0.452192	0.48725	0.49433	0.75439
PEIC_VS_Retina	0.781179	0.597157	0.594656	0.491701	0.594323
Testis_VS_Kidney	0.780743	0.469616	0.516454	0.518567	0.777
Testis_VS_SOL	0.779481	0.456479	0.49084	0.454767	0.745414
Testis_VS_MAS	0.777314	0.470564	0.5035	0.374866	0.725018
Testis_VS_Cerebellum	0.777092	0.483731	0.522476	0.586249	0.741023
Testis_VS_TA	0.776163	0.445896	0.476842	0.427657	0.741944
Testis_VS_GAS-L	0.77597	0.462466	0.491867	0.436832	0.732358
Testis_VS_LIN	0.775647	0.464019	0.48979	0.395393	0.746946
Testis_VS_PM	0.77563	0.4492	0.489074	0.426554	0.735073
Testis_VS_RHO	0.775235	0.448824	0.487707	0.352245	0.718943
Testis_VS_GM	0.77431	0.439742	0.469138	0.447886	0.744758
Testis_VS_Colon	0.773806	0.486781	0.519591	0.506427	0.76455
Testis_VS_Retina	0.773444	0.46385	0.498957	0.552529	0.734604
Stomach_VS_PK15	0.771379	0.498089	0.489321	0.38869	0.564879
Testis_VS_Cerebrum	0.769865	0.468846	0.494531	0.498486	0.748138
Testis_VS_Small_Intestine	0.769135	0.493116	0.519949	0.51073	0.76365
Testis_VS_Liver	0.756407	0.461152	0.469596	0.476425	0.75994
PEIC_VS_Stomach	0.75159	0.484061	0.462152	0.459458	0.617288
