# Supplementary material for: A pig BodyMap transcriptome reveals diverse tissue physiologies and evolutionary dynamics of transcription
Source: Nat Commun. 2021 Jun 17;12:3715. doi: 10.1038/s41467-021-23560-8 (PMC8211698; doi:10.1038/s41467-021-23560-8)
Supplement: Supplementary file 12 — Source Data [file 41467_2021_23560_MOESM12_ESM.zip › Source data/Supplementary Figure 12.xlsx]

## Sheet: a
Supplementary Figure 12a
Upper panel: PCG
	Retina_1	Retina_2	Cerebellum_2	Cerebellum_1	Cerebellum_3	Cerebrum_2	Cerebrum_1	Cerebrum_3	Liver_3	Liver_1	Liver_2	Stomach_1	Colon_3	Colon_1	Colon_2	Small_Intestine_2	Small_Intestine_1	Small_Intestine_3	Testis_1	Testis_2	Testis_3	Left_Ventricle_3	Right_Ventricle_3	Left_Ventricle_1	Right_Ventricle_1	Left_Ventricle_2	Right_Ventricle_2	Left_Atrium_3	Right_Atrium_2	Right_Atrium_3	Left_Atrium_1	Right_Atrium_1	LIN_1	LIN_2	MAS_1	MAS_2	PM_2	SOL_2	RHO_2	TA_2	RHO_1	TA_1	SOL_1	SOL_3	GAS.L_1	GM_1	PM_1	GAS.L_3	GM_3
Retina_1	1	0.99371	0.825153	0.832287	0.829742	0.805855	0.830109	0.822191	0.620448	0.622101	0.624772	0.715077	0.680689	0.682791	0.677854	0.670281	0.67255	0.667417	0.604154	0.593372	0.57862	0.733984	0.733607	0.731355	0.731805	0.730585	0.729658	0.745797	0.730058	0.734696	0.740638	0.734282	0.714384	0.716526	0.704811	0.71357	0.706763	0.716732	0.706173	0.71066	0.702035	0.705855	0.708747	0.709597	0.703551	0.704594	0.701548	0.703681	0.706317
Retina_2	0.99371	1	0.81819	0.826419	0.823326	0.802126	0.827919	0.819714	0.611856	0.612129	0.613687	0.705495	0.667207	0.668587	0.663738	0.657356	0.661044	0.656162	0.59302	0.583415	0.568597	0.724305	0.723778	0.72025	0.721627	0.719744	0.718687	0.736156	0.718707	0.724131	0.728901	0.723038	0.703904	0.706328	0.695007	0.7018	0.694351	0.70572	0.696743	0.699556	0.693649	0.696396	0.699201	0.699751	0.694132	0.695687	0.693152	0.6915	0.695303
Cerebellum_2	0.825153	0.81819	1	0.991002	0.990129	0.945953	0.941859	0.943445	0.61715	0.624466	0.638658	0.721515	0.71984	0.716965	0.714605	0.686859	0.690005	0.679265	0.626897	0.603146	0.591786	0.746209	0.75199	0.752623	0.745576	0.754294	0.754442	0.765546	0.769599	0.773391	0.776793	0.768328	0.741496	0.737085	0.726979	0.748009	0.746941	0.744265	0.725005	0.744008	0.716674	0.724975	0.725239	0.727694	0.718878	0.719082	0.712064	0.732015	0.72302
Cerebellum_1	0.832287	0.826419	0.991002	1	0.99207	0.939146	0.944095	0.940541	0.626244	0.633337	0.643882	0.725396	0.717482	0.716514	0.712532	0.690111	0.69222	0.683402	0.624505	0.603437	0.591904	0.746759	0.751801	0.754188	0.749029	0.752096	0.752656	0.763387	0.764805	0.767759	0.775201	0.76708	0.740865	0.735361	0.727652	0.744202	0.743548	0.741151	0.723591	0.740915	0.717738	0.726023	0.727212	0.72974	0.721779	0.721518	0.715777	0.730305	0.72404
Cerebellum_3	0.829742	0.823326	0.990129	0.99207	1	0.935302	0.937198	0.940665	0.618889	0.622619	0.635517	0.718448	0.71505	0.710562	0.706424	0.682959	0.685144	0.679482	0.623975	0.605622	0.593318	0.743879	0.750318	0.74829	0.741945	0.747925	0.748274	0.761376	0.75999	0.766978	0.769966	0.760142	0.734984	0.731143	0.721895	0.741437	0.740437	0.738089	0.720009	0.73796	0.711596	0.719053	0.72093	0.723559	0.71551	0.715121	0.708702	0.728729	0.722571
Cerebrum_2	0.805855	0.802126	0.945953	0.939146	0.935302	1	0.984556	0.986897	0.600816	0.60309	0.618648	0.701475	0.693312	0.68915	0.689697	0.660857	0.665028	0.654846	0.611063	0.585811	0.575463	0.723424	0.728908	0.728033	0.721652	0.732373	0.733636	0.743398	0.75079	0.751555	0.752753	0.745962	0.717207	0.712587	0.699395	0.720017	0.720958	0.717748	0.697453	0.716395	0.692479	0.698492	0.6995	0.702352	0.691491	0.692718	0.686134	0.705801	0.695693
Cerebrum_1	0.830109	0.827919	0.941859	0.944095	0.937198	0.984556	1	0.990989	0.625035	0.629884	0.639138	0.725569	0.712636	0.711834	0.707221	0.687068	0.689424	0.681787	0.616242	0.594083	0.582032	0.745175	0.749021	0.751239	0.746653	0.749606	0.749537	0.761825	0.763504	0.765639	0.771902	0.767526	0.737857	0.733597	0.72198	0.7364	0.732097	0.734556	0.716656	0.731488	0.716663	0.721849	0.724071	0.726253	0.716931	0.717281	0.711733	0.723651	0.717012
Cerebrum_3	0.822191	0.819714	0.943445	0.940541	0.940665	0.986897	0.990989	1	0.614652	0.616399	0.628345	0.713675	0.706754	0.702842	0.697568	0.674345	0.678496	0.672931	0.61595	0.594467	0.582214	0.740975	0.746632	0.743899	0.737487	0.745255	0.744731	0.75761	0.758559	0.765735	0.765071	0.759487	0.73245	0.728834	0.715262	0.733364	0.729398	0.731271	0.711843	0.72816	0.709405	0.71392	0.716144	0.718211	0.708046	0.709419	0.70293	0.72124	0.713292
Liver_3	0.620448	0.611856	0.61715	0.626244	0.618889	0.600816	0.625035	0.614652	1	0.988762	0.986209	0.754936	0.740705	0.740507	0.741426	0.775812	0.773107	0.780199	0.550939	0.519176	0.508616	0.71762	0.719822	0.721472	0.725502	0.720769	0.727048	0.716535	0.727062	0.720207	0.724444	0.741764	0.706998	0.711154	0.698638	0.706326	0.702428	0.704678	0.695161	0.701557	0.702122	0.70511	0.702539	0.707569	0.695687	0.699106	0.696573	0.696021	0.688537
Liver_1	0.622101	0.612129	0.624466	0.633337	0.622619	0.60309	0.629884	0.616399	0.988762	1	0.99	0.757658	0.745109	0.749059	0.748163	0.780257	0.777949	0.780351	0.554735	0.522725	0.511987	0.722005	0.72377	0.730034	0.733639	0.727643	0.732939	0.720561	0.733428	0.725935	0.733031	0.750299	0.713873	0.716507	0.706738	0.713893	0.708857	0.710891	0.70163	0.707884	0.709248	0.713556	0.710504	0.715042	0.703885	0.70682	0.703974	0.701188	0.692831
Liver_2	0.624772	0.613687	0.638658	0.643882	0.635517	0.618648	0.639138	0.628345	0.986209	0.99	1	0.763503	0.758218	0.759428	0.762426	0.790602	0.784849	0.788258	0.563462	0.528387	0.518503	0.724585	0.726951	0.731764	0.733829	0.733378	0.739268	0.72455	0.742692	0.733248	0.736761	0.754148	0.717037	0.720953	0.708355	0.720562	0.716761	0.717331	0.706301	0.71436	0.709948	0.715546	0.710944	0.715744	0.704062	0.707194	0.70385	0.705239	0.695089
Stomach_1	0.715077	0.705495	0.721515	0.725396	0.718448	0.701475	0.725569	0.713675	0.754936	0.757658	0.763503	1	0.893455	0.895372	0.894582	0.886837	0.899736	0.890312	0.637877	0.591042	0.584337	0.806398	0.809121	0.816448	0.81394	0.812499	0.814146	0.814246	0.826293	0.819145	0.823926	0.831657	0.812144	0.811234	0.795454	0.800538	0.794561	0.802381	0.789426	0.793096	0.795638	0.801371	0.80093	0.803386	0.790866	0.790273	0.787988	0.788878	0.777882
Colon_3	0.680689	0.667207	0.71984	0.717482	0.71505	0.693312	0.712636	0.706754	0.740705	0.745109	0.758218	0.893455	1	0.988677	0.988745	0.930555	0.927896	0.926269	0.637643	0.582627	0.578278	0.788569	0.796344	0.804392	0.796796	0.801911	0.802608	0.80118	0.826662	0.82067	0.818981	0.8323	0.805402	0.802311	0.782898	0.794721	0.78734	0.792102	0.775153	0.783597	0.781885	0.789727	0.786682	0.789518	0.775594	0.774872	0.77052	0.782151	0.761864
Colon_1	0.682791	0.668587	0.716965	0.716514	0.710562	0.68915	0.711834	0.702842	0.740507	0.749059	0.759428	0.895372	0.988677	1	0.989118	0.934265	0.93215	0.925771	0.639765	0.587082	0.582122	0.785362	0.791131	0.803439	0.796579	0.799747	0.800147	0.794522	0.820809	0.812228	0.814815	0.827503	0.802522	0.799341	0.780606	0.791322	0.784619	0.789593	0.772309	0.780524	0.778748	0.788185	0.785577	0.788441	0.774749	0.774361	0.770321	0.779577	0.761049
Colon_2	0.677854	0.663738	0.714605	0.712532	0.706424	0.689697	0.707221	0.697568	0.741426	0.748163	0.762426	0.894582	0.988745	0.989118	1	0.937064	0.928112	0.92358	0.63883	0.583326	0.579264	0.786392	0.791086	0.802497	0.796647	0.802401	0.803465	0.797624	0.827624	0.813579	0.814716	0.828826	0.801573	0.799778	0.77965	0.791889	0.78733	0.790558	0.774334	0.781797	0.778862	0.787911	0.784898	0.788379	0.774554	0.773243	0.770031	0.780761	0.76142
Small_Intestine_2	0.670281	0.657356	0.686859	0.690111	0.682959	0.660857	0.687068	0.674345	0.775812	0.780257	0.790602	0.886837	0.930555	0.934265	0.937064	1	0.986654	0.988839	0.616648	0.571055	0.56526	0.761977	0.765947	0.777412	0.774923	0.773676	0.776691	0.767942	0.791447	0.77918	0.784216	0.799025	0.76987	0.771003	0.751178	0.763166	0.755315	0.759211	0.746271	0.750982	0.747994	0.757293	0.75595	0.75965	0.747214	0.746005	0.743623	0.749348	0.735503
Small_Intestine_1	0.67255	0.661044	0.690005	0.69222	0.685144	0.665028	0.689424	0.678496	0.773107	0.777949	0.784849	0.899736	0.927896	0.93215	0.928112	0.986654	1	0.989224	0.616036	0.568517	0.563151	0.763764	0.768908	0.778856	0.775491	0.774415	0.777132	0.773683	0.793104	0.786373	0.78965	0.802332	0.773316	0.772581	0.754343	0.764338	0.755547	0.761494	0.749267	0.753325	0.752869	0.760865	0.758738	0.761481	0.748964	0.748301	0.74488	0.750317	0.735649
Small_Intestine_3	0.667417	0.656162	0.679265	0.683402	0.679482	0.654846	0.681787	0.672931	0.780199	0.780351	0.788258	0.890312	0.926269	0.925771	0.92358	0.988839	0.989224	1	0.609566	0.565	0.559209	0.758238	0.763855	0.771254	0.768378	0.7663	0.769549	0.764063	0.782572	0.776263	0.778347	0.792144	0.763674	0.765566	0.745493	0.756472	0.747265	0.752343	0.740279	0.744497	0.743316	0.75131	0.749804	0.753356	0.740773	0.740154	0.737613	0.743628	0.730418
Testis_1	0.604154	0.59302	0.626897	0.624505	0.623975	0.611063	0.616242	0.61595	0.550939	0.554735	0.563462	0.637877	0.637643	0.639765	0.63883	0.616648	0.616036	0.609566	1	0.977958	0.981117	0.630493	0.637045	0.638781	0.633123	0.639001	0.638433	0.645937	0.656031	0.658282	0.655424	0.654402	0.634804	0.625889	0.620659	0.632741	0.629575	0.631715	0.618829	0.629392	0.617873	0.624736	0.621169	0.622227	0.615245	0.615493	0.610567	0.621736	0.612769
Testis_2	0.593372	0.583415	0.603146	0.603437	0.605622	0.585811	0.594083	0.594467	0.519176	0.522725	0.528387	0.591042	0.582627	0.587082	0.583326	0.571055	0.568517	0.565	0.977958	1	0.98934	0.597411	0.601868	0.600315	0.596669	0.600627	0.599214	0.607565	0.606661	0.611652	0.611097	0.606061	0.588129	0.5842	0.579692	0.593075	0.58929	0.590372	0.579843	0.590255	0.575113	0.580765	0.579876	0.581537	0.576547	0.577407	0.572728	0.583188	0.580664
Testis_3	0.57862	0.568597	0.591786	0.591904	0.593318	0.575463	0.582032	0.582214	0.508616	0.511987	0.518503	0.584337	0.578278	0.582122	0.579264	0.56526	0.563151	0.559209	0.981117	0.98934	1	0.584723	0.590061	0.589539	0.585813	0.589316	0.588243	0.595771	0.597965	0.602117	0.601285	0.5968	0.579395	0.573555	0.570139	0.582314	0.579863	0.580112	0.569943	0.580805	0.56557	0.572347	0.570132	0.571637	0.567246	0.567248	0.562976	0.572612	0.569135
Left_Ventricle_3	0.733984	0.724305	0.746209	0.746759	0.743879	0.723424	0.745175	0.740975	0.71762	0.722005	0.724585	0.806398	0.788569	0.785362	0.786392	0.761977	0.763764	0.758238	0.630493	0.597411	0.584723	1	0.995155	0.990578	0.990501	0.99075	0.989795	0.971334	0.962053	0.963067	0.964777	0.960876	0.924214	0.915841	0.918661	0.922158	0.916535	0.920822	0.910648	0.914772	0.904556	0.911118	0.922022	0.922585	0.906734	0.910338	0.911328	0.910484	0.904329
Right_Ventricle_3	0.733607	0.723778	0.75199	0.751801	0.750318	0.728908	0.749021	0.746632	0.719822	0.72377	0.726951	0.809121	0.796344	0.791131	0.791086	0.765947	0.768908	0.763855	0.637045	0.601868	0.590061	0.995155	1	0.989752	0.989276	0.988057	0.990553	0.974048	0.966413	0.969945	0.969645	0.965552	0.927093	0.91814	0.920426	0.925001	0.918548	0.922519	0.91198	0.916683	0.906753	0.91271	0.922894	0.923397	0.907474	0.911035	0.910839	0.911512	0.903261
Left_Ventricle_1	0.731355	0.72025	0.752623	0.754188	0.74829	0.728033	0.751239	0.743899	0.721472	0.730034	0.731764	0.816448	0.804392	0.803439	0.802497	0.777412	0.778856	0.771254	0.638781	0.600315	0.589539	0.990578	0.989752	1	0.996854	0.99093	0.990606	0.96685	0.965641	0.963528	0.973256	0.970164	0.92885	0.916741	0.921017	0.924038	0.917275	0.920655	0.907928	0.913944	0.903939	0.913321	0.924131	0.924022	0.908028	0.910428	0.911821	0.906081	0.898438
Right_Ventricle_1	0.731805	0.721627	0.745576	0.749029	0.741945	0.721652	0.746653	0.737487	0.725502	0.733639	0.733829	0.81394	0.796796	0.796579	0.796647	0.774923	0.775491	0.768378	0.633123	0.596669	0.585813	0.990501	0.989276	0.996854	1	0.989339	0.990466	0.966147	0.962854	0.958983	0.970445	0.967455	0.924732	0.913931	0.918385	0.919625	0.913902	0.917023	0.905633	0.91015	0.901553	0.910689	0.922299	0.922492	0.907018	0.909316	0.911581	0.90226	0.896621
Left_Ventricle_2	0.730585	0.719744	0.754294	0.752096	0.747925	0.732373	0.749606	0.745255	0.720769	0.727643	0.733378	0.812499	0.801911	0.799747	0.802401	0.773676	0.774415	0.7663	0.639001	0.600627	0.589316	0.99075	0.988057	0.99093	0.989339	1	0.994033	0.966377	0.969126	0.96431	0.967351	0.964975	0.924641	0.916343	0.91652	0.924449	0.919049	0.921867	0.909776	0.915619	0.901528	0.909683	0.919639	0.919739	0.903163	0.906877	0.907335	0.907324	0.89854
Right_Ventricle_2	0.729658	0.718687	0.754442	0.752656	0.748274	0.733636	0.749537	0.744731	0.727048	0.732939	0.739268	0.814146	0.802608	0.800147	0.803465	0.776691	0.777132	0.769549	0.638433	0.599214	0.588243	0.989795	0.990553	0.990606	0.990466	0.994033	1	0.970502	0.973812	0.967337	0.971469	0.968502	0.925903	0.918543	0.917773	0.926002	0.920837	0.923215	0.911293	0.916988	0.903167	0.911437	0.920607	0.92122	0.904879	0.908359	0.908276	0.90778	0.898961
Left_Atrium_3	0.745797	0.736156	0.765546	0.763387	0.761376	0.743398	0.761825	0.75761	0.716535	0.720561	0.72455	0.814246	0.80118	0.794522	0.797624	0.767942	0.773683	0.764063	0.645937	0.607565	0.595771	0.971334	0.974048	0.96685	0.966147	0.966377	0.970502	1	0.981439	0.985568	0.987656	0.978103	0.919288	0.912567	0.90937	0.914585	0.907441	0.913861	0.905242	0.908534	0.903212	0.905589	0.912318	0.912637	0.898714	0.900832	0.897715	0.904517	0.893564
Right_Atrium_2	0.730058	0.718707	0.769599	0.764805	0.75999	0.75079	0.763504	0.758559	0.727062	0.733428	0.742692	0.826293	0.826662	0.820809	0.827624	0.791447	0.793104	0.782572	0.656031	0.606661	0.597965	0.962053	0.966413	0.965641	0.962854	0.969126	0.973812	0.981439	1	0.989001	0.98358	0.988162	0.922392	0.912781	0.909288	0.918493	0.91372	0.917227	0.904215	0.911589	0.903207	0.907758	0.911401	0.912887	0.896325	0.899642	0.895707	0.904504	0.887245
Right_Atrium_3	0.734696	0.724131	0.773391	0.767759	0.766978	0.751555	0.765639	0.765735	0.720207	0.725935	0.733248	0.819145	0.82067	0.812228	0.813579	0.77918	0.786373	0.776263	0.658282	0.611652	0.602117	0.963067	0.969945	0.963528	0.958983	0.96431	0.967337	0.985568	0.989001	1	0.983764	0.986066	0.923063	0.911635	0.910194	0.918413	0.910878	0.916651	0.904633	0.910787	0.904185	0.907767	0.91158	0.911365	0.895964	0.899443	0.894627	0.906353	0.88934
Left_Atrium_1	0.740638	0.728901	0.776793	0.775201	0.769966	0.752753	0.771902	0.765071	0.724444	0.733031	0.736761	0.823926	0.818981	0.814815	0.814716	0.784216	0.78965	0.778347	0.655424	0.611097	0.601285	0.964777	0.969645	0.973256	0.970445	0.967351	0.971469	0.987656	0.98358	0.983764	1	0.988371	0.924608	0.91417	0.913752	0.919356	0.910696	0.915036	0.902562	0.910829	0.903288	0.909772	0.915032	0.915352	0.901356	0.90223	0.899348	0.902332	0.888887
Right_Atrium_1	0.734282	0.723038	0.768328	0.76708	0.760142	0.745962	0.767526	0.759487	0.741764	0.750299	0.754148	0.831657	0.8323	0.827503	0.828826	0.799025	0.802332	0.792144	0.654402	0.606061	0.5968	0.960876	0.965552	0.970164	0.967455	0.964975	0.968502	0.978103	0.988162	0.986066	0.988371	1	0.925462	0.914137	0.911503	0.915773	0.907198	0.912657	0.899721	0.907318	0.904811	0.909583	0.914093	0.914858	0.898746	0.901368	0.897572	0.901251	0.884865
LIN_1	0.714384	0.703904	0.741496	0.740865	0.734984	0.717207	0.737857	0.73245	0.706998	0.713873	0.717037	0.812144	0.805402	0.802522	0.801573	0.76987	0.773316	0.763674	0.634804	0.588129	0.579395	0.924214	0.927093	0.92885	0.924732	0.924641	0.925903	0.919288	0.922392	0.923063	0.924608	0.925462	1	0.982907	0.981938	0.977753	0.968802	0.976185	0.96792	0.968601	0.966734	0.972413	0.98109	0.979623	0.968698	0.969289	0.968345	0.964884	0.955182
LIN_2	0.716526	0.706328	0.737085	0.735361	0.731143	0.712587	0.733597	0.728834	0.711154	0.716507	0.720953	0.811234	0.802311	0.799341	0.799778	0.771003	0.772581	0.765566	0.625889	0.5842	0.573555	0.915841	0.91814	0.916741	0.913931	0.916343	0.918543	0.912567	0.912781	0.911635	0.91417	0.914137	0.982907	1	0.965895	0.970257	0.958042	0.966572	0.958808	0.958217	0.954475	0.958801	0.967404	0.966821	0.95587	0.958131	0.955255	0.952443	0.943918
MAS_1	0.704811	0.695007	0.726979	0.727652	0.721895	0.699395	0.72198	0.715262	0.698638	0.706738	0.708355	0.795454	0.782898	0.780606	0.77965	0.751178	0.754343	0.745493	0.620659	0.579692	0.570139	0.918661	0.920426	0.921017	0.918385	0.91652	0.917773	0.90937	0.909288	0.910194	0.913752	0.911503	0.981938	0.965895	1	0.988947	0.977867	0.982634	0.980971	0.980446	0.977651	0.98414	0.988605	0.987677	0.984155	0.98271	0.983047	0.973326	0.967914
MAS_2	0.71357	0.7018	0.748009	0.744202	0.741437	0.720017	0.7364	0.733364	0.706326	0.713893	0.720562	0.800538	0.794721	0.791322	0.791889	0.763166	0.764338	0.756472	0.632741	0.593075	0.582314	0.922158	0.925001	0.924038	0.919625	0.924449	0.926002	0.914585	0.918493	0.918413	0.919356	0.915773	0.977753	0.970257	0.988947	1	0.984402	0.987094	0.980438	0.982953	0.968502	0.976651	0.982271	0.981837	0.974971	0.975037	0.973999	0.972223	0.963887
PM_2	0.706763	0.694351	0.746941	0.743548	0.740437	0.720958	0.732097	0.729398	0.702428	0.708857	0.716761	0.794561	0.78734	0.784619	0.78733	0.755315	0.755547	0.747265	0.629575	0.58929	0.579863	0.916535	0.918548	0.917275	0.913902	0.919049	0.920837	0.907441	0.91372	0.910878	0.910696	0.907198	0.968802	0.958042	0.977867	0.984402	1	0.991004	0.984258	0.988883	0.971051	0.978835	0.982359	0.983562	0.978938	0.980994	0.981514	0.97635	0.973557
SOL_2	0.716732	0.70572	0.744265	0.741151	0.738089	0.717748	0.734556	0.731271	0.704678	0.710891	0.717331	0.802381	0.792102	0.789593	0.790558	0.759211	0.761494	0.752343	0.631715	0.590372	0.580112	0.920822	0.922519	0.920655	0.917023	0.921867	0.923215	0.913861	0.917227	0.916651	0.915036	0.912657	0.976185	0.966572	0.982634	0.987094	0.991004	1	0.988238	0.988318	0.978809	0.983538	0.988986	0.989275	0.983714	0.984996	0.983392	0.979858	0.975818
RHO_2	0.706173	0.696743	0.725005	0.723591	0.720009	0.697453	0.716656	0.711843	0.695161	0.70163	0.706301	0.789426	0.775153	0.772309	0.774334	0.746271	0.749267	0.740279	0.618829	0.579843	0.569943	0.910648	0.91198	0.907928	0.905633	0.909776	0.911293	0.905242	0.904215	0.904633	0.902562	0.899721	0.96792	0.958808	0.980971	0.980438	0.984258	0.988238	1	0.990079	0.985249	0.9875	0.985382	0.984739	0.986555	0.986752	0.984704	0.980198	0.978979
TA_2	0.71066	0.699556	0.744008	0.740915	0.73796	0.716395	0.731488	0.72816	0.701557	0.707884	0.71436	0.793096	0.783597	0.780524	0.781797	0.750982	0.753325	0.744497	0.629392	0.590255	0.580805	0.914772	0.916683	0.913944	0.91015	0.915619	0.916988	0.908534	0.911589	0.910787	0.910829	0.907318	0.968601	0.958217	0.980446	0.982953	0.988883	0.988318	0.990079	1	0.981371	0.988343	0.983068	0.984196	0.98402	0.985026	0.981858	0.980678	0.976666
RHO_1	0.702035	0.693649	0.716674	0.717738	0.711596	0.692479	0.716663	0.709405	0.702122	0.709248	0.709948	0.795638	0.781885	0.778748	0.778862	0.747994	0.752869	0.743316	0.617873	0.575113	0.56557	0.904556	0.906753	0.903939	0.901553	0.901528	0.903167	0.903212	0.903207	0.904185	0.903288	0.904811	0.966734	0.954475	0.977651	0.968502	0.971051	0.978809	0.985249	0.981371	1	0.991522	0.984784	0.985881	0.986991	0.98975	0.984528	0.974438	0.971231
TA_1	0.705855	0.696396	0.724975	0.726023	0.719053	0.698492	0.721849	0.71392	0.70511	0.713556	0.715546	0.801371	0.789727	0.788185	0.787911	0.757293	0.760865	0.75131	0.624736	0.580765	0.572347	0.911118	0.91271	0.913321	0.910689	0.909683	0.911437	0.905589	0.907758	0.907767	0.909772	0.909583	0.972413	0.958801	0.98414	0.976651	0.978835	0.983538	0.9875	0.988343	0.991522	1	0.98901	0.989075	0.990222	0.991152	0.98955	0.975632	0.971719
SOL_1	0.708747	0.699201	0.725239	0.727212	0.72093	0.6995	0.724071	0.716144	0.702539	0.710504	0.710944	0.80093	0.786682	0.785577	0.784898	0.75595	0.758738	0.749804	0.621169	0.579876	0.570132	0.922022	0.922894	0.924131	0.922299	0.919639	0.920607	0.912318	0.911401	0.91158	0.915032	0.914093	0.98109	0.967404	0.988605	0.982271	0.982359	0.988986	0.985382	0.983068	0.984784	0.98901	1	0.997029	0.990908	0.991473	0.991111	0.97791	0.975251
SOL_3	0.709597	0.699751	0.727694	0.72974	0.723559	0.702352	0.726253	0.718211	0.707569	0.715042	0.715744	0.803386	0.789518	0.788441	0.788379	0.75965	0.761481	0.753356	0.622227	0.581537	0.571637	0.922585	0.923397	0.924022	0.922492	0.919739	0.92122	0.912637	0.912887	0.911365	0.915352	0.914858	0.979623	0.966821	0.987677	0.981837	0.983562	0.989275	0.984739	0.984196	0.985881	0.989075	0.997029	1	0.990886	0.99176	0.990788	0.979744	0.976291
GAS.L_1	0.703551	0.694132	0.718878	0.721779	0.71551	0.691491	0.716931	0.708046	0.695687	0.703885	0.704062	0.790866	0.775594	0.774749	0.774554	0.747214	0.748964	0.740773	0.615245	0.576547	0.567246	0.906734	0.907474	0.908028	0.907018	0.903163	0.904879	0.898714	0.896325	0.895964	0.901356	0.898746	0.968698	0.95587	0.984155	0.974971	0.978938	0.983714	0.986555	0.98402	0.986991	0.990222	0.990908	0.990886	1	0.993963	0.992382	0.979757	0.981843
GM_1	0.704594	0.695687	0.719082	0.721518	0.715121	0.692718	0.717281	0.709419	0.699106	0.70682	0.707194	0.790273	0.774872	0.774361	0.773243	0.746005	0.748301	0.740154	0.615493	0.577407	0.567248	0.910338	0.911035	0.910428	0.909316	0.906877	0.908359	0.900832	0.899642	0.899443	0.90223	0.901368	0.969289	0.958131	0.98271	0.975037	0.980994	0.984996	0.986752	0.985026	0.98975	0.991152	0.991473	0.99176	0.993963	1	0.99402	0.977801	0.97948
PM_1	0.701548	0.693152	0.712064	0.715777	0.708702	0.686134	0.711733	0.70293	0.696573	0.703974	0.70385	0.787988	0.77052	0.770321	0.770031	0.743623	0.74488	0.737613	0.610567	0.572728	0.562976	0.911328	0.910839	0.911821	0.911581	0.907335	0.908276	0.897715	0.895707	0.894627	0.899348	0.897572	0.968345	0.955255	0.983047	0.973999	0.981514	0.983392	0.984704	0.981858	0.984528	0.98955	0.991111	0.990788	0.992382	0.99402	1	0.972694	0.976684
GAS.L_3	0.703681	0.6915	0.732015	0.730305	0.728729	0.705801	0.723651	0.72124	0.696021	0.701188	0.705239	0.788878	0.782151	0.779577	0.780761	0.749348	0.750317	0.743628	0.621736	0.583188	0.572612	0.910484	0.911512	0.906081	0.90226	0.907324	0.90778	0.904517	0.904504	0.906353	0.902332	0.901251	0.964884	0.952443	0.973326	0.972223	0.97635	0.979858	0.980198	0.980678	0.974438	0.975632	0.97791	0.979744	0.979757	0.977801	0.972694	1	0.990145
GM_3	0.706317	0.695303	0.72302	0.72404	0.722571	0.695693	0.717012	0.713292	0.688537	0.692831	0.695089	0.777882	0.761864	0.761049	0.76142	0.735503	0.735649	0.730418	0.612769	0.580664	0.569135	0.904329	0.903261	0.898438	0.896621	0.89854	0.898961	0.893564	0.887245	0.88934	0.888887	0.884865	0.955182	0.943918	0.967914	0.963887	0.973557	0.975818	0.978979	0.976666	0.971231	0.971719	0.975251	0.976291	0.981843	0.97948	0.976684	0.990145	1
PM_3	0.706436	0.696444	0.720037	0.722267	0.719679	0.691143	0.713883	0.70853	0.691733	0.696914	0.698346	0.778523	0.759506	0.757723	0.758146	0.734817	0.734911	0.729925	0.60925	0.578316	0.566596	0.914043	0.912588	0.908237	0.907904	0.9065	0.90697	0.899215	0.890671	0.892604	0.893655	0.889041	0.961563	0.951407	0.97565	0.971798	0.981381	0.981103	0.983511	0.979971	0.972539	0.976067	0.982992	0.983448	0.984594	0.984211	0.985931	0.981908	0.988686
TA_3	0.709267	0.69988	0.718311	0.719498	0.716742	0.687977	0.712481	0.707237	0.692153	0.697509	0.699115	0.779656	0.760895	0.759158	0.758031	0.734318	0.736042	0.730125	0.612299	0.579661	0.568363	0.90836	0.907071	0.902411	0.900782	0.901196	0.901461	0.897639	0.888819	0.892886	0.892559	0.888338	0.960086	0.949831	0.976415	0.97051	0.976017	0.979681	0.987336	0.984925	0.980138	0.983804	0.981507	0.981127	0.986819	0.986151	0.984731	0.983553	0.989462
GAS.L_2	0.704039	0.694589	0.719031	0.718793	0.714575	0.691705	0.712985	0.706991	0.690161	0.696401	0.699456	0.7834	0.765972	0.764684	0.766216	0.739164	0.740538	0.732506	0.61062	0.574537	0.563967	0.908149	0.907794	0.904402	0.903302	0.905737	0.906599	0.89845	0.89612	0.894576	0.895215	0.89321	0.965523	0.965313	0.976453	0.974048	0.979954	0.983848	0.986959	0.983667	0.975769	0.978899	0.982467	0.982126	0.984956	0.984134	0.981774	0.979256	0.979123
GM_2	0.708549	0.699614	0.720358	0.720525	0.715947	0.694366	0.717765	0.711351	0.702539	0.707991	0.711122	0.79153	0.774907	0.773603	0.775236	0.747756	0.748863	0.741805	0.615756	0.577443	0.567055	0.908558	0.908928	0.905022	0.903603	0.905955	0.90804	0.901622	0.901727	0.899469	0.898884	0.898222	0.962872	0.955519	0.975664	0.972674	0.981263	0.986292	0.98983	0.985587	0.986198	0.984763	0.983848	0.984647	0.987976	0.989961	0.986311	0.981271	0.983441
Spleen_1	0.691805	0.678025	0.706896	0.715759	0.705469	0.682245	0.714813	0.697551	0.735255	0.746326	0.755885	0.839837	0.870176	0.87528	0.880239	0.856327	0.831699	0.835756	0.64601	0.589649	0.585261	0.784207	0.789484	0.805755	0.802723	0.79679	0.798651	0.790736	0.823647	0.807566	0.812868	0.831022	0.798199	0.792007	0.779622	0.785186	0.779212	0.782645	0.766835	0.771324	0.774623	0.785547	0.785063	0.787198	0.775449	0.772097	0.772627	0.771466	0.758156
Spleen_2	0.686356	0.670211	0.728978	0.731145	0.723272	0.707795	0.724382	0.712578	0.733289	0.742662	0.76052	0.837814	0.875046	0.876314	0.887067	0.853819	0.830197	0.831643	0.656985	0.594926	0.592549	0.788071	0.794745	0.808287	0.803052	0.805938	0.809044	0.797673	0.837696	0.8199	0.820629	0.835936	0.802659	0.796428	0.782173	0.795341	0.793646	0.791677	0.773333	0.782432	0.775728	0.788195	0.785726	0.788392	0.775415	0.772621	0.771729	0.7795	0.762542
Spleen_3	0.691588	0.676289	0.731374	0.734608	0.730465	0.708333	0.729758	0.721134	0.73625	0.743007	0.75849	0.837738	0.878471	0.875427	0.880954	0.850223	0.830035	0.835313	0.656989	0.597278	0.594185	0.799514	0.808337	0.818689	0.812296	0.813305	0.815658	0.808662	0.843261	0.832811	0.830958	0.84567	0.811175	0.803857	0.790794	0.802897	0.79829	0.798948	0.78037	0.78938	0.784776	0.795775	0.793925	0.796297	0.783351	0.780952	0.779119	0.788382	0.771232
Lung_3	0.690639	0.674595	0.728454	0.727698	0.724281	0.702723	0.723641	0.717124	0.747353	0.754327	0.766428	0.868793	0.894754	0.894473	0.895446	0.864425	0.852669	0.854456	0.676488	0.61746	0.613672	0.799879	0.809107	0.81798	0.811394	0.813253	0.815366	0.812553	0.842333	0.835518	0.834709	0.85025	0.817859	0.815106	0.794635	0.805797	0.799289	0.802645	0.784391	0.793601	0.791481	0.800658	0.798001	0.800484	0.785858	0.783738	0.779557	0.793561	0.773347
Lung_1	0.683959	0.667916	0.72338	0.72381	0.715405	0.700332	0.72176	0.711335	0.747527	0.758265	0.769348	0.863469	0.88354	0.882636	0.885656	0.853613	0.846099	0.842353	0.668985	0.60635	0.603077	0.800244	0.808529	0.820722	0.81425	0.81525	0.817046	0.813418	0.84546	0.83642	0.83747	0.855614	0.821663	0.816642	0.797787	0.806517	0.79965	0.803879	0.786896	0.794339	0.796291	0.803727	0.801807	0.803816	0.788401	0.786384	0.781596	0.793806	0.772386
Lung_2	0.686594	0.670149	0.728328	0.725742	0.719605	0.707478	0.724768	0.716482	0.749513	0.756812	0.772481	0.866485	0.884266	0.883843	0.890254	0.857542	0.847833	0.845702	0.670031	0.6086	0.604752	0.801372	0.808778	0.819057	0.81285	0.817696	0.82027	0.81431	0.848429	0.835686	0.835849	0.853198	0.819172	0.818984	0.794667	0.80842	0.802779	0.806172	0.787931	0.796209	0.793132	0.800972	0.798861	0.801597	0.785671	0.783752	0.779236	0.794735	0.773452
RAD_2	0.710214	0.695106	0.770545	0.762217	0.760076	0.751507	0.755617	0.754816	0.754835	0.759084	0.774837	0.842241	0.864342	0.855601	0.862512	0.818645	0.819456	0.809518	0.675104	0.613767	0.607269	0.849084	0.859058	0.858445	0.848817	0.86104	0.867247	0.871293	0.900729	0.89348	0.884804	0.895118	0.869538	0.863568	0.848653	0.86693	0.863873	0.867665	0.851785	0.866538	0.867443	0.865447	0.852187	0.857984	0.840535	0.844106	0.830586	0.856348	0.827868
ILB_2	0.71512	0.701304	0.761803	0.754846	0.753268	0.741708	0.751567	0.750561	0.756736	0.760655	0.774027	0.838651	0.851971	0.845847	0.850573	0.813777	0.813677	0.805613	0.670465	0.616129	0.607013	0.852367	0.860506	0.858735	0.850171	0.860641	0.865888	0.870279	0.895028	0.888606	0.878169	0.888257	0.874235	0.8704	0.856751	0.873827	0.867956	0.875557	0.861948	0.873182	0.879125	0.87242	0.860828	0.867469	0.849561	0.856241	0.840964	0.865031	0.838374
ULB_2	0.708094	0.69442	0.764701	0.75598	0.754143	0.746735	0.75013	0.750334	0.752439	0.75643	0.771857	0.834653	0.850802	0.843371	0.849454	0.809315	0.812045	0.800986	0.672516	0.613323	0.606181	0.843504	0.852914	0.851075	0.841999	0.854779	0.860519	0.864328	0.892054	0.88648	0.873656	0.883342	0.86698	0.860654	0.848303	0.866187	0.862395	0.868022	0.853287	0.866212	0.869668	0.864137	0.851643	0.857576	0.839459	0.846647	0.83117	0.855078	0.827237
ULB_3	0.698166	0.68466	0.761101	0.750587	0.751358	0.742991	0.742392	0.746648	0.729665	0.732557	0.747587	0.827933	0.847855	0.836658	0.840429	0.793912	0.802491	0.790409	0.672993	0.609103	0.603741	0.836492	0.848382	0.844091	0.83289	0.846389	0.851927	0.860339	0.885559	0.887147	0.870334	0.878207	0.864436	0.854564	0.843372	0.85983	0.856782	0.862795	0.84691	0.859993	0.864675	0.859598	0.846483	0.851122	0.832959	0.839808	0.824088	0.850093	0.820512
ASA_3	0.698444	0.6855	0.754503	0.744253	0.745146	0.735935	0.738203	0.742029	0.731272	0.733196	0.748051	0.82979	0.850354	0.838467	0.841448	0.795465	0.803976	0.792572	0.671971	0.607455	0.60218	0.83344	0.845386	0.841212	0.829833	0.842838	0.848202	0.858581	0.8826	0.885195	0.867808	0.876872	0.864788	0.856285	0.841937	0.857562	0.853216	0.86108	0.846836	0.857618	0.865177	0.860029	0.845949	0.849674	0.832303	0.838938	0.823613	0.847431	0.817985
ILB_3	0.705831	0.692655	0.76168	0.752655	0.753167	0.741272	0.746666	0.749716	0.74518	0.7477	0.761966	0.838157	0.860701	0.850294	0.852088	0.814616	0.821492	0.812142	0.674689	0.613279	0.607093	0.841423	0.852729	0.849621	0.83876	0.850204	0.855356	0.863743	0.887397	0.889287	0.873955	0.88325	0.868787	0.860431	0.847916	0.864082	0.858973	0.86609	0.851707	0.863529	0.869815	0.864899	0.851328	0.855803	0.838635	0.845142	0.830121	0.853288	0.824788
ULB_1	0.703951	0.689676	0.759058	0.753344	0.75005	0.739737	0.747177	0.745044	0.74355	0.749186	0.760632	0.834657	0.847773	0.83998	0.843577	0.79992	0.804056	0.792543	0.669303	0.610116	0.602851	0.847025	0.856408	0.855472	0.845723	0.854846	0.860181	0.867912	0.891621	0.888198	0.879077	0.888302	0.877109	0.8668	0.859072	0.87028	0.867465	0.873192	0.860624	0.872772	0.883989	0.876394	0.863127	0.869363	0.851882	0.85803	0.842578	0.86444	0.837389
ASA_1	0.702785	0.688145	0.758843	0.752924	0.749798	0.740071	0.746933	0.744906	0.743956	0.749285	0.762058	0.837514	0.855839	0.848725	0.851005	0.807925	0.811554	0.799919	0.672192	0.611954	0.605453	0.838362	0.848775	0.849759	0.839556	0.848537	0.854262	0.861078	0.88744	0.882844	0.874613	0.884911	0.867618	0.859959	0.844664	0.859384	0.855299	0.86154	0.846787	0.859607	0.868301	0.863337	0.850085	0.855721	0.837492	0.843781	0.82785	0.849887	0.821315
ILB_1	0.694031	0.677953	0.762932	0.754762	0.751228	0.744535	0.745567	0.745099	0.733103	0.740328	0.75495	0.827333	0.850441	0.843629	0.847343	0.800273	0.803579	0.790173	0.671415	0.610186	0.604011	0.836324	0.846594	0.847989	0.836829	0.848991	0.853663	0.857936	0.887982	0.883229	0.873013	0.883515	0.869142	0.858104	0.847165	0.863574	0.861207	0.863844	0.84763	0.862635	0.867875	0.863364	0.851039	0.857026	0.83812	0.844385	0.828719	0.854076	0.823849
GOM_1	0.700515	0.684744	0.769423	0.760701	0.758055	0.751017	0.751089	0.750972	0.736026	0.742863	0.758577	0.838306	0.86239	0.853758	0.856993	0.809283	0.813934	0.799954	0.677384	0.613536	0.608125	0.837425	0.848775	0.850529	0.839061	0.850583	0.855627	0.86066	0.890828	0.886894	0.879362	0.888734	0.863078	0.853224	0.839382	0.855601	0.854416	0.856695	0.838992	0.854171	0.856689	0.855256	0.842694	0.847796	0.828851	0.83423	0.820641	0.843113	0.812845
GOM_2	0.719053	0.704803	0.767436	0.760872	0.758396	0.744649	0.756725	0.752948	0.765086	0.771168	0.785557	0.855021	0.874238	0.867434	0.872806	0.838848	0.836528	0.828811	0.676126	0.617589	0.610093	0.851793	0.860682	0.862309	0.853843	0.862323	0.868071	0.871597	0.899151	0.891017	0.886515	0.896557	0.867908	0.865343	0.849409	0.86612	0.859854	0.865884	0.851814	0.863302	0.867157	0.864465	0.85309	0.858956	0.84176	0.845961	0.833276	0.852572	0.826071
GOM_3	0.718607	0.705163	0.7679	0.760512	0.759012	0.744373	0.756296	0.755567	0.757952	0.763103	0.776635	0.853736	0.876407	0.867842	0.869829	0.829808	0.831288	0.823441	0.681395	0.619653	0.613186	0.848392	0.858311	0.859085	0.849024	0.857764	0.861911	0.869101	0.895357	0.894003	0.884162	0.895561	0.870406	0.863391	0.849342	0.863254	0.85664	0.863948	0.848964	0.860098	0.866034	0.864557	0.852196	0.856369	0.839643	0.844411	0.832363	0.851676	0.824152
MAD_3	0.717056	0.703529	0.770213	0.761259	0.761821	0.748109	0.756837	0.758436	0.743813	0.748136	0.761274	0.845707	0.866524	0.855183	0.857317	0.813115	0.818997	0.808467	0.677356	0.61523	0.607718	0.858889	0.870169	0.866433	0.855604	0.866418	0.870909	0.882643	0.903442	0.905834	0.892528	0.900934	0.882216	0.874469	0.861419	0.876163	0.869911	0.878173	0.863274	0.873378	0.879937	0.875588	0.865039	0.868373	0.851021	0.855232	0.842133	0.865123	0.837138
MAD_1	0.716986	0.706786	0.743947	0.739268	0.735122	0.724816	0.739926	0.735863	0.757143	0.760626	0.771414	0.847042	0.853008	0.845492	0.850131	0.812	0.815685	0.805966	0.666336	0.605777	0.598672	0.854849	0.862745	0.860072	0.853178	0.860757	0.866491	0.875075	0.896808	0.892131	0.880627	0.89189	0.879969	0.873992	0.864024	0.873148	0.867592	0.878923	0.869335	0.875869	0.891275	0.883725	0.869373	0.87438	0.858379	0.864838	0.852188	0.864344	0.839257
RAD_3	0.715284	0.703324	0.758563	0.75066	0.750531	0.737145	0.746099	0.748036	0.747636	0.750811	0.763382	0.833854	0.848779	0.839633	0.840588	0.800499	0.806901	0.797083	0.674343	0.617327	0.609363	0.848743	0.858104	0.854203	0.844562	0.854888	0.859067	0.867894	0.888598	0.890784	0.875043	0.884146	0.869632	0.861647	0.852458	0.866059	0.861604	0.869562	0.855706	0.867319	0.874446	0.869236	0.855839	0.860126	0.843339	0.851783	0.837767	0.855688	0.829572
Kidney_3	0.715304	0.70251	0.736753	0.737309	0.737662	0.714167	0.734181	0.72946	0.817735	0.817558	0.824893	0.833034	0.833927	0.828172	0.82431	0.832213	0.835084	0.836246	0.633911	0.600479	0.589025	0.798282	0.803306	0.804807	0.80142	0.802764	0.805421	0.802071	0.811244	0.810389	0.814141	0.83152	0.789864	0.789632	0.774056	0.78817	0.782274	0.785252	0.767472	0.780188	0.769227	0.775119	0.776908	0.780056	0.765534	0.768414	0.763291	0.773964	0.763291
Kidney_1	0.714499	0.701866	0.733157	0.734734	0.729427	0.709566	0.733472	0.723101	0.81876	0.823948	0.828985	0.846719	0.849995	0.848073	0.844726	0.848301	0.85084	0.8469	0.637723	0.595886	0.586173	0.800826	0.805153	0.813184	0.809527	0.808473	0.811264	0.8068	0.821334	0.816026	0.823808	0.844873	0.801724	0.798718	0.784114	0.794844	0.787158	0.79197	0.774688	0.78535	0.780565	0.786787	0.787878	0.790388	0.775697	0.777838	0.773103	0.778459	0.766053
Kidney_2	0.715301	0.701778	0.743936	0.742127	0.73924	0.722648	0.738364	0.730985	0.812257	0.815767	0.826799	0.841984	0.842488	0.838625	0.839792	0.840263	0.840974	0.837532	0.638589	0.598864	0.58875	0.800772	0.804539	0.809755	0.806328	0.809762	0.813297	0.806232	0.822282	0.815233	0.821064	0.838656	0.795703	0.795376	0.779308	0.794937	0.790351	0.791971	0.773616	0.786404	0.773864	0.781437	0.782156	0.78529	0.770584	0.772549	0.76801	0.777263	0.764966
Uterus_3	0.745595	0.731271	0.775525	0.76834	0.77059	0.754588	0.768712	0.769989	0.728706	0.730728	0.741589	0.864576	0.875129	0.869154	0.865947	0.831617	0.839437	0.829993	0.698482	0.650596	0.640153	0.827783	0.836056	0.836675	0.827878	0.837613	0.836837	0.850903	0.860568	0.863973	0.859679	0.86471	0.838045	0.837771	0.814392	0.831888	0.819124	0.830373	0.814247	0.819975	0.815541	0.817984	0.817776	0.818062	0.804635	0.805003	0.795596	0.819428	0.800706
Uterus_1	0.729284	0.714188	0.761802	0.759519	0.757157	0.741762	0.75928	0.753946	0.737048	0.741918	0.74936	0.861529	0.860737	0.857543	0.855638	0.82855	0.836036	0.825555	0.677745	0.635479	0.624335	0.818147	0.824694	0.826881	0.820403	0.825472	0.825807	0.837202	0.846462	0.844395	0.847225	0.853711	0.825362	0.825464	0.804386	0.817636	0.807897	0.815864	0.803402	0.809834	0.806179	0.806411	0.807064	0.809476	0.796735	0.794541	0.785251	0.810824	0.792864
Uterus_2	0.754584	0.741884	0.762057	0.759822	0.757877	0.740721	0.762246	0.75536	0.743132	0.746273	0.755144	0.862284	0.854674	0.852906	0.854301	0.832841	0.835532	0.828094	0.68206	0.644348	0.632298	0.822589	0.825947	0.827953	0.824094	0.828443	0.828335	0.838392	0.843581	0.83948	0.842949	0.847568	0.817375	0.824004	0.800979	0.816433	0.804893	0.816183	0.804235	0.807397	0.80293	0.804965	0.805346	0.807293	0.795963	0.795675	0.788434	0.803063	0.790272
Ovary_2	0.751746	0.736473	0.784578	0.78146	0.779281	0.766348	0.780088	0.77645	0.760638	0.766521	0.777507	0.85093	0.855899	0.855816	0.857808	0.831152	0.827062	0.820977	0.711382	0.662321	0.650718	0.836527	0.842697	0.84657	0.839742	0.850039	0.849871	0.855143	0.874413	0.868396	0.866102	0.874643	0.841929	0.840429	0.81835	0.838482	0.828694	0.835018	0.816017	0.826154	0.819141	0.821924	0.822387	0.825393	0.808393	0.810143	0.80127	0.826712	0.807221
Ovary_1	0.747837	0.732889	0.762057	0.761845	0.7586	0.740938	0.765785	0.758413	0.753786	0.759684	0.765263	0.86443	0.86579	0.866436	0.864378	0.841974	0.842156	0.835965	0.708119	0.66139	0.650059	0.828735	0.835142	0.839305	0.83324	0.837171	0.836661	0.848476	0.860456	0.857083	0.859844	0.870953	0.835535	0.83655	0.813912	0.826845	0.812006	0.822439	0.809343	0.814603	0.816666	0.816705	0.818239	0.820379	0.8055	0.80473	0.795491	0.820595	0.801121
Ovary_3	0.734882	0.718294	0.77688	0.772004	0.772139	0.758614	0.771136	0.770484	0.738156	0.741194	0.753999	0.84997	0.864926	0.860199	0.859802	0.829403	0.8293	0.824622	0.725701	0.674083	0.666541	0.813151	0.821979	0.824932	0.816476	0.825456	0.825993	0.834899	0.854044	0.852855	0.85089	0.859258	0.822058	0.822296	0.798105	0.817457	0.80629	0.812007	0.794483	0.805147	0.799279	0.803513	0.80122	0.803671	0.788522	0.788192	0.779434	0.803821	0.783095
[truncated: 369 more columns]

## Sheet: b
Supplementary Figure 12b
Left panel
	Retina_1	Retina_2	Cerebellum_2	Cerebellum_1	Cerebellum_3	Cerebrum_2	Cerebrum_1	Cerebrum_3	Liver_3	Liver_1	Liver_2	Stomach_1	Colon_3	Colon_1	Colon_2	Small_Intestine_2	Small_Intestine_1	Small_Intestine_3	Testis_1	Testis_2	Testis_3	Left_Ventricle_3	Right_Ventricle_3	Left_Ventricle_1	Right_Ventricle_1	Left_Ventricle_2	Right_Ventricle_2	Left_Atrium_3	Right_Atrium_2	Right_Atrium_3	Left_Atrium_1	Right_Atrium_1	LIN_1	LIN_2	MAS_1	MAS_2	PM_2	SOL_2	RHO_2	TA_2	RHO_1	TA_1	SOL_1	SOL_3	GAS.L_1	GM_1	PM_1	GAS.L_3	GM_3
Retina_1	1	0.836467	0.493931	0.727975	0.686853	0.397373	0.309162	0.10246	0.0660599	-0.0124244	0.0453171	-0.0199259	-0.235811	-0.26539	-0.244443	-0.0747089	-0.0738595	-0.0213737	0.00234539	-0.00701829	0.00153576	0.0210598	0.00756974	0.016378	0.0323514	0.0211725	0.182157	0.263661	0.171327	0.269977	0.161326	0.0417089	-0.0423768	-0.0139972	-0.0350672	-0.0313649	-0.156714	-0.215554	-0.0293643	0.161115	-0.0970084	0.153223	-0.212098	-0.198714	-0.184777	-0.184314	-0.146608	-0.184148	-0.181775
Retina_2	0.836467	1	0.612453	0.823101	0.82416	0.468416	0.371977	0.196965	0.0547622	-0.0024477	-0.00205502	-0.115819	-0.16454	-0.192047	-0.17882	-0.0998854	-0.0918051	-0.0372503	-0.00886637	-0.0019801	0.0611437	-0.0300576	-0.119413	-0.120838	-0.0443059	-0.00634981	0.0520403	0.0724133	0.0186265	0.0679394	0.00878999	-0.0672685	-0.0397626	-0.0413659	-0.0480439	-0.0395544	-0.124396	-0.198936	-0.0158689	0.201724	-0.0843254	0.184094	-0.178527	-0.170184	-0.16126	-0.16934	-0.134662	-0.166421	-0.153975
Cerebellum_2	0.493931	0.612453	1	0.837924	0.680152	0.859536	0.81696	0.743128	-0.0226471	-0.0812037	-0.0619654	-0.160572	-0.108691	-0.123403	-0.111175	-0.0666221	-0.10804	-0.104221	-0.00732487	-0.01068	0.0425113	0.0430912	0.0666433	0.0209374	0.0771883	0.123135	0.069141	0.0928394	-0.0441122	-0.0543732	-0.00425503	0.00162206	0.0761769	0.129587	0.10247	0.166028	-0.106668	-0.112366	0.0682925	0.173768	0.0288169	0.111714	-0.0792924	-0.0907782	-0.0226437	-0.0676572	-0.0707765	0.0446891	0.0221646
Cerebellum_1	0.727975	0.823101	0.837924	1	0.899392	0.810729	0.720633	0.555153	-0.0573772	-0.134573	-0.0920532	-0.238699	-0.208467	-0.240194	-0.227982	-0.144848	-0.149481	-0.11863	0.0649707	0.084786	0.15829	-0.0114008	-0.027716	-0.069502	-0.0200543	-0.00361285	0.0595566	0.0377434	-0.0656983	-0.0365254	-0.0364262	-0.0698056	0.0246804	0.0426328	0.0364665	0.0682942	-0.0786558	-0.138449	0.0809054	0.309156	-0.00277702	0.266119	-0.111848	-0.120476	-0.045764	-0.0706748	-0.0538907	-0.00692571	-0.00922951
Cerebellum_3	0.686853	0.82416	0.680152	0.899392	1	0.681144	0.618045	0.450778	0.0378062	-0.0258505	0.00448275	-0.101434	-0.153289	-0.175324	-0.176036	-0.0453236	-0.0176155	0.060536	0.0100585	0.0191113	0.0862975	-0.0159457	-0.0387518	-0.0748103	0.00171148	-0.0515391	0.0531038	0.0385813	-0.0136251	0.0174601	0.0309104	-0.064166	-0.0340865	-0.0536828	-0.0448532	-0.0294033	-0.0576283	-0.155654	0.0486206	0.265912	-0.0219992	0.241693	-0.132138	-0.133993	-0.12925	-0.101621	-0.0743779	-0.0950748	-0.0694647
Cerebrum_2	0.397373	0.468416	0.859536	0.810729	0.681144	1	0.970096	0.905832	-0.119206	-0.162488	-0.113805	-0.227917	-0.157177	-0.181842	-0.166164	-0.16951	-0.190051	-0.16061	0.00707982	0.0214193	0.0536687	-0.0443726	0.0112762	-0.0197285	-0.0203632	-0.0597697	0.00976317	-0.0309102	-0.0642161	-0.0612705	-0.0719534	0.00777567	0.0147902	0.0161927	0.0209669	0.0258816	-0.0774982	-0.0937206	0.0657896	0.155818	0.0144661	0.0945826	-0.0547229	-0.0664322	0.00300683	-0.0226024	-0.0297072	0.110099	0.127743
Cerebrum_1	0.309162	0.371977	0.81696	0.720633	0.618045	0.970096	1	0.938341	-0.112132	-0.147869	-0.121993	-0.147578	-0.140418	-0.153442	-0.14378	-0.13251	-0.147163	-0.12174	0.0634114	0.0628767	0.0874473	-0.00521131	0.0590862	0.0635167	0.0397107	-0.0419666	0.00383592	0.000591988	-0.0767342	-0.0809013	-0.0654961	0.0535229	0.0495993	0.0405558	0.0673709	0.0524292	-0.0105129	-0.0383613	0.121402	0.181201	0.0809244	0.126341	0.00951722	-0.00407065	0.0290013	0.04961	0.0334949	0.144382	0.200802
Cerebrum_3	0.10246	0.196965	0.743128	0.555153	0.450778	0.905832	0.938341	1	-0.0537143	-0.0684756	-0.0441989	-0.159122	-0.160305	-0.169097	-0.165345	-0.10041	-0.110898	-0.0878238	-0.0571066	-0.0414998	-0.00760919	-0.0653151	0.00635798	0.00521588	-0.0283867	-0.052874	-0.0391507	-0.0641998	-0.00533092	-0.0243017	-0.0259241	0.0281939	-0.0281048	-0.0555547	-0.0280947	-0.0301322	-0.121621	-0.130666	0.00622631	0.0172374	-0.00281967	-0.0389241	-0.0972444	-0.113591	-0.0825591	-0.0556767	-0.084588	0.0489582	0.115449
Liver_3	0.0660599	0.0547622	-0.0226471	-0.0573772	0.0378062	-0.119206	-0.112132	-0.0537143	1	0.906355	0.930366	0.607496	0.140424	0.142542	0.14209	0.826517	0.794731	0.744864	0.118747	0.0868178	0.0360631	0.532339	0.320427	0.381118	0.456133	0.412428	0.396192	0.53764	0.815991	0.714882	0.716268	0.583913	0.124943	0.0344167	0.0929462	0.0347949	0.072817	0.0309354	0.153428	0.126883	0.270423	0.136847	-0.00647607	-0.012805	-0.0940353	0.0218711	-0.023574	-0.0673744	-0.0625362
Liver_1	-0.0124244	-0.0024477	-0.0812037	-0.134573	-0.0258505	-0.162488	-0.147869	-0.0684756	0.906355	1	0.938909	0.695558	0.220931	0.2238	0.218314	0.853196	0.867528	0.825539	0.0538247	-0.00242324	-0.0164448	0.440489	0.262843	0.297776	0.35495	0.389861	0.337899	0.506796	0.777817	0.768977	0.706584	0.524199	0.0448731	-0.0354785	-0.0261789	-0.0484178	0.0610145	0.00877953	0.0821765	0.0439038	0.197819	0.0609438	-0.0334169	-0.0391246	-0.134666	-0.0130619	-0.0592342	-0.121704	-0.12583
Liver_2	0.0453171	-0.00205502	-0.0619654	-0.0920532	0.00448275	-0.113805	-0.121993	-0.0441989	0.930366	0.938909	1	0.643476	0.208274	0.21138	0.209425	0.819607	0.786338	0.749079	0.0526518	-0.0103506	-0.0334692	0.425335	0.292213	0.34586	0.424414	0.36835	0.421646	0.576597	0.896662	0.816874	0.754689	0.569211	0.0206657	-0.0527067	-0.0455208	-0.0800405	0.040049	0.0157881	0.0610604	0.0680749	0.173839	0.086773	-0.0407361	-0.0435287	-0.116415	-0.0285624	-0.0665675	-0.0810141	-0.105766
Stomach_1	-0.0199259	-0.115819	-0.160572	-0.238699	-0.101434	-0.227917	-0.147578	-0.159122	0.607496	0.695558	0.643476	1	0.471049	0.499159	0.488909	0.812253	0.768845	0.776931	0.18037	0.138639	0.0905108	0.408817	0.329236	0.488463	0.507837	0.372568	0.369708	0.527892	0.538673	0.500068	0.480856	0.47389	0.122079	0.0693442	0.0874434	0.0590808	0.260074	0.19393	0.323521	0.23287	0.422472	0.256964	0.16564	0.177038	0.0123879	0.157248	0.111246	0.0319005	0.0305595
Colon_3	-0.235811	-0.16454	-0.108691	-0.208467	-0.153289	-0.157177	-0.140418	-0.160305	0.140424	0.220931	0.208274	0.471049	1	0.991215	0.98081	0.411699	0.327012	0.324222	0.280513	0.250735	0.250889	0.354697	0.310711	0.372713	0.442073	0.372367	0.201913	0.330551	0.159998	0.151071	0.22716	0.410358	0.309705	0.332014	0.279047	0.279979	0.47901	0.575817	0.38263	0.245742	0.430424	0.242913	0.582269	0.599494	0.542366	0.455523	0.423598	0.537892	0.438172
Colon_1	-0.26539	-0.192047	-0.123403	-0.240194	-0.175324	-0.181842	-0.153442	-0.169097	0.142542	0.2238	0.21138	0.499159	0.991215	1	0.98654	0.436002	0.347708	0.348982	0.280919	0.249293	0.239894	0.353673	0.323565	0.394422	0.470692	0.383139	0.208916	0.340995	0.157782	0.140165	0.22138	0.4064	0.309606	0.3321	0.279033	0.283033	0.47334	0.574312	0.393455	0.253238	0.442101	0.250561	0.579361	0.594125	0.536119	0.452868	0.413187	0.533143	0.432433
Colon_2	-0.244443	-0.17882	-0.111175	-0.227982	-0.176036	-0.166164	-0.14378	-0.165345	0.14209	0.218314	0.209425	0.488909	0.98081	0.98654	1	0.422748	0.336905	0.334951	0.22319	0.192886	0.184191	0.332168	0.274385	0.352866	0.440121	0.353814	0.185348	0.32827	0.156113	0.139893	0.197389	0.401374	0.259415	0.289201	0.242361	0.244427	0.475596	0.567667	0.33513	0.230344	0.385877	0.224284	0.572377	0.588971	0.532374	0.436342	0.409283	0.529439	0.408691
Small_Intestine_2	-0.0747089	-0.0998854	-0.0666221	-0.144848	-0.0453236	-0.16951	-0.13251	-0.10041	0.826517	0.853196	0.819607	0.812253	0.411699	0.436002	0.422748	1	0.956263	0.934081	0.303755	0.26141	0.200735	0.668855	0.558339	0.604438	0.676688	0.632301	0.551203	0.67572	0.731076	0.658543	0.738005	0.670531	0.334562	0.275948	0.28729	0.271998	0.279551	0.233741	0.392384	0.277498	0.503174	0.287473	0.210239	0.200825	0.108495	0.233134	0.164307	0.121515	0.0931766
Small_Intestine_1	-0.0738595	-0.0918051	-0.10804	-0.149481	-0.0176155	-0.190051	-0.147163	-0.110898	0.794731	0.867528	0.786338	0.768845	0.327012	0.347708	0.336905	0.956263	1	0.973321	0.21603	0.164931	0.130987	0.571515	0.468468	0.489434	0.543406	0.546912	0.465364	0.597986	0.668048	0.662611	0.694625	0.585905	0.240897	0.173811	0.171044	0.164315	0.225548	0.158667	0.281721	0.178381	0.385672	0.194408	0.134633	0.129275	0.0237005	0.16998	0.103516	0.0163152	0.0109595
Small_Intestine_3	-0.0213737	-0.0372503	-0.104221	-0.11863	0.060536	-0.16061	-0.12174	-0.0878238	0.744864	0.825539	0.749079	0.776931	0.324222	0.348982	0.334951	0.934081	0.973321	1	0.213096	0.180487	0.144876	0.560174	0.487671	0.50096	0.566072	0.552877	0.488753	0.610262	0.671752	0.673065	0.715516	0.586648	0.254735	0.175579	0.173685	0.168841	0.228876	0.149153	0.297594	0.207629	0.393809	0.219922	0.122797	0.119336	0.00529435	0.158494	0.0991274	0.000656259	0.00819525
Testis_1	0.00234539	-0.00886637	-0.00732487	0.0649707	0.0100585	0.00707982	0.0634114	-0.0571066	0.118747	0.0538247	0.0526518	0.18037	0.280513	0.280919	0.22319	0.303755	0.21603	0.213096	1	0.943824	0.920669	0.70645	0.768235	0.740317	0.727817	0.67946	0.581614	0.545638	0.157807	0.0778909	0.393592	0.612581	0.860844	0.831293	0.849385	0.793978	0.584885	0.558624	0.913441	0.821184	0.900965	0.840493	0.596519	0.573811	0.60577	0.702501	0.641167	0.598076	0.675172
Testis_2	-0.00701829	-0.0019801	-0.01068	0.084786	0.0191113	0.0214193	0.0628767	-0.0414998	0.0868178	-0.00242324	-0.0103506	0.138639	0.250735	0.249293	0.192886	0.26141	0.164931	0.180487	0.943824	1	0.95973	0.679569	0.714993	0.687061	0.667929	0.617708	0.52353	0.438398	0.0862702	-0.00149478	0.303759	0.566341	0.849499	0.799071	0.841574	0.771092	0.63547	0.602359	0.922965	0.842532	0.896891	0.856837	0.636889	0.614825	0.64528	0.742742	0.696895	0.642153	0.726217
Testis_3	0.00153576	0.0611437	0.0425113	0.15829	0.0862975	0.0536687	0.0874473	-0.00760919	0.0360631	-0.0164448	-0.0334692	0.0905108	0.250889	0.239894	0.184191	0.200735	0.130987	0.144876	0.920669	0.95973	1	0.572928	0.614379	0.597259	0.582026	0.566182	0.444524	0.384431	0.0445098	-0.0170477	0.271101	0.48161	0.780765	0.728186	0.756402	0.713372	0.604226	0.546512	0.862709	0.863044	0.826057	0.883271	0.582196	0.561902	0.59149	0.694019	0.654952	0.58153	0.678794
Left_Ventricle_3	0.0210598	-0.0300576	0.0430912	-0.0114008	-0.0159457	-0.0443726	-0.00521131	-0.0653151	0.532339	0.440489	0.425335	0.408817	0.354697	0.353673	0.332168	0.668855	0.571515	0.560174	0.70645	0.679569	0.572928	1	0.884038	0.821649	0.8672	0.878606	0.756713	0.788451	0.514375	0.393048	0.712273	0.851398	0.80513	0.786353	0.822097	0.774647	0.599374	0.601629	0.771333	0.611459	0.802453	0.594212	0.603608	0.589627	0.572387	0.659813	0.596709	0.56619	0.55488
Right_Ventricle_3	0.00756974	-0.119413	0.0666433	-0.027716	-0.0387518	0.0112762	0.0590862	0.00635798	0.320427	0.262843	0.292213	0.329236	0.310711	0.323565	0.274385	0.558339	0.468468	0.487671	0.768235	0.714993	0.614379	0.884038	1	0.88453	0.907113	0.89532	0.847441	0.828748	0.462237	0.367207	0.686283	0.830086	0.865679	0.864302	0.840306	0.816851	0.524444	0.541871	0.804681	0.591513	0.819352	0.58434	0.55454	0.537168	0.549252	0.632779	0.55919	0.551908	0.571843
Left_Ventricle_1	0.016378	-0.120838	0.0209374	-0.069502	-0.0748103	-0.0197285	0.0635167	0.00521588	0.381118	0.297776	0.34586	0.488463	0.372713	0.394422	0.352866	0.604438	0.489434	0.50096	0.740317	0.687061	0.597259	0.821649	0.88453	1	0.9286	0.801521	0.821452	0.843523	0.52089	0.389044	0.670679	0.829262	0.800585	0.725793	0.771431	0.708326	0.459979	0.499912	0.76691	0.572308	0.801858	0.583043	0.51754	0.497635	0.483275	0.547136	0.465391	0.517975	0.499628
Right_Ventricle_1	0.0323514	-0.0443059	0.0771883	-0.0200543	0.00171148	-0.0203632	0.0397107	-0.0283867	0.456133	0.35495	0.424414	0.507837	0.442073	0.470692	0.440121	0.676688	0.543406	0.566072	0.727817	0.667929	0.582026	0.8672	0.907113	0.9286	1	0.866071	0.785824	0.863612	0.556175	0.404074	0.710853	0.84602	0.80213	0.775775	0.78417	0.754153	0.530413	0.54552	0.78336	0.655728	0.828104	0.649132	0.553379	0.541889	0.517269	0.588021	0.520531	0.536933	0.525304
Left_Ventricle_2	0.0211725	-0.00634981	0.123135	-0.00361285	-0.0515391	-0.0597697	-0.0419666	-0.052874	0.412428	0.389861	0.36835	0.372568	0.372367	0.383139	0.353814	0.632301	0.546912	0.552877	0.67946	0.617708	0.566182	0.878606	0.89532	0.801521	0.866071	1	0.80204	0.831055	0.507059	0.444559	0.74992	0.809449	0.831048	0.837475	0.800581	0.828771	0.438117	0.452777	0.709088	0.549976	0.75638	0.526835	0.460128	0.440028	0.455533	0.520011	0.44331	0.432395	0.404421
Right_Ventricle_2	0.182157	0.0520403	0.069141	0.0595566	0.0531038	0.00976317	0.00383592	-0.0391507	0.396192	0.337899	0.421646	0.369708	0.201913	0.208916	0.185348	0.551203	0.465364	0.488753	0.581614	0.52353	0.444524	0.756713	0.847441	0.821452	0.785824	0.80204	1	0.875084	0.617211	0.493733	0.698279	0.80579	0.65707	0.615966	0.606337	0.563254	0.340832	0.359146	0.608928	0.459103	0.609978	0.470292	0.358614	0.338859	0.365384	0.41244	0.341551	0.378434	0.33552
Left_Atrium_3	0.263661	0.0724133	0.0928394	0.0377434	0.0385813	-0.0309102	0.000591988	-0.0641998	0.53764	0.506796	0.576597	0.527892	0.330551	0.340995	0.32827	0.67572	0.597986	0.610262	0.545638	0.438398	0.384431	0.788451	0.828748	0.843523	0.863612	0.831055	0.875084	1	0.757512	0.690163	0.850277	0.874158	0.595653	0.581027	0.555945	0.533964	0.368746	0.38387	0.54028	0.46414	0.575469	0.471386	0.371748	0.364429	0.341759	0.401139	0.342376	0.345099	0.306364
Right_Atrium_2	0.171327	0.0186265	-0.0441122	-0.0656983	-0.0136251	-0.0642161	-0.0767342	-0.00533092	0.815991	0.777817	0.896662	0.538673	0.159998	0.157782	0.156113	0.731076	0.668048	0.671752	0.157807	0.0862702	0.0445098	0.514375	0.462237	0.52089	0.556175	0.507059	0.617211	0.757512	1	0.922698	0.889361	0.714015	0.161573	0.0912745	0.0924638	0.0509272	0.0379978	0.0383062	0.118703	0.0963067	0.213244	0.111072	-0.0121998	-0.0133312	-0.0621689	0.0129673	-0.0277167	-0.0214725	-0.0500171
Right_Atrium_3	0.269977	0.0679394	-0.0543732	-0.0365254	0.0174601	-0.0612705	-0.0809013	-0.0243017	0.714882	0.768977	0.816874	0.500068	0.151071	0.140165	0.139893	0.658543	0.662611	0.673065	0.0778909	-0.00149478	-0.0170477	0.393048	0.367207	0.389044	0.404074	0.444559	0.493733	0.690163	0.922698	1	0.872173	0.641623	0.0858712	0.0314809	-0.0102086	-0.0221492	-0.030334	-0.0421465	0.00246967	-0.0141546	0.0911421	-0.00215137	-0.0807816	-0.0787674	-0.130586	-0.0545911	-0.0870043	-0.113126	-0.136345
Left_Atrium_1	0.161326	0.00878999	-0.00425503	-0.0364262	0.0309104	-0.0719534	-0.0654961	-0.0259241	0.716268	0.706584	0.754689	0.480856	0.22716	0.22138	0.197389	0.738005	0.694625	0.715516	0.393592	0.303759	0.271101	0.712273	0.686283	0.670679	0.710853	0.74992	0.698279	0.850277	0.889361	0.872173	1	0.800856	0.464053	0.413406	0.394906	0.396871	0.176931	0.175345	0.340439	0.268631	0.426752	0.267293	0.143867	0.133108	0.100692	0.1983	0.142084	0.113211	0.0992722
Right_Atrium_1	0.0417089	-0.0672685	0.00162206	-0.0698056	-0.064166	0.00777567	0.0535229	0.0281939	0.583913	0.524199	0.569211	0.47389	0.410358	0.4064	0.401374	0.670531	0.585905	0.586648	0.612581	0.566341	0.48161	0.851398	0.830086	0.829262	0.84602	0.809449	0.80579	0.874158	0.714015	0.641623	0.800856	1	0.695106	0.634402	0.650869	0.566694	0.532293	0.545041	0.627749	0.48708	0.683613	0.484415	0.562469	0.551743	0.522337	0.589599	0.533584	0.545484	0.535965
LIN_1	-0.0423768	-0.0397626	0.0761769	0.0246804	-0.0340865	0.0147902	0.0495993	-0.0281048	0.124943	0.0448731	0.0206657	0.122079	0.309705	0.309606	0.259415	0.334562	0.240897	0.254735	0.860844	0.849499	0.780765	0.80513	0.865679	0.800585	0.80213	0.831048	0.65707	0.595653	0.161573	0.0858712	0.464053	0.695106	1	0.961578	0.972094	0.947942	0.548036	0.574476	0.880249	0.68836	0.88329	0.670886	0.620641	0.596489	0.644487	0.680135	0.617633	0.632971	0.643898
LIN_2	-0.0139972	-0.0413659	0.129587	0.0426328	-0.0536828	0.0161927	0.0405558	-0.0555547	0.0344167	-0.0354785	-0.0527067	0.0693442	0.332014	0.3321	0.289201	0.275948	0.173811	0.175579	0.831293	0.799071	0.728186	0.786353	0.864302	0.725793	0.775775	0.837475	0.615966	0.581027	0.0912745	0.0314809	0.413406	0.634402	0.961578	1	0.966296	0.97629	0.572028	0.605723	0.845866	0.669993	0.840764	0.641615	0.645131	0.626326	0.684097	0.705741	0.653608	0.656124	0.656452
MAS_1	-0.0350672	-0.0480439	0.10247	0.0364665	-0.0448532	0.0209669	0.0673709	-0.0280947	0.0929462	-0.0261789	-0.0455208	0.0874434	0.279047	0.279033	0.242361	0.28729	0.171044	0.173685	0.849385	0.841574	0.756402	0.822097	0.840306	0.771431	0.78417	0.800581	0.606337	0.555945	0.0924638	-0.0102086	0.394906	0.650869	0.972094	0.966296	1	0.970113	0.578458	0.603371	0.87254	0.6992	0.872829	0.674998	0.64985	0.624997	0.674482	0.707216	0.654263	0.661207	0.673549
MAS_2	-0.0313649	-0.0395544	0.166028	0.0682942	-0.0294033	0.0258816	0.0524292	-0.0301322	0.0347949	-0.0484178	-0.0800405	0.0590808	0.279979	0.283033	0.244427	0.271998	0.164315	0.168841	0.793978	0.771092	0.713372	0.774647	0.816851	0.708326	0.754153	0.828771	0.563254	0.533964	0.0509272	-0.0221492	0.396871	0.566694	0.947942	0.97629	0.970113	1	0.509257	0.537474	0.822834	0.671528	0.822459	0.635856	0.575976	0.551741	0.617349	0.635869	0.581383	0.591408	0.580393
PM_2	-0.156714	-0.124396	-0.106668	-0.0786558	-0.0576283	-0.0774982	-0.0105129	-0.121621	0.072817	0.0610145	0.040049	0.260074	0.47901	0.47334	0.475596	0.279551	0.225548	0.228876	0.584885	0.63547	0.604226	0.599374	0.524444	0.459979	0.530413	0.438117	0.340832	0.368746	0.0379978	-0.030334	0.176931	0.532293	0.548036	0.572028	0.578458	0.509257	1	0.953194	0.667107	0.710736	0.641459	0.69539	0.944055	0.946979	0.869582	0.959522	0.974822	0.853987	0.861985
SOL_2	-0.215554	-0.198936	-0.112366	-0.138449	-0.155654	-0.0937206	-0.0383613	-0.130666	0.0309354	0.00877953	0.0157881	0.19393	0.575817	0.574312	0.567667	0.233741	0.158667	0.149153	0.558624	0.602359	0.546512	0.601629	0.541871	0.499912	0.54552	0.452777	0.359146	0.38387	0.0383062	-0.0421465	0.175345	0.545041	0.574476	0.605723	0.603371	0.537474	0.953194	1	0.641139	0.625439	0.618738	0.600478	0.986092	0.98523	0.951924	0.951963	0.950786	0.939403	0.889465
RHO_2	-0.0293643	-0.0158689	0.0682925	0.0809054	0.0486206	0.0657896	0.121402	0.00622631	0.153428	0.0821765	0.0610604	0.323521	0.38263	0.393455	0.33513	0.392384	0.281721	0.297594	0.913441	0.922965	0.862709	0.771333	0.804681	0.76691	0.78336	0.709088	0.608928	0.54028	0.118703	0.00246967	0.340439	0.627749	0.880249	0.845866	0.87254	0.822834	0.667107	0.641139	1	0.860223	0.978204	0.855471	0.672736	0.657483	0.657479	0.760687	0.689832	0.664523	0.731714
TA_2	0.161115	0.201724	0.173768	0.309156	0.265912	0.155818	0.181201	0.0172374	0.126883	0.0439038	0.0680749	0.23287	0.245742	0.253238	0.230344	0.277498	0.178381	0.207629	0.821184	0.842532	0.863044	0.611459	0.591513	0.572308	0.655728	0.549976	0.459103	0.46414	0.0963067	-0.0141546	0.268631	0.48708	0.68836	0.669993	0.6992	0.671528	0.710736	0.625439	0.860223	1	0.812973	0.989423	0.630507	0.616345	0.621609	0.72488	0.70222	0.620912	0.672114
RHO_1	-0.0970084	-0.0843254	0.0288169	-0.00277702	-0.0219992	0.0144661	0.0809244	-0.00281967	0.270423	0.197819	0.173839	0.422472	0.430424	0.442101	0.385877	0.503174	0.385672	0.393809	0.900965	0.896891	0.826057	0.802453	0.819352	0.801858	0.828104	0.75638	0.609978	0.575469	0.213244	0.0911421	0.426752	0.683613	0.88329	0.840764	0.872829	0.822459	0.641459	0.618738	0.978204	0.812973	1	0.806709	0.645657	0.627713	0.612757	0.72604	0.650798	0.624428	0.684426
TA_1	0.153223	0.184094	0.111714	0.266119	0.241693	0.0945826	0.126341	-0.0389241	0.136847	0.0609438	0.086773	0.256964	0.242913	0.250561	0.224284	0.287473	0.194408	0.219922	0.840493	0.856837	0.883271	0.594212	0.58434	0.583043	0.649132	0.526835	0.470292	0.471386	0.111072	-0.00215137	0.267293	0.484415	0.670886	0.641615	0.674998	0.635856	0.69539	0.600478	0.855471	0.989423	0.806709	1	0.608331	0.596121	0.593455	0.705006	0.687099	0.58977	0.649016
SOL_1	-0.212098	-0.178527	-0.0792924	-0.111848	-0.132138	-0.0547229	0.00951722	-0.0972444	-0.00647607	-0.0334169	-0.0407361	0.16564	0.582269	0.579361	0.572377	0.210239	0.134633	0.122797	0.596519	0.636889	0.582196	0.603608	0.55454	0.51754	0.553379	0.460128	0.358614	0.371748	-0.0121998	-0.0807816	0.143867	0.562469	0.620641	0.645131	0.64985	0.575976	0.944055	0.986092	0.672736	0.630507	0.645657	0.608331	1	0.996327	0.968429	0.965584	0.959295	0.957614	0.922084
SOL_3	-0.198714	-0.170184	-0.0907782	-0.120476	-0.133993	-0.0664322	-0.00407065	-0.113591	-0.012805	-0.0391246	-0.0435287	0.177038	0.599494	0.594125	0.588971	0.200825	0.129275	0.119336	0.573811	0.614825	0.561902	0.589627	0.537168	0.497635	0.541889	0.440028	0.338859	0.364429	-0.0133312	-0.0787674	0.133108	0.551743	0.596489	0.626326	0.624997	0.551741	0.946979	0.98523	0.657483	0.616345	0.627713	0.596121	0.996327	1	0.9601	0.959288	0.959409	0.946334	0.91469
GAS.L_1	-0.184777	-0.16126	-0.0226437	-0.045764	-0.12925	0.00300683	0.0290013	-0.0825591	-0.0940353	-0.134666	-0.116415	0.0123879	0.542366	0.536119	0.532374	0.108495	0.0237005	0.00529435	0.60577	0.64528	0.59149	0.572387	0.549252	0.483275	0.517269	0.455533	0.365384	0.341759	-0.0621689	-0.130586	0.100692	0.522337	0.644487	0.684097	0.674482	0.617349	0.869582	0.951924	0.657479	0.621609	0.612757	0.593455	0.968429	0.9601	1	0.925407	0.917357	0.982499	0.908892
GM_1	-0.184314	-0.16934	-0.0676572	-0.0706748	-0.101621	-0.0226024	0.04961	-0.0556767	0.0218711	-0.0130619	-0.0285624	0.157248	0.455523	0.452868	0.436342	0.233134	0.16998	0.158494	0.702501	0.742742	0.694019	0.659813	0.632779	0.547136	0.588021	0.520011	0.41244	0.401139	0.0129673	-0.0545911	0.1983	0.589599	0.680135	0.705741	0.707216	0.635869	0.959522	0.951963	0.760687	0.72488	0.72604	0.705006	0.965584	0.959288	0.925407	1	0.983186	0.915695	0.944041
PM_1	-0.146608	-0.134662	-0.0707765	-0.0538907	-0.0743779	-0.0297072	0.0334949	-0.084588	-0.023574	-0.0592342	-0.0665675	0.111246	0.423598	0.413187	0.409283	0.164307	0.103516	0.0991274	0.641167	0.696895	0.654952	0.596709	0.55919	0.465391	0.520531	0.44331	0.341551	0.342376	-0.0277167	-0.0870043	0.142084	0.533584	0.617633	0.653608	0.654263	0.581383	0.974822	0.950786	0.689832	0.70222	0.650798	0.687099	0.959295	0.959409	0.917357	0.983186	1	0.901345	0.918363
GAS.L_3	-0.184148	-0.166421	0.0446891	-0.00692571	-0.0950748	0.110099	0.144382	0.0489582	-0.0673744	-0.121704	-0.0810141	0.0319005	0.537892	0.533143	0.529439	0.121515	0.0163152	0.000656259	0.598076	0.642153	0.58153	0.56619	0.551908	0.517975	0.536933	0.432395	0.378434	0.345099	-0.0214725	-0.113126	0.113211	0.545484	0.632971	0.656124	0.661207	0.591408	0.853987	0.939403	0.664523	0.620912	0.624428	0.58977	0.957614	0.946334	0.982499	0.915695	0.901345	1	0.931653
GM_3	-0.181775	-0.153975	0.0221646	-0.00922951	-0.0694647	0.127743	0.200802	0.115449	-0.0625362	-0.12583	-0.105766	0.0305595	0.438172	0.432433	0.408691	0.0931766	0.0109595	0.00819525	0.675172	0.726217	0.678794	0.55488	0.571843	0.499628	0.525304	0.404421	0.33552	0.306364	-0.0500171	-0.136345	0.0992722	0.535965	0.643898	0.656452	0.673549	0.580393	0.861985	0.889465	0.731714	0.672114	0.684426	0.649016	0.922084	0.91469	0.908892	0.944041	0.918363	0.931653	1
PM_3	-0.158081	-0.159749	-0.082428	-0.0750877	-0.0947979	-0.0226343	0.0383032	-0.0681803	0.00258089	-0.0416983	-0.0310709	0.119319	0.437135	0.424241	0.422053	0.16499	0.101117	0.0983115	0.627449	0.693025	0.648214	0.590626	0.554629	0.465534	0.52052	0.424335	0.342244	0.348206	0.0131842	-0.0563767	0.15831	0.556976	0.595262	0.62585	0.628837	0.547304	0.96031	0.944327	0.676413	0.685167	0.638894	0.674904	0.950987	0.955205	0.9151	0.971793	0.990987	0.903628	0.92444
TA_3	0.131684	0.164492	0.177783	0.3002	0.232243	0.172914	0.204553	0.056371	0.0973613	-0.00386427	0.0167393	0.143923	0.202567	0.205598	0.176127	0.238621	0.138848	0.163178	0.849927	0.913054	0.917865	0.62602	0.625879	0.601928	0.647725	0.554239	0.473133	0.440453	0.0680782	-0.0450681	0.253899	0.502961	0.739854	0.708393	0.754665	0.707355	0.699335	0.628239	0.876534	0.970999	0.826021	0.966414	0.646646	0.625378	0.648508	0.748434	0.72312	0.653817	0.723915
GAS.L_2	-0.185793	-0.163433	-0.0424309	-0.0572784	-0.128003	-0.00663274	0.0274571	-0.0823026	-0.0505427	-0.0944114	-0.0835654	0.0677976	0.516729	0.513301	0.506575	0.156059	0.065659	0.053766	0.637709	0.691741	0.630371	0.603839	0.570861	0.527909	0.550694	0.467984	0.387752	0.355643	-0.0343078	-0.116662	0.125735	0.542795	0.671187	0.689511	0.696191	0.629217	0.899751	0.96363	0.701234	0.667203	0.661029	0.641782	0.97562	0.964887	0.989644	0.945117	0.935458	0.982677	0.918375
GM_2	-0.20674	-0.171941	-0.0686103	-0.0946195	-0.128341	-0.0135712	0.0663985	-0.0295731	0.00639271	-0.0356629	-0.0320007	0.180721	0.529251	0.531526	0.510608	0.21608	0.128674	0.126306	0.72344	0.75554	0.713316	0.61403	0.612289	0.581271	0.609454	0.486555	0.402407	0.394638	0.0103848	-0.0843878	0.164818	0.586036	0.678354	0.68454	0.701303	0.614453	0.915145	0.933365	0.778009	0.725754	0.747351	0.711713	0.957093	0.949046	0.923575	0.968692	0.938423	0.930254	0.971498
Spleen_1	-0.00441586	-0.0169428	-0.0848928	-0.139047	-0.0124422	-0.123889	-0.0697117	-0.0459079	0.719461	0.758321	0.768189	0.759413	0.427955	0.44421	0.417997	0.861859	0.809685	0.839619	0.398254	0.345233	0.319624	0.58825	0.574264	0.701733	0.72594	0.612301	0.600091	0.746943	0.803076	0.741937	0.792737	0.758875	0.398755	0.282285	0.29607	0.245397	0.27864	0.238644	0.410873	0.321384	0.514606	0.350747	0.228403	0.2244	0.119775	0.239062	0.18645	0.150373	0.150186
Spleen_2	-0.00746412	-0.0363381	-0.0233393	-0.129707	-0.0495022	-0.132689	-0.0972895	-0.0617229	0.753623	0.7734	0.785198	0.684537	0.441341	0.457029	0.428499	0.891794	0.808338	0.815391	0.437413	0.36813	0.323985	0.711241	0.659451	0.733217	0.789978	0.734777	0.629508	0.796003	0.826387	0.758408	0.881282	0.78989	0.485086	0.413515	0.4126	0.397013	0.270265	0.268096	0.437536	0.324615	0.545976	0.3375	0.253345	0.243381	0.178321	0.264703	0.203533	0.202528	0.167637
Spleen_3	-0.0395311	-0.00121022	-0.0514077	-0.10633	0.0123138	-0.0901927	-0.0575151	-0.0153299	0.702246	0.758789	0.724817	0.646745	0.428577	0.432861	0.399143	0.832927	0.800763	0.834225	0.452975	0.414001	0.394346	0.654777	0.617969	0.662905	0.715757	0.702301	0.573406	0.703684	0.747439	0.728474	0.834687	0.779318	0.518659	0.406854	0.402937	0.377491	0.298503	0.260947	0.462889	0.34801	0.570772	0.359127	0.258567	0.251277	0.171034	0.286398	0.231099	0.186453	0.192837
Lung_3	-0.0813402	-0.098809	-0.118079	-0.183244	-0.0950403	-0.19085	-0.177388	-0.104297	0.74768	0.763427	0.70555	0.750232	0.410447	0.401935	0.399549	0.763791	0.776577	0.744095	0.143818	0.149112	0.11387	0.481285	0.322236	0.321296	0.389909	0.448549	0.352863	0.434784	0.553508	0.516433	0.533413	0.49448	0.164011	0.119791	0.119794	0.105326	0.264636	0.213779	0.287333	0.191341	0.402262	0.188519	0.160021	0.169508	0.0477845	0.189311	0.13672	0.0491813	0.0604263
Lung_1	-0.0663741	-0.0692434	-0.102228	-0.173656	-0.0901781	-0.185615	-0.170631	-0.111632	0.680732	0.732563	0.67329	0.749951	0.403631	0.392813	0.40158	0.677874	0.69363	0.658719	0.0426793	0.0402664	0.0333113	0.376562	0.200556	0.23734	0.301265	0.349214	0.267993	0.378752	0.504295	0.466556	0.455589	0.397916	0.054692	0.0162792	0.0136366	0.011527	0.224398	0.1761	0.195553	0.151336	0.302495	0.148315	0.111799	0.126937	-0.00611744	0.12154	0.0820902	-0.00544247	-0.0146285
Lung_2	-0.0779982	-0.0973332	-0.10545	-0.175784	-0.114093	-0.179864	-0.167929	-0.108811	0.730203	0.756212	0.699896	0.71623	0.383188	0.369297	0.375837	0.682652	0.686675	0.635429	0.0847072	0.0831584	0.0618564	0.42454	0.219384	0.25638	0.314206	0.356321	0.262409	0.372777	0.508278	0.458562	0.469891	0.42277	0.101355	0.0547059	0.0695927	0.0557076	0.227639	0.194392	0.23084	0.176142	0.340636	0.169818	0.132748	0.142204	0.0302394	0.143522	0.0986218	0.0365052	0.0275834
RAD_2	-0.0836835	-0.0779661	-0.0409808	-0.0613676	-0.0280836	-0.110388	-0.0511634	-0.165096	0.21764	0.22811	0.215219	0.527664	0.774291	0.775276	0.775202	0.473193	0.388293	0.38196	0.613914	0.582158	0.574108	0.644537	0.571077	0.590236	0.669209	0.587526	0.449572	0.562611	0.190578	0.130182	0.328649	0.618624	0.55954	0.585402	0.577285	0.544799	0.795396	0.798806	0.702083	0.685398	0.717562	0.687944	0.800029	0.806864	0.743454	0.762131	0.744458	0.721197	0.670161
ILB_2	-0.100591	-0.107486	-0.011003	-0.0892573	-0.0472702	-0.111357	-0.0313828	-0.107618	0.355192	0.318854	0.28369	0.645821	0.525077	0.540859	0.491077	0.624918	0.505093	0.514376	0.7508	0.727922	0.66421	0.78906	0.742911	0.772579	0.821187	0.732161	0.564586	0.607401	0.279289	0.143207	0.466676	0.620314	0.728347	0.714377	0.73927	0.719687	0.630675	0.596291	0.869487	0.730041	0.914858	0.729966	0.591868	0.587765	0.510874	0.642012	0.583447	0.512804	0.53351
ULB_2	-0.0750847	-0.0960639	-0.00548443	-0.0705884	-0.0472407	-0.100536	-0.0233146	-0.105937	0.382422	0.359685	0.312268	0.637187	0.501193	0.513298	0.468963	0.644855	0.536033	0.537123	0.797086	0.753561	0.700462	0.807832	0.767847	0.79119	0.830757	0.769285	0.59103	0.645559	0.309515	0.1984	0.511023	0.662747	0.763956	0.743177	0.764895	0.744983	0.62027	0.576198	0.881296	0.750984	0.931901	0.753766	0.577539	0.568599	0.505185	0.6376	0.576985	0.50294	0.522411
ULB_3	-0.0112833	-0.0100503	-0.0194001	0.00581371	0.0195466	-0.0734355	-0.015962	-0.0947028	0.311274	0.313202	0.267119	0.542779	0.493458	0.493722	0.433572	0.552796	0.478536	0.49123	0.832945	0.781326	0.774448	0.755129	0.724216	0.722627	0.753695	0.737513	0.567817	0.606671	0.287443	0.213611	0.510836	0.606329	0.736055	0.716848	0.717187	0.704326	0.590996	0.546801	0.874867	0.768848	0.898668	0.771269	0.541291	0.538592	0.482566	0.628296	0.556927	0.467913	0.536233
ASA_3	0.0232813	0.0254018	0.0108762	0.0437239	0.065459	-0.0820667	-0.023729	-0.133912	0.284597	0.296524	0.260598	0.610496	0.538062	0.54206	0.505993	0.545369	0.461205	0.477057	0.741861	0.716286	0.725905	0.679562	0.626729	0.643147	0.707817	0.652405	0.498146	0.574075	0.237684	0.151546	0.4125	0.534935	0.613017	0.61907	0.61962	0.612408	0.670242	0.600741	0.817407	0.812565	0.835566	0.818179	0.581498	0.583172	0.506521	0.644347	0.604322	0.485297	0.524296
ILB_3	-0.0480528	-0.0559337	-0.0192758	-0.043234	-0.00211442	-0.11937	-0.0474564	-0.135035	0.377387	0.380218	0.330184	0.680751	0.541399	0.551783	0.509553	0.644249	0.551421	0.556703	0.746584	0.710602	0.687198	0.744499	0.689072	0.701475	0.768752	0.71375	0.527301	0.606724	0.296812	0.208503	0.482431	0.604506	0.663161	0.660079	0.666404	0.658623	0.642918	0.577436	0.837906	0.763878	0.881752	0.767038	0.567977	0.566456	0.481668	0.632257	0.579878	0.46773	0.503608
ULB_1	-0.157455	-0.152458	-0.0372212	-0.122953	-0.0760177	-0.128117	-0.0433199	-0.104069	0.369783	0.334871	0.296379	0.627057	0.528103	0.54138	0.483428	0.648253	0.53748	0.540222	0.750359	0.723717	0.656719	0.802375	0.770037	0.778518	0.826362	0.755304	0.566774	0.608169	0.301819	0.175012	0.499136	0.640917	0.743243	0.730066	0.748163	0.729163	0.627879	0.597511	0.857778	0.68777	0.913165	0.684088	0.594676	0.589389	0.508807	0.650218	0.586588	0.505689	0.534246
ASA_1	0.0106401	0.0212093	0.0147592	0.0527505	0.0883779	-0.0619394	0.00312148	-0.119653	0.261783	0.253596	0.232061	0.582341	0.512928	0.522783	0.483592	0.525144	0.433245	0.451162	0.78646	0.7485	0.752859	0.683467	0.650961	0.671953	0.739833	0.652328	0.510721	0.571822	0.217478	0.115058	0.401083	0.538723	0.648945	0.649562	0.655125	0.644857	0.672046	0.60073	0.85203	0.846316	0.86642	0.853618	0.589753	0.588461	0.518443	0.658566	0.615133	0.503964	0.544999
ILB_1	-0.099426	-0.127476	-0.0433615	-0.123472	-0.0760242	-0.143892	-0.0588597	-0.126897	0.371654	0.355123	0.297953	0.669151	0.468148	0.485078	0.437165	0.655748	0.563338	0.56404	0.732846	0.666074	0.599417	0.789558	0.760696	0.778608	0.804483	0.767576	0.610683	0.64202	0.311167	0.208196	0.507408	0.636805	0.718923	0.705199	0.72169	0.70842	0.550964	0.507455	0.828574	0.648163	0.883429	0.650041	0.50781	0.503199	0.424705	0.569053	0.501318	0.414279	0.432694
GOM_1	-0.0877502	-0.121014	-0.0994031	-0.223947	-0.0914288	-0.26002	-0.183425	-0.185449	0.570471	0.644261	0.568455	0.916911	0.518299	0.546456	0.513276	0.826166	0.775568	0.781592	0.356791	0.303988	0.260498	0.557935	0.502798	0.553687	0.628314	0.576129	0.424686	0.563927	0.459163	0.407588	0.532911	0.497399	0.335924	0.325105	0.314128	0.329668	0.349309	0.286084	0.493048	0.36455	0.593956	0.378647	0.255361	0.263342	0.121005	0.276751	0.225596	0.11394	0.125707
GOM_2	-0.117721	-0.11845	-0.0562129	-0.203866	-0.0676291	-0.218552	-0.140732	-0.139838	0.480846	0.537446	0.490271	0.884083	0.621195	0.651127	0.627474	0.759964	0.679353	0.703447	0.311006	0.276351	0.246851	0.522463	0.459449	0.551384	0.631579	0.541885	0.394826	0.539061	0.411406	0.323267	0.47286	0.453395	0.300334	0.297032	0.291288	0.313758	0.394187	0.351135	0.476609	0.380002	0.567547	0.386645	0.313511	0.323854	0.175299	0.30503	0.25812	0.182858	0.164971
GOM_3	-0.101399	-0.119775	-0.0811863	-0.214723	-0.085732	-0.230583	-0.15946	-0.149027	0.570327	0.632429	0.570475	0.90585	0.597257	0.618207	0.595106	0.798205	0.73984	0.747802	0.293885	0.259147	0.228337	0.537277	0.448407	0.523762	0.606154	0.54702	0.375808	0.543521	0.471824	0.414859	0.530829	0.49011	0.290298	0.278317	0.269495	0.289471	0.377587	0.328168	0.454806	0.354412	0.558243	0.356715	0.285656	0.29856	0.143851	0.288877	0.240474	0.147164	0.139573
MAD_3	-0.134143	-0.128421	-0.0755336	-0.19818	-0.0857016	-0.221038	-0.146947	-0.157311	0.564	0.618054	0.544855	0.869421	0.580853	0.604206	0.568007	0.828988	0.768799	0.77168	0.456304	0.412185	0.370109	0.649372	0.582358	0.622366	0.706767	0.6544	0.462886	0.595366	0.449113	0.377377	0.555495	0.567219	0.460279	0.440665	0.431039	0.442405	0.456794	0.403875	0.602085	0.468701	0.697856	0.472503	0.374389	0.380899	0.248226	0.39785	0.340929	0.241915	0.245887
MAD_1	-0.0945421	-0.108358	-0.0683318	-0.176462	-0.0352738	-0.201332	-0.12541	-0.153023	0.518009	0.561908	0.530802	0.886886	0.619944	0.642598	0.612224	0.761365	0.670331	0.690254	0.376582	0.340449	0.31203	0.559776	0.482173	0.560848	0.657045	0.526099	0.388874	0.551607	0.4305	0.330483	0.487807	0.490592	0.332111	0.324316	0.323714	0.330693	0.46398	0.410124	0.535912	0.468309	0.619294	0.478204	0.372621	0.384933	0.235559	0.371573	0.333454	0.243669	0.241339
RAD_3	-0.0875063	-0.077023	-0.0387762	-0.0678371	-0.020182	-0.120524	-0.0445305	-0.139022	0.359389	0.379374	0.337545	0.655523	0.640478	0.643231	0.625874	0.612377	0.530566	0.527063	0.686259	0.659487	0.649318	0.719256	0.633125	0.648117	0.732668	0.66147	0.472144	0.591905	0.294903	0.217775	0.456805	0.62863	0.597793	0.60821	0.607896	0.588826	0.759643	0.700977	0.77178	0.748753	0.813643	0.750277	0.684047	0.689052	0.589229	0.719185	0.690197	0.57379	0.581851
Kidney_3	-0.247056	-0.146968	0.0268345	-0.0815236	-0.0665228	0.0102866	0.103987	0.0501885	0.132678	0.14219	0.115802	0.402566	0.759053	0.765055	0.727388	0.40192	0.310949	0.30016	0.702834	0.664159	0.661198	0.60351	0.601589	0.584891	0.65363	0.5726	0.37201	0.441943	0.0995388	0.0301914	0.266138	0.581928	0.618027	0.643067	0.626931	0.586543	0.748586	0.761516	0.762271	0.641064	0.780441	0.637471	0.79394	0.794514	0.732878	0.795919	0.741654	0.741273	0.79171
Kidney_1	-0.247408	-0.156042	0.0119111	-0.0879693	-0.0797199	-0.00854456	0.0811923	0.020553	0.121153	0.12137	0.101583	0.374656	0.764663	0.767574	0.731936	0.380614	0.286845	0.273296	0.703724	0.66514	0.66551	0.601477	0.592836	0.580051	0.646237	0.564169	0.357984	0.440089	0.0923159	0.0255425	0.262161	0.580117	0.61983	0.647492	0.632558	0.592464	0.768287	0.789392	0.750972	0.647572	0.768288	0.642805	0.819755	0.819468	0.765629	0.812123	0.763391	0.76781	0.802639
Kidney_2	-0.254071	-0.158831	0.0247955	-0.0793548	-0.0675122	0.0232396	0.106845	0.0534503	0.120577	0.123791	0.107745	0.378976	0.771797	0.775094	0.747788	0.377007	0.281323	0.271926	0.692298	0.648826	0.647766	0.587953	0.581366	0.561099	0.636691	0.556359	0.357917	0.423649	0.0889231	0.0174879	0.251664	0.573938	0.606811	0.63489	0.6191	0.580893	0.749208	0.765818	0.748015	0.643633	0.768458	0.637365	0.794727	0.795103	0.744903	0.789255	0.741049	0.755335	0.787049
Uterus_3	-0.22001	-0.18269	-0.150735	-0.227644	-0.188247	-0.189046	-0.143531	-0.154713	0.182645	0.225195	0.215676	0.37336	0.856874	0.873075	0.848284	0.400588	0.368239	0.347641	0.32075	0.264748	0.253908	0.35717	0.364962	0.418001	0.462329	0.405997	0.248608	0.39785	0.194291	0.227243	0.271339	0.485751	0.354935	0.354618	0.308828	0.283302	0.398221	0.526563	0.364164	0.199776	0.409486	0.199043	0.555428	0.561143	0.534998	0.441518	0.377056	0.513447	0.461466
Uterus_1	-0.21146	-0.166306	-0.132797	-0.245645	-0.166523	-0.204507	-0.142149	-0.152696	0.259118	0.281813	0.276917	0.522649	0.873922	0.902285	0.887812	0.494604	0.436458	0.426803	0.279946	0.244177	0.220377	0.346558	0.343876	0.434766	0.506688	0.381109	0.234788	0.396399	0.219428	0.211853	0.254709	0.470215	0.300598	0.296886	0.272071	0.24236	0.4026	0.496243	0.371953	0.223526	0.432314	0.228273	0.523931	0.53187	0.467857	0.4109	0.350679	0.465039	0.427985
Uterus_2	-0.208752	-0.175918	-0.144016	-0.247886	-0.164572	-0.199702	-0.137885	-0.16017	0.215486	0.266223	0.251919	0.500429	0.868711	0.898066	0.891145	0.459276	0.423506	0.418089	0.217197	0.17738	0.152167	0.294215	0.284877	0.378519	0.450943	0.316769	0.161496	0.359663	0.188745	0.207027	0.221311	0.420496	0.238242	0.24112	0.209887	0.185106	0.390418	0.496731	0.296393	0.172328	0.356209	0.175865	0.516501	0.526923	0.468247	0.382749	0.335941	0.456875	0.393315
Ovary_2	0.0525966	0.0655512	0.0565652	0.144997	0.0846711	0.0527271	0.0812087	-0.0640526	-0.00457876	-0.103577	-0.0762489	0.0808693	0.281373	0.27993	0.239136	0.175489	0.067952	0.0822652	0.94138	0.880411	0.874821	0.631628	0.690796	0.62361	0.675129	0.609565	0.504006	0.459743	0.0241018	-0.0792908	0.251497	0.505575	0.819091	0.823544	0.830862	0.796351	0.593863	0.556453	0.886462	0.857129	0.849529	0.866065	0.599446	0.585185	0.629465	0.688535	0.647988	0.615648	0.68333
Ovary_1	-0.091965	-0.0953892	-0.071664	-0.100834	-0.0766874	-0.115761	-0.0569403	-0.116151	0.328121	0.306713	0.302979	0.59837	0.574783	0.589919	0.551199	0.596683	0.470551	0.505354	0.79219	0.742539	0.715646	0.71114	0.709508	0.737455	0.818436	0.732709	0.554036	0.621002	0.338462	0.239032	0.504363	0.672823	0.729105	0.704659	0.709945	0.686489	0.584765	0.548359	0.835561	0.741174	0.891848	0.744384	0.563958	0.5576	0.508591	0.60889	0.548911	0.506839	0.548559
Ovary_3	-0.0561433	-0.062243	-0.0774762	-0.0419604	-0.0317898	-0.102215	-0.0563875	-0.126203	0.287034	0.288815	0.277908	0.535972	0.493715	0.503234	0.466579	0.546762	0.462658	0.487959	0.789527	0.726242	0.730395	0.667001	0.664095	0.650977	0.728814	0.689176	0.544782	0.581955	0.291184	0.216069	0.461377	0.614415	0.672609	0.663451	0.652877	0.634862	0.584626	0.52658	0.800919	0.749698	0.835404	0.757185	0.538756	0.533147	0.495773	0.609245	0.551229	0.475608	0.539409
[truncated: 46 more columns]

## Sheet: c
Supplementary Figure 12c
Tissue	ENSSSCG00000006393	ENSSSCG00000017343	ENSSSCG00000016219	ENSSSCG00000001401	ENSSSCG00000011577	ENSSSCG00000014053	ENSSSCG00000004232	ENSSSCG00000006666	ENSSSCG00000009941	ENSSSCG00000031219	ENSSSCG00000013617	ENSSSCG00000010506	ENSSSCG00000038675	ENSSSCG00000013732	ENSSSCG00000011543	ENSSSCG00000022233	ENSSSCG00000007348	ENSSSCG00000015259	ENSSSCG00000003388	ENSSSCG00000011736	ENSSSCG00000032430	ENSSSCG00000018056	ENSSSCG00000012292	ENSSSCG00000015905	ENSSSCG00000007062	ENSSSCG00000029334	ENSSSCG00000006173	ENSSSCG00000012129	ENSSSCG00000003271	ENSSSCG00000001771	ENSSSCG00000000948	ENSSSCG00000000228	ENSSSCG00000040342	ENSSSCG00000034701	ENSSSCG00000025416	ENSSSCG00000039834	ENSSSCG00000025879	ENSSSCG00000038405	ENSSSCG00000017025	ENSSSCG00000033583	ENSSSCG00000029865	ENSSSCG00000010015	ENSSSCG00000015323	ENSSSCG00000040824	ENSSSCG00000032664	ENSSSCG00000038915	ENSSSCG00000031746	ENSSSCG00000011384	ENSSSCG00000008166
Cerebrum	0.908161	0.913618	1	0.965519	1	1	0.879515	0.933187	0.970605	1	0.897462	1	0.698213	0.880204	1	1	0.868456	1	0.947852	0.917613	1	0.902114	1	0.897168	1	1	1	0.868796	1	0.817543	1	1	0.993666	1	1	1	0.956379	0.958984	1	0.73361	1	0.882084	0.0904188	0.932413	1	1	1	1	1
Cerebellum	1	1	0.910225	1	0.951293	0.938485	1	1	1	0.988329	1	0.794958	1	1	0.944729	0.984202	1	0.909552	1	1	0.674445	1	0.955648	1	0.60271	0.94223	0.952558	1	0.884341	1	0.975091	0.962416	1	0.662011	0.527096	0.88895	1	1	0.980309	1	0.674031	0.971102	0.0786272	1	0.89237	0.218959	0.97667	0.634411	0.78313
Retina	0.328573	0.457972	0.564323	0.474774	0.646102	0.849586	0.320599	0.511661	0.417532	0.62915	0.230989	0.0106152	0.301059	0.326181	0.568922	0.5648	0.5423	0.368658	0.311755	0.235328	0.167759	0.156996	0.841402	0.174497	0.38434	0.281368	0.307935	0.382647	0.671956	0.207204	0.581502	0.399037	0.5221	0.56252	0.495154	0.218935	0.519471	0.738665	0.386816	0.116208	0.160312	1	1	0.0784081	0.465238	0.451978	0.234693	0.147825	0.0677216
Colon	0.0768364	0.0878965	0.139153	0.0949331	0.0524094	0.0386818	0.0426306	0.0419296	0.0521104	0.214808	0.0334231	0.0361871	0.0160348	0.0110858	0.0236133	0.013208	0.00254061	0.0103282	0.0012925	0.0584651	0.0221129	0.0653108	0.199533	0.0196683	0.0269809	0.007951	0.0784202	0.00953645	0.156514	0.00651123	0.0894439	0.0357363	0.0184276	0.0834458	0.0450017	0.000774234	0	0.132056	0.00848109	0.00645421	0.00561549	0.0394163	0.02113	0.0165075	0.038731	0.0175748	0.0105961	0.0123264	0.0253619
Liver	0.0240366	0.0444662	0.0156178	0.0389819	0.00443408	0.0189368	0.00771479	0.00436421	0.0133295	0.0875985	0.00420052	0.0165972	0.00551259	0.00354747	0.00553336	0.00528896	0	0.0021905	0.00142151	0.02471	0.012046	0.0269154	0.070859	0.0481323	0.00802706	0.00535801	0.0028973	0.00208232	0.0268176	0.00111256	0.00710167	0.00591591	0.0101085	0.00377525	0.0610737	0.00154641	0	0.0133746	0.00599265	0.0058642	0.00355607	0.00724943	0.00468452	0.00221144	0.0114294	0.0108044	0.0021903	0.00569782	0.0141269
Small_Intestine	0.0459016	0.0654851	0.105946	0.051589	0.01397	0.0305018	0.0155839	0.0229216	0.0348161	0.139655	0.0111171	0.0263503	0.0173348	0.00800638	0.0133558	0.00684313	0.00181653	0.00474079	0.0059102	0.0410813	0.0143033	0.0445531	0.181371	0.0105454	0.0271086	0.00741247	0.0558621	0.00953645	0.0704935	0.0217857	0.0779967	0.026031	0.0149749	0.0744809	0.0198233	0.00202798	0.00201937	0.106164	0.0211566	0.0132536	0.00544449	0.027	0.0152365	0.00808993	0.0534275	0.0174748	0.00792518	0.0111871	0.0173725
Stomach	0.0499423	0.125623	0.0365895	0.00468745	0.00309667	0.0182924	0.0111292	0.00146484	0.0254553	0.109254	0.00535093	0.0165972	0.00997847	0.00692987	0.033763	0	0	0.02419	0	0.0100385	0.00906558	0.0167882	0.110163	0.00483493	0.0120347	0.00557487	0.0184754	0	0.0332284	0.00530685	0.0216101	0.0192235	0	0.0213027	0.0247006	0	0.0162689	0.138717	0.0118901	0.00299607	0.00130661	0.00908262	0.00773279	0.00488103	0.0113507	0.0202628	0.0210683	0.0183469	0.0121421
ASA	0.0610168	0.0479448	0.0464332	0.0814598	0.0223051	0.03173	0.0240352	0.00732553	0.0288399	0.222908	0.00942622	0.0320123	0.0144051	0.00266347	0.0198807	0.00423502	0.00235972	0.00972814	0	0.0631326	0.0122582	0.0433931	0.0847234	0.00786779	0.011932	0.00312694	0.0811387	0	0.0722709	0.00841839	0.0135307	0.0143402	0	0.0116052	0.0277654	0	0.0151004	0.0406376	0.00192175	0.00537164	0.00312498	0.018875	0.02113	0.00813685	0.0381669	0.0287724	0.00246307	0.0439993	0.0257568
GAS-L	0.0562959	0.050195	0.0624118	0.0638687	0.0210274	0.0455975	0.0226089	0.00830342	0.0242305	0.19439	0.0115489	0.0285041	0.0137518	0.00476834	0.0152892	0.014445	0	0.021453	0.0059102	0.0416933	0.0164089	0.0662159	0.0566216	0.00686205	0.00655759	0.00427156	0.0599851	0.0098511	0.0626186	0.00552615	0.032209	0.0118886	0.0194387	0.00937535	0.0227629	0.00125709	0.00402872	0.0263724	0.00501707	0.0123879	0.00544449	0.00821568	0.02043	0.00478611	0.0297667	0.0481458	0.00652772	0.0124527	0.0325158
GM	0.0246207	0.0345876	0.0519895	0.0955738	0.0218314	0.0284934	0.0161255	0.00360872	0.0179371	0.172601	0.00543922	0.0196221	0.00534643	0.00558025	0.00960207	0.00290149	0	0.00754811	0.00386466	0.0280122	0.0168288	0.059182	0.0610712	0.00104152	0.00690837	0.00132021	0.0573418	0.00590309	0.0401178	0.00464808	0.0284585	0.00955092	0.00300086	0.00603376	0.0124648	0.00327635	0	0.0189488	0.00192175	0.000901954	0.00338372	0.00782955	0.0114721	0	0.0190962	0.0340365	0.00164409	0.0114406	0.0292916
GOM	0.0665693	0.078472	0.0583481	0.0693524	0.064617	0.0353047	0.0331471	0.0128955	0.0295292	0.259817	0.0121524	0.0497273	0.0265011	0.00354747	0.0238835	0.0346013	0.00133301	0.0092194	0	0.0645225	0.0230793	0.0879902	0.0990452	0.00749124	0.0172434	0.00719681	0.050468	0.00256157	0.0848618	0.0223074	0.0403699	0.032677	0	0.023255	0.0411626	0.0238959	0.00536277	0.161462	0.0019926	0.0194327	0.0131142	0.00491757	0.0261291	0.0154114	0.0435434	0.0327048	0.0261823	0.0414263	0.0257004
ILB	0.0770714	0.0878211	0.0444426	0.110244	0.014873	0.0387564	0.0174358	0.00675015	0.0302169	0.242663	0.0172702	0.0507208	0.0265011	0.0036833	0.0161152	0.0058985	0.00326325	0.0140846	0.00142151	0.0843796	0.0361218	0.0781986	0.0738299	0.00799315	0.0157006	0.00503245	0.0748453	0.00144256	0.0784865	0.00266396	0.0119276	0.0172101	0	0.0112514	0.022048	0.00327635	0.0094706	0.0353154	0.000428547	0.0113265	0.00655401	0.0149872	0.0165844	0.00874619	0.0295475	0.0286759	0.00240853	0.0377717	0.0174879
Kidney	0.0690709	0.0522805	0.0543437	0.095623	0.0200004	0.0438493	0.0194265	0.0134214	0.0520309	0.182155	0.0151496	0.0422371	0.0161975	0.00354747	0.0112744	0.0176657	0.00205805	0.013538	0.00412094	0.0452247	0.0166889	0.0439736	0.200926	0.00591445	0.0165739	0.00394493	0.0266048	0.00716998	0.0444618	0.00596432	0.0251406	0.0158009	0.00751749	0.0134928	0.0297219	0.00708419	0	0.0351755	0.00848109	0.0191503	0.0289865	0.00657119	0.0209746	0.0055446	0.0445773	0.0328001	0.00663543	0.0182224	0.0142433
LIN	0.0307774	0.0929162	0.0462808	0.0527523	0.0219772	0.0419787	0.0220059	0.00208951	0.0168146	0.151318	0.010468	0.0160243	0.0141602	0.00571541	0.00890332	0.00351803	0	0.0253738	0.0025164	0.0344748	0.0133172	0.0910651	0.0739571	0.00664135	0.00610073	0.00214268	0.0726916	0.00503017	0.0808864	0.0127908	0.0756504	0.0151379	0.0137076	0.00995941	0.0816156	0.00202798	0	0.0422563	0.00149618	0.00448299	0.0100228	0.0204068	0.0151172	0.019049	0.0203891	0.0418186	0.00197192	0.0168505	0.0163325
Left_Atrium	0.0428432	0.103789	0.0289888	0.0620203	0.0122676	0.0472259	0.0165116	0.00681792	0.0116396	0.156608	0.0116352	0.0252896	0.0173348	0.00102645	0.0147377	0.00717947	0	0.0137203	0	0.0629586	0.0139514	0.0602421	0.101686	0.0116862	0.0100747	0.0150313	0.0653754	0	0.0483205	0.00530685	0.0298635	0.038437	0.0122741	0.0055377	0.0681576	0.00303669	0	0.0427256	0.00424742	0.0125324	0.0046736	0.121223	0.0163075	0.00855884	0.0177581	0.0423739	0.00246307	0.016663	0.0109108
Left_Ventricle	0.0295299	0.0836907	0.0237792	0.0463245	0.0135927	0.029345	0.0153514	0.0056628	0.0136935	0.121838	0.0137835	0.0368695	0.00981377	0.00136804	0.00792315	0.00351803	0	0.010973	0.00142151	0.0339141	0.0100613	0.040573	0.0665872	0.0166344	0.0061359	0.00110054	0.0410775	0.00160258	0.0778066	0.00782017	0.0220436	0.0055498	0.0130715	0.00616584	0.0851208	0.000677567	0	0.0227007	0.00333425	0.00655243	0.00638362	0.0314941	0.0132411	0.00743217	0.0161042	0.0473277	0.000877867	0.0124527	0.00445156
Lung	0.0477647	0.113076	0.038979	0.0714433	0.00809327	0.0334094	0.0522321	0.00843795	0.0222069	0.223572	0.0124106	0.0320872	0.0132612	0.00612063	0.00848352	0.0184313	0.00205805	0.00389321	0.00245208	0.0415709	0.0225274	0.050672	0.16753	0.0169937	0.0165739	0.00535801	0.0446562	0.0052684	0.108844	0.00716634	0.0218029	0.0350777	0	0.0159617	0.0340757	0.00365938	0	0.0515336	0.0030525	0.00831499	0.00825184	0.0360092	0.0154749	0.00497592	0.0164128	0.0171746	0.00458294	0.0134623	0.0159851
MAD	0.0561679	0.174509	0.0365895	0.0646603	0.0298315	0.0250981	0.0118379	0.00984529	0.0121888	0.193641	0.0144674	0.0271482	0.0163601	0.0030717	0.00574476	0.00114469	0	0.0180619	0	0.040223	0.0192007	0.0732363	0.136234	0.00964657	0.00472435	0.00148487	0.0422886	0	0.0640186	0.0072754	0.0350115	0.0180435	0.00633459	0.0213027	0.0159411	0.00246072	0	0.0769104	0.00106977	0.0120988	0.0036422	0.0160697	0.014759	0.0114956	0.0262361	0.0217464	0.00360623	0.0240923	0.023381
MAS	0.059032	0.0573317	0.07121	0.0689374	0.0252362	0.0462501	0.0248199	0.00508285	0.0139663	0.186126	0.0252623	0.0311102	0.0204894	0.00470061	0.0196761	0.0128485	0.00488398	0.0846892	0.00616513	0.0619126	0.0103454	0.101953	0.087864	0.00992596	0.00799219	0.00427156	0.0620235	0.00407609	0.0664781	0.0190073	0.0627529	0.0158009	0.0172558	0.0156153	0.0918946	0	0.00402872	0.0523584	0.00128308	0.0200906	0.00799786	0.0521269	0.0241413	0.00940097	0.0250107	0.0786348	0.00539466	0.0268424	0.0377356
Ovary	0.0637314	0.0653967	0.0407651	0.0619917	0.0204411	0.0420155	0.04367	0.0109777	0.0300452	0.203393	0.0200442	0.0389012	0.0153836	0.00381909	0.0204937	0.0124229	0.00362404	0.0136291	0.00219469	0.0517198	0.0203124	0.0304585	0.148082	0.0367302	0.0299009	0.00762799	0.108832	0.00304036	0.103509	0.00890705	0.0387263	0.0463864	0.0283602	0.0726778	0.0272576	0.00575711	0.00496301	0.0605366	0.0241799	0.0223356	0.0349381	0.0286257	0.0234495	0.00268996	0.0565271	0.0244973	0.00577278	0.0303586	0.0262639
PM	0.0640415	0.0410398	0.0533172	0.0940925	0.0238656	0.0506305	0.0200359	0.00367751	0.026414	0.182067	0.0118939	0.0384678	0.0225013	0.00191398	0.0139091	0.0111738	0	0.00903418	0	0.036028	0.014444	0.0913584	0.0680984	0.00188369	0.00851469	0.00568325	0.0815441	0.0104798	0.0490403	0.0150357	0.0371539	0.0131394	0	0.0122791	0.0263661	0.006042	0	0.0343809	0.00213422	0.00428516	0.00450198	0.0126204	0.0130006	0.00278557	0.0257912	0.0584183	0.00490787	0.019093	0.0464141
RAD	0.0787103	0.0850682	0.0446733	0.100875	0.0204411	0.0500245	0.0261593	0.00803411	0.0289693	0.210234	0.0167628	0.0324616	0.0245852	0.00490377	0.012871	0.00279856	0	0.0106969	0	0.0562881	0.0143736	0.0650388	0.0911442	0.00880601	0.00652248	0.0062246	0.0282513	0.0052684	0.0583746	0.00662051	0.0554345	0.0183062	0.0105914	0.0134291	0.0319097	0.0021723	0.00462958	0.0515972	0.00170907	0.00640509	0.00939168	0.0118114	0.0242564	0.00799605	0.039118	0.0192202	0.00620438	0.0319247	0.0209895
RHO	0.0315228	0.0464862	0.0400841	0.0568211	0.0107824	0.0331049	0.0110109	0.00426135	0.00873905	0.153096	0.00877306	0.019756	0.0114583	0.00510683	0.0126631	0.00238632	0	0.0115246	0.00232341	0.0234968	0.0194093	0.0569123	0.0660931	0.00194832	0.00376633	0	0.0460055	0	0.0500222	0.00316109	0.0171375	0.00596164	0	0.00454196	0.0180401	0.00116058	0.0201397	0.0415163	0.00213422	0.0154069	0.00247701	0.00908262	0.0117543	0.00345395	0.0129975	0.0388876	0.00295348	0.014029	0.0237213
Right_Atrium	0.0612364	0.149063	0.055849	0.0691311	0.0101704	0.0587618	0.0135619	0.0119718	0.02008	0.185187	0.0146381	0.0288606	0.0147315	0.00218668	0.0100208	0.00413275	0.00121202	0.0206535	0.00155048	0.0530303	0.013035	0.0740759	0.106398	0.0183653	0.00955592	0.0165552	0.0768448	0.00192246	0.0664072	0.00188916	0.0603684	0.0186997	0.00457034	0.0115731	0.119821	0.00289281	0	0.0395953	0.0030525	0.0126768	0.00553	0.0276332	0.0117946	0.0303916	0.0320203	0.0384667	0.00273561	0.0135883	0.00991091
Right_Ventricle	0.0394714	0.0675315	0.0285716	0.0591756	0.0039629	0.0250588	0.013874	0.0065467	0.00744044	0.123126	0.00886024	0.0279425	0.00948421	0.00463287	0.00199457	0.00392804	0.00350382	0.00511669	0.00116344	0.0371426	0.00935031	0.0518068	0.0654449	0.0130648	0.00592475	0.00448914	0.0445789	0.00495074	0.0681055	0.00332664	0.029611	0.00937029	0	0.01659	0.0895967	0.00308464	0.00322618	0.0210883	0.00494721	0.00556876	0.00672429	0.0144209	0.0110683	0.00940097	0.0141671	0.0539037	0.00328002	0.00991739	0.00492956
SOL	0.0452997	0.0388862	0.0506526	0.0839607	0.0185254	0.0289583	0.0172051	0.00298855	0.00938616	0.153736	0.00746198	0.0233853	0.0144051	0.00827507	0.0187203	0.00798447	0	0.0174328	0	0.0261104	0.0111966	0.0627633	0.0778536	0.00604106	0.00837548	0.00307234	0.0640467	0	0.0659809	0.0116089	0.0619997	0.0113509	0	0.00603376	0.0374361	0.00270085	0	0.0400039	0.00128308	0.00556876	0.00277959	0.00908262	0.00985308	0.00364464	0.0110358	0.0459594	0.00153474	0.0188445	0.0388794
Spleen	0.0531399	0.0288224	0.0394534	0.0769619	0.0310633	0.0374112	0.026048	0.0143387	0.0308173	0.191545	0.0131837	0.030884	0.0173348	0.00612063	0.0126631	0.00616883	0	0.00670879	0.00692894	0.0557568	0.0226654	0.0667578	0.21334	0.00629404	0.0235021	0.0131827	0.0549705	0.00732811	0.0932863	0.00563575	0.0149678	0.040304	0.00424073	0.0153946	0.0165763	0.00298874	0.00402872	0.13943	0.002982	0.0133496	0.0089279	0.033716	0.0295331	0.00677292	0.028962	0.0244973	0.00953031	0.0197137	0.0166795
TA	0.0406347	0.122044	0.055607	0.08964	0.0125332	0.0348511	0.0193503	0.00545829	0.0218535	0.209307	0.014382	0.0224914	0.0165227	0.00652545	0.0176254	0.0163833	0.00193731	0.021719	0.00476091	0.029149	0.0165489	0.106265	0.0519688	0.00240016	0.00543127	0.00492386	0.0528786	0.00590309	0.0580454	0.00607378	0.0250934	0.00773931	0.00857331	0.00689075	0.0236693	0.00250876	0	0.0462813	0.00163813	0.0113265	0.00338372	0.0243619	0.0149183	0.00163617	0.0196294	0.0359293	0.0021903	0.0149718	0.0289564
ULB	0.0689495	0.104572	0.0572467	0.0761051	0.0315542	0.0274834	0.0220059	0.0164205	0.0298733	0.226397	0.0115489	0.0426145	0.0241051	0.00639055	0.0198125	0.00764943	0.00193731	0.0146302	0.00167941	0.0554022	0.0175277	0.0774131	0.0716711	0.00973975	0.0246033	0.00132021	0.0584463	0.00304036	0.079706	0.00955749	0.0217547	0.0167705	0.0102696	0.0102185	0.0354261	0.00279684	0	0.0522107	0.00466757	0.0165965	0.00825184	0.0168672	0.0167425	0.012468	0.0338948	0.0371535	0.0017534	0.0451633	0.0255876
Uterus	0.0605457	0.0478113	0.0353029	0.0705103	0.0138192	0.035078	0.0174358	0.0060032	0.0221186	0.15571	0.0106845	0.0157782	0.0130976	0.00436179	0.00890332	0.00785052	0.000848841	0.00342125	0.00258071	0.0393628	0.0137401	0.037827	0.057825	0.0136744	0.01224	0.00175912	0.0474246	0.00272122	0.0571656	0.000779182	0.16495	0.0345827	0.0227544	0.00865923	0.016643	0.000677567	0	0.0191538	0.00177999	0.00958156	0.00338372	0.0217924	0.0161095	0.000963571	0.0214488	0.0247906	0.00262662	0.0262329	0.0341722
[truncated: 4,378 more columns]

## Sheet: d
Supplementary Figure 12d
Gene_ID	Gene_name	Gene_biotype	Cerebrum_1	Cerebrum_2	Cerebrum_3	Cerebellum_1	Cerebellum_2	Cerebellum_3	Retina_1	Retina_2	Colon_1	Colon_2	Colon_3	Liver_1	Liver_2	Liver_3	Small_Intestine_1	Small_Intestine_2	Small_Intestine_3	Stomach_1	ASA_1	ASA_3	GAS-L_1	GAS-L_2	GAS-L_3	GM_1	GM_2	GM_3	GOM_1	GOM_2	GOM_3	ILB_1	ILB_2	ILB_3	Kidney_1	Kidney_2	Kidney_3	LIN_1	LIN_2	Left_Atrium_1	Left_Atrium_3	Left_Ventricle_1	Left_Ventricle_2	Left_Ventricle_3	Lung_1	Lung_2	Lung_3	MAD_1	MAD_3
ENSSSCG00000015626	VWC2	protein_coding	8.96	10.944	10.052	8.106	12.225	12.111	3.783	3.905	0.056	0.028	0.038	0	0	0.034	0.034	0.01	0.012	0	0.02	0	0	0	0	0	0	0.021	0	0	0	0	0	0	0	0	0.016	0.017	0	0	0	0.015	0	0	0.012	0.04	0.031	0.011	0
ENSSSCG00000015125	NECTIN1	protein_coding	2.454	5.455	3.762	1.959	3.673	2.345	3.341	3.303	0.925	0.994	1.278	0.899	1.71	1.416	1.903	1.13	1.418	1.474	0.265	0.47	0.104	0.104	0.147	0.076	0.085	0.115	0.399	0.126	0.193	0.291	0.299	0.491	1.768	2.557	2.207	0.213	0.331	0.137	0.361	0.028	0.035	0.083	0.082	0.142	0.13	0.19	0.41
ENSSSCG00000010253	HK1	protein_coding	60.513	89.779	85.422	82.266	154.104	91.554	120.925	87.975	58.069	42.263	48.345	3.456	4.764	2.407	9.718	8.846	8.691	23.485	51.944	54.129	5.102	4.892	14.301	6.942	7.157	7.777	46.522	46.639	62.868	64.434	75.049	67.377	21.215	28.262	20.081	11.235	9.165	75.856	55.566	69.01	83.113	64.896	19.88	17.819	21.288	27.836	39.862
ENSSSCG00000003092	FOXA3	protein_coding	0	0	0.06	0	0	0.026	0.008	0	4.176	3.795	5.178	15.188	13.86	9.804	6.49	3.925	5.167	12.431	0	0	0	0	0	0	0	0	0	0.042	0	0	0	0.039	0	0	0	0	0	0.016	0	0.015	0.047	0.016	0.036	0.08	0.107	0.022	0.015
ENSSSCG00000037096	TMEM88	protein_coding	0.592	0.494	1.923	1.176	1.386	1.605	0.555	0.309	2.515	1.684	2.507	2.288	4.761	4.508	1.76	1.226	2.03	1.61	6.342	8.158	5.625	10.794	12.105	7.903	7.805	7.948	10.791	7.807	14.301	10.98	8.841	9.647	4.855	3.052	4.718	19.973	11.416	8.52	6.173	14.392	10.471	6.945	5.433	4.902	6.483	5.857	8.332
ENSSSCG00000011033	VIM	protein_coding	89.734	168.65	157.657	42.864	130.843	90.062	54.764	40.612	230.309	169.093	270.282	33.735	33.473	31.597	115.956	78.38	93.749	59.229	1745.24	2120.01	194.81	153.688	476.886	174.497	200.027	251.784	1273.1	994.636	1232.11	1976.37	1431.47	1927.89	129.057	124.252	106.718	544.234	408.344	441.947	306.818	182.113	204.504	180.34	245.257	292.225	355.768	603.016	1334.36
[truncated: 33 more columns]
