# Supplementary material for: A pig BodyMap transcriptome reveals diverse tissue physiologies and evolutionary dynamics of transcription
Source: Nat Commun. 2021 Jun 17;12:3715. doi: 10.1038/s41467-021-23560-8 (PMC8211698; doi:10.1038/s41467-021-23560-8)
Supplement: Supplementary file 12 — Source Data [file 41467_2021_23560_MOESM12_ESM.zip › Source data/Supplementary Figure 13.xlsx]

## Sheet: a
Supplementary Figure 13a
Chr	Distance_to_center	GC_content	PCG_density	LncRNA_density	TUCP_density
1	3.15219	0.401968	6.45207	6.48852	0.674369
2	1.68949	0.424431	12.9857	7.37811	1.02017
3	2.41366	0.440918	9.88341	8.30266	1.17427
4	2.80769	0.415507	8.311	8.32627	0.993042
5	2.39045	0.421153	10.3515	9.27999	1.14804
6	1.54155	0.445503	12.1339	9.06092	1.37553
7	1.95525	0.430991	10.7268	9.12642	0.993072
8	2.73958	0.394738	5.21709	7.21038	0.712403
9	3.01563	0.412196	8.49389	7.76277	0.917483
10	1.72362	0.426355	5.96891	9.77516	0.9804
11	2.83251	0.405517	4.58507	8.28597	1.03575
12	2.25356	0.476311	17.5642	10.2593	1.88303
13	3.12461	0.399059	6.75356	6.93116	0.724796
14	2.72618	0.432506	8.69102	7.99264	0.994671
15	2.57227	0.398813	6.08919	7.25006	0.811892
16	2.47109	0.403317	4.99098	7.74289	0.913136
17	2.03316	0.445606	9.90644	9.02446	1.13396
18	2.52743	0.430772	7.69877	9.21709	1.1432

## Sheet: b
Supplementary Figure 13b
LncRNA density			LncRNA expression			TUCP expression
A	B		A	B		A	B
3	4		0.692964	0.498608		9.21286	0.764205
0	1		0.0807986	0.0676253		0.127473	0.332918
1	1		0.630798	0		0.0656609	0.0495793
1	1		0.0233348	0.227731		0.0126889	0.08523
1	0		0.0616934	0		1.40655	0.0458067
0	0		0.00766925	0		0.146174	0.301844
0	0		4.61412	0.0575502		6.5583	0.078847
1	1		0.279326	0.218918		0.00961149	0.028913
2	0		7.41132	0.281901		0.913046	0.0470514
2	1		0.0302367	0.179123		0.0281598	0.439335
2	2		0.0652222	0.734364		0.0187845	7.31483
0	1		0.367285	0.218941		6.06862	1.88673
0	0		0	0		0	0.00507892
2	0		3.15206	3.50293		1.02634	0.319583
1	1		0	2.29983		0.223492	0.0365503
0	0		0.0342188	3.12943		3.17691	0.458286
1	0		4.2926	2.01664		1.02569	0.68965
6	0		0.00556072	1.61993		5.14787	0.147603
4	1		0.0200835	3.5825		4.05721	0.392206
3	6		0.10365	3.34532		4.13003	0.0361575
1	1		0.12726	0		2.3002	0.840329
2	1		0.382771	1.62548		0.640707	0.0438663
0	0		0.25153	1.9556		0.967456	1.34125
1	1		0.0685536	0.819037		3.36093	1.91442
0	0		0.160494	0		0.02298	0.311528
4	1		0.519266	0.00899443		0	4.81515
4	2		0	0.877557		2.74889	1.78085
2	0		0	3.31496		1.04337	0.166356
1	0		0	0		5.55155	0.497779
0	0		0.180274	0		1.51781	0.414295
1	0		0.10084	0		0.0886557	0.247459
3	0		0.733893	3.29055		0.972868	0.197732
0	1		0.148328	0		0.273	6.44928
1	0		0.0763373	0.556429		0.378314	7.7158
4	1		0.363518	0.461225		1.42938	1.2058
1	0		0.409817	0.408981		0	0.0236055
1	0		0.176611	0.578159		1.84517	0.00473792
0	1		0.225273	0.337698		0.459847	1.0332
1	1		0.304479	1.47401		0.0866231	0.984075
1	1		0.311395	0.804123		3.06475	1.56852
0	0		0.0713254	3.76459		4.92995	0.0881385
1	0		0	0.520882		4.34025	0
1	1		0.690226	1.05072		3.74739	0.17133
2	0		0.399141	1.41706		0.229845	0.228115
0	0		0.171564	0.796467		1.86492	1.82906
2	0		0.200221	0		0.979416	0.825168
1	0		0	0.35492		1.12863	1.1186
0	0		0.0597748	0.424681		0.0771756	5.06432
0	1		0.182763	0.37462		3.03859	0.508792
0	0		2.89565	0.792444		1.92681	0.78458
5	1		0	0.165731		1.60434	0.918928
0	2		0.308258	0.885537		4.59023	0.0133038
11	5		0.170382	0		0.0849822	0
2	3		5.07186	0.703145		1.13433	0.411853
1	1		0	0.0431693		1.25338	0
0	1		0.260631	0		0.0908593	3.58951
1	1		1.20369	0.460691		0.197193	0.363484
0	0		13.5124	1.16981		0.126284	0.738933
2	4		0.288552	0.394983		0.636923	0
2	0		0.444486	0.168973		0.0185211	0.0318067
0	1		0.509884	0.193497		0.193766	0.651087
2	0		2.58121	0.310432		3.29597	0.242715
2	1		0.482191	0.814191		0	1.30508
0	0		0.253704	0.263041		2.64482	3.95755
0	1		7.25282	0.219299		0.0558062	0
0	2		0.0640498	0.0523811		2.46149	1.28278
4	2		0.0111238	0		7.49791	0.0540663
0	1		0	0.103559		27.7304	1.14873
1	1		0.481292	0.654695		0.776969	2.4127
0	3		0	0		2.03474	0.16657
0	0		0.338602	0.429131		1.11891	0.703576
2	0		0.105367	0.0327922		1.37531	2.65342
4	0		1.98218	1.42221		2.19669	1.23685
0	0		0.299441	0.048693		0.927745	0.792585
0	1		0.546848	0.0388972		1.42817	2.19831
0	2		0.356706	0.0761222		0.112256	1.13896
1	0		0.604609	0.544673		0.620999	0
0	0		0.575648	0		1.51983	1.06423
3	0		0.0310271	0.098455		0.0235301	0.615771
0	0		0.0132512	0.173529		0.0894983	0.166712
0	0		0.301922	0.464319		3.75695	0.00637548
2	0		0	0.535348		0.301457	0.10395
0	1		0.277651	0.274046		0.125979	0.336172
0	1		0	0.335934		0.532289	1.84955
0	0		0	0.0154196		0.597034	0.453632
0	1		1.08466	1.14428		0.562638	1.09727
2	1		1.78023	0.0167362		1.55672	0.0143319
0	1		0.261143	0.405118		1.75611	0.767728
0	1		1.44169	1.32357		0.174901	0.835916
0	0		0.865665	0		8.99632	4.80792
0	0		0.274128	0.180698		0.161951	0.0997586
3	0		3.70582	0.255794		0	0
1	1		0.54118	0.401889		1.37728	0.875302
1	1		0.191347	0.411182		0	0.395045
1	1		0.266405	0.451035		0	0.230926
1	2		0.107439	1.05487		3.42565	0.240491
0	1		0.170241	0.178294		0.47686	0.346724
4	0		0.703338	0		0.133754	10.6114
1	0		2.38055	0		0	0.422747
0	0		0.875249	0.229122		0.146014	0.0156952
1	0		4.6007	0.0657561		0.0393563	0.163627
1	0		0.0658263	0.39668		0.636808	0.609746
0	0		21.996	0.265712		0.664971	0
0	0		0.174308	0.167652		1.33383	0.0948336
1	0		0	0.265003		0.19941	2.30776
5	0		3.53381	0.402419		0.353833	1.57599
1	0		2.66719	0.0272133		1.05364	0.0341613
1	0		4.42421	0		2.75282	2.46237
2	0		6.95809	0.0275151		0.099515	1.33404
2	2		4.27344	3.06083		19.8289	2.53671
1	1		1.02222	0		0	0.837737
1	2		1.41807	0.0152946		0.0315838	0
0	1		1.93139	3.48497		0.433583	0.0462986
0	0		6.07408	0.665526		2.15603	0.0770708
1	0		0.0426951	0.640544		0.65006	0.287909
2	1		0	0.29527		0.941222	0.372935
3	1		0.469027	0.686788		0	0.273443
3	0		2.11294	0.132901		0.632831	0.257126
1	0		0	0.146656		0.0852916	0.129498
0	1		0.971996	0.184258		0.350705	0.470864
0	0		2.43786	0.431407		0.336743	1.08931
1	2		1.49754	0.451349		7.00143	0.0709316
1	2		1.64175	0		0.109839	0.0213546
0	2		3.41289	0.314065		0.414921	0.120805
1	0		1.38128	0.650702		1.81589	0.288749
1	3		1.6891	7.08782		0.0150597	0.734934
0	0		1.80864	0		0.0793609	0.285302
4	0		3.72619	0.732527		0.10464	1.07975
0	0		2.49317	0.27789		1.71089	0.767011
2	0		7.27561	0.213613		0.223241	0.361283
0	0		3.13473	2.44879		0.164297	0.128132
0	0		6.12934	1.10517		1.29035	0.0734038
2	0		0.0667948	0.0785467		0.00901018	0
2	0		0.215859	0		1.43495	0.639729
0	1		0.343054	0.225739		5.50352	1.37796
0	2		1.32306	3.85839		0.911127	1.70685
0	1		0.00795337	0		0.11311	1.53017
0	2		0	0		1.3144	1.22179
1	0		0.778726	0		7.18031	0.175453
3	0		1.39333	1.2624		0.222699	2.96056
0	1		3.05028	0.211984		0	0.0539525
0	2		0.262785	0.333276		0	0.362021
0	2		2.90515	0.0961745		0.256528	1.0938
0	1		0.13076	0.12673		0.0274507	0.355978
1	0		0	0.742448		0	1.04745
0	3		0	0		0.213661	0.318818
2	0		0.0273222	0.0678168		0.0613991	0.0626148
0	0		0.0984379	1.10761		0.567855	0.602225
1	0		0	0.0416157		0.0692479	0.0177317
0	0		0.4035	0.100193		0.228195	0
0	1		0.141932	1.67784		1.97813	0.0320136
0	0		2.07891	0		0.664937	0.00965831
2	1		0.999637	0.0121858		2.85949	1.25165
0	1		1.34894	0.0309932		0.585848	0.0346957
0	0		0.435654	0		3.19658	0.0410366
0	1		0.244662	0.391568		0.366255	0.0476303
0	1		0.542806	0.670109		0.487995	0.357561
2	1		0.441313	0.0728094		0.7382	0
4	0		1.2618	0.0989023		1.55267	0.0048263
0	0		1.23129	0		0.282675	0.285506
1	0		1.4474	2.95933		0.158561	3.0785
0	0		2.28573	0		0.579148	0.512297
0	0		0.434116	0.93904		0.259676	1.59219
0	0		1.22364	0.28631		2.98382	0.746842
0	0		1.93338	1.9171		0.0489756	0
1	0		2.46371	5.68813		0.230975	1.11834
0	0		0.212454	1.86371		1.25882	11.7801
2	1		0.99452	0.796026		4.97034	0.424988
0	3		0.137413	0.0107485		1.44606	2.33335
4	0		1.57856	0.661366		0.0793996	3.11444
0	2		1.75077	0.975874		0.088975	2.52442
1	3		1.45239	1.86998		0.177258	1.78465
0	1		0.367446	1.80659		0.011517	1.59715
1	3		0	0		1.09876	0
1	2		2.99594	0.439181		0.549752	0
0	0		2.07904	0.142166		0.0577408	0
0	0		2.49434	0.541558		2.58257	0
1	0		1.08547	1.08587		0.78515	0
0	0		0.755297	0		2.37922	0.537308
1	0		1.4309	0		0.102197	0
0	1		0.750093	0.0283109		0.120951	0.27477
1	0		0.896132	0.517379		1.89598	1.52395
0	1		0.110849	0.094757		2.64823	0.24782
0	0		0.726075	0.0541028		0.511085	0.278676
3	0		0.556087	0.095172		0.623731	1.00984
1	1		0	0.47683		1.37389	0.0467015
0	0		2.8325	0.0430882		0.756007	0
0	0		1.0058	0.858614		0.121761	0.421808
2	0		0.739176	0		1.0248	0.0441518
0	1		1.65443	0.322695		0.704829	0.495247
1	0		1.04428	0		2.54772	0.34241
1	0		0.0836823	1.02656		1.09812	0.105535
1	0		0.387217	0.112571		5.0882	0.0114246
4	0		0.995852	7.54171		1.1947	0.237752
1	0		0.128592	0		0.277063	0.104149
0	0		0.21104	2.77642		0.493736	4.4068
3	0		0.063052	0.219931		0.857618	0
1	0		15.1239	0.291904		1.67202	0.789431
0	0		1.26612	0.258782		0.657521	0.0438805
0	0		1.76121	0		0.217148	2.07254
0	0		0	1.29794		0.244126	0.079325
2	1		0.737827	0		0.629239	6.36397
0	0		4.06599	0.0824884		0.53285	0.030455
0	0		0.037763	0		0.190376	3.85289
1	0		0.208973	0.184775		0.215608	0
1	0		0.0751129	0.0313577		2.26704	0.0552673
0	0		0.371548	0.139338		1.40839	0.0484205
0	1		1.23537	0		4.13279	0.334121
0	1		2.3472	0		0	0.116316
0	0		3.80655	1.2093		0.773642	0.0328391
2	0		0.211589	0.172958		0.0461742	0.64744
1	2		0.577465	0.32499		1.18669	0.0506681
3	4		0	0.326382		0.0886148	2.82069
1	3		0	0.24449		2.35835	0.0859318
0	0		0.328717	0.195232		0.0145204	5.39133
2	0		0.0615476	0.0876672		0.395588	0.58528
1	0		0.295107	0.354696		0.601517	0
1	0		0.297182	0.452365		0.16651	0.191276
2	0		0.0437012	0		0.349149	0.236152
5	0		2.23987	0.195102		1.39678	2.52944
1	0		2.33432	0		0.748278	1.20952
1	1		0.246402	0		0.132953	0.275199
0	0		1.16439	0.169613		0	0
0	0		0	0.00664525		20.4466	0.0129273
0	0		0.0557889	0		0.0319527	0.322261
2	0		2.47035	0		0	0.125457
1	0		0.18383	0.757523		0.139749	0.156508
0	0		0.675308	0.294626		4.02272	2.34489
0	0		0.722503	0.475126		0.120487	3.78068
0	0		0.0236903	0.0892772		4.24824	0.269838
2	0		0	0.282694		2.75995	0
1	0		1.00778	0.521634		0.436274	0.282233
0	0		0.795988	0.515957		1.95966	0
0	0		1.26744	0.712926		0.866756	2.82135
0	0		1.21267	0.280525		0.44419	0.424795
2	0		0.2491	0.251511		0.130224	0.862204
1	0		0.740221	0.060001		1.20554	0.0305403
2	1		0.752027	0		0.238493	0.852508
0	0		0.223319	0.302535		0.217085	0.448321
0	1		1.91053	0.546507		0.157336	0.260175
0	0		0.0415905	0.232557		0.68262	3.28142
0	0		0.514469	0.662867		1.70364	0.260828
1	1		0.396822	1.92973		0.0386252	0
0	1		1.43373	0.103153		0.0800535	0.0675162
0	1		17.0844	1.17223		0.11883	0.375517
0	0		5.52938	0.792312		0.35939	0.645432
0	0		2.37121	0.0436728		0.456639	0
0	0		0	0		5.23334	1.33189
0	0		5.81604	0.348648		0.227028	2.79092
1	1		0.0302747	1.50582		0.0529351	1.246
1	0		0.630011	0.191355		1.79352	1.01655
0	0		0.642053	0.334716		0.668303	1.42617
0	1		0.686509	1.98048		0.0202852	0.461556
4	3		3.33648	4.20901		1.00391	0
1	1		0.203217	0.346194		1.42346	9.58335
0	2		0.0322223	0.364044		7.00014	0.612972
1	1		1.23543	0.264896		2.71964	0.169959
2	0		3.65357	0		0.245672	0
0	2		0.745884	0.700709		0.152013	0.0589705
1	0		0.024795	1.06073		2.08051	0.194597
0	0		0.0259593	4.89404		0.0162173	2.85651
2	0		0.591687	1.16634		0.0386202	1.81695
0	2		7.45249	0.430099		1.33284	1.27221
0	0		4.05818	0.65326		0.21333	0
0	0		1.75097	0.242699		0.160096	0.0319925
0	1		1.08161	0.152584		0.045218	0.190585
0	1		0.438742	1.06307		1.99693	0.128112
2	1		5.93419	2.38365		0.41417	1.41393
4	0		0.110684	0.12618		0.0409056	0.540779
1	0		0.9169	0.465464		0.219259	0.462272
0	1		2.41973	0.0350695		0.562051	0.167604
2	0		0.0558656	0		0.90061	1.76475
2	2		2.17591	0.217189		0.81752	0
3	0		0	0.240253		1.60357	2.81982
0	1		0.186591	0.370138		1.94827	1.08786
2	1		1.72502	3.22917		1.33737	0.195188
3	2		0.992156	0.406365		2.92498	0.222194
1	1		1.69567	0.491479		5.82091	0.362685
0	0		1.29659	0		0.0448532	0
0	0		0.6043	0		2.53708	0.738402
0	0		1.07786	0.0442404		0	0.0041305
1	0		1.63039	0		0.0479342	0
0	0		1.49591	3.60599		0.11281	0.228505
0	0		1.1087	0.279542		0.0144784	8.77128
1	1		0.341315	0		1.33154	1.8416
3	1		5.76064	0.410401		0.0281207	0.458064
2	0		3.30335	0.136788		1.53613	2.45067
0	0		0.521554	0		0.383314	0.404946
2	0		3.03809	0.787917		0.0250716	0.152966
3	0		3.55694	1.07493		0.604237	0.213349
1	1		175.445	0		0.0744189	11.0446
0	0		1.30645	1.37817		0.0526907	0.025329
2	0		44.8663	0.818431		4.90439	0.626363
0	1		0.0239852	0.0115146		0.232588	0.98486
0	0		1.97171	1.67769		0.0345921	0.208098
0	1		2.83617	0		0.0537683	0.0153936
2	0		3.04795	1.84783		0.13208	0.718747
0	0		0.0155331	9.49905		0.839098	0.0282483
0	0		0.607355	0.253709		0.664119	0
2	0		0	3.302		0.312151	0.0214563
5	0		3.36629	0.277485		1.39682	0.0344468
1	0		0	0		6.1296	1.92956
0	0		2.84979	0.264615		2.20694	0.596195
0	0		15.856	0.229638		0	0.566951
2	0		4.92712	0		0.0880675	1.52837
0	0		0.0272773	0.505861		2.84516	5.42731
0	0		0.89901	0.591837		2.22045	2.90298
2	0		0.330994	0.0574087		0.0197935	6.43465
0	0		0	0		0.791693	0
1	0		1.662	0.0172967		5.73877	0.0206733
3	1		0.0288343	1.45138		3.08896	0.184063
1	0		1.99512	2.77408		0.57167	0.373305
2	0		5.46602	0.0627462		3.07622	1.13552
1	1		2.31175	0.00693848		3.06836	2.17595
0	1		0.735731	0.039777		4.44418	9.43557
0	2		0.767415	0.314921		1.19242	1.19251
1	6		0.304513	2.68437		2.68663	1.71495
1	2		0.00895143	0.353671		1.01445	0.15496
0	0		0.67684	0		0.198234	0.728728
0	1		0.111416	0		0	0.34198
0	0		0	1.46004		0.0067216	0.377936
0	0		1.80525	9.58752		0.352828	0.0283513
0	0		2.23138	0.321127		2.2052	0.101472
0	1		0.245688	0.0182005		3.69819	0.552853
0	2		10.9364	1.17172		0.685893	0.0732367
2	0		0.0152932	0.00863408		1.54854	3.46379
3	0		0	0		22.4702	0.147242
3	0		0.0402315	0.0737525		0.668219	0.301283
0	0		0.435661	0.342914		1.99424	1.06512
1	1		0.065796	0.0194512		0.533445	0.0142868
1	0		0.488316	0.103746		0.301726	0.210015
0	0		2.90102	0		0.320121	0.038512
1	0		2.34458	0.371199		0.0103957	0
0	1		3.51439	0.352476		0.0587206	0.565946
0	0		0.181501	0.0200736		0.471541	0.1333
2	0		1.3273	0.78703		0.139795	4.53331
0	1		4.37906	0		0.153232	0
0	0		0.0494865	0.0488668		0.319038	0.408579
0	0		0.489225	0.366227		0.356856	0.330482
3	0		0	0.0282		0.719646	0
0	1		2.13201	1.1886		0.664824	1.13247
2	0		1.74296	0.152813		0.104936	0.173983
2	0		1.26273	0		0.6121	0.447564
0	0		0	0.0344857		0.0690918	0.771259
0	1		0.579606	0.0287078		0.0281606	5.93118
0	0		10.8375	0.865155		0.729295	0.458564
2	0		0.485082	0.688213		0.407746	0.46951
1	0		0.908216	2.71945		0.0096698	0.0199299
0	1		1.56004	0.43281		0.0653259	1.69344
0	0		6.15484	0.909915		1.3592	4.99686
0	1		0	0.223484		0.0565763	0
0	2		0.175033	0.509162		4.67424	0.971559
1	0		0.272065	0		0.0940265	2.80103
0	0		1.64777	0		0	2.36098
0	0		0.660995	2.36145		0.0879944	1.16161
2	0		1.43703	0.835111		0.0087509	0
1	0		9.00849	0		0.0147894	0.0949223
1	0		2.29347	0.0642236		0.805189	1.35049
1	3		2.23049	0.792353		0	0.201238
0	6		4.63078	1.0246		0.337956	3.15451
0	0		9.07985	0.323075		1.12625	0
0	0		1.91405	0.0257182		0.195692	0.365833
2	0		7.44008	1.47694		0.703312	0
0	0		2.44306	1.03628		0.0681512	0.180177
1	0		0.531242	1.11424		0	0.124625
0	0		2.06609	0		0.0386237	0.0587112
1	0		0.547405	1.20049		0.218185	1319.11
0	0		0.0577303	0.0514316		0.48733	0
0	0		0.214487	0		0.14655	0.958219
1	0		0.656595	0		0.227602	1.18497
0	0		0.0202605	0.611097		8.31883	1.84072
0	0		0.940943	0.0382943		2.56304	0
0	0		0.261523	4.21402		2.19697	0.0344287
1	0		0.290749	0		0.404772	5.22541
1	0		0.842646	0.133563		1.64349	0.0247358
1	0		3.56956	1.32796		8.21988	1.43021
7	0		1.99968	2.76963		26.0007	1.24493
2	0		1.81304	0		3.0777	0.53656
0	0		0.73279	0		0.391846	0.630318
0	1		1.3994	0.00413913		0.799114	0.473259
0	2		0.377141	0		0.920062	0.286861
0	1		0	0.031417		3.08801	4.88613
0	0		3.29556	0.27141		0	0.765217
1	0		1.06335	0.242325		0.0691024	1.03306
1	2		1.38414	0.369257		8.42061	0.0431341
0	4		0.0971285	0.00888442		0.16194	0.508665
0	1		0	0.237246		0.195504	0.188604
0	2		0.0564315	0.492234		0.167069	0.0313939
2	0		0.0146737	0.0205055		2.59263	0.176711
2	0		1.28757	0.738541		0.10687	0.912019
2	0		0	0		1.13349	0.049489
1	1		2.01083	0		0.149857	0.401597
2	0		9.16363	0		0.767173	0.418493
1	0		0.542762	0.368136		0.336778	0.512332
0	4		0.673271	0		0.0681996	0.297151
3	0		0.474668	0		0.210326	1.39958
0	1		1.76984	0		35.7401	0.583263
0	0		4.91428	0.184218		0.0583157	0.661705
7	0		0	0.0634735		3.37206	0.6514
0	0		0.0921628	0.040648		0.00660887	5.5878
0	0		2.53745	0		0.100317	0.0580854
1	0		1.61379	1.03145		0.0239763	0.02202
0	1		0.955894	0.0183603		2.08695	3.44864
0	0		0.0103823	6.69068		0.307248	0.165237
0	0		1.85109	1.73864		0.227324	0.537004
0	0		0.368492	2.83978		0.731859	1.2341
0	0		0.2551	0.0220947		1.94388	1.86979
4	0		0.973013	3.42774		0.938569	0.0816277
0	1		0	0.349745		9.88251	0.0516752
0	0		0.660122	0.0222327		2.49564	0.198311
0	2		0.0233512	0		1.725	0.0556187
0	0		0.18105	0.583813		0.852914	1.60047
3	0		0.927733	0.861484		0.166031	0.734642
0	0		1.6178	17.1709		0.613763	0.915517
1	1		0.367225	0.906643		0.179516	3.14482
0	1		0.406377	0.172987		1.33592	2.67759
0	0		0.570886	0		0.426054	0.167132
0	0		2.78061	0.501271		0	0.761499
0	0		1.16575	1.5125		0.596901	4.34849
1	0		2.72188	0.636638		0.107377	0.264103
1	0		0.682601	0		0.130839	0.797462
1	1		0.603073	0.00844908		0.596152	0.628878
0	0		0.0656755	0.171675		0.553273	7.21093
1	2		0.293961	0		2.37208	5.37146
0	2		0.303012	0.0845253		0.517725	0.456987
0	2		0	0.928496		33.3404	0.309447
0	0		0	0.0256895		8.25454	0.137087
0	0		0.00648715	0		0.176901	2.89247
0	0		12.9994	0.990502		1.90932	0.191091
0	1		18.2453	0.789786		1.65426	0.277816
0	0		2.24641	0.0188263		2.14885	0.647462
0	0		2.75224	0		1.39883	0.418235
1	0		1.23949	0		4.58881	0.26362
0	1		1.77756	0		0.901825	0.0899975
1	0		1.78205	0.106291		0.209005	0.968558
1	0		1.05185	1.35676		3.47354	0.210293
1	0		1.04398	0.441742		0.588099	0.244612
2	1		0.348348	0.602407		0.810253	0.244076
0	1		0.336189	1.31457		0	0.567148
0	0		0.385409	5.51947		0	0.0278345
0	2		0.595239	0.569649		0.168499	0
1	1		0.349689	0.732605		0	0.0698371
1	0		0.431524	2.11282		0	0.0863856
1	0		0.605961	0.862619		0.0632943	0.281741
0	0		6.14677	0.828235		0.0524077	0.735583
0	0		0.472255	0.272435		0.0322448	0.880682
1	0		0.730942	0		1.02986	0.612642
0	0		0.468274	0.0465645		1.31744	4.26037
0	1		0.565619	0.92774		0.242194	1.77968
0	1		0	0.962297		0.23035	4.76349
0	0		1.0289	0.0378305		0.718225	0.264955
1	0		1.78903	0.0333322		0.0143374	0.799318
2	1		0	0		0.0994445	0.533995
0	1		7.81994	0		0.214137	0.112748
0	2		6.43529	0.229539		0.636384	0.827948
0	1		1.12299	0.446701		0.318873	0.557221
0	1		0	0.209294		1.88963	2.08836
1	1		0.236597	0.158418		0.926271	3.66001
0	1		1.12751	0.0609747		0.282248	0.148124
1	0		3.2769	0.498073		0.694306	0.366358
1	1		0.498485	0.490108		0.115178	0.955258
0	0		1.26936	0.234354		0.176334	0.216203
0	0		0.418813	0.183616		0.417011	0.362878
2	0		1.969	0.522065		1.1919	0.569475
3	0		4.3809	0.136955		0.6419	0.190783
0	0		0	0.347378		5.10457	0.00587755
0	0		0.284397	0		0.287673	0.149399
0	0		2.72397	0.955958		0	0.261619
0	0		1.99128	0.204751		0.0495435	0.0295953
0	0		0.561606	0.347481		0.00623665	0.159507
0	0		1.85692	1.52106		5.45319	0.30651
0	0		2.82124	0		0	0.148081
0	3		22.5591	0.390526		10.3071	0
1	0		3.04098	0		1.49393	0.458131
1	0		7.83657	2.59854		0.135923	1.73662
0	0		0.703044	0.082009		0	0.0311809
0	1		3.5513	0		0.654089	0.936125
0	0		1.61607	0.757019		0.36843	0.242585
2	0		0.817921	0.977455		1.26756	0.658764
1	0		0.455607	0.480297		0.324327	0.296042
0	0		0.0658657	0.788276		1.12513	0.122109
0	0		0	0		0.542386	0.0213918
0	1		0.6905	1.32455		10.6679	0.509407
0	0		0	0.426747		0.392245	0.297359
0	0		0.136267	0.374678		0.0546688	0.0148007
0	0		7.49854	0.0793309		0.338891	0.994489
0	1		0.0568298	0.286508		0.723662	0.342781
1	0		0.141516	0		0.356575	0.735143
1	1		0	0.0582117		1.43517	0.0637595
2	0		0.631991	0.0447287		0.789716	0.382825
2	0		1.0495	1.49118		1.33236	0.711414
2	1		5.49938	0		0.0169265	0.0719382
1	0		5.04552	0.631637		17.4423	0
1	0		0.582573	0		1.51108	0.234363
0	0		1.60318	0.0761057		0.673362	0
0	0		14.2229	1.91648		0.0442973	0.0903147
1	0		20.1588	3.62795		1.09259	0
1	0		1.42454	0.0233961		4.97114	0.347482
0	0		1.71897	0.200509		2.04973	0.719404
2	0		2.2842	0.245138		0	12.1441
0	0		2.81651	1.29512		0.402963	0.359864
2	1		1.07266	0.240317		0.0401072	0.0562711
0	1		0.431708	1.34346		2.98046	0.313084
0	0		10.5638	0.0718299		0.583023	0.251103
1	0		1.09174	0		4.27878	0.09978
1	0		1.92997	0.544962		0.867533	0.201466
1	0		0.248677	0.245932		1.73854	3.9155
0	4		0.0610994	0.872727		0.112957	3.03137
0	0		0	0.034499		0.472476	1.18079
3	0		1.5105	0.286173		216.815	5.12424
1	0		3.45787	0.719094		130.256	0.482007
3	0		1.04672	0		0.323186	0.878832
0	0		9.10294	0.107253		0.307426	7.86062
0	0		5.87742	23.6472		0.24428	4.62471
0	0		1.59835	0.588691		1.37364	3.2258
0	1		3.36562	0.236196		1.0031	0
1	0		0.563107	1.40117		0.378302	0.0133075
3	0		2.00717	0.158234		0.928258	0.582391
1	0		2.57329	0.0685726		0.282361	0.657198
1	3		1.76651	0		129.173	5.45885
1	0		0.634331	0		3.33011	0.622654
2	0		0	1.59366		1.83491	0.595251
0	0		0.174632	0.765304		2.32816	0.728484
0	2		0	0.197726		0.0612073	0.495817
0	1		4.69308	0.0539625		0.00981745	0.642065
1	1		0.183497	0		0.87851	1.12153
3	0		0.122215	1.02605		0.262533	2.56675
1	1		4.18231	0.91489		0.04515	1.50699
1	2		4.05053	0.0337865		0.0880585	0.0811903
0	1		0.338591	0		0.594639	0.960086
1	0		0.230942	0.0455385		0.0265704	0
1	0		6.54331	0		0.0703128	0.403897
0	0		2.02476	0.188213		0.0136758	0.329446
1	0		0.857562	0.259501		0.291565	0.0155356
1	0		0.780726	0.232028		0.074007	0.321931
1	0		0.309409	0		0.0637271	0.870738
0	0		0.42758	0.0187023		0.609259	0.481478
0	0		0.882659	0.0341678		0.0427822	1.61439
1	0		0.275731	0.04062		3.3498	0.784285
1	1		0	1.12208		1.63244	1.39903
0	1		0.33264	0.219734		0.72576	0.898464
1	0		1.04317	0.288805		1.00967	1.34336
0	2		4.45287	0.458358		0.144922	0
2	0		1.26421	0.395608		0.678306	0.691087
0	0		3.10149	0		0.49308	0.622568
1	0		0.404754	0.174952		0.990926	1.8691
1	0		0.0927077	0.819525		0.51728	0.637558
1	1		0.0934352	0.171101		1.80136	1.98859
0	0		1.14096	0.62985		0.985541	0.433457
1	0		0.940949	0.0193437		0.0210497	0.774002
1	0		6.27372	0		1.44516	0.00342055
3	0		1.60006	2.4517		2.90707	4.33479
0	1		0.373764	0.0651438		0.0216375	0.498436
2	1		1.7033	0		2.17996	0.692831
0	5		0.369205	0		1.4865	0.575334
1	1		0.682892	0		0.0299215	0.0207108
0	0		2.28755	0		0.0108659	0.0423104
0	0		2.35816	0.109532		0.0781876	0.0829187
0	0		1.13852	0.00620902		0.0910995	2.00007
2	0		10.9859	0		0.190944	1.2001
0	0		0.331704	0.405852		0.192559	17.9722
1	0		1.5133	0		0.0583619	0.0546622
0	1		0.076709	0		0.1825	0
1	0		0	3.21247		0.868896	0.105313
0	0		11.6467	0.622152		0.281088	0.0554402
1	0		0.363856	0.25214		0.382242	0.036475
1	1		3.29809	0.254756		2.82936	0.0610959
0	1		0.259849	0.0688907		0.593346	6.91528
0	0		0.363307	0.0530515		0.557084	0.459278
0	1		2.75011	0.0974015		13.4261	1.18819
2	1		0.390609	0		57.5154	0.649296
0	0		3.03538	0		0.84796	0.552775
0	0		1.02672	0.0205358		4.07809	4.67471
1	0		0.441567	0.0777949		0.536863	1.16876
2	0		0.727099	1.27128		0.0719651	0.0912759
0	0		0.138123	0.12473		1.90566	1.09676
0	0		2.88233	1.97189		2.23348	0.222994
0	1		1.6235	0		1.46854	0.145931
2	1		0.270394	1.08117		0.0228174	3.79412
1	2		0.157975	0		0	0.163372
1	0		0.0279268	0.00628482		2.08409	0.380205
0	0		0.356176	1.02412		0.181038	0.931561
0	0		0.442983	0.349683		0.518224	0
2	0		0.279109	0.148444		15.6409	0.105605
0	0		10.0186	0.0263408		9.43435	0.451791
0	0		3.42311	0.0243595		0.685244	0.146512
1	0		1.09942	0.193219		0.911651	0.169894
1	0		0.11038	0.159636		0	7.73121
1	0		0.32069	0		0.442709	0.273325
1	0		0.113413	0.334616		0.99132	7.69498
0	0		0.0122068	0.151041		1.01127	0.261388
0	0		0.779516	0.19492		2.99549	0.562951
0	1		0.159326	4.63565		0.484911	0.452907
0	0		4.97945	0.0280463		1.26737	0.541041
0	0		0.262708	0		0.66819	0
0	0		0	1.71217		0.154416	0
1	2		0.946265	0.467306		1.40641	5.67506
0	0		0.435009	0.213674		0.899311	5.19583
0	0		0.484812	0.16054		12.9319	0.11705
0	0		1.97924	0.031656		0.584264	1.97353
0	1		0.795105	0.282653		0.357909	1.12476
0	0		1.48828	0		7.04636	2.2627
1	1		1.22323	0.282213		0.504752	1.37416
3	0		9.28953	0		0.00526302	0.467471
4	0		15.7345	0.115378		0.235402	0.663601
3	0		3.92595	0.512193		0.213457	0.566192
2	0		0.564051	0.348587		1.04193	1.19995
1	0		1.6703	0		0	0.310051
0	0		0.331392	0.724025		0.506089	0
3	0		2.35604	0.144841		5.88077	0.071081
0	1		3.90718	0		5.22394	0.0358269
1	1		1.84227	0.374522		1.93058	0.0540836
3	1		0	0.178295		0.00134607	0.1725
1	0		0.445734	0		0.0050246	0.0186923
1	1		0.326834	1.75833		0.68896	0.0286629
0	0		0.384038	0.128725		1.41626	2.03141
0	0		0.00620865	0.741314		0.274958	1.70121
2	0		0.0132433	0.0207997		0.0398112	0.649606
2	0		0.0180008	0.130156		0.036182	0.420133
1	0		0	1.59065		0.0603632	1.92845
2	3		2.00476	3.38618		0.0621893	0.562004
0	0		3.10699	3.40126		0.0161803	0.303704
0	0		0.959859	0.449914		0.00384875	1.56825
1	0		0.014871	0.415766		2.48332	0
0	0		0.559545	0.0689812		0.342224	1.36518
0	0		0.109928	2.2915		0.222654	0.108171
0	0		0.0500255	0.987182		0	0.688551
1	1		0.416833	1.028		1.76485	0.0808714
0	1		0	0.078677		0.683782	1.04562
0	3		2.00128	0		0.148332	0.386153
1	0		0.283207	0		1.31885	0.439394
0	0		1.38238	0.208247		0.676821	0.558712
0	1		0.0149996	0		0.632544	2.11255
1	0		1.23995	0.0320515		1.04534	0.692259
0	1		0.500145	0.035003		0.90859	0.750171
0	0		1.42084	0.148971		0.00216157	0.395145
1	0		1.82136	0.192826		0.00538395	2.488
0	0		0.641555	2.06679		0.60741	0.504319
1	1		0.385812	2.32132		0.0383722	0.782451
0	0		0.464503	0.122856		0	0.0837254
1	0		0.155588	1.04355		0.063866	6.30042
4	1		2.22065	0.728283		0.152623	0.136299
1	0		2.05001	0		1.39889	1.87597
2	0		0.66235	0.00672751		7.89407	0.270573
2	0		0	0.535178		0.633763	2.84436
3	0		0.0417258	0		0.0937253	0.693407
0	0		0.649023	0.0548472		0.783289	0.412186
0	0		0.762292	0.475666		0.650904	0.0159009
1	0		0.957024	1.50452		0.551326	0.501926
0	0		1.00009	0		4.52093	0.259196
0	0		0.966064	0.0288062		1.27711	0.262916
1	0		5.10984	0.291193		0.572844	11.8974
2	0		0.200752	0.109236		3.27017	0
2	0		0	0.0835054		0.547538	0.153349
0	1		0.907804	0.557453		0.452712	0
0	0		0.322567	0.0357625		2.73827	1.09298
0	0		0	0.0789456		0.059104	0.611996
0	0		0.083925	0.309838		0.0570438	0.450087
1	1		0	0.445054		0.51706	0.580144
1	0		0.817427	0.486115		0.737931	0.318117
0	0		0.174987	0.225089		0.984522	0.0312492
0	1		1.41157	0.0430049		0.346083	0.795422
0	2		2.13873	0.437823		1.78828	0.780127
1	0		4.8255	0.0958312		1.1275	1.26002
0	0		0.9632	0.866048		2.26285	0.65655
1	0		5.0543	0.0139031		0.412749	0.498718
0	2		4.20315	0.205976		0.0223112	0
2	1		0.477234	0.20847		0.301785	0.574828
1	0		8.58627	0.715227		10.1969	0.557891
3	1		0	0.0717374		5.38095	0.159364
0	0		0.439112	0.0907928		2.50136	0.706555
0	0		0.180986	0.567446		1.49239	0
0	0		1.84289	0		0	0.997602
0	0		0.818553	0		0.0649652	0.16976
2	0		2.47116	0		0	0
0	2		1.66852	1.30575		0.692152	0
2	1		0.353491	0.0846957		0.704707	0.2406
1	1		4.6653	0		1.70341	0.924894
2	1		0.742936	0		1.24984	0.402172
0	2		0.201894	0		0.665559	0.304074
0	1		12.7512	0		0.409655	0.555193
1	2		0.118678	1.88736		0.634148	2.53002
1	0		0.601628	0.267826		4.7106	1.04974
1	0		1.72046	0.32464		0.421072	1.74751
3	0		1.33763	0.61687		0.322031	0.155418
0	0		0.0947032	0.298393		5.42373	0
0	0		0.490774	0.448796		0.0131509	0.846396
0	0		0.338258	5.42608		4.29571	0.281976
0	2		0.805011	0.102285		0.0818751	3.77239
0	1		1.24309	0		0.183856	2.49968
0	1		3.73243	0.0474462		0.126305	2.47838
1	0		0.551716	0		0.531415	1.74895
2	0		0	0.207543		1.65324	0.750961
0	0		0	5.1932		0.656047	0.0130731
0	0		0.0664546	0		1.91104	1.45642
0	0		6.82847	0.229836		0.472087	3.68934
4	0		0.0176955	0		0.0506252	0.784243
0	0		0	0		0.673434	0.902688
0	0		0.207028	0		0	0.0154293
0	0		3.19607	0		0.125027	1.09165
1	1		0	1.59694		0.327209	0.275976
1	3		0.0370402	0.502904		0.302568	0.331039
0	1		0.0301194	0.651922		4.12825	0.00990567
0	1		0.01969	0.153567		2.79026	0.391486
0	0		0.239567	0.0534582		175.078	0.222843
0	0		6.56599	0.0411076		0.227479	0.206635
1	2		0.671617	0		3.40287	0.0215672
0	0		2.09969	0.0100261		5.9818	0.223228
2	0		0.560223	4.56054		0.266334	0.21773
0	2		0.397655	0		0.424819	1.48803
0	0		4.07656	0		3.98889	0.0160755
0	0		1.47113	0		0.0652546	0.042054
1	0		1.23597	0.346739		0.409426	0.751202
0	0		2.03393	0.281544		1.2239	0.376224
1	0		1.50113	0		1.31388	0
0	0		0.319525	0.0216885		0.61896	1.95255
0	0		2.69573	0.0531548		2.54668	0.334477
3	0		1.8299	0		0.117508	2.53472
0	0		0.300201	0.00961962		2.37325
1	1		0.0791628	1.04695		0
1	0		0.105328	0.782925		0.42145
3	2		0.447833	5.27373		0.0288303
0	2		0	0		0.195142
1	0		1.5261	0		0
0	1		0	0.206757		0.397698
0	0		0.335821	0.409309		0.161603
1	1		0.42237	0		0.0130894
1	0		2.06538	0		0.0966471
0	1		7.77515	0		0.839688
4	3		1.41707	4.28137		0.824186
1	1		2.51342	0		0.784419
0	1		0.0245539	1.82794		0.581143
0	1		1.75988	0.517805		0.848297
0	0		1.47932	0.111693		1.20668
2	1		0.0224102	0.377573		0.413317
0	0		0.462147	0.193489		0.0392564
0	0		3.5777	0.618908		0.131831
0	0		6.69215	0.0588928		0.681859
1	0		1.54582	1.0312		0.28045
3	3		0.94244	0.122612		0.281309
2	2		6.91048	0.749359		1.91152
0	5		0.184491	0.528647		1.18458
2	0		0.952604	0.181157		1.41492
3	0		0.894319	1.36849		2.14018
0	1		0.0192098	5.17023		0.449547
1	1		2.51073	2.36664		3.80209
0	0		1.79627	0		0.229803
3	0		0.303273	0.488864		0.719093
0	0		2.12512	0.27578		0
2	0		960.112	0.00859258		19.9962
1	0		0	1.16086		1.10122
0	2		1.17066	0.148286		0.609362
0	0		0	0.723426		0.1977
0	0		0.730625	0.433687		0.41801
0	0		0.669991	0.0525871		0.480932
2	0		0	0.847068		0.105197
0	0		2.56715	4.02142		0.0134272
0	0		3.39555	0.0163294		1.87521
1	1		1.60093	0.849482		1.18787
1	1		1.36546	1.54759		0.0451289
0	0		1.9568	0.13813		0
0	0		2.23129	0.460688		0.183681
0	0		4.01717	0.108799		0
0	0		3.04157	1.13225		0.05773
0	1		0.812614	5.21529		3.48647
1	0		1.13573	4.00047		0.119368
2	0		7.27731	0.254006		0.24661
1	0		0	0.144073		0
1	0		0.40652	1.38204		0.933438
2	0		0.750774	0		0.245059
1	1		0.584285	0.0323167		0.75475
0	1		0.819085	0		0.0851543
1	0		0.997895	0		0.0278902
0	0		1.1396	0.669691		0.474948
1	0		0.106702	1.24685		0.380223
1	2		6.45515	1.34913		2.12988
2	0		4.57111	0		0.00117462
1	1		0.0208937	0		2.79189
0	1		0.0769227	0		0.711862
0	1		2.25808	0.0299708		0.144868
0	0		6.46815	1.14516		0.0834642
3	0		11.8436	0.884849		0.00935113
1	2		1.53375	0.347629		0.0034222
0	0		0.223034	0.883475		0.180506
0	0		0	0.614796		0
1	0		1.20457	0		0.309738
2	0		0.915309	0		0
1	1		0.21186	0		0
0	1		3.6678	0.0359334		0.0494687
1	0		53.275	0		0.0490363
2	0		3.61241	1.85871		0.0956568
2	0		0	0.166971		0
0	1		0.137474	0.0388203		0.171392
1	2		0.179995	0.022313		0.173498
1	1		0.103153	1.14664		0.13477
0	0		0.103762	2.9628		8.3798
0	0		12.6498	2.32642		0.469441
3	1		1.57197	1.20705		1.58113
1	2		0.174482	3.78781		0.0108222
0	0		2.15505	0.0438615		0.985575
0	0		2.23791	0		0.443188
1	0		1.59243	0.309684		6.71469
2	2		0.448716	0.686913		1.12875
1	1		10.9476	0		0.343493
0	2		4.33431	0		0.0522093
1	0		3.98874	0.0415844		1.73229
1	0		0.11995	0		0.237858
1	0		0.0978731	0.0644805		0.380789
1	0		4.03909	0.271783		1.16477
0	0		7.83193	0.404042		1.0131
0	0		5.42688	0		0.144266
4	0		5.36007	2.43849		1.90472
0	0		4.72029	2.88447		0.432472
0	0		5.46435	0.0827672		3.73575
1	0		12.687	0.206891		3.25337
3	0		0.380011	0.0194968		0
1	1		8.97443	0.0244193		1.06438
0	3		11.1086	0.265956		5.84975
1	0		6.89884	0.292704		0.754147
0	0		2.75684	0		0.080887
2	0		7.07176	1.28448		0.831492
0	0		8.13872	0.230341		0.802584
0	0		18.9476	2.95704		0.842327
2	0		2.01471	12293.1		5.0996
0	0		0	0		2.96921
1	0		0.707389	4.74555		0.396016
1	1		4.30628	0.978885		3.50955
1	0		1.5314	0.630672		0.680906
1	0		0	0.904903		31.6285
0	0		5.53924	3.02822		0.882455
0	0		0.402529	0.989365		0.323325
1	0		5.76764	1.48675		3.7658
0	0		1.11822	0.376512		0.417376
0	0		1.53837	0.142603		21.6367
1	0		0.60774	2.3857		1.97519
0	1		1.24076	1.02574		0.309559
1	2		5.9825	0		0
1	0		2.08241	0.039408		0.384758
0	0		0.164762	0.229739		0.0471057
1	3		0.314526	1.11593		0.50185
1	1		0.41659	1.05764		0.45443
2	0		0.166283	0.316989		0.509379
0	0		1.40599	1.01497		1.42411
0	0		1.01601	0.658793		1.1707
0	0		2.23247	0		0.0561478
0	1		0.0767818	0.334531		0.287001
0	0		0.893424	0.532171		0.692762
0	2		0.732296	0.246158		0.383293
0	1		2.70896	0.337234		0.319217
0	0		0.107735	0.0435198		0.312507
1	2		7.05344	0.14478		0.432979
0	0		1.27084	0.0588192		0.189018
3	1		0.352814	0.258058		0.250687
1	1		0.0859265	0.01571		0.0566485
0	0		0.70866	0.0246028		0.131976
0	0		0.0916136	0		0.0144016
1	0		8.29921	0		0.808426
1	0		0.827026	0.193365		0.644973
1	1		5.95106	0.00679053		0
4	1		1.69695	0.0105701		0.335859
3	0		0.112293	0		1.13466
0	0		1.7337	0.0939183		1.51371
0	0		2.61501	0.912423		0.643368
1	0		0.85807	0		0.824132
1	1		0.0300815	0		0.373296
1	1		1.47261	0.367499		0.129686
0	0		0.23926	0.492914		1.7601
1	0		0.446023	0.384084		0.242497
0	2		0.462107	0.493516		0.235569
1	0		2.37558	0.138037		2.68892
0	0		0.108216	0.0941843		3.59276
0	0		0.324115	0.270081		2.64664
3	0		0.0571486	0		5.21642
0	0		2.25993	0.249237		0
1	0		0.280133	0		0.491668
1	0		0.148877	0		0.0557878
1	1		0.605844	0.621532		0.524422
0	1		0.986184	0.0917241		0.235008
0	0		0.617314	6.24559		0.0248042
0	0		0.0613501	0.809349		0.0417004
2	0		0.12406	0.225443		0.318489
4	0		4.16669	0.0713083		0.465477
0	0		0.093438	1.74382		0
0	0		0.153661	0.238577		0.397417
0	0		0.798034	1.35483		0.411463
0	0		0.0332318	1.07262		0.709312
5	0		0.0316772	0.530909		1.15451
1	0		0	0.717354		11.3577
0	0		1.17664	1.23794		0.0171357
1	0		0.671042	2.35736		0.125096
0	0		0.25007	1.40051		0.120905
1	0		3.26246	0		0.741464
1	0		0.96054	1.25402		2.26684
1	1		2.44182	0		0.192541
0	0		1.20365	0.0240778		0.845692
1	0		0.636452	0.377613		0
1	0		20.3757	0.359039		1.77442
0	0		0.306731	0.556796		19.1327
0	1		0.955278	0		6.77856
2	1		0.129189	0.0179388		5.8379
2	0		2.65969	0.652102		1.04794
2	0		0.599582	0.93548		0.115224
0	1		2.82109	0		3.18857
1	0		2.40175	0.530343		0.2111
1	0		1.26331	0.305583		3.38673
0	0		1.12421	0		0.873556
4	0		0.936006	0		0.235337
0	0		1.3942	1.03227		3.57553
0	0		0.102272	0.599141		1.45224
1	0		0.524111	1.60285		0.46525
2	1		0.153645	0.31605		0.0656114
1	1		0	0.050051		0.196283
3	0		0.37118	0.221421		0.323188
0	0		0.238806	3.21021		0.111402
2	0		0.124113	0.523701		0.784844
0	0		3.42872	0.723226		0.0840692
2	0		1.34515	0		0.31068
0	0		2.20587	0.678597		0
1	0		2.06401	0		3.01464
1	1		0	0.353612		0.316142
0	0		1.50991	0.617803		0.0462098
0	0		0.408019	0		3.37341
1	0		1.0908	0		0.175922
0	0		0.088773	0.154603		1.3345
1	0		0.0805956	0.107804		0.308464
0	0		0.0392841	0.155907		0.966154
0	0		0.00792033	0.583978		1.68102
0	0		0.446923	0.166293		2.84782
2	0		1.12835	0.408595		2.66633
0	0		0.118404	0.044853		1.27837
2	1		0.959828	0.17565		1.87758
0	0		0.76353	0.624336		0.735293
2	0		1.76262	0.213938		1.64404
2	0		2.20064	0		1.7229
0	1		0.861995	0		0.0432621
0	1		6.50228	0.146364		0.169561
0	1		0	1.2875		3.62983
0	0		0.158364	1.96736		0.689025
5	0		0.00747543	2.23405		0.054727
0	3		0.0234338	0.0198289		0.433025
0	1		0	0.151864		2.01555
0	3		0	1.1027		0.0863911
1	0		0.494043	1.40499		0.0695686
0	0		1.06391	3.43307		0.0783934
3	0		0.89712	1.55917		1.38792
2	0		0.774881	1.3009		0
0	3		0	0.0899713		2.27714
0	1		0.815952	0.777533		4.3758
0	0		9.98476	1.22332		0.809819
0	0		3.24049	1.96775		0.0270002
1	1		0	0.909391		0.240371
1	0		0.708885	0.75584		0.0677606
2	0		0.288515	0.80796		0.308703
0	0		1.34923	0.0457057		0.428029
1	0		0.614084	0.422701		0.142673
0	0		2.15041	1.275		0.335671
0	1		0.390908	0.690475		0.146271
1	0		0.0536365	0		0.114605
1	0		1.43896	0.263789		0.238847
1	0		0.829232	1.23466		0.129413
2	0		0	1.91483		2.5243
5	0		1.72496	2.63481		0.100187
1	4		1.22384	1.19586		0.168999
3	0		0.210661	1.12495		0.234139
4	0		0	1.35194		15.9929
0	1		0.381449	1.02498		1.47644
0	3		0.374359	1.08977		0.315256
0	3		1.76408	5.75986		0.0706148
0	1		0.0147284	5.12685		0.196559
0	0		0.0742673	0.0360557		0.050519
0	0		0.0747087	1.2803		0.116367
3	0		0.0672859	0.360282		0
0	0		0.358341	0.402334		4.76379
0	1		0.058353	0.0190697		0.252357
3	0		1.10582	0.0142499		0.11283
0	2		0.940345	0.0312815		0.890612
0	1		0.134341	0.970221		11.5626
0	0		0	1.37326		0.060157
0	0		0	0.136301		6.57774
0	1		0	0.851773		0.491846
0	0		0.221924	0.310435		0.509372
0	0		0.0919233	0.924459		0.456597
0	0		0.0538877	0.79544		1.02811
0	0		1.03227	1.19485		1.39913
0	0		1.59856	1.58498		0.0354445
0	0		0.381819	0.350243		0.672625
0	0		0.530175	4.66823		0.819903
0	0		1.63013	0.383683		1.21648
1	1		12.489	1.31529		3.65358
0	0		1.7076	0.665971		0.130428
0	0		1.36774	1.53313		0.417985
0	0		2.85111	0.321638		0.00699323
0	0		2.32163	0.440752		0.0203131
0	0		0.321468	0.193563		4.33403
0	0		0.214027	6.13683		0.403813
1	0		0.340709	1.04141		0.36514
1	0		0.516372	2.65963		0.0190268
0	0		0.496311	0.079151		0.00921043
0	0		0	0.0496333		0.00569298
0	0		1.59498	0		3.53685
0	0		0	0.603844		549.792
0	0		0.435012	0.10577		0.462654
0	1		3.27353	0		4.35656
1	1		1.64013	0.957534		0
0	0		0.0241807	0		0
3	0		0.259175	0.690393		0
0	3		0.516639	1.16451		0.165866
0	0		0.599436	0.0277418		0.0378219
0	0		0	5.47459		0.00800852
0	0		4.47881	10.0331		0.0302785
0	1		0	0		0.024875
0	0		0.0205665	0.0509742		1.25995
1	0		3.97507	0.194593		1.81936
1	1		0.922198	0.150212		0.00541093
1	0		0.810805	0.280902		1.72938
1	0		2.42067	0.439032		0.188981
2	0		1.09987	7.92879		0.44319
2	0		0	1.09497		0.100903
0	0		0.204252	0.802596		0.0208693
0	0		0.0810596	0.107625		0.605561
0	0		2.37302	0.0483632		0.237191
1	0		1.9499	0.331716		0.548146
0	1		0	0		2.18982
1	0		1.28762	5.1215		1.41276
1	0		0.899233	6.82676		0.440617
0	1		0.18027	0.721508		5.16374
1	0		0.124979	0.136365		0.327968
0	1		0.587017	0.0533655		0.615482
0	0		0.230204	8.97944		0.798967
0	0		2.07278	2.17623		0.0133323
0	1		0	0.430288		3.93855
1	0		0.0388914	1.6912		0.956793
0	0		0.368589	3.34225		0.306615
0	2		0.768389	0.521293		1.13637
1	4		2.36133	0.672832		2.16925
0	0		0.277987	0.798505		1.52253
3	0		1.56994	0		0.436504
1	0		4.28793	0.0326709		1.47792
2	1		0.224266	0		0.165103
0	0		4.9343	0.599526		0.0371705
1	0		1.6848	0.0738206		0.0413393
1	0		1.32731	0.647862		2.83906
0	0		1.8322	0.499834		1.13514
0	0		0.397153	0.224588		0.115233
1	0		1.04701	0.20655		0.24943
4	1		1.22609	0		0.434609
0	0		11.0061	0.369337		0.073972
1	0		0.99611	0.00913628		2.3699
1	2		0.0701829	2.62608		1.36615
0	0		1.07579	1.49965		0.736663
0	0		0.117476	0.840182		0.741364
1	0		0.254905	0.396653		0.521421
0	1		2.67917	0.462946		0.0236031
0	0		0.0979085	2.32244		0.86912
0	0		0.0866827	0.194702		1.83075
0	0		0.940292	0.163445		0.112154
0	0		0.909132	1.77687		1.01492
0	0		0.303171	0.513546		1.59023
0	2		0.203238	0.228224		0
0	3		2.56542	1.28525		0.72279
0	0		0.285135	0.465429		3.56519
0	0		0.882892	0.0807878		0
4	0		0.652822	0.902448		2.56825
1	0		0.766064	0.779919		0.121576
0	0		0.330832	4.00112		0.384793
2	1		0.105595	0.130378		1.57422
1	0		0.336979	0.320127		0.109786
0	0		0.172817	0.534631		0.558153
1	1		0.330387	0		5.16372
0	1		3.34184	0.211611		0.354135
0	0		0.01747	0.527631		0.771765
2	0		3.53435	1.17427		0
0	1		0.0161157	0.116541		0.646313
0	0		0.0557262	1.09303		0.286802
3	1		0.231489	1.24924		1.15911
1	1		0	0		2.77512
0	0		5.31843	1.65353		1.7951
0	0		1.56466	2.37301		0.48588
0	0		0.414873	7.94111		2.88287
0	0		0.0619389	0.823838		0.217681
0	0		0	1.1158		24.2425
0	0		0.103647	0.215102		0.952819
0	1		0	0.977453		0.55374
0	1		0.284727	0		0.422326
1	1		1.22003	0.148164		1.61761
0	0		0.099203	0		1.4941
1	0		0.191173	0.900483		0.634712
0	0		0.0492253	0		0.135075
0	1		0.0411383	0.790825		0.0382416
1	0		0.604028	2.14702		0.878762
1	0		0.116489	0.0654792		0.233637
1	0		1.70782	0.0321367		1.37148
0	1		0.0826106	0.182334		0.342972
0	0		0.556251	0.22143		10.1913
0	1		0.159595	0.510864		0.143434
0	0		0.108702	0		0
0	0		0.0241637	0.0149023		0.126891
1	0		0.0883008	0		0.117249
0	0		1.64266	0.598993		0.157327
2	0		0.639019	3.73945		1.3945
0	1		2.52883	0.648609		1.10627
1	0		0.0972601	0.533919		0
0	0		0	0		0.852316
1	1		0.638475	0.314556		5.45778
1	0		0.122753	0.234312		2.53229
0	0		0.162847	0.447487		1.16212
1	1		0	0		0.756765
3	0		0.186046	2.01262		10.8187
0	0		0	3.95584		0.57096
1	0		2.37961	1.18046		0.0957117
0	1		0.245139	0.156016		0
0	0		0.323931	0.142634		1.23235
0	0		0.110453	0.194625		1.06052
1	0		1.79683	0.925092		32.5264
2	1		0.0669633	0.710802		1.80477
1	0		0.348689	0.284164		0.775745
0	0		0.791529	0.0565259		2.50733
1	1		0.337721	0.0976368		3.8956
0	3		3.49941	0.0637		4.39649
0	3		0.150196	9.90611		0.0214427
0	0		0.0494372	0.0130064		6.11392
0	2		1.02176	0		0.0958173
2	2		0.514016	0.342358		0.0453172
3	1		0.00917462	0		0.702797
2	0		0.0581401	0.112304		0.76642
2	1		0.12381	0.139286		4.02939
0	0		0.202582	0		1.55885
1	2		0.282066	0.0514295		1.96671
0	0		0.00684608	0.243009		0.810738
0	0		0.319743	3.38141		2.01684
1	1		0.0752197	0.0673225		0.296115
2	0		0	0.283624		7.55483
3	0		0.215279	4.36875		3.85314
0	2		0.658863	0.428839		1.38005
1	0		0.962741	0.509704		3.357
4	0		0	0		1.10131
2	0		0.201263	0.634068		3.85875
0	0		0	0.173228		8.31429
0	0		0.014715	0.302786		0.879789
1	0		0.161793	0.0669168		0.537337
0	0		0.153614	1.03895		1.41216
1	0		0.0177394	0.874595		0.836948
0	0		0.25347	0.186285		9.09677
1	0		0	0.191362		1.74988
0	0		0	0		0.264858
2	0		0.0379587	9.71356		0.155586
3	0		0.0286892	2.49862		1.10929
0	0		2.18131	0.0415833		1.20352
2	0		0.14329	0.23408		0.226527
1	0		0.0880561	0.120399		7.23817
1	0		0.110689	0.416984		5.75274
0	0		1.35756	0.882738		0.0338392
1	0		0.436429	0.0135643		1.21263
1	1		0.966805	0.0196563		0.405602
3	0		0.801316	0		0.15449
0	1		7.74564	0.394587		0.399461
0	2		0.219747	1.07418		2.57693
1	0		2.66616	3.48644		0.122145
1	0		2.65081	0.187828		3.3229
2	0		1.2468	3.10444		1.05671
0	0		2.27172	0.0122025		0.312214
0	1		0.983983	0.422007		0.398659
2	0		6.16032	1.76552		1.11597
0	0		1.31592	0		3.06477
0	0		0.618287	0		0.711544
0	0		2.43245	0.0198069		0.625409
0	0		0.0954093	0		0.263951
0	0		0.164244	0		0.666542
0	1		0.380426	0.186473		0.122204
1	0		1.81089	2.36672		0.00884317
1	0		17.8293	0.629048		0.522632
0	2		4.91345	0		0.748376
0	1		4.03936	0.0314767		3.96058
1	1		0.52541	4.11965		0.0383745
1	0		0.0297725	2.12586		0.102866
0	0		0.0405513	0.190275		0.182637
2	0		0.284056	0.526963		0.608096
0	2		2.4989	0.831835		1.36827
1	0		0.172909	0.0671905		2.46545
1	3		0.12398	0		2.3667
0	0		1.38198	0.173977		0.182915
0	0		0.238214	0.0333694		0.274843
3	0		0.238238	0.0403705		0.172908
1	0		1.49544	0.0625088		0.00689453
2	1		0.846022	1.52924		0.0595348
0	1		2.86463	3.6185		0.625637
0	0		1.5796	1.29504		0.015286
0	2		3.70375	2.99496		0.0399957
0	0		1.7644	3.074		0.0577216
2	0		4.04922	1.5841		0.157901
3	0		0.732161	1.50002		0.62064
1	0		0.472726	1.8032		0.179072
2	0		1.02823	1.32515		1.00414
0	0		2.19528	3.17569		2.98957
2	2		0.965688	4.63649		0.528027
1	0		1.87509	1.40509		0.628287
1	0		1.11548	1.08587		0.143563
0	0		0.117754	0.968622		0.561873
4	1		1.17523	0.856302		3.51606
5	0		0.805652	1.33626		0
1	0		0.451802	0.599116		2.1364
2	0		0.182102	1.54743		0.255585
0	0		4.1066	0.266418		2.36028
1	0		0.605947	0		0.435783
1	1		0.063696	0.864124		1.13738
0	0		0.114235	0.802558		0.760815
0	0		0.0124384	0.0928928		0.541565
0	0		0.0214279	0.249516		0.224271
0	0		45.1586	0.913346		0.122476
0	1		6.9938	0.339904		1.13819
1	0		1.17076	0.623914		21.3887
0	1		0.886978	0.0151011		1.00054
0	0		0.880979	0.574513		5.01743
1	0		0.018148	0.182533		3.95506
1	0		0.738535	0.0786847		0.510795
0	0		2.7638	0.497958		2.52256
1	0		0.0914917	2.08848		0.367358
1	0		0.52225	1.12295		0.676064
5	0		1.97429	1.56562		0.464692
0	0		1.09505	1.83352		0
1	1		0.561095	1.77492		0.102469
0	1		0.260968	1.37308		0.058788
0	1		0.719638	0		1.47008
0	0		0.427032	0.733332		1.5246
0	0		2.76037	0		0.666071
1	0		0.194947	0.731896		0.0243004
1	0		0.217561	0.414222		0.184992
2	0		2.13422	0.823816		0.0492543
0	0		7.12722	4.41086		0.126916
0	0		0.0941418	0.0763813		4.81495
0	1		5.48568	0.31532		2.6977
0	0		0.156663	0.223804		1.31496
3	0		1.92498	0.103404		0
0	0		0.351648	0.204991		104.988
1	0		0.35925	0.418484		0.793467
1	0		0	0.0462666		0.217336
0	0		4.21452	3.96547		0.501799
0	0		0.452881	0		0
2	0		0.470162	1.13061		0.463892
1	0		8.70287	0.136777		0.492351
0	0		3.95324	0.00608457		0.147705
0	0		1.15501	0.82176		2.15498
1	0		5.45294	0.427353		1.28033
0	0		1.07522	1.94145		0.00308079
2	0		1.32455	0.237097		0.270292
1	0		2.80063	0.835225		1.76506
0	0		0.526697	0.09888		0.66271
0	0		0.229129	0		0.204639
0	0		0	14.2342		0.467774
1	1		0.30625	0.808991		0.078336
1	0		0.0532487	0.164593		4.93229
0	0		0.496173	0.048995		0.00781113
0	0		0.284881	0.406747		0.0189105
0	0		0.135622	0.361703		0.0446636
0	0		0.342494	0.360845		0.190411
0	1		0.0577875	5.79022		0.482926
1	0		0.361717	0		0.419516
0	0		1.75203	5.18241		2.87333
0	0		0	0.304084		0.167378
1	0		0	2.71835		0.330985
1	1		0	0.785382		0
0	1		0.350075	1.98359		0.755985
3	0		0.029435	0.981412		0.149
1	3		0.554652	0.739178		0.121129
0	1		0.00796927	0.448047		0.180033
0	1		0.558819	0.0510244		0.159814
1	0		0.0524436	0.560922		3.08462
0	1		5.20957	0		1.37046
0	0		3.08353	2.23316		0.167436
0	0		0.598916	1.26489		0
2	0		4.34329	0.098421		0
2	1		7.04625	1.2304		0.0910896
0	1		25.542	0.100042		0.0119718
2	0		0.393905	0.0881163		0.708471
1	2		0.105155	0.103804		0.484951
2	1		1.973	3.70105		1.08988
3	0		1.42926	0.0109641		0.775075
1	0		0.06058	1.73873		0.555167
1	0		1.22228	0		0.698951
0	0		0.0676927	0		24.8533
3	0		1.21517	0		2.81306
0	1		0.12653	0.553309		0.294491
1	0		0	0.00687813		0.00769537
0	0		0.0119676	0		2.26713
3	1		0	1.26006		0.893105
2	0		1.17892	0.585767		0
5	0		3.91905	0		0.356549
3	0		0.910708	0.0832903		0
2	1		0.694787	0		0
1	0		1.19572	0.606194		0
0	0		0	0.218026		0.527145
1	1		0.207783	0.373631		2.67683
2	0		0.247945	0.036709		0
0	1		0.0202443	0.464616		0.012409
0	0		0.0697037	0.241022		0.181182
0	0		0	0.386929		0.121151
1	1		0.16023	0.03453		0.226967
0	1		2.08814	0.38436		1.05363
1	0		7.78621	0		0.12312
0	1		0.444696	0.143521		2.5363
0	0		0.137862	0.180173		0.820029
0	2		0.227828	0.161055		0
4	0		0.367352	0		1.56779
1	1		0	0.0113399		0.0697241
1	1		0.509265	0.0426507		0.0646363
0	1		1.26901	0.86705		0
2	1		1.85837	1.78543		0.43049
0	0		0.258651	0.214508		0.154561
0	1		0.351195	1.97857		4.42259
1	1		0.192076	7.65544		0.943753
1	0		0.401919	0.226587		2.66046
0	0		0.740955	0.872504		0.778333
0	0		0	0.496801		3.18484
0	0		0.0362937	0.35904		0.0952647
1	1		1.8053	0		2.76975
0	4		3.90899	0		43.6866
1	3		3.05685	0		2.40385
2	3		5.40134	0.181033		0.197151
3	0		2.20931	0.0632165		9.96852
4	0		163.14	0.652404		0.0302705
1	0		6.96009	0.411735		2.12743
2	0		1.38609	0.428093		1.12642
1	0		0.893089	0.140784		0.317878
1	0		0.500404	1.26553		0.0243571
2	0		1.12367	0.643315		0.14881
4	0		0.147473	0		0.252493
3	2		13.7546	0.53812		0.701252
2	0		2.05137	1.86456		4.21567
0	0		0	0.305358		0.323084
1	0		0.333403	0		0.0173422
0	0		1.07117	0.0488166		0.184159
3	0		0.051399	0		3.52677
2	2		0.42452	3.05693		0.264922
1	0		4.30791	0.0227162		0.0773007
2	0		2.93204	0.599039		0
5	0		0.515002	0.284217		1.08048
1	1		1.85923	0		2.60221
1	0		5.33752	0		0.485757
1	2		0.484806	0.587542		0.0042087
2	0		0.101413	0.0446788		0.259225
1	0		0.569302	3.91122		0.30289
2	1		0	1.63907		0.0116786
1	1		0	0		0.00714853
1	0		0.482322	1.99945		0
2	1		0.0225998	1.71216		0.042579
0	1		0.740732	1.79674		0
0	0		1.72599	1.00184		0.160397
3	0		2.10656	1.4535		0.0809913
0	0		6.27872	0.157451		0.685142
0	0		86.3453	0.533734		6.23064
0	0		2.886	1.79304		5.17224
1	0		0.510354	1.66934		2.3651
0	0		0.199385	0.943094		0.325677
1	1		0.0233138	0.26321		1.15146
0	0		4.28648	0.117531		2.82262
1	1		0.29322	0.238847		0.810478
0	0		7.23443	0.555961		0.930163
1	2		1.34661	0		4.73817
0	1		1.44814	4.27164		0.252735
1	0		1.31002	4.33344		0.0403579
0	0		1.86067	0.455133		1.06751
0	0		1.41439	0.840278		5.08931
1	0		1.17018	0.23977		0.478943
1	0		0.533421	0.241145		6.35357
0	0		0.867858	0		23.5273
0	1		0	0.0114575		1.05077
0	0		0.0162033	1.12914		3.61502
0	0		0.18077	0.764969		0.469947
0	0		2.77165	0.726707		3.42693
0	0		0.882486	0.966663		4.09294
1	0		0.0620493	0.403959		0
2	0		7.37553	4.42836		0.195836
3	0		5.01674	1.36669		1.03512
3	0		0.632733	0		0.441513
4	0		2.17815	0.0133387		0.0371945
2	1		2.09144	0.474497		13.4667
1	0		0.0595248	0.578055		0.309174
1	0		4.96198	0.214967		1.09495
1	0		2.10451	0.194424		0.709595
1	0		1.63981	4.88393		1.07748
2	1		0.382404	2.07066		2.77285
3	0		1.90868	1.98847		0.380565
1	0		0.971002	2.33571		1.65588
1	1		1.04663	0.833452		1.75053
2	0		2.23206	0		0.0674143
0	0		0.794144	1.86772		0.624691
2	0		4.07762	1.13059		0.129677
2	0		0.333885	0.600824		0.148478
4	0		13.4677	0.0099592		0.295124
0	1		0.954037	0.0945386		0.233264
1	0		0.315438	0.833837		0.388698
0	1		1.34516	0.733936		0.00930822
0	1		3.29641	0.0115791		0.129058
0	0		0.905141	0.0559898		0.0267135
1	1		0.684079	0		0
2	1		5.17078	0.369385		0.118582
3	0		0	0.0143896		0.160356
2	0		0.355184	0.132087		0.0298192
0	1		1.73705	0.364865		0
0	2		2.26943	0.11589		1.33393
2	1		1.66542	0		0.028424
3	1		0.11603	0.273233		0.202288
0	2		0.160193	0.0543876		0.237467
1	2		0.790227	0.128651		0.172737
3	5		0	0		0.0228372
2	2		0.016472	0.967454		0.211985
0	0		0.222859	0		0.450367
1	0		0.0148921	0		5.58787
0	1		0.213368	0		0.2231
0	2		1.40265	0		1.03653
0	0		1.40464	1.35102		2.986
2	0		43.3973	1.52529		0.431934
1	1		0.126954	3.59353		2.62305
0	0		2.00217	0.554015		0
0	1		1.20818	0.0638643		0
0	0		2.97812	0		11.9248
1	0		0.977862	0.290964		0.380838
2	0		0.292358	0		0.850827
3	3		0.0746096	0.878095		1.60974
1	0		0.541585	0		0.398688
0	0		1.77596	0		0
1	1		1.96831	0.0123257		0.0849616
3	1		2.07498	0		0
4	0		2.6754	0.0276064		0.277818
1	0		0.304479	0.079204		1.83543
0	0		0	0.0997652		1.37648
2	0		0.701728	0.262711		2.06938
1	0		4.31547	0		0.163495
0	1		0.445116	0.527806		0.210142
1	0		2.23401	3.19539		0
1	0		0	0.0710854		0.0743459
0	0		6.73963	0		0.0234108
2	0		5.60424	3.23132		0.0737414
1	0		1.69526	0.292957		0.0123058
3	1		3.40989	1.10543		0.242909
1	0		3.46354	1.09453		0.0129747
0	0		0.973909	0.873488		0.0280307
1	0		0.510059	0.96119		0.0143283
0	1		0.340983	0.0430478		0
0	5		0	0.421206		1.29024
1	1		0.235781	0.738591		0.81071
0	1		0.33434	0.698591		0.0383459
3	0		1.54186	4.88061		0.439787
2	1		1.1323	1.27536		0.127845
1	3		0.573589	0.555129		0.00664938
0	0		0	0.019829		0.28795
0	3		0.702555	0		0.283418
0	2		0.658112	2.23		0.494079
0	1		0.981359	0.587223		0.650688
1	0		0.963007	4.44577		0.271049
1	1		0.477987	0.0459635		2.50251
0	1		0.557385	1.30806		0.0826576
1	1		0.814652	0		0.0454498
0	1		1.67616	0.38035		0.0860095
2	1		1.03492	0.674091		0.184218
2	3		3.41922	0		0.350414
2	3		0.372222	0		0.8363
1	4		0.147003	0.345591		1.35224
0	4		0.273873	0.236703		0.486931
1	0		0	0		0.52831
2	3		0.783964	0.069048		0.145888
0	1		2.6994	0		1.99284
1	0		1.73264	0		0.561953
0	2		4.50761	1.37704		0.505773
1	0		2.09853	0.427814		1.76941
0	1		1.32422	0.255991		0.677083
1	0		1.67155	0.207314		0.145379
0	1		0.622071	1.41793		0.363469
0	0		1.7662	0.0367678		2.68026
1	0		0.790163	0.677521		0.850164
1	1		1.14407	0.408222		2.11818
0	0		2.35779	0		1.40885
0	0		0.46481	0		1.19715
1	2		6.57871	0.065231		2.54605
2	0		0.138997	0.0110166		0.00918189
2	1		0.375065	1.1972		0.0939495
1	0		1.99979	0.0704645		0.0323418
2	0		0.0511105	0.0461129		0.0974118
1	1		3.50623	0.109451		0.566319
2	1		0.300791	0.0686683		0.0926331
0	0		2.20322	0.581445		8.08983
1	1		0.48	0		0.348052
0	0		2.37384	2.19509		0.262563
2	0		0.410803	0		0.0328905
0	0		2.4829	0.0590905		1.02226
2	0		0.357724	0		0.503498
0	0		3.3752	0.16924		3.03618
0	0		1.30252	0.661152		1.33442
0	1		5.23877	1.04194		0.110366
1	0		2.96747	0.0643915		3.79755
0	0		2.85557	0.334468		0.0763643
2	0		1.36734	0.588723		4.102
0	0		2.72079	0
2	0		2.09354	0.015741
1	2		0.808264	0.172596
3	1		5.04266	4.26398
0	0		0.108849	0.249062
0	3		2.17586	6.33909
0	0		2.40407	0.0561355
1	0		2.51963	1.68458
1	3		2.90184	0.192918
1	1		0.33443	0
0	0		7.53945	0
1	0		0.788289	0
1	0		0.0915597	0
0	2		0	14.5436
0	1		0.0157553	0
0	0		0	0
0	0		1.43478	0
2	1		0	0.0102773
1	0		0.335702	0.327756
2	0		4.16927	0.0978505
0	0		3.30282	26.3072
0	0		0	0.810392
0	0		0.989629	1.20936
2	1		2.59231	8.60234
3	0		0.0672746	1.12406
5	1		2.28626	1.57622
1	0		4.11491	0.827262
0	1		2.81704	13.5114
0	2		1.87351	0.696074
1	0		1.29741	0
0	0		0.256192	0.382115
0	0		6.12428	0.0544485
0	1		9.74277	0
0	0		5.23648	0.276518
1	0		1.42196	0
1	0		1.72965	2.94782
2	1		7.8085	0.748664
1	0		9.22736	0.0426848
3	0		9.35821	0.126641
4	0		14.9747	0
2	0		0.213965	0
1	1		0.275052	0
1	0		0.567088	0.38981
4	0		0.780186	0.0212574
2	1		0.371501	0.644371
4	0		0.055682	0.34697
1	0		0.269338	0
0	0		0.630161	1.71007
0	0		0.11199	1.84451
0	0		0.0474465	1.34725
0	0		3.14376	0.399669
1	1		1.24963	0.211271
1	0		0	0.755222
0	2		0.831692	1.17696
1	0		2.99171	0.520962
1	2		0.746968	0.852001
0	0		5.09771	0.562041
0	0		0.75048	0.0558363
1	1		3.23296	0
1	0		0.830569	1.02832
0	0		11.7834	0.532227
1	0		0.190571	0.0960266
1	0		4.00054	0
1	0		2.49368	0.027169
0	1		12.0569	0.0110224
3	2		1.4671	1.57578
1	0		3.75798	0.0146793
0	0		4.20606	1.54468
0	2		3.56017	0.787158
0	0		2.57139	0.0389455
0	0		3.65221	0
0	1		0.0194818	16.3415
2	0		2.36615	0.322813
0	0		0.072736	0.0979084
0	0		15.2391	0.215992
0	0		2.59028	0.0373272
1	0		0.797424	0.134087
0	0		2.08294	0.010681
5	0		2.20649	0.93239
4	0		0.0801543	0.847849
0	1		0.077486	0.441174
1	0		1.717	0.937336
0	0		0.965001	0.966248
0	0		2.07491	1.54272
3	1		0.929302	2.98829
2	0		1.97628	0
1	0		0.59423	0
0	0		1.3546	0
0	0		1.29206	0
0	0		12.8118	0
1	2		0	0.0725359
2	1		0.362935	0.759281
5	1		0.472641	0.0256199
0	0		1.7738	0.300347
0	2		0.351158	0.825028
3	0		0.411561	0.27858
1	1		0.0999645	0.569822
1	0		1.61338	0.0154723
1	0		2.7726	0.413471
0	0		0.400098	0.043285
1	0		0.116177	0
0	0		0.123676	0.0173908
2	0		1.34475	0.628312
0	0		0.179452	0.27389
0	0		0.0360288	0.353633
0	0		1.64156	0.164342
2	0		0.846484	0.0169298
1	0		0.404954	0.0106972
0	0		0.0615885	0.493007
1	0		0	0.702657
1	0		0.904929	0.0212755
1	0		0.549812	0
1	0		14.1396	0
1	0		1.12045	0
0	0		2.85862	0.141849
0	0		0.161456	0.282703
2	1		2.20479	0.0105439
1	1		0.872284	0.232922
1	1		0.430236	0
0	1		19.4546	0.0652069
2	0		1.90258	0.0558608
1	1		6.55035	0.0157869
1	2		1.86109	0.0680717
0	1		0.683111	0.452562
1	0		2.01063	0.247847
2	1		1.81867	0.0109244
0	0		1.03667	0
0	0		0.533011	0.442807
1	1		0	0.218333
0	0		0.952944	0
0	0		0	0.0579646
1	0		0.194865	0
1	0		0	0
0	1		0.0329014	0.0838676
0	1		0	0.86371
1	0		0.699341	0
0	1		0.527357	21.0466
1	0		0	0
1	0		2.32043	0
2	2		0.152468	0.0521935
3	0		0.538512	0.133241
1	0		0.198495	0.209016
2	0		2.85265	0.00581008
1	1		1.02027	0.0412723
0	0		0.645338	1.23052
0	0		0.105093	0.460444
0	2		2.82923	0
2	0		0.573311	0
0	1		0.360183	0.263698
1	0		9.55949	0
2	0		0.0335352	0.258838
2	0		0.154018	0.0471417
2	0		0.0422862	0
0	0		0.879488	0.100897
1	0		0.325579	0.600206
1	1		0.0941379	0.249037
1	0		0.21627	0
1	1		0.686744	0
1	1		5.78585	0.254416
0	2		0.798802	0
1	0		0.514894	0
0	0		1.73631	0
1	1		1.11025	0.0176145
0	0		1.03309	0
0	0		3.08548	0
2	0		0.736964	0.430328
0	0		0.0599566	0.37872
2	1		2.10389	0
1	1		0	0.0130487
3	2		0.0373223	0.114808
1	0		0.00459917	0
4	0		0.0704649	0
1	0		0.811665	0.457202
0	0		0.0119416	0.285665
1	0		0.948269	1.22261
2	0		0.44486	0.964907
0	0		1.09888	0.835912
0	1		2.20137	0.697364
1	5		1.11565	0.569201
1	2		2.28219	0.444101
0	1		0.0818963	0.349548
0	0		0.104068	0.978013
0	0		1.31211	0.0120367
0	0		0.07258	0.446108
2	0		0.198665	0.548099
0	0		0.332333	5.41007
0	1		0.555972	0
0	1		0.183909	0.458301
1	1		0	0
1	1		0	0.68956
0	0		0.911536	0.40827
1	0		0	0.0234869
0	0		1.28769	1.12721
2	0		0.104598	0.157394
0	0		1.01123	3.74426
0	0		0.402136	0.0559292
0	0		0.295301	0.0262864
0	1		0.630829	0.904288
0	0		0.0775562	0.241069
2	0		0.109847	0.595568
0	0		5.64722	1.44021
0	0		0.909112	0
1	0		2.3149	1.08178
0	1		0.357906	0.185916
0	0		19.4678	0.0182942
2	0		0.144724	0.300142
0	0		1.20364	0
2	0		0.0861145	1.36675
0	0		0.985786	0.37079
0	0		0.691081	1.26104
0	0		0.0564992	1.33396
0	0		0.249469	1.54313
1	0		0	1.53293
1	0		0.00614113	1.93139
4	0		0	0
3	1		0.366388	0.497865
1	1		1.11733	0.291595
0	0		0.0489744	0
0	0		0.0407742	3.76074
1	0		0.0180708	15.947
0	0		2.47725	0.976818
0	0		10.0611	0.288861
0	0		2.00212	0.0506443
1	0		0.271266	0.0298642
1	1		0.0158451	0
0	0		0.710298	0
0	0		0.100299	0.308924
1	0		0.0192742	0.72794
2	0		0.653957	0.179785
1	1		1.42644	1.72892
0	0		0.441819	1.32524
1	0		0.733944	0.0420642
2	0		1.04504	0.521748
1	2		0.0409347	0.0775983
2	0		0.0141609	0.124103
1	1		0.125333	0.241575
1	2		0	1.22672
0	0		0.435962	0.936593
2	0		0.0147944	3.40394
1	0		0.075482	0.25114
1	0		0.568671	0.133606
3	0		0.0162556	0.0155526
1	0		0.844287	2.17866
0	0		0	0.549711
0	1		0	4.39607
1	2		0	1.59353
1	0		0.62398	0.99636
1	0		0.228614	0.876982
5	0		0.535177	0.108256
1	0		1.29387	0.0284783
0	1		0.243851	0
1	0		0.183131	0
0	0		0	0
0	0		0.396932	0
3	0		0.31623	0
1	0		0.526759	0
1	0		0	0.248978
1	0		0.244678	1.0651
5	0		0.0960355	10.0979
0	0		0.00600965	1.66074
0	0		0.140661	0.398076
1	1		0	0.48131
2	1		3.2905	1.22968
0	0		0.961162	0.473251
0	0		0.630713	0.428179
0	0		2.66422	1.24798
0	0		1.64219	0.102799
1	0		1.89978	1.31058
0	2		7.93027	0.365707
0	0		4.86555	0.234132
0	0		3.81241	5.94656
2	2		0	0.838418
0	0		1.23071	0.130226
0	0		0.0349571	2.95691
0	0		0.24214	0.725217
4	0		0	0.287188
1	0		0.538923	0.681284
0	0		0.917024	10.7834
1	0		0.0449818	1.43747
0	0		1.21229	1.14679
0	0		0.0599968	0.479152
1	0		0.0599412	0.24074
2	0		0	0.801576
1	0		0.0197002	1.66601
1	0		0.0205499	0
1	0		7.61641	1.01849
0	0		1.17248	0
0	0		0.860104	0.126684
3	0		0.117753	1.31619
1	1		0	0.467277
0	0		0.0468211	0.122966
0	0		0.331768	0.346316
0	1		0.160803	0.323761
0	1		1.22515	2.22329
0	0		16.9326	0.219475
0	1		2.25429	0
2	0		0.986388	0.169512
0	2		1.21783	1.03058
0	1		0.114693	0.283969
0	0		4.34017	7947.3
3	0		1.19743	0.796652
0	0		1.83818	0.907436
0	1		0.507553	0.563129
0	1		2.52662	0.0218657
2	0		0.437532	0.160885
1	0		0.306957	0.114691
0	0		1.03913	0.208694
1	2		7.00185	0.457101
1	2		1.15712	0.161297
0	3		9.00367	0.173999
1	1		5.40838	0.523656
3	0		0.20398	13.7298
0	3		0.976143	0.385944
0	0		6.55144	0.402322
1	0		1.30027	2.20218
2	0		1.04566	1.2077
0	1		0.81864	4.59914
1	0		0.0434109	4.55055
1	0		0.100896	1.70094
0	0		0.0692138	0.980628
2	1		0.434683	0.448251
3	4		0.550476	0.50612
5	0		0.823943	0.577883
1	0		0.76442	0
0	0		0.196074	0.256061
0	1		14.462	0.727647
0	0		0.106941	0
2	2		4.40572	1.68943
0	2		0.0109338	0.19612
1	0		0	1.64186
1	0		0.531911	0.348889
0	0		0.241698	0.217674
0	1		0.0051935	0.539413
0	0		2.1009	0.206542
1	2		0.604092	0.506119
0	0		0.920656	0.658132
2	1		3.39787	0.347908
1	1		0.981636	0.67099
1	0		1.65466	0.0534367
0	0		0.401248	0
2	0		0.979776	2.26397
2	2		1.45981	0.886371
0	0		0.977717	0.0487325
3	2		0.708843	1.36722
3	0		4.11111	0
0	3		0	0.354976
0	0		4.62161	1.04578
1	0		0.404941	0.479297
3	1		0.509188	1.86093
0	0		1.85781	0
0	2		0.279917	0
1	0		1.29389	25.6935
0	0		1.51459	0.389338
0	0		1.47618	0
1	1		5.77239	7.4758
1	2		2.30546	0.495805
2	0		10.6945	0
0	0		1.94047	1.04359
0	1		0.403419	0.0210968
2	0		1.07654	0.16128
1	0		1.57385	1.30331
1	0		0.580521	0.832148
2	2		4.35845	0.417581
1	0		2.66754	0
1	2		0.749078	6.24135
1	3		2.1312	0.0885133
1	0		0.506653	0.455459
1	0		1.11389	0.12457
0	0		6.24769	0.209807
1	0		0.535605	0.0487849
1	0		3.01341	0.556696
0	0		0.693153	0
1	0		0.932523	0.45283
1	0		0.850084	0.0216228
1	0		0.138035	0.308234
1	0		0.909472	0.228202
2	0		1.3843	0.0558647
0	1		0.841737	0.594623
0	0		2.30259	0
0	1		0.0800855	9.83857
1	0		2.16434	2.7306
1	1		1.5402	0.588798
2	2		1.57684	0.507281
0	0		0.53404	0.388133
0	1		0.797031	1.28371
1	0		0.0868755	2.92398
1	0		8.60897	0
0	0		0.235421	4.72945
3	0		0.661713	0.0725626
0	0		5.80966	0
0	2		0.180756	0.298761
1	1		0.527112	0.0278292
1	2		4.28682	0.0472614
0	0		0.191532	0
1	0		0.0227205	0.628558
3	0		0.0963414	0.298565
2	0		13.3932	0.0061988
1	1		4.13011	0.0871557
2	0		0.389108	0
2	0		0.958398	0
1	0		0	0.0379056
0	2		0	0.784255
0	0		5.00882	0
0	0		3.31302	0
1	0		0.655386	2.03981
1	0		2.34661	0
1	0		0.956939	1.3381
0	1		1.68301	0.059869
0	0		1.11871	0
0	0		4.22592	0.278355
0	2		6.96669	0.400794
0	2		1.97347	0.0901338
0	0		0	0.37718
3	0		0.454757	5.16089
3	0		2.89537	0.0633633
4	1		0.858294	0.947339
0	1		0.22221	2.20344
0	0		0.650936	0.0108825
1	2		1.04679	1.574
1	0		12.7441	5.61268
1	0		0.189251	8.40635
5	0		0.0620205	0.0101684
0	1		1.56225	0
3	1		0.598809	0.00911337
0	1		1.35533	0.0667319
1	0		2.97808	0
0	0		0	0.0310748
2	0		2.34606	0.25959
4	0		9.34724	0.266565
2	0		1.10567	0.828846
0	1		1.48742	0.0312553
2	0		0.178238	0.0504252
2	2		0.434853	0
1	0		0.498716	1.68124
2	0		0	0.0384978
2	1		1.15509	0.297235
1	1		0.725941	0.0914027
1	0		0.108435	0.0937107
0	1		0.546606	0.502745
0	0		0.744699	0.0808111
0	1		0	0.0563943
0	2		0	2.78176
1	0		0.0491492	0.0109748
3	0		2.59617	1.30568
0	2		0.691031	4.87183
2	0		1.92411	0.044409
1	0		0.805506	0
1	0		0.537581	0.328662
1	0		1.30252	0
1	0		2.53287	10.8057
1	0		0	0.0413178
2	2		0.112885	1.87462
1	0		0.582405	0.0897027
1	0		0.809436	0.243214
3	0		1.42049	0.0537039
0	1		0.149464	0
5	1		0.423786	0
3	0		24.9633	24.5658
0	0		0.630593	0.00700387
0	0		0.114357	0.367316
0	0		0.114859	0.606372
1	1		0	0
3	1		0.223289	0
2	0		0.571255	0
3	0		0.0304539	0
1	4		0.471627	0.0749065
3	1		4.64586	0
3	0		2.28356	0
0	3		1.83253	0.45916
2	1		1.04584	0.0082898
2	1		2.96061	0
1	2		0	0.225147
0	0		0.126063	0.410183
1	1		0.0582925	0.486193
0	0		0.0392425	0.127583
1	0		0.0196597	0.415485
0	1		0.455164	3.02445
1	1		0.486996	0.200016
2	1		2.24834	0.876967
1	0		1.71506	0.0137228
1	0		1.2997	0.292702
0	0		0.15108	1.07574
1	0		0.853803	0.564408
0	0		0.686917	6.05144
1	0		0.993152	0.10605
1	1		0.0369073	0.289322
1	0		1.95186	3.31038
0	0		2.53877	1.26742
0	1		9.45021	0.197329
0	1		2.01149	0.458976
1	2		0.0356252	0.0187931
1	2		2.37853	0.324903
2	2		1.56928	0
0	0		0.734387	0.168195
0	2		0.341305	0
0	0		0.467832	0.0102602
2	1		0.321432	0
1	1		2.2668	0
2	0		0.867259	2.87146
1	2		3.72417	2.5283
2	0		4.91961	2.68129
1	0		4.04997	4.62724
2	1		0.340768	2.09807
1	0		0.02466	2.00889
0	0		0.111256	4.51215
[truncated: 9,611 more rows]

## Sheet: c
Supplementary Figure 13c
Chr	Bin size	GC content		Chr	Bin size	CpG content		Chr	Bin size	PCG expression		Chr	Bin size	LncRNA expression
1	0	0.4593		1	0	0.0341		1	0	39.0941		1	0	0.468187
1	100000	0.49644		1	100000	0.05636		1	100000	6.80226		1	200000	0.0233348
1	200000	0.55569		1	200000	0.0716		1	400000	0.559975		1	300000	0.0616934
1	300000	0.5757		1	300000	0.08064		1	500000	11.5843		1	400000	0.00766925
1	400000	0.57634		1	400000	0.07866		1	800000	123.362		1	700000	4.61412
1	500000	0.50948		1	500000	0.07486		1	1200000	4.23073		1	800000	3.84533
1	600000	0.52368		1	600000	0.08396		1	1400000	0.581705		1	900000	0.0477294
1	700000	0.50606		1	700000	0.06892		1	1500000	0.588459		1	1000000	0.183643
1	800000	0.56736		1	800000	0.09684		1	1600000	29.2652		1	1300000	1.57603
1	900000	0.53943		1	900000	0.08962		1	1900000	12.896		1	1400000	0.0342188
1	1000000	0.54127		1	1000000	0.08528		1	2000000	0.15167		1	1600000	4.2926
1	1100000	0.52546		1	1100000	0.07858		1	2100000	16.0873		1	1700000	0.148476
1	1200000	0.58203		1	1200000	0.10026		1	2200000	2.76709		1	1800000	0.187079
1	1300000	0.58753		1	1300000	0.09692		1	2500000	123.713		1	1900000	0.0600914
1	1400000	0.57769		1	1400000	0.0913		1	2700000	0		1	2000000	0.10084
1	1500000	0.60596		1	1500000	0.10506		1	2900000	1.97481		1	2100000	0.44111
1	1600000	0.52595		1	1600000	0.0907		1	3100000	2.24727		1	2300000	0.0763373
1	1700000	0.55736		1	1700000	0.08136		1	4800000	158.894		1	2500000	0.293805
1	1800000	0.53578		1	1800000	0.0725		1	5400000	2.68107		1	2600000	0.1718
1	1900000	0.54617		1	1900000	0.07252		1	5500000	0.665231		1	2700000	0.198491
1	2000000	0.51866		1	2000000	0.06774		1	6700000	3.31806		1	2800000	0
1	2100000	0.5258		1	2100000	0.0728		1	7000000	5.06307		1	2900000	0
1	2200000	0.52887		1	2200000	0.07626		1	7200000	1.10361		1	3000000	0.0575502
1	2300000	0.53297		1	2300000	0.0726		1	7300000	0.227909		1	3400000	0.218918
1	2400000	0.55538		1	2400000	0.08148		1	7400000	21.0088		1	3600000	0.281901
1	2500000	0.54135		1	2500000	0.08074		1	7500000	16.11		1	3700000	0.456744
1	2600000	0.50322		1	2600000	0.0593		1	7600000	66.8471		1	3800000	0.218941
1	2700000	0.47258		1	2700000	0.04796		1	8000000	8.15224		1	4100000	0
1	2800000	0.48774		1	2800000	0.04714		1	8200000	1.98642		1	4200000	0.544683
1	2900000	0.46453		1	2900000	0.03584		1	8400000	22.2336		1	4300000	0.171564
1	3000000	0.43129		1	3000000	0.03244		1	8500000	11.3489		1	4500000	0.200221
1	3100000	0.4654		1	3100000	0.05444		1	8800000	5.18861		1	4600000	0.0808458
1	3200000	0.40423		1	3200000	0.03274		1	8900000	16.8211		1	4800000	2.89565
1	3300000	0.43899		1	3300000	0.04814		1	9100000	6.42492		1	4900000	1.38762
1	3400000	0.453		1	3400000	0.04148		1	9200000	42.4357		1	5000000	0
1	3500000	0.41684		1	3500000	0.03054		1	9600000	4.17495		1	5400000	3.50293
1	3600000	0.39709		1	3600000	0.02498		1	10200000	20.024		1	5500000	2.66561
1	3700000	0.38558		1	3700000	0.02276		1	11400000	0.00623056		1	5600000	0
1	3800000	0.38398		1	3800000	0.0186		1	11500000	3.19445		1	5700000	1.62548
1	3900000	0.38206		1	3900000	0.01852		1	11700000	9.71033		1	5900000	1.9556
1	4000000	0.3795		1	4000000	0.01806		1	12100000	13.2795		1	6100000	0.819037
1	4100000	0.4082		1	4100000	0.02122		1	12200000	6.20491		1	6200000	0.00449722
1	4200000	0.42393		1	4200000	0.0267		1	12700000	0.0833377		1	6700000	0.260631
1	4300000	0.42921		1	4300000	0.02354		1	13300000	5.49683		1	6900000	1.20369
1	4400000	0.43438		1	4400000	0.02556		1	13400000	7.74996		1	7000000	13.5124
1	4500000	0.46318		1	4500000	0.03768		1	13600000	12.2279		1	7200000	0.288552
1	4600000	0.46051		1	4600000	0.03356		1	13700000	4.22201		1	7300000	0.444486
1	4700000	0.38013		1	4700000	0.02108		1	13900000	15.9314		1	7400000	1.54555
1	4800000	0.37827		1	4800000	0.02534		1	14000000	11.6393		1	7600000	0.367948
1	4900000	0.48229		1	4900000	0.04778		1	14400000	3.39656		1	7700000	7.25282
1	5000000	0.43007		1	5000000	0.02836		1	14700000	8.54145		1	8100000	0.111293
1	5100000	0.40605		1	5100000	0.02286		1	14800000	4.72318		1	8300000	0.468691
1	5200000	0.37859		1	5200000	0.01564		1	15000000	83.0884		1	8400000	0.138826
1	5300000	0.37766		1	5300000	0.01804		1	15300000	2.20177		1	8500000	0
1	5400000	0.37156		1	5400000	0.01736		1	15500000	6.73531		1	8700000	0
1	5500000	0.37783		1	5500000	0.0211		1	15700000	5.55234		1	8900000	1.43244
1	5600000	0.38776		1	5600000	0.02044		1	15900000	1.53832		1	9000000	0.851417
1	5700000	0.39274		1	5700000	0.02272		1	16000000	0.362947		1	9200000	0.569897
1	5800000	0.40389		1	5800000	0.02554		1	16100000	2.77825		1	9300000	2.1235
1	5900000	0.41829		1	5900000	0.03042		1	16200000	10.1227		1	9700000	0.183858
1	6000000	0.39009		1	6000000	0.02314		1	16300000	33.341		1	9900000	0.703338
1	6100000	0.40693		1	6100000	0.02656		1	16400000	5.52499		1	10200000	1.6279
1	6200000	0.43905		1	6200000	0.0354		1	16600000	28.4798		1	10300000	6.70921
1	6300000	0.43631		1	6300000	0.03232		1	17100000	8.43222		1	10700000	0.877557
1	6400000	0.43061		1	6400000	0.02814		1	17500000	35.1357		1	10900000	3.31496
1	6500000	0.4454		1	6500000	0.03488		1	17900000	0.791565		1	11200000	0
1	6600000	0.46514		1	6600000	0.04224		1	18200000	1.43005		1	11300000	0
1	6700000	0.48474		1	6700000	0.05046		1	18500000	12.6608		1	11400000	0
1	6800000	0.52341		1	6800000	0.06452		1	18700000	0.98596		1	11600000	0
1	6900000	0.46049		1	6900000	0.0557		1	19000000	34.7117		1	11800000	3.54173
1	7000000	0.45789		1	7000000	0.04334		1	19400000	0.617293		1	12100000	5.61577
1	7100000	0.46709		1	7100000	0.04346		1	19500000	0.00407501		1	12800000	3.29055
1	7200000	0.47782		1	7200000	0.04758		1	19600000	12.2348		1	13400000	1.22014
1	7300000	0.51571		1	7300000	0.06218		1	19700000	26.6757		1	13500000	0
1	7400000	0.52653		1	7400000	0.07352		1	21000000	133.629		1	14100000	2.68272
1	7500000	0.49927		1	7500000	0.05382		1	21100000	7.16663		1	14200000	0
1	7600000	0.45552		1	7600000	0.04556		1	21300000	8.25119		1	14300000	0.469027
1	7700000	0.45516		1	7700000	0.03532		1	21400000	1.83397		1	14400000	2.11294
1	7800000	0.48201		1	7800000	0.0432		1	21700000	69.023		1	14500000	0
1	7900000	0.46577		1	7900000	0.03146		1	21800000	22.565		1	14700000	1.63729
1	8000000	0.48281		1	8000000	0.04968		1	22100000	49.0843		1	14800000	3.41289
1	8100000	0.4875		1	8100000	0.04754		1	22200000	12.9418		1	15000000	1.38128
1	8200000	0.43502		1	8200000	0.03762		1	22300000	1.86722		1	15100000	1.6891
1	8300000	0.44116		1	8300000	0.0355		1	22800000	4.10092		1	15400000	1.80864
1	8400000	0.5063		1	8400000	0.05678		1	22900000	7.79067		1	15500000	4.55181
1	8500000	0.48822		1	8500000	0.05294		1	24100000	0.475814		1	15600000	0.0667948
1	8600000	0.5142		1	8600000	0.06032		1	25100000	49.5406		1	15700000	0.215859
1	8700000	0.45508		1	8700000	0.03974		1	25200000	0.913784		1	15800000	0.833055
1	8800000	0.447		1	8800000	0.03956		1	25300000	25.5005		1	15900000	0.00397668
1	8900000	0.42474		1	8900000	0.0326		1	25400000	14.9885		1	16000000	0.778726
1	9000000	0.51498		1	9000000	0.05668		1	25600000	9.23673		1	16100000	1.39333
1	9100000	0.47414		1	9100000	0.05056		1	25900000	9.96493		1	16400000	3.05028
1	9200000	0.45034		1	9200000	0.04068		1	26000000	2.27005		1	16500000	1.58397
1	9300000	0.49178		1	9300000	0.0438		1	26200000	2.01444		1	16600000	0.0435868
1	9400000	0.47712		1	9400000	0.0415		1	26300000	0.97543		1	16700000	0.04192
1	9500000	0.47809		1	9500000	0.04152		1	26400000	13.3238		1	16800000	0.4035
1	9600000	0.44077		1	9600000	0.03522		1	26800000	0.0397045		1	17100000	0.141932
1	9700000	0.49975		1	9700000	0.05028		1	27000000	11.4052		1	17200000	2.07891
1	9800000	0.44757		1	9800000	0.04202		1	27100000	0.400282		1	17400000	0.999637
1	9900000	0.42074		1	9900000	0.03432		1	27200000	0.240484		1	17500000	1.34894
1	10000000	0.40283		1	10000000	0.0289		1	27300000	8.11882		1	17700000	0.416109
1	10100000	0.4253		1	10100000	0.03324		1	27600000	1.15292		1	17800000	0.556429
1	10200000	0.42079		1	10200000	0.03598		1	27800000	75.7604		1	17900000	0.435103
1	10300000	0.41719		1	10300000	0.02462		1	27900000	0.702482		1	18000000	1.39171
1	10400000	0.42694		1	10400000	0.02292		1	28100000	5.86183		1	18100000	0.99622
1	10500000	0.40878		1	10500000	0.01806		1	28500000	7.76742		1	18200000	0.796467
1	10600000	0.42045		1	10600000	0.02444		1	28800000	1.07607		1	18300000	0
1	10700000	0.40104		1	10700000	0.01922		1	28900000	19.4342		1	18500000	1.24655
1	10800000	0.40858		1	10800000	0.01854		1	29000000	0.158962		1	18600000	0.35492
1	10900000	0.39901		1	10900000	0.01688		1	29100000	0.669613		1	18800000	0.439369
1	11000000	0.37673		1	11000000	0.01642		1	29600000	35.2665		1	19100000	0.885537
1	11100000	0.38473		1	11100000	0.01782		1	29800000	2.44702		1	19300000	0
1	11200000	0.39137		1	11200000	0.0194		1	29900000	7.3786		1	19500000	0.703145
1	11300000	0.39111		1	11300000	0.01726		1	30000000	0.754655		1	19700000	1.86656
1	11400000	0.40663		1	11400000	0.02252		1	30500000	0.299894		1	19800000	0.0215846
1	11500000	0.39545		1	11500000	0.01984		1	30900000	242.592		1	19900000	0.815252
1	11600000	0.45185		1	11600000	0.03522		1	31000000	0.0896672		1	20000000	0.394983
1	11700000	0.45465		1	11700000	0.0416		1	31100000	8.34061		1	20100000	0.168973
1	11800000	0.46156		1	11800000	0.03936		1	31200000	0.470976		1	20200000	0.439373
1	11900000	0.47569		1	11900000	0.04022		1	31600000	52.3404		1	20500000	0.82888
1	12000000	0.38397		1	12000000	0.02426		1	31700000	21.4459		1	21000000	1.93338
1	12100000	0.41978		1	12100000	0.03266		1	31900000	10.6447		1	21100000	1.22356
1	12200000	0.44641		1	12200000	0.0349		1	32000000	1.01254		1	21600000	0.137413
1	12300000	0.44987		1	12300000	0.03688		1	32300000	13.9464		1	21800000	1.66466
1	12400000	0.42251		1	12400000	0.02912		1	32400000	71.3542		1	22000000	1.45239
1	12500000	0.40152		1	12500000	0.02184		1	32600000	0.173556		1	22400000	0.183723
1	12600000	0.39254		1	12600000	0.0192		1	33000000	0.418937		1	23100000	0.263041
1	12700000	0.36372		1	12700000	0.0176		1	33100000	1.11183		1	23200000	0.13584
1	12800000	0.37034		1	12800000	0.0147		1	33300000	10.9707		1	23900000	0
1	12900000	0.35652		1	12900000	0.01608		1	33400000	0.59732		1	24000000	2.53749
1	13000000	0.36791		1	13000000	0.0184		1	33500000	55.2455		1	24100000	1.4415
1	13100000	0.37791		1	13100000	0.01632		1	34300000	37.4761		1	24300000	0.750093
1	13200000	0.38679		1	13200000	0.01966		1	34400000	4.92389		1	24800000	0.896132
1	13300000	0.39502		1	13300000	0.02412		1	34600000	10.7508		1	25000000	0.418462
1	13400000	0.39469		1	13400000	0.025		1	35200000	0		1	25200000	1.0986
1	13500000	0.38371		1	13500000	0.01928		1	35300000	0.520764		1	25400000	0.739176
1	13600000	0.38961		1	13600000	0.02226		1	35600000	6.68724		1	25600000	1.65443
1	13700000	0.41496		1	13700000	0.02568		1	35800000	45.4399		1	25700000	1.04428
1	13800000	0.38972		1	13800000	0.02248		1	35900000	42.5845		1	26000000	0.103559
1	13900000	0.41179		1	13900000	0.02804		1	36000000	10.7404		1	26200000	0.0836823
1	14000000	0.418		1	14000000	0.03078		1	36200000	0.533764		1	26400000	0.387217
1	14100000	0.41933		1	14100000	0.03032		1	36600000	0.757548		1	26600000	0.995852
1	14200000	0.42831		1	14200000	0.02724		1	37000000	13.0242		1	26900000	0.134228
1	14300000	0.38272		1	14300000	0.01594		1	37100000	19.5246		1	27000000	15.1239
1	14400000	0.41367		1	14400000	0.02494		1	37200000	1.05019		1	27300000	1.51366
1	14500000	0.39401		1	14500000	0.01858		1	37600000	1.97354		1	27500000	0
1	14600000	0.42041		1	14600000	0.02842		1	37700000	0.2466		1	27600000	0.737827
1	14700000	0.42181		1	14700000	0.03114		1	37900000	25.2325		1	27700000	0.654695
1	14800000	0.4488		1	14800000	0.04224		1	38600000	0.879077		1	27800000	4.06599
1	14900000	0.44873		1	14900000	0.04054		1	39100000	0.0263624		1	27900000	0.173349
1	15000000	0.44195		1	15000000	0.03488		1	39700000	0.226439		1	28000000	1.23537
1	15100000	0.46196		1	15100000	0.0371		1	39800000	138.246		1	28200000	2.12178
1	15200000	0.44292		1	15200000	0.03658		1	40000000	102.998		1	28300000	0.577465
1	15300000	0.45146		1	15300000	0.03778		1	40100000	9.33253		1	28700000	0
1	15400000	0.43957		1	15400000	0.03184		1	40800000	0		1	28800000	0
1	15500000	0.43341		1	15500000	0.03126		1	40900000	0.110282		1	29100000	0.328717
1	15600000	0.43815		1	15600000	0.02646		1	41000000	35.8061		1	29200000	0.0615476
1	15700000	0.45402		1	15700000	0.03316		1	41800000	1.32434		1	29700000	0.296145
1	15800000	0.45597		1	15800000	0.03366		1	41900000	0.789397		1	29800000	0.0437012
1	15900000	0.46202		1	15900000	0.0344		1	42500000	0		1	29900000	1.60687
1	16000000	0.46886		1	16000000	0.03488		1	42700000	24.2074		1	30000000	0.429131
1	16100000	0.46176		1	16100000	0.03576		1	43000000	0.0305349		1	30100000	0.0327922
1	16200000	0.39407		1	16200000	0.02594		1	43100000	6.06826		1	30500000	1.42221
1	16300000	0.40854		1	16300000	0.02938		1	43200000	5.83449		1	30600000	0.048693
1	16400000	0.44217		1	16400000	0.03226		1	43300000	15.6073		1	30700000	0.0388972
1	16500000	0.40286		1	16500000	0.025		1	43800000	0.352815		1	30800000	0.310397
1	16600000	0.42448		1	16600000	0.03008		1	43900000	0.012999		1	30900000	1.16439
1	16700000	0.43629		1	16700000	0.02822		1	44100000	14.4127		1	31100000	0.0278945
1	16800000	0.44213		1	16800000	0.03188		1	44200000	8.72522		1	31200000	2.47035
1	16900000	0.42671		1	16900000	0.02452		1	44300000	6.77792		1	31300000	0.18383
1	17000000	0.42023		1	17000000	0.0236		1	44400000	0.0167613		1	31400000	0.698905
1	17100000	0.4151		1	17100000	0.0241		1	44500000	0.125553		1	31500000	0.61898
1	17200000	0.41383		1	17200000	0.0214		1	44800000	0.717217		1	31600000	1.21267
1	17300000	0.4521		1	17300000	0.0372		1	44900000	3.89455		1	31700000	0.2491
1	17400000	0.44958		1	17400000	0.0347		1	45000000	0		1	32100000	0.746124
1	17500000	0.42899		1	17500000	0.02966		1	45100000	43.1093		1	32200000	0.223319
1	17600000	0.43755		1	17600000	0.02954		1	45200000	36.1134		1	32600000	0.976059
1	17700000	0.40709		1	17700000	0.02116		1	46000000	0.334764		1	32700000	0
1	17800000	0.40259		1	17800000	0.02022		1	46600000	0		1	33100000	0.514469
1	17900000	0.39251		1	17900000	0.01836		1	48800000	0.407944		1	33500000	0.915275
1	18000000	0.39007		1	18000000	0.0179		1	49900000	12.6377		1	33600000	17.0844
1	18100000	0.39542		1	18100000	0.01892		1	50000000	0.271144		1	33700000	3.95029
1	18200000	0.4142		1	18200000	0.02546		1	50400000	0.04117		1	34600000	0
1	18300000	0.36644		1	18300000	0.01694		1	50500000	19.664		1	35700000	0.135992
1	18400000	0.35375		1	18400000	0.014		1	50600000	0.181137		1	35900000	5.81604
1	18500000	0.37861		1	18500000	0.01746		1	50700000	14.8158		1	36000000	0.464319
1	18600000	0.38723		1	18600000	0.01466		1	51000000	0.0530554		1	36100000	0.404697
1	18700000	0.38509		1	18700000	0.01514		1	51100000	1.39691		1	36200000	0.335934
1	18800000	0.39276		1	18800000	0.01794		1	51200000	0.204934		1	36500000	0.0154196
1	18900000	0.37783		1	18900000	0.01924		1	51300000	45.8928		1	36600000	1.14428
1	19000000	0.38945		1	19000000	0.02132		1	51700000	1.30796		1	36900000	0.0302747
1	19100000	0.39178		1	19100000	0.01696		1	52400000	0.79158		1	37200000	1.32376
1	19200000	0.37347		1	19200000	0.01268		1	52900000	0.328324		1	37300000	0.0167362
1	19300000	0.36031		1	19300000	0.01078		1	53000000	1.23748		1	37500000	0.864342
1	19400000	0.35398		1	19400000	0.00936		1	53200000	0.261883		1	37600000	0.203217
1	19500000	0.36843		1	19500000	0.01406		1	53400000	12.5071		1	37800000	0.0322223
1	19600000	0.36194		1	19600000	0.01688		1	53800000	3.32877		1	37900000	2.4445
1	19700000	0.38006		1	19700000	0.01702		1	54100000	0.920498		1	38000000	0.0903491
1	19800000	0.38296		1	19800000	0.01814		1	54400000	6.30631		1	38100000	0.328841
1	19900000	0.39259		1	19900000	0.0162		1	54500000	65.4066		1	38300000	0.639029
1	20000000	0.37474		1	20000000	0.0159		1	54800000	0.0109925		1	39200000	0.178294
1	20100000	0.38298		1	20100000	0.0128		1	55400000	0.00216342		1	39300000	0
1	20200000	0.38204		1	20200000	0.01366		1	55500000	0.273893		1	39400000	0.229122
1	20300000	0.38695		1	20300000	0.01318		1	55600000	11.3481		1	39500000	0.231218
1	20400000	0.39293		1	20400000	0.01582		1	55700000	5.38448		1	39900000	0.265712
1	20500000	0.38254		1	20500000	0.01984		1	55800000	0.238768		1	40000000	0.745884
1	20600000	0.37523		1	20600000	0.01644		1	55900000	10.4211		1	40200000	0.216327
1	20700000	0.37651		1	20700000	0.01914		1	56000000	40.7132		1	40300000	0.214816
1	20800000	0.39111		1	20800000	0.02324		1	56300000	4.8006		1	40400000	0
1	20900000	0.40481		1	20900000	0.02318		1	56400000	0.127455		1	40600000	1.02945
1	21000000	0.418		1	21000000	0.02656		1	56600000	0		1	40700000	0.0253771
1	21100000	0.41308		1	21100000	0.02478		1	57000000	12.6789		1	41200000	0.0152946
1	21200000	0.39653		1	21200000	0.02072		1	57100000	68.3908		1	41400000	3.48497
1	21300000	0.40811		1	21300000	0.02612		1	57300000	9.88999		1	41500000	0.665526
1	21400000	0.40031		1	21400000	0.02116		1	57400000	7.9472		1	41700000	0.640544
1	21500000	0.40704		1	21500000	0.02208		1	57800000	5.96495		1	41800000	0.29527
1	21600000	0.41283		1	21600000	0.0209		1	58200000	0.828026		1	41900000	0.686788
1	21700000	0.41219		1	21700000	0.02222		1	58500000	18.725		1	43200000	4.02209
1	21800000	0.41681		1	21800000	0.021		1	58700000	4.56478		1	43300000	1.83238
1	21900000	0.4092		1	21900000	0.01902		1	60900000	0.30381		1	43400000	5.93419
1	22000000	0.41038		1	22000000	0.01984		1	61000000	0.173935		1	43600000	0.513792
1	22100000	0.38735		1	22100000	0.02062		1	61600000	0.654989		1	43900000	0.132901
1	22200000	0.40624		1	22200000	0.02582		1	62800000	26.9826		1	44000000	0.254107
1	22300000	0.39767		1	22300000	0.01988		1	63600000	19.5095		1	44100000	1.2378
1	22400000	0.40681		1	22400000	0.021		1	63700000	16.5057		1	44200000	0.7875
1	22500000	0.3884		1	22500000	0.0157		1	63800000	0.412148		1	44500000	0.225675
1	22600000	0.3977		1	22600000	0.01856		1	63900000	1.80537		1	44600000	2.6842
1	22700000	0.37469		1	22700000	0.01876		1	64000000	1.64237		1	44700000	0
1	22800000	0.37751		1	22800000	0.01874		1	64400000	1.35982		1	44800000	0.40801
1	22900000	0.35619		1	22900000	0.014		1	65400000	0.047173		1	44900000	1.35859
1	23000000	0.36127		1	23000000	0.01382		1	65500000	0.353325		1	45000000	1.77698
1	23100000	0.35132		1	23100000	0.0125		1	65900000	18.3795		1	45100000	1.19885
1	23200000	0.35316		1	23200000	0.01088		1	66300000	34.799		1	45200000	1.07786
1	23300000	0.35169		1	23300000	0.01154		1	66400000	19.7301		1	45800000	0.0785467
1	23400000	0.33793		1	23400000	0.0086		1	66500000	0.355189		1	46000000	0
1	23500000	0.34662		1	23500000	0.0107		1	66800000	0		1	46300000	0.225739
1	23600000	0.33504		1	23600000	0.00914		1	67200000	0.590949		1	46700000	3.85839
1	23700000	0.33684		1	23700000	0.00864		1	67600000	15.4534		1	47900000	0
1	23800000	0.33403		1	23800000	0.00896		1	68000000	0.143033		1	48500000	0
1	23900000	0.33205		1	23900000	0.00882		1	69800000	2.59392		1	48600000	0
1	24000000	0.33715		1	24000000	0.00836		1	69900000	0.356421		1	48900000	0.737192
1	24100000	0.34776		1	24100000	0.01188		1	70500000	0.438647		1	49000000	0.324657
1	24200000	0.35261		1	24200000	0.00944		1	71100000	5.48152		1	49100000	0.391809
1	24300000	0.35432		1	24300000	0.00986		1	71300000	0.310697		1	50000000	0.0416157
1	24400000	0.3435		1	24400000	0.0087		1	71400000	0.510286		1	50700000	1.63039
1	24500000	0.36058		1	24500000	0.00828		1	71700000	12.3512		1	51300000	1.49591
1	24600000	0.36324		1	24600000	0.01108		1	71900000	0.0739113		1	51400000	2.40355
1	24700000	0.36915		1	24700000	0.01102		1	72300000	1.80903		1	52300000	0.100193
1	24800000	0.3688		1	24800000	0.01154		1	72500000	14.5347		1	52500000	1.67784
1	24900000	0.38236		1	24900000	0.01198		1	72700000	0.0288396		1	52800000	0
1	25000000	0.3866		1	25000000	0.0127		1	72800000	3.65637		1	52900000	0.0121858
1	25100000	0.38657		1	25100000	0.01516		1	73100000	43.92		1	53000000	0.0309932
1	25200000	0.38862		1	25200000	0.01698		1	73300000	0.907593		1	53500000	0
1	25300000	0.40689		1	25300000	0.0219		1	73500000	5.73282		1	53800000	0.391568
1	25400000	0.41064		1	25400000	0.02536		1	73800000	0.329921		1	53900000	0.280607
1	25500000	0.37543		1	25500000	0.01754		1	73900000	3.81158		1	54000000	0
1	25600000	0.40084		1	25600000	0.0202		1	74000000	109.144		1	54100000	1.47967
1	25700000	0.40755		1	25700000	0.0253		1	74100000	24.0235		1	54200000	0.93904
1	25800000	0.4204		1	25800000	0.02402		1	74200000	0.241402		1	54300000	1.91245
1	25900000	0.42409		1	25900000	0.02842		1	74300000	51.6335		1	54500000	3.29751
1	26000000	0.39957		1	26000000	0.02212		1	74600000	33.5215		1	54600000	73.8727
1	26100000	0.43312		1	26100000	0.02614		1	74900000	1.33737		1	54800000	1.1017
1	26200000	0.41116		1	26200000	0.0222		1	75100000	30.6015		1	55200000	3.77592
1	26300000	0.42823		1	26300000	0.02382		1	75200000	1.68179		1	55500000	0.0239852
1	26400000	0.42708		1	26400000	0.02604		1	75400000	438.736		1	55700000	2.40394
1	26500000	0.41614		1	26500000	0.01802		1	75500000	3.41661		1	56100000	1.53174
1	26600000	0.41369		1	26600000	0.01862		1	75600000	6.8489		1	56200000	0.796026
1	26700000	0.39906		1	26700000	0.01816		1	75700000	0.405117		1	56300000	0.0107485
1	26800000	0.40835		1	26800000	0.02382		1	75900000	0		1	56400000	0.661366
1	26900000	0.40116		1	26900000	0.02148		1	76100000	8.57645		1	56700000	0.975874
1	27000000	0.41292		1	27000000	0.02344		1	76300000	2.68403		1	57000000	0.303677
1	27100000	0.41296		1	27100000	0.02338		1	76400000	6.8751		1	57100000	5.39984
1	27200000	0.41009		1	27200000	0.02528		1	76600000	0.248103		1	57200000	0.0272773
1	27300000	0.39548		1	27300000	0.0246		1	76700000	6.89944		1	57600000	0.615002
1	27400000	0.39948		1	27400000	0.02172		1	76800000	16.8794		1	57900000	0.831002
1	27500000	0.41468		1	27500000	0.02438		1	76900000	3.95476		1	58100000	0.0288343
1	27600000	0.41793		1	27600000	0.02806		1	77100000	2.16268		1	58200000	3.25763
1	27700000	0.40807		1	27700000	0.02056		1	77200000	2.31999		1	58300000	0.735731
1	27800000	0.37864		1	27800000	0.0177		1	77400000	30.8771		1	58400000	0.535964
1	27900000	0.40386		1	27900000	0.02044		1	77500000	33.1703		1	58500000	0.00895143
1	28000000	0.39729		1	28000000	0.01768		1	77800000	26.4612		1	58600000	1.83829
1	28100000	0.39015		1	28100000	0.015		1	78000000	1.50141		1	58800000	0
1	28200000	0.37031		1	28200000	0.01392		1	78200000	84.4239		1	58900000	0.439181
1	28300000	0.3787		1	28300000	0.0154		1	79100000	0.474783		1	59000000	0.341862
1	28400000	0.3712		1	28400000	0.01308		1	79300000	2.05797		1	59100000	1.08587
1	28500000	0.375		1	28500000	0.0163		1	79700000	40.757		1	59800000	0
1	28600000	0.3616		1	28600000	0.0152		1	79900000	41.4154		1	59900000	0
1	28700000	0.39971		1	28700000	0.02064		1	80200000	0.396009		1	60400000	0.0283109
1	28800000	0.40783		1	28800000	0.02526		1	81300000	0.0106499		1	60700000	0.517379
1	28900000	0.36837		1	28900000	0.01778		1	81500000	0.311165		1	60900000	0.094757
1	29000000	0.39865		1	29000000	0.02012		1	81700000	3.77441		1	62400000	0.0541028
1	29100000	0.41227		1	29100000	0.02012		1	81900000	25.7731		1	62700000	0.095172
1	29200000	0.40646		1	29200000	0.01906		1	82000000	0.308492		1	62800000	0.47683
1	29300000	0.39635		1	29300000	0.0164		1	82100000	8.32761		1	62900000	0.450851
1	29400000	0.40991		1	29400000	0.0257		1	82200000	0.684741		1	63000000	1.50059
1	29500000	0.41362		1	29500000	0.0207		1	82300000	0.00178126		1	63100000	1.38821
1	29600000	0.41573		1	29600000	0.02408		1	82400000	0.428319		1	63300000	0.219931
1	29700000	0.42216		1	29700000	0.02838		1	82500000	0.251552		1	63800000	0.291904
1	29800000	0.43148		1	29800000	0.02518		1	82700000	80.0242		1	63900000	0.129391
1	29900000	0.40119		1	29900000	0.02306		1	83000000	7.09098		1	64400000	1.29794
1	30000000	0.37867		1	30000000	0.01602		1	83100000	5.72752		1	64800000	0
1	30100000	0.37408		1	30100000	0.01476		1	83800000	4.24372		1	65100000	0.0824884
1	30200000	0.3935		1	30200000	0.02066		1	83900000	7.4215		1	65500000	0
1	30300000	0.37615		1	30300000	0.01936		1	84300000	0		1	66000000	0.184775
1	30400000	0.37861		1	30400000	0.01768		1	84500000	24.4036		1	66200000	0.67684
1	30500000	0.38191		1	30500000	0.02024		1	85400000	0.445988		1	66300000	0.111416
1	30600000	0.37724		1	30600000	0.01542		1	85500000	0.302042		1	66800000	0.0313577
1	30700000	0.37607		1	30700000	0.0154		1	85600000	0.633483		1	67000000	0.139338
1	30800000	0.38178		1	30800000	0.01682		1	86000000	16.9803		1	67100000	0
1	30900000	0.41603		1	30900000	0.02386		1	86100000	1.64902		1	68000000	0.569082
1	31000000	0.39221		1	31000000	0.02014		1	86400000	13.575		1	68100000	0.276806
1	31100000	0.39369		1	31100000	0.01968		1	86500000	1.99348		1	70100000	0
1	31200000	0.38519		1	31200000	0.01924		1	86700000	0.124761		1	70200000	0.0975511
1	31300000	0.39016		1	31300000	0.02112		1	86800000	0.455501		1	70300000	0
1	31400000	0.37796		1	31400000	0.01494		1	86900000	37.5792		1	70600000	0.0881291
1	31500000	0.37817		1	31500000	0.01336		1	87100000	25.7801		1	70700000	0.263037
1	31600000	0.37909		1	31600000	0.01738		1	87200000	0.0041851		1	70800000	0.475126
1	31700000	0.39102		1	31700000	0.02126		1	87300000	3.27338		1	70900000	0.185985
1	31800000	0.39153		1	31800000	0.01902		1	87500000	0.0747863		1	71300000	0.521634
1	31900000	0.37851		1	31900000	0.01674		1	87800000	0.509422		1	71800000	0.902623
1	32000000	0.39631		1	32000000	0.01742		1	88300000	0.0209399		1	71900000	4.47114
1	32100000	0.40743		1	32100000	0.01902		1	88500000	0.560454		1	72000000	0.0185083
1	32200000	0.39471		1	32200000	0.02144		1	89200000	1.11752		1	72200000	0.435661
1	32300000	0.40777		1	32300000	0.02432		1	89800000	0.222575		1	72300000	0.065796
1	32400000	0.40206		1	32400000	0.02218		1	90100000	23.1165		1	72500000	0.488316
1	32500000	0.39387		1	32500000	0.02072		1	90200000	106.344		1	72900000	0.44023
1	32600000	0.40653		1	32600000	0.02184		1	90400000	9.93914		1	73100000	2.6228
1	32700000	0.39997		1	32700000	0.0191		1	90600000	96.0486		1	73500000	1.6744
1	32800000	0.39273		1	32800000	0.01736		1	90700000	105.266		1	73700000	2.21427
1	32900000	0.39278		1	32900000	0.01574		1	91600000	0.256094		1	73800000	0.244612
1	33000000	0.40424		1	33000000	0.02032		1	92200000	8.3228		1	74200000	1.93748
1	33100000	0.39808		1	33100000	0.02162		1	92400000	746.405		1	74300000	1.26273
1	33200000	0.39365		1	33200000	0.02256		1	92900000	0		1	74800000	0
1	33300000	0.39974		1	33300000	0.02658		1	93000000	0.0176281		1	75100000	5.70854
1	33400000	0.3783		1	33400000	0.01778		1	93100000	0.00761805		1	75200000	0.485082
1	33500000	0.41423		1	33500000	0.02414		1	94000000	0.750755		1	75300000	0.908216
1	33600000	0.4154		1	33600000	0.02674		1	94100000	2.65799		1	75400000	1.56004
1	33700000	0.40292		1	33700000	0.02016		1	94200000	19.1767		1	75800000	3.07742
1	33800000	0.36438		1	33800000	0.01502		1	94400000	0.21967		1	75900000	0.060001
1	33900000	0.36066		1	33900000	0.0136		1	94700000	0.172514		1	76200000	0.175033
1	34000000	0.35026		1	34000000	0.01098		1	94900000	0.189252		1	76400000	0.272065
1	34100000	0.34888		1	34100000	0.00976		1	95200000	0.123779		1	76700000	1.64777
1	34200000	0.35859		1	34200000	0.01258		1	95300000	0.108187		1	77100000	0.660995
1	34300000	0.3592		1	34300000	0.012		1	95400000	0.416877		1	77200000	1.43703
1	34400000	0.35542		1	34400000	0.0122		1	95600000	8.29595		1	77300000	9.00849
1	34500000	0.36197		1	34500000	0.01364		1	95700000	33.6891		1	77400000	4.29025
1	34600000	0.37496		1	34600000	0.0185		1	95800000	11.3927		1	77500000	1.29866
1	34700000	0.38196		1	34700000	0.01756		1	96000000	0.947894		1	78100000	0.547405
1	34800000	0.36265		1	34800000	0.01404		1	96200000	0.0108474		1	78200000	0.0577303
1	34900000	0.37241		1	34900000	0.01544		1	96300000	0.403526		1	78700000	0
1	35000000	0.35369		1	35000000	0.01432		1	96500000	14.3463		1	79300000	0.435541
1	35100000	0.35894		1	35100000	0.01386		1	96700000	10.7277		1	79400000	0.480602
1	35200000	0.35954		1	35200000	0.01062		1	96800000	0		1	79500000	0.276136
1	35300000	0.36433		1	35300000	0.01404		1	97500000	33.1644		1	79600000	0.842646
1	35400000	0.3585		1	35400000	0.01074		1	98000000	0.649116		1	79700000	2.78462
1	35500000	0.36334		1	35500000	0.0131		1	98100000	15.0881		1	79800000	1.81304
1	35600000	0.38056		1	35600000	0.0185		1	98500000	3.17985		1	80200000	0.302535
1	35700000	0.38999		1	35700000	0.0212		1	98600000	1.56881		1	80400000	0.389532
1	35800000	0.39235		1	35800000	0.01976		1	99000000	212.336		1	80800000	0.662867
1	35900000	0.3741		1	35900000	0.01742		1	99200000	0.135891		1	80900000	1.92973
1	36000000	0.37943		1	36000000	0.01744		1	99300000	47.3802		1	81500000	0.103153
1	36100000	0.3599		1	36100000	0.01202		1	99700000	1.08973		1	81800000	0.836444
1	36200000	0.36271		1	36200000	0.0106		1	99800000	0.323956		1	82100000	0.842372
1	36300000	0.37034		1	36300000	0.01374		1	99900000	7.71127		1	82200000	0.982272
1	36400000	0.35958		1	36400000	0.01138		1	100100000	0.0966924		1	82300000	0.0218364
1	36500000	0.35889		1	36500000	0.01196		1	100300000	0.0386806		1	82400000	0.927235
1	36600000	0.35969		1	36600000	0.0111		1	100400000	16.3643		1	82800000	0.191355
1	36700000	0.36277		1	36700000	0.01208		1	100500000	31.4968		1	83400000	0.334716
1	36800000	0.37906		1	36800000	0.01254		1	100600000	10.7154		1	83800000	1.98048
1	36900000	0.37891		1	36900000	0.01556		1	100900000	12.433		1	83900000	0.0146737
1	37000000	0.39423		1	37000000	0.01882		1	102000000	0.0825389		1	84500000	3.11551
1	37100000	0.40341		1	37100000	0.02144		1	102700000	0.51887		1	84600000	4.20901
1	37200000	0.38905		1	37200000	0.02398		1	103700000	17.4116		1	84800000	0.355119
1	37300000	0.40323		1	37300000	0.01564		1	103800000	5.04992		1	84900000	0.264896
1	37400000	0.39957		1	37400000	0.01842		1	103900000	0.164417		1	85600000	0
1	37500000	0.39466		1	37500000	0.01606		1	104000000	0.00723636		1	85700000	0.700709
1	37600000	0.41666		1	37600000	0.02328		1	104100000	0.493196		1	86100000	1.06073
1	37700000	0.3997		1	37700000	0.02124		1	104200000	2.75488		1	86200000	4.89404
1	37800000	0.36892		1	37800000	0.0163		1	104400000	10.5232		1	86300000	0.79822
1	37900000	0.38246		1	37900000	0.01912		1	105000000	39.375		1	86400000	0.65326
1	38000000	0.38295		1	38000000	0.01272		1	106000000	35.2849		1	86500000	0.242699
1	38100000	0.3667		1	38100000	0.01002		1	106500000	0.083038		1	86600000	0.152584
1	38200000	0.36584		1	38200000	0.00772		1	106600000	0		1	86700000	1.06307
1	38300000	0.35777		1	38300000	0.0121		1	106700000	0.0471225		1	87200000	0.563567
1	38400000	0.37496		1	38400000	0.0146		1	106800000	4.83409		1	87300000	2.38365
1	38500000	0.35331		1	38500000	0.01096		1	106900000	26.4217		1	88500000	0.208904
1	38600000	0.35264		1	38600000	0.01042		1	107100000	0.203316		1	88900000	0
1	38700000	0.36904		1	38700000	0.01158		1	107200000	7.24361		1	89500000	0.217189
1	38800000	0.37274		1	38800000	0.01342		1	107300000	15.4211		1	89900000	0.240253
1	38900000	0.36832		1	38900000	0.0138		1	107400000	0.630258		1	90100000	1.76984
1	39000000	0.38131		1	39000000	0.01702		1	107500000	12.9196		1	90600000	4.91428
1	39100000	0.36442		1	39100000	0.01232		1	107600000	6.25553		1	90700000	0
1	39200000	0.35591		1	39200000	0.01094		1	107800000	4.2651		1	90800000	0.0921628
1	39300000	0.35441		1	39300000	0.01028		1	107900000	13.3642		1	91000000	0.370138
1	39400000	0.34708		1	39400000	0.01088		1	108200000	14.7521		1	91300000	3.22917
1	39500000	0.34924		1	39500000	0.01066		1	108400000	11.6123		1	92200000	2.53745
1	39600000	0.35128		1	39600000	0.00968		1	108600000	2.38077		1	92700000	0.406365
1	39700000	0.36599		1	39700000	0.01448		1	108800000	50.291		1	92800000	0.491479
1	39800000	0.38424		1	39800000	0.01556		1	108900000	18.4613		1	93300000	0.0110601
1	39900000	0.37982		1	39900000	0.01268		1	109000000	204.842		1	94100000	3.60599
1	40000000	0.37685		1	40000000	0.01686		1	109600000	20.8237		1	94800000	0.229981
1	40100000	0.364		1	40100000	0.01612		1	109800000	0.246061		1	95300000	0.0683939
1	40200000	0.36279		1	40200000	0.01024		1	109900000	17.9337		1	95400000	0.787917
1	40300000	0.34996		1	40300000	0.01116		1	111300000	20.4797		1	95700000	1.61379
1	40400000	0.35439		1	40400000	0.01198		1	111400000	19.7742		1	95900000	0.955894
1	40500000	0.3532		1	40500000	0.00878		1	111500000	1120.91		1	96000000	0.0103823
1	40600000	0.38146		1	40600000	0.0134		1	112000000	0.0034512		1	96100000	1.07493
1	40700000	0.36103		1	40700000	0.00992		1	112300000	26.3516		1	96300000	0
1	40800000	0.3763		1	40800000	0.0147		1	112400000	0.991215		1	96400000	1.85109
1	40900000	0.37916		1	40900000	0.01484		1	112600000	12.142		1	96500000	0.311796
1	41000000	0.3669		1	41000000	0.0149		1	112900000	3.86356		1	96600000	1.0983
1	41100000	0.35777		1	41100000	0.01354		1	113000000	35.5657		1	96800000	0.0115146
1	41200000	0.35373		1	41200000	0.01286		1	113200000	25.1124		1	97500000	0.973013
1	41300000	0.35571		1	41300000	0.01044		1	113300000	0		1	97600000	0
1	41400000	0.35606		1	41400000	0.00932		1	113600000	1.76447		1	97700000	0.660122
1	41500000	0.34252		1	41500000	0.00872		1	113800000	1.08035		1	98000000	0.0233512
1	41600000	0.35542		1	41600000	0.00872		1	113900000	3.82589		1	98500000	0.18105
1	41700000	0.34398		1	41700000	0.00942		1	114200000	19.5689		1	98600000	1.27277
1	41800000	0.33588		1	41800000	0.0097		1	114300000	4.72441		1	99100000	0.367225
1	41900000	0.33566		1	41900000	0.00954		1	114500000	5.33623		1	99300000	0.406377
1	42000000	0.33073		1	42000000	0.00764		1	114800000	2.82334		1	99900000	0.570886
1	42100000	0.34866		1	42100000	0.0083		1	114900000	2.52768		1	100000000	1.67769
1	42200000	0.36699		1	42200000	0.01052		1	115000000	24.6493		1	100100000	0
1	42300000	0.3715		1	42300000	0.01232		1	115400000	4.66248		1	100300000	5.67344
1	42400000	0.363		1	42400000	0.01078		1	115700000	9.67251		1	100600000	1.97318
1	42500000	0.37996		1	42500000	0.01316		1	115900000	15.5104		1	100700000	1.33585
1	42600000	0.38293		1	42600000	0.01336		1	116100000	0.2957		1	101200000	0.253709
1	42700000	0.38215		1	42700000	0.01522		1	116200000	12.2957		1	101700000	3.302
1	42800000	0.36529		1	42800000	0.01286		1	116300000	3.41953		1	101800000	0.277485
1	42900000	0.40228		1	42900000	0.01514		1	116400000	64.6593		1	101900000	0.200023
1	43000000	0.38624		1	43000000	0.01502		1	116500000	5.51983		1	102000000	0.591837
1	43100000	0.38318		1	43100000	0.0149		1	116600000	24.8191		1	102700000	0.0574087
1	43200000	0.40779		1	43200000	0.02134		1	117400000	0.240749		1	103100000	0
1	43300000	0.41266		1	43300000	0.02076		1	117700000	0.15385		1	103200000	0.0172967
1	43400000	0.35878		1	43400000	0.01412		1	117900000	0.00328852		1	103400000	1.45138
1	43500000	0.37511		1	43500000	0.01314		1	118300000	1.13266		1	103500000	2.77408
1	43600000	0.42483		1	43600000	0.02242		1	118900000	0.339509		1	104500000	0.0627462
1	43700000	0.3896		1	43700000	0.01304		1	119000000	47.4543		1	105100000	0.0656755
1	43800000	0.38579		1	43800000	0.01224		1	119100000	53.0189		1	105200000	0.293961
1	43900000	0.38367		1	43900000	0.01384		1	119400000	3.80081		1	105600000	0.151506
1	44000000	0.39717		1	44000000	0.0178		1	119500000	0.0242488		1	105700000	0
1	44100000	0.39586		1	44100000	0.01908		1	119700000	30.6557		1	106500000	0.00693848
1	44200000	0.38138		1	44200000	0.01706		1	119800000	13.7059		1	106600000	0.177349
1	44300000	0.41162		1	44300000	0.02266		1	119900000	43.0183		1	106700000	0.00648715
1	44400000	0.3833		1	44400000	0.01522		1	120000000	8.71477		1	106800000	12.9994
1	44500000	0.39628		1	44500000	0.01828		1	120100000	6.83398		1	106900000	10.2459
1	44600000	0.38369		1	44600000	0.0136		1	120300000	0.751709		1	107000000	1.99587
1	44700000	0.37194		1	44700000	0.0133		1	120600000	0.195094		1	107100000	1.77981
1	44800000	0.37902		1	44800000	0.01698		1	120800000	3.80534		1	107200000	1.05185
1	44900000	0.36071		1	44900000	0.01546		1	120900000	12.9124		1	107300000	1.04398
1	45000000	0.38043		1	45000000	0.01472		1	121000000	10.7101		1	107600000	0.348348
1	45100000	0.41163		1	45100000	0.02068		1	121100000	23.1582		1	107700000	0.336189
1	45200000	0.37494		1	45200000	0.01826		1	121200000	0.261167		1	107900000	0.490324
1	45300000	0.40721		1	45300000	0.02048		1	121300000	37.4083		1	108100000	0.390607
1	45400000	0.39203		1	45400000	0.01512		1	121400000	6.27212		1	108400000	0.605961
1	45500000	0.36452		1	45500000	0.0111		1	121500000	0.274641		1	108500000	6.14677
1	45600000	0.37005		1	45600000	0.0131		1	121600000	1.00143		1	108600000	0.472255
1	45700000	0.37333		1	45700000	0.01382		1	121700000	0.455498		1	108900000	0.588279
1	45800000	0.35611		1	45800000	0.01104		1	122100000	13.8143		1	109000000	0
1	45900000	0.35441		1	45900000	0.00928		1	122500000	65.5922		1	109100000	0.93931
1	46000000	0.3463		1	46000000	0.0086		1	122600000	69.2818		1	109600000	7.81994
1	46100000	0.34309		1	46100000	0.00968		1	122800000	66.7356		1	109700000	2.51943
1	46200000	0.35158		1	46200000	0.01006		1	123100000	96.9331		1	109800000	0.236597
1	46300000	0.35332		1	46300000	0.01008		1	123400000	41.2828		1	109900000	1.12751
1	46400000	0.34437		1	46400000	0.00916		1	123500000	2.27787		1	110000000	3.2769
1	46500000	0.33454		1	46500000	0.01084		1	123600000	0		1	110100000	0.88392
1	46600000	0.3374		1	46600000	0.01014		1	124000000	6.23109		1	111000000	0.418813
1	46700000	0.34013		1	46700000	0.00972		1	124500000	8.15841		1	111100000	2.11663
1	46800000	0.34798		1	46800000	0.00972		1	125200000	0.00793502		1	111200000	0.284397
1	46900000	0.34675		1	46900000	0.00972		1	125600000	0.33302		1	111300000	2.72397
1	47000000	0.35174		1	47000000	0.01096		1	125700000	0.309881		1	111500000	1.99128
1	47100000	0.35068		1	47100000	0.01152		1	126100000	25.155		1	111600000	0.561606
1	47200000	0.35062		1	47200000	0.01156		1	126200000	4.02153		1	112400000	1.85692
1	47300000	0.35341		1	47300000	0.01126		1	126300000	7.07561		1	112500000	2.82124
1	47400000	0.34948		1	47400000	0.01102		1	126500000	0.608892		1	112600000	22.5591
1	47500000	0.34889		1	47500000	0.01026		1	126600000	0.415422		1	112900000	3.04098
1	47600000	0.34316		1	47600000	0.00892		1	126700000	1.35938		1	113000000	7.83657
1	47700000	0.33803		1	47700000	0.01072		1	126800000	335.65		1	113200000	0.703044
1	47800000	0.34145		1	47800000	0.0093		1	127000000	32.0248		1	113400000	2.58368
1	47900000	0.34343		1	47900000	0.0106		1	127100000	18.5091		1	113600000	0.817921
1	48000000	0.34539		1	48000000	0.01142		1	127200000	38.7049		1	113700000	0.455607
1	48100000	0.35091		1	48100000	0.01062		1	127300000	0.163461		1	113800000	0.0658657
1	48200000	0.35936		1	48200000	0.01048		1	127700000	38.1212		1	114000000	0
1	48300000	0.34551		1	48300000	0.01014		1	127800000	34.3225		1	114100000	0.6905
1	48400000	0.35192		1	48400000	0.00926		1	127900000	7.94051		1	114200000	2.54494
1	48500000	0.35569		1	48500000	0.00774		1	128000000	3.8932		1	114400000	0.0991731
1	48600000	0.34608		1	48600000	0.00928		1	128100000	1.72753		1	114600000	0
1	48700000	0.34511		1	48700000	0.00796		1	128200000	7.60198		1	115000000	0.840746
1	48800000	0.36163		1	48800000	0.01334		1	128300000	13.6037		1	115200000	5.49938
1	48900000	0.36568		1	48900000	0.01128		1	128400000	8.73222		1	115500000	2.68437
1	49000000	0.37626		1	49000000	0.01148		1	128600000	4.16271		1	115700000	5.04552
1	49100000	0.35426		1	49100000	0.01068		1	128700000	4.70656		1	115900000	0.582573
1	49200000	0.37862		1	49200000	0.01146		1	128800000	24.6022		1	116200000	0.176836
1	49300000	0.35847		1	49300000	0.00998		1	129000000	12.1527		1	116400000	1.60318
1	49400000	0.36672		1	49400000	0.01064		1	129100000	7.67662		1	116800000	0
1	49500000	0.3703		1	49500000	0.01056		1	129200000	0.104429		1	117000000	1.46004
1	49600000	0.37887		1	49600000	0.01146		1	129300000	14.5089		1	117800000	9.58752
1	49700000	0.36907		1	49700000	0.00954		1	129400000	0.319658		1	117900000	0.321127
1	49800000	0.36236		1	49800000	0.00836		1	129500000	2.44719		1	118000000	0.0182005
1	49900000	0.38356		1	49900000	0.01724		1	129600000	21.7317		1	118200000	1.17172
1	50000000	0.37956		1	50000000	0.01558		1	129800000	1.9915		1	118800000	0.0274622
1	50100000	0.35937		1	50100000	0.01084		1	129900000	15.8289		1	119100000	17.1908
1	50200000	0.37673		1	50200000	0.01194		1	130000000	3.94008		1	119700000	1.42454
1	50300000	0.38355		1	50300000	0.01224		1	130100000	20.6079		1	119800000	2.00159
1	50400000	0.39391		1	50400000	0.01736		1	130200000	12.5419		1	120500000	0.342914
1	50500000	0.3914		1	50500000	0.01752		1	130300000	9.02173		1	120600000	0.0194512
1	50600000	0.36201		1	50600000	0.0136		1	130400000	1.05971		1	120700000	0.158315
1	50700000	0.40132		1	50700000	0.021		1	130500000	2.47951		1	120900000	1.94458
1	50800000	0.38171		1	50800000	0.01652		1	130600000	0.562683		1	121000000	0.431708
1	50900000	0.39656		1	50900000	0.01796		1	130700000	4.70293		1	121100000	10.5638
1	51000000	0.40511		1	51000000	0.0187		1	130800000	3.49451		1	121400000	1.51085
1	51100000	0.40967		1	51100000	0.01518		1	130900000	13.7068		1	121700000	0.248677
1	51200000	0.38609		1	51200000	0.01428		1	131000000	1.12295		1	121800000	0.0610994
1	51300000	0.4052		1	51300000	0.0188		1	131100000	2.68755		1	121900000	0
1	51400000	0.39434		1	51400000	0.01802		1	131200000	29.0797		1	122000000	1.5105
1	51500000	0.38978		1	51500000	0.01228		1	131300000	12.8207		1	122700000	3.45787
1	51600000	0.37618		1	51600000	0.01052		1	131500000	0.60586		1	123300000	1.04672
1	51700000	0.38874		1	51700000	0.01502		1	131700000	82.3129		1	123400000	5.52624
1	51800000	0.39144		1	51800000	0.0145		1	132700000	1.58854		1	123600000	0.352476
1	51900000	0.38438		1	51900000	0.01464		1	132800000	23.472		1	123800000	0.0200736
1	52000000	0.36996		1	52000000	0.0171		1	133000000	18.5922		1	124200000	0.78703
1	52100000	0.36382		1	52100000	0.01396		1	133100000	0.237502		1	124500000	0
1	52200000	0.40312		1	52200000	0.01626		1	133300000	0		1	125800000	0.0488668
1	52300000	0.37883		1	52300000	0.0128		1	133600000	0.704274		1	126000000	2.1273
1	52400000	0.39118		1	52400000	0.01816		1	133800000	0.692964		1	126100000	0.800282
1	52500000	0.38599		1	52500000	0.01416		1	134000000	14.204		1	126200000	0.0873161
1	52600000	0.38895		1	52600000	0.01392		1	134400000	0.97044		1	126300000	4.69308
1	52700000	0.39167		1	52700000	0.01392		1	134500000	3.10721		1	126500000	1.49601
1	52800000	0.40368		1	52800000	0.01678		1	134600000	2.0728		1	126700000	4.05053
1	52900000	0.45013		1	52900000	0.03194		1	135500000	16.0845		1	126800000	2.37095
1	53000000	0.40492		1	53000000	0.01934		1	136000000	0.234824		1	126900000	2.02476
1	53100000	0.39183		1	53100000	0.01812		1	136100000	6.4932		1	127000000	0.857562
1	53200000	0.41154		1	53200000	0.01918		1	136200000	0.129669		1	127300000	0.545067
1	53300000	0.39808		1	53300000	0.01812		1	136300000	0.00401036		1	127400000	0.655119
1	53400000	0.38479		1	53400000	0.01444		1	136400000	4.09044		1	127500000	0.275731
1	53500000	0.38644		1	53500000	0.0157		1	136500000	1.05375		1	127600000	0.16632
1	53600000	0.377		1	53600000	0.01242		1	136600000	3.31896		1	127900000	1.04317
1	53700000	0.38609		1	53700000	0.0145		1	137000000	1.92916		1	128300000	4.45287
1	53800000	0.39784		1	53800000	0.02338		1	137200000	0.155575		1	128600000	1.26421
1	53900000	0.3802		1	53900000	0.01208		1	137300000	0.890566		1	128900000	3.10149
1	54000000	0.42317		1	54000000	0.02096		1	137600000	15.7072		1	129200000	0.404754
1	54100000	0.4049		1	54100000	0.016		1	137800000	5.03799		1	129400000	0.0927077
1	54200000	0.41062		1	54200000	0.016		1	137900000	28.3753		1	129600000	0.0934352
1	54300000	0.40945		1	54300000	0.01574		1	138300000	40.6283		1	129700000	2.48892
1	54400000	0.42828		1	54400000	0.02658		1	138500000	2.44984		1	129800000	0.373764
1	54500000	0.38376		1	54500000	0.02422		1	138700000	0.521426		1	129900000	1.03625
1	54600000	0.4026		1	54600000	0.02136		1	138800000	0.214173		1	130000000	1.48522
1	54700000	0.38482		1	54700000	0.01318		1	139000000	1.59303		1	130100000	4.82752
1	54800000	0.384		1	54800000	0.0136		1	139100000	3.8488		1	130400000	0.331704
1	54900000	0.38512		1	54900000	0.01428		1	139400000	7.8448		1	130700000	1.5133
1	55000000	0.40227		1	55000000	0.01444		1	139700000	4.0002		1	130800000	0.0383545
1	55100000	0.39208		1	55100000	0.01222		1	139800000	16.0556		1	130900000	6.00528
1	55200000	0.37779		1	55200000	0.01074		1	140400000	0.000942683		1	131400000	3.29809
1	55300000	0.38989		1	55300000	0.01356		1	140500000	0.00328328		1	131500000	0.259849
1	55400000	0.39346		1	55400000	0.01442		1	141200000	0.0166696		1	131900000	0.363307
1	55500000	0.40604		1	55500000	0.0206		1	141400000	3.45174		1	132100000	2.75011
1	55600000	0.37312		1	55600000	0.0171		1	141800000	21.496		1	132300000	1.713
1	55700000	0.40545		1	55700000	0.01864		1	142400000	5.25808		1	132400000	1.02672
1	55800000	0.39169		1	55800000	0.0214		1	142500000	0.160247		1	132500000	0.435596
1	55900000	0.38147		1	55900000	0.01614		1	142600000	0.213383		1	133000000	2.25291
1	56000000	0.39207		1	56000000	0.01942		1	142900000	0.174548		1	133200000	0.214184
1	56100000	0.41605		1	56100000	0.0185		1	143100000	0.484595		1	133300000	0.0279268
1	56200000	0.41737		1	56200000	0.01884		1	143500000	21.7897		1	133600000	0.366227
1	56300000	0.38544		1	56300000	0.0143		1	143700000	0.0252309		1	133900000	0.0282
1	56400000	0.40914		1	56400000	0.02186		1	143800000	41.6197		1	134000000	0.39958
1	56500000	0.38636		1	56500000	0.01466		1	143900000	11.1665		1	134200000	0.670709
1	56600000	0.38284		1	56600000	0.01376		1	144000000	0.0280528		1	134500000	0.279109
1	56700000	0.41542		1	56700000	0.0199		1	144700000	0.117777		1	134800000	0.0172428
1	56800000	0.42563		1	56800000	0.024		1	145000000	60.0362		1	134900000	0.0287078
1	56900000	0.35535		1	56900000	0.01358		1	145200000	0		1	135100000	0.865155
1	57000000	0.39611		1	57000000	0.02076		1	145300000	4.31953		1	135500000	10.0186
1	57100000	0.39996		1	57100000	0.02434		1	145500000	7.5605		1	135800000	1.70383
1	57200000	0.4293		1	57200000	0.0211		1	145700000	20.845		1	135900000	0.43281
1	57300000	0.43072		1	57300000	0.02658		1	145800000	12.3489		1	136000000	0.909915
1	57400000	0.41905		1	57400000	0.02538		1	146000000	7.15137		1	136100000	3.42311
1	57500000	0.44651		1	57500000	0.02568		1	146200000	6.96176		1	136200000	0.510165
1	57600000	0.44847		1	57600000	0.02866		1	146500000	1.17591		1	136300000	0.223484
1	57700000	0.4202		1	57700000	0.02588		1	147400000	2.36499		1	136400000	0.254581
1	57800000	0.41631		1	57800000	0.02434		1	147500000	7.25659		1	136500000	0
1	57900000	0.4415		1	57900000	0.027		1	147700000	7.03741		1	136600000	1.59828
1	58000000	0.41836		1	58000000	0.0228		1	147900000	3.85053		1	137700000	0.113413
1	58100000	0.4137		1	58100000	0.021		1	148800000	2.77252		1	137800000	0.395862
1	58200000	0.42774		1	58200000	0.02686		1	148900000	8.93764		1	138200000	1.35037
1	58300000	0.4338		1	58300000	0.02324		1	149500000	8.2853		1	138600000	0.946265
1	58400000	0.42198		1	58400000	0.02264		1	149600000	0.0948642		1	138700000	0.435009
1	58500000	0.36817		1	58500000	0.015		1	149700000	28.1224		1	139200000	0.484812
1	58600000	0.38362		1	58600000	0.01118		1	149800000	4.8563		1	139400000	1.38717
1	58700000	0.38533		1	58700000	0.01322		1	150400000	0.517448		1	139800000	1.48828
1	58800000	0.3828		1	58800000	0.01154		1	150700000	0.258206		1	140100000	0.0321118
1	58900000	0.36982		1	58900000	0.01092		1	150900000	0.0174017		1	140200000	0.792353
1	59000000	0.37508		1	59000000	0.0106		1	152600000	6.23151		1	140300000	1.0246
1	59100000	0.37463		1	59100000	0.01174		1	152800000	0.806853		1	141400000	1.22323
1	59200000	0.36385		1	59200000	0.0114		1	153300000	0.498269		1	141700000	0.323075
1	59300000	0.35847		1	59300000	0.01084		1	153900000	19.1674		1	141800000	9.65001
1	59400000	0.37118		1	59400000	0.01118		1	154300000	0.314181		1	142000000	0.846313
1	59500000	0.36317		1	59500000	0.01056		1	154500000	0		1	142100000	1.11424
1	59600000	0.35655		1	59600000	0.01014		1	154600000	0.207304		1	142200000	0
1	59700000	0.35093		1	59700000	0.00948		1	154900000	10.254		1	142500000	0.625963
1	59800000	0.35663		1	59800000	0.01138		1	155600000	2.29701		1	142800000	0
1	59900000	0.34961		1	59900000	0.01008		1	156400000	0.0277309		1	143400000	0.564051
1	60000000	0.34797		1	60000000	0.011		1	157500000	0.14808		1	143500000	1.6703
1	60100000	0.34635		1	60100000	0.01006		1	157800000	5.28539		1	143600000	2.1982
1	60200000	0.34892		1	60200000	0.00982		1	157900000	0.450101		1	143800000	1.84227
1	60300000	0.35119		1	60300000	0.0105		1	158000000	13.9273		1	144400000	0.611097
1	60400000	0.36124		1	60400000	0.01224		1	158100000	0.0839454		1	144600000	2.12616
1	60500000	0.35132		1	60500000	0.00988		1	158200000	61.6627		1	144700000	0.0667816
1	60600000	0.3619		1	60600000	0.01024		1	158300000	65.9068		1	144900000	1.32796
1	60700000	0.36606		1	60700000	0.0103		1	158800000	4.96072		1	145200000	2.76963
1	60800000	0.34307		1	60800000	0.01272		1	159000000	27.8748		1	145300000	0
1	60900000	0.35966		1	60900000	0.0163		1	159100000	22.9198		1	145500000	0.445734
1	61000000	0.35499		1	61000000	0.0107		1	159300000	12.0027		1	145700000	0.182581
1	61100000	0.35873		1	61100000	0.01022		1	159500000	5.74592		1	145800000	0.0180008
1	61200000	0.34715		1	61200000	0.00902		1	160000000	0.671382		1	146200000	1.00238
1	61300000	0.34834		1	61300000	0.00922		1	160300000	0.316016		1	146300000	0
1	61400000	0.34538		1	61400000	0.00888		1	160700000	0.0154265		1	146400000	0.00137971
1	61500000	0.33535		1	61500000	0.00804		1	161100000	6.71026		1	146500000	0.031417
1	61600000	0.33951		1	61600000	0.008		1	161200000	0.564797		1	146600000	0.27141
1	61700000	0.34841		1	61700000	0.0091		1	161300000	1.80407		1	146700000	0.242325
1	61800000	0.34301		1	61800000	0.01064		1	161600000	11.5686		1	146900000	0.369257
1	61900000	0.33737		1	61900000	0.00914		1	161700000	12.8692		1	147700000	3.10699
1	62000000	0.33329		1	62000000	0.00738		1	161800000	2.75172		1	147800000	0.511425
1	62100000	0.34079		1	62100000	0.0104		1	161900000	14.616		1	147900000	0.0799765
1	62200000	0.3399		1	62200000	0.00832		1	162100000	5.25746		1	148100000	0.208416
1	62300000	0.34881		1	62300000	0.00908		1	162500000	5.59959		1	148200000	0.246122
1	62400000	0.3439		1	62400000	0.00998		1	162900000	18.9219		1	148300000	0.379523
1	62500000	0.34846		1	62500000	0.01036		1	163000000	0.0587643		1	148400000	0.0736272
1	62600000	0.34457		1	62600000	0.00894		1	163100000	2.30954		1	148700000	0
1	62700000	0.3484		1	62700000	0.00874		1	163200000	40.1574		1	148800000	1.22229
1	62800000	0.35927		1	62800000	0.01034		1	163300000	7.9345		1	149000000	0.0149996
1	62900000	0.35531		1	62900000	0.00866		1	163400000	5.26506		1	149100000	0
1	63000000	0.35544		1	63000000	0.00976		1	163500000	15.2143		1	149500000	1.05365
1	63100000	0.35434		1	63100000	0.00958		1	163600000	0.274576		1	149800000	1.23146
1	63200000	0.36452		1	63200000	0.01306		1	163700000	21.9236		1	150100000	0.123846
1	63300000	0.35945		1	63300000	0.01064		1	163800000	99.9145		1	150800000	0.040648
1	63400000	0.36482		1	63400000	0.0119		1	164200000	0.104385		1	150900000	0
1	63500000	0.37093		1	63500000	0.01138		1	164300000	7.50265		1	151400000	1.03145
1	63600000	0.36586		1	63600000	0.01218		1	164400000	228.702		1	152000000	0.0183603
1	63700000	0.36949		1	63700000	0.0115		1	164500000	0		1	152100000	6.69068
1	63800000	0.37337		1	63800000	0.01036		1	164600000	4.58744		1	152500000	2.28921
1	63900000	0.38542		1	63900000	0.01602		1	164900000	20.9928		1	152600000	0.385812
1	64000000	0.4035		1	64000000	0.0182		1	165100000	0.193986		1	152800000	0.0220947
1	64100000	0.38826		1	64100000	0.01484		1	165400000	12.2599		1	152900000	3.42774
1	64200000	0.38878		1	64200000	0.01502		1	165700000	0.02842		1	153000000	0.349745
1	64300000	0.35792		1	64300000	0.01248		1	165800000	34.0209		1	153300000	0.0111163
1	64400000	0.37131		1	64400000	0.01384		1	166000000	12.557		1	153800000	0.583813
1	64500000	0.34242		1	64500000	0.0093		1	166100000	12.7387		1	153900000	0.861484
1	64600000	0.35751		1	64600000	0.0109		1	166300000	3.73976		1	154300000	17.1709
1	64700000	0.35081		1	64700000	0.01		1	166500000	8.75342		1	154400000	0.539815
1	64800000	0.35138		1	64800000	0.01116		1	166600000	11.1539		1	154500000	0
1	64900000	0.34652		1	64900000	0.00882		1	166800000	0.724609		1	154800000	0.501271
1	65000000	0.34418		1	65000000	0.01038		1	167000000	14.7534		1	154900000	1.07457
1	65100000	0.35001		1	65100000	0.0106		1	167200000	657.993		1	155300000	0.00422454
1	65200000	0.34375		1	65200000	0.00976		1	167800000	12.435		1	155400000	0.171675
1	65300000	0.37495		1	65300000	0.0117		1	168400000	55.414		1	155500000	0.0422627
1	65400000	0.3693		1	65400000	0.01244		1	168500000	7.60788		1	156700000	0.928496
1	65500000	0.38493		1	65500000	0.01338		1	168700000	0.690715		1	156800000	0.33873
1	65600000	0.38799		1	65600000	0.01384		1	168800000	0.013389		1	157700000	0.789786
1	65700000	0.39225		1	65700000	0.01542		1	169300000	97.2554		1	158600000	0.310046
1	65800000	0.41074		1	65800000	0.02952		1	169500000	16.056		1	158900000	2.22065
1	65900000	0.39426		1	65900000	0.01714		1	169600000	6.90589		1	159000000	2.05001
1	66000000	0.40873		1	66000000	0.0158		1	169700000	48.6645		1	159600000	0.66235
1	66100000	0.42372		1	66100000	0.02114		1	169800000	10.8946		1	160100000	0.0188263
1	66200000	0.44009		1	66200000	0.02344		1	169900000	9.4398		1	160200000	0
1	66300000	0.39571		1	66300000	0.02572		1	170000000	0.6796		1	160500000	0.487683
1	66400000	0.3813		1	66400000	0.02118		1	171900000	0.501623		1	160600000	0.441742
1	66500000	0.42563		1	66500000	0.03264		1	174300000	1.49265		1	161100000	0.0208629
1	66600000	0.38018		1	66600000	0.01548		1	174600000	0.158582		1	161200000	0.649023
1	66700000	0.39306		1	66700000	0.01362		1	175100000	9.76556		1	161300000	0.602407
1	66800000	0.39135		1	66800000	0.01488		1	175200000	42.3839		1	161400000	0.762292
1	66900000	0.3813		1	66900000	0.01406		1	175300000	39.1882		1	161500000	0.978556
1	67000000	0.38725		1	67000000	0.01514		1	175400000	5.33887		1	161600000	0.966064
1	67100000	0.38181		1	67100000	0.01288		1	176600000	0.00690081		1	161800000	5.10984
1	67200000	0.41632		1	67200000	0.029		1	177200000	0.934471		1	162000000	0.200752
1	67300000	0.38372		1	67300000	0.0154		1	179200000	1.27663		1	162100000	0
1	67400000	0.3483		1	67400000	0.014		1	179400000	176.37		1	162200000	0.615185
1	67500000	0.34618		1	67500000	0.01404		1	179500000	3.93077		1	162300000	0
1	67600000	0.3664		1	67600000	0.0161		1	179600000	26.1162		1	162700000	0.300451
1	67700000	0.37165		1	67700000	0.01172		1	179700000	35.9364		1	162800000	0.174987
1	67800000	0.37277		1	67800000	0.01176		1	179900000	7.30177		1	163100000	1.41157
1	67900000	0.36438		1	67900000	0.01044		1	180000000	15.8297		1	163200000	3.48212
1	68000000	0.387		1	68000000	0.01802		1	180100000	3.11709		1	163300000	0.9632
1	68100000	0.35239		1	68100000	0.01198		1	180200000	11.6794		1	163500000	5.0543
1	68200000	0.35873		1	68200000	0.01092		1	180400000	29.7337		1	163600000	2.34019
1	68300000	0.35786		1	68300000	0.01072		1	180500000	48.3109		1	163700000	4.29313
1	68400000	0.34497		1	68400000	0.01042		1	180600000	0.0357104		1	163900000	0.439112
1	68500000	0.32927		1	68500000	0.00924		1	180700000	79.1291		1	164000000	0.180986
1	68600000	0.33183		1	68600000	0.00874		1	180800000	0.00864968		1	164300000	1.71087
1	68700000	0.35784		1	68700000	0.01134		1	180900000	21.1094		1	164400000	1.66852
1	68800000	0.33176		1	68800000	0.00924		1	181300000	50.8375		1	164700000	0.353491
1	68900000	0.35878		1	68900000	0.01216		1	181500000	17.371		1	164800000	2.70412
1	69000000	0.34492		1	69000000	0.01016		1	181600000	205.926		1	164900000	0.201894
1	69100000	0.35509		1	69100000	0.01092		1	181700000	133.102		1	165100000	12.7512
1	69200000	0.33785		1	69200000	0.00822		1	181900000	2.42233		1	165200000	0.118678
1	69300000	0.3443		1	69300000	0.00828		1	182200000	3.02593		1	165300000	0.601628
1	69400000	0.33695		1	69400000	0.00818		1	182300000	46.3416		1	165400000	1.72046
1	69500000	0.34587		1	69500000	0.00848		1	182400000	24.3382		1	165700000	0.565341
1	69600000	0.33232		1	69600000	0.00922		1	182600000	222.269		1	166000000	0.805011
1	69700000	0.34245		1	69700000	0.00866		1	182700000	21.3621		1	166100000	1.84241
1	69800000	0.34032		1	69800000	0.00732		1	183700000	3.93883		1	166200000	0
1	69900000	0.34803		1	69900000	0.00858		1	183800000	25.2322		1	166400000	0
1	70000000	0.36375		1	70000000	0.01012		1	183900000	30.202		1	166600000	3.44746
1	70100000	0.35361		1	70100000	0.01036		1	184100000	0.52252		1	166900000	0.00884774
1	70200000	0.35669		1	70200000	0.00946		1	184200000	3.69737		1	167100000	0.207028
1	70300000	0.36532		1	70300000	0.01052		1	184300000	10.8261		1	167200000	3.19607
1	70400000	0.36237		1	70400000	0.01028		1	184400000	41.7598		1	167300000	0
1	70500000	0.35793		1	70500000	0.00782		1	184500000	5.0528		1	167400000	0.0370402
1	70600000	0.37668		1	70600000	0.01222		1	184700000	2.77649		1	167700000	0.0301194
1	70700000	0.37782		1	70700000	0.01146		1	184800000	139.436		1	168000000	0.01969
1	70800000	0.38096		1	70800000	0.012		1	185300000	7.36501		1	168200000	0.239567
1	70900000	0.39429		1	70900000	0.01604		1	185700000	0.0798546		1	168300000	6.56599
1	71000000	0.36297		1	71000000	0.01612		1	185800000	17.1127		1	168500000	0.671617
1	71100000	0.3776		1	71100000	0.02072		1	186000000	0.000803959		1	168600000	2.09969
1	71200000	0.37275		1	71200000	0.01686		1	186400000	26.7361		1	168700000	0.478939
1	71300000	0.41139		1	71300000	0.0241		1	186500000	10.9431		1	169700000	4.07656
1	71400000	0.40356		1	71400000	0.01786		1	186600000	0.217857		1	169900000	1.58034
1	71500000	0.41929		1	71500000	0.01982		1	186900000	0		1	170000000	3.41702
1	71600000	0.41449		1	71600000	0.02234		1	187200000	2.09049		1	170100000	0.569649
1	71700000	0.39957		1	71700000	0.0162		1	187300000	33.8549		1	170300000	1.42271
1	71800000	0.39669		1	71800000	0.01484		1	187400000	2.29496		1	170500000	0.862619
1	71900000	0.38989		1	71900000	0.01222		1	187500000	9.79417		1	170600000	0.828235
1	72000000	0.41962		1	72000000	0.01802		1	187600000	0.0111682		1	171100000	0.272435
1	72100000	0.41309		1	72100000	0.01808		1	187700000	4.08084		1	171200000	0
1	72200000	0.41738		1	72200000	0.0266		1	188100000	0.00283767		1	171700000	0.0465645
1	72300000	0.45083		1	72300000	0.03008		1	188200000	0.0364813		1	171800000	0.92774
1	72400000	0.35562		1	72400000	0.01358		1	188300000	27.9434		1	172100000	0.500064
1	72500000	0.38735		1	72500000	0.01652		1	188500000	6.19527		1	172900000	0.0333322
1	72600000	0.40818		1	72600000	0.01972		1	188600000	1.27883		1	173000000	0
1	72700000	0.42282		1	72700000	0.02692		1	188900000	0.375455		1	174600000	0
1	72800000	0.40966		1	72800000	0.02132		1	189100000	34.9358		1	175100000	1.50113
1	72900000	0.43742		1	72900000	0.02108		1	189200000	64.0698		1	175400000	0.229539
1	73000000	0.41775		1	73000000	0.02016		1	189400000	0.650362		1	175500000	0.446701
1	73100000	0.44874		1	73100000	0.03488		1	189600000	5.00696		1	175800000	0.209294
1	73200000	0.42898		1	73200000	0.03006		1	189900000	6.03235		1	176600000	0.158418
1	73300000	0.3737		1	73300000	0.01522		1	190200000	15.2227		1	176700000	0.0609747
1	73400000	0.36651		1	73400000	0.01458		1	190600000	49.6605		1	177500000	0.498073
1	73500000	0.41057		1	73500000	0.02546		1	190800000	0.201497		1	178600000	0.490108
1	73600000	0.43424		1	73600000	0.02176		1	191000000	0.971783		1	179000000	0.234354
1	73700000	0.42756		1	73700000	0.0223		1	191100000	0.27275		1	179100000	0.183616
1	73800000	0.4491		1	73800000	0.02212		1	191200000	3.9334		1	179200000	0.522065
1	73900000	0.41212		1	73900000	0.01528		1	191300000	8.90431		1	179400000	0.319525
1	74000000	0.38705		1	74000000	0.0193		1	191500000	0.779686		1	179500000	2.69573
1	74100000	0.39691		1	74100000	0.01868		1	193000000	0.722556		1	179600000	1.8299
1	74200000	0.42799		1	74200000	0.0258		1	193700000	0		1	179700000	0.233131
1	74300000	0.3915		1	74300000	0.02098		1	194200000	33.64		1	179800000	0.508701
1	74400000	0.37893		1	74400000	0.01746		1	194300000	19.3999		1	180100000	0.335821
1	74500000	0.37794		1	74500000	0.01332		1	194400000	3.63084		1	180200000	0.42237
1	74600000	0.44008		1	74600000	0.03088		1	194500000	23.7148		1	180300000	2.06538
1	74700000	0.45747		1	74700000	0.02898		1	194700000	0.0213434		1	180500000	7.77515
1	74800000	0.4377		1	74800000	0.02298		1	194800000	62.1725		1	180700000	1.41707
1	74900000	0.43188		1	74900000	0.02304		1	194900000	0.00274668		1	181000000	1.43262
1	75000000	0.40182		1	75000000	0.02106		1	195800000	0		1	181200000	1.47932
1	75100000	0.3737		1	75100000	0.01356		1	196000000	17.3816		1	181300000	0.0224102
1	75200000	0.37741		1	75200000	0.01426		1	196100000	14.3714		1	181400000	0.462147
1	75300000	0.41281		1	75300000	0.0144		1	197300000	3.29299		1	181800000	5.13492
1	75400000	0.40773		1	75400000	0.01864		1	198300000	0		1	181900000	2.39581
1	75500000	0.44986		1	75500000	0.03322		1	198900000	0.0436666		1	182400000	1.23463
1	75600000	0.40174		1	75600000	0.02044		1	199300000	0.174759		1	182500000	0.303273
1	75700000	0.39787		1	75700000	0.0183		1	199600000	0.205357		1	182700000	2.12512
1	75800000	0.42177		1	75800000	0.01816		1	200400000	0.135617		1	182900000	960.112
1	75900000	0.42398		1	75900000	0.01838		1	200700000	0.141124		1	183000000	0
1	76000000	0.41056		1	76000000	0.01786		1	200900000	7.34003		1	183100000	1.17066
1	76100000	0.36376		1	76100000	0.0161		1	201000000	2.33439		1	183300000	0
1	76200000	0.37211		1	76200000	0.01238		1	201200000	1.3143		1	183400000	0.730625
1	76300000	0.40797		1	76300000	0.01616		1	201300000	0.0210666		1	183700000	0.334996
1	76400000	0.4253		1	76400000	0.02096		1	201400000	0		1	183800000	2.98135
1	76500000	0.40499		1	76500000	0.01406		1	201500000	6.047		1	183900000	1.48319
1	76600000	0.38135		1	76600000	0.0171		1	201600000	0.125676		1	184100000	1.9568
1	76700000	0.37974		1	76700000	0.0189		1	201700000	0.0142241		1	184200000	2.23129
1	76800000	0.40949		1	76800000	0.02708		1	201800000	1.80789		1	184400000	2.25177
1	76900000	0.42866		1	76900000	0.02956		1	202200000	8.07676		1	184700000	7.27731
1	77000000	0.42153		1	77000000	0.02688		1	202300000	5.1446		1	184800000	0.20326
1	77100000	0.417		1	77100000	0.0265		1	203000000	0.0582779		1	184900000	0.750774
1	77200000	0.37473		1	77200000	0.01676		1	203400000	110.642		1	185000000	0.800422
1	77300000	0.36222		1	77300000	0.01538		1	203600000	38.9469		1	185200000	0.623149
1	77400000	0.42277		1	77400000	0.02482		1	203700000	9.01015		1	185400000	5.51313
1	77500000	0.45621		1	77500000	0.02924		1	204100000	1.46004		1	185600000	0.0208937
1	77600000	0.45377		1	77600000	0.02758		1	204300000	5.18501		1	185700000	0.0769227
1	77700000	0.44245		1	77700000	0.02476		1	204500000	0.0530059		1	186000000	0.161444
1	77800000	0.42119		1	77800000	0.0214		1	205200000	1.69223		1	186100000	0.955958
1	77900000	0.436		1	77900000	0.02038		1	205400000	0.142292		1	186200000	0.691098
1	78000000	0.38535		1	78000000	0.01662		1	205600000	11.0282		1	186500000	2.25808
1	78100000	0.39137		1	78100000	0.01432		1	205800000	1.04334		1	186900000	0.130175
1	78200000	0.40736		1	78200000	0.0161		1	205900000	24.196		1	187000000	2.59854
1	78300000	0.39602		1	78300000	0.01512		1	207100000	22.2835		1	187300000	6.46815
1	78400000	0.37501		1	78400000	0.0128		1	207200000	3.67236		1	187700000	0.082009
1	78500000	0.37658		1	78500000	0.01244		1	207300000	2.15469		1	188300000	6.68867
1	78600000	0.36489		1	78600000	0.00848		1	207600000	0.170506		1	188500000	0.111517
1	78700000	0.3548		1	78700000	0.00794		1	207800000	1.0659		1	188700000	0
1	78800000	0.35195		1	78800000	0.00884		1	208000000	0.906234		1	189200000	1.05994
1	78900000	0.36647		1	78900000	0.01078		1	208100000	53.9625		1	189500000	0.750762
1	79000000	0.35299		1	79000000	0.0097		1	209100000	28.1176		1	189600000	1.93983
1	79100000	0.3668		1	79100000	0.00894		1	209600000	1.56631		1	190100000	11.441
1	79200000	0.37476		1	79200000	0.00982		1	209700000	2.39052		1	190500000	0.103153
1	79300000	0.3844		1	79300000	0.01148		1	210900000	0.73514		1	190700000	4.77518
1	79400000	0.38704		1	79400000	0.01108		1	211200000	0.449671		1	191000000	0
1	79500000	0.39647		1	79500000	0.01266		1	212000000	0.364929		1	191100000	1.16477
1	79600000	0.40673		1	79600000	0.01758		1	213400000	2.2095		1	191300000	0.708657
1	79700000	0.39726		1	79700000	0.02308		1	214400000	0.869297		1	191400000	0.121946
1	79800000	0.39401		1	79800000	0.01808		1	214900000	1.39654		1	191500000	0.0582117
1	79900000	0.41737		1	79900000	0.02108		1	215500000	7.37082		1	192000000	0.0447287
1	80000000	0.38968		1	80000000	0.01398		1	215600000	0.0485195		1	192200000	0.74559
1	80100000	0.38598		1	80100000	0.01412		1	215800000	10.1371		1	192300000	0.631637
1	80200000	0.3743		1	80200000	0.01416		1	215900000	43.5222		1	192600000	0
1	80300000	0.36459		1	80300000	0.01134		1	216100000	10.8017		1	193500000	0.0761057
1	80400000	0.36497		1	80400000	0.01092		1	216200000	0		1	194200000	2.23791
1	80500000	0.36535		1	80500000	0.00974		1	216300000	4.36398		1	194300000	1.59243
1	80600000	0.35065		1	80600000	0.0095		1	216400000	12.2744		1	194400000	5.69815
1	80700000	0.35134		1	80700000	0.01122		1	216500000	0.0547753		1	194600000	4.33431
1	80800000	0.35781		1	80800000	0.0104		1	216600000	9.56591		1	195800000	1.91648
1	80900000	0.35727		1	80900000	0.01146		1	216700000	0.698095		1	195900000	3.62795
1	81000000	0.36192		1	81000000	0.01062		1	217000000	10.3162		1	196100000	3.98874
1	81100000	0.34523		1	81100000	0.00982		1	217200000	15.8544		1	196400000	0.156348
1	81200000	0.36672		1	81200000	0.01138		1	217300000	2.76194		1	196800000	1.29512
1	81300000	0.3722		1	81300000	0.011		1	217400000	0.225111		1	197100000	0.240317
1	81400000	0.37215		1	81400000	0.01042		1	217600000	3.01501		1	198000000	1.34346
1	81500000	0.38457		1	81500000	0.01316		1	218300000	4.34914		1	198300000	0.0718299
1	81600000	0.38196		1	81600000	0.01342		1	218600000	0.0133022		1	198500000	0
1	81700000	0.39204		1	81700000	0.01832		1	218900000	12.3437		1	198800000	0.544962
1	81800000	0.38404		1	81800000	0.01708		1	219100000	6.56666		1	199100000	0.55933
1	81900000	0.39252		1	81900000	0.0182		1	219600000	1.17206		1	199200000	0.259942
1	82000000	0.39732		1	82000000	0.0185		1	219800000	97.3072		1	199600000	0.107253
1	82100000	0.39		1	82100000	0.01834		1	220200000	0.432049		1	200300000	23.6472
1	82200000	0.36003		1	82200000	0.01042		1	220400000	0.688779		1	200600000	0.412443
1	82300000	0.36429		1	82300000	0.01112		1	220600000	0.0509197		1	200700000	0.11995
1	82400000	0.39191		1	82400000	0.01626		1	220700000	8.57432		1	201100000	1.40117
1	82500000	0.38608		1	82500000	0.01542		1	220800000	0		1	201200000	0.0978731
1	82600000	0.37723		1	82600000	0.01322		1	220900000	0.00794477		1	201300000	5.93551
1	82700000	0.39696		1	82700000	0.01654		1	221200000	26.533		1	201400000	6.73171
1	82800000	0.37482		1	82800000	0.01532		1	221400000	6.62359		1	201500000	0.380011
1	82900000	0.3903		1	82900000	0.01762		1	221500000	12.1758		1	201600000	8.99396
1	83000000	0.39127		1	83000000	0.01956		1	221600000	12.93		1	201700000	9.22872
1	83100000	0.40262		1	83100000	0.0214		1	221800000	0.112455		1	202800000	0.113403
1	83200000	0.4103		1	83200000	0.0196		1	221900000	1.76765		1	202900000	0.531219
1	83300000	0.38213		1	83300000	0.01232		1	222100000	1.00622		1	203400000	0.907368
1	83400000	0.39153		1	83400000	0.01342		1	222400000	7.34163		1	203700000	1.94589
1	83500000	0.38055		1	83500000	0.00976		1	222600000	0.38058		1	204000000	0.765304
1	83600000	0.38253		1	83600000	0.00992		1	222900000	1.49753		1	204300000	0.197726
1	83700000	0.38129		1	83700000	0.01042		1	223000000	5.54457		1	204400000	0.0539625
1	83800000	0.38974		1	83800000	0.01744		1	223100000	1.57709		1	204700000	0
1	83900000	0.40129		1	83900000	0.0193		1	223300000	8.93604		1	204900000	1.02605
1	84000000	0.3681		1	84000000	0.01446		1	223500000	22.0946		1	205000000	0.91489
1	84100000	0.41036		1	84100000	0.0165		1	223700000	77.0948		1	205800000	0.0337865
1	84200000	0.40063		1	84200000	0.01502		1	224100000	0.377774		1	206600000	0
1	84300000	0.40609		1	84300000	0.01482		1	225000000	11.9044		1	206700000	0.0455385
1	84400000	0.3959		1	84400000	0.01334		1	225100000	6.04549		1	207500000	0
1	84500000	0.40485		1	84500000	0.02002		1	225400000	0.0581884		1	207900000	0.188213
1	84600000	0.37606		1	84600000	0.01114		1	225700000	43.7309		1	208100000	5.53924
1	84700000	0.36047		1	84700000	0.00916		1	226200000	79.6252		1	208800000	0.402529
1	84800000	0.38305		1	84800000	0.01324		1	226400000	510.575		1	208900000	5.76764
1	84900000	0.36805		1	84900000	0.0108		1	227500000	0.228181		1	209500000	0.259501
1	85000000	0.35341		1	85000000	0.0098		1	227800000	1.35552		1	210100000	0.232028
1	85100000	0.36126		1	85100000	0.01222		1	227900000	4.92113		1	210400000	0
1	85200000	0.37071		1	85200000	0.0123		1	228000000	10.4503		1	210700000	0.0187023
1	85300000	0.36673		1	85300000	0.0097		1	228100000	44.5153		1	211100000	0.0341678
1	85400000	0.36796		1	85400000	0.01142		1	228500000	0.750777		1	211500000	0.04062
1	85500000	0.37806		1	85500000	0.01252		1	228600000	0		1	211800000	1.12208
1	85600000	0.38911		1	85600000	0.01262		1	228800000	7.15572		1	211900000	0.322299
1	85700000	0.38282		1	85700000	0.0152		1	228900000	5.6235		1	212000000	0.190187
1	85800000	0.38405		1	85800000	0.01532		1	229300000	9.74139		1	212200000	0.495313
1	85900000	0.40177		1	85900000	0.01826		1	229400000	3.0124		1	212300000	0.324597
1	86000000	0.40342		1	86000000	0.01916		1	229500000	0.411452		1	212400000	0
1	86100000	0.40054		1	86100000	0.01982		1	229600000	2.76177		1	212600000	2.4517
1	86200000	0.40415		1	86200000	0.01448		1	229800000	5.37861		1	212800000	0.0325719
1	86300000	0.41349		1	86300000	0.01832		1	229900000	0		1	213100000	0
1	86400000	0.42254		1	86400000	0.02192		1	230000000	22.0284		1	213400000	0
1	86500000	0.4081		1	86500000	0.01796		1	230400000	0.723122		1	215500000	1.11822
1	86600000	0.38342		1	86600000	0.0177		1	230500000	1.10026		1	215800000	1.12896
1	86700000	0.39964		1	86700000	0.01386		1	230900000	23.4203		1	215900000	0.109532
1	86800000	0.39669		1	86800000	0.01172		1	231000000	4.01398		1	216700000	5.9825
1	86900000	0.40182		1	86900000	0.0172		1	231100000	140.099		1	216800000	2.08241
1	87000000	0.37976		1	87000000	0.01444		1	232300000	8.30005		1	216900000	0.164762
1	87100000	0.35789		1	87100000	0.0182		1	233000000	0.0503143		1	217000000	0.314526
1	87200000	0.36985		1	87200000	0.01454		1	233900000	1.11411		1	217100000	0.291436
1	87300000	0.37177		1	87300000	0.01178		1	234300000	5.22259		1	217200000	1.211
1	87400000	0.37421		1	87400000	0.01076		1	234500000	0.0131802		1	217400000	0.00620902
1	87500000	0.36909		1	87500000	0.01116		1	235700000	0.875389		1	217500000	0.202926
1	87600000	0.38096		1	87600000	0.01164		1	235800000	19.2855		1	218100000	0
1	87700000	0.36262		1	87700000	0.00692		1	235900000	8.53901		1	218900000	0
1	87800000	0.37764		1	87800000	0.01098		1	236000000	1.7899		1	219200000	1.91731
1	87900000	0.38035		1	87900000	0.01296		1	236100000	0.0310329		1	219300000	0.25214
1	88000000	0.37749		1	88000000	0.00962		1	236200000	19.5928		1	219400000	0.254755
1	88100000	0.37618		1	88100000	0.01022		1	236300000	3.9007		1	219600000	2.23247
1	88200000	0.37458		1	88200000	0.01144		1	236400000	30.5447		1	219800000	0.0767818
1	88300000	0.40549		1	88300000	0.01544		1	236500000	2.90183		1	220100000	0.0609711
1	88400000	0.38037		1	88400000	0.01296		1	236600000	0		1	220300000	0.0324672
1	88500000	0.38153		1	88500000	0.01314		1	236700000	0.00331725		1	220800000	0.0205358
1	88600000	0.36152		1	88600000	0.00976		1	236800000	9.81101		1	220900000	0.0777949
1	88700000	0.36761		1	88700000	0.00924		1	236900000	34.2375		1	221000000	0.893424
1	88800000	0.35799		1	88800000	0.00912		1	237000000	5.25204		1	221300000	0.732296
1	88900000	0.37231		1	88900000	0.01126		1	237200000	35.5182		1	221600000	0.698006
1	89000000	0.35584		1	89000000	0.00686		1	237300000	1.22604		1	222300000	0.985945
1	89100000	0.3604		1	89100000	0.0076		1	237700000	1.65552		1	222900000	1.08117
1	89200000	0.36397		1	89200000	0.00802		1	237800000	6.78111		1	223000000	2.70896
1	89300000	0.36415		1	89300000	0.00804		1	238100000	5.79656		1	223500000	0.107735
1	89400000	0.36037		1	89400000	0.00834		1	238300000	0.600677		1	223700000	2.89236
1	89500000	0.37224		1	89500000	0.00834		1	238500000	6.0901		1	223800000	0.0859265
1	89600000	0.37316		1	89600000	0.00944		1	238600000	21.9901		1	224200000	0
1	89700000	0.38379		1	89700000	0.01096		1	238800000	2.91354		1	224700000	0.00628482
1	89800000	0.39468		1	89800000	0.01262		1	239100000	1.65213		1	224900000	0.400137
1	89900000	0.41704		1	89900000	0.01882		1	239200000	5.2935		1	225100000	8.2992
1	90000000	0.39053		1	90000000	0.01922		1	239400000	16.0491		1	225200000	1.02412
1	90100000	0.3846		1	90100000	0.02084		1	239500000	6.30311		1	225700000	0.827026
1	90200000	0.37391		1	90200000	0.01802		1	239600000	0.511613		1	226300000	0.349683
1	90300000	0.38464		1	90300000	0.0163		1	239700000	0		1	226400000	0.148444
1	90400000	0.38932		1	90400000	0.0145		1	239800000	66.793		1	226500000	0.0263408
1	90500000	0.41038		1	90500000	0.01716		1	239900000	2.68874		1	227300000	0.0243595
1	90600000	0.3998		1	90600000	0.02086		1	240000000	1.37364		1	228100000	5.95106
1	90700000	0.40621		1	90700000	0.0221		1	240400000	0.0264613		1	229300000	1.53949
1	90800000	0.39769		1	90800000	0.01546		1	240500000	1.5057		1	229500000	0.85807
1	90900000	0.37858		1	90900000	0.00986		1	240600000	75.2022		1	229700000	0.193219
1	91000000	0.37941		1	91000000	0.00904		1	240800000	33.9947		1	230000000	0.0300815
1	91100000	0.3622		1	91100000	0.00962		1	240900000	19.2139		1	230300000	1.47261
1	91200000	0.36083		1	91200000	0.0086		1	241500000	15.5419		1	231500000	0.159636
1	91300000	0.37106		1	91300000	0.0106		1	241600000	8.46746		1	232000000	0
1	91400000	0.34226		1	91400000	0.00818		1	241800000	33.5089		1	232100000	0.334616
1	91500000	0.35343		1	91500000	0.00794		1	242100000	9.60955		1	232500000	0.880743
1	91600000	0.37728		1	91600000	0.0114		1	242200000	1.58352		1	232600000	1.66054
1	91700000	0.37128		1	91700000	0.00812		1	242300000	0.247254		1	232700000	0.0280463
1	91800000	0.38153		1	91800000	0.01176		1	242400000	4.54158		1	232800000	0
1	91900000	0.38377		1	91900000	0.01102		1	242600000	0.149282		1	233000000	1.71217
1	92000000	0.39449		1	92000000	0.01186		1	242800000	1.2005		1	233400000	0.467306
1	92100000	0.40875		1	92100000	0.0174		1	242900000	0.317311		1	233500000	0.213674
1	92200000	0.41177		1	92200000	0.01954		1	243000000	0.705153		1	233700000	0.096098
1	92300000	0.42276		1	92300000	0.0208		1	243100000	5.3872		1	233800000	0.282653
1	92400000	0.42594		1	92400000	0.02644		1	243200000	18.5752		1	234200000	0.108216
1	92500000	0.41611		1	92500000	0.0149		1	243400000	0.452319		1	234600000	0
1	92600000	0.42018		1	92600000	0.0098		1	244300000	0		1	234900000	0.282213
1	92700000	0.42175		1	92700000	0.0142		1	245400000	11.2896		1	235300000	0
1	92800000	0.47741		1	92800000	0.03218		1	245600000	0.157136		1	235600000	0.115378
1	92900000	0.35853		1	92900000	0.01022		1	245700000	0.456563		1	235700000	0.190632
1	93000000	0.36145		1	93000000	0.00916		1	245800000	0.102839		1	235800000	2.25993
1	93100000	0.40392		1	93100000	0.01334		1	245900000	0.269057		1	236000000	0.280133
1	93200000	0.43509		1	93200000	0.01468		1	246000000	0.0808308		1	236300000	0.377361
1	93300000	0.43381		1	93300000	0.01212		1	246100000	14.5428		1	236600000	0.554949
1	93400000	0.3738		1	93400000	0.00804		1	246200000	37.8552		1	236700000	0.12406
1	93500000	0.37507		1	93500000	0.00952		1	246600000	28.7719		1	237500000	0.512192
1	93600000	0.34681		1	93600000	0.00592		1	246700000	9.26149		1	237900000	4.16669
1	93700000	0.34483		1	93700000	0.00572		1	246900000	2.73129		1	238100000	0.093438
1	93800000	0.35194		1	93800000	0.008		1	247200000	0		1	238500000	0.153661
1	93900000	0.36092		1	93900000	0.00884		1	247500000	1.29248		1	238600000	0.798034
1	94000000	0.36055		1	94000000	0.00884		1	248000000	6.81549		1	238700000	0.0332318
1	94100000	0.37379		1	94100000	0.01104		1	248300000	0.332152		1	238900000	0.348587
1	94200000	0.38171		1	94200000	0.0157		1	248400000	77.2555		1	239000000	0
1	94300000	0.43298		1	94300000	0.01568		1	248600000	19.5579		1	239500000	0.0316772
1	94400000	0.44245		1	94400000	0.016		1	249100000	0.450905		1	239800000	0.588322
1	94500000	0.41372		1	94500000	0.01558		1	249800000	0.0738611		1	240000000	0.671042
1	94600000	0.40629		1	94600000	0.01454		1	249900000	6.34398		1	240100000	0.724025
1	94700000	0.37608		1	94700000	0.00914		1	250100000	87.3971		1	240300000	0.0724207
1	94800000	0.39235		1	94800000	0.01222		1	250200000	39.1163		1	240600000	0.25007
1	94900000	0.4121		1	94900000	0.01162		1	250300000	7.46911		1	240700000	3.26246
1	95000000	0.42188		1	95000000	0.01232		1	250500000	3.61744		1	240900000	0.96054
1	95100000	0.42786		1	95100000	0.01314		1	250800000	47.1645		1	241000000	0.374522
1	95200000	0.44661		1	95200000	0.01502		1	251200000	64.1318		1	241100000	0.178295
1	95300000	0.43841		1	95300000	0.0181		1	251300000	0.330857		1	241200000	0
1	95400000	0.43609		1	95400000	0.02074		1	251500000	34.6956		1	241300000	1.75833
1	95500000	0.40834		1	95500000	0.01964		1	251600000	0.171135		1	241500000	1.42731
1	95600000	0.41715		1	95600000	0.02024		1	251800000	2.74602		1	241700000	20.3757
1	95700000	0.43032		1	95700000	0.02762		1	251900000	29.9023		1	242100000	0.30673
1	95800000	0.39622		1	95800000	0.02144		1	252200000	0.132131		1	242200000	0.128725
1	95900000	0.48931		1	95900000	0.02712		1	252300000	60.215		1	242300000	0.741314
1	96000000	0.48766		1	96000000	0.02502		1	252400000	60.1576		1	242800000	0.0207997
1	96100000	0.46083		1	96100000	0.02162		1	252500000	0.0113675		1	242900000	2.12706
1	96200000	0.45436		1	96200000	0.02148		1	252600000	17.736		1	243000000	0.311554
1	96300000	0.47477		1	96300000	0.0272		1	252900000	0.808933		1	243100000	0.542234
1	96400000	0.38311		1	96400000	0.01876		1	253000000	30.4252		1	243200000	1.43556
1	96500000	0.40062		1	96500000	0.02526		1	253100000	18.2672		1	244100000	0.0393385
1	96600000	0.43221		1	96600000	0.02562		1	253200000	1.8302		1	244700000	0.104124
1	96700000	0.41594		1	96700000	0.02606		1	253300000	7.58059		1	245100000	0
1	96800000	0.43059		1	96800000	0.0295		1	253400000	8.76673		1	245300000	0.0335273
1	96900000	0.43852		1	96900000	0.01612		1	253500000	0.989351		1	245600000	0.148971
1	97000000	0.44974		1	97000000	0.019		1	253600000	15.5258		1	245700000	0.192826
1	97100000	0.4582		1	97100000	0.02412		1	253700000	3.80421		1	245900000	2.06679
1	97200000	0.42938		1	97200000	0.01432		1	253800000	11.1226		1	246000000	2.32132
1	97300000	0.46353		1	97300000	0.02592		1	253900000	2.61476		1	246100000	2.65969
1	97400000	0.37956		1	97400000	0.01718		1	254000000	23.721		1	246300000	0.599582
1	97500000	0.4383		1	97500000	0.02472		1	254400000	5.52712		1	246800000	2.61142
1	97600000	0.49163		1	97600000	0.02788		1	254700000	1.726		1	246900000	1.10784
1	97700000	0.48794		1	97700000	0.0295		1	254900000	1.63177		1	247000000	0.748235
1	97800000	0.44074		1	97800000	0.02228		1	255000000	1.48416		1	247700000	0.338878
1	97900000	0.47309		1	97900000	0.0256		1	255100000	79.7557		1	247900000	0
1	98000000	0.45706		1	98000000	0.02774		1	255200000	0		1	248200000	0.37118
1	98100000	0.47681		1	98100000	0.03106		1	255300000	0.858924		1	248300000	0.181459
1	98200000	0.49948		1	98200000	0.02844		1	255400000	1.12999		1	248400000	2.32658
1	98300000	0.51273		1	98300000	0.03194		1	255600000	5.05825		1	248600000	2.06401
1	98400000	0.4947		1	98400000	0.03098		1	255800000	0.747735		1	248700000	0.75218
1	98500000	0.49952		1	98500000	0.04		1	256000000	0.344425		1	248800000	0.0846843
1	98600000	0.44528		1	98600000	0.02504		1	256200000	1.82038		1	249100000	0.0392841
1	98700000	0.38039		1	98700000	0.01506		1	256500000	0.84963		1	249300000	0.00792033
1	98800000	0.37846		1	98800000	0.01754		1	257000000	2.57538		1	249500000	0.446923
1	98900000	0.37888		1	98900000	0.01598		1	257700000	0.0432996		1	249700000	0.623379
1	99000000	0.43228		1	99000000	0.02726		1	258000000	20.5909		1	249800000	1.16199
1	99100000	0.45427		1	99100000	0.0218		1	258500000	0.0226036		1	250000000	1.53132
1	99200000	0.43098		1	99200000	0.0204		1	258700000	0.338568		1	250100000	6.50228
1	99300000	0.39075		1	99300000	0.01154		1	259500000	0		1	250200000	0
1	99400000	0.47097		1	99400000	0.02458		1	260200000	0.252793		1	250400000	0.158364
1	99500000	0.45385		1	99500000	0.02036		1	260600000	9.95213		1	250500000	0.00747543
1	99600000	0.43463		1	99600000	0.01784		1	260700000	2.51539		1	250600000	0.00781127
1	99700000	0.43952		1	99700000	0.01818		1	260800000	21.7426		1	251000000	0.494043
1	99800000	0.40969		1	99800000	0.01976		1	260900000	2.10179		1	251100000	1.06391
1	99900000	0.43824		1	99900000	0.02624		1	261100000	4.15429		1	251200000	0.836
1	100000000	0.42618		1	100000000	0.01596		1	261200000	40.5214		1	251500000	0.407976
1	100100000	0.43985		1	100100000	0.02122		1	261300000	1335.78		1	252200000	9.98476
1	100200000	0.45944		1	100200000	0.01982		1	261400000	49.296		1	252300000	3.24049
1	100300000	0.42632		1	100300000	0.0163		1	261500000	37.3413		1	252600000	0
1	100400000	0.38813		1	100400000	0.01628		1	261600000	7.85272		1	252700000	0.708885
1	100500000	0.39647		1	100500000	0.02152		1	262200000	7.26925		1	252900000	0.818871
1	100600000	0.41343		1	100600000	0.0236		1	262300000	10.7293		1	253100000	0.614084
1	100700000	0.41473		1	100700000	0.01752		1	262400000	1.87816		1	253200000	2.15041
1	100800000	0.41169		1	100800000	0.01554		1	262500000	0.414004		1	253500000	0.627836
1	100900000	0.41196		1	100900000	0.01446		1	262600000	0		1	253600000	0.829231
1	101000000	0.40193		1	101000000	0.01196		1	262700000	0		1	253700000	0.862481
1	101100000	0.40735		1	101100000	0.01232		1	262800000	0		1	254200000	0.717249
1	101200000	0.39845		1	101200000	0.01334		1	262900000	0.00404652		1	254300000	0.251936
1	101300000	0.38488		1	101300000	0.00986		1	263000000	0.000120287		1	254400000	1.76408
1	101400000	0.3855		1	101400000	0.00982		1	263100000	1.15979		1	254500000	0.0444979
1	101500000	0.36422		1	101500000	0.00814		1	263200000	0.00124115		1	254700000	0.0709973
1	101600000	0.37228		1	101600000	0.00766		1	263300000	0.0707685		1	254800000	0.358341
1	101700000	0.36375		1	101700000	0.0083		1	263400000	0		1	254900000	0.058353
1	101800000	0.37951		1	101800000	0.01004		1	263600000	0.137595		1	255100000	0.545126
1	101900000	0.38689		1	101900000	0.0129		1	263700000	3.23916		1	255200000	0.073547
1	102000000	0.37058		1	102000000	0.01266		1	263800000	16.3353		1	255300000	1.03227
1	102100000	0.37298		1	102100000	0.0099		1	264100000	11.5281		1	255400000	0.990188
1	102200000	0.37616		1	102200000	0.00988		1	264200000	0.00323567		1	255600000	0.530175
1	102300000	0.36617		1	102300000	0.01032		1	264800000	10.8308		1	255700000	1.63013
1	102400000	0.36623		1	102400000	0.00972		1	264900000	0.316376		1	255800000	0.122856
1	102500000	0.35672		1	102500000	0.00948		1	265000000	4.49699		1	256000000	1.04355
1	102600000	0.37065		1	102600000	0.00952		1	265200000	32.7559		1	256200000	0.364141
1	102700000	0.36879		1	102700000	0.01204		1	265300000	1.3339		1	256300000	0.00672751
1	102800000	0.3443		1	102800000	0.0079		1	265500000	9.67849		1	257100000	0.535178
1	102900000	0.3697		1	102900000	0.0122		1	265600000	116.219		1	258200000	0
1	103000000	0.37094		1	103000000	0.01042		1	265700000	11.6061		1	258700000	0.0548472
1	103100000	0.37214		1	103100000	0.00996		1	265800000	11.094		1	259000000	0.475666
1	103200000	0.37052		1	103200000	0.01002		1	265900000	31.143		1	259600000	1.50452
1	103300000	0.37897		1	103300000	0.0115		1	266300000	13.9746		1	259800000	0
1	103400000	0.39135		1	103400000	0.01286		1	266900000	4.84649		1	259900000	0.0288062
1	103500000	0.40057		1	103500000	0.0135		1	267200000	0.497968		1	260100000	0.291193
1	103600000	0.40907		1	103600000	0.01684		1	267300000	11.4309		1	260200000	0.109236
1	103700000	0.38032		1	103700000	0.01722		1	267400000	5.88782		1	260800000	12.489
1	103800000	0.36593		1	103800000	0.01596		1	267600000	100.415		1	261100000	1.7076
1	103900000	0.38999		1	103900000	0.01406		1	267700000	0.97263		1	261200000	1.36774
1	104000000	0.37217		1	104000000	0.01252		1	267900000	107.066		1	261400000	2.85111
1	104100000	0.37817		1	104100000	0.01466		1	268000000	9.2721		1	261500000	2.32163
1	104200000	0.37908		1	104200000	0.01376		1	268100000	9.13349		1	261600000	0.377777
1	104300000	0.37239		1	104300000	0.01322		1	268200000	8.26093		1	261800000	0
1	104400000	0.39223		1	104400000	0.01676		1	268300000	12.4419		1	262300000	1.59498
1	104500000	0.39637		1	104500000	0.01648		1	268400000	4.07329		1	262400000	0
1	104600000	0.40856		1	104600000	0.01432		1	268500000	2.79385		1	262500000	0.0835054
1	104700000	0.39922		1	104700000	0.01946		1	268600000	23.543		1	262600000	0.296608
1	104800000	0.38112		1	104800000	0.0183		1	268700000	16.0469		1	262700000	0.0789455
1	104900000	0.3931		1	104900000	0.01872		1	268800000	6.59629		1	262800000	0.309838
1	105000000	0.3828		1	105000000	0.01914		1	268900000	80.0492		1	262900000	0.465585
1	105100000	0.38836		1	105100000	0.01484		1	269000000	35.9712		1	263000000	0.134047
1	105200000	0.38482		1	105200000	0.01404		1	269100000	7.76025		1	263100000	0.323916
1	105300000	0.37832		1	105300000	0.01376		1	269200000	6.40015		1	263200000	0.461848
1	105400000	0.38994		1	105400000	0.01426		1	269300000	6.2289		1	263500000	0.0717374
1	105500000	0.39609		1	105500000	0.01426		1	269400000	22.7987		1	263600000	0.32912
1	105600000	0.41037		1	105600000	0.01452		1	269800000	4.73672		1	263700000	1.85427
1	105700000	0.40556		1	105700000	0.01772		1	269900000	11.5096		1	264200000	0.641163
1	105800000	0.40666		1	105800000	0.01728		1	270100000	15.8513		1	264400000	0.516639
1	105900000	0.40097		1	105900000	0.02236		1	270200000	3.39384		1	264500000	0.599436
1	106000000	0.4027		1	106000000	0.02672		1	270300000	1.00255		1	264800000	2.23941
1	106100000	0.36851		1	106100000	0.01948		1	270500000	4.52947		1	264900000	0
1	106200000	0.36359		1	106200000	0.01502		1	270600000	16.711		1	265200000	0.0205665
1	106300000	0.38221		1	106300000	0.01648		1	270700000	7.62671		1	265400000	2.44864
1	106400000	0.46139		1	106400000	0.02446		1	270900000	0.00288344		1	265500000	0.810805
1	106500000	0.43294		1	106500000	0.0178		1	271000000	9.23118		1	265900000	2.42067
1	106600000	0.44331		1	106600000	0.02048		1	271100000	9.18741		1	266000000	1.09987
1	106700000	0.43213		1	106700000	0.02872		1	271200000	2.51009		1	266600000	0
1	106800000	0.42755		1	106800000	0.02338		1	271300000	25.5544		1	266900000	0.204252
1	106900000	0.40707		1	106900000	0.0224		1	271400000	4.26865		1	267000000	0.0810596
1	107000000	0.40434		1	107000000	0.01842		1	271600000	12.5538		1	267200000	1.44097
1	107100000	0.48824		1	107100000	0.02476		1	271900000	8.75328		1	267300000	1.28762
1	107200000	0.50427		1	107200000	0.03402		1	272000000	1.15547		1	267600000	0.899233
1	107300000	0.45113		1	107300000	0.02394		1	272100000	20.1514		1	268000000	0.152624
1	107400000	0.39923		1	107400000	0.02		1	272200000	4.14906		1	268100000	0.40861
1	107500000	0.40889		1	107500000	0.02242		1	272300000	0		1	268300000	1.03639
1	107600000	0.40905		1	107600000	0.02626		1	272400000	3.13345		1	268400000	0.0388914
1	107700000	0.3968		1	107700000	0.02276		1	272600000	7.06021		1	268500000	0.568489
1	107800000	0.43109		1	107800000	0.02734		1	272700000	2.05268		1	268600000	1.40308
1	107900000	0.43332		1	107900000	0.02632		1	272800000	3.30582		1	268700000	4.28793
1	108000000	0.46752		1	108000000	0.02212		1	272900000	32.7633		1	268800000	0.224266
1	108100000	0.46089		1	108100000	0.02144		1	273000000	3.17579		1	269000000	2.64881
1	108200000	0.37774		1	108200000	0.02036		1	273100000	0.141646		1	269200000	1.8322
1	108300000	0.3759		1	108300000	0.0146		1	273200000	0.0673292		1	269400000	0.890084
1	108400000	0.39613		1	108400000	0.0194		1	273400000	3.05327		1	269500000	6.00112
1	108500000	0.42652		1	108500000	0.02122		1	273500000	10.8341		1	269600000	0.839506
1	108600000	0.45039		1	108600000	0.0235		1	273600000	0.194749		1	269700000	0.374961
1	108700000	0.42106		1	108700000	0.0228		1	273700000	39.4761		1	269800000	0.606151
1	108800000	0.41468		1	108800000	0.02234		1	273900000	88.0645		1	269900000	0.203238
1	108900000	0.4185		1	108900000	0.01998		1	274100000	13.1671		1	270100000	2.56542
1	109000000	0.45523		1	109000000	0.02234		1	274200000	6.48903		1	270200000	0.584013
1	109100000	0.45161		1	109100000	0.02118		2	0	6.27582		1	270600000	0.652822
1	109200000	0.46954		1	109200000	0.02588		2	100000	30.188		1	270800000	0.766064
1	109300000	0.43336		1	109300000	0.02458		2	200000	4.7681		1	271200000	0.236556
1	109400000	0.42675		1	109400000	0.02052		2	300000	2.40375		1	271300000	0.330387
1	109500000	0.43509		1	109500000	0.0203		2	400000	36.6724		1	271400000	3.34184
1	109600000	0.44398		1	109600000	0.0257		2	500000	228.275		1	271600000	1.77591
1	109700000	0.43087		1	109700000	0.02362		2	600000	14.8645		1	271900000	0.0161157
1	109800000	0.42958		1	109800000	0.0211		2	700000	0.00641485		1	272000000	0.0557262
1	109900000	0.38336		1	109900000	0.02164		2	800000	29.4614		1	272400000	0.231489
1	110000000	0.35821		1	110000000	0.01584		2	900000	10.3883		1	272600000	0
1	110100000	0.42379		1	110100000	0.01776		2	1000000	0.884346		1	272700000	3.44155
1	110200000	0.40487		1	110200000	0.01608		2	1100000	124.614		1	272800000	0.158937
1	110300000	0.41663		1	110300000	0.01632		2	1200000	4.03854		1	272900000	0.4021
1	110400000	0.40371		1	110400000	0.0129		2	1300000	10.6305		1	273000000	0.099203
1	110500000	0.38748		1	110500000	0.01078		2	1400000	38.2534		1	273100000	0.120199
1	110600000	0.39323		1	110600000	0.01292		2	1500000	0.170837		1	273200000	0.0411383
1	110700000	0.44619		1	110700000	0.02496		2	1600000	53.5167		1	273300000	0.604028
1	110800000	0.43225		1	110800000	0.02134		2	1900000	0.180346		1	273400000	0.912155
1	110900000	0.42543		1	110900000	0.02024		2	2000000	4.82208		1	273500000	0.22679
1	111000000	0.44508		1	111000000	0.02244		2	2100000	10.8281		1	273600000	0.585042
1	111100000	0.44864		1	111100000	0.02188		2	2200000	9.1432		1	273700000	1.58392
1	111200000	0.42435		1	111200000	0.02276		2	2300000	5.1186		1	273900000	0.0972601
1	111300000	0.41715		1	111300000	0.02474		2	2400000	0.0841526		1	274100000	0.253742
1	111400000	0.39626		1	111400000	0.01988		2	2500000	0.135323		1	274200000	0.0814233
1	111500000	0.39113		1	111500000	0.0199		2	3000000	49.51		1	274300000	0.186046
1	111600000	0.43574		1	111600000	0.02352		2	3100000	11.207		2	0	1.1898
1	111700000	0.40118		1	111700000	0.0166		2	3300000	2.96988		2	100000	0.508664
1	111800000	0.40539		1	111800000	0.01672		2	3400000	0		2	200000	0.348689
1	111900000	0.4111		1	111900000	0.0195		2	3500000	0		2	300000	0.791529
1	112000000	0.40912		1	112000000	0.0226		2	3600000	22.0017		2	400000	0.337721
1	112100000	0.41455		1	112100000	0.01512		2	4100000	5.06117		2	500000	1.82481
1	112200000	0.39432		1	112200000	0.01546		2	4200000	6.06585		2	600000	0.0494372
1	112300000	0.3767		1	112300000	0.0165		2	4300000	0.136845		2	700000	0.767887
1	112400000	0.40664		1	112400000	0.01528		2	4500000	41.2622		2	800000	0.00917462
1	112500000	0.41135		1	112500000	0.01918		2	4600000	10.4354		2	900000	0.0581401
1	112600000	0.43242		1	112600000	0.02584		2	4700000	27.1661		2	1000000	0.163196
1	112700000	0.4273		1	112700000	0.02212		2	4800000	14.6079		2	1300000	0.202885
1	112800000	0.44242		1	112800000	0.0255		2	4900000	64.813		2	1700000	0.0752197
1	112900000	0.39995		1	112900000	0.02042		2	5000000	6.71269		2	1900000	0
1	113000000	0.38212		1	113000000	0.02322		2	5100000	6.16044		2	2100000	0.215279
1	113100000	0.37455		1	113100000	0.01652		2	5200000	7.77849		2	2300000	0.658863
1	113200000	0.38061		1	113200000	0.02172		2	5300000	17.7903		2	2500000	0.962741
1	113300000	0.36689		1	113300000	0.01554		2	5400000	0.841378		2	2800000	0
1	113400000	0.43258		1	113400000	0.01988		2	5500000	151.251		2	2900000	0.201263
1	113500000	0.44992		1	113500000	0.01842		2	5600000	1.8722		2	3600000	0
1	113600000	0.4197		1	113600000	0.01706		2	5700000	14.1644		2	3700000	0.0882542
1	113700000	0.40805		1	113700000	0.0135		2	5800000	12.7178		2	3800000	0.141608
1	113800000	0.40457		1	113800000	0.01624		2	5900000	5.41026		2	3900000	0.0126529
1	113900000	0.37857		1	113900000	0.01556		2	6000000	5.28911		2	4000000	0.610336
1	114000000	0.41405		1	114000000	0.01458		2	6100000	34.6611		2	4100000	0.734122
1	114100000	0.40864		1	114100000	0.01354		2	6200000	13.9186		2	4200000	0.436429
1	114200000	0.42951		1	114200000	0.01744		2	6300000	9.49099		2	4300000	0.966805
1	114300000	0.44485		1	114300000	0.0218		2	6400000	21.5241		2	4400000	0.801316
1	114400000	0.45994		1	114400000	0.02378		2	6500000	7.61011		2	4500000	7.74564
1	114500000	0.442		1	114500000	0.0244		2	6600000	5.00494		2	4600000	1.44295
1	114600000	0.44667		1	114600000	0.0229		2	6700000	12.1143		2	4700000	2.05644
1	114700000	0.36338		1	114700000	0.01534		2	6800000	5.06364		2	4800000	0.983983
1	114800000	0.36238		1	114800000	0.01364		2	6900000	3.78879		2	4900000	6.16032
1	114900000	0.36191		1	114900000	0.01504		2	7000000	9.62292		2	5000000	0.967102
1	115000000	0.37742		1	115000000	0.02098		2	7100000	3.68213		2	5200000	1.26393
1	115100000	0.37274		1	115100000	0.01124		2	7200000	6.51785		2	5300000	0.272335
1	115200000	0.35211		1	115200000	0.01348		2	7300000	15.6257		2	5400000	7.14825
1	115300000	0.35295		1	115300000	0.01106		2	7400000	0.858377		2	5600000	0.52541
1	115400000	0.38898		1	115400000	0.01418		2	7500000	0.0976045		2	6000000	0.0297725
1	115500000	0.35533		1	115500000	0.01102		2	7600000	0		2	6100000	0.162304
1	115600000	0.37366		1	115600000	0.01288		2	7700000	1.75378		2	6200000	0.931929
1	115700000	0.36744		1	115700000	0.01554		2	7800000	16.9351		2	6300000	0.810099
1	115800000	0.3749		1	115800000	0.0134		2	7900000	18.6694		2	6600000	0.86684
1	115900000	0.37603		1	115900000	0.0149		2	8000000	4.38307		2	6700000	1.76341
1	116000000	0.39082		1	116000000	0.01472		2	8100000	38.8739		2	6900000	3.70375
1	116100000	0.38557		1	116100000	0.01724		2	8200000	1.7836		2	7000000	2.18193
1	116200000	0.38691		1	116200000	0.0186		2	8300000	94.9622		2	7100000	0.750476
1	116300000	0.38495		1	116300000	0.01662		2	8400000	29.7093		2	7300000	2.19528
1	116400000	0.38515		1	116400000	0.01976		2	8500000	0.217264		2	7700000	1.42039
1	116500000	0.40856		1	116500000	0.01964		2	8600000	0.199139		2	7800000	1.11548
1	116600000	0.38885		1	116600000	0.01538		2	8700000	0.257255		2	8200000	0.117754
1	116700000	0.37318		1	116700000	0.01116		2	8800000	0.0374584		2	8300000	0.990439
1	116800000	0.38334		1	116800000	0.01074		2	8900000	15.1917		2	8400000	1.58017
1	116900000	0.36391		1	116900000	0.00924		2	9000000	13.7903		2	8500000	0.605947
1	117000000	0.35351		1	117000000	0.00804		2	9100000	196.676		2	8700000	0.063696
1	117100000	0.35444		1	117100000	0.00854		2	9300000	5.66795		2	8800000	0.0493672
1	117200000	0.36232		1	117200000	0.00786		2	9400000	1.65142		2	8900000	13.5525
1	117300000	0.35666		1	117300000	0.01014		2	9500000	988.444		2	9000000	0.880979
1	117400000	0.35982		1	117400000	0.01018		2	9600000	5.1879		2	9200000	0.378341
1	117500000	0.3644		1	117500000	0.01074		2	9700000	4.03145		2	9300000	2.7638
1	117600000	0.36989		1	117600000	0.0106		2	9800000	2.15009		2	9500000	0.0914917
1	117700000	0.38232		1	117700000	0.01334		2	9900000	2.85747		2	9600000	0.52225
1	117800000	0.37473		1	117800000	0.0107		2	10000000	6.1609		2	9800000	1.53467
1	117900000	0.37374		1	117900000	0.01226		2	10100000	13.8303		2	9900000	0.561095
1	118000000	0.35238		1	118000000	0.01058		2	10200000	0.187621		2	10000000	0.469213
1	118100000	0.36434		1	118100000	0.01076		2	10300000	0		2	10100000	2.76037
1	118200000	0.39166		1	118200000	0.01014		2	10400000	0.177867		2	10500000	0
1	118300000	0.37954		1	118300000	0.01042		2	10500000	0.000687683		2	10600000	0.194947
1	118400000	0.37533		1	118400000	0.00822		2	10600000	2.08257		2	10900000	0.217561
1	118500000	0.38009		1	118500000	0.01166		2	10700000	0.518885		2	11100000	0
1	118600000	0.38966		1	118600000	0.01138		2	10800000	5.99363		2	11500000	0.463482
1	118700000	0.38759		1	118700000	0.01048		2	10900000	0.757371		2	11800000	3.11853
1	118800000	0.40422		1	118800000	0.01564		2	11000000	1.61837		2	11900000	2.82117
1	118900000	0.43688		1	118900000	0.0282		2	11100000	0		2	12100000	0
1	119000000	0.37553		1	119000000	0.0171		2	11200000	0.130411		2	12200000	1.92498
1	119100000	0.39533		1	119100000	0.02288		2	11300000	3.87512		2	12300000	0
1	119200000	0.39301		1	119200000	0.01756		2	11400000	16.7918		2	13000000	0
1	119300000	0.38767		1	119300000	0.0164		2	11600000	2.81616		2	13400000	0.351648
1	119400000	0.4252		1	119400000	0.01544		2	11700000	1.3454		2	13500000	0.35925
1	119500000	0.43599		1	119500000	0.02148		2	11800000	20.546		2	14200000	0
1	119600000	0.40036		1	119600000	0.0132		2	11900000	0		2	14500000	0
1	119700000	0.40256		1	119700000	0.01866		2	12000000	0.162951		2	14700000	2.3337
1	119800000	0.39748		1	119800000	0.01848		2	12100000	0		2	14800000	4.58652
1	119900000	0.40405		1	119900000	0.0177		2	12200000	10.0889		2	14900000	2.55412
1	120000000	0.40947		1	120000000	0.02		2	12400000	0.609518		2	15000000	5.45294
1	120100000	0.39173		1	120100000	0.01978		2	12500000	35.0688		2	15200000	1.07522
1	120200000	0.36747		1	120200000	0.01504		2	12600000	0		2	15300000	2.06259
1	120300000	0.42322		1	120300000	0.01648		2	12700000	0		2	15500000	0.526697
1	120400000	0.42867		1	120400000	0.01342		2	12800000	0		2	15700000	0.229129
1	120500000	0.41397		1	120500000	0.01228		2	12900000	19.6671		2	15900000	0
1	120600000	0.4194		1	120600000	0.01578		2	13000000	0.160196		2	16200000	0.30625
1	120700000	0.42099		1	120700000	0.01382		2	13100000	0.612549		2	16300000	0.0532487
1	120800000	0.41109		1	120800000	0.01722		2	13200000	13.9165		2	16600000	0.496173
1	120900000	0.38383		1	120900000	0.015		2	13300000	77.0465		2	16700000	0.210252
1	121000000	0.39338		1	121000000	0.01694		2	13400000	2.88556		2	16800000	0.200141
1	121100000	0.36733		1	121100000	0.01926		2	13500000	0.00964654		2	16900000	0.361717
1	121200000	0.37124		1	121200000	0.01518		2	13600000	15.752		2	17000000	0.876014
1	121300000	0.38422		1	121300000	0.01904		2	13700000	0.150924		2	17100000	0
1	121400000	0.37876		1	121400000	0.01742		2	13800000	0.0297616		2	17200000	0.175038
1	121500000	0.42104		1	121500000	0.01878		2	13900000	0.273151		2	17400000	0.029435
1	121600000	0.39339		1	121600000	0.01198		2	14000000	0		2	17600000	0.281311
1	121700000	0.39033		1	121700000	0.01298		2	14100000	0		2	17800000	0.305631
1	121800000	0.38094		1	121800000	0.01104		2	14200000	0.0301871		2	18200000	5.20957
1	121900000	0.37424		1	121900000	0.00866		2	14300000	0.0536738		2	18400000	1.84123
1	122000000	0.37498		1	122000000	0.00946		2	14400000	0		2	18600000	1.88736
1	122100000	0.35915		1	122100000	0.01272		2	14500000	0		2	18700000	0.391305
1	122200000	0.34796		1	122200000	0.0096		2	14700000	13.0604		2	18800000	5.42608
1	122300000	0.38063		1	122300000	0.01012		2	14800000	30.2196		2	19000000	0.102285
1	122400000	0.38414		1	122400000	0.01174		2	14900000	11.9122		2	19200000	0
1	122500000	0.36566		1	122500000	0.0146		2	15000000	17.0022		2	19300000	0.0849963
1	122600000	0.39276		1	122600000	0.01608		2	15200000	7.70304		2	19500000	1.80768
1	122700000	0.41274		1	122700000	0.01408		2	15300000	7.39489		2	19600000	0
1	122800000	0.39111		1	122800000	0.01592		2	15600000	0.895569		2	19700000	0
1	122900000	0.3738		1	122900000	0.01236		2	15700000	14.9568		2	19900000	0
1	123000000	0.37165		1	123000000	0.0105		2	15800000	8.73847		2	20000000	1.59694
1	123100000	0.38625		1	123100000	0.01506		2	15900000	10.3921		2	20100000	0.502904
1	123200000	0.39421		1	123200000	0.01384		2	16100000	7.71635		2	20200000	0.651922
1	123300000	0.40466		1	123300000	0.0132		2	16200000	20.1331		2	20300000	0.153567
1	123400000	0.39776		1	123400000	0.01438		2	16300000	12.118		2	20400000	0.0315219
1	123500000	0.37367		1	123500000	0.01222		2	16500000	1.20803		2	20500000	1.52352
1	123600000	0.38725		1	123600000	0.01628		2	16600000	6.53255		2	20600000	0.157071
1	123700000	0.41419		1	123700000	0.01246		2	16700000	1.73838		2	20700000	0.0187108
1	123800000	0.40015		1	123800000	0.01266		2	17100000	0.0906105		2	20900000	0.613164
1	123900000	0.41444		1	123900000	0.01596		2	17200000	2.41526		2	21000000	5.27373
1	124000000	0.40313		1	124000000	0.0154		2	17400000	3.16299		2	21200000	0
1	124100000	0.39368		1	124100000	0.01302		2	17600000	3.13691		2	21400000	0.206757
1	124200000	0.39288		1	124200000	0.0119		2	17800000	5.49292		2	21600000	0.409309
1	124300000	0.38527		1	124300000	0.01162		2	18000000	0.0454956		2	21900000	0
1	124400000	0.3895		1	124400000	0.01202		2	18200000	5.14246		2	22200000	0
1	124500000	0.37345		1	124500000	0.01414		2	18400000	3.48083		2	22400000	4.28137
1	124600000	0.35571		1	124600000	0.01066		2	18600000	86.332		2	22700000	0
1	124700000	0.35333		1	124700000	0.01062		2	18900000	27.5136		2	22800000	1.82794
1	124800000	0.35623		1	124800000	0.0092		2	19700000	0.529886		2	23000000	0.517805
1	124900000	0.35062		1	124900000	0.00936		2	21400000	0.815936		2	23700000	0.111693
1	125000000	0.36681		1	125000000	0.0092		2	22000000	0.465114		2	24300000	0.285531
1	125100000	0.36385		1	125100000	0.00782		2	24100000	1.47575		2	24400000	0.618908
1	125200000	0.37074		1	125200000	0.0107		2	24500000	2.08023		2	24600000	5.69477
1	125300000	0.36376		1	125300000	0.00754		2	24600000	5.71095		2	24700000	25.542
1	125400000	0.37333		1	125400000	0.0078		2	24800000	14.4681		2	24800000	0.82402
1	125500000	0.35803		1	125500000	0.00742		2	25100000	10.8738		2	25200000	1.42926
1	125600000	0.37693		1	125600000	0.0104		2	25300000	27.5018		2	25300000	0.06058
1	125700000	0.38049		1	125700000	0.0107		2	25400000	3.86956		2	25400000	1.22228
1	125800000	0.3936		1	125800000	0.01056		2	25600000	0.388756		2	25600000	0.0676927
1	125900000	0.39933		1	125900000	0.01072		2	25800000	52.4901		2	25700000	1.21517
1	126000000	0.41443		1	126000000	0.01528		2	26000000	28.8322		2	26200000	0.0632648
1	126100000	0.40623		1	126100000	0.01522		2	26100000	13.3217		2	26300000	0.0119676
1	126200000	0.40821		1	126200000	0.01738		2	26300000	0.729264		2	26400000	0.58946
1	126300000	0.40778		1	126300000	0.02372		2	26400000	0.473608		2	26800000	2.41488
1	126400000	0.40701		1	126400000	0.018		2	26500000	221.237		2	26900000	0.630169
1	126500000	0.47882		1	126500000	0.02826		2	26800000	58.5423		2	27000000	0.109135
1	126600000	0.46665		1	126600000	0.02294		2	27000000	8.71855		2	27100000	0.16023
1	126700000	0.39715		1	126700000	0.01934		2	27100000	94.6275		2	27400000	0.404236
1	126800000	0.42493		1	126800000	0.02262		2	27200000	0.745698		2	27500000	2.08814
1	126900000	0.40243		1	126900000	0.01948		2	27300000	0.364074		2	28000000	7.78621
1	127000000	0.37421		1	127000000	0.01932		2	27600000	74.4783		2	28300000	0.486388
1	127100000	0.37505		1	127100000	0.01802		2	27700000	37.031		2	28400000	1.36849
1	127200000	0.38346		1	127200000	0.0171		2	27900000	2.92913		2	28800000	3.76843
1	127300000	0.38045		1	127300000	0.01666		2	28000000	9.48568		2	28900000	0
1	127400000	0.38004		1	127400000	0.01344		2	28200000	96.8667		2	29200000	0.488864
1	127500000	0.40668		1	127500000	0.0141		2	28400000	4.2202		2	29800000	0.27578
1	127600000	0.43922		1	127600000	0.022		2	28700000	29.4888		2	30000000	0.00859258
1	127700000	0.42472		1	127700000	0.02552		2	28900000	0.000642539		2	30200000	1.16086
1	127800000	0.46173		1	127800000	0.02628		2	29200000	10.1627		2	30300000	0.435856
1	127900000	0.42692		1	127900000	0.02162		2	29300000	5.24182		2	30700000	0.433687
1	128000000	0.41735		1	128000000	0.01836		2	30000000	2.37147		2	31100000	0.0525871
1	128100000	0.43641		1	128100000	0.02188		2	30300000	10.8127		2	31600000	0.847068
1	128200000	0.43651		1	128200000	0.02182		2	30600000	0.00941661		2	31900000	4.02142
1	128300000	0.3853		1	128300000	0.02092		2	31100000	0		2	32600000	0.0163294
1	128400000	0.37771		1	128400000	0.01886		2	32200000	2.98749		2	32800000	1.19854
1	128500000	0.38107		1	128500000	0.0162		2	32600000	0.0113632		2	33000000	0.299409
1	128600000	0.45055		1	128600000	0.02826		2	32700000	41.9183		2	33300000	0.108799
1	128700000	0.42086		1	128700000	0.02132		2	32800000	8.2807		2	33900000	1.13225
1	128800000	0.41673		1	128800000	0.0282		2	32900000	5.48092		2	34000000	4.60788
1	128900000	0.42827		1	128900000	0.0217		2	33200000	0.152751		2	34300000	0.199039
1	129000000	0.4149		1	129000000	0.02138		2	33300000	16.94		2	34600000	1.38204
1	129100000	0.41182		1	129100000	0.02038		2	33500000	0.398643		2	35500000	0
1	129200000	0.47379		1	129200000	0.02346		2	33600000	0.498733		2	35900000	0.0323167
1	129300000	0.4666		1	129300000	0.02522		2	33900000	1.53574		2	36500000	0
1	129400000	0.50474		1	129400000	0.0297		2	34400000	0.176358		2	36600000	0.669691
1	129500000	0.50585		1	129500000	0.02944		2	35200000	0.0155141		2	36700000	1.24685
1	129600000	0.39167		1	129600000	0.02268		2	35800000	0.182449		2	36900000	0.674563
1	129700000	0.41591		1	129700000	0.02372		2	36300000	0.289042		2	37100000	0
1	129800000	0.50625		1	129800000	0.03788		2	36600000	1.76924		2	39100000	0
1	129900000	0.42267		1	129900000	0.0239		2	36800000	1.81905		2	39200000	0.0299708
1	130000000	0.40936		1	130000000	0.02248		2	37100000	0.0268703		2	39300000	1.14516
1	130100000	0.41484		1	130100000	0.02344		2	37200000	0.0373213		2	39400000	0.884849
1	130200000	0.39648		1	130200000	0.02318		2	37300000	0.96235		2	39600000	0.444696
1	130300000	0.48013		1	130300000	0.0323		2	37400000	0.0733991		2	39700000	0.182845
1	130400000	0.48376		1	130400000	0.03132		2	38700000	0.0430226		2	39800000	0.367352
1	130500000	0.46212		1	130500000	0.02692		2	38800000	0.0478129		2	39900000	0.347629
1	130600000	0.39942		1	130600000	0.02334		2	39000000	9.32219		2	40000000	0.749135
1	130700000	0.43146		1	130700000	0.02832		2	39200000	0.143999		2	40100000	0.592759
1	130800000	0.49729		1	130800000	0.03436		2	39600000	1.67059		2	40200000	0.665074
1	130900000	0.50704		1	130900000	0.03416		2	40100000	0.247992		2	40300000	0.571437
1	131000000	0.51686		1	131000000	0.03438		2	40200000	0.0349103		2	40400000	0
1	131100000	0.43991		1	131100000	0.02374		2	40300000	1.60206		2	40500000	0.0362937
1	131200000	0.44295		1	131200000	0.02382		2	40400000	0.0566338		2	40600000	3.54312
1	131300000	0.41279		1	131300000	0.02196		2	40500000	5.64483		2	40700000	82.6747
1	131400000	0.40235		1	131400000	0.01456		2	40600000	145.325		2	40800000	2.43492
1	131500000	0.3787		1	131500000	0.01382		2	40800000	33.2183		2	40900000	1.12367
1	131600000	0.38867		1	131600000	0.01472		2	40900000	6.69315		2	41400000	0
1	131700000	0.42815		1	131700000	0.01876		2	41000000	6.83454		2	41600000	0
1	131800000	0.41412		1	131800000	0.01326		2	41100000	2.72767		2	41700000	0.147473
1	131900000	0.39021		1	131900000	0.01062		2	41400000	0.427006		2	41800000	13.7546
1	132000000	0.40218		1	132000000	0.01486		2	41500000	9.2945e-05		2	42000000	2.05137
1	132100000	0.38187		1	132100000	0.01094		2	41600000	0.0605576		2	42100000	0
1	132200000	0.38616		1	132200000	0.00924		2	41700000	0.684207		2	42600000	0
1	132300000	0.37004		1	132300000	0.01042		2	41800000	30.1574		2	43100000	0.0359333
1	132400000	0.40896		1	132400000	0.01166		2	42000000	154.498		2	43200000	0
1	132500000	0.40997		1	132500000	0.01286		2	42300000	15.4603		2	43400000	1.85871
1	132600000	0.42031		1	132600000	0.01354		2	42400000	7.03464		2	43700000	0.102896
1	132700000	0.4167		1	132700000	0.01846		2	43600000	1.5934		2	44100000	0.022313
1	132800000	0.39837		1	132800000	0.01486		2	44000000	0.0515725		2	44400000	2.05472
1	132900000	0.35514		1	132900000	0.01262		2	44100000	0.0118679		2	44600000	2.32642
1	133000000	0.3937		1	133000000	0.01696		2	44200000	0		2	44700000	0.333403
1	133100000	0.37484		1	133100000	0.01064		2	44300000	1.56676		2	44800000	1.07117
1	133200000	0.39802		1	133200000	0.0142		2	44500000	0.48786		2	45500000	1.20705
1	133300000	0.37955		1	133300000	0.0129		2	44600000	38.2446		2	45700000	3.7878
1	133400000	0.36935		1	133400000	0.01034		2	44700000	33.2733		2	45900000	0.051399
1	133500000	0.35353		1	133500000	0.00926		2	44800000	20.4105		2	46000000	0.42452
1	133600000	0.35562		1	133600000	0.00934		2	45200000	11.0351		2	46100000	0.0438615
1	133700000	0.36055		1	133700000	0.01164		2	45600000	34.3996		2	46200000	0.154842
1	133800000	0.35616		1	133800000	0.01026		2	45700000	0.446101		2	46400000	4.30791
1	133900000	0.36539		1	133900000	0.01062		2	45800000	11.0926		2	46600000	1.76876
1	134000000	0.41099		1	134000000	0.02698		2	45900000	9.54877		2	46700000	5.33752
1	134100000	0.38366		1	134100000	0.0158		2	46300000	1.05171		2	47300000	0.293109
1	134200000	0.40209		1	134200000	0.0212		2	46600000	75.0819		2	47800000	0.686913
1	134300000	0.39468		1	134300000	0.01644		2	47000000	58.7503		2	47900000	0.569302
1	134400000	0.37584		1	134400000	0.01314		2	47300000	3.44224		2	48500000	0.249131
1	134500000	0.38966		1	134500000	0.01582		2	47500000	46.0903		2	48600000	24.1141
1	134600000	0.36443		1	134600000	0.01018		2	47600000	0		2	48800000	2.886
1	134700000	0.35699		1	134700000	0.0102		2	47800000	1.76925		2	49100000	0.244351
1	134800000	0.35578		1	134800000	0.0105		2	48600000	144.693		2	49200000	2.28985
1	134900000	0.36978		1	134900000	0.01016		2	48700000	7.68468		2	49300000	7.23443
1	135000000	0.3539		1	135000000	0.00882		2	48900000	28.2445		2	49700000	1.34661
1	135100000	0.36337		1	135100000	0.00896		2	49000000	2.19702		2	49800000	1.37908
1	135200000	0.36101		1	135200000	0.0091		2	49200000	16.2934		2	49900000	1.1693
1	135300000	0.366		1	135300000	0.0097		2	49800000	13.416		2	50000000	0
1	135400000	0.36555		1	135400000	0.0089		2	49900000	0.0423103		2	50100000	0
1	135500000	0.35902		1	135500000	0.01064		2	50100000	0		2	50200000	0.0207922
1	135600000	0.34666		1	135600000	0.01008		2	50200000	0		2	51000000	0.0644805
1	135700000	0.35031		1	135700000	0.01008		2	50400000	0		2	51300000	1.19976
1	135800000	0.35227		1	135800000	0.00996		2	50800000	6.07047		2	51400000	0.144829
1	135900000	0.37367		1	135900000	0.0123		2	51000000	0.978578		2	51500000	0.0194968
1	136000000	0.38544		1	136000000	0.01314		2	51100000	0.602152		2	51600000	0.0656579
1	136100000	0.374		1	136100000	0.01804		2	51200000	27.6363		2	52200000	0.0244193
1	136200000	0.40686		1	136200000	0.0198		2	51300000	1.09031		2	52300000	0.265956
1	136300000	0.42558		1	136300000	0.01912		2	51600000	2.43269		2	52400000	0.292704
1	136400000	0.41544		1	136400000	0.01658		2	51700000	3.04176		2	52500000	0
1	136500000	0.41318		1	136500000	0.0176		2	51900000	0		2	53300000	1.28448
1	136600000	0.40152		1	136600000	0.01814		2	52000000	0		2	53900000	0.230341
1	136700000	0.40841		1	136700000	0.01712		2	52200000	1.3065		2	55100000	2.95704
1	136800000	0.40507		1	136800000	0.01554		2	52300000	7.07745		2	55200000	12293.1
1	136900000	0.39384		1	136900000	0.01522		2	52400000	0.130638		2	56000000	0
1	137000000	0.40796		1	137000000	0.0158		2	52500000	0.0111593		2	56500000	4.74555
1	137100000	0.42551		1	137100000	0.01772		2	52700000	0		2	56900000	0.804778
1	137200000	0.43411		1	137200000	0.01832		2	52800000	0		2	57100000	0.904903
1	137300000	0.439		1	137300000	0.01874		2	52900000	0		2	57200000	2.77165
1	137400000	0.4524		1	137400000	0.02428		2	53000000	0		2	57300000	2.00879
1	137500000	0.42579		1	137500000	0.01822		2	53100000	0		2	58100000	1.48675
1	137600000	0.45506		1	137600000	0.02884		2	53200000	0		2	58200000	0.882485
1	137700000	0.41096		1	137700000	0.01626		2	53300000	0		2	58300000	0.0620493
1	137800000	0.44947		1	137800000	0.02492		2	53500000	0		2	58500000	7.37553
1	137900000	0.4129		1	137900000	0.01626		2	53600000	0		2	58700000	2.82473
1	138000000	0.37139		1	138000000	0.01356		2	53700000	0		2	59100000	2.13479
1	138100000	0.37118		1	138100000	0.0126		2	53800000	0		2	59200000	0.0595248
1	138200000	0.48487		1	138200000	0.02042		2	53900000	0		2	59400000	4.96198
1	138300000	0.37979		1	138300000	0.01634		2	54000000	0		2	59500000	2.10451
1	138400000	0.35612		1	138400000	0.01074		2	54100000	0		2	59600000	1.63981
1	138500000	0.40232		1	138500000	0.01352		2	54300000	0		2	59700000	0.382404
1	138600000	0.45853		1	138600000	0.02078		2	54400000	0.000809452		2	59800000	1.90868
1	138700000	0.45767		1	138700000	0.0204		2	54500000	0		2	60100000	1.00882
1	138800000	0.46189		1	138800000	0.0215		2	54600000	0		2	60200000	2.23206
1	138900000	0.42763		1	138900000	0.0184		2	54700000	0		2	60300000	0.794144
1	139000000	0.41814		1	139000000	0.01958		2	54800000	0		2	60500000	2.20575
1	139100000	0.39297		1	139100000	0.01542		2	54900000	0.13721		2	60600000	13.4677
1	139200000	0.41618		1	139200000	0.01722		2	55000000	0		2	60700000	0.954037
1	139300000	0.44732		1	139300000	0.01722		2	55100000	0.0677759		2	60900000	0.315438
1	139400000	0.46546		1	139400000	0.0288		2	55200000	0		2	61000000	2.32078
1	139500000	0.44793		1	139500000	0.02316		2	55300000	0		2	61300000	0.905141
1	139600000	0.48406		1	139600000	0.02394		2	55400000	0		2	61500000	0.259557
1	139700000	0.42166		1	139700000	0.01978		2	55500000	0		2	62100000	0.684079
1	139800000	0.42825		1	139800000	0.02552		2	55600000	0.00558345		2	62200000	5.17078
1	139900000	0.38695		1	139900000	0.01122		2	55700000	0		2	62500000	2.3857
1	140000000	0.41398		1	140000000	0.01658		2	55800000	0.265497		2	63600000	1.02574
1	140100000	0.4212		1	140100000	0.01816		2	55900000	0		2	63700000	0
1	140200000	0.38012		1	140200000	0.01152		2	56000000	0		2	64300000	0.134574
1	140300000	0.41357		1	140300000	0.01432		2	56100000	0.0230206		2	64600000	1.08679
1	140400000	0.40065		1	140400000	0.01712		2	56200000	0.109155		2	64700000	0
1	140500000	0.41206		1	140500000	0.02038		2	56300000	0		2	64900000	0.355184
1	140600000	0.38506		1	140600000	0.0161		2	56400000	0		2	65000000	1.73705
1	140700000	0.42273		1	140700000	0.0152		2	56500000	0		2	65100000	1.96742
1	140800000	0.41254		1	140800000	0.01438		2	56600000	0.0273164		2	65200000	0.355483
1	140900000	0.38931		1	140900000	0.01104		2	56700000	0.293817		2	65300000	0
1	141000000	0.39521		1	141000000	0.01226		2	56800000	0.336925		2	65400000	0.119666
1	141100000	0.39123		1	141100000	0.01028		2	56900000	1.58064		2	65700000	0.0148921
1	141200000	0.39802		1	141200000	0.01108		2	57000000	2.93285		2	66100000	0.808007
1	141300000	0.40463		1	141300000	0.01182		2	57100000	0.0546698		2	66300000	1.40464
1	141400000	0.43167		1	141400000	0.01772		2	57200000	75.5932		2	67900000	0.316989
1	141500000	0.44224		1	141500000	0.0192		2	57300000	0.350926		2	68200000	1.01497
1	141600000	0.46064		1	141600000	0.02102		2	57400000	0		2	68300000	0.658793
1	141700000	0.40635		1	141700000	0.01218		2	57500000	0.101358		2	68500000	0
1	141800000	0.3935		1	141800000	0.01822		2	57600000	0		2	68600000	21.7621
1	141900000	0.36141		1	141900000	0.01304		2	57700000	39.4824		2	68700000	1.60518
1	142000000	0.37854		1	142000000	0.0103		2	57800000	5.09858		2	68800000	1.97799
1	142100000	0.39523		1	142100000	0.01472		2	57900000	10.2273		2	69000000	0.292358
1	142200000	0.40716		1	142200000	0.0245		2	58000000	0.238748		2	69100000	0.0746096
1	142300000	0.36631		1	142300000	0.00938		2	58100000	0.0451334		2	69200000	0.541585
1	142400000	0.40657		1	142400000	0.0162		2	58200000	3.87166		2	69300000	1.77596
1	142500000	0.39477		1	142500000	0.01302		2	58300000	0.520597		2	69400000	1.96831
1	142600000	0.38158		1	142600000	0.00938		2	58400000	5.69921		2	69600000	2.07498
1	142700000	0.41028		1	142700000	0.01262		2	58500000	9.13881		2	69800000	2.6754
1	142800000	0.4238		1	142800000	0.01548		2	58600000	4.11268		2	70100000	0.15224
1	142900000	0.38664		1	142900000	0.01396		2	58700000	1.78683		2	70400000	0.433351
1	143000000	0.40719		1	143000000	0.01312		2	58800000	5.86416		2	70500000	2.5086
1	143100000	0.45082		1	143100000	0.01836		2	58900000	10.7228		2	70600000	0.445116
1	143200000	0.41471		1	143200000	0.0145		2	59000000	9.14353		2	70700000	2.99121
1	143300000	0.42923		1	143300000	0.0169		2	59100000	2.48991		2	70800000	5.60424
1	143400000	0.49195		1	143400000	0.0319		2	59200000	75.9248		2	70900000	2.38565
1	143500000	0.50566		1	143500000	0.03068		2	59300000	4.39948		2	71000000	0.510059
1	143600000	0.45066		1	143600000	0.01992		2	59400000	5.92987		2	71200000	0.340983
1	143700000	0.44143		1	143700000	0.01712		2	59500000	0.207504		2	71300000	0.11789
1	143800000	0.41515		1	143800000	0.01958		2	59600000	7.31599		2	71600000	0.33434
1	143900000	0.42949		1	143900000	0.02634		2	59700000	7.48781		2	71700000	1.54186
1	144000000	0.44137		1	144000000	0.02252		2	59800000	10.3465		2	72000000	0.246158
1	144100000	0.46004		1	144100000	0.02066		2	59900000	2.23202		2	72500000	0.852944
1	144200000	0.4552		1	144200000	0.02004		2	60000000	1.50094		2	72900000	0
1	144300000	0.46032		1	144300000	0.01938		2	60100000	14.3296		2	73000000	0.702555
1	144400000	0.40499		1	144400000	0.01898		2	60200000	2.19281		2	73200000	0.658112
1	144500000	0.41985		1	144500000	0.01704		2	60300000	12.7674		2	73400000	0.972183
1	144600000	0.41931		1	144600000	0.01632		2	60400000	13.2512		2	74000000	0.517686
1	144700000	0.41889		1	144700000	0.01992		2	60500000	13.3233		2	74300000	0.814652
1	144800000	0.39574		1	144800000	0.01316		2	60600000	0.106049		2	74600000	1.35554
1	144900000	0.39311		1	144900000	0.01606		2	60700000	5.07382		2	74800000	1.89572
1	145000000	0.3922		1	145000000	0.0191		2	60900000	22.6145		2	75300000	0.147003
1	145100000	0.42252		1	145100000	0.02078		2	61000000	11.0302		2	75400000	0.273873
1	145200000	0.40123		1	145200000	0.01666		2	61100000	6.83475		2	75500000	1.304
1	145300000	0.40766		1	145300000	0.01878		2	61200000	43.1163		2	75600000	2.64345
1	145400000	0.44026		1	145400000	0.0185		2	61300000	20.5803		2	75700000	1.67155
1	145500000	0.45433		1	145500000	0.02556		2	61400000	48.4868		2	76000000	0.622071
1	145600000	0.4836		1	145600000	0.0282		2	61500000	0		2	76400000	1.7662
1	145700000	0.48753		1	145700000	0.03762		2	61600000	0.00147504		2	76500000	0.790163
1	145800000	0.50976		1	145800000	0.0382		2	61700000	0.787444		2	76800000	1.14407
1	145900000	0.53978		1	145900000	0.05138		2	61900000	2.89716		2	76900000	1.4113
1	146000000	0.47769		1	146000000	0.03948		2	62000000	8.52908		2	77000000	6.57871
1	146100000	0.40118		1	146100000	0.01932		2	62100000	5.04453		2	77200000	0.138997
1	146200000	0.44603		1	146200000	0.03986		2	62200000	28.4091		2	77300000	1.18743
1	146300000	0.49241		1	146300000	0.0337		2	62300000	4.9531		2	77400000	0.0511105
1	146400000	0.46935		1	146400000	0.02784		2	62400000	4.51535		2	77500000	1.90351
1	146500000	0.45912		1	146500000	0.02702		2	62500000	0.106915		2	77600000	2.20322
1	146600000	0.44234		1	146600000	0.02466		2	62600000	0.0453529		2	77700000	0.48
1	146700000	0.43583		1	146700000	0.02712		2	62700000	0		2	77900000	1.39232
1	146800000	0.4458		1	146800000	0.02664		2	62800000	0		2	78000000	2.4829
1	146900000	0.4285		1	146900000	0.0234		2	62900000	0.028948		2	78100000	0.357724
1	147000000	0.42359		1	147000000	0.02322		2	63100000	1.02391		2	78200000	3.3055
1	147100000	0.40719		1	147100000	0.02034		2	63200000	0.00162646		2	78300000	2.96747
1	147200000	0.42563		1	147200000	0.01858		2	63300000	0		2	78600000	2.85557
1	147300000	0.4129		1	147300000	0.01966		2	63400000	0		2	78700000	1.36734
1	147400000	0.43858		1	147400000	0.02664		2	63500000	0		2	78800000	2.72079
1	147500000	0.44598		1	147500000	0.02614		2	63600000	0		2	78900000	2.04584
1	147600000	0.48959		1	147600000	0.03674		2	63800000	1.52688		2	79000000	2.40407
1	147700000	0.43115		1	147700000	0.0306		2	63900000	0		2	79200000	2.51963
1	147800000	0.45481		1	147800000	0.02758		2	64000000	0		2	79500000	3.59191
1	147900000	0.44073		1	147900000	0.03018		2	64100000	0		2	79600000	0.788289
1	148000000	0.47616		1	148000000	0.03776		2	64200000	0.522174		2	79700000	0.0915597
1	148100000	0.44589		1	148100000	0.02746		2	64500000	2.4698		2	79800000	0
1	148200000	0.43733		1	148200000	0.02468		2	64600000	2.88656		2	79900000	0.357248
1	148300000	0.39974		1	148300000	0.01846		2	64700000	33.5268		2	80200000	4.16927
1	148400000	0.42367		1	148400000	0.01836		2	64800000	20.8885		2	80300000	1.65141
1	148500000	0.3945		1	148500000	0.0163		2	64900000	4.90554		2	80800000	0.989629
1	148600000	0.41937		1	148600000	0.01944		2	65000000	8.48407		2	81200000	1.32979
1	148700000	0.41792		1	148700000	0.01804		2	65100000	1.40642		2	81600000	2.77293
1	148800000	0.45085		1	148800000	0.02472		2	65200000	3.35593		2	81700000	1.29741
1	148900000	0.46402		1	148900000	0.0429		2	65300000	9.3045		2	81900000	0.256192
1	149000000	0.47904		1	149000000	0.03026		2	65500000	0.976438		2	82200000	6.12428
1	149100000	0.40843		1	149100000	0.02178		2	65700000	0.375032		2	82400000	0.337234
1	149200000	0.37733		1	149200000	0.01766		2	65900000	4.9116		2	82500000	0.0435198
1	149300000	0.36316		1	149300000	0.01464		2	66000000	37.623		2	82600000	7.48962
1	149400000	0.37678		1	149400000	0.01686		2	66100000	25.6525		2	82700000	1.42196
1	149500000	0.45976		1	149500000	0.03034		2	66200000	26.0066		2	83100000	0.1018
1	149600000	0.43583		1	149600000	0.02194		2	66300000	16.9819		2	83200000	0.136884
1	149700000	0.40837		1	149700000	0.01638		2	66400000	3.05192		2	83300000	0.00820093
1	149800000	0.42762		1	149800000	0.02098		2	66600000	5.28787		2	83400000	0.193365
1	149900000	0.42743		1	149900000	0.01832		2	66700000	2.31032		2	83600000	0.00578687
1	150000000	0.42131		1	150000000	0.0169		2	66800000	6.79835		2	84000000	0.0939183
1	150100000	0.40131		1	150100000	0.01536		2	66900000	0.00958212		2	84400000	1.72965
1	150200000	0.37707		1	150200000	0.01412		2	67100000	0		2	84500000	7.8085
1	150300000	0.36706		1	150300000	0.01358		2	67200000	0.262069		2	84700000	0.912423
1	150400000	0.37676		1	150400000	0.0156		2	67300000	1.66341		2	84800000	0.215103
1	150500000	0.37122		1	150500000	0.01304		2	67400000	0		2	85200000	0.384084
1	150600000	0.3751		1	150600000	0.0143		2	67500000	0		2	85500000	11.1868
1	150700000	0.38358		1	150700000	0.01912		2	67600000	0		2	85600000	0.213965
1	150800000	0.38343		1	150800000	0.01496		2	67700000	0.17469		2	85700000	0.315776
1	150900000	0.38992		1	150900000	0.01868		2	67800000	0		2	85800000	0.182133
1	151000000	0.36451		1	151000000	0.01206		2	67900000	1.38805		2	86300000	0
1	151100000	0.36516		1	151100000	0.01206		2	68000000	0.0711085		2	86500000	0.124619
1	151200000	0.35224		1	151200000	0.01118		2	68100000	0		2	86700000	0
1	151300000	0.3518		1	151300000	0.01002		2	68200000	0		2	86800000	0.621532
1	151400000	0.35114		1	151400000	0.01086		2	68300000	1.02869		2	87600000	0.42107
1	151500000	0.34886		1	151500000	0.01108		2	68400000	0.155463		2	87900000	3.16865
1	151600000	0.34751		1	151600000	0.0094		2	68500000	0.00295163		2	88200000	0.517396
1	151700000	0.34761		1	151700000	0.00934		2	68600000	2.55289		2	88500000	0.684568
1	151800000	0.36054		1	151800000	0.012		2	68700000	77.7286		2	88800000	0.402456
1	151900000	0.35347		1	151900000	0.00996		2	68800000	26.7323		2	89100000	1.35483
1	152000000	0.37085		1	152000000	0.00972		2	68900000	24.7876		2	89400000	0.801766
1	152100000	0.38118		1	152100000	0.01256		2	69000000	8.85735		2	89800000	0.717354
1	152200000	0.38341		1	152200000	0.01258		2	69100000	4.92976		2	89900000	1.79765
1	152300000	0.38704		1	152300000	0.0122		2	69200000	20.0431		2	90200000	0.44975
1	152400000	0.39767		1	152400000	0.0167		2	69300000	10.1149		2	90300000	0.11199
1	152500000	0.4011		1	152500000	0.01552		2	69400000	18.2094		2	90400000	1.40051
1	152600000	0.38977		1	152600000	0.018		2	69500000	2.43774		2	90800000	0.627008
1	152700000	0.35514		1	152700000	0.01328		2	69600000	7.87728		2	91000000	0.0120389
1	152800000	0.38612		1	152800000	0.0132		2	69700000	14.2172		2	91100000	0.431149
1	152900000	0.3845		1	152900000	0.01392		2	69800000	4.84192		2	92300000	0
1	153000000	0.37429		1	153000000	0.01234		2	69900000	13.3197		2	92500000	0.0179388
1	153100000	0.37157		1	153100000	0.01286		2	70000000	8.56452		2	92700000	0.652102
1	153200000	0.35518		1	153200000	0.01114		2	70100000	5.89572		2	92800000	0.46774
1	153300000	0.36894		1	153300000	0.01818		2	70200000	1.71686		2	93000000	0.530343
1	153400000	0.35914		1	153400000	0.013		2	70300000	1.14433		2	93600000	0.152792
1	153500000	0.35891		1	153500000	0.0104		2	70400000	1.1713		2	93700000	0
1	153600000	0.34808		1	153600000	0.01104		2	70500000	0.108501		2	93800000	0.815707
1	153700000	0.35149		1	153700000	0.00926		2	70600000	4.40363		2	94300000	1.60285
1	153800000	0.35497		1	153800000	0.00972		2	70700000	9.68624		2	94700000	0.183051
1	153900000	0.36585		1	153900000	0.01326		2	70800000	35.441		2	95400000	0.221421
1	154000000	0.35796		1	154000000	0.01144		2	70900000	561.861		2	95700000	1.86696
1	154100000	0.3746		1	154100000	0.0151		2	71000000	7.36859		2	95800000	0.361613
1	154200000	0.35905		1	154200000	0.0099		2	71100000	0.932936		2	96100000	0.0474465
1	154300000	0.35637		1	154300000	0.01104		2	71200000	6.92295		2	96200000	3.14376
1	154400000	0.34692		1	154400000	0.01032		2	71300000	12.7147		2	96400000	0.678597
1	154500000	0.359		1	154500000	0.01162		2	71400000	2.88859		2	96500000	0
1	154600000	0.34813		1	154600000	0.01012		2	71500000	11.7667		2	96700000	0.485707
1	154700000	0.35107		1	154700000	0.01034		2	71600000	5.65897		2	97100000	0
1	154800000	0.37442		1	154800000	0.0114		2	71700000	32.5544		2	97200000	0
1	154900000	0.36927		1	154900000	0.01254		2	71900000	0.00863739		2	97300000	0.154603
1	155000000	0.34931		1	155000000	0.0104		2	72000000	0.0147324		2	97900000	0.107804
1	155100000	0.35254		1	155100000	0.00974		2	72100000	3.42698		2	98200000	1.24963
1	155200000	0.34837		1	155200000	0.0106		2	72200000	2.82687		2	98300000	1.27447
1	155300000	0.33666		1	155300000	0.00822		2	72300000	2.61928		2	98500000	0.369942
1	155400000	0.35046		1	155400000	0.01342		2	72400000	15.3667		2	98800000	0.166293
1	155500000	0.35513		1	155500000	0.0133		2	72500000	2.47674		2	98900000	0.408595
1	155600000	0.34394		1	155600000	0.0118		2	72600000	11.9128		2	99100000	0.044853
1	155700000	0.33607		1	155700000	0.00968		2	72700000	3.95846		2	99300000	0.17565
1	155800000	0.35824		1	155800000	0.00982		2	72900000	1.35315		2	99400000	0.419137
1	155900000	0.36042		1	155900000	0.01022		2	73000000	15.505		2	99700000	0
1	156000000	0.35221		1	156000000	0.00854		2	73100000	3.11679		2	100400000	0.716934
1	156100000	0.35152		1	156100000	0.0088		2	73200000	21.595		2	100800000	1.96736
1	156200000	0.36083		1	156200000	0.01278		2	73300000	27.8529		2	100900000	2.23405
1	156300000	0.37409		1	156300000	0.01454		2	73600000	38.0009		2	101400000	0.0198289
1	156400000	0.36666		1	156400000	0.01538		2	73800000	19.1787		2	101500000	0.151864
1	156500000	0.3659		1	156500000	0.011		2	73900000	4.32788		2	101800000	1.87498
1	156600000	0.36147		1	156600000	0.01178		2	74000000	7.95378		2	101900000	1.3009
1	156700000	0.34948		1	156700000	0.0115		2	74100000	9.14526		2	102200000	0.696942
1	156800000	0.35301		1	156800000	0.01052		2	74200000	2.31404		2	102300000	1.96775
1	156900000	0.36071		1	156900000	0.0134		2	74300000	85.0255		2	102400000	0.746968
1	157000000	0.33692		1	157000000	0.00818		2	74400000	5.31584		2	102500000	2.92409
1	157100000	0.35302		1	157100000	0.01076		2	74500000	2.78589		2	102600000	0.909391
1	157200000	0.33394		1	157200000	0.00956		2	74600000	12.9413		2	102700000	0.7819
1	157300000	0.35356		1	157300000	0.01066		2	74700000	125.135		2	102900000	0.0457057
1	157400000	0.35812		1	157400000	0.01048		2	74800000	0.527761		2	103300000	3.23296
1	157500000	0.36525		1	157500000	0.01012		2	74900000	5.08517		2	103400000	0.830569
1	157600000	0.38185		1	157600000	0.01212		2	75000000	11.0313		2	103600000	5.98699
1	157700000	0.38324		1	157700000	0.01376		2	75100000	2.42134		2	103700000	0.422701
1	157800000	0.39347		1	157800000	0.01444		2	75200000	49.6093		2	103800000	1.275
1	157900000	0.38799		1	157900000	0.01436		2	75300000	2.2634		2	103900000	0.690475
1	158000000	0.43682		1	158000000	0.02726		2	75400000	12.87		2	104600000	0
1	158100000	0.40471		1	158100000	0.01722		2	75500000	0.701892		2	104900000	0.263789
1	158200000	0.39404		1	158200000	0.0197		2	75700000	2.23648		2	105000000	1.23466
1	158300000	0.4305		1	158300000	0.02528		2	75800000	7.03791		2	105100000	6.18369
1	158400000	0.43421		1	158400000	0.02236		2	75900000	0.650443		2	105200000	3.11254
1	158500000	0.43712		1	158500000	0.02128		2	76100000	8.25797		2	105300000	2.27482
1	158600000	0.41482		1	158600000	0.01936		2	76200000	39.6653		2	105400000	1.16041
1	158700000	0.38956		1	158700000	0.01806		2	76300000	4.89786		2	105500000	1.18846
1	158800000	0.39825		1	158800000	0.02118		2	76400000	10.1742		2	105700000	3.42482
1	158900000	0.42346		1	158900000	0.02138		2	76500000	18.2027		2	105900000	5.12685
1	159000000	0.41391		1	159000000	0.02252		2	76600000	8.16611		2	106000000	0.0360557
1	159100000	0.43138		1	159100000	0.02128		2	76700000	0.210571		2	106200000	0.820293
1	159200000	0.34666		1	159200000	0.0143		2	76800000	7.5605		2	106500000	0.402334
1	159300000	0.36313		1	159300000	0.01708		2	76900000	3.22685		2	106800000	0.0190697
1	159400000	0.40655		1	159400000	0.0178		2	77000000	57.4977		2	107300000	0.0142499
1	159500000	0.43328		1	159500000	0.02346		2	77100000	30.5831		2	107400000	0.500751
1	159600000	0.4226		1	159600000	0.02036		2	77200000	24.6118		2	107500000	1.37326
1	159700000	0.41652		1	159700000	0.01724		2	77300000	25.1981		2	107600000	0.603682
1	159800000	0.40238		1	159800000	0.01652		2	77400000	3.51462		2	107700000	1.19485
1	159900000	0.36784		1	159900000	0.01114		2	77500000	35.1904		2	107900000	0.967613
1	160000000	0.39053		1	160000000	0.01462		2	77600000	7.30334		2	108000000	4.66823
1	160100000	0.36786		1	160100000	0.00916		2	77700000	9.73616		2	108100000	0.383683
1	160200000	0.36024		1	160200000	0.00944		2	77800000	0.229993		2	108200000	3.65221
1	160300000	0.35124		1	160300000	0.009		2	77900000	4.3908		2	108600000	1.31529
1	160400000	0.35989		1	160400000	0.00944		2	78000000	1.1388		2	108700000	0.665971
1	160500000	0.3618		1	160500000	0.01362		2	78100000	0		2	109100000	1.53313
1	160600000	0.35606		1	160600000	0.0093		2	78200000	17.05		2	109400000	0.321638
1	160700000	0.36423		1	160700000	0.01044		2	78300000	39.3732		2	109600000	0.440752
1	160800000	0.37283		1	160800000	0.01158		2	78400000	0.731921		2	109700000	0.193563
1	160900000	0.37416		1	160900000	0.01142		2	78500000	73.0523		2	110300000	6.13683
1	161000000	0.37092		1	161000000	0.01086		2	78700000	73.1723		2	110400000	1.04141
1	161100000	0.40518		1	161100000	0.0201		2	78800000	5.05379		2	110500000	2.65963
1	161200000	0.41649		1	161200000	0.02094		2	78900000	139.658		2	111200000	0.079151
1	161300000	0.43659		1	161300000	0.0233		2	79000000	26.3203		2	111300000	0.0248167
1	161400000	0.42321		1	161400000	0.019		2	79100000	17.3286		2	111500000	0.354807
1	161500000	0.4372		1	161500000	0.0203		2	79400000	5.04839		2	111700000	0
1	161600000	0.42894		1	161600000	0.0276		2	79500000	16.5408		2	111800000	0.478767
1	161700000	0.44157		1	161700000	0.02648		2	79600000	2.1694		2	112200000	0.690393
1	161800000	0.45105		1	161800000	0.0284		2	79700000	24.2301		2	112300000	1.16451
1	161900000	0.44066		1	161900000	0.03012		2	80100000	24.8547		2	112700000	0.0277418
1	162000000	0.43218		1	162000000	0.0241		2	80200000	8.97124		2	113100000	5.47459
1	162100000	0.41482		1	162100000	0.02292		2	80300000	11.1158		2	113200000	10.0331
1	162200000	0.46309		1	162200000	0.02654		2	80400000	13.3969		2	113500000	0
1	162300000	0.464		1	162300000	0.02708		2	80500000	5.78182		2	114200000	0.0509742
1	162400000	0.42278		1	162400000	0.02384		2	80600000	32.7001		2	114300000	1.19282
1	162500000	0.42301		1	162500000	0.02486		2	80800000	8.18522		2	114500000	0.266185
1	162600000	0.4539		1	162600000	0.02672		2	80900000	9.91291		2	114600000	4.51188
1	162700000	0.42738		1	162700000	0.02384		2	81000000	0.349315		2	114800000	0.072736
1	162800000	0.41675		1	162800000	0.01802		2	81100000	1.67633		2	115000000	0.802596
1	162900000	0.42298		1	162900000	0.02196		2	81200000	1.94459		2	115100000	0.107625
1	163000000	0.43333		1	163000000	0.02072		2	81300000	3.02407		2	115200000	0.126693
1	163100000	0.44741		1	163100000	0.0279		2	81400000	22.631		2	115500000	5.1215
1	163200000	0.45663		1	163200000	0.0291		2	81500000	16.237		2	115700000	6.82676
1	163300000	0.49053		1	163300000	0.03428		2	81600000	6.82219		2	116200000	0.428937
1	163400000	0.43929		1	163400000	0.02762		2	81800000	0		2	116400000	15.2391
1	163500000	0.4085		1	163500000	0.02236		2	81900000	0.401677		2	116800000	2.59028
1	163600000	0.40742		1	163600000	0.0186		2	82000000	14.4336		2	117000000	1.44018
1	163700000	0.37405		1	163700000	0.01868		2	82100000	51.1666		2	117100000	2.20649
1	163800000	0.39214		1	163800000	0.01832		2	82200000	0.172228		2	117500000	4.5164
1	163900000	0.49018		1	163900000	0.02324		2	82300000	0.0924358		2	117800000	0.0801543
1	164000000	0.48633		1	164000000	0.02236		2	82600000	136.111		2	117900000	2.17623
1	164100000	0.49995		1	164100000	0.02878		2	82700000	7.28539		2	118200000	0.430288
1	164200000	0.46997		1	164200000	0.02842		2	83600000	1.63522		2	118400000	1.85158
1	164300000	0.42572		1	164300000	0.02982		2	83700000	27.094		2	118500000	0.672832
1	164400000	0.44254		1	164400000	0.02668		2	83800000	101.56		2	118600000	0.798505
1	164500000	0.44884		1	164500000	0.02024		2	83900000	0.103042		2	118800000	0
1	164600000	0.50643		1	164600000	0.03302		2	84100000	0.472286		2	118900000	0.0326709
1	164700000	0.50928		1	164700000	0.03656		2	84300000	2.53832		2	119200000	0
1	164800000	0.47685		1	164800000	0.0262		2	84500000	25.8307		2	119600000	0.897242
1	164900000	0.45964		1	164900000	0.02648		2	84600000	0.553993		2	119700000	1.51996
1	165000000	0.49742		1	165000000	0.03416		2	84700000	4.79775		2	119900000	1.1666
1	165100000	0.44284		1	165100000	0.0274		2	84900000	0.0753218		2	120000000	5.15282
1	165200000	0.37493		1	165200000	0.0144		2	85200000	17.9554		2	120300000	0
1	165300000	0.39809		1	165300000	0.0161		2	85500000	196.091		2	120400000	0.869792
1	165400000	0.38947		1	165400000	0.0207		2	85600000	3.75396		2	120700000	0.336673
1	165500000	0.37409		1	165500000	0.01602		2	85700000	1.77259		2	120800000	0.647862
1	165600000	0.38863		1	165600000	0.0142		2	85800000	9.0642		2	122100000	0.499834
1	165700000	0.4811		1	165700000	0.03982		2	85900000	8.19329		2	122400000	0.224588
1	165800000	0.43382		1	165800000	0.0206		2	86300000	8.2677		2	122500000	0.103275
1	165900000	0.40774		1	165900000	0.02226		2	86500000	0.00823441		2	122600000	1.00152
1	166000000	0.38592		1	166000000	0.0174		2	86600000	29.6563		2	122700000	1.16992
1	166100000	0.4685		1	166100000	0.03158		2	87100000	29.1335		2	122800000	0.429799
1	166200000	0.4998		1	166200000	0.02698		2	87200000	17.195		2	122900000	0.351158
1	166300000	0.45234		1	166300000	0.02038		2	87400000	6.71677		2	123200000	0.411561
1	166400000	0.46769		1	166400000	0.02392		2	87800000	3.00287		2	123300000	2.32244
1	166500000	0.4897		1	166500000	0.02538		2	87900000	2.85982		2	123400000	0.194702
1	166600000	0.45807		1	166600000	0.0274		2	88000000	10.9633		2	123700000	0.970157
1	166700000	0.38123		1	166700000	0.01658		2	88200000	1.10197		2	123800000	0.513546
1	166800000	0.41326		1	166800000	0.01512		2	88300000	16.2782		2	124400000	0.228224
1	166900000	0.47159		1	166900000	0.02262		2	88600000	12.429		2	124700000	0.61049
1	167000000	0.37413		1	167000000	0.01582		2	88700000	21.5789		2	124800000	0.902448
1	167100000	0.44961		1	167100000	0.02422		2	88900000	5.81313		2	125100000	0.779919
1	167200000	0.4354		1	167200000	0.02594		2	89000000	15.4298		2	125200000	4.00112
1	167300000	0.45996		1	167300000	0.0221		2	89100000	3.58381		2	125300000	0.225253
1	167400000	0.49802		1	167400000	0.02596		2	89200000	10.7607		2	125400000	0.534631
1	167500000	0.49623		1	167500000	0.02824		2	89500000	13.025		2	125700000	0
1	167600000	0.47727		1	167600000	0.0239		2	89700000	0.508259		2	125900000	0.211611
1	167700000	0.46459		1	167700000	0.02052		2	89800000	14.3163		2	126100000	0.606147
1	167800000	0.52014		1	167800000	0.04002		2	89900000	0.0287262		2	126200000	0.0999645
1	167900000	0.49899		1	167900000	0.02728		2	90200000	20.9054		2	126300000	2.19299
1	168000000	0.47854		1	168000000	0.02308		2	90400000	2.82732		2	126500000	1.17114
1	168100000	0.47917		1	168100000	0.02426		2	90600000	739.329		2	126600000	0
1	168200000	0.4901		1	168200000	0.02328		2	90700000	0.556004		2	126800000	1.65353
1	168300000	0.39496		1	168300000	0.01476		2	91000000	0.00290415		2	127100000	2.37301
1	168400000	0.39904		1	168400000	0.01774		2	91300000	16.918		2	127200000	4.38248
1	168500000	0.4072		1	168500000	0.02144		2	91800000	0		2	127300000	0.665452
1	168600000	0.35908		1	168600000	0.01254		2	91900000	0.0327878		2	127400000	0.977453
1	168700000	0.43036		1	168700000	0.01902		2	92500000	2.58922		2	127500000	0
1	168800000	0.44254		1	168800000	0.0221		2	94300000	56.1772		2	128000000	0.258138
1	168900000	0.43378		1	168900000	0.02048		2	94800000	27.9154		2	128100000	0.123676
1	169000000	0.42283		1	169000000	0.01992		2	95000000	23.9148		2	128200000	1.34475
1	169100000	0.41474		1	169100000	0.01666		2	95400000	0.398466		2	128300000	0.10774
1	169200000	0.42289		1	169200000	0.01868		2	95700000	10.8876		2	128400000	0.0740822
1	169300000	0.43087		1	169300000	0.0211		2	96100000	0		2	128600000	0.450242
1	169400000	0.35771		1	169400000	0.01526		2	96200000	23.335		2	128700000	0.790825
1	169500000	0.36313		1	169500000	0.0187		2	97500000	45.5699		2	128800000	1.10625
1	169600000	0.42039		1	169600000	0.01894		2	97600000	3.6626		2	128900000	0.0321366
1	169700000	0.38916		1	169700000	0.01946		2	97700000	6.90109		2	129000000	0.182334
1	169800000	0.36623		1	169800000	0.01794		2	98400000	150.295		2	129100000	0.22143
1	169900000	0.38556		1	169900000	0.01718		2	99000000	0.262005		2	129200000	0.175255
1	170000000	0.36638		1	170000000	0.0118		2	99800000	0.16401		2	129400000	0
1	170100000	0.37345		1	170100000	0.01288		2	100400000	5.9043		2	129600000	1.64156
1	170200000	0.37678		1	170200000	0.01316		2	100800000	25.0347		2	129700000	0.846484
1	170300000	0.37365		1	170300000	0.01076		2	101200000	5.10072		2	129800000	0.404954
1	170400000	0.35491		1	170400000	0.0089		2	101300000	3.91667		2	129900000	0.0615885
1	170500000	0.3479		1	170500000	0.0072		2	101800000	0.739943		2	130000000	0
1	170600000	0.34464		1	170600000	0.00828		2	101900000	6.60054		2	130100000	0.598993
1	170700000	0.34628		1	170700000	0.00754		2	102000000	0.338703		2	130400000	2.19403
1	170800000	0.34737		1	170800000	0.00804		2	102100000	12.1513		2	130500000	0.282825
1	170900000	0.36346		1	170900000	0.01152		2	102200000	2.95872		2	130600000	0.227266
1	171000000	0.35333		1	171000000	0.0104		2	102300000	13.2794		2	130800000	2.01262
1	171100000	0.3554		1	171100000	0.0106		2	102400000	21.6179		2	130900000	2.56815
1	171200000	0.35791		1	171200000	0.00956		2	102500000	57.9694		2	131000000	0.156016
1	171300000	0.34419		1	171300000	0.01054		2	103000000	0.00803112		2	131100000	0.420784
1	171400000	0.34239		1	171400000	0.01		2	103300000	175.461		2	131700000	0.710802
1	171500000	0.33601		1	171500000	0.00898		2	103400000	11.8537		2	131800000	0.284164
1	171600000	0.35893		1	171600000	0.0105		2	103500000	44.5846		2	131900000	0.0770814
1	171700000	0.34806		1	171700000	0.00874		2	103700000	0.972028		2	132100000	0.0637
1	171800000	0.35296		1	171800000	0.0125		2	103800000	15.6483		2	132200000	9.90611
1	171900000	0.37057		1	171900000	0.01594		2	103900000	0.756108		2	132400000	0.00650322
1	172000000	0.34494		1	172000000	0.00964		2	104300000	0.202158		2	132500000	0.342358
1	172100000	0.34854		1	172100000	0.01206		2	104600000	5.01399		2	132700000	0
1	172200000	0.34733		1	172200000	0.00872		2	105100000	0.428488		2	132800000	0.112304
1	172300000	0.34674		1	172300000	0.00838		2	105200000	29.6524		2	133000000	0.139286
1	172400000	0.34447		1	172400000	0.00794		2	105400000	0.328831		2	133100000	0
1	172500000	0.33694		1	172500000	0.00716		2	105500000	0.364267		2	133200000	0.0514295
1	172600000	0.33516		1	172600000	0.00786		2	105600000	0.81103		2	133300000	0.243009
1	172700000	0.33836		1	172700000	0.00876		2	106500000	13.8802		2	133600000	0.904929
1	172800000	0.34338		1	172800000	0.00712		2	106800000	8.05773		2	133700000	0.549812
1	172900000	0.33694		1	172900000	0.00764		2	107700000	0.056556		2	133900000	14.1396
1	173000000	0.33772		1	173000000	0.00872		2	107800000	1.16374		2	134000000	1.12045
1	173100000	0.33613		1	173100000	0.00718		2	108000000	2.39584		2	134100000	3.38141
1	173200000	0.32832		1	173200000	0.00792		2	108100000	0.577014		2	134300000	0.175473
1	173300000	0.33718		1	173300000	0.00968		2	108200000	130.126		2	134400000	4.36875
1	173400000	0.33548		1	173400000	0.0082		2	108300000	1.01492		2	134500000	2.85862
1	173500000	0.33715		1	173500000	0.00902		2	108500000	9.61014		2	134600000	0.161456
1	173600000	0.34084		1	173600000	0.00944		2	108600000	0.00734215		2	134700000	1.53854
1	173700000	0.3468		1	173700000	0.00778		2	108700000	2.07969		2	135100000	0.430236
1	173800000	0.34077		1	173800000	0.0071		2	108900000	0.132717		2	135200000	19.4546
1	173900000	0.33933		1	173900000	0.0077		2	109000000	2.76929		2	135300000	4.22647
1	174000000	0.33974		1	174000000	0.00792		2	111100000	3.36514		2	135900000	0.428839
1	174100000	0.35083		1	174100000	0.01066		2	111400000	0.48541		2	136100000	0.509704
1	174200000	0.35354		1	174200000	0.00896		2	111600000	0.599327		2	136400000	1.86109
1	174300000	0.337		1	174300000	0.00804		2	112800000	27.7403		2	136500000	0.683111
1	174400000	0.34617		1	174400000	0.00712		2	113400000	19.6201		2	136700000	1.62199
1	174500000	0.35627		1	174500000	0.0079		2	113700000	14.2539		2	137000000	0.533011
1	174600000	0.35379		1	174600000	0.00862		2	114600000	41.1253		2	137100000	0
1	174700000	0.37059		1	174700000	0.00814		2	115000000	0.725057		2	137200000	0
1	174800000	0.36604		1	174800000	0.00952		2	115500000	6.6524		2	137300000	0.634068
1	174900000	0.37279		1	174900000	0.00942		2	115800000	10.6035		2	137600000	0.952944
1	175000000	0.38517		1	175000000	0.0111		2	116000000	0.735711		2	137700000	0.0649551
1	175100000	0.38396		1	175100000	0.01896		2	116200000	1.5197		2	137800000	0.0164507
1	175200000	0.36831		1	175200000	0.01588		2	116400000	8.13107		2	137900000	0.238007
1	175300000	0.37139		1	175300000	0.01816		2	116800000	101.236		2	138100000	0.699341
1	175400000	0.37062		1	175400000	0.01402		2	116900000	23.733		2	138200000	0.263678
1	175500000	0.37397		1	175500000	0.01232		2	117000000	36.8125		2	138300000	1.23645
1	175600000	0.36472		1	175600000	0.01016		2	117200000	11.4036		2	138700000	0.660155
1	175700000	0.36329		1	175700000	0.01022		2	117700000	0.646055		2	138800000	0.186285
1	175800000	0.36488		1	175800000	0.01052		2	117800000	4.98728		2	138900000	0.191362
1	175900000	0.3518		1	175900000	0.0076		2	118000000	13.2247		2	139300000	0
1	176000000	0.33767		1	176000000	0.00856		2	118400000	1.08068		2	139800000	9.71356
1	176100000	0.34425		1	176100000	0.01088		2	119300000	0.898099		2	139900000	1.2701
1	176200000	0.34644		1	176200000	0.00744		2	119400000	12.7268		2	140000000	0.538512
1	176300000	0.35344		1	176300000	0.00866		2	119700000	10.5793		2	140400000	0.198495
1	176400000	0.36499		1	176400000	0.01062		2	119800000	32.5952		2	140500000	2.85265
1	176500000	0.35556		1	176500000	0.00882		2	119900000	33.3332		2	140600000	1.02027
1	176600000	0.3546		1	176600000	0.01004		2	120100000	23.1458		2	141300000	1.19322
1	176700000	0.3436		1	176700000	0.00994		2	120200000	14.4777		2	141400000	3.49766
1	176800000	0.33674		1	176800000	0.00882		2	120300000	0.0913404		2	141500000	0.277332
1	176900000	0.33847		1	176900000	0.00856		2	120600000	10.5122		2	141800000	0.325579
1	177000000	0.34629		1	177000000	0.00864		2	122200000	0.885022		2	141900000	0.0941379
1	177100000	0.34757		1	177100000	0.01038		2	122600000	0.190856		2	142000000	0.21627
1	177200000	0.35677		1	177200000	0.00972		2	122700000	2.27315		2	142100000	1.90452
1	177300000	0.35962		1	177300000	0.01134		2	122900000	4.35682		2	142300000	1.74294
1	177400000	0.35576		1	177400000	0.01042		2	123000000	22.9877		2	142600000	0.23408
1	177500000	0.37366		1	177500000	0.0147		2	123100000	11.4734		2	142700000	0.120399
1	177600000	0.36157		1	177600000	0.00922		2	123300000	95.6622		2	142900000	0.416984
1	177700000	0.33668		1	177700000	0.00758		2	123400000	0.164947		2	143000000	0.736964
1	177800000	0.34117		1	177800000	0.00686		2	124100000	13.1466		2	143200000	1.08192
1	177900000	0.35061		1	177900000	0.00828		2	124700000	0.10101		2	143300000	0.0280966
1	178000000	0.3407		1	178000000	0.00818		2	125300000	0.0173341		2	143400000	0.411803
1	178100000	0.35688		1	178100000	0.0079		2	125500000	4.80127		2	143600000	0.696565
1	178200000	0.35307		1	178200000	0.00914		2	125600000	69.582		2	143700000	1.65013
1	178300000	0.34444		1	178300000	0.00776		2	125800000	7.03553		2	143800000	1.11565
1	178400000	0.35536		1	178400000	0.00908		2	126200000	70.7145		2	143900000	1.18204
1	178500000	0.34837		1	178500000	0.008		2	126300000	11.6241		2	144000000	0.70809
1	178600000	0.35014		1	178600000	0.00856		2	126500000	11.9487		2	144100000	0.07258
1	178700000	0.36401		1	178700000	0.0096		2	126600000	0.0781106		2	144200000	0.198665
1	178800000	0.37183		1	178800000	0.01064		2	126800000	0.439628		2	144700000	0.332333
1	178900000	0.38872		1	178900000	0.01088		2	126900000	28.41		2	144800000	0.246627
1	179000000	0.388		1	179000000	0.0105		2	127000000	13.2044		2	145000000	0.455768
1	179100000	0.39246		1	179100000	0.0111		2	128100000	1.33741		2	145100000	0
1	179200000	0.39411		1	179200000	0.01122		2	128400000	0.629068		2	145200000	1.28769
1	179300000	0.40246		1	179300000	0.0133		2	129500000	3.94595		2	145300000	0.104598
1	179400000	0.41867		1	179400000	0.02682		2	129700000	40.0432		2	145600000	0.448151
1	179500000	0.38922		1	179500000	0.01916		2	129800000	4.25935		2	145700000	0.00982817
1	179600000	0.38674		1	179600000	0.0227		2	130000000	2.77819		2	145900000	0.734383
1	179700000	0.4065		1	179700000	0.0191		2	130400000	22.6217		2	146200000	3.48644
1	179800000	0.45657		1	179800000	0.01812		2	131000000	9.94079		2	146600000	0.187828
1	179900000	0.36837		1	179900000	0.01778		2	131300000	0.254134		2	146700000	1.55832
1	180000000	0.3965		1	180000000	0.02082		2	131700000	13.1809		2	147400000	0.422007
1	180100000	0.39198		1	180100000	0.01716		2	131800000	33.3237		2	147500000	1.01123
1	180200000	0.36271		1	180200000	0.01736		2	132100000	0.0772151		2	147600000	1.76552
1	180300000	0.37371		1	180300000	0.01698		2	132300000	4.70493		2	147700000	0
1	180400000	0.38045		1	180400000	0.01868		2	132400000	0		2	147800000	0
1	180500000	0.4169		1	180500000	0.02174		2	132500000	1.45609		2	147900000	0.00990346
1	180600000	0.41583		1	180600000	0.01718		2	133400000	14.1984		2	148400000	0.0932366
1	180700000	0.41867		1	180700000	0.0203		2	133500000	1.22542		2	149000000	1.49788
1	180800000	0.39167		1	180800000	0.0172		2	133900000	15.8756		2	149300000	0
1	180900000	0.38984		1	180900000	0.01512		2	134000000	28.9485		2	149500000	0.0314767
1	181000000	0.41051		1	181000000	0.0152		2	134200000	0.0900029		2	149600000	3.12276
1	181100000	0.40693		1	181100000	0.01204		2	134300000	0.366266		2	149700000	0.358619
1	181200000	0.39569		1	181200000	0.01368		2	134500000	11.9272		2	149900000	0.831835
1	181300000	0.39663		1	181300000	0.01862		2	134600000	40.2857		2	150000000	0.402136
1	181400000	0.41224		1	181400000	0.0164		2	134700000	8.11211		2	150100000	0.0686343
1	181500000	0.40061		1	181500000	0.01602		2	134800000	0.0076401		2	150200000	0.463065
1	181600000	0.39523		1	181600000	0.0146		2	134900000	0.0571692		2	150300000	0.0775561
1	181700000	0.43523		1	181700000	0.0218		2	135000000	17.4051		2	150400000	0.109847
1	181800000	0.39371		1	181800000	0.01432		2	135100000	8.57827		2	150500000	2.95708
1	181900000	0.41386		1	181900000	0.0206		2	135200000	56.4801		2	150700000	4.25205
1	182000000	0.40046		1	182000000	0.01678		2	135300000	57.7436		2	150800000	0.577789
1	182100000	0.37533		1	182100000	0.01372		2	136000000	0.0471889		2	151200000	0.249469
1	182200000	0.36616		1	182200000	0.01706		2	136200000	29.5437		2	151300000	0.00204704
1	182300000	0.3891		1	182300000	0.02292		2	136400000	89.4614		2	151400000	0.741858
1	182400000	0.39521		1	182400000	0.0196		2	136500000	27.874		2	151500000	0.0359398
1	182500000	0.3903		1	182500000	0.01866		2	136600000	24.9811		2	151600000	2.47725
1	182600000	0.40164		1	182600000	0.0204		2	136700000	11.4822		2	151700000	4.1115
1	182700000	0.38982		1	182700000	0.01486		2	136800000	42.5403		2	151800000	0.275481
1	182800000	0.40555		1	182800000	0.01398		2	136900000	26.9778		3	0	0.336616
1	182900000	0.39212		1	182900000	0.01264		2	137000000	16.597		3	100000	0.934128
1	183000000	0.38779		1	183000000	0.01218		2	137100000	0.0849715		3	200000	0.733944
1	183100000	0.3834		1	183100000	0.00998		2	137200000	0.01165		3	400000	1.04504
1	183200000	0.37863		1	183200000	0.01122		2	137600000	9.90569		3	600000	0.0409347
1	183300000	0.39235		1	183300000	0.01338		2	137700000	0		3	800000	0.0141609
1	183400000	0.40119		1	183400000	0.0172		2	137800000	16.6862		3	900000	0.0626667
1	183500000	0.38569		1	183500000	0.01064		2	137900000	0.14579		3	1000000	0.435962
1	183600000	0.41142		1	183600000	0.0166		2	138000000	0.450239		3	1100000	0.0147944
1	183700000	0.42571		1	183700000	0.02102		2	138100000	35.9779		3	1300000	0.075482
1	183800000	0.406		1	183800000	0.0233		2	138200000	32.3333		3	1500000	0.568671
1	183900000	0.41675		1	183900000	0.0222		2	138300000	0.0117624		3	1600000	0.0162556
1	184000000	0.4419		1	184000000	0.02114		2	138500000	0.00343311		3	1700000	0.844287
1	184100000	0.46061		1	184100000	0.0248		2	139500000	3.75293		3	2100000	0
1	184200000	0.41002		1	184200000	0.0226		2	139700000	15.3682		3	2200000	0
1	184300000	0.3815		1	184300000	0.01994		2	139800000	0.119314		3	2300000	0.31199
1	184400000	0.4279		1	184400000	0.02316		2	139900000	0.571198		3	2400000	0.0514397
1	184500000	0.40143		1	184500000	0.02112		2	140000000	15.534		3	2500000	2.4124
1	184600000	0.39629		1	184600000	0.01798		2	140100000	1.57696		3	2600000	1.04188
1	184700000	0.40878		1	184700000	0.02032		2	140200000	11.0248		3	2700000	1.54743
1	184800000	0.40043		1	184800000	0.02008		2	140300000	5.39607		3	2800000	0.266418
1	184900000	0.35934		1	184900000	0.01474		2	140400000	93.614		3	2900000	0
1	185000000	0.41922		1	185000000	0.01464		2	140500000	59.628		3	3000000	0.864124
1	185100000	0.40798		1	185100000	0.01374		2	140600000	91.3759		3	3500000	0.381896
1	185200000	0.40716		1	185200000	0.01434		2	140800000	0.0208998		3	3600000	1.29387
1	185300000	0.41378		1	185300000	0.0189		2	141100000	71.4899		3	3700000	0.213491
1	185400000	0.41737		1	185400000	0.02072		2	141200000	28.04		3	3800000	0
1	185500000	0.40075		1	185500000	0.01534		2	141300000	16.1528		3	3900000	0.356581
1	185600000	0.39793		1	185600000	0.01276		2	141500000	1.81983		3	4000000	0.526759
1	185700000	0.41395		1	185700000	0.01492		2	141800000	5.13086		3	4100000	0.122339
1	185800000	0.39399		1	185800000	0.01848		2	141900000	58.284		3	4200000	0.0960355
1	185900000	0.41403		1	185900000	0.01756		2	142000000	10.5651		3	4500000	0.0488901
1	186000000	0.41613		1	186000000	0.03096		2	142100000	11.9978		3	4600000	2.12583
1	186100000	0.3916		1	186100000	0.01606		2	142300000	8.06949		3	4800000	2.95343
1	186200000	0.40999		1	186200000	0.01994		2	142400000	3.13033		3	4900000	4.86555
1	186300000	0.37904		1	186300000	0.01308		2	142500000	0.180522		3	5000000	3.81241
1	186400000	0.36941		1	186400000	0.01382		2	142600000	2.43062		3	5200000	0.421888
1	186500000	0.39059		1	186500000	0.0196		2	142700000	0.0863255		3	5300000	0.24214
1	186600000	0.40843		1	186600000	0.0145		2	142800000	2.59407		3	5400000	0.485316
1	186700000	0.40434		1	186700000	0.01322		2	142900000	14.3815		3	5500000	0.0449818
1	186800000	0.38996		1	186800000	0.01364		2	143000000	9.87336		3	5600000	0.444075
1	186900000	0.40276		1	186900000	0.01556		2	143200000	10.6458		3	5700000	0
1	187000000	0.41113		1	187000000	0.01434		2	143300000	6.95152		3	5800000	0.0201251
1	187100000	0.41361		1	187100000	0.01708		2	143500000	8.71256		3	6200000	4.39444
1	187200000	0.4026		1	187200000	0.0192		2	143600000	40.8449		3	6400000	0.860104
1	187300000	0.38232		1	187300000	0.02298		2	143800000	3.50984		3	6500000	0.131429
1	187400000	0.38604		1	187400000	0.01948		2	144200000	2.00807		3	6900000	1.22515
1	187500000	0.37181		1	187500000	0.01836		2	144300000	6.63483		3	7600000	5.34777
1	187600000	0.40083		1	187600000	0.01786		2	144900000	41.0316		3	7800000	1.8841
1	187700000	0.42533		1	187700000	0.024		2	145000000	0.415352		3	7900000	1.32747
1	187800000	0.4102		1	187800000	0.01466		2	145400000	0.225106		3	8000000	0.306957
1	187900000	0.39815		1	187900000	0.01418		2	145600000	41.063		3	8200000	4.02049
1	188000000	0.39138		1	188000000	0.01238		2	145700000	1.46633		3	8400000	5.08039
1	188100000	0.3814		1	188100000	0.01028		2	145900000	1.24933		3	8500000	5.40838
1	188200000	0.38731		1	188200000	0.01084		2	146000000	1.13148		3	8700000	2.57719
1	188300000	0.40241		1	188300000	0.01666		2	146200000	0.0710746		3	8800000	1.30027
1	188400000	0.41625		1	188400000	0.01848		2	146800000	19.8935		3	8900000	0.932151
1	188500000	0.40802		1	188500000	0.01952		2	147100000	5.71595		3	9200000	0.0434109
1	188600000	0.38264		1	188600000	0.01134		2	147200000	3.73086		3	9700000	0.100896
1	188700000	0.37139		1	188700000	0.01142		2	147400000	1.00713		3	9900000	0.351457
1	188800000	0.39518		1	188800000	0.01272		2	147500000	36.8591		3	10000000	0.594812
1	188900000	0.38407		1	188900000	0.01422		2	147600000	0		3	10400000	14.462
1	189000000	0.355		1	189000000	0.01086		2	147700000	28.4206		3	10600000	2.25633
1	189100000	0.38336		1	189100000	0.01684		2	147800000	0		3	10700000	0.00546687
1	189200000	0.37722		1	189200000	0.01456		2	148300000	0.675503		3	10900000	0.386804
1	189300000	0.38918		1	189300000	0.01334		2	148500000	0.0241736		3	11000000	0.0051935
1	189400000	0.36675		1	189400000	0.01762		2	148700000	8.44968		3	11100000	2.1009
1	189500000	0.39702		1	189500000	0.01838		2	149000000	0.693184		3	11200000	0.762374
1	189600000	0.42032		1	189600000	0.03228		2	149100000	0.0597401		3	11300000	2.18975
1	189700000	0.36138		1	189700000	0.01756		2	149300000	0.80013		3	11400000	1.02795
1	189800000	0.36118		1	189800000	0.01682		2	149400000	0.149939		3	11500000	0.979776
1	189900000	0.36754		1	189900000	0.01536		2	149500000	0.16352		3	11600000	1.45981
1	190000000	0.4494		1	190000000	0.01984		2	149600000	4.02893		3	11700000	0.977717
1	190100000	0.41003		1	190100000	0.0195		2	149900000	0.576736		3	11800000	2.40998
1	190200000	0.42508		1	190200000	0.01816		2	150000000	9.59068		3	12000000	2.3108
1	190300000	0.43134		1	190300000	0.01872		2	150200000	0.220293		3	12200000	0.802558
1	190400000	0.41765		1	190400000	0.01518		2	150300000	19.1255		3	12300000	0.0928928
1	190500000	0.4018		1	190500000	0.01448		2	150400000	4.52318		3	12400000	0.249516
1	190600000	0.38026		1	190600000	0.0194		2	150500000	7.04366		3	12500000	0.626625
1	190700000	0.41503		1	190700000	0.01912		2	150600000	45.8406		3	12700000	0.623914
1	190800000	0.40868		1	190800000	0.01726		2	150800000	1.61548		3	12900000	0.0151011
1	190900000	0.39173		1	190900000	0.01434		2	150900000	3.27397		3	13100000	0.574513
1	191000000	0.38951		1	191000000	0.01466		2	151000000	4.69916		3	13200000	0.182533
1	191100000	0.44638		1	191100000	0.01896		2	151100000	38.7468		3	13400000	0.0786847
1	191200000	0.44306		1	191200000	0.02438		2	151200000	0.0406519		3	13500000	0.497958
1	191300000	0.43141		1	191300000	0.01934		2	151300000	1.15821		3	13600000	2.08848
1	191400000	0.4543		1	191400000	0.01554		2	151400000	232.935		3	14400000	1.34428
1	191500000	0.51031		1	191500000	0.0237		2	151600000	7.47784		3	14500000	1.24538
1	191600000	0.47343		1	191600000	0.02124		2	151700000	9.49419		3	14600000	0.733332
1	191700000	0.4572		1	191700000	0.01914		2	151800000	4.64542		3	15000000	0
1	191800000	0.45532		1	191800000	0.01728		3	100000	6.33789		3	15100000	0.731896
1	191900000	0.4258		1	191900000	0.01598		3	200000	0		3	15200000	0.414222
1	192000000	0.42525		1	192000000	0.01532		3	300000	17.7517		3	15300000	2.61734
1	192100000	0.40952		1	192100000	0.01196		3	400000	6.79053		3	15700000	0.0763813
1	192200000	0.3936		1	192200000	0.01154		3	500000	6.50614		3	16000000	0.404941
1	192300000	0.36237		1	192300000	0.00932		3	600000	4.12501		3	16200000	0.509188
1	192400000	0.3806		1	192400000	0.01036		3	700000	2.12504		3	16300000	1.85781
1	192500000	0.38213		1	192500000	0.0109		3	800000	0.263801		3	16600000	1.02946
1	192600000	0.36176		1	192600000	0.01048		3	900000	2.1658		3	16700000	1.47618
1	192700000	0.39812		1	192700000	0.01164		3	1000000	6.74188		3	16800000	5.17821
1	192800000	0.39165		1	192800000	0.01038		3	1100000	0.206117		3	17000000	0.403419
1	192900000	0.3753		1	192900000	0.0105		3	1500000	6.09167		3	17100000	1.3252
1	193000000	0.38565		1	193000000	0.01212		3	1600000	7.11343		3	17200000	2.5355
1	193100000	0.37897		1	193100000	0.0092		3	1700000	1.02126		3	17300000	0.749078
1	193200000	0.39056		1	193200000	0.01126		3	1800000	7.01229		3	17400000	1.25058
1	193300000	0.40529		1	193300000	0.01238		3	1900000	1.16277		3	17500000	3.39165
1	193400000	0.39692		1	193400000	0.01182		3	2100000	5.88127		3	17600000	3.01341
1	193500000	0.42125		1	193500000	0.0126		3	2200000	0.474988		3	17700000	0.825254
1	193600000	0.43633		1	193600000	0.0139		3	2500000	0.490414		3	18000000	0.810601
1	193700000	0.38814		1	193700000	0.0095		3	2800000	3.87728		3	18400000	1.34719
1	193800000	0.38674		1	193800000	0.01428		3	3500000	5.99746		3	18500000	1.21703
1	193900000	0.4296		1	193900000	0.02094		3	3600000	3.466		3	18600000	2.078
1	194000000	0.39359		1	194000000	0.01674		3	3700000	1.34914		3	18700000	2.19918
1	194100000	0.39685		1	194100000	0.01776		3	3800000	10.6056		3	19100000	0.0227205
1	194200000	0.40152		1	194200000	0.0227		3	3900000	10.489		3	19400000	0.0963414
1	194300000	0.39788		1	194300000	0.0196		3	4000000	266.994		3	19600000	8.76165
1	194400000	0.39873		1	194400000	0.01954		3	4100000	6.72288		3	19700000	0.336877
1	194500000	0.40079		1	194500000	0.02022		3	4300000	10.5889		3	19800000	0.269562
1	194600000	0.38218		1	194600000	0.01358		3	4400000	7.23355		3	20000000	0.154198
1	194700000	0.41113		1	194700000	0.01318		3	4500000	2.9782		3	20100000	0.418484
1	194800000	0.3924		1	194800000	0.01218		3	4600000	4.08346		3	20600000	0.0462666
1	194900000	0.37535		1	194900000	0.01098		3	4700000	37.6874		3	20700000	3.96547
1	195000000	0.3701		1	195000000	0.00964		3	4800000	63.5578		3	20800000	0.419047
1	195100000	0.34945		1	195100000	0.00928		3	4900000	15.2706		3	20900000	0.860281
1	195200000	0.36159		1	195200000	0.0101		3	5000000	9.77943		3	21000000	0.09888
1	195300000	0.3544		1	195300000	0.00782		3	5100000	1.70937		3	21600000	4.16092
1	195400000	0.36385		1	195400000	0.00866		3	5200000	14.8083		3	21800000	0
1	195500000	0.36133		1	195500000	0.00968		3	5300000	2.33549		3	22400000	14.2342
1	195600000	0.35782		1	195600000	0.00804		3	5400000	20.1813		3	22600000	1.31965
1	195700000	0.37623		1	195700000	0.0091		3	5500000	1.46507		3	22900000	0.808991
1	195800000	0.3932		1	195800000	0.01364		3	5700000	0.0161854		3	23500000	0.164593
1	195900000	0.3794		1	195900000	0.0105		3	5900000	6.70962		3	23700000	2.34255
1	196000000	0.3729		1	196000000	0.01082		3	6100000	11.5597		3	24200000	0.294573
1	196100000	0.36535		1	196100000	0.01812		3	6300000	23.887		3	24300000	5.79022
1	196200000	0.36291		1	196200000	0.01446		3	6400000	4.66286		3	24500000	0
1	196300000	0.38582		1	196300000	0.0115		3	6500000	5.09793		3	24800000	2.74325
1	196400000	0.39454		1	196400000	0.00902		3	6600000	16.5732		3	25200000	2.71835
1	196500000	0.37648		1	196500000	0.00988		3	6700000	0.031097		3	25300000	0.987521
1	196600000	0.36115		1	196600000	0.0072		3	6900000	20.4721		3	25400000	0.305973
1	196700000	0.35885		1	196700000	0.00848		3	7000000	40.4547		3	25600000	0
1	196800000	0.35912		1	196800000	0.0089		3	7100000	18.0608		3	25800000	2.23316
1	196900000	0.36017		1	196900000	0.0089		3	7300000	1.48274		3	26700000	4.47008
1	197000000	0.35044		1	197000000	0.00852		3	7400000	16.9411		3	26800000	1.26489
1	197100000	0.36207		1	197100000	0.00926		3	7500000	23.2411		3	27100000	0.379244
1	197200000	0.36339		1	197200000	0.01028		3	7600000	0.313903		3	27200000	0
1	197300000	0.35347		1	197300000	0.01062		3	7700000	0.0021209		3	27300000	0.454757
1	197400000	0.34977		1	197400000	0.0084		3	7800000	3.0375		3	27900000	1.90243
1	197500000	0.34575		1	197500000	0.00828		3	7900000	12.2707		3	28100000	0.0109641
1	197600000	0.33752		1	197600000	0.00974		3	8000000	6.10284		3	28500000	1.87683
1	197700000	0.33278		1	197700000	0.00762		3	8100000	8.68548		3	28700000	0.22221
1	197800000	0.34114		1	197800000	0.0073		3	8200000	0.381775		3	28800000	0.848862
1	197900000	0.34544		1	197900000	0.00854		3	8300000	3.77037		3	28900000	12.7441
1	198000000	0.3537		1	198000000	0.00988		3	8400000	5.03912		3	29200000	0.125636
1	198100000	0.35573		1	198100000	0.00966		3	8500000	23.3799		3	29400000	1.73873
1	198200000	0.34258		1	198200000	0.00806		3	8600000	4.10446		3	29500000	0
1	198300000	0.35705		1	198300000	0.00856		3	8700000	7.64697		3	29700000	0
1	198400000	0.35497		1	198400000	0.01038		3	8800000	12.5512		3	30000000	0
1	198500000	0.36848		1	198500000	0.01012		3	8900000	6.80223		3	30100000	0.553309
1	198600000	0.3614		1	198600000	0.01056		3	9000000	0.0556281		3	30500000	0.00687813
1	198700000	0.36745		1	198700000	0.00956		3	9100000	0		3	30600000	0
1	198800000	0.37284		1	198800000	0.01454		3	9300000	21.1999		3	31100000	1.56224
1	198900000	0.37128		1	198900000	0.01996		3	9600000	1.47783		3	31200000	1.64407
1	199000000	0.38832		1	199000000	0.01548		3	9700000	3.7383		3	31300000	3.89777
1	199100000	0.39781		1	199100000	0.01682		3	9800000	7.09996		3	31400000	1.10567
1	199200000	0.41415		1	199200000	0.0156		3	9900000	20.1382		3	31800000	1.48742
1	199300000	0.37236		1	199300000	0.01012		3	10000000	38.6888		3	31900000	0.306545
1	199400000	0.36086		1	199400000	0.00842		3	10100000	17.0169		3	32300000	0.498716
1	199500000	0.36717		1	199500000	0.00852		3	10200000	35.7364		3	32400000	0.497367
1	199600000	0.35779		1	199600000	0.0081		3	10300000	24.8943		3	32500000	1.26006
1	199700000	0.3441		1	199700000	0.00766		3	10500000	19.9104		3	32700000	0.292884
[truncated: 20,670 more rows]

## Sheet: d
Supplementary Figure 13d
LncRNA
Gene separations	Mean of correlated	SD	Mean of all	SD
0	0.846761	0.00504359	0.813641	0.00422997
1	0.800515	0.00371822	0.727059	0.00329586
2	0.730588	0.00260312	0.646924	0.00293117
3	0.66403	0.00296435	0.572807	0.00296156
4	0.605769	0.00347239	0.505014	0.00313047
5	0.533004	0.00336874	0.443833	0.00320241
PCG
Gene separations	Mean of correlated	SD	Mean of all	SD
0	0.799715	0.00663095	0.772527	0.00566611
1	0.721794	0.00816353	0.692967	0.00521198
2	0.639323	0.00865496	0.621947	0.00492575
3	0.575257	0.00692092	0.559447	0.00451325
4	0.520523	0.00852003	0.505886	0.00426982
5	0.463664	0.00644315	0.460861	0.00419643
