# Supplementary material for: A pig BodyMap transcriptome reveals diverse tissue physiologies and evolutionary dynamics of transcription
Source: Nat Commun. 2021 Jun 17;12:3715. doi: 10.1038/s41467-021-23560-8 (PMC8211698; doi:10.1038/s41467-021-23560-8)
Supplement: Supplementary file 12 — Source Data [file 41467_2021_23560_MOESM12_ESM.zip › Source data/Supplementary Figure 14.xlsx]

## Sheet: Sheet1
Supplementary Figure 14
	Pig breed	Carcass lean meat percentage (%)	Standard deviation	Replicates
European	Pietrain	73.14	0.68
	Duroc	68.24	0.21	5
	Large White	66.71	1.71	18
	Landrace	66.03	0.67	5
	Hampshire	65.34
	Berkshire	63.5	0.32	12
Chinese	Junmu No.1 White pig	63.9	0.32	13
	Hubei White pig	62.4	0.68	30
	Luyan White pig	61.66	1.08	8
	Sanjiang White pig	59.2	0.6	27
	Zhejiang Middle White pig	59.03	2.36	12
	Nanchang White pig	58.17	0.63	4
	Beijing Black pig	57.6		30
	Songliao Black pig	57.2	0.54	42
	Sutai pig	56.36	1.13	30
	Yunan Black pig	56.08		16
	Wuzhishan pig	55.85		8
	Hanzhong White pig	55.45	0.3	10
	Dahe Black pig	55.35	0.65	10
	Shanghai White pig	54.9		5
	Yuedong Black pig	54.06		3
	Lulai Black pig	53.2	0.34	12
	Dianlu pig	52.78	0.78	20
	Tunchang pig	51.51	1.4	6
	Bama Xiang pig	50.2	0.83	14
	Nanyang Black pig	49.84	0.08	9
	Shanxi Black pig	49.42		24
	Minbei Spotted pig	49.08		4
	Yangxin pig	48.97	1.42	9
	Congjiang Xiang pig	48.84	0.96	16
	Mingguang Small-ear pig	48.75	1	22
	Dingan pig	48.68	0.88	18
	Mashen pig	48.63		24
	Laiwu pig	48.6	0.23	24
	Xianxi Black pig	48.2	1.23	3
	Zhaotong pig	47.93	2.15	10
	Ganxi Two-end-black pig	47.9	1.52	4
	Jinhua pig	47.7	0.75	20
	Min pig	47.65	0.4	20
	Wanbei pig	47.44	2.6	6
	Baixi pig	46.43	0.23	20
	Wannan Black pig	46.4		15
	Jianbai Xiang pig	46.13	0.96	22
	Huainan pig	46.1		20
	Dingyuan pig	46.08		3
	Queshan Black pig	46.06	1.1	10
	Huai pig	45.91	0.47	5
	Liangshan pig	45.88	0.08	10
	Gaoli Gongshan pig	45.37	1.72	6
	Longlin pig	45.31	1.32	20
	Lantang pig	45.19	2.11	10
	Leping pig	45.02	1.48	4
	Hetao Big-ear pig	45.02		20
	Huaibei pig	44.89	1.09	33
	Bamei pig	44.87	0.66	12
	Lanxi Spotted pig	44.56		4
	Wuyi Black pig	44.47	1.08	20
	Dapulian pig	44.4	0.78	10
	Enshi Black pig	44.29	1.05	10
	Daweizi pig	43.95	0.52	24
	Pudong White pig	43.8		4
	Baoshan pig	43.65	0.56	12
	Diqing Tibetan pig	43.64	0.19	13
	Qiandong Spotted pig	43.56		20
	Meishan pig	43.32	0.35	37
	Saba pig	43.25	0.67	20
	Yacha pig	43.22	1.6	6
	Ya'nan pig	43.21	0.74	24
	Zao pig	43.15
	Shawutou pig	43.08	0.61	12
	Chenghua pig	43.01	0.39	25
	Binhu Black pig	42.98		4
	Guangdong Small-ear Spotted pig	42.93	3.22	10
	Hechuan Black pig	42.87	2.2	12
	Large Black-white pig	42.8	0.94	10
	Erhualian pig	42.8
	Dongchuan pig	42.58		5
	Shan pig	42.3		6
	Dahe pig	42.14	0.19	12
	Jiaxing Black pig	42
	Ganzhongnan Spotted pig	41.84		4
	Rongchang pig	41.8	0.39	12
	Putian pig	41.79	0.85	27
	Xinhuai pig	41.7		10
	Qianbei Black pig	41.69		20
	Sichuan Tibetan pig	41.68	0.52	8
	Chalu Black pig	41.55		2
	Shengxian Spotted pig	41.52	1.14	5
	Jiangkou Luobo pig	41.51	1.24	20
	Kele pig	41.48	0.11	20
	Luchuan pig	41.37	0.65	16
	Jianli pig	41.32		16
	Jiangquhai pig	41.29	2.16	15
	Dongshan pig	41.23	2.33	15
	Neijiang pig	41.1	0.57	20
	Shaziling pig	41.05	0.85	4
	Tongcheng pig	40.6	0.5	6
	Qianshao Spotted pig	40.51	0.85	5
	Guanzhuang Spotted pig	40.34	0.91	4
	Diannan Small-ear pig	40.25	0.28	20
	Luopanshan pig	40.2	2.52	12
	Quxi pig	40.16	1	12
	Guanling pig	40.07		7
	Qingping pig	40.02	2.35	5
	Fengjing pig	39.79	0.93	48
	Wei pig	39.4		9
	Ningxiang pig	38.87	2.04	20
	Penzhou Mountain pig	38.87	0.95	12
	Yujiang pig	38.64		10
	Duntou pig	38.63		5
	Hanjiang Black pig	38.2	0.18	5
	Guizhong Spotted pig	38.18		15
	Yili White pig	38.11	1.29	5
	Hang pig	37.61		4
	Lingao pig	36.85	1.9	6
	Anqing Six-end-white pig	31.3		8
