# Supplementary material for: A pig BodyMap transcriptome reveals diverse tissue physiologies and evolutionary dynamics of transcription
Source: Nat Commun. 2021 Jun 17;12:3715. doi: 10.1038/s41467-021-23560-8 (PMC8211698; doi:10.1038/s41467-021-23560-8)
Supplement: Supplementary file 12 — Source Data [file 41467_2021_23560_MOESM12_ESM.zip › Source data/Supplementary Figure 15.xlsx]

## Sheet: a
Supplementary Figure 15a
Sample name	PCG propotion	TUCP propotion	LncRNA propotion	circRNA propotion	miRNA propotion
LIN_1_head	0.751426	0.338115	0.34569	0.073416	0.308434
LIN_2_head	0.726652	0.258197	0.270763	0.0733953	0.323695
MAS_1_head	0.739332	0.338115	0.35151	0.0728147	0.296386
MAS_2_head	0.785028	0.495082	0.507236	0.0533463	0.288353
BB_1_forelimb	0.731285	0.311885	0.330432	0.0850473	0.318072
BB_2_forelimb	0.729432	0.297541	0.312605	0.0806726	0.300402
DAP_1_forelimb	0.728261	0.315164	0.30668	0.0523304	0.321285
DAP_2_forelimb	0.704023	0.282787	0.262846	0.0597943	0.304418
DAP_3_forelimb	0.741478	0.394262	0.389471	0.0394137	0.301205
DSP_1_forelimb	0.722117	0.327869	0.317743	0.0618676	0.306024
DSP_2_forelimb	0.667154	0.212705	0.216653	0.0704097	0.305221
DSP_3_forelimb	0.686662	0.269262	0.249109	0.0837826	0.290763
EDC_1_forelimb	0.741917	0.361475	0.350776	0.0393929	0.305221
EDC_2_forelimb	0.669983	0.19959	0.196047	0.0810458	0.313253
EDC_3_forelimb	0.734796	0.377049	0.369599	0.0795115	0.28996
EDL-F_1_forelimb	0.728505	0.308197	0.311242	0.0481008	0.320482
EDL-F_2_forelimb	0.67008	0.188525	0.188706	0.0848814	0.293173
EDL-F_3_forelimb	0.75406	0.392623	0.374214	0.0487228	0.272289
FDP-F_1_forelimb	0.750451	0.413934	0.397232	0.0441823	0.307631
FDP-F_2_forelimb	0.670519	0.17582	0.183568	0.0780602	0.306024
FDP-F_3_forelimb	0.736016	0.344262	0.341443	0.0534085	0.273092
FDS-F_1_forelimb	0.759522	0.386475	0.40646	0.056166	0.294779
FDS-F_2_forelimb	0.675494	0.185656	0.188654	0.0837411	0.286747
ISP_1_forelimb	0.717142	0.342213	0.332215	0.0612249	0.319679
ISP_2_forelimb	0.666764	0.195082	0.190489	0.0672997	0.294779
ISP_3_forelimb	0.761522	0.383197	0.382026	0.086001	0.285141
SSP_1_forelimb	0.704218	0.287705	0.286755	0.0643556	0.292369
SSP_2_forelimb	0.683784	0.22623	0.230443	0.0973835	0.272289
SSP_3_forelimb	0.711583	0.331148	0.325713	0.0558758	0.260241
SUB_1_forelimb	0.714899	0.270082	0.276269	0.062303	0.318876
SUB_2_forelimb	0.687637	0.245902	0.253094	0.0784334	0.309237
SUB_3_forelimb	0.735772	0.35041	0.336305	0.0816263	0.284337
TB-LA_1_forelimb	0.725287	0.29918	0.305422	0.0546525	0.297992
TB-LA_2_forelimb	0.729237	0.284016	0.295302	0.0742038	0.281928
TB-LO_1_forelimb	0.753719	0.456967	0.448301	0.0311412	0.28755
TB-LO_2_forelimb	0.709583	0.309016	0.308568	0.0564978	0.290763
TB-LO_3_forelimb	0.720849	0.333607	0.332634	0.0419638	0.271486
TB-M_1_forelimb	0.716801	0.319262	0.313444	0.0700158	0.309237
TB-M_2_forelimb	0.685345	0.218852	0.227664	0.0713427	0.295582
TB-M_3_forelimb	0.69071	0.24877	0.26767	0.0774175	0.302811
TM_1_forelimb	0.707827	0.284836	0.282404	0.0681083	0.326908
TM_2_forelimb	0.658669	0.191803	0.196361	0.0853583	0.28996
TM_3_forelimb	0.693246	0.293443	0.289587	0.0871828	0.303614
BRA_1_trunk	0.733138	0.354508	0.348417	0.0714878	0.317269
BRA_2_trunk	0.664472	0.193443	0.198406	0.0805689	0.288353
BRA_3_trunk	0.744111	0.397541	0.383232	0.0500083	0.261847
LD_1_trunk	0.737089	0.329098	0.33599	0.0569539	0.306024
LD_2_trunk	0.733041	0.346721	0.346057	0.0723171	0.320482
LDM_1_trunk	0.673689	0.20082	0.217387	0.0995397	0.276305
LDM_2_trunk	0.72792	0.357377	0.339451	0.106941	0.294779
OEA_1_trunk	0.741234	0.309426	0.328073	0.082041	0.305221
OEA_2_trunk	0.735918	0.401639	0.404205	0.0953516	0.384739
OEA_3_trunk	0.728554	0.340164	0.342649	0.0555855	0.281928
PP_1_trunk	0.736942	0.370902	0.342806	0.0706378	0.337349
PP_2_trunk	0.65901	0.168443	0.179583	0.0948126	0.301205
PP_3_trunk	0.719581	0.332787	0.327181	0.0647703	0.257028
PS_1_trunk	0.744209	0.35123	0.357802	0.0662009	0.291566
PS_2_trunk	0.735625	0.359836	0.364042	0.0859595	0.292369
RA_1_trunk	0.73148	0.291393	0.302957	0.109595	0.320482
RA_2_trunk	0.712168	0.30123	0.313286	0.0833264	0.306827
RA_3_trunk	0.670812	0.231148	0.241978	0.110321	0.313253
RHO_1_trunk	0.701585	0.259836	0.273647	0.0793871	0.293173
RHO_2_trunk	0.722458	0.307377	0.314702	0.0802165	0.311647
SP_1_trunk	0.705974	0.309426	0.29698	0.0633604	0.358233
SP_2_trunk	0.665496	0.209836	0.211462	0.0838447	0.346185
SP_3_trunk	0.720946	0.367213	0.354813	0.0762772	0.322088
TA_1_trunk	0.713631	0.267213	0.279625	0.0830776	0.318072
TA_2_trunk	0.763131	0.454918	0.460466	0.0753649	0.316466
TA_3_trunk	0.695977	0.286066	0.288695	0.0700572	0.284337
TRC_1_trunk	0.705486	0.27541	0.292733	0.0742038	0.319679
TRC_2_trunk	0.728895	0.310656	0.322253	0.081647	0.292369
ADD_1_hindlimb	0.688515	0.255328	0.242135	0.0911843	0.304418
ADD_2_hindlimb	0.711144	0.279918	0.26185	0.0993117	0.299598
ADD_3_hindlimb	0.674957	0.245902	0.242555	0.0840313	0.274699
BF_1_hindlimb	0.693489	0.280738	0.264786	0.0669265	0.310843
BF_2_hindlimb	0.657059	0.17582	0.169778	0.0954968	0.302008
BF_3_hindlimb	0.68949	0.263934	0.255191	0.094315	0.266667
EDL-H_1_hindlimb	0.701731	0.265164	0.286598	0.0536159	0.276305
EDL-H_2_hindlimb	0.713436	0.285246	0.266254	0.0812116	0.293976
EDL-H_3_hindlimb	0.656523	0.19918	0.188024	0.0753027	0.284337
FDP-H_1_hindlimb	0.897196	0.665984	0.606963	0.0265177	0.293976
FDP-H_3_hindlimb	0.697732	0.285246	0.287018	0.0808177	0.285141
FDS-H_1_hindlimb	0.741234	0.358197	0.336881	0.0683364	0.282731
FDS-H_2_hindlimb	0.692319	0.253279	0.243708	0.0551086	0.315663
FDS-H_3_hindlimb	0.686467	0.265164	0.269767	0.0570783	0.290763
GAS-L_1_hindlimb	0.712607	0.253279	0.272022	0.0815848	0.285944
GAS-L_2_hindlimb	0.71763	0.295902	0.303377	0.0704097	0.326104
GAS-L_3_hindlimb	0.792051	0.515164	0.51982	0.0600224	0.276305
GAS-M_1_hindlimb	0.790929	0.417623	0.391621	0.0524133	0.291566
GAS-M_2_hindlimb	0.700756	0.263934	0.254981	0.0667399	0.303614
GAS-M_3_hindlimb	0.671836	0.216803	0.209102	0.0894012	0.306827
GM_1_hindlimb	0.705584	0.246311	0.260329	0.0778736	0.31245
GM_2_hindlimb	0.689344	0.234426	0.241978	0.0919929	0.306024
GM_3_hindlimb	0.714216	0.316803	0.326447	0.0725452	0.285944
GRA_1_hindlimb	0.681785	0.22623	0.227087	0.0837826	0.309237
GRA_2_hindlimb	0.703146	0.278279	0.272389	0.0787237	0.282731
GRA_3_hindlimb	0.651305	0.196311	0.196099	0.102256	0.304418
PM_1_hindlimb	0.691149	0.218033	0.229971	0.0971139	0.301205
PM_2_hindlimb	0.773567	0.52623	0.522861	0.0522267	0.31004
PM_3_hindlimb	0.704657	0.283197	0.30086	0.06448	0.257028
RF_1_hindlimb	0.699585	0.284836	0.267146	0.0473959	0.321285
RF_2_hindlimb	0.677786	0.213525	0.222001	0.0636507	0.286747
RF_3_hindlimb	0.67642	0.264754	0.263161	0.0581771	0.292369
SAR_1_hindlimb	0.662863	0.217623	0.19914	0.0680668	0.324498
SAR_2_hindlimb	0.67208	0.22623	0.226353	0.0710731	0.302811
SAR_3_hindlimb	0.745964	0.401639	0.383284	0.0461934	0.294779
SM_1_hindlimb	0.678127	0.201639	0.221739	0.0637544	0.305221
SM_2_hindlimb	0.700756	0.278689	0.28901	0.066657	0.307631
SM_3_hindlimb	0.725043	0.387705	0.399801	0.0586125	0.284337
SOL_1_hindlimb	0.709827	0.234836	0.257183	0.0737063	0.296386
SOL_2_hindlimb	0.742843	0.392623	0.399119	0.0607895	0.325301
SOL_3_hindlimb	0.728944	0.27459	0.296141	0.0725452	0.285141
ST_1_hindlimb	0.704218	0.230738	0.250891	0.0761735	0.31004
ST_2_hindlimb	0.710558	0.283197	0.292523	0.0766918	0.288353
ST_3_hindlimb	0.776689	0.470082	0.486839	0.0439335	0.298795
TFL_1_hindlimb	0.703584	0.303279	0.2834	0.0719854	0.313253
TFL_2_hindlimb	0.662473	0.208607	0.205327	0.0891939	0.289157
TFL_3_hindlimb	0.730358	0.369672	0.348154	0.0587577	0.280321
TIC_1_hindlimb	0.720556	0.290164	0.28943	0.0523926	0.321285
TIC_2_hindlimb	0.742014	0.344262	0.333578	0.0507547	0.281124
TIC_3_hindlimb	0.655791	0.183607	0.161546	0.102339	0.289157
VI_1_hindlimb	0.710217	0.27377	0.267722	0.0716951	0.296386
VI_2_hindlimb	0.674762	0.236475	0.226195	0.0564356	0.277108
VI_3_hindlimb	0.645355	0.186885	0.192062	0.0625311	0.299598
VL_1_hindlimb	0.673153	0.229508	0.217439	0.0642312	0.345382
VL_2_hindlimb	0.68554	0.252049	0.250157	0.055316	0.281928
VL_3_hindlimb	0.663302	0.238115	0.234008	0.087867	0.28996
VM_1_hindlimb	0.693977	0.277049	0.26552	0.0896293	0.314859
VM_2_hindlimb	0.683687	0.247541	0.238465	0.0957248	0.293173
VM_3_hindlimb	0.689881	0.218443	0.239776	0.0711561	0.290763

## Sheet: b
Supplementary Figure 15b
Spearman correlation
	LIN_1_head	LIN_2_head	MAS_1_head	MAS_2_head	SUB_1_forelimb	SUB_2_forelimb	SUB_3_forelimb	DSP_1_forelimb	DSP_2_forelimb	DSP_3_forelimb	DAP_1_forelimb	DAP_2_forelimb	DAP_3_forelimb	TM_1_forelimb	TM_2_forelimb	TM_3_forelimb	ISP_1_forelimb	ISP_2_forelimb	ISP_3_forelimb	BB_1_forelimb	BB_2_forelimb	TB.M_1_forelimb	TB.M_2_forelimb	TB.M_3_forelimb	TB.LA_1_forelimb	TB.LA_2_forelimb	TB.LO_1_forelimb	TB.LO_2_forelimb	TB.LO_3_forelimb	FDP.F_1_forelimb	FDP.F_2_forelimb	FDP.F_3_forelimb	FDS.F_1_forelimb	FDS.F_2_forelimb	EDC_1_forelimb	EDC_2_forelimb	EDC_3_forelimb	EDL.F_1_forelimb	EDL.F_2_forelimb	EDL.F_3_forelimb	SSP_1_forelimb	SSP_2_forelimb	SSP_3_forelimb	PP_1_trunk	PP_2_trunk	PP_3_trunk	PS_1_trunk	PS_2_trunk	LD_1_trunk
LIN_1_head	1	0.841183	0.829092	0.789577	0.729105	0.746785	0.653874	0.701817	0.756046	0.660237	0.728706	0.673117	0.710406	0.695036	0.745415	0.661932	0.726809	0.728626	0.662743	0.8208	0.793944	0.729634	0.754321	0.746883	0.766788	0.787799	0.72745	0.770588	0.659992	0.702612	0.770763	0.683432	0.839236	0.771851	0.726176	0.764073	0.678989	0.708466	0.748939	0.701512	0.745672	0.773652	0.708369	0.706897	0.773518	0.671426	0.785576	0.75367	0.78072
LIN_2_head	0.841183	1	0.793552	0.812661	0.703395	0.791028	0.663563	0.693014	0.777441	0.677567	0.71371	0.703068	0.718385	0.686969	0.76472	0.679472	0.714968	0.746728	0.658811	0.781314	0.815627	0.723939	0.76993	0.742732	0.739461	0.791787	0.702205	0.786736	0.673295	0.686586	0.778604	0.701881	0.79247	0.78082	0.70709	0.774372	0.675641	0.688216	0.778708	0.717967	0.71986	0.773822	0.709894	0.686206	0.782491	0.664054	0.755575	0.771045	0.748114
MAS_1_head	0.829092	0.793552	1	0.832749	0.75343	0.798301	0.689957	0.753737	0.792151	0.697685	0.761214	0.7073	0.746514	0.751421	0.788815	0.699904	0.770098	0.750767	0.709921	0.834895	0.828127	0.771386	0.797452	0.790691	0.813858	0.806924	0.788248	0.811074	0.701052	0.737416	0.78882	0.719293	0.862548	0.789776	0.754503	0.783077	0.708663	0.732622	0.781996	0.728789	0.786099	0.80527	0.748233	0.734293	0.796716	0.720246	0.814091	0.791323	0.813384
MAS_2_head	0.789577	0.812661	0.832749	1	0.728621	0.815253	0.682823	0.703679	0.806909	0.690053	0.726392	0.720115	0.725602	0.708082	0.783199	0.700407	0.731574	0.77871	0.711119	0.805745	0.837738	0.747146	0.790319	0.755775	0.764781	0.820658	0.727185	0.805987	0.684009	0.687968	0.795375	0.706578	0.807779	0.802558	0.73085	0.784438	0.702957	0.709005	0.804681	0.73966	0.753527	0.800869	0.732942	0.697746	0.792461	0.698347	0.782513	0.789665	0.771422
SUB_1_forelimb	0.729105	0.703395	0.75343	0.728621	1	0.735364	0.768126	0.808239	0.725322	0.769524	0.781892	0.746944	0.790595	0.799544	0.735652	0.771092	0.816557	0.699103	0.762499	0.757707	0.754143	0.807087	0.721857	0.730932	0.740796	0.733997	0.79468	0.740941	0.759664	0.78976	0.727287	0.773753	0.757437	0.710881	0.81721	0.730273	0.769895	0.791796	0.723622	0.785105	0.803269	0.730541	0.788354	0.797249	0.724608	0.751544	0.734033	0.719851	0.732322
SUB_2_forelimb	0.746785	0.791028	0.798301	0.815253	0.735364	1	0.700491	0.730883	0.815848	0.720424	0.740035	0.769942	0.746558	0.721651	0.81362	0.718266	0.741563	0.78989	0.707718	0.793441	0.840478	0.751501	0.798146	0.764233	0.740047	0.801529	0.751871	0.821653	0.711292	0.70364	0.785813	0.714269	0.786476	0.778585	0.733145	0.793582	0.691185	0.711862	0.81781	0.730109	0.743517	0.792672	0.743931	0.721774	0.809236	0.700007	0.767105	0.794439	0.756344
SUB_3_forelimb	0.653874	0.663563	0.689957	0.682823	0.768126	0.700491	1	0.776693	0.675167	0.783697	0.773214	0.741996	0.801618	0.750499	0.694033	0.792666	0.784691	0.687669	0.806263	0.699097	0.704016	0.761045	0.687371	0.711353	0.681548	0.675411	0.755019	0.686898	0.797484	0.767593	0.690925	0.807791	0.688978	0.685124	0.777403	0.700292	0.796298	0.756808	0.700335	0.80841	0.745909	0.680939	0.809891	0.755076	0.677966	0.781972	0.694157	0.674201	0.692891
DSP_1_forelimb	0.701817	0.693014	0.753737	0.703679	0.808239	0.730883	0.776693	1	0.729863	0.798102	0.809857	0.749769	0.809207	0.814147	0.739487	0.798829	0.821858	0.684651	0.771404	0.749329	0.743307	0.804709	0.737349	0.733572	0.741806	0.714261	0.811578	0.731488	0.771756	0.825395	0.711855	0.803526	0.75611	0.705617	0.820396	0.711695	0.802	0.795255	0.705192	0.801546	0.791402	0.716086	0.791028	0.817436	0.730578	0.764863	0.721054	0.725082	0.720383
DSP_2_forelimb	0.756046	0.777441	0.792151	0.806909	0.725322	0.815848	0.675167	0.729863	1	0.712343	0.740163	0.751271	0.74005	0.723756	0.798764	0.714529	0.732464	0.778501	0.690748	0.791994	0.849662	0.719924	0.796154	0.759737	0.76813	0.814317	0.742454	0.805418	0.706942	0.712451	0.77781	0.720118	0.800537	0.793722	0.735089	0.788235	0.704322	0.701551	0.789638	0.722709	0.745903	0.785315	0.717974	0.716309	0.820232	0.710854	0.771742	0.806744	0.767453
DSP_3_forelimb	0.660237	0.677567	0.697685	0.690053	0.769524	0.720424	0.783697	0.798102	0.712343	1	0.766794	0.754817	0.831777	0.775865	0.713719	0.816238	0.779833	0.6797	0.784037	0.708213	0.72639	0.767158	0.703272	0.728219	0.688164	0.688014	0.755699	0.714105	0.804343	0.797064	0.702678	0.816342	0.698731	0.697121	0.786963	0.700963	0.804933	0.761804	0.702412	0.799355	0.750125	0.682683	0.792528	0.782137	0.716328	0.784932	0.704851	0.702974	0.688049
DAP_1_forelimb	0.728706	0.71371	0.761214	0.726392	0.781892	0.740035	0.773214	0.809857	0.740163	0.766794	1	0.750294	0.805762	0.790116	0.731565	0.771414	0.802873	0.718687	0.766974	0.775012	0.761609	0.798692	0.734443	0.752522	0.761118	0.739923	0.807883	0.745096	0.776661	0.814974	0.736453	0.789768	0.785308	0.724449	0.821712	0.737775	0.783492	0.79212	0.723642	0.790611	0.796804	0.727168	0.780734	0.811466	0.734573	0.758733	0.769212	0.725993	0.759718
DAP_2_forelimb	0.673117	0.703068	0.7073	0.720115	0.746944	0.769942	0.741996	0.749769	0.751271	0.754817	0.750294	1	0.763061	0.761658	0.735214	0.761935	0.766478	0.733007	0.742786	0.705981	0.741973	0.749111	0.728222	0.668696	0.687019	0.715504	0.714385	0.733388	0.73171	0.74689	0.715435	0.760848	0.699447	0.702583	0.771968	0.737418	0.744942	0.730359	0.750125	0.773642	0.758393	0.717737	0.752424	0.761994	0.733996	0.736328	0.701726	0.728722	0.700438
DAP_3_forelimb	0.710406	0.718385	0.746514	0.725602	0.790595	0.746558	0.801618	0.809207	0.74005	0.831777	0.805762	0.763061	1	0.781432	0.736268	0.82937	0.793556	0.703192	0.807366	0.749477	0.767783	0.789365	0.735682	0.778269	0.732881	0.746952	0.78855	0.746111	0.824006	0.817079	0.727741	0.829325	0.7597	0.749829	0.819723	0.739971	0.816527	0.784571	0.716362	0.829458	0.77999	0.728023	0.825849	0.809229	0.733367	0.809192	0.745377	0.735037	0.738416
TM_1_forelimb	0.695036	0.686969	0.751421	0.708082	0.799544	0.721651	0.750499	0.814147	0.723756	0.775865	0.790116	0.761658	0.781432	1	0.735028	0.78271	0.823759	0.674827	0.754167	0.744021	0.740132	0.817198	0.730855	0.718698	0.725436	0.70418	0.793284	0.731177	0.763771	0.809162	0.713868	0.784334	0.744083	0.692075	0.814251	0.708228	0.774212	0.779432	0.696413	0.782817	0.812966	0.728197	0.787895	0.804614	0.722897	0.768542	0.711183	0.699149	0.716767
TM_2_forelimb	0.745415	0.76472	0.788815	0.783199	0.735652	0.81362	0.694033	0.739487	0.798764	0.713719	0.731565	0.735214	0.736268	0.735028	1	0.713439	0.754024	0.761173	0.708408	0.782914	0.835102	0.739344	0.820891	0.77384	0.758843	0.801335	0.742209	0.842326	0.715866	0.693165	0.793978	0.711183	0.774931	0.770508	0.719921	0.791427	0.686146	0.714991	0.780425	0.719983	0.763318	0.810471	0.753706	0.719515	0.810611	0.716361	0.756074	0.810816	0.749707
TM_3_forelimb	0.661932	0.679472	0.699904	0.700407	0.771092	0.718266	0.792666	0.798829	0.714529	0.816238	0.771414	0.761935	0.82937	0.78271	0.713439	1	0.782489	0.685298	0.784899	0.709442	0.733135	0.780556	0.71033	0.746847	0.705639	0.70936	0.780741	0.719746	0.808386	0.794631	0.684439	0.821748	0.710825	0.702559	0.782645	0.709759	0.811669	0.762228	0.703242	0.806898	0.757532	0.684809	0.806676	0.777881	0.707754	0.80231	0.71523	0.710306	0.710263
ISP_1_forelimb	0.726809	0.714968	0.770098	0.731574	0.816557	0.741563	0.784691	0.821858	0.732464	0.779833	0.802873	0.766478	0.793556	0.823759	0.754024	0.782489	1	0.710192	0.771898	0.761765	0.760851	0.83905	0.767564	0.734796	0.746456	0.733095	0.82324	0.756865	0.76539	0.80873	0.731222	0.796861	0.758673	0.709358	0.827118	0.738412	0.783208	0.784431	0.720835	0.795591	0.822161	0.750352	0.802015	0.807493	0.741746	0.7639	0.731512	0.72894	0.727518
ISP_2_forelimb	0.728626	0.746728	0.750767	0.77871	0.699103	0.78989	0.687669	0.684651	0.778501	0.6797	0.718687	0.733007	0.703192	0.674827	0.761173	0.685298	0.710192	1	0.695197	0.76187	0.797149	0.709195	0.770688	0.730942	0.741128	0.790354	0.713955	0.770738	0.692642	0.667233	0.780663	0.691825	0.755658	0.76847	0.707726	0.769913	0.677467	0.688466	0.776368	0.695495	0.709743	0.781299	0.708338	0.680278	0.779006	0.696604	0.75869	0.783386	0.743331
ISP_3_forelimb	0.662743	0.658811	0.709921	0.711119	0.762499	0.707718	0.806263	0.771404	0.690748	0.784037	0.766974	0.742786	0.807366	0.754167	0.708408	0.784899	0.771898	0.695197	1	0.688287	0.723494	0.756949	0.705072	0.726221	0.704073	0.702646	0.758026	0.701148	0.797547	0.76821	0.691055	0.809605	0.709933	0.703055	0.78528	0.702955	0.795947	0.754521	0.704299	0.818016	0.755145	0.705008	0.816076	0.772666	0.687413	0.794233	0.711304	0.699033	0.702768
BB_1_forelimb	0.8208	0.781314	0.834895	0.805745	0.757707	0.793441	0.699097	0.749329	0.791994	0.708213	0.775012	0.705981	0.749477	0.744021	0.782914	0.709442	0.761765	0.76187	0.688287	1	0.833854	0.761278	0.77671	0.772041	0.810784	0.810744	0.778371	0.788999	0.689547	0.739064	0.802316	0.733438	0.851273	0.80976	0.756729	0.791869	0.720821	0.746901	0.781882	0.723853	0.771724	0.780233	0.72138	0.739178	0.797801	0.709831	0.825878	0.802169	0.813159
BB_2_forelimb	0.793944	0.815627	0.828127	0.837738	0.754143	0.840478	0.704016	0.743307	0.849662	0.72639	0.761609	0.741973	0.767783	0.740132	0.835102	0.733135	0.760851	0.797149	0.723494	0.833854	1	0.754609	0.842893	0.81048	0.80767	0.870342	0.78408	0.849568	0.729571	0.735256	0.81591	0.744534	0.845111	0.83911	0.764438	0.828122	0.719888	0.734523	0.822246	0.741597	0.768238	0.825997	0.758942	0.725727	0.819461	0.741186	0.811087	0.847965	0.800242
TB.M_1_forelimb	0.729634	0.723939	0.771386	0.747146	0.807087	0.751501	0.761045	0.804709	0.719924	0.767158	0.798692	0.749111	0.789365	0.817198	0.739344	0.780556	0.83905	0.709195	0.756949	0.761278	0.754609	1	0.750795	0.727977	0.746286	0.739246	0.814464	0.75379	0.763746	0.791773	0.727201	0.781302	0.76838	0.713982	0.822514	0.719167	0.776406	0.79608	0.717198	0.794295	0.822142	0.742037	0.795257	0.789663	0.72353	0.755176	0.726412	0.727755	0.725084
TB.M_2_forelimb	0.754321	0.76993	0.797452	0.790319	0.721857	0.798146	0.687371	0.737349	0.796154	0.703272	0.734443	0.728222	0.735682	0.730855	0.820891	0.71033	0.767564	0.770688	0.705072	0.77671	0.842893	0.750795	1	0.780701	0.75995	0.822164	0.756678	0.836078	0.70516	0.703263	0.805264	0.715062	0.787412	0.77658	0.727072	0.788702	0.709216	0.703285	0.784488	0.720382	0.773803	0.813877	0.754692	0.71657	0.811364	0.716383	0.754491	0.807489	0.759953
TB.M_3_forelimb	0.746883	0.742732	0.790691	0.755775	0.730932	0.764233	0.711353	0.733572	0.759737	0.728219	0.752522	0.668696	0.778269	0.718698	0.77384	0.746847	0.734796	0.730942	0.726221	0.772041	0.81048	0.727977	0.780701	1	0.767194	0.797219	0.783991	0.803334	0.743863	0.718185	0.759014	0.737246	0.80453	0.747404	0.732095	0.756237	0.736899	0.702628	0.726811	0.728986	0.732546	0.762802	0.766643	0.69844	0.758446	0.745507	0.780009	0.762421	0.750687
TB.LA_1_forelimb	0.766788	0.739461	0.813858	0.764781	0.740796	0.740047	0.681548	0.741806	0.76813	0.688164	0.761118	0.687019	0.732881	0.725436	0.758843	0.705639	0.746456	0.741128	0.704073	0.810784	0.80767	0.746286	0.75995	0.767194	1	0.797665	0.781862	0.769856	0.695995	0.742756	0.765611	0.712316	0.834215	0.785305	0.742508	0.774192	0.710061	0.740896	0.748573	0.719785	0.74792	0.772631	0.726337	0.726928	0.758336	0.715432	0.828205	0.776399	0.809558
TB.LA_2_forelimb	0.787799	0.791787	0.806924	0.820658	0.733997	0.801529	0.675411	0.714261	0.814317	0.688014	0.739923	0.715504	0.746952	0.70418	0.801335	0.70936	0.733095	0.790354	0.702646	0.810744	0.870342	0.739246	0.822164	0.797219	0.797665	1	0.775345	0.828587	0.719434	0.712725	0.808365	0.714008	0.819062	0.825149	0.736645	0.818026	0.707385	0.724768	0.791893	0.712604	0.734319	0.809309	0.733207	0.711195	0.795275	0.718277	0.822587	0.841322	0.816459
TB.LO_1_forelimb	0.72745	0.702205	0.788248	0.727185	0.79468	0.751871	0.755019	0.811578	0.742454	0.755699	0.807883	0.714385	0.78855	0.793284	0.742209	0.780741	0.82324	0.713955	0.758026	0.778371	0.78408	0.814464	0.756678	0.783991	0.781862	0.775345	1	0.783704	0.760045	0.811505	0.737317	0.777338	0.813038	0.735361	0.812802	0.738902	0.775816	0.791606	0.71321	0.772469	0.794652	0.73741	0.783	0.779653	0.729213	0.779439	0.780715	0.749368	0.769515
TB.LO_2_forelimb	0.770588	0.786736	0.811074	0.805987	0.740941	0.821653	0.686898	0.731488	0.805418	0.714105	0.745096	0.733388	0.746111	0.731177	0.842326	0.719746	0.756865	0.770738	0.701148	0.788999	0.849568	0.75379	0.836078	0.803334	0.769856	0.828587	0.783704	1	0.721613	0.713782	0.805492	0.714522	0.81588	0.777404	0.740125	0.801949	0.704108	0.716998	0.789955	0.725798	0.776329	0.812387	0.745963	0.710428	0.810763	0.710953	0.768825	0.80782	0.757142
TB.LO_3_forelimb	0.659992	0.673295	0.701052	0.684009	0.759664	0.711292	0.797484	0.771756	0.706942	0.804343	0.776661	0.73171	0.824006	0.763771	0.715866	0.808386	0.76539	0.692642	0.797547	0.689547	0.729571	0.763746	0.70516	0.743863	0.695995	0.719434	0.760045	0.721613	1	0.783126	0.700942	0.809927	0.70503	0.69592	0.77749	0.713172	0.795199	0.758015	0.707469	0.812319	0.755013	0.688657	0.824245	0.776454	0.701587	0.800697	0.707669	0.702731	0.698423
FDP.F_1_forelimb	0.702612	0.686586	0.737416	0.687968	0.78976	0.70364	0.767593	0.825395	0.712451	0.797064	0.814974	0.74689	0.817079	0.809162	0.693165	0.794631	0.80873	0.667233	0.76821	0.739064	0.735256	0.791773	0.703263	0.718185	0.742756	0.712725	0.811505	0.713782	0.783126	1	0.707433	0.802454	0.756788	0.714353	0.826395	0.706556	0.80572	0.795591	0.690326	0.796346	0.777102	0.687498	0.783975	0.807951	0.704291	0.769813	0.741586	0.694387	0.728642
FDP.F_2_forelimb	0.770763	0.778604	0.78882	0.795375	0.727287	0.785813	0.690925	0.711855	0.77781	0.702678	0.736453	0.715435	0.727741	0.713868	0.793978	0.684439	0.731222	0.780663	0.691055	0.802316	0.81591	0.727201	0.805264	0.759014	0.765611	0.808365	0.737317	0.805492	0.700942	0.707433	1	0.711586	0.80052	0.79758	0.728733	0.803924	0.705289	0.723317	0.793212	0.714956	0.747983	0.800763	0.733088	0.697757	0.806816	0.701427	0.763282	0.78252	0.754662
FDP.F_3_forelimb	0.683432	0.701881	0.719293	0.706578	0.773753	0.714269	0.807791	0.803526	0.720118	0.816342	0.789768	0.760848	0.829325	0.784334	0.711183	0.821748	0.796861	0.691825	0.809605	0.733438	0.744534	0.781302	0.715062	0.737246	0.712316	0.714008	0.777338	0.714522	0.809927	0.802454	0.711586	1	0.741303	0.725745	0.823185	0.731529	0.84402	0.782686	0.720231	0.836472	0.766801	0.702238	0.816519	0.783287	0.719503	0.815315	0.718741	0.712103	0.714234
FDS.F_1_forelimb	0.839236	0.79247	0.862548	0.807779	0.757437	0.786476	0.688978	0.75611	0.800537	0.698731	0.785308	0.699447	0.7597	0.744083	0.774931	0.710825	0.758673	0.755658	0.709933	0.851273	0.845111	0.76838	0.787412	0.80453	0.834215	0.819062	0.813038	0.81588	0.70503	0.756788	0.80052	0.741303	1	0.805188	0.773992	0.793016	0.715947	0.752245	0.777296	0.742969	0.775622	0.788985	0.736652	0.741866	0.795983	0.726912	0.834373	0.7976	0.817565
FDS.F_2_forelimb	0.771851	0.78082	0.789776	0.802558	0.710881	0.778585	0.685124	0.705617	0.793722	0.697121	0.724449	0.702583	0.749829	0.692075	0.770508	0.702559	0.709358	0.76847	0.703055	0.80976	0.83911	0.713982	0.77658	0.747404	0.785305	0.825149	0.735361	0.777404	0.69592	0.714353	0.79758	0.725745	0.805188	1	0.727595	0.803354	0.708752	0.710594	0.793589	0.724124	0.722884	0.78819	0.725758	0.705142	0.785888	0.713006	0.806458	0.815431	0.804503
EDC_1_forelimb	0.726176	0.70709	0.754503	0.73085	0.81721	0.733145	0.777403	0.820396	0.735089	0.786963	0.821712	0.771968	0.819723	0.814251	0.719921	0.782645	0.827118	0.707726	0.78528	0.756729	0.764438	0.822514	0.727072	0.732095	0.742508	0.736645	0.812802	0.740125	0.77749	0.826395	0.728733	0.823185	0.773992	0.727595	1	0.749137	0.8148	0.822189	0.732333	0.825517	0.792218	0.721333	0.802975	0.821598	0.713661	0.777017	0.746871	0.713601	0.757799
EDC_2_forelimb	0.764073	0.774372	0.783077	0.784438	0.730273	0.793582	0.700292	0.711695	0.788235	0.700963	0.737775	0.737418	0.739971	0.708228	0.791427	0.709759	0.738412	0.769913	0.702955	0.791869	0.828122	0.719167	0.788702	0.756237	0.774192	0.818026	0.738902	0.801949	0.713172	0.706556	0.803924	0.731529	0.793016	0.803354	0.749137	1	0.705918	0.720132	0.80106	0.725138	0.747056	0.800514	0.734023	0.719017	0.809875	0.720479	0.789153	0.795902	0.779342
EDC_3_forelimb	0.678989	0.675641	0.708663	0.702957	0.769895	0.691185	0.796298	0.802	0.704322	0.804933	0.783492	0.744942	0.816527	0.774212	0.686146	0.811669	0.783208	0.677467	0.795947	0.720821	0.719888	0.776406	0.709216	0.736899	0.710061	0.707385	0.775816	0.704108	0.795199	0.80572	0.705289	0.84402	0.715947	0.708752	0.8148	0.705918	1	0.765995	0.705514	0.823426	0.756004	0.689697	0.814731	0.77186	0.692625	0.790857	0.698096	0.689029	0.700975
EDL.F_1_forelimb	0.708466	0.688216	0.732622	0.709005	0.791796	0.711862	0.756808	0.795255	0.701551	0.761804	0.79212	0.730359	0.784571	0.779432	0.714991	0.762228	0.784431	0.688466	0.754521	0.746901	0.734523	0.79608	0.703285	0.702628	0.740896	0.724768	0.791606	0.716998	0.758015	0.795591	0.723317	0.782686	0.752245	0.710594	0.822189	0.720132	0.765995	1	0.717682	0.787896	0.76741	0.697804	0.756035	0.782148	0.699719	0.742284	0.727107	0.705112	0.72943
EDL.F_2_forelimb	0.748939	0.778708	0.781996	0.804681	0.723622	0.81781	0.700335	0.705192	0.789638	0.702412	0.723642	0.750125	0.716362	0.696413	0.780425	0.703242	0.720835	0.776368	0.704299	0.781882	0.822246	0.717198	0.784488	0.726811	0.748573	0.791893	0.71321	0.789955	0.707469	0.690326	0.793212	0.720231	0.777296	0.793589	0.732333	0.80106	0.705514	0.717682	1	0.731	0.737163	0.79757	0.731444	0.705574	0.794731	0.689864	0.750345	0.792796	0.755031
EDL.F_3_forelimb	0.701512	0.717967	0.728789	0.73966	0.785105	0.730109	0.80841	0.801546	0.722709	0.799355	0.790611	0.773642	0.829458	0.782817	0.719983	0.806898	0.795591	0.695495	0.818016	0.723853	0.741597	0.794295	0.720382	0.728986	0.719785	0.712604	0.772469	0.725798	0.812319	0.796346	0.714956	0.836472	0.742969	0.724124	0.825517	0.725138	0.823426	0.787896	0.731	1	0.77783	0.712731	0.824252	0.796316	0.709822	0.795936	0.715369	0.715356	0.70733
SSP_1_forelimb	0.745672	0.71986	0.786099	0.753527	0.803269	0.743517	0.745909	0.791402	0.745903	0.750125	0.796804	0.758393	0.77999	0.812966	0.763318	0.757532	0.822161	0.709743	0.755145	0.771724	0.768238	0.822142	0.773803	0.732546	0.74792	0.734319	0.794652	0.776329	0.755013	0.777102	0.747983	0.766801	0.775622	0.722884	0.792218	0.747056	0.756004	0.76741	0.737163	0.77783	1	0.759239	0.789882	0.782003	0.755771	0.75643	0.740703	0.738872	0.732936
SSP_2_forelimb	0.773652	0.773822	0.80527	0.800869	0.730541	0.792672	0.680939	0.716086	0.785315	0.682683	0.727168	0.717737	0.728023	0.728197	0.810471	0.684809	0.750352	0.781299	0.705008	0.780233	0.825997	0.742037	0.813877	0.762802	0.772631	0.809309	0.73741	0.812387	0.688657	0.687498	0.800763	0.702238	0.788985	0.78819	0.721333	0.800514	0.689697	0.697804	0.79757	0.712731	0.759239	1	0.748667	0.705438	0.813325	0.709736	0.756832	0.791042	0.7638
SSP_3_forelimb	0.708369	0.709894	0.748233	0.732942	0.788354	0.743931	0.809891	0.791028	0.717974	0.792528	0.780734	0.752424	0.825849	0.787895	0.753706	0.806676	0.802015	0.708338	0.816076	0.72138	0.758942	0.795257	0.754692	0.766643	0.726337	0.733207	0.783	0.745963	0.824245	0.783975	0.733088	0.816519	0.736652	0.725758	0.802975	0.734023	0.814731	0.756035	0.731444	0.824252	0.789882	0.748667	1	0.774309	0.729654	0.796766	0.721561	0.723559	0.725283
PP_1_trunk	0.706897	0.686206	0.734293	0.697746	0.797249	0.721774	0.755076	0.817436	0.716309	0.782137	0.811466	0.761994	0.809229	0.804614	0.719515	0.777881	0.807493	0.680278	0.772666	0.739178	0.725727	0.789663	0.71657	0.69844	0.726928	0.711195	0.779653	0.710428	0.776454	0.807951	0.697757	0.783287	0.741866	0.705142	0.821598	0.719017	0.77186	0.782148	0.705574	0.796316	0.782003	0.705438	0.774309	1	0.716372	0.758101	0.734813	0.708429	0.738183
PP_2_trunk	0.773518	0.782491	0.796716	0.792461	0.724608	0.809236	0.677966	0.730578	0.820232	0.716328	0.734573	0.733996	0.733367	0.722897	0.810611	0.707754	0.741746	0.779006	0.687413	0.797801	0.819461	0.72353	0.811364	0.758446	0.758336	0.795275	0.729213	0.810763	0.701587	0.704291	0.806816	0.719503	0.795983	0.785888	0.713661	0.809875	0.692625	0.699719	0.794731	0.709822	0.755771	0.813325	0.729654	0.716372	1	0.71405	0.779192	0.803612	0.760339
PP_3_trunk	0.671426	0.664054	0.720246	0.698347	0.751544	0.700007	0.781972	0.764863	0.710854	0.784932	0.758733	0.736328	0.809192	0.768542	0.716361	0.80231	0.7639	0.696604	0.794233	0.709831	0.741186	0.755176	0.716383	0.745507	0.715432	0.718277	0.779439	0.710953	0.800697	0.769813	0.701427	0.815315	0.726912	0.713006	0.777017	0.720479	0.790857	0.742284	0.689864	0.795936	0.75643	0.709736	0.796766	0.758101	0.71405	1	0.735137	0.728506	0.738056
PS_1_trunk	0.785576	0.755575	0.814091	0.782513	0.734033	0.767105	0.694157	0.721054	0.771742	0.704851	0.769212	0.701726	0.745377	0.711183	0.756074	0.71523	0.731512	0.75869	0.711304	0.825878	0.811087	0.726412	0.754491	0.780009	0.828205	0.822587	0.780715	0.768825	0.707669	0.741586	0.763282	0.718741	0.834373	0.806458	0.746871	0.789153	0.698096	0.727107	0.750345	0.715369	0.740703	0.756832	0.721561	0.734813	0.779192	0.735137	1	0.797433	0.850965
PS_2_trunk	0.75367	0.771045	0.791323	0.789665	0.719851	0.794439	0.674201	0.725082	0.806744	0.702974	0.725993	0.728722	0.735037	0.699149	0.810816	0.710306	0.72894	0.783386	0.699033	0.802169	0.847965	0.727755	0.807489	0.762421	0.776399	0.841322	0.749368	0.80782	0.702731	0.694387	0.78252	0.712103	0.7976	0.815431	0.713601	0.795902	0.689029	0.705112	0.792796	0.715356	0.738872	0.791042	0.723559	0.708429	0.803612	0.728506	0.797433	1	0.79639
LD_1_trunk	0.78072	0.748114	0.813384	0.771422	0.732322	0.756344	0.692891	0.720383	0.767453	0.688049	0.759718	0.700438	0.738416	0.716767	0.749707	0.710263	0.727518	0.743331	0.702768	0.813159	0.800242	0.725084	0.759953	0.750687	0.809558	0.816459	0.769515	0.757142	0.698423	0.728642	0.754662	0.714234	0.817565	0.804503	0.757799	0.779342	0.700975	0.72943	0.755031	0.70733	0.732936	0.7638	0.725283	0.738183	0.760339	0.738056	0.850965	0.79639	1
LD_2_trunk	0.778874	0.80709	0.813997	0.8224	0.742529	0.826869	0.694038	0.745547	0.83172	0.732043	0.762402	0.757435	0.763565	0.729234	0.828538	0.735082	0.751454	0.796767	0.709423	0.817971	0.87008	0.750465	0.831412	0.786255	0.795306	0.861954	0.760488	0.837139	0.724311	0.718972	0.820895	0.724881	0.822848	0.828013	0.731429	0.822125	0.703957	0.72235	0.815183	0.72921	0.757216	0.815588	0.744266	0.73838	0.837211	0.732274	0.809114	0.858211	0.805674
SP_1_trunk	0.664923	0.653324	0.720032	0.674647	0.77086	0.712191	0.73881	0.80003	0.720359	0.773648	0.8003	0.732453	0.783603	0.788214	0.706532	0.77407	0.788231	0.672826	0.742267	0.726834	0.723483	0.781612	0.707321	0.718372	0.72495	0.706643	0.800913	0.714592	0.767575	0.801567	0.694125	0.770642	0.723043	0.690765	0.802491	0.709155	0.769824	0.763775	0.686574	0.753396	0.752948	0.686624	0.764807	0.788783	0.696935	0.765029	0.730458	0.712267	0.731967
SP_2_trunk	0.727686	0.757962	0.766382	0.772484	0.726285	0.803731	0.684399	0.710669	0.79009	0.705372	0.706044	0.742555	0.735466	0.709346	0.81181	0.709805	0.734001	0.765982	0.702479	0.771356	0.805503	0.724415	0.790626	0.744292	0.748438	0.793728	0.731617	0.810596	0.696423	0.691052	0.779664	0.711599	0.775207	0.777968	0.710949	0.790533	0.688791	0.695646	0.77743	0.717249	0.748106	0.801725	0.738437	0.705313	0.794584	0.712932	0.759295	0.809126	0.762863
SP_3_trunk	0.679003	0.689604	0.729974	0.710818	0.775693	0.730827	0.786527	0.803067	0.72305	0.803574	0.779967	0.752294	0.821165	0.782426	0.734182	0.821401	0.802278	0.682797	0.811372	0.729762	0.742248	0.782935	0.737226	0.769864	0.713439	0.720132	0.798129	0.736023	0.811298	0.787209	0.711647	0.815365	0.733795	0.702335	0.791564	0.709708	0.81126	0.759905	0.718212	0.811	0.769588	0.726849	0.840884	0.778927	0.719387	0.787761	0.72217	0.725477	0.716646
TRC_1_trunk	0.801409	0.775685	0.839824	0.792689	0.765557	0.77927	0.698212	0.765194	0.79107	0.713698	0.786673	0.710347	0.749567	0.742261	0.783943	0.72425	0.761776	0.755341	0.708505	0.837127	0.813905	0.758692	0.776703	0.78236	0.811885	0.815217	0.792988	0.792339	0.71874	0.737122	0.766585	0.72627	0.851549	0.778792	0.760427	0.785995	0.700516	0.73606	0.772954	0.730387	0.767429	0.789973	0.733493	0.754273	0.785855	0.715878	0.827075	0.800883	0.828084
TRC_2_trunk	0.752386	0.76183	0.798006	0.786832	0.713815	0.787116	0.669382	0.705528	0.795586	0.688846	0.730317	0.711519	0.737861	0.695801	0.802542	0.711952	0.724736	0.762662	0.687647	0.80449	0.846051	0.717549	0.806773	0.785211	0.779802	0.854027	0.769624	0.818655	0.700185	0.695786	0.79183	0.697758	0.797649	0.802962	0.713253	0.806574	0.684264	0.697311	0.769028	0.693415	0.717066	0.798794	0.719725	0.695687	0.798487	0.718442	0.816843	0.84642	0.799392
RHO_1_trunk	0.799895	0.767357	0.827589	0.782886	0.747083	0.785236	0.677349	0.742377	0.786949	0.702658	0.764443	0.708353	0.747079	0.730997	0.78065	0.711964	0.730853	0.747814	0.686543	0.839656	0.813606	0.740074	0.775795	0.775156	0.795621	0.810021	0.771455	0.78961	0.700707	0.723533	0.776259	0.705266	0.844474	0.784225	0.750135	0.791074	0.6821	0.731507	0.759279	0.715832	0.752341	0.774903	0.725373	0.749869	0.778582	0.710806	0.830007	0.798539	0.82623
RHO_2_trunk	0.788462	0.793598	0.820019	0.818556	0.74341	0.841885	0.695558	0.738796	0.824867	0.713485	0.743647	0.751777	0.747076	0.721053	0.817815	0.725182	0.759144	0.799038	0.709182	0.824948	0.877727	0.753114	0.821948	0.777867	0.792055	0.848327	0.762211	0.824479	0.709552	0.713599	0.816941	0.726644	0.824212	0.816727	0.739553	0.818695	0.709599	0.719865	0.813965	0.726757	0.760898	0.826442	0.743305	0.729725	0.832669	0.719868	0.806154	0.835589	0.792888
BRA_1_trunk	0.717432	0.6976	0.761623	0.725909	0.792787	0.739883	0.756307	0.816232	0.732513	0.779776	0.811743	0.752352	0.788847	0.806613	0.722141	0.784606	0.816243	0.700884	0.756268	0.750854	0.750817	0.825873	0.731708	0.736068	0.742797	0.714714	0.804054	0.720902	0.75928	0.811913	0.712814	0.791073	0.768091	0.705634	0.828522	0.724609	0.779882	0.794184	0.722136	0.783436	0.785128	0.708155	0.790534	0.794508	0.728519	0.768938	0.737289	0.711956	0.739815
BRA_2_trunk	0.736826	0.773596	0.77828	0.774891	0.71632	0.821514	0.679654	0.724724	0.822551	0.722437	0.740482	0.739904	0.736461	0.69046	0.792495	0.696954	0.713922	0.746194	0.680135	0.77816	0.828515	0.699813	0.777759	0.754871	0.747079	0.795097	0.730624	0.802786	0.698629	0.710957	0.774821	0.707423	0.782517	0.780632	0.714419	0.783747	0.68179	0.706809	0.789661	0.704127	0.721301	0.763022	0.707525	0.711239	0.801078	0.688737	0.760971	0.790259	0.748919
BRA_3_trunk	0.690447	0.694679	0.733162	0.739572	0.781913	0.736208	0.802134	0.804299	0.736799	0.827526	0.791828	0.770837	0.846163	0.787512	0.731419	0.832753	0.791488	0.709208	0.811048	0.734743	0.760934	0.789264	0.725921	0.763939	0.726783	0.727198	0.783188	0.725287	0.819499	0.800398	0.722558	0.839646	0.734159	0.726489	0.813032	0.731071	0.826734	0.785782	0.718088	0.833252	0.774258	0.710681	0.830479	0.789794	0.729053	0.812364	0.739106	0.738089	0.733492
OEA_1_trunk	0.807624	0.784139	0.832594	0.789484	0.763755	0.791024	0.687462	0.767353	0.798722	0.715937	0.777298	0.723521	0.752286	0.749022	0.794935	0.727311	0.763098	0.751415	0.688832	0.85057	0.821823	0.762314	0.78776	0.782237	0.802752	0.808598	0.785974	0.80007	0.697871	0.739214	0.783547	0.720328	0.843094	0.78283	0.758958	0.795664	0.706788	0.734232	0.781441	0.712286	0.776499	0.785116	0.72708	0.758603	0.801958	0.712961	0.823454	0.806836	0.815767
OEA_2_trunk	0.777218	0.80188	0.811061	0.8196	0.737038	0.827847	0.681231	0.73748	0.81667	0.72118	0.751392	0.731395	0.755654	0.727263	0.819712	0.726877	0.751771	0.791377	0.696992	0.80749	0.853738	0.747203	0.824765	0.791739	0.768576	0.836994	0.757534	0.836607	0.709546	0.712874	0.793062	0.72263	0.811339	0.801397	0.735361	0.811695	0.707402	0.713445	0.806573	0.713368	0.755361	0.803044	0.743273	0.728141	0.821448	0.721485	0.798833	0.840167	0.789423
OEA_3_trunk	0.775621	0.769278	0.808971	0.789948	0.750082	0.780702	0.729899	0.753129	0.791845	0.744623	0.778656	0.722804	0.786504	0.73476	0.791532	0.756401	0.748182	0.769705	0.736978	0.800195	0.819162	0.740061	0.784895	0.814444	0.782387	0.793547	0.771346	0.80495	0.746426	0.729559	0.784446	0.762988	0.817299	0.778871	0.754716	0.788541	0.738824	0.73383	0.767967	0.757546	0.752954	0.787887	0.767877	0.734932	0.799098	0.750682	0.805567	0.791974	0.785807
TA_1_trunk	0.802842	0.778623	0.843938	0.79412	0.768082	0.795804	0.69225	0.765559	0.803787	0.719944	0.779901	0.711194	0.741652	0.75049	0.793125	0.714135	0.759181	0.749042	0.690482	0.852204	0.825946	0.751676	0.786247	0.797887	0.804068	0.814863	0.776991	0.80998	0.707435	0.750564	0.793803	0.713428	0.859849	0.773411	0.759685	0.800739	0.708249	0.741837	0.769437	0.714566	0.772968	0.778764	0.732568	0.757913	0.804172	0.711712	0.831	0.796459	0.812064
TA_2_trunk	0.779545	0.789214	0.804413	0.816421	0.735564	0.811837	0.683962	0.724069	0.814827	0.700966	0.740124	0.728371	0.747295	0.716522	0.818929	0.718726	0.748253	0.786216	0.688812	0.808344	0.858506	0.738538	0.820333	0.797477	0.785335	0.846009	0.772778	0.841128	0.696925	0.709007	0.811176	0.715975	0.817656	0.802981	0.730571	0.809989	0.697419	0.710995	0.787841	0.716323	0.750087	0.816094	0.739199	0.719135	0.827686	0.728602	0.803209	0.826945	0.792524
TA_3_trunk	0.768677	0.761955	0.812933	0.781788	0.750316	0.794631	0.730168	0.760054	0.791044	0.75177	0.770677	0.722257	0.787852	0.738506	0.796836	0.762355	0.762609	0.765555	0.745305	0.803773	0.833371	0.748283	0.805896	0.844367	0.794181	0.80772	0.776227	0.806911	0.76204	0.742569	0.788879	0.768766	0.814844	0.781901	0.745165	0.794434	0.748687	0.728395	0.772122	0.748955	0.757397	0.796476	0.779816	0.73593	0.797112	0.759477	0.80198	0.806926	0.777944
LDM_1_trunk	0.75174	0.743814	0.809823	0.753785	0.733683	0.765827	0.669215	0.74243	0.777348	0.705322	0.758499	0.694052	0.734791	0.725044	0.75748	0.713479	0.736953	0.718779	0.669521	0.818843	0.808068	0.728455	0.760215	0.783284	0.791208	0.792246	0.779625	0.782026	0.708047	0.731379	0.737191	0.704057	0.808852	0.759167	0.734835	0.755616	0.698558	0.728489	0.731461	0.693669	0.733399	0.737647	0.702235	0.728694	0.752646	0.698128	0.814791	0.774714	0.794537
LDM_2_trunk	0.6574	0.671635	0.717471	0.697162	0.768183	0.73219	0.762196	0.804944	0.737404	0.788072	0.775079	0.757155	0.807225	0.783238	0.742234	0.800048	0.790974	0.691229	0.77728	0.703445	0.757417	0.775274	0.745201	0.736652	0.710569	0.748761	0.801532	0.752741	0.790081	0.787871	0.714199	0.77322	0.709962	0.69948	0.791653	0.72248	0.769165	0.766557	0.699668	0.787241	0.75577	0.708693	0.794843	0.780558	0.714685	0.770291	0.710039	0.745416	0.704981
RA_1_trunk	0.795741	0.76435	0.831975	0.796041	0.751891	0.795061	0.689881	0.75587	0.787828	0.706582	0.768552	0.706834	0.738349	0.750138	0.785572	0.705653	0.766906	0.74678	0.703043	0.835601	0.830765	0.757466	0.78551	0.786149	0.807455	0.803933	0.770463	0.800236	0.701136	0.729389	0.775355	0.714205	0.843291	0.770913	0.757843	0.788443	0.706241	0.725785	0.768999	0.726053	0.772734	0.784331	0.732881	0.752108	0.794122	0.712146	0.816885	0.787059	0.796336
RA_2_trunk	0.777006	0.801291	0.799824	0.804814	0.731565	0.830095	0.6873	0.736583	0.803807	0.706046	0.75399	0.736761	0.757348	0.734125	0.803909	0.712877	0.767188	0.781196	0.701621	0.815294	0.847255	0.751354	0.821594	0.7754	0.775872	0.819783	0.763017	0.820946	0.709142	0.728707	0.80369	0.731667	0.81982	0.804139	0.737394	0.819565	0.70286	0.713825	0.794186	0.731474	0.77457	0.812687	0.750271	0.732295	0.832571	0.723115	0.787109	0.811215	0.780199
RA_3_trunk	0.716025	0.737241	0.770774	0.752375	0.780387	0.766922	0.780099	0.797468	0.761621	0.786411	0.780533	0.754067	0.809656	0.777186	0.770186	0.797802	0.799543	0.720453	0.774092	0.765324	0.787017	0.782029	0.763851	0.789099	0.745156	0.754724	0.796229	0.779803	0.795451	0.770127	0.759292	0.80786	0.768686	0.728299	0.79118	0.766699	0.787097	0.761486	0.745941	0.805261	0.784594	0.756946	0.806496	0.768591	0.766401	0.792289	0.738753	0.756256	0.731756
RF_1_hindlimb	0.631805	0.629087	0.685146	0.644595	0.735558	0.678169	0.729103	0.768374	0.655434	0.730851	0.74181	0.71218	0.74914	0.744906	0.662564	0.748168	0.759041	0.645076	0.736268	0.687645	0.690973	0.748293	0.661743	0.669296	0.693684	0.67507	0.755818	0.671559	0.723957	0.767352	0.662779	0.733352	0.687388	0.665994	0.763097	0.671458	0.735714	0.746372	0.653754	0.750365	0.732059	0.654878	0.742083	0.739275	0.651007	0.723141	0.697305	0.65856	0.676218
RF_2_hindlimb	0.729364	0.746848	0.756577	0.760187	0.734408	0.777003	0.712133	0.725249	0.752767	0.694577	0.720235	0.744822	0.740188	0.727163	0.782892	0.717599	0.743303	0.756123	0.715635	0.746822	0.799522	0.738823	0.780545	0.729587	0.732359	0.77687	0.733992	0.769696	0.712976	0.702798	0.777129	0.738475	0.748392	0.770786	0.734709	0.788344	0.710108	0.708789	0.770063	0.735073	0.748543	0.79136	0.754592	0.719013	0.772462	0.732919	0.731724	0.784293	0.743796
RF_3_hindlimb	0.672882	0.679013	0.725795	0.701103	0.744655	0.71961	0.745661	0.762581	0.723514	0.7613	0.748401	0.712122	0.792532	0.751253	0.722239	0.787988	0.758775	0.673659	0.747952	0.714973	0.755789	0.74727	0.731732	0.771913	0.736996	0.735807	0.793318	0.744263	0.773311	0.757368	0.703669	0.782132	0.743436	0.714446	0.761223	0.717788	0.757345	0.753304	0.691813	0.764688	0.743223	0.706163	0.771937	0.728386	0.703685	0.786203	0.741219	0.730676	0.714665
SAR_1_hindlimb	0.681506	0.672181	0.724044	0.673702	0.771319	0.70559	0.745489	0.791077	0.698636	0.751929	0.780069	0.75019	0.774628	0.768915	0.703044	0.762254	0.779959	0.666742	0.758802	0.728578	0.712986	0.75641	0.693391	0.689649	0.707376	0.69182	0.764533	0.685199	0.754748	0.782349	0.696876	0.774347	0.714083	0.689596	0.778836	0.712546	0.762444	0.754432	0.695865	0.766947	0.7622	0.691893	0.751649	0.789836	0.704512	0.743629	0.714614	0.700178	0.706936
SAR_2_hindlimb	0.741334	0.760076	0.778959	0.772531	0.718477	0.79492	0.691543	0.718471	0.803778	0.70154	0.736388	0.730475	0.735505	0.711356	0.787034	0.708741	0.730597	0.777185	0.687702	0.782456	0.836224	0.726976	0.795935	0.753459	0.763614	0.806731	0.74874	0.792842	0.707094	0.714802	0.792772	0.721828	0.790396	0.790912	0.724045	0.800096	0.700868	0.700868	0.787728	0.713523	0.73134	0.785353	0.721827	0.703995	0.785567	0.707603	0.772353	0.800183	0.762281
SAR_3_hindlimb	0.6786	0.689946	0.726412	0.70757	0.775151	0.714811	0.804731	0.808491	0.724684	0.814577	0.778089	0.769837	0.826124	0.782327	0.712554	0.832344	0.803103	0.691865	0.800793	0.722239	0.742343	0.787815	0.722114	0.743937	0.72012	0.705122	0.779032	0.715795	0.805394	0.792176	0.705557	0.838922	0.726482	0.714568	0.79996	0.727689	0.829776	0.770657	0.714103	0.824579	0.770767	0.698834	0.816166	0.787699	0.709487	0.805434	0.71782	0.717764	0.704767
TIC_1_hindlimb	0.718405	0.70348	0.744078	0.721883	0.801508	0.733921	0.785797	0.815261	0.733278	0.785981	0.815142	0.779655	0.819872	0.811525	0.725487	0.80365	0.809874	0.71036	0.792605	0.7596	0.750944	0.812736	0.729845	0.718152	0.741419	0.730959	0.812631	0.731412	0.794293	0.823714	0.724563	0.809108	0.764547	0.728313	0.844513	0.749065	0.801408	0.810664	0.725508	0.817814	0.79866	0.717753	0.793503	0.817472	0.718721	0.789683	0.752707	0.712507	0.737304
TIC_2_hindlimb	0.672477	0.693784	0.704043	0.718014	0.755745	0.739315	0.774232	0.773715	0.746825	0.783439	0.755758	0.782455	0.793499	0.770967	0.725735	0.781462	0.775618	0.718678	0.773402	0.708398	0.759648	0.770856	0.726848	0.683193	0.703931	0.732075	0.749977	0.724663	0.780842	0.773024	0.710757	0.792644	0.713311	0.731927	0.790984	0.742962	0.783933	0.781794	0.725412	0.790312	0.751688	0.709909	0.771439	0.76526	0.725544	0.777182	0.706046	0.72359	0.693433
TIC_3_hindlimb	0.667482	0.687316	0.690978	0.683687	0.7465	0.711088	0.756735	0.762994	0.70576	0.788601	0.743011	0.756712	0.808067	0.758837	0.697213	0.792745	0.751651	0.668678	0.771787	0.687713	0.706147	0.741416	0.693012	0.705208	0.677435	0.660342	0.720821	0.687146	0.786084	0.758657	0.686079	0.798381	0.695145	0.680472	0.782464	0.714641	0.777852	0.736772	0.704111	0.805505	0.749825	0.677421	0.789202	0.76766	0.698599	0.758192	0.680841	0.683627	0.675475
SOL_1_hindlimb	0.826183	0.793602	0.844554	0.80059	0.750831	0.791901	0.670375	0.745072	0.77666	0.702469	0.756422	0.703674	0.748341	0.730878	0.780469	0.709882	0.741284	0.75718	0.686737	0.848963	0.830495	0.751628	0.780013	0.782244	0.816884	0.82437	0.770945	0.808474	0.704742	0.733428	0.78923	0.712805	0.85146	0.809391	0.757063	0.803744	0.706704	0.735258	0.774927	0.717729	0.759331	0.772915	0.71587	0.725384	0.777818	0.706715	0.830277	0.801291	0.821841
SOL_2_hindlimb	0.782018	0.804804	0.817845	0.824767	0.723726	0.840889	0.685024	0.71848	0.824006	0.719499	0.730516	0.748159	0.744481	0.717714	0.805427	0.715186	0.737366	0.774913	0.689001	0.809378	0.862487	0.726504	0.810089	0.779772	0.776105	0.826006	0.740457	0.822079	0.703391	0.701185	0.801741	0.729861	0.81708	0.804086	0.736513	0.817738	0.70978	0.718641	0.818082	0.715341	0.742373	0.798772	0.744613	0.701478	0.815926	0.710369	0.784598	0.801389	0.769298
SOL_3_hindlimb	0.808232	0.781548	0.837006	0.798534	0.749497	0.775009	0.694836	0.749778	0.787166	0.705939	0.785523	0.705289	0.749473	0.736575	0.773086	0.713416	0.746834	0.760717	0.709337	0.836546	0.816611	0.753222	0.786259	0.77208	0.812507	0.808041	0.786575	0.806134	0.710602	0.752449	0.777632	0.733467	0.846538	0.802573	0.764037	0.795325	0.712733	0.752072	0.774045	0.735651	0.768161	0.77835	0.724007	0.748157	0.780575	0.725939	0.822842	0.798195	0.826252
VL_1_hindlimb	0.65112	0.659478	0.702689	0.665179	0.758432	0.688331	0.741999	0.785302	0.687593	0.745616	0.768258	0.73359	0.756571	0.788824	0.691846	0.764942	0.772985	0.652874	0.740666	0.709368	0.713649	0.779142	0.685073	0.691834	0.705039	0.680265	0.770094	0.698396	0.751269	0.782544	0.675133	0.756332	0.703547	0.659567	0.787451	0.688432	0.739181	0.76259	0.670596	0.756555	0.753507	0.664459	0.763239	0.755757	0.662061	0.734532	0.699729	0.681526	0.687645
VL_2_hindlimb	0.756749	0.779149	0.796866	0.779052	0.733062	0.804113	0.690618	0.732054	0.795156	0.705969	0.733351	0.721921	0.74157	0.711884	0.808145	0.72384	0.750321	0.774905	0.696292	0.777255	0.850299	0.737528	0.821508	0.784731	0.771335	0.831435	0.77805	0.834347	0.723659	0.723801	0.806596	0.718424	0.797037	0.800241	0.731458	0.813745	0.698286	0.715679	0.79643	0.715477	0.752751	0.803247	0.73892	0.704504	0.808787	0.727023	0.78115	0.820052	0.770333
VL_3_hindlimb	0.641876	0.648176	0.681815	0.661454	0.737499	0.685095	0.776765	0.766421	0.689291	0.756988	0.742868	0.715936	0.798873	0.756978	0.694013	0.786118	0.747735	0.64912	0.773622	0.674563	0.71071	0.743412	0.688366	0.740546	0.696956	0.685432	0.777747	0.700117	0.786059	0.758032	0.663128	0.789181	0.69195	0.654188	0.761069	0.690753	0.773603	0.734665	0.654796	0.778171	0.734196	0.662331	0.783452	0.726977	0.67501	0.782646	0.68321	0.690041	0.672272
GAS.L_1_hindlimb	0.801312	0.781278	0.847346	0.797425	0.756859	0.791847	0.698992	0.761485	0.786837	0.708957	0.773547	0.707198	0.75406	0.75573	0.790604	0.715336	0.767017	0.756011	0.720235	0.837775	0.840983	0.764839	0.789814	0.80138	0.833743	0.830905	0.803439	0.817813	0.707528	0.744119	0.792213	0.723758	0.851426	0.805853	0.768792	0.814065	0.722733	0.745645	0.764344	0.735685	0.773288	0.797253	0.729606	0.739981	0.784748	0.730477	0.847152	0.806215	0.824056
GAS.L_2_hindlimb	0.771643	0.781626	0.810479	0.805275	0.72651	0.797245	0.691843	0.725088	0.790776	0.701299	0.739244	0.72508	0.748839	0.720592	0.809201	0.707287	0.745789	0.78427	0.696869	0.805137	0.849387	0.747941	0.821359	0.79119	0.784484	0.843961	0.777186	0.832907	0.712367	0.695343	0.812556	0.718139	0.820528	0.806592	0.725629	0.820993	0.702985	0.710628	0.793683	0.709479	0.748986	0.815775	0.746637	0.707872	0.809662	0.734574	0.78745	0.826291	0.764863
GAS.L_3_hindlimb	0.765983	0.729428	0.783985	0.765054	0.709058	0.721392	0.692233	0.692902	0.73877	0.685631	0.729112	0.679367	0.750503	0.698324	0.724857	0.699752	0.693781	0.744945	0.722834	0.772128	0.792956	0.707615	0.75372	0.779541	0.792139	0.800718	0.745863	0.754892	0.721946	0.701993	0.76875	0.729546	0.798397	0.786625	0.722376	0.776388	0.720458	0.689671	0.747851	0.725704	0.73291	0.788582	0.753093	0.698358	0.745109	0.749491	0.80582	0.767528	0.796238
GRA_1_hindlimb	0.69396	0.678441	0.730614	0.690885	0.774035	0.700584	0.730598	0.798439	0.715457	0.751397	0.781164	0.719825	0.765532	0.787643	0.710695	0.756295	0.774549	0.691416	0.733952	0.745956	0.715146	0.780651	0.703833	0.698125	0.738537	0.713887	0.77802	0.695472	0.746221	0.790054	0.701942	0.778087	0.728905	0.714074	0.780923	0.71872	0.756894	0.782791	0.703552	0.772698	0.783917	0.690588	0.757405	0.787515	0.718676	0.754267	0.745978	0.723593	0.740643
GRA_2_hindlimb	0.680051	0.700285	0.711286	0.714215	0.76711	0.748854	0.775898	0.77439	0.747636	0.772778	0.766319	0.776358	0.800218	0.771894	0.7467	0.785447	0.793147	0.71936	0.762535	0.719727	0.770135	0.768485	0.754177	0.71641	0.714178	0.75075	0.779063	0.755002	0.786148	0.778729	0.728904	0.781989	0.731099	0.725531	0.785555	0.745741	0.763831	0.756235	0.730223	0.78469	0.763641	0.72726	0.786704	0.77292	0.735608	0.783532	0.720094	0.750925	0.722614
GRA_3_hindlimb	0.6905	0.691756	0.719996	0.708584	0.746297	0.727375	0.779038	0.764065	0.726043	0.778531	0.768555	0.719185	0.806852	0.75334	0.727086	0.794318	0.748192	0.704192	0.787069	0.728998	0.756776	0.746251	0.717016	0.756591	0.720342	0.737656	0.769675	0.727563	0.790611	0.76882	0.709234	0.80167	0.742485	0.736162	0.771855	0.745561	0.778948	0.748511	0.719358	0.798319	0.748597	0.711681	0.790336	0.755877	0.713116	0.796773	0.748174	0.739715	0.72472
ST_1_hindlimb	0.809363	0.779657	0.849966	0.79728	0.762379	0.796132	0.689004	0.77297	0.797378	0.721524	0.791125	0.707168	0.745399	0.763587	0.800156	0.72377	0.76795	0.752941	0.705248	0.848782	0.845731	0.764724	0.797774	0.799429	0.819553	0.818312	0.803762	0.819736	0.720236	0.754207	0.787492	0.737884	0.865989	0.801554	0.779102	0.801487	0.712447	0.742437	0.787108	0.72657	0.77729	0.7861	0.746461	0.759119	0.796389	0.726632	0.82533	0.809567	0.819815
ST_2_hindlimb	0.771702	0.797384	0.807722	0.804441	0.737342	0.832674	0.690792	0.741127	0.826537	0.734559	0.75784	0.765072	0.755783	0.735353	0.825942	0.721754	0.752888	0.77475	0.701252	0.810342	0.861722	0.732554	0.826821	0.791543	0.766205	0.834263	0.762681	0.840438	0.728997	0.712519	0.808065	0.727251	0.810455	0.797172	0.746772	0.824498	0.706728	0.716074	0.814297	0.724094	0.751173	0.806641	0.741666	0.73105	0.826967	0.716822	0.788285	0.831041	0.77292
ST_3_hindlimb	0.778235	0.755501	0.80986	0.78706	0.734117	0.753554	0.70293	0.71919	0.758067	0.708316	0.743157	0.674432	0.766803	0.706575	0.755229	0.733845	0.732672	0.735742	0.710077	0.804323	0.821961	0.734997	0.779324	0.815019	0.791912	0.814077	0.784111	0.787799	0.71461	0.722243	0.768127	0.735041	0.825507	0.78768	0.734077	0.769839	0.729578	0.707591	0.761381	0.72471	0.739511	0.78392	0.752844	0.702162	0.760823	0.747569	0.807537	0.792739	0.789952
PM_1_hindlimb	0.789305	0.770719	0.829106	0.776096	0.746339	0.787521	0.681285	0.768929	0.79043	0.710573	0.76674	0.709619	0.741073	0.736188	0.777459	0.715269	0.75143	0.743216	0.688292	0.84239	0.834107	0.757281	0.781192	0.77516	0.804974	0.793518	0.783828	0.787538	0.697563	0.73992	0.771463	0.722821	0.840225	0.763819	0.754545	0.773644	0.702513	0.734711	0.767047	0.716088	0.762038	0.770254	0.716768	0.742874	0.787948	0.70645	0.811178	0.786686	0.800203
PM_2_hindlimb	0.787226	0.806189	0.825949	0.837637	0.758246	0.841345	0.707273	0.756262	0.837135	0.729178	0.759881	0.758202	0.771819	0.742392	0.829288	0.74534	0.766661	0.796234	0.717655	0.826415	0.881478	0.771116	0.845421	0.818526	0.791778	0.860307	0.789366	0.858919	0.728829	0.735734	0.812952	0.73929	0.829075	0.812013	0.764869	0.818309	0.727812	0.739239	0.808913	0.737712	0.775528	0.815921	0.757763	0.736169	0.822074	0.731723	0.805036	0.842341	0.788998
PM_3_hindlimb	0.782191	0.778574	0.815888	0.797347	0.751221	0.7921	0.721313	0.747337	0.790447	0.742975	0.757768	0.720234	0.781252	0.741022	0.779416	0.769092	0.756016	0.755965	0.728306	0.809011	0.840018	0.752389	0.805008	0.830852	0.794604	0.823859	0.785517	0.7999	0.750375	0.738596	0.777389	0.763112	0.819564	0.787135	0.744907	0.790325	0.75271	0.731675	0.771884	0.751007	0.766511	0.784046	0.773426	0.724178	0.781611	0.757049	0.793651	0.795429	0.778377
TFL_1_hindlimb	0.677625	0.669122	0.72001	0.674873	0.774449	0.721601	0.744899	0.81458	0.716908	0.792786	0.80149	0.739753	0.804682	0.806975	0.709983	0.775759	0.796441	0.670741	0.769505	0.733323	0.724943	0.788143	0.705003	0.705665	0.714217	0.694345	0.799186	0.700767	0.777455	0.820686	0.698184	0.791039	0.734094	0.68758	0.81165	0.707434	0.773872	0.786209	0.694969	0.780889	0.767793	0.68161	0.770261	0.823002	0.70519	0.761084	0.726494	0.69989	0.71243
TFL_2_hindlimb	0.75078	0.779154	0.786063	0.792829	0.733008	0.819656	0.698905	0.739659	0.830915	0.736111	0.748086	0.754653	0.757392	0.712779	0.812797	0.726423	0.732976	0.775399	0.707924	0.798784	0.848174	0.722793	0.804804	0.78315	0.763703	0.809442	0.744087	0.810858	0.71672	0.713418	0.789949	0.726305	0.798673	0.78397	0.74181	0.80767	0.713282	0.73375	0.78862	0.727701	0.741096	0.773406	0.725581	0.72648	0.807762	0.707924	0.781408	0.803852	0.767189
TFL_3_hindlimb	0.669165	0.678601	0.704087	0.701008	0.756848	0.72248	0.804083	0.798919	0.722883	0.813237	0.771356	0.751618	0.834172	0.767201	0.714053	0.833888	0.777466	0.688009	0.791372	0.715215	0.734529	0.762865	0.708953	0.748022	0.707639	0.706019	0.779421	0.720286	0.807911	0.798055	0.682642	0.829457	0.716352	0.697783	0.791681	0.711569	0.806655	0.766843	0.688776	0.807673	0.735908	0.686244	0.796402	0.773687	0.701547	0.808989	0.721781	0.707013	0.707081
BF_1_hindlimb	0.68204	0.665619	0.72478	0.689908	0.794656	0.726548	0.752589	0.79971	0.699737	0.776141	0.788456	0.743567	0.790219	0.788107	0.722079	0.767075	0.81432	0.68313	0.759864	0.722567	0.719692	0.799076	0.732758	0.714317	0.718374	0.700255	0.793409	0.726475	0.776042	0.795889	0.708221	0.764277	0.724964	0.685434	0.802	0.709784	0.76219	0.767449	0.701074	0.78798	0.799931	0.703584	0.786054	0.799222	0.706794	0.747968	0.71769	0.708749	0.702643
BF_2_hindlimb	0.728625	0.750398	0.748408	0.757384	0.707982	0.790135	0.658827	0.688317	0.763116	0.680872	0.701352	0.71359	0.703628	0.693303	0.780973	0.682097	0.707148	0.757083	0.677717	0.744115	0.789396	0.705485	0.785385	0.727869	0.727896	0.776711	0.711112	0.802595	0.69244	0.662695	0.776324	0.694007	0.743466	0.763322	0.696859	0.786239	0.672123	0.686641	0.771881	0.693916	0.729391	0.785041	0.719107	0.690693	0.788002	0.689201	0.737496	0.792058	0.736027
BF_3_hindlimb	0.686772	0.684925	0.728027	0.703307	0.777834	0.717058	0.782456	0.783881	0.717102	0.78943	0.772495	0.758638	0.80911	0.782224	0.722111	0.807239	0.795869	0.698136	0.793389	0.724422	0.744686	0.776933	0.732351	0.748115	0.717862	0.725855	0.771825	0.723854	0.804882	0.768761	0.711494	0.813597	0.720406	0.695614	0.796013	0.722867	0.791868	0.754647	0.700678	0.803142	0.771025	0.729542	0.831589	0.772759	0.715986	0.809464	0.718318	0.71881	0.72149
SM_1_hindlimb	0.770943	0.755712	0.823209	0.767876	0.746696	0.765932	0.69066	0.747198	0.785366	0.709445	0.767027	0.695032	0.742317	0.733079	0.775367	0.727769	0.740756	0.739574	0.684957	0.82084	0.81845	0.746064	0.780245	0.793295	0.809524	0.812741	0.802082	0.78926	0.712753	0.735437	0.766316	0.718737	0.830423	0.778101	0.749453	0.786976	0.700541	0.740164	0.751242	0.706553	0.748407	0.754434	0.716984	0.722878	0.778766	0.722231	0.833897	0.791339	0.804317
SM_2_hindlimb	0.779817	0.799847	0.805857	0.806267	0.731168	0.829483	0.693511	0.731408	0.820603	0.706459	0.727742	0.742155	0.745564	0.716158	0.805482	0.718269	0.747794	0.792571	0.692724	0.81412	0.863539	0.736618	0.827723	0.778559	0.774441	0.837113	0.750467	0.815272	0.708644	0.715969	0.808417	0.724251	0.811394	0.81802	0.735321	0.820067	0.706985	0.707096	0.818169	0.72177	0.741446	0.803885	0.743321	0.718446	0.811777	0.713022	0.787007	0.821747	0.779439
SM_3_hindlimb	0.748737	0.750031	0.789355	0.756438	0.719929	0.758477	0.703588	0.728538	0.771151	0.721283	0.742779	0.692989	0.77054	0.713784	0.764465	0.74158	0.719637	0.72117	0.706836	0.785055	0.810977	0.718019	0.783248	0.834736	0.777697	0.809094	0.788569	0.779206	0.738677	0.714279	0.749826	0.741079	0.798833	0.773526	0.728656	0.768967	0.725635	0.709562	0.746115	0.727728	0.734583	0.754641	0.75691	0.707466	0.752878	0.746582	0.798588	0.785905	0.777401
ADD_1_hindlimb	0.703837	0.68425	0.734281	0.702217	0.781373	0.710149	0.762736	0.797717	0.708946	0.749611	0.778876	0.74063	0.780643	0.792331	0.715278	0.769869	0.781071	0.693033	0.764845	0.720183	0.721391	0.787265	0.703718	0.702088	0.723039	0.709479	0.771357	0.714766	0.773877	0.792545	0.705024	0.785939	0.735187	0.703889	0.80641	0.72131	0.776555	0.773351	0.700745	0.803855	0.787113	0.725448	0.789743	0.776945	0.712035	0.780771	0.739759	0.710102	0.733274
ADD_2_hindlimb	0.666319	0.67356	0.704029	0.701996	0.743197	0.738991	0.770829	0.777768	0.733514	0.774372	0.743043	0.765134	0.78281	0.763808	0.744957	0.77603	0.77746	0.719503	0.763706	0.692299	0.752973	0.767253	0.733199	0.697761	0.694705	0.733549	0.76458	0.743995	0.782938	0.766109	0.72048	0.781447	0.693074	0.72088	0.775268	0.723832	0.75972	0.75545	0.717786	0.779622	0.752258	0.722651	0.78437	0.760373	0.726732	0.782278	0.703222	0.732776	0.700299
ADD_3_hindlimb	0.658731	0.669123	0.70925	0.690088	0.748764	0.712037	0.772327	0.762805	0.706553	0.775016	0.747135	0.726879	0.805713	0.757983	0.706853	0.800368	0.761908	0.685616	0.79107	0.694115	0.722704	0.755889	0.707351	0.754721	0.702619	0.7185	0.782822	0.713544	0.796274	0.771386	0.697258	0.809459	0.7128	0.705111	0.763436	0.716979	0.783816	0.748676	0.68714	0.786445	0.73593	0.695375	0.798431	0.749451	0.703224	0.805347	0.712695	0.712498	0.700818
GM_1_hindlimb	0.790887	0.767853	0.838124	0.77903	0.750224	0.777426	0.693035	0.759257	0.783844	0.711125	0.780369	0.704512	0.748966	0.739516	0.787393	0.719907	0.755125	0.738735	0.698274	0.822522	0.822303	0.75857	0.794433	0.794658	0.833146	0.823654	0.801728	0.794567	0.718111	0.745942	0.778938	0.72275	0.848153	0.782354	0.756873	0.787216	0.7061	0.732685	0.767753	0.715308	0.764418	0.765808	0.731823	0.740064	0.786009	0.717582	0.841387	0.794055	0.816834
GM_2_hindlimb	0.756332	0.791368	0.793015	0.793102	0.7358	0.804317	0.674956	0.751195	0.820305	0.727691	0.753604	0.72923	0.758248	0.714809	0.814418	0.724888	0.746464	0.778346	0.702433	0.79416	0.85369	0.732338	0.82037	0.792583	0.77531	0.838688	0.759559	0.825473	0.726696	0.722685	0.794024	0.728986	0.797273	0.791673	0.746644	0.810795	0.70469	0.714463	0.787161	0.716646	0.728526	0.794333	0.741179	0.720943	0.808026	0.719465	0.789736	0.827778	0.781066
GM_3_hindlimb	0.744775	0.745549	0.788685	0.758095	0.736015	0.762578	0.716376	0.727598	0.766694	0.728499	0.745044	0.698495	0.757155	0.720572	0.776069	0.751855	0.73997	0.745928	0.730328	0.790229	0.820337	0.732381	0.789465	0.829148	0.783001	0.818274	0.779352	0.784087	0.745654	0.72405	0.786712	0.749124	0.800385	0.778069	0.735876	0.775632	0.739055	0.719275	0.751665	0.73555	0.741042	0.779557	0.783297	0.709667	0.776533	0.766482	0.796865	0.796005	0.770497
EDL.H_1_hindlimb	0.778152	0.739621	0.81777	0.773828	0.76328	0.762144	0.695538	0.760848	0.782805	0.70695	0.77823	0.694019	0.748338	0.743674	0.770312	0.721119	0.766482	0.732253	0.698654	0.832942	0.822877	0.74956	0.785333	0.800106	0.813769	0.805752	0.81414	0.806742	0.706044	0.757441	0.77569	0.73321	0.849394	0.763948	0.785123	0.783129	0.724461	0.755475	0.769944	0.728142	0.764493	0.768066	0.72641	0.746571	0.764004	0.725017	0.800108	0.776405	0.779918
EDL.H_2_hindlimb	0.640064	0.666704	0.667207	0.678069	0.743574	0.721484	0.765528	0.759937	0.715281	0.764797	0.7452	0.770826	0.77142	0.760672	0.700622	0.77368	0.755444	0.699359	0.762191	0.674513	0.72855	0.747475	0.707418	0.664462	0.675408	0.685579	0.727376	0.694434	0.775525	0.754525	0.690943	0.793077	0.692653	0.69389	0.781459	0.715123	0.764402	0.746035	0.719556	0.782711	0.738148	0.675332	0.765924	0.763939	0.691753	0.754217	0.683192	0.693703	0.674831
EDL.H_3_hindlimb	0.670068	0.673662	0.703622	0.679395	0.761448	0.70484	0.779055	0.765974	0.691038	0.773458	0.752375	0.746529	0.794533	0.747302	0.715504	0.788296	0.760474	0.669619	0.761067	0.702317	0.727524	0.755856	0.697098	0.720159	0.706163	0.687063	0.750242	0.701801	0.779632	0.763268	0.706684	0.799253	0.715829	0.70214	0.786642	0.711658	0.790728	0.760017	0.698271	0.795087	0.74427	0.702555	0.79705	0.755172	0.685419	0.767865	0.698938	0.694983	0.690282
FDS.H_1_hindlimb	0.686679	0.666569	0.713719	0.679645	0.783588	0.708294	0.76329	0.806023	0.708237	0.771141	0.781889	0.736418	0.788058	0.807584	0.71685	0.77587	0.811918	0.662968	0.753869	0.726788	0.719118	0.804007	0.711237	0.670684	0.704361	0.686651	0.784856	0.698856	0.762483	0.798305	0.700437	0.784473	0.719296	0.683775	0.815057	0.7095	0.787688	0.780759	0.687782	0.789939	0.793859	0.693363	0.784641	0.808986	0.696024	0.742854	0.693137	0.684753	0.699941
FDS.H_2_hindlimb	0.679323	0.699702	0.711828	0.701236	0.766755	0.740135	0.749956	0.774356	0.722938	0.755574	0.750425	0.777427	0.781194	0.764396	0.744425	0.756127	0.780767	0.698248	0.743097	0.713678	0.751134	0.764678	0.731032	0.695744	0.675	0.725568	0.750587	0.736065	0.778263	0.765194	0.746338	0.769366	0.710782	0.715149	0.790454	0.747595	0.763086	0.753301	0.736157	0.788406	0.755986	0.732898	0.792099	0.776504	0.735117	0.748603	0.690549	0.726273	0.687835
FDS.H_3_hindlimb	0.69531	0.702692	0.738764	0.728238	0.784276	0.733877	0.793424	0.785237	0.724347	0.79004	0.778903	0.743761	0.814158	0.774877	0.737622	0.818233	0.78481	0.698178	0.792138	0.733591	0.75779	0.78925	0.722073	0.763249	0.742224	0.729956	0.809921	0.744411	0.797417	0.785017	0.714991	0.81917	0.761456	0.727859	0.816668	0.734038	0.813751	0.785121	0.725586	0.810978	0.765853	0.718689	0.808091	0.762973	0.715985	0.799205	0.732646	0.726384	0.723028
GAS.M_1_hindlimb	0.694399	0.672874	0.728302	0.721724	0.75767	0.713615	0.705233	0.720261	0.702806	0.698969	0.740912	0.72374	0.727596	0.746608	0.692162	0.712154	0.75227	0.69877	0.72843	0.724147	0.716697	0.75434	0.68306	0.678901	0.722153	0.695172	0.724257	0.700067	0.700061	0.728007	0.706847	0.741157	0.732294	0.705007	0.765729	0.734303	0.715253	0.732913	0.709837	0.743538	0.760467	0.71846	0.722393	0.73297	0.686933	0.734281	0.722988	0.69834	0.708533
GAS.M_2_hindlimb	0.662854	0.694567	0.686231	0.692602	0.748475	0.728215	0.754807	0.759236	0.706605	0.762896	0.736455	0.772168	0.780888	0.766831	0.732353	0.75189	0.785524	0.688625	0.749267	0.685504	0.725849	0.779677	0.719213	0.674024	0.665332	0.689492	0.727865	0.719193	0.768502	0.744657	0.72102	0.764498	0.692354	0.689418	0.780026	0.732722	0.752609	0.741226	0.705764	0.792227	0.760856	0.722822	0.774011	0.767399	0.725891	0.759055	0.668975	0.699127	0.661503
GAS.M_3_hindlimb	0.644751	0.664073	0.67537	0.66018	0.737792	0.692177	0.757316	0.742201	0.68322	0.773456	0.719199	0.747466	0.775771	0.751428	0.685917	0.761404	0.754925	0.664474	0.772231	0.66887	0.688196	0.735742	0.681238	0.668948	0.647924	0.662585	0.708813	0.674929	0.776239	0.741265	0.676376	0.805622	0.676768	0.661775	0.765265	0.699532	0.78002	0.71815	0.67593	0.79223	0.738633	0.680698	0.794631	0.745191	0.682906	0.770459	0.656989	0.661363	0.646608
VI_1_hindlimb	0.687324	0.66419	0.712541	0.689845	0.762512	0.689359	0.757896	0.791986	0.686207	0.74534	0.764086	0.731473	0.76187	0.776216	0.700469	0.752823	0.795834	0.681451	0.753046	0.715888	0.713248	0.778497	0.70046	0.693381	0.728621	0.689589	0.760967	0.695757	0.755388	0.765243	0.677163	0.771489	0.722402	0.689806	0.789435	0.710757	0.758754	0.748566	0.686508	0.771999	0.78264	0.710666	0.768123	0.775239	0.683976	0.748727	0.695054	0.697035	0.700038
VI_2_hindlimb	0.689825	0.71028	0.720709	0.734988	0.752374	0.759467	0.75111	0.769166	0.755837	0.747156	0.763429	0.779119	0.773411	0.770527	0.761315	0.775637	0.773019	0.73565	0.762167	0.726496	0.777659	0.767958	0.762447	0.718443	0.719305	0.762281	0.763974	0.752767	0.763496	0.762019	0.752977	0.785029	0.728109	0.733716	0.784733	0.76219	0.764385	0.759538	0.750092	0.771626	0.768189	0.750157	0.785662	0.762272	0.741627	0.768301	0.713103	0.750607	0.713796
VI_3_hindlimb	0.711228	0.712365	0.740526	0.725461	0.76941	0.735667	0.76359	0.78054	0.714696	0.770941	0.761265	0.758657	0.788206	0.78633	0.735791	0.7784	0.795383	0.693484	0.784931	0.713435	0.730557	0.790794	0.731448	0.726919	0.690464	0.694658	0.750786	0.730386	0.785643	0.750606	0.708093	0.798546	0.71794	0.691245	0.781239	0.728906	0.777	0.729951	0.731298	0.794968	0.783249	0.755383	0.825459	0.775673	0.739162	0.778489	0.690135	0.704412	0.691116
VM_1_hindlimb	0.693969	0.674246	0.723033	0.688737	0.787424	0.71388	0.781442	0.802707	0.71576	0.777958	0.773082	0.753945	0.790888	0.785645	0.715801	0.786841	0.799046	0.687828	0.765903	0.720945	0.726277	0.795224	0.698971	0.713389	0.719551	0.70415	0.792292	0.71206	0.773019	0.812831	0.703181	0.78844	0.726874	0.708084	0.804314	0.712408	0.776843	0.783264	0.690859	0.78398	0.773387	0.686491	0.789777	0.786041	0.685281	0.762074	0.72022	0.705499	0.706975
VM_2_hindlimb	0.658523	0.684748	0.678472	0.687567	0.751675	0.731449	0.754762	0.763433	0.696351	0.741692	0.729457	0.766746	0.756952	0.774465	0.726743	0.757332	0.783441	0.699584	0.748701	0.682832	0.717935	0.774715	0.719364	0.65958	0.665474	0.698647	0.725301	0.714355	0.755108	0.735898	0.712322	0.756901	0.671732	0.685933	0.768238	0.722151	0.741503	0.728682	0.70639	0.76226	0.751853	0.731876	0.786581	0.74822	0.725264	0.725247	0.656366	0.704075	0.661344
VM_3_hindlimb	0.763027	0.768079	0.805357	0.758892	0.733949	0.782447	0.712366	0.739564	0.779052	0.729876	0.739996	0.707998	0.763514	0.727228	0.795286	0.744208	0.753379	0.734955	0.725528	0.780156	0.818777	0.733831	0.79987	0.831657	0.749519	0.776482	0.766763	0.822523	0.744356	0.713353	0.76549	0.75339	0.809661	0.750691	0.727493	0.769846	0.719712	0.713212	0.756969	0.742721	0.762223	0.774661	0.779199	0.716028	0.793687	0.73634	0.751728	0.772627	0.730278
FDP.H_1_hindlimb	0.595599	0.562089	0.624605	0.62002	0.644853	0.570237	0.622891	0.608806	0.599972	0.595302	0.639034	0.6175	0.633741	0.622407	0.563607	0.61944	0.632838	0.605698	0.657055	0.621711	0.613599	0.653577	0.578235	0.568073	0.654443	0.603609	0.614433	0.573717	0.60536	0.627542	0.606449	0.652809	0.619865	0.639212	0.661615	0.624107	0.628545	0.641882	0.601769	0.652086	0.636503	0.624366	0.623459	0.63604	0.583451	0.657525	0.638228	0.583624	0.659659
FDP.H_3_hindlimb	0.690885	0.696748	0.733792	0.695645	0.771757	0.710601	0.785803	0.792669	0.708168	0.791334	0.773719	0.744466	0.827904	0.775919	0.710156	0.793596	0.789588	0.680708	0.788925	0.715578	0.742488	0.776584	0.716393	0.744226	0.715173	0.718521	0.778115	0.734581	0.803854	0.78534	0.716298	0.816989	0.746989	0.705689	0.804758	0.736984	0.803195	0.770286	0.708993	0.814145	0.770047	0.719807	0.823252	0.775542	0.711396	0.796058	0.707022	0.710445	0.69437
[truncated: 84 more columns]

## Sheet: c
Supplementary Figure 15c
Spearman correlation
	LIN_1_head	LIN_2_head	MAS_1_head	MAS_2_head	SUB_1_forelimb	SUB_2_forelimb	SUB_3_forelimb	DSP_1_forelimb	DSP_2_forelimb	DSP_3_forelimb	DAP_1_forelimb	DAP_2_forelimb	DAP_3_forelimb	TM_1_forelimb	TM_2_forelimb	TM_3_forelimb	ISP_1_forelimb	ISP_2_forelimb	ISP_3_forelimb	BB_1_forelimb	BB_2_forelimb	TB.M_1_forelimb	TB.M_2_forelimb	TB.M_3_forelimb	TB.LA_1_forelimb	TB.LA_2_forelimb	TB.LO_1_forelimb	TB.LO_2_forelimb	TB.LO_3_forelimb	FDP.F_1_forelimb	FDP.F_2_forelimb	FDP.F_3_forelimb	FDS.F_1_forelimb	FDS.F_2_forelimb	EDC_1_forelimb	EDC_2_forelimb	EDC_3_forelimb	EDL.F_1_forelimb	EDL.F_2_forelimb	EDL.F_3_forelimb	SSP_1_forelimb	SSP_2_forelimb	SSP_3_forelimb	PP_1_trunk	PP_2_trunk	PP_3_trunk	PS_1_trunk	PS_2_trunk	LD_1_trunk
LIN_1_head	1	0.778556	0.783184	0.74163	0.682498	0.729337	0.621834	0.690779	0.710148	0.651119	0.686172	0.645015	0.685632	0.6851	0.705826	0.654026	0.697836	0.665942	0.61762	0.76971	0.749474	0.695116	0.707485	0.711409	0.717643	0.726258	0.710182	0.735598	0.650122	0.688616	0.702347	0.66857	0.782056	0.711574	0.705462	0.703637	0.652434	0.671608	0.691745	0.654427	0.709739	0.700512	0.673684	0.674968	0.715387	0.638329	0.739794	0.720782	0.730769
LIN_2_head	0.778556	1	0.752905	0.75974	0.655139	0.7426	0.611748	0.666131	0.732784	0.649426	0.667038	0.661453	0.681027	0.660477	0.719375	0.647557	0.674042	0.67497	0.607933	0.746996	0.758949	0.668585	0.717631	0.707495	0.688796	0.738664	0.680511	0.744985	0.644055	0.662738	0.720362	0.656388	0.755798	0.721821	0.678334	0.711128	0.642552	0.655054	0.708039	0.648562	0.678505	0.707818	0.662336	0.645168	0.728564	0.627401	0.71181	0.719326	0.695826
MAS_1_head	0.783184	0.752905	1	0.7784	0.705196	0.750171	0.64014	0.724472	0.741741	0.664644	0.718169	0.660343	0.702934	0.716165	0.731838	0.675627	0.73487	0.691324	0.642634	0.789531	0.769718	0.731376	0.732829	0.741926	0.743455	0.750579	0.743886	0.757056	0.670986	0.70863	0.712208	0.683656	0.802154	0.729526	0.724321	0.71552	0.674304	0.685828	0.708521	0.676313	0.741827	0.725492	0.701467	0.7027	0.726512	0.656336	0.760658	0.739964	0.752232
MAS_2_head	0.74163	0.75974	0.7784	1	0.673771	0.759785	0.636179	0.68054	0.738988	0.652386	0.686135	0.668048	0.687072	0.680625	0.730131	0.66449	0.692333	0.701595	0.640486	0.755066	0.779035	0.702424	0.732539	0.715326	0.709191	0.757428	0.694039	0.749917	0.657914	0.670658	0.717568	0.681632	0.756415	0.734997	0.695435	0.728161	0.667706	0.660978	0.718005	0.673708	0.699737	0.735014	0.682863	0.6587	0.731863	0.644394	0.731818	0.735307	0.726743
SUB_1_forelimb	0.682498	0.655139	0.705196	0.673771	1	0.681382	0.655538	0.708551	0.665856	0.673199	0.704476	0.646274	0.692353	0.718173	0.670702	0.680511	0.71762	0.63325	0.650216	0.708625	0.694544	0.711482	0.672152	0.677742	0.679239	0.678225	0.717029	0.699056	0.67746	0.70388	0.65952	0.678378	0.718603	0.65694	0.722283	0.660537	0.672092	0.68521	0.658449	0.67304	0.711858	0.662215	0.689362	0.688729	0.667387	0.662005	0.685496	0.668171	0.684908
SUB_2_forelimb	0.729337	0.7426	0.750171	0.759785	0.681382	1	0.633411	0.6947	0.769597	0.672782	0.694457	0.70331	0.695584	0.688007	0.761496	0.6816	0.69728	0.719255	0.634096	0.75552	0.792952	0.702955	0.7613	0.745371	0.709055	0.758493	0.71334	0.784798	0.667287	0.687854	0.726432	0.67521	0.750793	0.720576	0.694127	0.738805	0.666413	0.678	0.739611	0.660066	0.701749	0.733902	0.686034	0.676967	0.745675	0.6442	0.734846	0.749236	0.71519
SUB_3_forelimb	0.621834	0.611748	0.64014	0.636179	0.655538	0.633411	1	0.683492	0.625898	0.682353	0.66071	0.627986	0.707192	0.668435	0.633672	0.700199	0.671918	0.601112	0.676167	0.642655	0.650091	0.665385	0.623741	0.667245	0.628648	0.631857	0.679119	0.641265	0.688803	0.669717	0.62228	0.703538	0.649923	0.627931	0.676603	0.623457	0.695887	0.647004	0.611634	0.695521	0.660477	0.621155	0.695922	0.657471	0.613365	0.683402	0.636926	0.627588	0.637598
DSP_1_forelimb	0.690779	0.666131	0.724472	0.68054	0.708551	0.6947	0.683492	1	0.684709	0.708159	0.731775	0.670487	0.728779	0.738797	0.684798	0.713135	0.748767	0.645795	0.666349	0.72062	0.7044	0.744492	0.67987	0.700378	0.689359	0.689475	0.751076	0.708114	0.708776	0.743652	0.674235	0.712818	0.731558	0.659472	0.738875	0.671893	0.701808	0.701088	0.658598	0.701064	0.729389	0.672064	0.716884	0.723581	0.682197	0.665935	0.703811	0.676112	0.698866
DSP_2_forelimb	0.710148	0.732784	0.741741	0.738988	0.665856	0.769597	0.625898	0.684709	1	0.668647	0.690413	0.684618	0.689659	0.669245	0.743652	0.668684	0.681293	0.713041	0.611955	0.736658	0.782298	0.683502	0.747137	0.733892	0.695748	0.763593	0.69809	0.762885	0.662972	0.683603	0.718753	0.663359	0.741571	0.720467	0.68268	0.734972	0.650349	0.663312	0.73532	0.653514	0.686673	0.723922	0.672473	0.662777	0.749924	0.636833	0.723733	0.738646	0.707224
DSP_3_forelimb	0.651119	0.649426	0.664644	0.652386	0.673199	0.672782	0.682353	0.708159	0.668647	1	0.682419	0.661786	0.735117	0.682831	0.661857	0.724366	0.691142	0.635805	0.671931	0.673583	0.685779	0.687264	0.665327	0.694784	0.644144	0.674879	0.695227	0.670842	0.713534	0.695447	0.650018	0.714471	0.680395	0.649537	0.699059	0.648956	0.700237	0.67587	0.647757	0.696864	0.673563	0.645963	0.707925	0.676384	0.65343	0.684326	0.670099	0.664691	0.666469
DAP_1_forelimb	0.686172	0.667038	0.718169	0.686135	0.704476	0.694457	0.66071	0.731775	0.690413	0.682419	1	0.657597	0.712137	0.71679	0.685066	0.69723	0.719046	0.648357	0.642221	0.728413	0.708571	0.722675	0.688434	0.702071	0.692978	0.700713	0.743672	0.710644	0.681588	0.726663	0.672554	0.695126	0.731688	0.664361	0.728332	0.674813	0.681985	0.702415	0.66334	0.673737	0.711875	0.661345	0.688868	0.705758	0.685656	0.666306	0.707324	0.685504	0.709787
DAP_2_forelimb	0.645015	0.661453	0.660343	0.668048	0.646274	0.70331	0.627986	0.670487	0.684618	0.661786	0.657597	1	0.672607	0.662799	0.677241	0.664542	0.676703	0.650326	0.634299	0.665236	0.696945	0.675476	0.678185	0.659299	0.6373	0.674597	0.663111	0.682221	0.652948	0.656861	0.657641	0.66197	0.667055	0.642858	0.674813	0.66195	0.644395	0.646682	0.667248	0.652394	0.653293	0.655477	0.667588	0.659976	0.672118	0.630178	0.654977	0.667381	0.639124
DAP_3_forelimb	0.685632	0.681027	0.702934	0.687072	0.692353	0.695584	0.707192	0.728779	0.689659	0.735117	0.712137	0.672607	1	0.705786	0.681996	0.744154	0.712042	0.647536	0.697994	0.706784	0.720369	0.712802	0.683995	0.731776	0.682093	0.7109	0.738748	0.712436	0.737064	0.72666	0.674373	0.738842	0.718973	0.682207	0.734709	0.674878	0.736809	0.696451	0.665931	0.731232	0.704683	0.669437	0.741724	0.701344	0.679099	0.715986	0.708276	0.690493	0.695359
TM_1_forelimb	0.6851	0.660477	0.716165	0.680625	0.718173	0.688007	0.668435	0.738797	0.669245	0.682831	0.71679	0.662799	0.705786	1	0.683868	0.692727	0.753026	0.643277	0.662326	0.711327	0.698466	0.740121	0.678295	0.692216	0.673373	0.679744	0.73669	0.701659	0.698258	0.718508	0.665763	0.690599	0.71571	0.651896	0.729661	0.658517	0.685441	0.690041	0.659388	0.689176	0.735385	0.674981	0.714762	0.707672	0.67474	0.664476	0.684575	0.674653	0.67824
TM_2_forelimb	0.705826	0.719375	0.731838	0.730131	0.670702	0.761496	0.633672	0.684798	0.743652	0.661857	0.685066	0.677241	0.681996	0.683868	1	0.664277	0.695617	0.693445	0.616212	0.735499	0.773473	0.699027	0.76103	0.749606	0.704321	0.756079	0.710947	0.786441	0.672833	0.674089	0.73096	0.669763	0.743922	0.706829	0.67859	0.727553	0.652323	0.648469	0.722919	0.647135	0.693629	0.738728	0.690331	0.658981	0.747418	0.640609	0.715968	0.741546	0.69813
TM_3_forelimb	0.654026	0.647557	0.675627	0.66449	0.680511	0.6816	0.700199	0.713135	0.668684	0.724366	0.69723	0.664542	0.744154	0.692727	0.664277	1	0.700574	0.637298	0.691476	0.681079	0.70325	0.691543	0.670598	0.714241	0.664708	0.686172	0.717364	0.682652	0.724554	0.71858	0.656008	0.722609	0.688532	0.658572	0.709146	0.656582	0.724535	0.677934	0.652352	0.710398	0.679197	0.645388	0.72155	0.684309	0.659173	0.70151	0.680451	0.674354	0.670325
ISP_1_forelimb	0.697836	0.674042	0.73487	0.692333	0.71762	0.69728	0.671918	0.748767	0.681293	0.691142	0.719046	0.676703	0.712042	0.753026	0.695617	0.700574	1	0.650509	0.675616	0.724102	0.709617	0.756097	0.696605	0.705365	0.695488	0.695903	0.748899	0.717284	0.696613	0.723812	0.678412	0.702018	0.734315	0.664169	0.736206	0.671194	0.699235	0.705267	0.668003	0.6931	0.750327	0.6914	0.720188	0.715149	0.689375	0.672863	0.695897	0.685881	0.695581
ISP_2_forelimb	0.665942	0.67497	0.691324	0.701595	0.63325	0.719255	0.601112	0.645795	0.713041	0.635805	0.648357	0.650326	0.647536	0.643277	0.693445	0.637298	0.650509	1	0.605401	0.699804	0.729734	0.653205	0.70413	0.682937	0.679391	0.721113	0.658511	0.710002	0.635764	0.638479	0.687947	0.638615	0.69093	0.679801	0.648783	0.70109	0.625365	0.630785	0.689622	0.622098	0.651038	0.688688	0.640077	0.628333	0.695386	0.621762	0.698662	0.704348	0.681625
ISP_3_forelimb	0.61762	0.607933	0.642634	0.640486	0.650216	0.634096	0.676167	0.666349	0.611955	0.671931	0.642221	0.634299	0.697994	0.662326	0.616212	0.691476	0.675616	0.605401	1	0.63246	0.645915	0.657087	0.614696	0.657088	0.633204	0.640079	0.659455	0.635978	0.69055	0.6641	0.613752	0.686984	0.645026	0.627962	0.673742	0.628983	0.684677	0.647593	0.615519	0.693331	0.653078	0.623954	0.697874	0.652113	0.613582	0.677824	0.640065	0.624221	0.642959
BB_1_forelimb	0.76971	0.746996	0.789531	0.755066	0.708625	0.75552	0.642655	0.72062	0.736658	0.673583	0.728413	0.665236	0.706784	0.711327	0.735499	0.681079	0.724102	0.699804	0.63246	1	0.78191	0.729032	0.739475	0.747659	0.749462	0.762783	0.74565	0.765091	0.675293	0.714609	0.729494	0.680172	0.810321	0.730302	0.723652	0.726202	0.669266	0.697663	0.71416	0.66948	0.734459	0.721556	0.696243	0.691435	0.734832	0.662498	0.769152	0.745717	0.76542
BB_2_forelimb	0.749474	0.758949	0.769718	0.779035	0.694544	0.792952	0.650091	0.7044	0.782298	0.685779	0.708571	0.696945	0.720369	0.698466	0.773473	0.70325	0.709617	0.729734	0.645915	0.78191	1	0.711551	0.784055	0.771545	0.733689	0.813982	0.742737	0.801425	0.692232	0.708348	0.7468	0.69627	0.785224	0.753772	0.712168	0.758701	0.684226	0.689854	0.757709	0.673796	0.712427	0.747796	0.697575	0.678565	0.760283	0.670085	0.760825	0.782067	0.742972
TB.M_1_forelimb	0.695116	0.668585	0.731376	0.702424	0.711482	0.702955	0.665385	0.744492	0.683502	0.687264	0.722675	0.675476	0.712802	0.740121	0.699027	0.691543	0.756097	0.653205	0.657087	0.729032	0.711551	1	0.698071	0.699222	0.692891	0.693775	0.751853	0.723631	0.696625	0.728408	0.677234	0.702505	0.740198	0.661732	0.735391	0.670741	0.691262	0.70749	0.67159	0.687782	0.742355	0.685206	0.713529	0.711311	0.686913	0.665092	0.697319	0.680933	0.693723
TB.M_2_forelimb	0.707485	0.717631	0.732829	0.732539	0.672152	0.7613	0.623741	0.67987	0.747137	0.665327	0.688434	0.678185	0.683995	0.678295	0.76103	0.670598	0.696605	0.70413	0.614696	0.739475	0.784055	0.698071	1	0.750702	0.702189	0.770787	0.723497	0.786448	0.667457	0.678787	0.731253	0.664288	0.74893	0.709029	0.686509	0.730394	0.654723	0.659639	0.722558	0.645715	0.700312	0.730466	0.686803	0.656023	0.743747	0.645275	0.723677	0.758935	0.703921
TB.M_3_forelimb	0.711409	0.707495	0.741926	0.715326	0.677742	0.745371	0.667245	0.700378	0.733892	0.694784	0.702071	0.659299	0.731776	0.692216	0.749606	0.714241	0.705365	0.682937	0.657088	0.747659	0.771545	0.699222	0.750702	1	0.721554	0.764029	0.751535	0.784157	0.717651	0.700017	0.718272	0.702085	0.765321	0.708339	0.69426	0.715636	0.692104	0.67245	0.694963	0.68957	0.695825	0.712442	0.718858	0.672261	0.718613	0.688479	0.742186	0.739946	0.725944
TB.LA_1_forelimb	0.717643	0.688796	0.743455	0.709191	0.679239	0.709055	0.628648	0.689359	0.695748	0.644144	0.692978	0.6373	0.682093	0.673373	0.704321	0.664708	0.695488	0.679391	0.633204	0.749462	0.733689	0.692891	0.702189	0.721554	1	0.729052	0.731203	0.721867	0.656451	0.686731	0.690463	0.666771	0.7593	0.705839	0.693584	0.69226	0.656738	0.669479	0.681932	0.648229	0.69579	0.688905	0.664999	0.659906	0.692401	0.651041	0.757508	0.71636	0.745755
TB.LA_2_forelimb	0.726258	0.738664	0.750579	0.757428	0.678225	0.758493	0.631857	0.689475	0.763593	0.674879	0.700713	0.674597	0.7109	0.679744	0.756079	0.686172	0.695903	0.721113	0.640079	0.762783	0.813982	0.693775	0.770787	0.764029	0.729052	1	0.736138	0.782572	0.682382	0.691626	0.733692	0.677179	0.770944	0.744487	0.698818	0.738921	0.671163	0.670032	0.728031	0.663931	0.692252	0.730965	0.688925	0.667841	0.745955	0.671321	0.758698	0.780253	0.742376
TB.LO_1_forelimb	0.710182	0.680511	0.743886	0.694039	0.717029	0.71334	0.679119	0.751076	0.69809	0.695227	0.743672	0.663111	0.738748	0.73669	0.710947	0.717364	0.748899	0.658511	0.659455	0.74565	0.742737	0.751853	0.723497	0.751535	0.731203	0.736138	1	0.758321	0.717381	0.752568	0.682688	0.70423	0.770554	0.673598	0.752899	0.679281	0.704688	0.718215	0.671787	0.698197	0.731053	0.680485	0.717512	0.705414	0.685666	0.693615	0.743093	0.707292	0.727467
TB.LO_2_forelimb	0.735598	0.744985	0.757056	0.749917	0.699056	0.784798	0.641265	0.708114	0.762885	0.670842	0.710644	0.682221	0.712436	0.701659	0.786441	0.682652	0.717284	0.710002	0.635978	0.765091	0.801425	0.723631	0.786448	0.784157	0.721867	0.782572	0.758321	1	0.695905	0.701045	0.745373	0.680645	0.783947	0.7266	0.704034	0.746607	0.676045	0.679937	0.736305	0.667785	0.718542	0.748443	0.704319	0.678057	0.757245	0.658681	0.74281	0.762819	0.724664
TB.LO_3_forelimb	0.650122	0.644055	0.670986	0.657914	0.67746	0.667287	0.688803	0.708776	0.662972	0.713534	0.681588	0.652948	0.737064	0.698258	0.672833	0.724554	0.696613	0.635764	0.69055	0.675293	0.692232	0.696625	0.667457	0.717651	0.656451	0.682382	0.717381	0.695905	1	0.707546	0.651152	0.720025	0.682966	0.655472	0.704909	0.656575	0.716253	0.676642	0.644516	0.714017	0.676184	0.655052	0.730466	0.684573	0.649543	0.704042	0.671975	0.6714	0.668242
FDP.F_1_forelimb	0.688616	0.662738	0.70863	0.670658	0.70388	0.687854	0.669717	0.743652	0.683603	0.695447	0.726663	0.656861	0.72666	0.718508	0.674089	0.71858	0.723812	0.638479	0.6641	0.714609	0.708348	0.728408	0.678787	0.700017	0.686731	0.691626	0.752568	0.701045	0.707546	1	0.663406	0.705445	0.725713	0.662893	0.752353	0.661179	0.701528	0.720307	0.657573	0.69141	0.711356	0.653966	0.698204	0.711843	0.66747	0.674209	0.704627	0.676588	0.697326
FDP.F_2_forelimb	0.702347	0.720362	0.712208	0.717568	0.65952	0.726432	0.62228	0.674235	0.718753	0.650018	0.672554	0.657641	0.674373	0.665763	0.73096	0.656008	0.678412	0.687947	0.613752	0.729494	0.7468	0.677234	0.731253	0.718272	0.690463	0.733692	0.682688	0.745373	0.651152	0.663406	1	0.66652	0.736139	0.713953	0.676336	0.736625	0.649657	0.653471	0.716631	0.650433	0.679203	0.724042	0.668679	0.648923	0.73237	0.64176	0.702361	0.7369	0.688722
FDP.F_3_forelimb	0.66857	0.656388	0.683656	0.681632	0.678378	0.67521	0.703538	0.712818	0.663359	0.714471	0.695126	0.66197	0.738842	0.690599	0.669763	0.722609	0.702018	0.638615	0.686984	0.680172	0.69627	0.702505	0.664288	0.702085	0.666771	0.677179	0.70423	0.680645	0.720025	0.705445	0.66652	1	0.694193	0.672571	0.719633	0.666373	0.734663	0.681273	0.663965	0.726541	0.691815	0.657839	0.728458	0.686653	0.66099	0.702125	0.677984	0.67323	0.669567
FDS.F_1_forelimb	0.782056	0.755798	0.802154	0.756415	0.718603	0.750793	0.649923	0.731558	0.741571	0.680395	0.731688	0.667055	0.718973	0.71571	0.743922	0.688532	0.734315	0.69093	0.645026	0.810321	0.785224	0.740198	0.74893	0.765321	0.7593	0.770944	0.770554	0.783947	0.682966	0.725713	0.736139	0.694193	1	0.737795	0.744966	0.730987	0.68977	0.711656	0.725405	0.682994	0.737828	0.727343	0.696894	0.702	0.742532	0.662564	0.777222	0.749184	0.769952
FDS.F_2_forelimb	0.711574	0.721821	0.729526	0.734997	0.65694	0.720576	0.627931	0.659472	0.720467	0.649537	0.664361	0.642858	0.682207	0.651896	0.706829	0.658572	0.664169	0.679801	0.627962	0.730302	0.753772	0.661732	0.709029	0.708339	0.705839	0.744487	0.673598	0.7266	0.655472	0.662893	0.713953	0.672571	0.737795	1	0.684244	0.712346	0.663191	0.646123	0.700474	0.656575	0.668802	0.707047	0.661198	0.642256	0.710173	0.644796	0.722709	0.731564	0.718568
EDC_1_forelimb	0.705462	0.678334	0.724321	0.695435	0.722283	0.694127	0.676603	0.738875	0.68268	0.699059	0.728332	0.674813	0.734709	0.729661	0.67859	0.709146	0.736206	0.648783	0.673742	0.723652	0.712168	0.735391	0.686509	0.69426	0.693584	0.698818	0.752899	0.704034	0.704909	0.752353	0.676336	0.719633	0.744966	0.684244	1	0.6778	0.722387	0.73191	0.67436	0.715257	0.728278	0.669346	0.707892	0.720108	0.674159	0.68837	0.714263	0.680605	0.712594
EDC_2_forelimb	0.703637	0.711128	0.71552	0.728161	0.660537	0.738805	0.623457	0.671893	0.734972	0.648956	0.674813	0.66195	0.674878	0.658517	0.727553	0.656582	0.671194	0.70109	0.628983	0.726202	0.758701	0.670741	0.730394	0.715636	0.69226	0.738921	0.679281	0.746607	0.656575	0.661179	0.736625	0.666373	0.730987	0.712346	0.6778	1	0.653773	0.646172	0.726237	0.64868	0.677649	0.722362	0.667003	0.647186	0.734689	0.63787	0.711552	0.738221	0.696491
EDC_3_forelimb	0.652434	0.642552	0.674304	0.667706	0.672092	0.666413	0.695887	0.701808	0.650349	0.700237	0.681985	0.644395	0.736809	0.685441	0.652323	0.724535	0.699235	0.625365	0.684677	0.669266	0.684226	0.691262	0.654723	0.692104	0.656738	0.671163	0.704688	0.676045	0.716253	0.701528	0.649657	0.734663	0.68977	0.663191	0.722387	0.653773	1	0.678748	0.642873	0.71816	0.678772	0.643622	0.71396	0.673118	0.639959	0.696866	0.662516	0.654235	0.663559
EDL.F_1_forelimb	0.671608	0.655054	0.685828	0.660978	0.68521	0.678	0.647004	0.701088	0.663312	0.67587	0.702415	0.646682	0.696451	0.690041	0.648469	0.677934	0.705267	0.630785	0.647593	0.697663	0.689854	0.70749	0.659639	0.67245	0.669479	0.670032	0.718215	0.679937	0.676642	0.720307	0.653471	0.681273	0.711656	0.646123	0.73191	0.646172	0.678748	1	0.652423	0.67939	0.6965	0.644012	0.6738	0.683507	0.649858	0.64782	0.6886	0.657114	0.675739
EDL.F_2_forelimb	0.691745	0.708039	0.708521	0.718005	0.658449	0.739611	0.611634	0.658598	0.73532	0.647757	0.66334	0.667248	0.665931	0.659388	0.722919	0.652352	0.668003	0.689622	0.615519	0.71416	0.757709	0.67159	0.722558	0.694963	0.681932	0.728031	0.671787	0.736305	0.644516	0.657573	0.716631	0.663965	0.725405	0.700474	0.67436	0.726237	0.642873	0.652423	1	0.644879	0.667313	0.713906	0.659938	0.649423	0.728625	0.624841	0.697164	0.726627	0.690892
EDL.F_3_forelimb	0.654427	0.648562	0.676313	0.673708	0.67304	0.660066	0.695521	0.701064	0.653514	0.696864	0.673737	0.652394	0.731232	0.689176	0.647135	0.710398	0.6931	0.622098	0.693331	0.66948	0.673796	0.687782	0.645715	0.68957	0.648229	0.663931	0.698197	0.667785	0.714017	0.69141	0.650433	0.726541	0.682994	0.656575	0.715257	0.64868	0.71816	0.67939	0.644879	1	0.673521	0.647426	0.72157	0.677663	0.651043	0.693946	0.668796	0.646069	0.658235
SSP_1_forelimb	0.709739	0.678505	0.741827	0.699737	0.711858	0.701749	0.660477	0.729389	0.686673	0.673563	0.711875	0.653293	0.704683	0.735385	0.693629	0.679197	0.750327	0.651038	0.653078	0.734459	0.712427	0.742355	0.700312	0.695825	0.69579	0.692252	0.731053	0.718542	0.676184	0.711356	0.679203	0.691815	0.737828	0.668802	0.728278	0.677649	0.678772	0.6965	0.667313	0.673521	1	0.69364	0.713447	0.703307	0.690747	0.658575	0.695659	0.686642	0.690484
SSP_2_forelimb	0.700512	0.707818	0.725492	0.735014	0.662215	0.733902	0.621155	0.672064	0.723922	0.645963	0.661345	0.655477	0.669437	0.674981	0.738728	0.645388	0.6914	0.688688	0.623954	0.721556	0.747796	0.685206	0.730466	0.712442	0.688905	0.730965	0.680485	0.748443	0.655052	0.653966	0.724042	0.657839	0.727343	0.707047	0.669346	0.722362	0.643622	0.644012	0.713906	0.647426	0.69364	1	0.693612	0.649806	0.727155	0.648878	0.704767	0.731828	0.697799
SSP_3_forelimb	0.673684	0.662336	0.701467	0.682863	0.689362	0.686034	0.695922	0.716884	0.672473	0.707925	0.688868	0.667588	0.741724	0.714762	0.690331	0.72155	0.720188	0.640077	0.697874	0.696243	0.697575	0.713529	0.686803	0.718858	0.664999	0.688925	0.717512	0.704319	0.730466	0.698204	0.668679	0.728458	0.696894	0.661198	0.707892	0.667003	0.71396	0.6738	0.659938	0.72157	0.713447	0.693612	1	0.689024	0.678389	0.705843	0.675414	0.682145	0.669582
PP_1_trunk	0.674968	0.645168	0.7027	0.6587	0.688729	0.676967	0.657471	0.723581	0.662777	0.676384	0.705758	0.659976	0.701344	0.707672	0.658981	0.684309	0.715149	0.628333	0.652113	0.691435	0.678565	0.711311	0.656023	0.672261	0.659906	0.667841	0.705414	0.678057	0.684573	0.711843	0.648923	0.686653	0.702	0.642256	0.720108	0.647186	0.673118	0.683507	0.649423	0.677663	0.703307	0.649806	0.689024	1	0.663107	0.657261	0.690658	0.665557	0.68313
PP_2_trunk	0.715387	0.728564	0.726512	0.731863	0.667387	0.745675	0.613365	0.682197	0.749924	0.65343	0.685656	0.672118	0.679099	0.67474	0.747418	0.659173	0.689375	0.695386	0.613582	0.734832	0.760283	0.686913	0.743747	0.718613	0.692401	0.745955	0.685666	0.757245	0.649543	0.66747	0.73237	0.66099	0.742532	0.710173	0.674159	0.734689	0.639959	0.649858	0.728625	0.651043	0.690747	0.727155	0.678389	0.663107	1	0.640488	0.713415	0.742427	0.69889
PP_3_trunk	0.638329	0.627401	0.656336	0.644394	0.662005	0.6442	0.683402	0.665935	0.636833	0.684326	0.666306	0.630178	0.715986	0.664476	0.640609	0.70151	0.672863	0.621762	0.677824	0.662498	0.670085	0.665092	0.645275	0.688479	0.651041	0.671321	0.693615	0.658681	0.704042	0.674209	0.64176	0.702125	0.662564	0.644796	0.68837	0.63787	0.696866	0.64782	0.624841	0.693946	0.658575	0.648878	0.705843	0.657261	0.640488	1	0.677476	0.660702	0.664512
PS_1_trunk	0.739794	0.71181	0.760658	0.731818	0.685496	0.734846	0.636926	0.703811	0.723733	0.670099	0.707324	0.654977	0.708276	0.684575	0.715968	0.680451	0.695897	0.698662	0.640065	0.769152	0.760825	0.697319	0.723677	0.742186	0.757508	0.758698	0.743093	0.74281	0.671975	0.704627	0.702361	0.677984	0.777222	0.722709	0.714263	0.711552	0.662516	0.6886	0.697164	0.668796	0.695659	0.704767	0.675414	0.690658	0.713415	0.677476	1	0.742665	0.779996
PS_2_trunk	0.720782	0.719326	0.739964	0.735307	0.668171	0.749236	0.627588	0.676112	0.738646	0.664691	0.685504	0.667381	0.690493	0.674653	0.741546	0.674354	0.685881	0.704348	0.624221	0.745717	0.782067	0.680933	0.758935	0.739946	0.71636	0.780253	0.707292	0.762819	0.6714	0.676588	0.7369	0.67323	0.749184	0.731564	0.680605	0.738221	0.654235	0.657114	0.726627	0.646069	0.686642	0.731828	0.682145	0.665557	0.742427	0.660702	0.742665	1	0.726754
LD_1_trunk	0.730769	0.695826	0.752232	0.726743	0.684908	0.71519	0.637598	0.698866	0.707224	0.666469	0.709787	0.639124	0.695359	0.67824	0.69813	0.670325	0.695581	0.681625	0.642959	0.76542	0.742972	0.693723	0.703921	0.725944	0.745755	0.742376	0.727467	0.724664	0.668242	0.697326	0.688722	0.669567	0.769952	0.718568	0.712594	0.696491	0.663559	0.675739	0.690892	0.658235	0.690484	0.697799	0.669582	0.68313	0.69889	0.664512	0.779996	0.726754	1
LD_2_trunk	0.734593	0.744295	0.752492	0.759987	0.680589	0.771192	0.63845	0.696963	0.771872	0.680739	0.703644	0.686466	0.709233	0.690045	0.76797	0.689805	0.697533	0.719461	0.637366	0.767472	0.806835	0.704583	0.7692	0.752595	0.722503	0.794675	0.717772	0.77796	0.681215	0.690458	0.747264	0.681973	0.768684	0.746402	0.697554	0.751356	0.665859	0.673301	0.743541	0.665513	0.700618	0.749926	0.699799	0.680704	0.769985	0.665256	0.755663	0.789031	0.747094
SP_1_trunk	0.654165	0.633861	0.679279	0.646342	0.685756	0.665809	0.655986	0.7183	0.659287	0.686633	0.70367	0.642447	0.707878	0.700403	0.660615	0.701983	0.705585	0.631912	0.648681	0.693617	0.686203	0.701697	0.665539	0.689167	0.675732	0.675532	0.735935	0.684513	0.697812	0.715328	0.644899	0.677912	0.69434	0.640289	0.712531	0.648804	0.677753	0.684059	0.640031	0.678733	0.696846	0.638656	0.685912	0.691831	0.655274	0.668468	0.696744	0.664868	0.682022
SP_2_trunk	0.68977	0.692392	0.705718	0.713156	0.652951	0.723508	0.621701	0.663014	0.71549	0.636152	0.666314	0.650598	0.665524	0.664105	0.725947	0.653551	0.672511	0.68648	0.626395	0.71007	0.739119	0.672604	0.719312	0.707661	0.693765	0.727264	0.684822	0.734322	0.651611	0.656048	0.705005	0.643296	0.714667	0.69646	0.667633	0.708874	0.635786	0.640239	0.700561	0.636405	0.677727	0.714605	0.666582	0.641999	0.723808	0.632125	0.70244	0.716933	0.697255
SP_3_trunk	0.675271	0.659014	0.695018	0.678255	0.692077	0.692725	0.695362	0.726332	0.678174	0.722128	0.69971	0.66308	0.746633	0.707351	0.690435	0.738319	0.721628	0.635547	0.694114	0.693691	0.710207	0.715624	0.688004	0.736295	0.672709	0.69313	0.741167	0.718369	0.732884	0.712975	0.665896	0.723909	0.703652	0.664939	0.711949	0.673322	0.718076	0.680551	0.655959	0.713027	0.707227	0.665629	0.743983	0.692939	0.676721	0.70304	0.689016	0.685358	0.676717
TRC_1_trunk	0.750753	0.711816	0.784457	0.735913	0.701137	0.738981	0.637494	0.724622	0.732613	0.673316	0.723604	0.651651	0.703113	0.708812	0.722384	0.678836	0.728282	0.685301	0.6308	0.784595	0.763353	0.724693	0.726651	0.741724	0.740631	0.752281	0.741322	0.752404	0.676772	0.705391	0.706954	0.672793	0.792047	0.713492	0.71964	0.706245	0.663791	0.687972	0.700296	0.665572	0.727545	0.719288	0.686769	0.697778	0.72839	0.657786	0.765601	0.733908	0.761294
TRC_2_trunk	0.711988	0.712036	0.730017	0.726437	0.666307	0.742081	0.633453	0.671591	0.737294	0.666151	0.681712	0.662834	0.696816	0.668398	0.739603	0.670011	0.682745	0.70251	0.628374	0.745737	0.788971	0.679995	0.755375	0.744534	0.713171	0.783612	0.720543	0.762702	0.669422	0.673945	0.722015	0.665304	0.74907	0.731014	0.684245	0.72518	0.654839	0.657228	0.715137	0.649391	0.68348	0.727677	0.679935	0.658511	0.728988	0.663831	0.748659	0.772613	0.734722
RHO_1_trunk	0.75865	0.729005	0.769614	0.727403	0.700023	0.74347	0.635242	0.717968	0.738234	0.684625	0.725318	0.656738	0.711039	0.704488	0.736613	0.685891	0.7106	0.692214	0.629022	0.793995	0.770106	0.716349	0.734933	0.751068	0.748198	0.764927	0.742371	0.754543	0.67922	0.713069	0.712839	0.676878	0.791909	0.719339	0.715516	0.720154	0.663122	0.689977	0.701893	0.663838	0.715184	0.706557	0.687885	0.701382	0.732266	0.66289	0.780717	0.740675	0.763325
RHO_2_trunk	0.733532	0.740061	0.749359	0.757312	0.681296	0.773245	0.637051	0.692408	0.764602	0.679187	0.701621	0.691438	0.704558	0.691409	0.762764	0.689333	0.703234	0.718704	0.638694	0.762357	0.809913	0.70604	0.762041	0.74783	0.723075	0.787472	0.723502	0.783029	0.677774	0.690472	0.742345	0.689644	0.770199	0.738562	0.701997	0.746086	0.667145	0.675417	0.73847	0.665497	0.70283	0.737541	0.692226	0.678753	0.757613	0.670315	0.752002	0.768865	0.741555
BRA_1_trunk	0.69799	0.675508	0.726754	0.696342	0.706839	0.703034	0.663213	0.740642	0.698708	0.69098	0.721896	0.678122	0.716462	0.722741	0.680065	0.710261	0.735619	0.651153	0.661953	0.723242	0.721062	0.736142	0.682198	0.696655	0.690018	0.694237	0.738283	0.69941	0.692098	0.733919	0.668928	0.699441	0.729332	0.662977	0.742782	0.673117	0.696522	0.713322	0.67383	0.692552	0.724122	0.670605	0.701469	0.714098	0.687819	0.678811	0.717679	0.684737	0.704912
BRA_2_trunk	0.703081	0.734883	0.719973	0.720455	0.65125	0.753378	0.614007	0.676411	0.761393	0.664137	0.683141	0.675006	0.689657	0.655075	0.732646	0.670482	0.663456	0.696028	0.608048	0.730363	0.768553	0.667184	0.729803	0.722583	0.681926	0.743448	0.688793	0.754434	0.658666	0.679961	0.712631	0.658106	0.728124	0.708169	0.674983	0.724215	0.639914	0.660299	0.716234	0.646612	0.665663	0.70253	0.659557	0.663309	0.745978	0.620595	0.72051	0.731106	0.706881
BRA_3_trunk	0.664414	0.662093	0.688787	0.68533	0.691585	0.696405	0.700173	0.722819	0.685606	0.726365	0.697472	0.674458	0.756566	0.701971	0.674876	0.742231	0.711315	0.655708	0.701959	0.691486	0.711974	0.713116	0.679675	0.711641	0.674795	0.699954	0.713452	0.69283	0.722645	0.713833	0.662005	0.734994	0.700621	0.666948	0.724156	0.668086	0.735765	0.688232	0.663575	0.718933	0.69379	0.665938	0.724502	0.690085	0.666659	0.712151	0.691832	0.686383	0.679934
OEA_1_trunk	0.767472	0.741409	0.793419	0.749602	0.711216	0.763068	0.639933	0.730427	0.752161	0.683689	0.732147	0.675104	0.718027	0.717526	0.744887	0.695433	0.730885	0.70144	0.631988	0.805227	0.786088	0.735895	0.746715	0.757554	0.751063	0.769853	0.760283	0.774572	0.682361	0.725091	0.73208	0.681501	0.808704	0.726571	0.72834	0.733533	0.671685	0.70157	0.724103	0.670639	0.739274	0.728581	0.699679	0.71374	0.750462	0.663694	0.780118	0.753814	0.762906
OEA_2_trunk	0.732003	0.746597	0.748315	0.758687	0.681983	0.767298	0.644393	0.701584	0.767379	0.680022	0.709226	0.685769	0.708444	0.689284	0.760535	0.689877	0.709247	0.711525	0.624808	0.763832	0.799703	0.709507	0.771612	0.754267	0.721176	0.780095	0.729251	0.789538	0.676872	0.691379	0.737579	0.682912	0.766519	0.729213	0.704087	0.744201	0.665683	0.677562	0.731878	0.665176	0.706277	0.738598	0.698998	0.681292	0.761566	0.664795	0.75025	0.767866	0.73335
OEA_3_trunk	0.730012	0.724628	0.748424	0.734019	0.688958	0.743841	0.664446	0.706791	0.733501	0.706782	0.70874	0.670111	0.732808	0.692379	0.734004	0.711851	0.70367	0.690015	0.65911	0.756862	0.760035	0.705551	0.739355	0.769061	0.718627	0.751426	0.729444	0.754834	0.704166	0.695446	0.716622	0.704169	0.76928	0.71592	0.697722	0.72009	0.690183	0.672566	0.704192	0.692055	0.706215	0.715735	0.713656	0.677801	0.737087	0.683885	0.741307	0.73488	0.730085
TA_1_trunk	0.770439	0.742215	0.793775	0.746715	0.710288	0.757596	0.640343	0.733122	0.755244	0.680312	0.734498	0.666072	0.71318	0.716697	0.744868	0.68888	0.731914	0.694401	0.635515	0.800387	0.783318	0.732736	0.750279	0.758254	0.752892	0.766739	0.755786	0.779938	0.686162	0.723397	0.723312	0.681371	0.81098	0.729028	0.72744	0.726032	0.671738	0.696137	0.717474	0.67339	0.733494	0.722543	0.695593	0.714523	0.75524	0.658276	0.779669	0.750052	0.764233
TA_2_trunk	0.737024	0.738014	0.765353	0.762114	0.69373	0.776062	0.645124	0.709279	0.761422	0.675458	0.708543	0.684155	0.714233	0.703474	0.77226	0.687666	0.719374	0.712959	0.644155	0.774858	0.800363	0.718911	0.775773	0.765	0.730765	0.78783	0.751494	0.801401	0.694113	0.697691	0.73993	0.687386	0.782423	0.743252	0.705908	0.741319	0.674888	0.678235	0.733748	0.670807	0.722067	0.753834	0.707079	0.68546	0.762223	0.67258	0.753403	0.771132	0.741685
TA_3_trunk	0.728828	0.721928	0.752272	0.738777	0.696012	0.747332	0.67778	0.715787	0.738639	0.71552	0.710453	0.67085	0.744881	0.703432	0.745146	0.723724	0.715542	0.69824	0.660844	0.761513	0.778919	0.721203	0.749111	0.796735	0.73447	0.761839	0.748568	0.768624	0.72382	0.714567	0.727922	0.716027	0.772522	0.720824	0.706642	0.723275	0.703966	0.682661	0.721969	0.698797	0.714967	0.724401	0.731755	0.684535	0.74268	0.698483	0.747134	0.755179	0.733196
LDM_1_trunk	0.728739	0.703738	0.755538	0.710017	0.679965	0.72885	0.631677	0.703773	0.728666	0.665683	0.705729	0.643028	0.699008	0.682579	0.725005	0.686462	0.692878	0.677212	0.621085	0.769152	0.76458	0.693145	0.725496	0.76321	0.738334	0.753859	0.745909	0.752593	0.681404	0.710228	0.694875	0.658679	0.77419	0.703906	0.693901	0.70305	0.654226	0.67654	0.685471	0.646613	0.691512	0.688082	0.672944	0.677783	0.716251	0.653743	0.768708	0.72895	0.749789
LDM_2_trunk	0.662858	0.666479	0.687321	0.67311	0.678726	0.70428	0.67098	0.715692	0.697793	0.698108	0.696424	0.680335	0.731435	0.703527	0.704625	0.708361	0.702112	0.657259	0.666166	0.685797	0.72558	0.705808	0.707048	0.715095	0.665401	0.7278	0.743565	0.733746	0.718558	0.71426	0.674731	0.701037	0.696212	0.672519	0.707299	0.68365	0.690319	0.679543	0.666163	0.690928	0.694337	0.675696	0.714826	0.699999	0.684147	0.688501	0.696983	0.707748	0.679054
RA_1_trunk	0.754173	0.731276	0.784741	0.752691	0.705529	0.75692	0.638199	0.726177	0.745258	0.676984	0.72665	0.662089	0.704642	0.716509	0.743108	0.69185	0.735332	0.699949	0.637703	0.796607	0.783678	0.734442	0.741859	0.758799	0.745331	0.764088	0.745471	0.767513	0.681418	0.71304	0.717367	0.686089	0.798951	0.718141	0.7172	0.727127	0.671717	0.691774	0.716895	0.662946	0.740536	0.727841	0.696816	0.701831	0.74623	0.664174	0.771221	0.748425	0.761291
RA_2_trunk	0.745184	0.757427	0.76413	0.770869	0.699053	0.780812	0.64414	0.711882	0.768717	0.685792	0.71489	0.69095	0.713665	0.706997	0.770351	0.690481	0.723378	0.71494	0.642306	0.771764	0.799709	0.724	0.775	0.759829	0.724712	0.783332	0.736293	0.795485	0.685829	0.701012	0.755098	0.680875	0.777098	0.736471	0.720041	0.757769	0.678987	0.679748	0.749365	0.675244	0.727321	0.75968	0.712189	0.688458	0.770747	0.667776	0.744603	0.771463	0.732358
RA_3_trunk	0.698708	0.692376	0.716351	0.708046	0.695439	0.716647	0.682273	0.713151	0.708287	0.713942	0.707758	0.668635	0.737843	0.704947	0.707851	0.720068	0.714407	0.664159	0.682588	0.728227	0.739931	0.715866	0.709915	0.747447	0.688134	0.720562	0.726317	0.732699	0.711814	0.7057	0.693768	0.722196	0.733401	0.678062	0.710322	0.701248	0.71036	0.687644	0.689476	0.700164	0.708714	0.692699	0.734587	0.684875	0.706825	0.700739	0.706744	0.717055	0.702217
RF_1_hindlimb	0.614127	0.598687	0.641527	0.606496	0.646901	0.625711	0.626808	0.678639	0.621633	0.641585	0.666311	0.615749	0.662579	0.66244	0.628564	0.651113	0.665885	0.590749	0.620669	0.640782	0.638583	0.657434	0.611167	0.638028	0.633496	0.625954	0.67987	0.629851	0.654555	0.674978	0.60876	0.64621	0.645525	0.609996	0.670954	0.606657	0.641838	0.641564	0.604933	0.638504	0.648383	0.595332	0.640465	0.653267	0.607214	0.624126	0.640809	0.622017	0.642406
RF_2_hindlimb	0.686748	0.690143	0.708642	0.715366	0.662755	0.712757	0.628182	0.669138	0.700696	0.650585	0.671743	0.664825	0.676323	0.67363	0.711015	0.665814	0.68671	0.669581	0.64265	0.706213	0.74316	0.681572	0.725733	0.700005	0.681318	0.735444	0.69222	0.731109	0.65947	0.656692	0.708609	0.671952	0.708532	0.69912	0.684067	0.709417	0.655836	0.649359	0.701655	0.648178	0.682923	0.720706	0.685316	0.648138	0.70635	0.662853	0.689685	0.725348	0.687101
RF_3_hindlimb	0.655185	0.648275	0.676906	0.654831	0.655334	0.677673	0.669344	0.687697	0.674162	0.690186	0.681931	0.636438	0.715491	0.665805	0.683677	0.70426	0.675425	0.635382	0.653064	0.678756	0.711037	0.676275	0.685433	0.745355	0.664148	0.697172	0.728323	0.714451	0.716114	0.692906	0.659991	0.689991	0.691342	0.658563	0.679004	0.663537	0.687909	0.650394	0.644563	0.678613	0.669811	0.65359	0.706562	0.654837	0.658341	0.6861	0.678606	0.683185	0.669489
SAR_1_hindlimb	0.655086	0.63666	0.670759	0.643071	0.665158	0.658358	0.638421	0.69994	0.656607	0.6679	0.687823	0.638696	0.68573	0.679192	0.651736	0.679475	0.687618	0.62468	0.634591	0.689623	0.672248	0.685521	0.650861	0.665164	0.650971	0.656056	0.688572	0.658988	0.668749	0.695625	0.648267	0.669863	0.683758	0.63173	0.699726	0.649757	0.668905	0.67303	0.641996	0.662567	0.674984	0.630157	0.670136	0.674683	0.651239	0.651911	0.668629	0.651029	0.662231
SAR_2_hindlimb	0.689739	0.696239	0.696089	0.708987	0.652961	0.733219	0.630342	0.66883	0.737487	0.658892	0.669698	0.664645	0.672161	0.652459	0.7249	0.66584	0.665085	0.687267	0.609376	0.715908	0.768538	0.665209	0.733009	0.726475	0.685504	0.741983	0.691571	0.74611	0.660299	0.672736	0.711696	0.661497	0.715502	0.703725	0.666656	0.713267	0.652139	0.642351	0.715763	0.643538	0.663312	0.69803	0.659114	0.644213	0.713216	0.633376	0.707337	0.728969	0.686181
SAR_3_hindlimb	0.651773	0.655175	0.673244	0.674831	0.686594	0.675526	0.700928	0.716306	0.669292	0.717193	0.690976	0.663797	0.737539	0.696932	0.66336	0.739399	0.699266	0.63127	0.693531	0.682374	0.703	0.702271	0.661991	0.698687	0.656175	0.67497	0.711877	0.681248	0.723377	0.7136	0.649504	0.73752	0.68598	0.65601	0.71604	0.657956	0.729796	0.682543	0.661284	0.72167	0.690035	0.650751	0.72235	0.686638	0.655507	0.703097	0.671912	0.660951	0.660879
TIC_1_hindlimb	0.699246	0.675168	0.71753	0.694399	0.712692	0.69715	0.685405	0.730919	0.693898	0.705709	0.727879	0.675345	0.728652	0.724056	0.679683	0.710989	0.727354	0.654495	0.672778	0.722548	0.715098	0.729985	0.682323	0.697652	0.700915	0.701958	0.740443	0.701878	0.703472	0.740783	0.676948	0.715731	0.736549	0.68425	0.757132	0.685166	0.715848	0.715096	0.673829	0.706156	0.724847	0.670978	0.706027	0.714905	0.682976	0.683853	0.713535	0.684152	0.716946
TIC_2_hindlimb	0.647867	0.658451	0.666743	0.689308	0.665679	0.690406	0.668048	0.686323	0.677309	0.680198	0.667807	0.678824	0.701933	0.680259	0.672909	0.692568	0.68579	0.65447	0.666661	0.668253	0.712627	0.691504	0.669688	0.662056	0.646521	0.688499	0.687842	0.68728	0.679616	0.685863	0.659454	0.703115	0.677643	0.670618	0.71045	0.670852	0.69383	0.674503	0.671743	0.690479	0.672504	0.659515	0.689217	0.667074	0.661448	0.676045	0.670254	0.675196	0.667096
TIC_3_hindlimb	0.650636	0.653507	0.661557	0.658751	0.642299	0.672536	0.671124	0.681935	0.668586	0.68537	0.657742	0.652525	0.69768	0.661742	0.646152	0.703496	0.66223	0.627124	0.656659	0.665529	0.68053	0.670061	0.646889	0.670423	0.633376	0.651437	0.658023	0.658154	0.680049	0.673017	0.639933	0.692471	0.664723	0.644054	0.679821	0.652724	0.683139	0.651807	0.647416	0.690262	0.654689	0.637847	0.688406	0.659945	0.65588	0.657994	0.648993	0.648658	0.639528
SOL_1_hindlimb	0.775096	0.745987	0.788814	0.758547	0.706908	0.754544	0.647869	0.727317	0.736971	0.675853	0.719573	0.660344	0.70504	0.705188	0.734022	0.684137	0.723377	0.693426	0.641241	0.801972	0.783538	0.727915	0.743512	0.746609	0.748604	0.761718	0.748572	0.763986	0.673215	0.714303	0.725534	0.690046	0.814437	0.732943	0.732028	0.722356	0.677055	0.697725	0.718473	0.676328	0.726693	0.721015	0.692252	0.693392	0.734938	0.662695	0.772613	0.750368	0.759942
SOL_2_hindlimb	0.73453	0.749513	0.751598	0.767485	0.67709	0.770765	0.637464	0.69506	0.76392	0.672251	0.697516	0.687429	0.705449	0.686607	0.748766	0.686328	0.705785	0.713273	0.633595	0.759691	0.797024	0.710581	0.759109	0.741195	0.717501	0.76657	0.708889	0.768344	0.677879	0.693566	0.728611	0.687093	0.763211	0.732112	0.70607	0.742757	0.677457	0.682204	0.745884	0.667979	0.705494	0.729839	0.683515	0.673609	0.741301	0.656695	0.73534	0.75403	0.720569
SOL_3_hindlimb	0.75895	0.739854	0.785554	0.751645	0.704604	0.749097	0.651761	0.725513	0.740112	0.680133	0.723539	0.670606	0.715551	0.705475	0.72815	0.692356	0.722718	0.700825	0.643191	0.791076	0.772289	0.724939	0.739715	0.750817	0.747184	0.755585	0.746118	0.75734	0.679986	0.715802	0.722719	0.695325	0.803583	0.732359	0.732098	0.719256	0.68031	0.706997	0.716202	0.678472	0.724709	0.717817	0.699125	0.696117	0.731712	0.67264	0.773684	0.742749	0.760773
VL_1_hindlimb	0.636655	0.623244	0.671181	0.640918	0.660036	0.650954	0.639928	0.697831	0.647435	0.659395	0.679679	0.628045	0.674325	0.685223	0.654933	0.667276	0.689259	0.616501	0.625484	0.67482	0.666226	0.688015	0.650189	0.666752	0.658654	0.658807	0.702125	0.669414	0.672492	0.696595	0.639147	0.661808	0.682798	0.633248	0.679949	0.636876	0.653939	0.656921	0.630869	0.658938	0.678298	0.633143	0.670668	0.662886	0.64393	0.641321	0.669371	0.647944	0.655585
VL_2_hindlimb	0.712601	0.713979	0.733088	0.726542	0.679929	0.75027	0.641884	0.690348	0.740847	0.669255	0.691963	0.669148	0.693693	0.684927	0.758604	0.674421	0.699526	0.701732	0.638649	0.739859	0.781612	0.69838	0.770163	0.752241	0.717834	0.770196	0.730196	0.780935	0.681129	0.683041	0.737098	0.675869	0.745319	0.720307	0.683584	0.739643	0.662199	0.663579	0.722761	0.660449	0.701603	0.738565	0.694804	0.659221	0.735599	0.664222	0.726042	0.755588	0.711647
VL_3_hindlimb	0.627307	0.621287	0.651953	0.635065	0.657738	0.651991	0.679612	0.685123	0.637781	0.696926	0.662174	0.633957	0.714963	0.668574	0.65163	0.71047	0.667618	0.611888	0.670137	0.650377	0.679402	0.666481	0.649686	0.703616	0.646913	0.664903	0.714045	0.670469	0.716509	0.690753	0.628001	0.698617	0.665249	0.634016	0.681298	0.634098	0.694	0.656644	0.623507	0.691457	0.653345	0.624535	0.697676	0.649642	0.629162	0.686578	0.662662	0.651558	0.643517
GAS.L_1_hindlimb	0.761657	0.732546	0.794754	0.750657	0.714486	0.748626	0.654008	0.732991	0.734952	0.683426	0.732095	0.659169	0.720964	0.713105	0.744995	0.694336	0.731607	0.699383	0.65505	0.795117	0.786758	0.741746	0.743349	0.776004	0.769849	0.778077	0.778202	0.777964	0.698479	0.729054	0.71855	0.693543	0.809594	0.730326	0.733529	0.730715	0.681397	0.705245	0.706319	0.680398	0.734898	0.718466	0.695666	0.699598	0.731432	0.677318	0.789722	0.751479	0.768638
GAS.L_2_hindlimb	0.72891	0.733086	0.745022	0.750986	0.684853	0.753413	0.639344	0.693834	0.736929	0.668081	0.693761	0.669685	0.703588	0.682654	0.748681	0.680296	0.702724	0.713046	0.638325	0.759167	0.801482	0.706603	0.772436	0.752456	0.724585	0.790434	0.730751	0.782552	0.683377	0.686488	0.741523	0.688596	0.76782	0.734743	0.702009	0.738661	0.676906	0.671518	0.730301	0.661002	0.703741	0.734046	0.694088	0.666995	0.740242	0.673914	0.744064	0.769921	0.733692
GAS.L_3_hindlimb	0.703012	0.6834	0.721282	0.708663	0.662686	0.689313	0.64242	0.664431	0.688511	0.662771	0.658827	0.627251	0.702668	0.652647	0.688324	0.676296	0.671967	0.663596	0.653719	0.72398	0.732852	0.666492	0.699647	0.737313	0.701129	0.729261	0.687948	0.705479	0.682051	0.653691	0.697905	0.691133	0.725912	0.705839	0.682146	0.702891	0.678291	0.64477	0.681561	0.674129	0.667274	0.699606	0.701716	0.644347	0.682506	0.690712	0.722841	0.716238	0.713834
GRA_1_hindlimb	0.657938	0.631135	0.677488	0.644153	0.679515	0.655207	0.648718	0.699859	0.654067	0.655205	0.687641	0.636612	0.685528	0.6887	0.648083	0.670296	0.6961	0.623228	0.652149	0.682439	0.673392	0.690449	0.64833	0.663539	0.666246	0.658471	0.699647	0.657846	0.676361	0.704982	0.644892	0.677703	0.689611	0.643471	0.7046	0.648793	0.673635	0.674959	0.63458	0.665288	0.682174	0.637326	0.677038	0.687287	0.649207	0.668728	0.68286	0.654579	0.679134
GRA_2_hindlimb	0.65582	0.658767	0.673315	0.672254	0.676566	0.691064	0.668474	0.703123	0.690819	0.692605	0.682357	0.680651	0.710248	0.683368	0.69468	0.692785	0.695886	0.654245	0.658179	0.686834	0.722105	0.688414	0.694225	0.696062	0.659428	0.712226	0.713495	0.708495	0.696911	0.702859	0.687519	0.697302	0.689439	0.670751	0.706317	0.680729	0.686421	0.672235	0.680086	0.689081	0.688555	0.672957	0.701069	0.683817	0.684014	0.686307	0.680133	0.701075	0.66972
GRA_3_hindlimb	0.653037	0.641407	0.663003	0.654039	0.647296	0.661533	0.67119	0.670669	0.661017	0.685361	0.661225	0.629161	0.711884	0.651582	0.65105	0.697188	0.655436	0.624796	0.66402	0.668474	0.680598	0.65786	0.648077	0.704293	0.650173	0.675246	0.685551	0.668223	0.693606	0.674649	0.642402	0.695226	0.68177	0.650418	0.684661	0.65361	0.684738	0.651814	0.636936	0.689853	0.64586	0.638243	0.694071	0.65952	0.650851	0.691058	0.683555	0.662789	0.666364
ST_1_hindlimb	0.767991	0.742497	0.795353	0.749233	0.711733	0.757665	0.644285	0.729351	0.73879	0.684037	0.730919	0.66526	0.71083	0.714708	0.743859	0.690349	0.729225	0.697653	0.641904	0.802029	0.788	0.736334	0.751669	0.759425	0.757192	0.769497	0.760089	0.77608	0.683845	0.725268	0.725554	0.687719	0.806959	0.725325	0.732854	0.725398	0.675364	0.696885	0.720218	0.674264	0.735121	0.726226	0.698068	0.700391	0.735689	0.664956	0.77719	0.750974	0.770899
ST_2_hindlimb	0.739292	0.751913	0.755362	0.758459	0.684151	0.783715	0.637195	0.705287	0.781354	0.68936	0.706294	0.702959	0.713492	0.68663	0.770084	0.692424	0.703204	0.726574	0.633197	0.764988	0.82063	0.70264	0.784123	0.763136	0.716749	0.797505	0.728656	0.789646	0.685087	0.696836	0.745746	0.682024	0.775008	0.73798	0.699378	0.751921	0.66739	0.677571	0.75276	0.670448	0.700685	0.741887	0.696348	0.684293	0.767741	0.661009	0.751688	0.781238	0.735239
ST_3_hindlimb	0.730291	0.703342	0.744077	0.72984	0.67437	0.723007	0.657926	0.684148	0.710636	0.686308	0.691691	0.644413	0.723591	0.67778	0.709259	0.694301	0.696214	0.673699	0.66118	0.754869	0.765462	0.699739	0.724631	0.773145	0.714752	0.75527	0.737183	0.750272	0.694068	0.688207	0.705409	0.702758	0.764729	0.714414	0.704907	0.711166	0.69383	0.674038	0.696952	0.682779	0.697598	0.713332	0.718535	0.65685	0.699928	0.698106	0.735503	0.732167	0.727668
PM_1_hindlimb	0.754695	0.733655	0.77871	0.744903	0.709002	0.759583	0.638771	0.727578	0.743665	0.68302	0.729757	0.667193	0.701966	0.709357	0.734473	0.694671	0.724063	0.699632	0.632411	0.797693	0.784515	0.729695	0.746573	0.755877	0.741835	0.760663	0.747766	0.765853	0.681307	0.720707	0.713854	0.678628	0.789085	0.714169	0.720002	0.72198	0.673644	0.702384	0.714362	0.662763	0.727987	0.717363	0.688957	0.694469	0.736006	0.661139	0.772783	0.74744	0.759676
PM_2_hindlimb	0.753042	0.761994	0.776881	0.791117	0.699681	0.805526	0.65464	0.718752	0.785919	0.688832	0.721473	0.703716	0.721846	0.7099	0.776517	0.702202	0.728812	0.731855	0.651144	0.781701	0.832202	0.734278	0.795941	0.775312	0.736	0.803429	0.755704	0.811932	0.691289	0.71591	0.748004	0.697625	0.789665	0.741789	0.722294	0.748264	0.689164	0.700878	0.75297	0.681685	0.735531	0.751744	0.706271	0.68881	0.762192	0.675151	0.761251	0.780285	0.74333
PM_3_hindlimb	0.734042	0.724277	0.754844	0.748693	0.68745	0.753321	0.665935	0.704503	0.739129	0.698481	0.699391	0.670078	0.731943	0.690607	0.734666	0.714156	0.705761	0.697542	0.661321	0.767481	0.792209	0.710612	0.747506	0.775822	0.727675	0.76776	0.731451	0.758443	0.706217	0.705103	0.710769	0.713132	0.767221	0.719741	0.70645	0.720066	0.69806	0.682038	0.716225	0.689654	0.709299	0.719283	0.715411	0.6705	0.725538	0.688259	0.744576	0.749804	0.731769
TFL_1_hindlimb	0.668647	0.647949	0.688004	0.655023	0.689564	0.684396	0.664654	0.729989	0.676703	0.698911	0.714379	0.664262	0.720115	0.716426	0.674979	0.708179	0.714371	0.637469	0.652659	0.705786	0.69862	0.711706	0.679501	0.691155	0.681186	0.691337	0.735439	0.692159	0.701633	0.739423	0.65554	0.69	0.705763	0.646329	0.728466	0.663334	0.687489	0.700621	0.64822	0.681778	0.6925	0.647186	0.691392	0.707997	0.671092	0.671669	0.701799	0.671569	0.692386
TFL_2_hindlimb	0.709632	0.730536	0.729248	0.744627	0.667914	0.775347	0.635367	0.696542	0.779568	0.677166	0.69588	0.690953	0.698248	0.676793	0.752975	0.690109	0.687074	0.720199	0.628116	0.73948	0.79507	0.694079	0.755264	0.746176	0.7012	0.768298	0.711209	0.771784	0.67571	0.691601	0.725835	0.671802	0.74233	0.72023	0.686677	0.73666	0.662983	0.673663	0.73621	0.659578	0.686833	0.718514	0.678993	0.66685	0.749921	0.649033	0.731023	0.753104	0.71593
TFL_3_hindlimb	0.653965	0.64376	0.672531	0.670607	0.680046	0.683543	0.704908	0.712907	0.674587	0.724714	0.689623	0.665972	0.748531	0.688679	0.665802	0.739562	0.701587	0.636692	0.691873	0.681497	0.708416	0.693583	0.670158	0.714548	0.666739	0.685491	0.72052	0.689928	0.727883	0.713334	0.642515	0.729682	0.683306	0.653743	0.712415	0.656319	0.73442	0.685673	0.650833	0.71719	0.681777	0.650511	0.721014	0.681099	0.657746	0.715657	0.686028	0.676699	0.67536
BF_1_hindlimb	0.663934	0.647598	0.696972	0.653609	0.681271	0.673215	0.647815	0.716699	0.661925	0.674209	0.694753	0.644122	0.695498	0.714777	0.676639	0.684	0.723468	0.629952	0.645903	0.699161	0.688626	0.716642	0.670771	0.692769	0.67419	0.677302	0.72582	0.691048	0.687288	0.703677	0.653135	0.672367	0.705032	0.6493	0.707347	0.658569	0.666983	0.669864	0.646112	0.677991	0.704499	0.660266	0.700752	0.69337	0.667089	0.657393	0.683855	0.671904	0.678593
BF_2_hindlimb	0.681962	0.68754	0.698021	0.69621	0.645364	0.718148	0.599397	0.658712	0.713625	0.637214	0.654782	0.646343	0.652408	0.651369	0.720104	0.643327	0.666288	0.678865	0.598084	0.706224	0.728756	0.666783	0.725079	0.707282	0.677535	0.721398	0.674186	0.733415	0.632958	0.642126	0.711555	0.64087	0.700464	0.687885	0.653164	0.712901	0.62418	0.621583	0.695712	0.626227	0.668976	0.714837	0.663186	0.636917	0.720976	0.625489	0.688811	0.720177	0.672605
BF_3_hindlimb	0.663951	0.652149	0.696127	0.672583	0.68663	0.684798	0.690982	0.701654	0.669379	0.703976	0.688077	0.659727	0.732573	0.694957	0.678954	0.717402	0.703829	0.643031	0.68693	0.688907	0.698199	0.70617	0.678406	0.730228	0.669472	0.690701	0.716908	0.700903	0.722709	0.692995	0.667083	0.717527	0.689267	0.658703	0.69994	0.667851	0.71328	0.665963	0.656554	0.706562	0.691825	0.678568	0.740868	0.680282	0.670098	0.70835	0.677492	0.683708	0.674717
SM_1_hindlimb	0.733041	0.707015	0.756473	0.710473	0.690109	0.733315	0.62319	0.700905	0.717116	0.666139	0.706845	0.644223	0.698185	0.688057	0.728685	0.681655	0.701501	0.68047	0.623389	0.771353	0.760712	0.709131	0.729703	0.76038	0.745239	0.764044	0.758054	0.758507	0.678836	0.709954	0.699777	0.66553	0.780273	0.705672	0.701322	0.70161	0.65648	0.680465	0.687575	0.654078	0.705021	0.689009	0.677711	0.681207	0.712624	0.656321	0.770349	0.739797	0.748099
SM_2_hindlimb	0.735951	0.744041	0.754815	0.763364	0.682298	0.773537	0.634267	0.694862	0.764731	0.677299	0.695453	0.690466	0.704582	0.685137	0.757719	0.683281	0.703632	0.71719	0.635309	0.760939	0.801947	0.704166	0.776867	0.749373	0.718908	0.789498	0.723162	0.777823	0.675556	0.693505	0.741733	0.678117	0.765897	0.737627	0.700644	0.741918	0.670452	0.674608	0.737936	0.664976	0.702224	0.73499	0.689353	0.67109	0.751545	0.66575	0.741102	0.765283	0.725765
SM_3_hindlimb	0.7192	0.711953	0.734145	0.71773	0.677435	0.731826	0.658948	0.694144	0.728855	0.695339	0.695323	0.656544	0.734157	0.680614	0.732647	0.717391	0.697193	0.679413	0.650268	0.749803	0.77953	0.694341	0.736406	0.796641	0.721754	0.76612	0.748698	0.76361	0.714215	0.703127	0.707289	0.700136	0.759459	0.705698	0.695662	0.714218	0.690693	0.667944	0.701648	0.685852	0.689736	0.704265	0.713274	0.664318	0.720855	0.704469	0.750277	0.746428	0.729039
ADD_1_hindlimb	0.664082	0.63878	0.689741	0.666495	0.68513	0.666246	0.663586	0.704125	0.658802	0.662224	0.689898	0.641739	0.692295	0.704099	0.657178	0.672347	0.706678	0.632881	0.653498	0.694883	0.67936	0.708798	0.656863	0.67274	0.676787	0.666114	0.710369	0.675349	0.681725	0.693981	0.653725	0.68119	0.695904	0.648948	0.716469	0.657239	0.673716	0.664936	0.64671	0.678696	0.704526	0.664487	0.689113	0.689398	0.654384	0.668985	0.684481	0.661021	0.683888
ADD_2_hindlimb	0.629052	0.638399	0.650852	0.656306	0.659874	0.66413	0.646186	0.680732	0.658587	0.667245	0.660412	0.663472	0.691926	0.671178	0.666272	0.676587	0.679147	0.633923	0.654128	0.651402	0.687798	0.676716	0.669876	0.662234	0.640188	0.676368	0.67735	0.671046	0.680758	0.676991	0.658076	0.674998	0.655322	0.655817	0.679904	0.656605	0.670057	0.651244	0.648745	0.669938	0.663093	0.658488	0.681876	0.66422	0.665066	0.677214	0.658579	0.674256	0.649144
ADD_3_hindlimb	0.63866	0.62988	0.669	0.649368	0.660044	0.664692	0.676917	0.688022	0.649572	0.689258	0.669371	0.640298	0.718746	0.673467	0.657612	0.707337	0.682365	0.627368	0.670614	0.661515	0.6887	0.677905	0.66244	0.715392	0.652001	0.677799	0.706561	0.684482	0.712455	0.689116	0.641602	0.709012	0.67358	0.639006	0.684132	0.649145	0.702569	0.65938	0.639901	0.694382	0.667057	0.639174	0.7089	0.668489	0.639762	0.704556	0.664191	0.669566	0.657607
GM_1_hindlimb	0.747979	0.717629	0.777262	0.738438	0.702766	0.746162	0.637501	0.7185	0.731401	0.679176	0.7223	0.661241	0.708239	0.707595	0.739898	0.689813	0.720052	0.685256	0.63807	0.786697	0.771451	0.730364	0.745434	0.76084	0.745202	0.762284	0.757449	0.769004	0.685461	0.711434	0.710785	0.677983	0.793479	0.71859	0.716601	0.712902	0.663381	0.690877	0.70314	0.66197	0.721462	0.717135	0.69017	0.696974	0.732926	0.665294	0.770496	0.74598	0.766177
GM_2_hindlimb	0.727368	0.742069	0.741564	0.74562	0.677986	0.766958	0.631795	0.693107	0.765191	0.679249	0.694873	0.692304	0.707303	0.68426	0.764288	0.690592	0.694087	0.723541	0.630934	0.755954	0.809922	0.695728	0.777346	0.760016	0.717473	0.801892	0.728321	0.780021	0.687674	0.691352	0.739501	0.680067	0.759403	0.730708	0.695713	0.745722	0.662302	0.671361	0.73104	0.658352	0.694395	0.737416	0.695957	0.67244	0.755747	0.667881	0.748377	0.783515	0.726601
GM_3_hindlimb	0.71471	0.697028	0.728565	0.70825	0.674775	0.716184	0.656312	0.682979	0.712427	0.68298	0.681523	0.645277	0.7147	0.673152	0.725566	0.70262	0.685197	0.673953	0.651549	0.741084	0.761905	0.690348	0.728405	0.781755	0.711549	0.748402	0.728797	0.752795	0.706818	0.686323	0.713916	0.698972	0.750265	0.713344	0.68722	0.709134	0.685299	0.660304	0.699511	0.681975	0.682307	0.713084	0.718251	0.657204	0.709325	0.700725	0.731127	0.740482	0.722995
EDL.H_1_hindlimb	0.741289	0.72047	0.77151	0.729766	0.70361	0.745083	0.645663	0.724946	0.734845	0.675056	0.727366	0.65656	0.709362	0.706838	0.738655	0.689571	0.720609	0.68314	0.634825	0.785632	0.779253	0.731567	0.751416	0.771639	0.740328	0.76562	0.767165	0.775862	0.686048	0.729029	0.720975	0.694271	0.804379	0.712343	0.737067	0.720562	0.682303	0.699332	0.71233	0.670156	0.722214	0.709036	0.693557	0.684088	0.728061	0.664606	0.7539	0.735715	0.744421
EDL.H_2_hindlimb	0.617	0.631578	0.638214	0.659856	0.641218	0.665037	0.653694	0.666357	0.65654	0.662864	0.653627	0.660411	0.67649	0.646924	0.640141	0.673898	0.660523	0.636817	0.649199	0.641994	0.678997	0.659003	0.646448	0.637333	0.627472	0.650587	0.662005	0.657244	0.663124	0.665224	0.639762	0.673121	0.647487	0.638697	0.681567	0.648922	0.677602	0.65808	0.642585	0.662256	0.649097	0.629543	0.663056	0.651012	0.643254	0.640887	0.641913	0.65241	0.629533
EDL.H_3_hindlimb	0.647003	0.642565	0.664345	0.648742	0.662298	0.664815	0.680475	0.683621	0.65645	0.687743	0.672572	0.644531	0.712306	0.676747	0.656109	0.701073	0.677831	0.629362	0.665613	0.664906	0.681445	0.67601	0.653694	0.690666	0.651023	0.666808	0.696043	0.676052	0.702668	0.6905	0.652659	0.707252	0.679016	0.656045	0.698067	0.662718	0.701688	0.665929	0.642951	0.693588	0.669435	0.645204	0.699402	0.665406	0.64241	0.679307	0.65839	0.655056	0.653838
FDS.H_1_hindlimb	0.682489	0.656824	0.708337	0.671348	0.708505	0.677071	0.676451	0.742531	0.669607	0.696371	0.717629	0.665948	0.716865	0.732389	0.683869	0.700721	0.736159	0.643348	0.66058	0.712663	0.692877	0.737492	0.679047	0.688718	0.682359	0.681717	0.732182	0.693253	0.705777	0.729459	0.672082	0.707806	0.718951	0.661776	0.735129	0.671705	0.701537	0.698362	0.660922	0.694273	0.727292	0.671399	0.719832	0.710109	0.677929	0.67651	0.687374	0.675887	0.687313
FDS.H_2_hindlimb	0.662091	0.673238	0.67961	0.674049	0.677104	0.69074	0.655447	0.697502	0.676344	0.673018	0.680818	0.680592	0.694872	0.688196	0.688326	0.680841	0.699078	0.645157	0.649322	0.678455	0.709501	0.689456	0.694757	0.680034	0.643756	0.700932	0.698411	0.710911	0.683637	0.684923	0.700441	0.690348	0.692288	0.669005	0.701778	0.696563	0.677141	0.660282	0.680109	0.680019	0.687939	0.696012	0.709569	0.681008	0.692043	0.669617	0.649976	0.69509	0.648635
FDS.H_3_hindlimb	0.680678	0.66514	0.695122	0.679939	0.680315	0.680394	0.689655	0.705199	0.666642	0.69755	0.688945	0.648231	0.733722	0.68041	0.67409	0.718606	0.698491	0.633715	0.679033	0.693308	0.716561	0.694284	0.681989	0.73142	0.673498	0.700118	0.736876	0.713213	0.724111	0.708358	0.673597	0.720845	0.715569	0.66591	0.712608	0.672575	0.726385	0.680496	0.655837	0.712067	0.683799	0.658131	0.721918	0.667842	0.662489	0.701206	0.684529	0.679054	0.677058
GAS.M_1_hindlimb	0.62879	0.601434	0.651987	0.633555	0.640713	0.635043	0.611646	0.646263	0.622046	0.615071	0.639373	0.60817	0.634582	0.645711	0.618097	0.619538	0.651526	0.606892	0.618675	0.656481	0.632782	0.654258	0.612996	0.617255	0.642036	0.62414	0.636123	0.629439	0.625489	0.63638	0.622894	0.63364	0.660812	0.619872	0.668353	0.62957	0.630812	0.641303	0.619905	0.633846	0.647169	0.620487	0.636073	0.6342	0.613982	0.620072	0.645872	0.625785	0.651848
GAS.M_2_hindlimb	0.654297	0.667403	0.669362	0.675974	0.666065	0.674372	0.648354	0.693307	0.665643	0.669524	0.666545	0.669445	0.685045	0.692156	0.67582	0.672095	0.694319	0.639248	0.64971	0.664328	0.692785	0.694145	0.67768	0.662076	0.640422	0.676696	0.682622	0.684101	0.677479	0.671874	0.674367	0.69065	0.675384	0.654538	0.694928	0.679202	0.674258	0.656247	0.665726	0.679392	0.685519	0.686344	0.708907	0.670537	0.685872	0.661095	0.642864	0.673051	0.644671
GAS.M_3_hindlimb	0.637732	0.635227	0.657647	0.651476	0.651026	0.652925	0.661776	0.672662	0.644112	0.675115	0.654225	0.64313	0.701992	0.675188	0.641351	0.688032	0.680383	0.609395	0.664254	0.651157	0.661837	0.675306	0.639987	0.669462	0.622306	0.639765	0.671025	0.651532	0.689801	0.662229	0.64671	0.697007	0.65545	0.629833	0.679797	0.649993	0.689008	0.64653	0.636129	0.702197	0.671013	0.646652	0.714968	0.661927	0.64337	0.675853	0.633935	0.645038	0.638943
VI_1_hindlimb	0.650213	0.62666	0.684934	0.660017	0.680296	0.661278	0.649662	0.696015	0.641948	0.65811	0.678363	0.63718	0.675832	0.696774	0.648667	0.667331	0.705805	0.619425	0.650406	0.674352	0.668267	0.702535	0.648816	0.651784	0.659702	0.648127	0.69523	0.663206	0.666706	0.687531	0.635633	0.674501	0.683964	0.640705	0.705705	0.639555	0.66162	0.666597	0.631614	0.666222	0.693819	0.644188	0.676269	0.676172	0.641947	0.649606	0.663976	0.649576	0.663187
VI_2_hindlimb	0.673711	0.681032	0.692924	0.694487	0.687604	0.706526	0.666695	0.709819	0.697224	0.682033	0.684419	0.680892	0.705866	0.703276	0.706746	0.688385	0.706819	0.670602	0.663737	0.69383	0.732173	0.701991	0.70701	0.697981	0.674311	0.724482	0.709511	0.720566	0.695391	0.689129	0.7013	0.697317	0.702511	0.683391	0.703096	0.698547	0.687337	0.674331	0.689631	0.680577	0.695778	0.69938	0.705551	0.678685	0.702649	0.68071	0.679917	0.717848	0.670785
VI_3_hindlimb	0.691798	0.683257	0.707445	0.697715	0.691427	0.699362	0.678492	0.71133	0.680643	0.701247	0.681531	0.666164	0.728768	0.717701	0.69306	0.709873	0.723822	0.647124	0.676763	0.702953	0.708049	0.721865	0.690847	0.715059	0.664825	0.686441	0.702827	0.709524	0.709425	0.692253	0.679301	0.715937	0.699668	0.658102	0.70273	0.677697	0.707104	0.668845	0.67416	0.706199	0.715209	0.695547	0.752336	0.681881	0.691159	0.68746	0.670921	0.685225	0.659928
VM_1_hindlimb	0.657574	0.639256	0.69609	0.661173	0.693843	0.670948	0.66487	0.719095	0.657755	0.677956	0.695977	0.655369	0.701401	0.708072	0.662928	0.69126	0.712674	0.628202	0.667512	0.687929	0.686155	0.707584	0.658789	0.681987	0.677642	0.672657	0.721913	0.677609	0.692556	0.720693	0.645136	0.689483	0.694542	0.640824	0.723009	0.653885	0.688634	0.687909	0.644352	0.680614	0.694776	0.648351	0.692707	0.690014	0.653151	0.669425	0.687407	0.661541	0.679417
VM_2_hindlimb	0.633616	0.639338	0.651906	0.660055	0.656104	0.667436	0.652638	0.678251	0.652256	0.662389	0.65376	0.663945	0.674475	0.682408	0.669019	0.670249	0.692156	0.625963	0.651481	0.646414	0.678213	0.683695	0.665893	0.650533	0.629463	0.659032	0.668091	0.674777	0.668448	0.664406	0.66262	0.671392	0.650731	0.643119	0.671237	0.663336	0.664293	0.642968	0.657489	0.667251	0.679106	0.675393	0.701629	0.664037	0.660671	0.656875	0.631293	0.66377	0.626009
VM_3_hindlimb	0.73856	0.728889	0.748909	0.726158	0.677865	0.748267	0.648914	0.697684	0.731846	0.69078	0.688558	0.664473	0.720232	0.690827	0.748236	0.698156	0.712228	0.66974	0.643983	0.746661	0.761697	0.706266	0.750095	0.788562	0.709374	0.743664	0.730208	0.780101	0.702053	0.688108	0.722111	0.697887	0.76161	0.701268	0.694191	0.720508	0.68668	0.666139	0.710909	0.684698	0.714498	0.72579	0.734921	0.668395	0.736645	0.674449	0.71787	0.732328	0.704782
FDP.H_1_hindlimb	0.48918	0.460051	0.505721	0.508574	0.515683	0.474422	0.514077	0.495428	0.463786	0.483523	0.509199	0.477143	0.507424	0.511619	0.460082	0.483497	0.514612	0.490616	0.52478	0.500406	0.486007	0.507407	0.453225	0.467928	0.514621	0.486459	0.487933	0.466942	0.496799	0.494834	0.492501	0.520095	0.509299	0.514911	0.533841	0.485196	0.518348	0.506375	0.474922	0.511938	0.507078	0.497415	0.503724	0.499952	0.458887	0.528601	0.513079	0.48202	0.526577
FDP.H_3_hindlimb	0.680908	0.672956	0.704256	0.680235	0.693156	0.689549	0.697353	0.715784	0.681239	0.709923	0.695046	0.666489	0.742534	0.712531	0.681798	0.731189	0.72167	0.642956	0.688271	0.698884	0.712696	0.708513	0.689905	0.729738	0.667218	0.701097	0.734195	0.711216	0.729052	0.710875	0.68067	0.734509	0.709156	0.670655	0.720019	0.688493	0.724634	0.683147	0.667395	0.725282	0.704272	0.680772	0.746013	0.686615	0.676209	0.712981	0.678483	0.688523	0.670749
[truncated: 84 more columns]

## Sheet: d
Supplementary Figure 15d
Spearman correlation
	LIN_1_head	LIN_2_head	MAS_1_head	MAS_2_head	SUB_1_forelimb	SUB_2_forelimb	SUB_3_forelimb	DSP_1_forelimb	DSP_2_forelimb	DSP_3_forelimb	DAP_1_forelimb	DAP_2_forelimb	DAP_3_forelimb	TM_1_forelimb	TM_2_forelimb	TM_3_forelimb	ISP_1_forelimb	ISP_2_forelimb	ISP_3_forelimb	BB_1_forelimb	BB_2_forelimb	TB.M_1_forelimb	TB.M_2_forelimb	TB.M_3_forelimb	TB.LA_1_forelimb	TB.LA_2_forelimb	TB.LO_1_forelimb	TB.LO_2_forelimb	TB.LO_3_forelimb	FDP.F_1_forelimb	FDP.F_2_forelimb	FDP.F_3_forelimb	FDS.F_1_forelimb	FDS.F_2_forelimb	EDC_1_forelimb	EDC_2_forelimb	EDC_3_forelimb	EDL.F_1_forelimb	EDL.F_2_forelimb	EDL.F_3_forelimb	SSP_1_forelimb	SSP_2_forelimb	SSP_3_forelimb	PP_1_trunk	PP_2_trunk	PP_3_trunk	PS_1_trunk	PS_2_trunk	LD_1_trunk
LIN_1_head	1	0.487647	0.480408	0.464659	0.421929	0.442835	0.442092	0.418999	0.417119	0.423079	0.385569	0.410854	0.447757	0.432231	0.443903	0.429296	0.404675	0.404081	0.438747	0.458091	0.466619	0.414646	0.448286	0.428254	0.458382	0.470176	0.42347	0.406611	0.432941	0.359103	0.442218	0.459895	0.473448	0.466178	0.444431	0.434936	0.433091	0.392944	0.432506	0.453998	0.423258	0.454491	0.468094	0.435053	0.441697	0.47547	0.472677	0.4681	0.469263
LIN_2_head	0.487647	1	0.481035	0.492082	0.420449	0.476291	0.459775	0.419623	0.451341	0.438548	0.401044	0.43857	0.456547	0.435392	0.477041	0.451228	0.408528	0.449116	0.457869	0.455801	0.505448	0.41059	0.475144	0.446186	0.464589	0.518544	0.415277	0.445579	0.446617	0.36131	0.474917	0.478533	0.471906	0.517481	0.448509	0.471511	0.440502	0.400939	0.468787	0.464681	0.431409	0.49735	0.479217	0.44198	0.482531	0.479	0.481571	0.498759	0.476316
MAS_1_head	0.480408	0.481035	1	0.484669	0.441738	0.473095	0.469546	0.448236	0.452055	0.447623	0.416739	0.430092	0.46422	0.457108	0.464076	0.46419	0.42921	0.436811	0.465364	0.471793	0.490415	0.444005	0.469163	0.455382	0.488476	0.501984	0.446394	0.440158	0.462519	0.378344	0.464558	0.485105	0.498368	0.484599	0.477237	0.462265	0.455502	0.42434	0.460678	0.472262	0.45102	0.485903	0.489314	0.457776	0.468344	0.492734	0.495821	0.489144	0.504005
MAS_2_head	0.464659	0.492082	0.484669	1	0.421081	0.453993	0.450082	0.43156	0.4343	0.434732	0.398252	0.434855	0.467788	0.431328	0.464383	0.443157	0.408319	0.42716	0.454973	0.449628	0.481241	0.413444	0.474337	0.437358	0.457997	0.50654	0.425719	0.447924	0.466854	0.373143	0.453834	0.47345	0.471911	0.488147	0.444959	0.451007	0.45919	0.413779	0.457268	0.480196	0.432285	0.478598	0.4825	0.442403	0.458331	0.480314	0.460862	0.504493	0.475137
SUB_1_forelimb	0.421929	0.420449	0.441738	0.421081	1	0.468152	0.456642	0.459996	0.448077	0.438593	0.441451	0.454988	0.452773	0.470508	0.464575	0.444729	0.443277	0.456686	0.445689	0.431119	0.445947	0.452602	0.463752	0.442405	0.471034	0.450979	0.475692	0.455723	0.457826	0.423348	0.447054	0.452188	0.456341	0.447716	0.472697	0.449433	0.442451	0.443934	0.44209	0.450325	0.460312	0.460112	0.456889	0.470112	0.460023	0.452871	0.439772	0.433481	0.444237
SUB_2_forelimb	0.442835	0.476291	0.473095	0.453993	0.468152	1	0.474114	0.460086	0.522569	0.461765	0.444996	0.498359	0.468812	0.476945	0.528497	0.483299	0.450079	0.516594	0.471666	0.459001	0.519166	0.456711	0.526807	0.482992	0.496574	0.523257	0.475121	0.498514	0.473659	0.423053	0.506254	0.482981	0.47506	0.518175	0.479889	0.509258	0.458115	0.445829	0.515147	0.471814	0.461437	0.516133	0.477844	0.472968	0.519353	0.479045	0.480496	0.479512	0.481526
SUB_3_forelimb	0.442092	0.459775	0.469546	0.450082	0.456642	0.474114	1	0.4673	0.466035	0.486319	0.429955	0.469061	0.505238	0.45722	0.472316	0.514173	0.439791	0.45801	0.505401	0.452138	0.49407	0.437922	0.483088	0.500422	0.478369	0.494477	0.469521	0.45261	0.510425	0.415695	0.467265	0.527431	0.471248	0.481272	0.479009	0.467298	0.498214	0.444409	0.465576	0.507244	0.450937	0.465792	0.511033	0.474277	0.468705	0.52708	0.478653	0.472418	0.48248
DSP_1_forelimb	0.418999	0.419623	0.448236	0.43156	0.459996	0.460086	0.4673	1	0.460322	0.452171	0.446043	0.459049	0.474845	0.465328	0.450877	0.464026	0.452344	0.457188	0.460002	0.430826	0.449738	0.450986	0.467735	0.455153	0.476298	0.460693	0.476122	0.454058	0.46878	0.440109	0.458328	0.470335	0.467841	0.452278	0.488872	0.453905	0.457536	0.464891	0.457264	0.461598	0.455355	0.451177	0.466051	0.473608	0.460199	0.471472	0.451321	0.434925	0.45611
DSP_2_forelimb	0.417119	0.451341	0.452055	0.4343	0.448077	0.522569	0.466035	0.460322	1	0.457369	0.45319	0.484692	0.471476	0.448382	0.501077	0.471685	0.431774	0.511109	0.455787	0.440424	0.497588	0.43681	0.495879	0.476156	0.48481	0.503309	0.466811	0.475381	0.466567	0.42711	0.49447	0.472756	0.45579	0.504111	0.475566	0.505385	0.459063	0.43777	0.499258	0.459179	0.440449	0.495359	0.452019	0.459237	0.495373	0.466797	0.463727	0.464629	0.469019
DSP_3_forelimb	0.423079	0.438548	0.447623	0.434732	0.438593	0.461765	0.486319	0.452171	0.457369	1	0.417	0.452306	0.497164	0.453261	0.457783	0.485302	0.413541	0.443081	0.49146	0.428883	0.472177	0.424475	0.460893	0.473931	0.471941	0.480621	0.462355	0.449298	0.490487	0.413355	0.4455	0.502113	0.449131	0.467666	0.471993	0.456347	0.483933	0.433586	0.452818	0.487896	0.428576	0.446342	0.491634	0.458408	0.455863	0.500782	0.467417	0.451279	0.471461
DAP_1_forelimb	0.385569	0.401044	0.416739	0.398252	0.441451	0.444996	0.429955	0.446043	0.45319	0.417	1	0.447109	0.450126	0.434245	0.427195	0.433119	0.431353	0.441999	0.433233	0.407104	0.416209	0.423656	0.443248	0.430485	0.443706	0.42786	0.456853	0.431258	0.430657	0.423222	0.436535	0.44152	0.442212	0.418658	0.457374	0.431039	0.429499	0.444152	0.432756	0.43143	0.439117	0.428768	0.431432	0.458557	0.433754	0.432249	0.418469	0.407363	0.427436
DAP_2_forelimb	0.410854	0.43857	0.430092	0.434855	0.454988	0.498359	0.469061	0.459049	0.484692	0.452306	0.447109	1	0.459069	0.454238	0.482712	0.45525	0.44109	0.478039	0.460089	0.4257	0.468061	0.440637	0.486411	0.46732	0.463243	0.477169	0.464665	0.480819	0.468106	0.414898	0.470114	0.469038	0.44577	0.466516	0.471683	0.471467	0.454476	0.437358	0.485007	0.464749	0.448758	0.470016	0.452566	0.463292	0.471574	0.451986	0.437514	0.441943	0.450296
DAP_3_forelimb	0.447757	0.456547	0.46422	0.467788	0.452773	0.468812	0.505238	0.474845	0.471476	0.497164	0.450126	0.459069	1	0.4474	0.466254	0.498557	0.436065	0.455893	0.503324	0.457774	0.476115	0.436966	0.47828	0.499058	0.484851	0.499858	0.470422	0.456489	0.517888	0.42619	0.476733	0.522368	0.484135	0.47636	0.492338	0.464841	0.506841	0.452738	0.461927	0.515483	0.445224	0.467817	0.515865	0.471291	0.469627	0.519345	0.474524	0.479625	0.485302
TM_1_forelimb	0.432231	0.435392	0.457108	0.431328	0.470508	0.476945	0.45722	0.465328	0.448382	0.453261	0.434245	0.454238	0.4474	1	0.468802	0.463705	0.464999	0.454144	0.456744	0.439764	0.449772	0.464219	0.483394	0.449243	0.474602	0.458508	0.47648	0.455796	0.455288	0.422932	0.458006	0.464227	0.459957	0.447	0.470523	0.457199	0.447576	0.44201	0.459897	0.452807	0.465832	0.476348	0.465067	0.472328	0.46281	0.469083	0.452626	0.439275	0.454955
TM_2_forelimb	0.443903	0.477041	0.464076	0.464383	0.464575	0.528497	0.472316	0.450877	0.501077	0.457783	0.427195	0.482712	0.466254	0.468802	1	0.481122	0.443373	0.508513	0.4662	0.454693	0.516661	0.449743	0.529653	0.484036	0.500087	0.520281	0.467404	0.503027	0.476781	0.410754	0.506573	0.478729	0.469437	0.515542	0.470566	0.509221	0.454249	0.434282	0.507944	0.465064	0.458288	0.51454	0.484945	0.464699	0.509608	0.48347	0.480362	0.485781	0.484526
TM_3_forelimb	0.429296	0.451228	0.46419	0.443157	0.444729	0.483299	0.514173	0.464026	0.471685	0.485302	0.433119	0.45525	0.498557	0.463705	0.481122	1	0.428611	0.469612	0.497738	0.455912	0.48808	0.429119	0.483506	0.497757	0.48805	0.503475	0.475253	0.453107	0.511407	0.419887	0.459978	0.522269	0.477447	0.488352	0.48165	0.459899	0.484028	0.442021	0.453562	0.503712	0.446679	0.462656	0.504717	0.460997	0.460367	0.521812	0.492997	0.481208	0.497754
ISP_1_forelimb	0.404675	0.408528	0.42921	0.408319	0.443277	0.450079	0.439791	0.452344	0.431774	0.413541	0.431353	0.44109	0.436065	0.464999	0.443373	0.428611	1	0.438659	0.4375	0.405263	0.419189	0.452194	0.45215	0.420263	0.443893	0.426211	0.440473	0.430002	0.444138	0.404172	0.440641	0.440593	0.43488	0.419199	0.462272	0.435977	0.424013	0.429602	0.434683	0.437258	0.456399	0.444216	0.445827	0.458008	0.439782	0.436913	0.419834	0.405624	0.428901
ISP_2_forelimb	0.404081	0.449116	0.436811	0.42716	0.456686	0.516594	0.45801	0.457188	0.511109	0.443081	0.441999	0.478039	0.455893	0.454144	0.508513	0.469612	0.438659	1	0.452415	0.429813	0.484595	0.437291	0.506261	0.474183	0.476111	0.489448	0.463872	0.479491	0.46223	0.427771	0.503266	0.461192	0.446444	0.491798	0.466693	0.507413	0.448311	0.444632	0.504466	0.447407	0.443778	0.494485	0.446293	0.457309	0.502989	0.455506	0.444729	0.447204	0.456671
ISP_3_forelimb	0.438747	0.457869	0.465364	0.454973	0.445689	0.471666	0.505401	0.460002	0.455787	0.49146	0.433233	0.460089	0.503324	0.456744	0.4662	0.497738	0.4375	0.452415	1	0.451696	0.483912	0.436344	0.475429	0.496192	0.479803	0.497057	0.466736	0.449495	0.508507	0.414322	0.459063	0.515848	0.47309	0.484352	0.483582	0.466053	0.510299	0.453915	0.462529	0.509576	0.436986	0.46761	0.512352	0.469843	0.464386	0.514347	0.48112	0.473563	0.476832
BB_1_forelimb	0.458091	0.455801	0.471793	0.449628	0.431119	0.459001	0.452138	0.430826	0.440424	0.428883	0.407104	0.4257	0.457774	0.439764	0.454693	0.455912	0.405263	0.429813	0.451696	1	0.483848	0.410532	0.458668	0.448695	0.478919	0.490319	0.433445	0.419964	0.450074	0.374641	0.456851	0.477004	0.476026	0.481578	0.450069	0.456983	0.440071	0.409989	0.443918	0.4539	0.4295	0.465489	0.471965	0.445354	0.46501	0.481063	0.497969	0.47922	0.486259
BB_2_forelimb	0.466619	0.505448	0.490415	0.481241	0.445947	0.519166	0.49407	0.449738	0.497588	0.472177	0.416209	0.468061	0.476115	0.449772	0.516661	0.48808	0.419189	0.484595	0.483912	0.483848	1	0.43484	0.508219	0.492513	0.513645	0.55854	0.457903	0.467613	0.482499	0.386064	0.491914	0.506606	0.499346	0.557035	0.466871	0.500445	0.4724	0.421155	0.501762	0.486071	0.442214	0.509739	0.49797	0.458845	0.507436	0.519956	0.528647	0.53485	0.521168
TB.M_1_forelimb	0.414646	0.41059	0.444005	0.413444	0.452602	0.456711	0.437922	0.450986	0.43681	0.424475	0.423656	0.440637	0.436966	0.464219	0.449743	0.429119	0.452194	0.437291	0.436344	0.410532	0.43484	1	0.451984	0.424434	0.44263	0.434668	0.445861	0.441934	0.429894	0.405098	0.445318	0.445006	0.455407	0.424461	0.463767	0.435276	0.428793	0.427962	0.443071	0.432492	0.4587	0.455326	0.451235	0.461357	0.449587	0.437976	0.430114	0.409848	0.435043
TB.M_2_forelimb	0.448286	0.475144	0.469163	0.474337	0.463752	0.526807	0.483088	0.467735	0.495879	0.460893	0.443248	0.486411	0.47828	0.483394	0.529653	0.483506	0.45215	0.506261	0.475429	0.458668	0.508219	0.451984	1	0.490069	0.505053	0.519778	0.475808	0.497157	0.48184	0.419607	0.501534	0.487516	0.480007	0.496987	0.487353	0.501162	0.472812	0.449063	0.497234	0.479394	0.464399	0.511402	0.4898	0.475725	0.499586	0.495545	0.485285	0.489193	0.481402
TB.M_3_forelimb	0.428254	0.446186	0.455382	0.437358	0.442405	0.482992	0.500422	0.455153	0.476156	0.473931	0.430485	0.46732	0.499058	0.449243	0.484036	0.497757	0.420263	0.474183	0.496192	0.448695	0.492513	0.424434	0.490069	1	0.491013	0.500539	0.477562	0.463177	0.503051	0.408429	0.472406	0.501782	0.457678	0.486313	0.464236	0.481723	0.470623	0.434335	0.472824	0.485491	0.442154	0.467973	0.490206	0.447193	0.478624	0.512785	0.48801	0.483135	0.482693
TB.LA_1_forelimb	0.458382	0.464589	0.488476	0.457997	0.471034	0.496574	0.478369	0.476298	0.48481	0.471941	0.443706	0.463243	0.484851	0.474602	0.500087	0.48805	0.443893	0.476111	0.479803	0.478919	0.513645	0.44263	0.505053	0.491013	1	0.522059	0.485557	0.468052	0.487503	0.420211	0.48521	0.498995	0.495631	0.504596	0.490424	0.491018	0.467014	0.44714	0.4823	0.488617	0.449598	0.481367	0.490165	0.473648	0.493628	0.507939	0.517359	0.498704	0.52295
TB.LA_2_forelimb	0.470176	0.518544	0.501984	0.50654	0.450979	0.523257	0.494477	0.460693	0.503309	0.480621	0.42786	0.477169	0.499858	0.458508	0.520281	0.503475	0.426211	0.489448	0.497057	0.490319	0.55854	0.434668	0.519778	0.500539	0.522059	1	0.475654	0.485236	0.49877	0.398067	0.504125	0.517158	0.502647	0.562393	0.477836	0.509025	0.48179	0.434525	0.509075	0.501963	0.440585	0.523783	0.515136	0.469321	0.512409	0.532415	0.543121	0.541672	0.535048
TB.LO_1_forelimb	0.42347	0.415277	0.446394	0.425719	0.475692	0.475121	0.469521	0.476122	0.466811	0.462355	0.456853	0.464665	0.470422	0.47648	0.467404	0.475253	0.440473	0.463872	0.466736	0.433445	0.457903	0.445861	0.475808	0.477562	0.485557	0.475654	1	0.467027	0.484374	0.451518	0.452942	0.474464	0.462988	0.444461	0.477516	0.454876	0.452102	0.463195	0.456922	0.459566	0.457868	0.453953	0.465281	0.474065	0.456587	0.480009	0.47041	0.44857	0.472181
TB.LO_2_forelimb	0.406611	0.445579	0.440158	0.447924	0.455723	0.498514	0.45261	0.454058	0.475381	0.449298	0.431258	0.480819	0.456489	0.455796	0.503027	0.453107	0.430002	0.479491	0.449495	0.419964	0.467613	0.441934	0.497157	0.463177	0.468052	0.485236	0.467027	1	0.463817	0.406374	0.485739	0.461394	0.454343	0.465458	0.466674	0.483314	0.452412	0.443702	0.485215	0.461338	0.44667	0.484752	0.456469	0.444982	0.477979	0.454891	0.435035	0.446022	0.443986
TB.LO_3_forelimb	0.432941	0.446617	0.462519	0.466854	0.457826	0.473659	0.510425	0.46878	0.466567	0.490487	0.430657	0.468106	0.517888	0.455288	0.476781	0.511407	0.444138	0.46223	0.508507	0.450074	0.482499	0.429894	0.48184	0.503051	0.487503	0.49877	0.484374	0.463817	1	0.422839	0.462222	0.517456	0.470411	0.484093	0.482762	0.47058	0.507909	0.44438	0.461414	0.50973	0.44615	0.460092	0.512976	0.469297	0.465831	0.533067	0.486625	0.481712	0.484978
FDP.F_1_forelimb	0.359103	0.36131	0.378344	0.373143	0.423348	0.423053	0.415695	0.440109	0.42711	0.413355	0.423222	0.414898	0.42619	0.422932	0.410754	0.419887	0.404172	0.427771	0.414322	0.374641	0.386064	0.405098	0.419607	0.408429	0.420211	0.398067	0.451518	0.406374	0.422839	1	0.407767	0.418126	0.400431	0.392127	0.444209	0.410119	0.416891	0.434082	0.41702	0.410702	0.410238	0.392621	0.397939	0.429925	0.407182	0.39829	0.386533	0.37314	0.400146
FDP.F_2_forelimb	0.442218	0.474917	0.464558	0.453834	0.447054	0.506254	0.467265	0.458328	0.49447	0.4455	0.436535	0.470114	0.476733	0.458006	0.506573	0.459978	0.440641	0.503266	0.459063	0.456851	0.491914	0.445318	0.501534	0.472406	0.48521	0.504125	0.452942	0.485739	0.462222	0.407767	1	0.480242	0.4717	0.504677	0.470296	0.508312	0.450496	0.444745	0.502292	0.460417	0.452272	0.498669	0.473649	0.458767	0.502876	0.46414	0.457496	0.468329	0.461341
FDP.F_3_forelimb	0.459895	0.478533	0.485105	0.47345	0.452188	0.482981	0.527431	0.470335	0.472756	0.502113	0.44152	0.469038	0.522368	0.464227	0.478729	0.522269	0.440593	0.461192	0.515848	0.477004	0.506606	0.445006	0.487516	0.501782	0.498995	0.517158	0.474464	0.461394	0.517456	0.418126	0.480242	1	0.497342	0.509125	0.49666	0.474523	0.519285	0.455876	0.483112	0.530663	0.4495	0.479017	0.532217	0.476702	0.476584	0.54743	0.502807	0.501689	0.504562
FDS.F_1_forelimb	0.473448	0.471906	0.498368	0.471911	0.456341	0.47506	0.471248	0.467841	0.45579	0.449131	0.442212	0.44577	0.484135	0.459957	0.469437	0.477447	0.43488	0.446444	0.47309	0.476026	0.499346	0.455407	0.480007	0.457678	0.495631	0.502647	0.462988	0.454343	0.470411	0.400431	0.4717	0.497342	1	0.498285	0.485051	0.465778	0.468849	0.445423	0.479747	0.485735	0.463698	0.476857	0.4998	0.467334	0.484323	0.494201	0.500293	0.486511	0.511623
FDS.F_2_forelimb	0.466178	0.517481	0.484599	0.488147	0.447716	0.518175	0.481272	0.452278	0.504111	0.467666	0.418658	0.466516	0.47636	0.447	0.515542	0.488352	0.419199	0.491798	0.484352	0.481578	0.557035	0.424461	0.496987	0.486313	0.504596	0.562393	0.444461	0.465458	0.484093	0.392127	0.504677	0.509125	0.498285	1	0.475974	0.51489	0.475969	0.424222	0.515073	0.495164	0.436882	0.524847	0.498331	0.457578	0.521971	0.512734	0.518744	0.51935	0.508749
EDC_1_forelimb	0.444431	0.448509	0.477237	0.444959	0.472697	0.479889	0.479009	0.488872	0.475566	0.471993	0.457374	0.471683	0.492338	0.470523	0.470566	0.48165	0.462272	0.466693	0.483582	0.450069	0.466871	0.463767	0.487353	0.464236	0.490424	0.477836	0.477516	0.466674	0.482762	0.444209	0.470296	0.49666	0.485051	0.475974	1	0.474569	0.485078	0.467558	0.474497	0.496313	0.460311	0.466837	0.48365	0.485629	0.475161	0.487254	0.468375	0.456042	0.481877
EDC_2_forelimb	0.434936	0.471511	0.462265	0.451007	0.449433	0.509258	0.467298	0.453905	0.505385	0.456347	0.431039	0.471467	0.464841	0.457199	0.509221	0.459899	0.435977	0.507413	0.466053	0.456983	0.500445	0.435276	0.501162	0.481723	0.491018	0.509025	0.454876	0.483314	0.47058	0.410119	0.508312	0.474523	0.465778	0.51489	0.474569	1	0.446866	0.443365	0.49906	0.465874	0.450273	0.505435	0.468332	0.464057	0.505631	0.472105	0.472714	0.471244	0.474442
EDC_3_forelimb	0.433091	0.440502	0.455502	0.45919	0.442451	0.458115	0.498214	0.457536	0.459063	0.483933	0.429499	0.454476	0.506841	0.447576	0.454249	0.484028	0.424013	0.448311	0.510299	0.440071	0.4724	0.428793	0.472812	0.470623	0.467014	0.48179	0.452102	0.452412	0.507909	0.416891	0.450496	0.519285	0.468849	0.475969	0.485078	0.446866	1	0.438705	0.466087	0.512586	0.432228	0.457665	0.505004	0.462545	0.457641	0.520454	0.464661	0.469894	0.474363
EDL.F_1_forelimb	0.392944	0.400939	0.42434	0.413779	0.443934	0.445829	0.444409	0.464891	0.43777	0.433586	0.444152	0.437358	0.452738	0.44201	0.434282	0.442021	0.429602	0.444632	0.453915	0.409989	0.421155	0.427962	0.449063	0.434335	0.44714	0.434525	0.463195	0.443702	0.44438	0.434082	0.444745	0.455876	0.445423	0.424222	0.467558	0.443365	0.438705	1	0.443836	0.447361	0.440647	0.428964	0.439064	0.445706	0.436865	0.433224	0.421037	0.412411	0.429596
EDL.F_2_forelimb	0.432506	0.468787	0.460678	0.457268	0.44209	0.515147	0.465576	0.457264	0.499258	0.452818	0.432756	0.485007	0.461927	0.459897	0.507944	0.453562	0.434683	0.504466	0.462529	0.443918	0.501762	0.443071	0.497234	0.472824	0.4823	0.509075	0.456922	0.485215	0.461414	0.41702	0.502292	0.483112	0.479747	0.515073	0.474497	0.49906	0.466087	0.443836	1	0.474118	0.446419	0.502001	0.471915	0.454816	0.509729	0.478653	0.465542	0.470872	0.472624
EDL.F_3_forelimb	0.453998	0.464681	0.472262	0.480196	0.450325	0.471814	0.507244	0.461598	0.459179	0.487896	0.43143	0.464749	0.515483	0.452807	0.465064	0.503712	0.437258	0.447407	0.509576	0.4539	0.486071	0.432492	0.479394	0.485491	0.488617	0.501963	0.459566	0.461338	0.50973	0.410702	0.460417	0.530663	0.485735	0.495164	0.496313	0.465874	0.512586	0.447361	0.474118	1	0.444493	0.459833	0.519866	0.459961	0.468699	0.525211	0.473868	0.487679	0.486094
SSP_1_forelimb	0.423258	0.431409	0.45102	0.432285	0.460312	0.461437	0.450937	0.455355	0.440449	0.428576	0.439117	0.448758	0.445224	0.465832	0.458288	0.446679	0.456399	0.443778	0.436986	0.4295	0.442214	0.4587	0.464399	0.442154	0.449598	0.440585	0.457868	0.44667	0.44615	0.410238	0.452272	0.4495	0.463698	0.436882	0.460311	0.450273	0.432228	0.440647	0.446419	0.444493	1	0.463893	0.45667	0.459948	0.462814	0.44553	0.439288	0.433637	0.452891
SSP_2_forelimb	0.454491	0.49735	0.485903	0.478598	0.460112	0.516133	0.465792	0.451177	0.495359	0.446342	0.428768	0.470016	0.467817	0.476348	0.51454	0.462656	0.444216	0.494485	0.46761	0.465489	0.509739	0.455326	0.511402	0.467973	0.481367	0.523783	0.453953	0.484752	0.460092	0.392621	0.498669	0.479017	0.476857	0.524847	0.466837	0.505435	0.457665	0.428964	0.502001	0.459833	0.463893	1	0.495694	0.464451	0.51829	0.482925	0.487441	0.494178	0.487835
SSP_3_forelimb	0.468094	0.479217	0.489314	0.4825	0.456889	0.477844	0.511033	0.466051	0.452019	0.491634	0.431432	0.452566	0.515865	0.465067	0.484945	0.504717	0.445827	0.446293	0.512352	0.471965	0.49797	0.451235	0.4898	0.490206	0.490165	0.515136	0.465281	0.456469	0.512976	0.397939	0.473649	0.532217	0.4998	0.498331	0.48365	0.468332	0.505004	0.439064	0.471915	0.519866	0.45667	0.495694	1	0.48371	0.483255	0.547002	0.49812	0.497489	0.499341
PP_1_trunk	0.435053	0.44198	0.457776	0.442403	0.470112	0.472968	0.474277	0.473608	0.459237	0.458408	0.458557	0.463292	0.471291	0.472328	0.464699	0.460997	0.458008	0.457309	0.469843	0.445354	0.458845	0.461357	0.475725	0.447193	0.473648	0.469321	0.474065	0.444982	0.469297	0.429925	0.458767	0.476702	0.467334	0.457578	0.485629	0.464057	0.462545	0.445706	0.454816	0.459961	0.459948	0.464451	0.48371	1	0.46362	0.472934	0.459136	0.445027	0.465641
PP_2_trunk	0.441697	0.482531	0.468344	0.458331	0.460023	0.519353	0.468705	0.460199	0.495373	0.455863	0.433754	0.471574	0.469627	0.46281	0.509608	0.460367	0.439782	0.502989	0.464386	0.46501	0.507436	0.449587	0.499586	0.478624	0.493628	0.512409	0.456587	0.477979	0.465831	0.407182	0.502876	0.476584	0.484323	0.521971	0.475161	0.505631	0.457641	0.436865	0.509729	0.468699	0.462814	0.51829	0.483255	0.46362	1	0.479566	0.471154	0.484114	0.489519
PP_3_trunk	0.47547	0.479	0.492734	0.480314	0.452871	0.479045	0.52708	0.471472	0.466797	0.500782	0.432249	0.451986	0.519345	0.469083	0.48347	0.521812	0.436913	0.455506	0.514347	0.481063	0.519956	0.437976	0.495545	0.512785	0.507939	0.532415	0.480009	0.454891	0.533067	0.39829	0.46414	0.54743	0.494201	0.512734	0.487254	0.472105	0.520454	0.433224	0.478653	0.525211	0.44553	0.482925	0.547002	0.472934	0.479566	1	0.535384	0.525453	0.528149
PS_1_trunk	0.472677	0.481571	0.495821	0.460862	0.439772	0.480496	0.478653	0.451321	0.463727	0.467417	0.418469	0.437514	0.474524	0.452626	0.480362	0.492997	0.419834	0.444729	0.48112	0.497969	0.528647	0.430114	0.485285	0.48801	0.517359	0.543121	0.47041	0.435035	0.486625	0.386533	0.457496	0.502807	0.500293	0.518744	0.468375	0.472714	0.464661	0.421037	0.465542	0.473868	0.439288	0.487441	0.49812	0.459136	0.471154	0.535384	1	0.533269	0.545702
PS_2_trunk	0.4681	0.498759	0.489144	0.504493	0.433481	0.479512	0.472418	0.434925	0.464629	0.451279	0.407363	0.441943	0.479625	0.439275	0.485781	0.481208	0.405624	0.447204	0.473563	0.47922	0.53485	0.409848	0.489193	0.483135	0.498704	0.541672	0.44857	0.446022	0.481712	0.37314	0.468329	0.501689	0.486511	0.51935	0.456042	0.471244	0.469894	0.412411	0.470872	0.487679	0.433637	0.494178	0.497489	0.445027	0.484114	0.525453	0.533269	1	0.534083
LD_1_trunk	0.469263	0.476316	0.504005	0.475137	0.444237	0.481526	0.48248	0.45611	0.469019	0.471461	0.427436	0.450296	0.485302	0.454955	0.484526	0.497754	0.428901	0.456671	0.476832	0.486259	0.521168	0.435043	0.481402	0.482693	0.52295	0.535048	0.472181	0.443986	0.484978	0.400146	0.461341	0.504562	0.511623	0.508749	0.481877	0.474442	0.474363	0.429596	0.472624	0.486094	0.452891	0.487835	0.499341	0.465641	0.489519	0.528149	0.545702	0.534083	1
LD_2_trunk	0.474143	0.514386	0.50419	0.516439	0.433798	0.492779	0.476725	0.445878	0.479783	0.46256	0.406244	0.447622	0.479458	0.436747	0.497579	0.485864	0.417931	0.45593	0.48281	0.491098	0.543151	0.427156	0.49432	0.47944	0.500798	0.559845	0.442758	0.452592	0.478627	0.373179	0.477493	0.505855	0.503796	0.547685	0.459761	0.484395	0.473481	0.413082	0.485771	0.490587	0.439425	0.508962	0.511792	0.454055	0.490315	0.531295	0.53291	0.558289	0.530452
SP_1_trunk	0.416325	0.417725	0.434791	0.417317	0.463428	0.467067	0.468696	0.474238	0.47008	0.46479	0.452746	0.458724	0.471135	0.472437	0.471453	0.481094	0.440125	0.465883	0.4641	0.435258	0.466966	0.438757	0.476437	0.47197	0.490641	0.480816	0.489703	0.459254	0.481213	0.451744	0.456752	0.477198	0.453462	0.452292	0.483004	0.453739	0.461748	0.455998	0.455385	0.470284	0.448117	0.451816	0.459798	0.461245	0.450638	0.482327	0.480421	0.448624	0.476813
SP_2_trunk	0.445362	0.477185	0.473288	0.461922	0.464849	0.523803	0.474341	0.464135	0.492444	0.460985	0.438304	0.482148	0.463366	0.475036	0.516526	0.490818	0.44763	0.498613	0.471737	0.463571	0.513696	0.456589	0.521521	0.484654	0.492036	0.519844	0.468359	0.481401	0.480564	0.410935	0.508133	0.488388	0.480593	0.509516	0.467938	0.506774	0.45863	0.434543	0.507792	0.464424	0.473155	0.516864	0.492825	0.474142	0.519723	0.486493	0.490468	0.49457	0.485221
SP_3_trunk	0.430668	0.44644	0.460224	0.460699	0.457926	0.473282	0.499862	0.464238	0.461387	0.478325	0.439634	0.464187	0.503197	0.471574	0.4765	0.511273	0.435677	0.454185	0.496416	0.450574	0.475585	0.435681	0.486749	0.489387	0.483546	0.49378	0.477794	0.452892	0.511956	0.412401	0.45017	0.509847	0.474122	0.465858	0.475628	0.456067	0.493452	0.444956	0.455165	0.506791	0.449361	0.463842	0.51853	0.471548	0.460611	0.524397	0.488126	0.487212	0.488201
TRC_1_trunk	0.474007	0.476548	0.507809	0.473208	0.457135	0.479962	0.478738	0.464129	0.454226	0.453222	0.423771	0.443192	0.467065	0.465686	0.480101	0.469377	0.43916	0.45485	0.471888	0.481699	0.508271	0.451411	0.486745	0.478783	0.507882	0.512065	0.459284	0.439157	0.479202	0.382548	0.460883	0.492233	0.514315	0.502919	0.471608	0.470001	0.464486	0.42634	0.472013	0.477682	0.451868	0.49491	0.505328	0.470793	0.496476	0.510085	0.524684	0.504007	0.52282
TRC_2_trunk	0.45687	0.494533	0.493023	0.484652	0.436874	0.506451	0.482152	0.44239	0.494293	0.468308	0.418398	0.465332	0.480937	0.443288	0.508338	0.486832	0.417172	0.473559	0.479781	0.483874	0.544513	0.424853	0.508342	0.48902	0.50548	0.565759	0.460498	0.462356	0.482192	0.382132	0.481056	0.500229	0.484052	0.535272	0.464298	0.493969	0.470715	0.42221	0.494254	0.480289	0.430185	0.512885	0.496795	0.449913	0.504368	0.525941	0.535601	0.547552	0.523222
RHO_1_trunk	0.466254	0.476293	0.489454	0.458927	0.432968	0.466769	0.455058	0.450679	0.457143	0.449347	0.420103	0.437449	0.472744	0.44606	0.46913	0.469637	0.421081	0.44271	0.463718	0.487342	0.508331	0.427832	0.471678	0.469847	0.500743	0.515581	0.457049	0.436249	0.474701	0.385128	0.462621	0.493001	0.496199	0.501192	0.462579	0.470558	0.454987	0.422615	0.460864	0.473686	0.438629	0.471349	0.486052	0.458845	0.479511	0.503093	0.530303	0.506672	0.524506
RHO_2_trunk	0.462176	0.493833	0.48797	0.481601	0.45105	0.51441	0.480716	0.444917	0.492193	0.46006	0.418003	0.465574	0.470866	0.454284	0.523717	0.489433	0.423819	0.487235	0.479894	0.480929	0.548037	0.436228	0.505302	0.485789	0.499482	0.553288	0.451106	0.461107	0.481128	0.389213	0.494381	0.494018	0.490244	0.539801	0.464211	0.502697	0.469925	0.425415	0.506324	0.476662	0.447606	0.514927	0.501223	0.461307	0.518087	0.510786	0.522191	0.527174	0.513257
BRA_1_trunk	0.428123	0.427031	0.451644	0.429909	0.46567	0.475875	0.471295	0.46852	0.462449	0.454094	0.455562	0.460037	0.466602	0.477202	0.467353	0.472042	0.458757	0.463102	0.462899	0.449607	0.467764	0.459867	0.47913	0.470292	0.497251	0.476524	0.485421	0.452107	0.468843	0.433111	0.452401	0.480411	0.467407	0.455172	0.479766	0.45824	0.453836	0.460563	0.453972	0.453251	0.460367	0.458694	0.473021	0.480674	0.462664	0.465944	0.474107	0.451691	0.475311
BRA_2_trunk	0.434683	0.46437	0.467643	0.457563	0.454851	0.519427	0.469878	0.457557	0.515981	0.47216	0.447092	0.490781	0.475071	0.453696	0.509853	0.472102	0.431791	0.501318	0.48041	0.450871	0.50541	0.43765	0.502736	0.483467	0.497176	0.520979	0.467645	0.482102	0.48402	0.426822	0.507799	0.484504	0.475173	0.518131	0.47305	0.513001	0.468008	0.457252	0.508907	0.476456	0.438833	0.499964	0.474536	0.456781	0.507859	0.483822	0.481661	0.481616	0.480514
BRA_3_trunk	0.45046	0.465541	0.476438	0.472373	0.456465	0.482477	0.524928	0.469795	0.472442	0.504781	0.432388	0.470616	0.521718	0.470054	0.488678	0.521879	0.440304	0.457108	0.51996	0.461259	0.489912	0.444591	0.493929	0.512854	0.492823	0.511368	0.479656	0.459607	0.525444	0.424953	0.467146	0.538355	0.4855	0.492344	0.482068	0.473116	0.510916	0.446933	0.471348	0.521993	0.456576	0.470543	0.53237	0.479512	0.476487	0.550689	0.508693	0.499312	0.503506
OEA_1_trunk	0.454543	0.464612	0.489354	0.461897	0.436317	0.470503	0.452998	0.442489	0.44633	0.444632	0.408336	0.435112	0.454833	0.440758	0.461246	0.457016	0.421255	0.440611	0.457417	0.47052	0.485337	0.433948	0.459576	0.449426	0.487007	0.503363	0.448126	0.434274	0.455819	0.377903	0.458258	0.482258	0.484389	0.488492	0.451418	0.459501	0.446745	0.422048	0.456918	0.459223	0.439277	0.484461	0.478624	0.45555	0.48088	0.484645	0.498659	0.480739	0.504526
OEA_2_trunk	0.453368	0.482454	0.488256	0.497708	0.416038	0.470267	0.467116	0.427279	0.453842	0.444105	0.401825	0.433799	0.464596	0.432549	0.475306	0.47257	0.402447	0.436487	0.463906	0.475797	0.52063	0.414409	0.476184	0.463397	0.485206	0.544019	0.426009	0.43234	0.471544	0.358824	0.462643	0.490829	0.483624	0.50811	0.448658	0.461725	0.456883	0.401888	0.475084	0.469836	0.420285	0.491526	0.498815	0.44125	0.481441	0.519629	0.519735	0.5493	0.510325
OEA_3_trunk	0.448816	0.471654	0.479485	0.465816	0.459615	0.495801	0.494851	0.471289	0.484572	0.490931	0.446429	0.46974	0.500311	0.457562	0.496964	0.50551	0.444636	0.470129	0.510137	0.472413	0.507662	0.447231	0.492062	0.503708	0.509665	0.521286	0.473038	0.465406	0.514935	0.410199	0.486569	0.520436	0.499241	0.510403	0.488592	0.490423	0.496147	0.435644	0.48518	0.50182	0.457881	0.493393	0.513183	0.476083	0.503479	0.525974	0.509671	0.501479	0.498817
TA_1_trunk	0.474516	0.482368	0.505253	0.470125	0.451257	0.487737	0.468234	0.457499	0.466404	0.462962	0.425066	0.439747	0.471195	0.466933	0.486711	0.480278	0.439122	0.461209	0.481783	0.486973	0.518788	0.450634	0.487514	0.475131	0.511071	0.532291	0.465327	0.448448	0.475014	0.384376	0.472739	0.496254	0.497333	0.514994	0.470891	0.474703	0.459304	0.426928	0.475032	0.479834	0.453008	0.497766	0.505966	0.473506	0.488926	0.509165	0.52695	0.511507	0.533561
TA_2_trunk	0.452006	0.482153	0.484859	0.502132	0.439156	0.483589	0.467476	0.44532	0.462909	0.44679	0.413486	0.445263	0.473855	0.442411	0.487166	0.472927	0.412301	0.452123	0.471433	0.482451	0.520435	0.425988	0.486892	0.468028	0.485198	0.534973	0.434161	0.454169	0.476509	0.367135	0.472351	0.490351	0.48955	0.519935	0.45726	0.478437	0.463748	0.41653	0.479365	0.480715	0.437016	0.503349	0.502148	0.458098	0.492301	0.509886	0.506911	0.538186	0.508617
TA_3_trunk	0.450682	0.465783	0.481441	0.46354	0.45397	0.502998	0.502852	0.466347	0.491573	0.486621	0.427838	0.461166	0.498921	0.460184	0.498768	0.513848	0.428867	0.472625	0.502148	0.476271	0.516109	0.438221	0.49144	0.509776	0.514322	0.53873	0.46983	0.451931	0.504036	0.409733	0.48562	0.528558	0.483908	0.5215	0.473642	0.480167	0.489206	0.431065	0.48501	0.500708	0.444294	0.49452	0.510929	0.470486	0.496205	0.537217	0.526317	0.514805	0.520399
LDM_1_trunk	0.451302	0.454497	0.477487	0.446446	0.428544	0.468483	0.466766	0.438172	0.44844	0.452489	0.404662	0.429795	0.46143	0.433842	0.472059	0.487789	0.399039	0.432214	0.46734	0.483544	0.519707	0.416085	0.466537	0.48269	0.509986	0.530907	0.455407	0.418258	0.466156	0.385403	0.446249	0.49233	0.481687	0.505666	0.449771	0.45794	0.450348	0.414378	0.453194	0.466796	0.417813	0.466231	0.482643	0.437597	0.469781	0.520715	0.557519	0.508799	0.540239
LDM_2_trunk	0.433562	0.466362	0.45952	0.45728	0.435052	0.491397	0.482141	0.444192	0.470945	0.463324	0.418603	0.466968	0.464919	0.451024	0.489487	0.483801	0.420932	0.466079	0.481181	0.449199	0.513212	0.421283	0.48868	0.480143	0.493341	0.524821	0.453216	0.457389	0.488941	0.391627	0.466461	0.491629	0.461352	0.507427	0.457968	0.4749	0.464004	0.420597	0.46931	0.480867	0.427264	0.482174	0.487353	0.452005	0.47866	0.507652	0.500893	0.506643	0.498773
RA_1_trunk	0.458791	0.477469	0.494247	0.463395	0.428801	0.450394	0.453993	0.426534	0.42936	0.434555	0.395537	0.419315	0.451296	0.442104	0.457107	0.457764	0.412202	0.424735	0.450935	0.482045	0.496723	0.421793	0.463567	0.456429	0.492539	0.510275	0.436584	0.412061	0.450513	0.352963	0.448936	0.477883	0.485582	0.494822	0.439455	0.446363	0.437975	0.394	0.449291	0.460241	0.430976	0.478203	0.483992	0.450122	0.474003	0.49982	0.517434	0.502367	0.511159
RA_2_trunk	0.449468	0.491328	0.482329	0.470566	0.44286	0.489159	0.45869	0.437984	0.469507	0.438483	0.409743	0.445456	0.455372	0.450035	0.493656	0.458124	0.420774	0.464439	0.456997	0.475522	0.522064	0.424638	0.479681	0.463737	0.479687	0.519996	0.429511	0.452492	0.455136	0.376085	0.481468	0.480809	0.481319	0.506889	0.456221	0.486728	0.444142	0.40315	0.484521	0.464497	0.449308	0.512399	0.488914	0.450579	0.508317	0.482155	0.500821	0.511578	0.49748
RA_3_trunk	0.451264	0.465561	0.479377	0.465731	0.440074	0.474027	0.494009	0.440008	0.455901	0.471133	0.421774	0.449282	0.48823	0.451143	0.474004	0.49081	0.423141	0.443905	0.494497	0.464757	0.502216	0.433838	0.474395	0.487963	0.484967	0.509479	0.45562	0.447074	0.498239	0.384687	0.47128	0.51646	0.483762	0.506207	0.461322	0.469767	0.482442	0.413758	0.466917	0.49309	0.446941	0.484409	0.523136	0.459609	0.47699	0.525415	0.488531	0.497808	0.493964
RF_1_hindlimb	0.394197	0.398641	0.419883	0.395217	0.456832	0.459649	0.457036	0.466494	0.463053	0.441357	0.450632	0.462123	0.45077	0.453636	0.449359	0.460395	0.432543	0.461601	0.449289	0.417724	0.436293	0.428409	0.456834	0.457062	0.466166	0.452339	0.484888	0.443602	0.460008	0.43791	0.444355	0.450143	0.438449	0.429683	0.46726	0.449935	0.43381	0.448859	0.442252	0.442052	0.438859	0.4284	0.443621	0.449317	0.444639	0.443348	0.440425	0.418174	0.444524
RF_2_hindlimb	0.476335	0.513044	0.501238	0.504519	0.469026	0.517486	0.4959	0.464943	0.492905	0.463019	0.436983	0.480237	0.481061	0.473072	0.513177	0.493927	0.446723	0.483609	0.494749	0.4846	0.54211	0.441746	0.515105	0.482818	0.501031	0.545952	0.458182	0.476647	0.48844	0.401622	0.495537	0.513808	0.499859	0.54037	0.476618	0.506119	0.477872	0.434421	0.499747	0.494066	0.459829	0.525176	0.515148	0.47256	0.513967	0.519542	0.502325	0.517347	0.511817
RF_3_hindlimb	0.390626	0.412301	0.418434	0.417441	0.441542	0.457454	0.467444	0.44243	0.454971	0.463013	0.427841	0.447266	0.47408	0.435013	0.449826	0.485297	0.41445	0.450258	0.469975	0.412886	0.457476	0.409363	0.459335	0.488778	0.466404	0.466254	0.483105	0.447805	0.480086	0.4243	0.442167	0.476846	0.434583	0.443421	0.448903	0.447448	0.461544	0.42786	0.440251	0.45555	0.426473	0.437537	0.468801	0.442079	0.437032	0.475268	0.452996	0.439973	0.455182
SAR_1_hindlimb	0.413973	0.41883	0.452394	0.420754	0.46626	0.481227	0.466637	0.471839	0.475522	0.454873	0.456524	0.456136	0.467628	0.470329	0.466527	0.477936	0.441639	0.46524	0.47135	0.448468	0.459834	0.438233	0.46791	0.47223	0.495317	0.471199	0.484404	0.451787	0.478903	0.44431	0.458291	0.473137	0.471335	0.458311	0.47709	0.459035	0.455091	0.453165	0.456686	0.458853	0.455577	0.459074	0.471196	0.469408	0.46121	0.475925	0.478884	0.444659	0.470754
SAR_2_hindlimb	0.381236	0.408559	0.410476	0.406605	0.425717	0.486673	0.441351	0.434485	0.478265	0.422459	0.423921	0.453486	0.430804	0.428642	0.473009	0.449338	0.407698	0.483841	0.434763	0.406	0.457513	0.410836	0.473434	0.460449	0.453609	0.464323	0.438009	0.459165	0.457874	0.404229	0.460674	0.444792	0.420683	0.459694	0.44242	0.467631	0.421324	0.411613	0.467825	0.42116	0.416908	0.459669	0.430206	0.423708	0.45972	0.436667	0.432037	0.431396	0.426355
SAR_3_hindlimb	0.443835	0.457283	0.478712	0.458136	0.459526	0.483656	0.524341	0.479278	0.480125	0.507135	0.44582	0.475464	0.51079	0.474557	0.47923	0.522357	0.446013	0.472002	0.521985	0.459835	0.499639	0.44649	0.491979	0.509804	0.492601	0.508154	0.481168	0.458567	0.513679	0.428186	0.474219	0.533841	0.486233	0.500704	0.489994	0.478651	0.511632	0.450376	0.476098	0.528735	0.460441	0.480216	0.522235	0.480023	0.487141	0.537297	0.496826	0.486652	0.492337
TIC_1_hindlimb	0.476893	0.484927	0.494138	0.467169	0.472774	0.490951	0.498848	0.485267	0.482621	0.48318	0.449195	0.466622	0.500079	0.477183	0.491211	0.4919	0.449672	0.471061	0.485065	0.48288	0.503342	0.458715	0.492995	0.489011	0.511753	0.515065	0.482427	0.46997	0.496647	0.434544	0.485955	0.511054	0.504415	0.506796	0.498065	0.485182	0.482536	0.457708	0.490413	0.503478	0.462958	0.482331	0.510805	0.494051	0.490348	0.51584	0.502884	0.485369	0.509798
TIC_2_hindlimb	0.454932	0.489242	0.4723	0.495882	0.446209	0.490986	0.481762	0.456874	0.472328	0.472922	0.430954	0.4797	0.498124	0.457369	0.494011	0.485832	0.434551	0.473181	0.488595	0.463998	0.500583	0.433734	0.507385	0.469362	0.481124	0.518216	0.462039	0.476664	0.495872	0.400268	0.479772	0.502532	0.480957	0.515589	0.486512	0.487515	0.49195	0.441465	0.487396	0.50646	0.438797	0.491678	0.505759	0.4652	0.488247	0.507534	0.480094	0.498197	0.485766
TIC_3_hindlimb	0.443658	0.463875	0.460338	0.437476	0.445221	0.472082	0.487408	0.445349	0.46552	0.477349	0.411312	0.449532	0.490106	0.441992	0.481302	0.48761	0.432581	0.458715	0.494371	0.449396	0.481542	0.426533	0.475039	0.472598	0.478875	0.48724	0.456354	0.444545	0.490987	0.393712	0.469563	0.503158	0.461715	0.495962	0.466987	0.465111	0.480412	0.425035	0.465865	0.498063	0.440794	0.472414	0.501391	0.457538	0.467016	0.512052	0.473848	0.463264	0.477923
SOL_1_hindlimb	0.504683	0.515985	0.524114	0.492486	0.45536	0.500487	0.479879	0.46437	0.472076	0.473294	0.431016	0.456146	0.491136	0.469097	0.493341	0.48697	0.433955	0.463606	0.488258	0.499949	0.527231	0.453964	0.501869	0.490612	0.513009	0.545915	0.461781	0.458956	0.485559	0.3957	0.479824	0.511765	0.52267	0.536141	0.496189	0.488418	0.480791	0.441751	0.489032	0.494108	0.465865	0.506217	0.51541	0.469494	0.498485	0.526486	0.542006	0.516702	0.536697
SOL_2_hindlimb	0.455862	0.486243	0.480725	0.504352	0.425054	0.475822	0.460642	0.439015	0.461916	0.443483	0.414106	0.447816	0.473473	0.425999	0.472754	0.466204	0.40761	0.448037	0.469494	0.453025	0.50774	0.415278	0.47985	0.463146	0.476547	0.518863	0.43658	0.447938	0.475963	0.381772	0.467346	0.492901	0.479789	0.506816	0.45616	0.471357	0.462882	0.422354	0.473407	0.482574	0.421089	0.482398	0.488029	0.444138	0.479234	0.500646	0.489473	0.514932	0.492264
SOL_3_hindlimb	0.492793	0.508187	0.515449	0.496677	0.456342	0.491955	0.48654	0.468435	0.472346	0.465154	0.434899	0.459038	0.485156	0.462277	0.486065	0.489246	0.444865	0.458094	0.489013	0.50169	0.520139	0.456908	0.496616	0.483149	0.517585	0.545431	0.464706	0.462009	0.490899	0.392791	0.481552	0.5159	0.512958	0.531105	0.493899	0.491664	0.47535	0.439956	0.486231	0.501361	0.461393	0.501246	0.503035	0.476573	0.50085	0.515899	0.530814	0.520096	0.534636
VL_1_hindlimb	0.417384	0.42437	0.456708	0.4242	0.467781	0.473841	0.466177	0.472919	0.464146	0.460884	0.451047	0.459332	0.468373	0.477213	0.471632	0.48194	0.450282	0.463047	0.463207	0.446194	0.464272	0.446493	0.477778	0.464629	0.490784	0.473495	0.489359	0.459125	0.479155	0.431366	0.455688	0.471262	0.469623	0.45301	0.483784	0.457586	0.453554	0.45961	0.461031	0.474289	0.459025	0.458344	0.46376	0.47114	0.474591	0.476319	0.471967	0.451792	0.478351
VL_2_hindlimb	0.419733	0.459529	0.447624	0.447908	0.4574	0.506708	0.466706	0.452253	0.500864	0.450784	0.43608	0.473091	0.467874	0.451983	0.499013	0.4705	0.42904	0.493043	0.459164	0.447318	0.498882	0.434259	0.502641	0.476426	0.493559	0.519415	0.470745	0.472537	0.472075	0.414494	0.488121	0.475197	0.459809	0.509921	0.463943	0.492435	0.453525	0.423318	0.500923	0.45786	0.438888	0.490288	0.47129	0.457862	0.495316	0.478809	0.47998	0.480366	0.482699
VL_3_hindlimb	0.415776	0.435942	0.44855	0.432523	0.437627	0.474179	0.511573	0.455866	0.471384	0.488153	0.425639	0.449281	0.489149	0.45158	0.474662	0.513807	0.411853	0.45846	0.495904	0.445913	0.490929	0.423338	0.47936	0.508536	0.4937	0.50171	0.473474	0.457017	0.50407	0.409096	0.448851	0.510872	0.45166	0.482002	0.471765	0.460232	0.487429	0.427336	0.45693	0.49036	0.432461	0.457427	0.492141	0.455588	0.45895	0.53324	0.504674	0.485615	0.4881
GAS.L_1_hindlimb	0.487012	0.492799	0.510575	0.482374	0.451167	0.494086	0.48853	0.465229	0.477076	0.461527	0.432018	0.460193	0.485316	0.469735	0.503976	0.495076	0.437645	0.463803	0.494879	0.50579	0.540601	0.450378	0.494056	0.500264	0.533063	0.557014	0.472196	0.451029	0.492978	0.404101	0.475493	0.5183	0.508297	0.533932	0.482612	0.492004	0.470856	0.435523	0.490715	0.493731	0.459628	0.506401	0.506642	0.473567	0.502777	0.528099	0.553148	0.525843	0.545755
GAS.L_2_hindlimb	0.462471	0.502815	0.494276	0.492905	0.442756	0.508313	0.480114	0.455839	0.49196	0.466808	0.413272	0.473082	0.483253	0.452345	0.505696	0.479057	0.42598	0.477258	0.469912	0.483844	0.534494	0.43055	0.504619	0.488615	0.506341	0.541421	0.452252	0.470685	0.481577	0.383916	0.491734	0.503375	0.495376	0.533679	0.474218	0.497689	0.469309	0.422678	0.504145	0.493511	0.442115	0.514102	0.499773	0.459948	0.507068	0.518423	0.518149	0.527786	0.514828
GAS.L_3_hindlimb	0.46498	0.469206	0.478547	0.494465	0.427109	0.45846	0.494558	0.452307	0.447774	0.471267	0.418324	0.430467	0.50306	0.43753	0.466316	0.490351	0.410897	0.440754	0.491277	0.466758	0.497272	0.422825	0.476563	0.49655	0.488964	0.517854	0.454817	0.443192	0.502825	0.386502	0.460343	0.514828	0.49043	0.502898	0.46633	0.460241	0.486969	0.421554	0.458728	0.505535	0.428384	0.471689	0.515602	0.458973	0.474091	0.536719	0.499323	0.520096	0.50456
GRA_1_hindlimb	0.444145	0.458661	0.472021	0.445024	0.479506	0.498495	0.488143	0.482925	0.482708	0.473232	0.450193	0.472642	0.497829	0.480197	0.490443	0.499226	0.457825	0.481247	0.49456	0.479124	0.510619	0.462409	0.501793	0.502674	0.511002	0.50902	0.493318	0.462001	0.489051	0.433274	0.481575	0.501173	0.493964	0.496692	0.494638	0.485335	0.479334	0.466802	0.475941	0.482928	0.465907	0.49075	0.495042	0.484326	0.493266	0.509154	0.510183	0.483138	0.51211
GRA_2_hindlimb	0.436949	0.464878	0.46074	0.464258	0.46293	0.50639	0.495105	0.469945	0.501666	0.469719	0.439586	0.488396	0.491685	0.464821	0.49965	0.489638	0.441709	0.49352	0.487517	0.455952	0.510026	0.441118	0.506712	0.488151	0.48936	0.521067	0.474494	0.481631	0.490092	0.427589	0.494068	0.501367	0.468307	0.514166	0.486158	0.498627	0.475038	0.446546	0.489047	0.484713	0.448248	0.492047	0.486954	0.469785	0.494028	0.503466	0.484083	0.486411	0.484529
GRA_3_hindlimb	0.449018	0.457463	0.465148	0.455233	0.433665	0.470316	0.506358	0.45006	0.469868	0.478711	0.417955	0.447527	0.494963	0.444337	0.470615	0.499212	0.409108	0.455411	0.495377	0.459814	0.508122	0.421743	0.475126	0.497508	0.496616	0.518938	0.45781	0.451308	0.506867	0.382121	0.469656	0.517799	0.478778	0.500402	0.462828	0.466628	0.490641	0.430584	0.469203	0.497436	0.424106	0.469678	0.506957	0.460367	0.468149	0.532364	0.504911	0.494791	0.506768
ST_1_hindlimb	0.484615	0.504441	0.519125	0.492305	0.471635	0.509045	0.477001	0.466629	0.485912	0.474243	0.43567	0.460335	0.486719	0.477204	0.502004	0.492949	0.446199	0.472823	0.48222	0.505929	0.538299	0.46168	0.505225	0.49437	0.529096	0.544634	0.473921	0.46266	0.484219	0.398521	0.490421	0.513486	0.514842	0.536289	0.482293	0.490319	0.477531	0.436037	0.496479	0.493114	0.468742	0.512521	0.507577	0.479573	0.503813	0.52959	0.548659	0.524259	0.53617
ST_2_hindlimb	0.456678	0.497006	0.481572	0.473856	0.447057	0.514196	0.482434	0.458311	0.508601	0.465665	0.425278	0.472709	0.477889	0.446722	0.516328	0.490253	0.421018	0.489459	0.4753	0.477092	0.540786	0.431985	0.507078	0.485134	0.504563	0.557597	0.455601	0.468063	0.47973	0.395213	0.497988	0.496629	0.484425	0.54487	0.46597	0.505513	0.466209	0.42375	0.502423	0.486144	0.43611	0.510307	0.488338	0.455927	0.511612	0.509893	0.520081	0.517931	0.509937
ST_3_hindlimb	0.448741	0.469028	0.486918	0.48706	0.4537	0.487832	0.507246	0.468789	0.472729	0.480594	0.4433	0.467992	0.511387	0.465797	0.483695	0.506299	0.440666	0.464178	0.496054	0.469841	0.507597	0.433256	0.495562	0.502077	0.497351	0.517219	0.481091	0.463941	0.496463	0.413015	0.476546	0.520591	0.490989	0.491247	0.473246	0.479856	0.4993	0.448965	0.472446	0.511209	0.453692	0.477719	0.500647	0.465619	0.480944	0.519174	0.500721	0.488197	0.509549
PM_1_hindlimb	0.455275	0.461045	0.480766	0.453322	0.439142	0.482684	0.46404	0.437967	0.460722	0.441911	0.406537	0.43306	0.462974	0.439773	0.476973	0.47425	0.415769	0.446066	0.457682	0.47802	0.512539	0.41985	0.470018	0.472309	0.509945	0.517016	0.458043	0.435687	0.466087	0.385159	0.455919	0.488688	0.48388	0.498394	0.455048	0.45973	0.452206	0.414	0.459976	0.462386	0.430527	0.480548	0.489599	0.450532	0.472525	0.508255	0.527114	0.504162	0.527186
PM_2_hindlimb	0.442348	0.492496	0.484845	0.502905	0.425653	0.490814	0.467842	0.441228	0.457951	0.446105	0.410774	0.454002	0.469092	0.436925	0.479728	0.476108	0.407573	0.45801	0.468631	0.470309	0.525443	0.419685	0.489794	0.471369	0.488388	0.535894	0.443896	0.452092	0.475171	0.375313	0.470535	0.487668	0.479912	0.513973	0.449322	0.473125	0.462952	0.41645	0.468566	0.47716	0.433435	0.496934	0.492754	0.442226	0.484799	0.509281	0.507552	0.537887	0.501429
PM_3_hindlimb	0.468397	0.485072	0.500047	0.479448	0.466914	0.512361	0.516717	0.470398	0.496539	0.495158	0.446615	0.473412	0.51113	0.472145	0.510225	0.526686	0.439495	0.490743	0.512545	0.493874	0.539709	0.447585	0.511427	0.527086	0.523162	0.55613	0.481431	0.466563	0.509648	0.419546	0.496131	0.535663	0.502819	0.539184	0.482445	0.502225	0.501242	0.443896	0.501394	0.513402	0.459879	0.509392	0.529328	0.478747	0.507548	0.547929	0.530923	0.521071	0.530198
TFL_1_hindlimb	0.432887	0.434603	0.447405	0.428897	0.463129	0.477446	0.481872	0.481717	0.465847	0.463668	0.449863	0.460626	0.481257	0.468248	0.474665	0.481475	0.450096	0.458033	0.477134	0.445819	0.472351	0.442785	0.475307	0.47175	0.500207	0.481354	0.487923	0.455315	0.483947	0.442209	0.453558	0.490069	0.476534	0.465207	0.475823	0.4626	0.473518	0.463392	0.457681	0.476032	0.441485	0.454062	0.471912	0.481662	0.463835	0.493364	0.479298	0.452615	0.491624
TFL_2_hindlimb	0.416234	0.449414	0.44451	0.435561	0.446771	0.516197	0.462148	0.449628	0.518808	0.456056	0.429051	0.471098	0.466135	0.444498	0.505445	0.469531	0.415647	0.491888	0.455634	0.4456	0.515818	0.427038	0.499132	0.482629	0.492481	0.516782	0.465596	0.469656	0.473421	0.414737	0.494004	0.470678	0.450815	0.510623	0.464835	0.495827	0.448593	0.436212	0.497633	0.45768	0.438006	0.483979	0.458477	0.450646	0.49795	0.473663	0.482941	0.475726	0.479644
TFL_3_hindlimb	0.447394	0.459607	0.477631	0.468892	0.449822	0.479456	0.515617	0.467036	0.466417	0.503224	0.436165	0.459692	0.510643	0.459575	0.486204	0.526963	0.429889	0.458607	0.512777	0.467619	0.510186	0.426237	0.480364	0.513576	0.501111	0.530224	0.479867	0.452236	0.522492	0.414315	0.457423	0.535112	0.479055	0.491993	0.478775	0.481486	0.513334	0.43585	0.467552	0.5155	0.446826	0.482704	0.523482	0.472095	0.47038	0.556481	0.52447	0.51057	0.513896
BF_1_hindlimb	0.429457	0.428402	0.453833	0.427803	0.470445	0.477516	0.469365	0.472538	0.454807	0.454094	0.450726	0.457756	0.473181	0.484367	0.472572	0.472873	0.46255	0.463168	0.458637	0.440965	0.461417	0.461029	0.484919	0.463437	0.481724	0.470951	0.477477	0.459617	0.484119	0.434034	0.462145	0.479787	0.475282	0.452025	0.477905	0.459987	0.460204	0.462465	0.453106	0.464327	0.464716	0.452764	0.47598	0.472912	0.465098	0.483344	0.471638	0.450193	0.479049
BF_2_hindlimb	0.412512	0.440396	0.435509	0.433055	0.425619	0.48608	0.434614	0.419557	0.467632	0.42319	0.408026	0.439917	0.436514	0.434468	0.476873	0.439998	0.416495	0.470197	0.429497	0.425223	0.475562	0.417827	0.475158	0.443683	0.465891	0.487279	0.435713	0.447101	0.438544	0.385059	0.465865	0.446238	0.44446	0.482075	0.438444	0.469322	0.420205	0.410369	0.472857	0.433824	0.423149	0.478734	0.446285	0.433883	0.479908	0.454393	0.441724	0.453725	0.450439
BF_3_hindlimb	0.446871	0.460071	0.468028	0.461111	0.453607	0.478478	0.504623	0.453888	0.461326	0.485276	0.423673	0.447533	0.495719	0.465865	0.478544	0.503611	0.434138	0.466435	0.500302	0.457843	0.498142	0.43375	0.486006	0.494405	0.49011	0.508747	0.471399	0.465394	0.501134	0.404306	0.465676	0.51293	0.471988	0.491566	0.473249	0.466826	0.490454	0.432965	0.466768	0.502091	0.440072	0.477508	0.518175	0.461805	0.479074	0.526678	0.493256	0.48399	0.4933
SM_1_hindlimb	0.465963	0.475999	0.49386	0.463816	0.463211	0.505552	0.491389	0.476794	0.4826	0.483435	0.44538	0.460676	0.491833	0.478274	0.506958	0.503147	0.435046	0.477396	0.483703	0.495841	0.527999	0.449148	0.508284	0.507803	0.537325	0.543294	0.498761	0.47296	0.493748	0.423145	0.483007	0.510105	0.507274	0.51693	0.492688	0.493255	0.475309	0.451745	0.483988	0.488317	0.454222	0.493335	0.501972	0.479901	0.497514	0.533499	0.560197	0.51793	0.538459
SM_2_hindlimb	0.459697	0.498398	0.494327	0.491296	0.457432	0.525368	0.48628	0.466558	0.501807	0.475646	0.434537	0.480626	0.479854	0.467526	0.521426	0.496774	0.433201	0.502222	0.484516	0.478947	0.546876	0.446077	0.521257	0.500117	0.51505	0.553351	0.476337	0.482219	0.482417	0.399791	0.504243	0.504205	0.494769	0.542394	0.481156	0.513575	0.46662	0.433253	0.520017	0.48533	0.456906	0.523644	0.504054	0.470009	0.518966	0.516149	0.513279	0.520545	0.510233
SM_3_hindlimb	0.464747	0.474448	0.483093	0.487484	0.452465	0.48193	0.509417	0.460453	0.483782	0.491555	0.432201	0.451668	0.521812	0.448731	0.489466	0.525663	0.418964	0.461988	0.498791	0.481048	0.526361	0.42665	0.49039	0.525214	0.51428	0.536919	0.484385	0.456929	0.517959	0.407946	0.476461	0.532962	0.492932	0.518695	0.47425	0.476886	0.503229	0.4327	0.480216	0.50768	0.436559	0.483057	0.517563	0.463165	0.482904	0.560899	0.536625	0.535025	0.533255
ADD_1_hindlimb	0.448466	0.454386	0.476623	0.456865	0.469129	0.474545	0.476041	0.467086	0.454857	0.460672	0.437787	0.449972	0.479975	0.47139	0.47229	0.484478	0.455053	0.452842	0.479345	0.466179	0.481921	0.451751	0.480705	0.471439	0.505609	0.497812	0.475331	0.449853	0.49238	0.412453	0.459763	0.494869	0.487545	0.474352	0.478664	0.468123	0.462981	0.443218	0.459325	0.48044	0.459508	0.47155	0.500295	0.476648	0.48201	0.500915	0.497359	0.477961	0.491532
ADD_2_hindlimb	0.431496	0.468845	0.457067	0.454162	0.441764	0.488691	0.481899	0.446939	0.470309	0.468221	0.418718	0.469021	0.471921	0.449547	0.489399	0.481362	0.426983	0.470222	0.472994	0.454635	0.503296	0.427317	0.488959	0.480427	0.47765	0.522842	0.455612	0.455569	0.486407	0.390197	0.473687	0.488066	0.466325	0.498964	0.468035	0.482432	0.463872	0.418796	0.477226	0.474129	0.430154	0.480912	0.486979	0.451426	0.48686	0.511367	0.489499	0.498698	0.480591
ADD_3_hindlimb	0.4177	0.439161	0.44705	0.429937	0.443586	0.478496	0.493871	0.452217	0.473746	0.480178	0.432587	0.454735	0.485732	0.456236	0.470304	0.50375	0.416709	0.459029	0.498856	0.449389	0.480652	0.425283	0.47167	0.502433	0.487611	0.500128	0.476225	0.451009	0.501863	0.410625	0.455435	0.504297	0.458272	0.47346	0.457503	0.463525	0.486535	0.44074	0.458052	0.485451	0.434434	0.458763	0.493131	0.448552	0.468627	0.51842	0.488871	0.474834	0.485859
GM_1_hindlimb	0.484053	0.483604	0.511293	0.481683	0.461393	0.490866	0.479721	0.45971	0.469317	0.462698	0.426474	0.449735	0.475175	0.462586	0.486993	0.484228	0.428907	0.453361	0.478988	0.502119	0.528832	0.441384	0.493889	0.485351	0.523226	0.548596	0.476559	0.448944	0.486455	0.387917	0.475376	0.506855	0.51526	0.526459	0.478568	0.483321	0.469576	0.434103	0.469717	0.483447	0.453738	0.498866	0.501256	0.46838	0.49169	0.520014	0.544866	0.523284	0.542421
GM_2_hindlimb	0.450619	0.491534	0.485456	0.475079	0.434275	0.510368	0.478479	0.442294	0.497098	0.467472	0.416104	0.453086	0.470162	0.44306	0.503048	0.485995	0.412344	0.481812	0.474827	0.480478	0.548302	0.424002	0.501702	0.484585	0.514631	0.568245	0.455679	0.453634	0.484364	0.380169	0.486776	0.489569	0.484148	0.552218	0.46183	0.499268	0.463072	0.418922	0.499864	0.476387	0.429879	0.512139	0.490805	0.447146	0.505679	0.519657	0.537709	0.534422	0.522532
GM_3_hindlimb	0.466204	0.482305	0.495411	0.483777	0.446684	0.494646	0.508264	0.458437	0.471051	0.48992	0.419138	0.451117	0.504457	0.448952	0.486555	0.521845	0.41893	0.46619	0.507158	0.489088	0.535147	0.428277	0.49613	0.525002	0.517417	0.560367	0.474801	0.452113	0.516088	0.400016	0.474106	0.529304	0.50152	0.53016	0.471691	0.482517	0.496795	0.430448	0.482507	0.506236	0.443808	0.485542	0.521752	0.461344	0.488067	0.562183	0.547799	0.546721	0.528912
EDL.H_1_hindlimb	0.406156	0.416707	0.447955	0.413476	0.46316	0.473188	0.451155	0.477899	0.479974	0.451906	0.45925	0.461267	0.469461	0.460696	0.471194	0.455087	0.436906	0.474316	0.464278	0.431463	0.453836	0.439669	0.484359	0.480381	0.488433	0.458471	0.477775	0.464193	0.468415	0.438445	0.469345	0.475741	0.469364	0.453447	0.480986	0.475427	0.455774	0.465366	0.46993	0.460783	0.448086	0.458381	0.449526	0.458736	0.466979	0.455727	0.450775	0.433258	0.458534
EDL.H_2_hindlimb	0.423583	0.462244	0.449303	0.460538	0.447039	0.489539	0.477831	0.459303	0.472424	0.462443	0.42982	0.472671	0.473468	0.446542	0.485271	0.474528	0.424087	0.469426	0.473663	0.435554	0.487368	0.430118	0.492722	0.460596	0.4782	0.502254	0.447935	0.469929	0.48152	0.411879	0.475472	0.478058	0.464586	0.496719	0.476477	0.482101	0.47288	0.439624	0.482929	0.478323	0.436228	0.472453	0.482122	0.450898	0.471884	0.492927	0.457665	0.469453	0.460551
EDL.H_3_hindlimb	0.427991	0.44428	0.453447	0.433787	0.448551	0.47087	0.489026	0.450746	0.470367	0.477023	0.425734	0.460843	0.497984	0.45355	0.466738	0.48722	0.431746	0.457635	0.485606	0.440141	0.464271	0.433888	0.472631	0.482237	0.480772	0.483678	0.46517	0.457998	0.497642	0.419486	0.456214	0.500557	0.458709	0.47562	0.474529	0.465381	0.480641	0.439075	0.467304	0.488696	0.439919	0.453697	0.491181	0.460174	0.459589	0.501127	0.461128	0.45528	0.461693
FDS.H_1_hindlimb	0.435006	0.436666	0.459394	0.429924	0.46381	0.462518	0.473646	0.469527	0.453479	0.453693	0.444572	0.455651	0.472616	0.468969	0.461506	0.462285	0.448864	0.457005	0.471145	0.4429	0.452499	0.447038	0.467115	0.455387	0.475236	0.465362	0.466879	0.440783	0.466906	0.420149	0.463175	0.4831	0.4727	0.458342	0.483815	0.463057	0.456799	0.449259	0.453996	0.47262	0.449089	0.462563	0.481728	0.479173	0.46285	0.468592	0.454607	0.441324	0.463901
FDS.H_2_hindlimb	0.458036	0.484072	0.472306	0.481355	0.445941	0.479467	0.478621	0.454502	0.468549	0.449496	0.420607	0.463551	0.477531	0.460807	0.476622	0.467256	0.434518	0.46677	0.475757	0.457553	0.499056	0.450335	0.481405	0.457433	0.471164	0.513254	0.44116	0.466495	0.475174	0.39075	0.475622	0.491079	0.486787	0.504725	0.475807	0.478672	0.471111	0.434962	0.478752	0.490193	0.451272	0.494967	0.497215	0.455178	0.478933	0.496717	0.470418	0.489356	0.481156
FDS.H_3_hindlimb	0.409975	0.427643	0.436249	0.430385	0.441582	0.454261	0.476761	0.451762	0.453406	0.462381	0.437793	0.451301	0.480478	0.439212	0.445963	0.470818	0.425611	0.447018	0.477969	0.423561	0.451653	0.423413	0.455008	0.470959	0.453178	0.461179	0.462683	0.455318	0.477982	0.417451	0.452389	0.487925	0.440437	0.454683	0.470883	0.445624	0.464619	0.439594	0.444345	0.479694	0.434456	0.44104	0.480858	0.451699	0.444587	0.47024	0.437247	0.429317	0.445258
GAS.M_1_hindlimb	0.399041	0.395327	0.415652	0.398302	0.432929	0.434381	0.422299	0.42989	0.409954	0.405423	0.405558	0.421686	0.431448	0.438868	0.418708	0.406136	0.424645	0.420719	0.410849	0.396679	0.40488	0.416981	0.433225	0.412223	0.426223	0.413796	0.433525	0.427318	0.429867	0.393889	0.42271	0.431439	0.428621	0.402904	0.442128	0.417982	0.417112	0.417213	0.423814	0.41558	0.435006	0.417511	0.423405	0.426622	0.424832	0.415046	0.400649	0.390618	0.414255
GAS.M_2_hindlimb	0.461604	0.48877	0.472542	0.475108	0.445395	0.480983	0.467086	0.439528	0.44243	0.455938	0.409267	0.449932	0.467472	0.458625	0.4774	0.458706	0.439729	0.45263	0.470951	0.464379	0.494682	0.441475	0.478616	0.447805	0.46965	0.505648	0.429334	0.45128	0.471441	0.375485	0.474281	0.480754	0.478964	0.494336	0.462635	0.475591	0.459416	0.418269	0.460532	0.476019	0.458257	0.500109	0.502809	0.462205	0.493261	0.495098	0.48179	0.493978	0.484159
GAS.M_3_hindlimb	0.432904	0.456228	0.44898	0.442795	0.437363	0.459785	0.478643	0.441715	0.441799	0.460142	0.408767	0.441165	0.47427	0.448062	0.448228	0.468655	0.43073	0.445243	0.477874	0.439915	0.460979	0.423702	0.458956	0.455725	0.45498	0.470662	0.443142	0.443858	0.483308	0.379363	0.45369	0.485999	0.459495	0.470255	0.446809	0.457929	0.470381	0.417302	0.451559	0.488014	0.449653	0.466342	0.496021	0.457183	0.466696	0.490197	0.450698	0.448627	0.458693
VI_1_hindlimb	0.451456	0.44519	0.467652	0.441911	0.478808	0.481863	0.469855	0.478749	0.469269	0.463595	0.446702	0.472767	0.47014	0.481846	0.480923	0.463846	0.454103	0.46482	0.47765	0.452214	0.473137	0.457538	0.489594	0.467973	0.48818	0.47346	0.47812	0.461427	0.472398	0.421836	0.470606	0.482029	0.477769	0.472856	0.489365	0.466661	0.468361	0.459951	0.456257	0.474685	0.471278	0.476129	0.476782	0.473171	0.478663	0.479578	0.475894	0.4521	0.476035
VI_2_hindlimb	0.465291	0.504641	0.488926	0.49838	0.472596	0.525599	0.507532	0.474011	0.501917	0.474873	0.440645	0.48894	0.491462	0.479271	0.520093	0.501269	0.45299	0.500509	0.503577	0.476307	0.539044	0.452603	0.531556	0.497789	0.509546	0.546512	0.486357	0.483167	0.504038	0.41299	0.505957	0.516139	0.488304	0.536161	0.492177	0.509843	0.482791	0.442755	0.512604	0.504962	0.467805	0.521616	0.518748	0.483108	0.511392	0.520181	0.507295	0.522311	0.501088
VI_3_hindlimb	0.458119	0.473109	0.474617	0.458019	0.452998	0.47871	0.478911	0.437522	0.446988	0.463402	0.416132	0.435418	0.476907	0.464475	0.472412	0.477208	0.449554	0.45775	0.480084	0.465584	0.48073	0.453303	0.470896	0.461852	0.471696	0.488359	0.442554	0.444363	0.477046	0.377685	0.474559	0.504514	0.471912	0.491245	0.4593	0.467519	0.471281	0.418834	0.463837	0.494903	0.462575	0.496037	0.525379	0.465312	0.485421	0.502592	0.474883	0.469808	0.479916
VM_1_hindlimb	0.438409	0.435867	0.474708	0.435247	0.469627	0.494604	0.482033	0.475751	0.473664	0.462471	0.444344	0.463578	0.475627	0.471969	0.487786	0.488447	0.450044	0.464034	0.479117	0.467453	0.491032	0.444154	0.484128	0.478576	0.509483	0.497035	0.484679	0.446293	0.487643	0.42442	0.467911	0.490394	0.46908	0.48217	0.485212	0.465589	0.467572	0.438673	0.460669	0.475895	0.458571	0.471591	0.481511	0.470986	0.481384	0.50117	0.502869	0.471787	0.502032
VM_2_hindlimb	0.440398	0.478975	0.468963	0.467095	0.449076	0.506822	0.475727	0.458596	0.472697	0.462517	0.424581	0.470081	0.472505	0.481168	0.496497	0.474892	0.454483	0.478828	0.472127	0.45549	0.501777	0.44966	0.509062	0.464962	0.485579	0.508278	0.446886	0.466101	0.474347	0.392183	0.486517	0.495404	0.468778	0.498074	0.470542	0.476748	0.460093	0.431668	0.489598	0.478751	0.457376	0.504881	0.501363	0.466342	0.495731	0.4928	0.465126	0.484378	0.472725
VM_3_hindlimb	0.440314	0.456958	0.466607	0.444318	0.45271	0.489311	0.483469	0.446951	0.47273	0.471032	0.432174	0.464189	0.47675	0.46197	0.484812	0.475602	0.434863	0.472082	0.474761	0.439488	0.479559	0.434197	0.484958	0.484058	0.475196	0.485883	0.468376	0.464885	0.484894	0.406201	0.479942	0.494685	0.474044	0.476917	0.466571	0.486008	0.464434	0.442945	0.473775	0.48552	0.458315	0.488065	0.489727	0.456877	0.482071	0.491139	0.462879	0.453988	0.466112
FDP.H_1_hindlimb	0.283027	0.270907	0.285155	0.293543	0.324705	0.315792	0.312328	0.324284	0.303418	0.296504	0.317397	0.322911	0.319607	0.341894	0.310698	0.303394	0.318823	0.308089	0.306787	0.285853	0.285471	0.313798	0.320621	0.3051	0.305962	0.28813	0.336127	0.32668	0.32115	0.314193	0.308101	0.31071	0.307729	0.277528	0.321977	0.310225	0.301398	0.337547	0.303083	0.310289	0.314137	0.301744	0.312532	0.318621	0.292234	0.300092	0.277556	0.279954	0.29282
FDP.H_3_hindlimb	0.420178	0.439128	0.445018	0.440441	0.43456	0.455287	0.478574	0.443838	0.444793	0.461987	0.419177	0.436687	0.491138	0.445367	0.450801	0.482046	0.421629	0.437624	0.473394	0.4299	0.454342	0.422341	0.457386	0.461899	0.462626	0.466297	0.443442	0.439699	0.4782	0.401969	0.449928	0.484139	0.450701	0.462372	0.45916	0.456048	0.467031	0.426216	0.446494	0.48965	0.433975	0.456634	0.492568	0.451277	0.449041	0.486523	0.443283	0.443802	0.456307
[truncated: 84 more columns]

## Sheet: e
Supplementary Figure 15e
Spearman correlation
	LIN_1_head	LIN_2_head	MAS_1_head	MAS_2_head	SUB_1_forelimb	SUB_2_forelimb	SUB_3_forelimb	DSP_1_forelimb	DSP_2_forelimb	DSP_3_forelimb	DAP_1_forelimb	DAP_2_forelimb	DAP_3_forelimb	TM_1_forelimb	TM_2_forelimb	TM_3_forelimb	ISP_1_forelimb	ISP_2_forelimb	ISP_3_forelimb	BB_1_forelimb	BB_2_forelimb	TB.M_1_forelimb	TB.M_2_forelimb	TB.M_3_forelimb	TB.LA_1_forelimb	TB.LA_2_forelimb	TB.LO_1_forelimb	TB.LO_2_forelimb	TB.LO_3_forelimb	FDP.F_1_forelimb	FDP.F_2_forelimb	FDP.F_3_forelimb	FDS.F_1_forelimb	FDS.F_2_forelimb	EDC_1_forelimb	EDC_2_forelimb	EDC_3_forelimb	EDL.F_1_forelimb	EDL.F_2_forelimb	EDL.F_3_forelimb	SSP_1_forelimb	SSP_2_forelimb	SSP_3_forelimb	PP_1_trunk	PP_2_trunk	PP_3_trunk	PS_1_trunk	PS_2_trunk	LD_1_trunk
LIN_1_head	1	0.845745	0.874773	0.843789	0.820569	0.826169	0.851514	0.791565	0.846137	0.836249	0.810417	0.830709	0.829597	0.822207	0.835556	0.844529	0.849365	0.814481	0.862822	0.841671	0.803876	0.779595	0.792679	0.810621	0.82812	0.833341	0.830405	0.788833	0.830452	0.854646	0.846461	0.851908	0.856499	0.847961	0.85754	0.823241	0.850387	0.832561	0.855376	0.868027	0.819576	0.832697	0.847857	0.824634	0.847728	0.841175	0.847934	0.84848	0.856548
LIN_2_head	0.845745	1	0.816897	0.853854	0.794856	0.812728	0.826646	0.762865	0.867951	0.800855	0.791972	0.825119	0.819119	0.77533	0.819687	0.829219	0.823519	0.824581	0.836217	0.808263	0.817042	0.753091	0.779552	0.794411	0.81871	0.828634	0.795627	0.824682	0.824103	0.81705	0.840186	0.829724	0.833666	0.838743	0.819808	0.794526	0.829544	0.801239	0.833586	0.833533	0.813508	0.833726	0.830105	0.79284	0.850149	0.81642	0.823983	0.829588	0.820005
MAS_1_head	0.874773	0.816897	1	0.868185	0.847633	0.86057	0.843347	0.819331	0.843546	0.83544	0.822735	0.828335	0.812527	0.824875	0.860259	0.877157	0.857693	0.84201	0.859201	0.861325	0.821045	0.795105	0.826819	0.83384	0.859257	0.860374	0.83386	0.834611	0.83961	0.839576	0.851201	0.849463	0.851051	0.859059	0.843762	0.845347	0.860637	0.81506	0.8575	0.8608	0.822487	0.838679	0.832677	0.82638	0.864991	0.833515	0.861901	0.845152	0.863242
MAS_2_head	0.843789	0.853854	0.868185	1	0.847916	0.856057	0.856727	0.801754	0.866232	0.814803	0.818619	0.843065	0.836626	0.796965	0.87857	0.84777	0.865695	0.846976	0.833118	0.85007	0.839197	0.77658	0.82888	0.814062	0.841184	0.847741	0.821655	0.837409	0.83085	0.851404	0.861903	0.811104	0.855317	0.873838	0.826601	0.858745	0.836551	0.811072	0.860606	0.855571	0.836781	0.863106	0.851889	0.824715	0.858591	0.834039	0.853782	0.864592	0.842368
SUB_1_forelimb	0.820569	0.794856	0.847633	0.847916	1	0.848282	0.826744	0.81757	0.833672	0.80389	0.855911	0.828217	0.812004	0.82094	0.850671	0.833418	0.851333	0.819621	0.824419	0.8409	0.798282	0.818291	0.808429	0.808166	0.851541	0.83953	0.852749	0.822272	0.838385	0.862669	0.843828	0.818923	0.849918	0.833857	0.852883	0.833143	0.820024	0.833105	0.842091	0.828317	0.811556	0.827587	0.810162	0.839419	0.836968	0.822939	0.835425	0.843766	0.820381
SUB_2_forelimb	0.826169	0.812728	0.86057	0.856057	0.848282	1	0.848406	0.793075	0.858361	0.817648	0.820823	0.851775	0.830784	0.801655	0.879073	0.857295	0.840796	0.864191	0.837975	0.846363	0.826027	0.781784	0.835648	0.825209	0.85012	0.850554	0.820645	0.841785	0.832616	0.83804	0.853365	0.827471	0.841158	0.860125	0.831383	0.86691	0.833283	0.827076	0.855944	0.819372	0.814607	0.861113	0.825259	0.828514	0.862804	0.814191	0.840733	0.85347	0.830988
SUB_3_forelimb	0.851514	0.826646	0.843347	0.856727	0.826744	0.848406	1	0.793899	0.853976	0.865357	0.809945	0.844221	0.853165	0.814759	0.852597	0.87391	0.843007	0.852411	0.891801	0.848449	0.826953	0.780119	0.824089	0.844234	0.832298	0.839881	0.827782	0.823144	0.854877	0.861809	0.865727	0.872859	0.852674	0.850357	0.844138	0.856388	0.868477	0.844459	0.884147	0.889286	0.827497	0.856668	0.855458	0.8247	0.852351	0.874773	0.859957	0.861267	0.847291
DSP_1_forelimb	0.791565	0.762865	0.819331	0.801754	0.81757	0.793075	0.793899	1	0.804966	0.796965	0.83878	0.790616	0.787962	0.794693	0.823382	0.839502	0.81247	0.804206	0.796211	0.814132	0.763437	0.801566	0.789899	0.8149	0.812101	0.825931	0.851703	0.79613	0.812315	0.818471	0.820364	0.790879	0.821429	0.798859	0.813274	0.821187	0.825208	0.783601	0.818647	0.809687	0.787544	0.805226	0.796249	0.805593	0.819134	0.794155	0.839906	0.827433	0.836475
DSP_2_forelimb	0.846137	0.867951	0.843546	0.866232	0.833672	0.858361	0.853976	0.804966	1	0.819553	0.814407	0.842125	0.823119	0.815288	0.869738	0.865298	0.8416	0.844922	0.847223	0.834156	0.823094	0.781634	0.808475	0.823028	0.853722	0.881286	0.825205	0.847177	0.843106	0.844619	0.885653	0.84798	0.866923	0.87941	0.851184	0.853792	0.852351	0.831365	0.868847	0.847789	0.826496	0.873259	0.847474	0.839943	0.885464	0.851037	0.870267	0.86521	0.845855
DSP_3_forelimb	0.836249	0.800855	0.83544	0.814803	0.80389	0.817648	0.865357	0.796965	0.819553	1	0.817022	0.805113	0.819224	0.811956	0.826763	0.854435	0.822258	0.841096	0.867767	0.837913	0.795525	0.783235	0.791537	0.818875	0.822342	0.826129	0.819145	0.818802	0.85536	0.840109	0.834814	0.856288	0.838767	0.840336	0.827942	0.827558	0.861714	0.82313	0.836586	0.867949	0.797854	0.811962	0.809929	0.805109	0.823141	0.839905	0.838768	0.826513	0.822284
DAP_1_forelimb	0.810417	0.791972	0.822735	0.818619	0.855911	0.820823	0.809945	0.83878	0.814407	0.817022	1	0.807137	0.816227	0.836475	0.832422	0.833086	0.834489	0.811859	0.829683	0.830153	0.763856	0.792316	0.799072	0.803917	0.837233	0.833199	0.868614	0.811941	0.821355	0.855504	0.824582	0.812814	0.831219	0.817504	0.830387	0.801417	0.815933	0.83706	0.82362	0.830018	0.78581	0.805597	0.803956	0.820758	0.823784	0.806208	0.832376	0.816475	0.834291
DAP_2_forelimb	0.830709	0.825119	0.828335	0.843065	0.828217	0.851775	0.844221	0.790616	0.842125	0.805113	0.807137	1	0.818328	0.796107	0.842045	0.839421	0.804352	0.849657	0.833945	0.821091	0.857271	0.779048	0.818159	0.805754	0.836719	0.831595	0.820405	0.812176	0.812643	0.831244	0.840236	0.812043	0.81957	0.845242	0.824314	0.823128	0.815175	0.81361	0.850748	0.830587	0.798206	0.852423	0.827739	0.81575	0.838883	0.842447	0.827684	0.835906	0.832836
DAP_3_forelimb	0.829597	0.819119	0.812527	0.836626	0.812004	0.830784	0.853165	0.787962	0.823119	0.819224	0.816227	0.818328	1	0.783204	0.820691	0.835011	0.816153	0.827421	0.838187	0.813918	0.79722	0.780726	0.795197	0.816172	0.818211	0.807822	0.837096	0.796978	0.806513	0.830533	0.825336	0.8196	0.844892	0.834851	0.821047	0.827048	0.819478	0.813147	0.844592	0.842734	0.813126	0.825727	0.839926	0.805434	0.826256	0.831262	0.835133	0.838078	0.818045
TM_1_forelimb	0.822207	0.77533	0.824875	0.796965	0.82094	0.801655	0.814759	0.794693	0.815288	0.811956	0.836475	0.796107	0.783204	1	0.810078	0.809118	0.831544	0.800024	0.831001	0.800492	0.761781	0.795215	0.778518	0.786515	0.831339	0.811235	0.8154	0.790218	0.797983	0.844362	0.806131	0.818973	0.816377	0.809658	0.847599	0.792656	0.785639	0.831216	0.828752	0.825512	0.793886	0.81777	0.804762	0.818607	0.802886	0.803339	0.803521	0.812522	0.812137
TM_2_forelimb	0.835556	0.819687	0.860259	0.87857	0.850671	0.879073	0.852597	0.823382	0.869738	0.826763	0.832422	0.842045	0.820691	0.810078	1	0.87583	0.853676	0.860594	0.847915	0.853759	0.816758	0.806967	0.843126	0.821727	0.850499	0.862082	0.857468	0.86306	0.851754	0.85646	0.87604	0.835876	0.841879	0.871435	0.836636	0.865131	0.842112	0.811229	0.869842	0.843594	0.815097	0.864408	0.836152	0.820931	0.855029	0.837232	0.869748	0.85967	0.849526
TM_3_forelimb	0.844529	0.829219	0.877157	0.84777	0.833418	0.857295	0.87391	0.839502	0.865298	0.854435	0.833086	0.839421	0.835011	0.809118	0.87583	1	0.859505	0.855679	0.886777	0.860355	0.817547	0.805826	0.837304	0.857872	0.862121	0.864283	0.863837	0.853584	0.849295	0.856446	0.882243	0.865449	0.851828	0.863746	0.851802	0.847254	0.87128	0.830476	0.876856	0.871161	0.811707	0.853718	0.838618	0.831717	0.865378	0.852391	0.8844	0.865813	0.86801
ISP_1_forelimb	0.849365	0.823519	0.857693	0.865695	0.851333	0.840796	0.843007	0.81247	0.8416	0.822258	0.834489	0.804352	0.816153	0.831544	0.853676	0.859505	1	0.820868	0.85796	0.848232	0.798014	0.804538	0.821287	0.826958	0.856742	0.843299	0.855682	0.83874	0.844647	0.873191	0.845442	0.823597	0.85253	0.82797	0.852486	0.834637	0.845829	0.820408	0.844842	0.835292	0.84646	0.841582	0.837354	0.832358	0.857057	0.846985	0.850056	0.852173	0.838291
ISP_2_forelimb	0.814481	0.824581	0.84201	0.846976	0.819621	0.864191	0.852411	0.804206	0.844922	0.841096	0.811859	0.849657	0.827421	0.800024	0.860594	0.855679	0.820868	1	0.850785	0.827586	0.821679	0.800463	0.831775	0.835601	0.861405	0.85263	0.840111	0.84896	0.844193	0.832051	0.850837	0.843656	0.839365	0.853293	0.821526	0.86418	0.838499	0.831503	0.861536	0.826403	0.814043	0.855664	0.823859	0.815245	0.85984	0.827375	0.849528	0.860559	0.842315
ISP_3_forelimb	0.862822	0.836217	0.859201	0.833118	0.824419	0.837975	0.891801	0.796211	0.847223	0.867767	0.829683	0.833945	0.838187	0.831001	0.847915	0.886777	0.85796	0.850785	1	0.836992	0.796203	0.77816	0.795593	0.838666	0.854029	0.838215	0.845412	0.830102	0.880985	0.867121	0.866866	0.887263	0.838175	0.832846	0.859699	0.824122	0.875283	0.842889	0.858704	0.872496	0.812819	0.844067	0.854321	0.833106	0.852963	0.868882	0.858065	0.847962	0.846406
BB_1_forelimb	0.841671	0.808263	0.861325	0.85007	0.8409	0.846363	0.848449	0.814132	0.834156	0.837913	0.830153	0.821091	0.813918	0.800492	0.853759	0.860355	0.848232	0.827586	0.836992	1	0.814015	0.796641	0.818349	0.825469	0.857524	0.849178	0.855277	0.820032	0.820735	0.835767	0.855827	0.841862	0.862934	0.851024	0.829873	0.843563	0.849498	0.814372	0.847456	0.846512	0.81161	0.832121	0.82999	0.800502	0.845034	0.824542	0.855678	0.843829	0.849061
BB_2_forelimb	0.803876	0.817042	0.821045	0.839197	0.798282	0.826027	0.826953	0.763437	0.823094	0.795525	0.763856	0.857271	0.79722	0.761781	0.816758	0.817547	0.798014	0.821679	0.796203	0.814015	1	0.764685	0.814018	0.810502	0.802007	0.827315	0.787322	0.803375	0.778222	0.783455	0.825719	0.790369	0.804401	0.856247	0.781516	0.817179	0.804472	0.771749	0.822641	0.805055	0.786009	0.822853	0.816681	0.779766	0.835531	0.816874	0.805127	0.817699	0.817692
TB.M_1_forelimb	0.779595	0.753091	0.795105	0.77658	0.818291	0.781784	0.780119	0.801566	0.781634	0.783235	0.792316	0.779048	0.780726	0.795215	0.806967	0.805826	0.804538	0.800463	0.77816	0.796641	0.764685	1	0.754826	0.78513	0.810276	0.793898	0.829765	0.794477	0.800816	0.815423	0.781343	0.789513	0.816754	0.797489	0.816148	0.795829	0.772758	0.801404	0.80641	0.793357	0.812847	0.793025	0.767966	0.820299	0.806151	0.759738	0.792167	0.782472	0.796224
TB.M_2_forelimb	0.792679	0.779552	0.826819	0.82888	0.808429	0.835648	0.824089	0.789899	0.808475	0.791537	0.799072	0.818159	0.795197	0.778518	0.843126	0.837304	0.821287	0.831775	0.795593	0.818349	0.814018	0.754826	1	0.807353	0.83265	0.83408	0.81211	0.81963	0.799205	0.807121	0.835516	0.784523	0.811332	0.826502	0.798129	0.829066	0.799573	0.792571	0.830784	0.801034	0.781472	0.826848	0.804496	0.778598	0.83015	0.799715	0.821131	0.838612	0.826148
TB.M_3_forelimb	0.810621	0.794411	0.83384	0.814062	0.808166	0.825209	0.844234	0.8149	0.823028	0.818875	0.803917	0.805754	0.816172	0.786515	0.821727	0.857872	0.826958	0.835601	0.838666	0.825469	0.810502	0.78513	0.807353	1	0.842447	0.824119	0.821421	0.803471	0.838925	0.813217	0.821493	0.81914	0.840575	0.828023	0.810681	0.84174	0.848523	0.794219	0.836276	0.822305	0.82471	0.817732	0.822008	0.771684	0.831135	0.829077	0.842247	0.825022	0.825329
TB.LA_1_forelimb	0.82812	0.81871	0.859257	0.841184	0.851541	0.85012	0.832298	0.812101	0.853722	0.822342	0.837233	0.836719	0.818211	0.831339	0.850499	0.862121	0.856742	0.861405	0.854029	0.857524	0.802007	0.810276	0.83265	0.842447	1	0.8694	0.860799	0.843388	0.856983	0.851925	0.854398	0.844963	0.861157	0.855022	0.855281	0.845139	0.834377	0.835962	0.854462	0.831461	0.823071	0.851947	0.821064	0.824154	0.850492	0.837953	0.871928	0.847406	0.857255
TB.LA_2_forelimb	0.833341	0.828634	0.860374	0.847741	0.83953	0.850554	0.839881	0.825931	0.881286	0.826129	0.833199	0.831595	0.807822	0.811235	0.862082	0.864283	0.843299	0.85263	0.838215	0.849178	0.827315	0.793898	0.83408	0.824119	0.8694	1	0.845727	0.849361	0.853839	0.839888	0.867231	0.84411	0.861791	0.866841	0.836375	0.84473	0.852794	0.828672	0.853789	0.833418	0.826999	0.86233	0.834439	0.816096	0.86618	0.829746	0.870352	0.856865	0.852175
TB.LO_1_forelimb	0.830405	0.795627	0.83386	0.821655	0.852749	0.820645	0.827782	0.851703	0.825205	0.819145	0.868614	0.820405	0.837096	0.8154	0.857468	0.863837	0.855682	0.840111	0.845412	0.855277	0.787322	0.829765	0.81211	0.821421	0.860799	0.845727	1	0.826185	0.844737	0.851035	0.850285	0.820041	0.850299	0.820612	0.850195	0.822395	0.823014	0.820662	0.839988	0.827846	0.805348	0.83042	0.813996	0.821178	0.835825	0.821364	0.851453	0.835835	0.857577
TB.LO_2_forelimb	0.788833	0.824682	0.834611	0.837409	0.822272	0.841785	0.823144	0.79613	0.847177	0.818802	0.811941	0.812176	0.796978	0.790218	0.86306	0.853584	0.83874	0.84896	0.830102	0.820032	0.803375	0.794477	0.81963	0.803471	0.843388	0.849361	0.826185	1	0.839034	0.818983	0.853037	0.812206	0.82588	0.844945	0.810389	0.828731	0.826557	0.785088	0.837035	0.816402	0.819991	0.83783	0.822165	0.79722	0.839767	0.812553	0.831477	0.840133	0.817265
TB.LO_3_forelimb	0.830452	0.824103	0.83961	0.83085	0.838385	0.832616	0.854877	0.812315	0.843106	0.85536	0.821355	0.812643	0.806513	0.797983	0.851754	0.849295	0.844647	0.844193	0.880985	0.820735	0.778222	0.800816	0.799205	0.838925	0.856983	0.853839	0.844737	0.839034	1	0.850861	0.847063	0.855592	0.840663	0.818776	0.840003	0.828602	0.855491	0.814169	0.84727	0.842857	0.820397	0.845944	0.817113	0.815941	0.847353	0.843511	0.861071	0.841684	0.824925
FDP.F_1_forelimb	0.854646	0.81705	0.839576	0.851404	0.862669	0.83804	0.861809	0.818471	0.844619	0.840109	0.855504	0.831244	0.830533	0.844362	0.85646	0.856446	0.873191	0.832051	0.867121	0.835767	0.783455	0.815423	0.807121	0.813217	0.851925	0.839888	0.851035	0.818983	0.850861	1	0.85568	0.851596	0.857634	0.84256	0.863834	0.829545	0.842247	0.882655	0.872409	0.856766	0.817301	0.840096	0.824335	0.85831	0.83758	0.842851	0.851642	0.833945	0.860796
FDP.F_2_forelimb	0.846461	0.840186	0.851201	0.861903	0.843828	0.853365	0.865727	0.820364	0.885653	0.834814	0.824582	0.840236	0.825336	0.806131	0.87604	0.882243	0.845442	0.850837	0.866866	0.855827	0.825719	0.781343	0.835516	0.821493	0.854398	0.867231	0.850285	0.853037	0.847063	0.85568	1	0.855617	0.839956	0.871862	0.827807	0.8576	0.868763	0.827979	0.872851	0.847909	0.813312	0.869959	0.833965	0.827836	0.870097	0.853197	0.857901	0.873878	0.844838
FDP.F_3_forelimb	0.851908	0.829724	0.849463	0.811104	0.818923	0.827471	0.872859	0.790879	0.84798	0.856288	0.812814	0.812043	0.8196	0.818973	0.835876	0.865449	0.823597	0.843656	0.887263	0.841862	0.790369	0.789513	0.784523	0.81914	0.844963	0.84411	0.820041	0.812206	0.855592	0.851596	0.855617	1	0.842208	0.827018	0.84286	0.815748	0.869934	0.845176	0.856207	0.890192	0.817263	0.84081	0.835254	0.821627	0.858876	0.84809	0.856353	0.826594	0.844634
FDS.F_1_forelimb	0.856499	0.833666	0.851051	0.855317	0.849918	0.841158	0.852674	0.821429	0.866923	0.838767	0.831219	0.81957	0.844892	0.816377	0.841879	0.851828	0.85253	0.839365	0.838175	0.862934	0.804401	0.816754	0.811332	0.840575	0.861157	0.861791	0.850299	0.82588	0.840663	0.857634	0.839956	0.842208	1	0.861678	0.876411	0.849044	0.8544	0.847259	0.865074	0.866386	0.834531	0.851513	0.844782	0.834957	0.851737	0.831804	0.864876	0.858284	0.866155
FDS.F_2_forelimb	0.847961	0.838743	0.859059	0.873838	0.833857	0.860125	0.850357	0.798859	0.87941	0.840336	0.817504	0.845242	0.834851	0.809658	0.871435	0.863746	0.82797	0.853293	0.832846	0.851024	0.856247	0.797489	0.826502	0.828023	0.855022	0.866841	0.820612	0.844945	0.818776	0.84256	0.871862	0.827018	0.861678	1	0.845552	0.849232	0.843861	0.823146	0.872041	0.836031	0.817303	0.850901	0.843547	0.825919	0.850522	0.818294	0.862596	0.855757	0.850908
EDC_1_forelimb	0.85754	0.819808	0.843762	0.826601	0.852883	0.831383	0.844138	0.813274	0.851184	0.827942	0.830387	0.824314	0.821047	0.847599	0.836636	0.851802	0.852486	0.821526	0.859699	0.829873	0.781516	0.816148	0.798129	0.810681	0.855281	0.836375	0.850195	0.810389	0.840003	0.863834	0.827807	0.84286	0.876411	0.845552	1	0.823547	0.835936	0.862623	0.860561	0.853275	0.80529	0.836536	0.83848	0.850736	0.834998	0.830898	0.855033	0.837254	0.849986
EDC_2_forelimb	0.823241	0.794526	0.845347	0.858745	0.833143	0.86691	0.856388	0.821187	0.853792	0.827558	0.801417	0.823128	0.827048	0.792656	0.865131	0.847254	0.834637	0.86418	0.824122	0.843563	0.817179	0.795829	0.829066	0.84174	0.845139	0.84473	0.822395	0.828731	0.828602	0.829545	0.8576	0.815748	0.849044	0.849232	0.823547	1	0.844811	0.821102	0.859676	0.82309	0.811047	0.851772	0.821403	0.818394	0.858482	0.836861	0.854275	0.865724	0.827208
EDC_3_forelimb	0.850387	0.829544	0.860637	0.836551	0.820024	0.833283	0.868477	0.825208	0.852351	0.861714	0.815933	0.815175	0.819478	0.785639	0.842112	0.87128	0.845829	0.838499	0.875283	0.849498	0.804472	0.772758	0.799573	0.848523	0.834377	0.852794	0.823014	0.826557	0.855491	0.842247	0.868763	0.869934	0.8544	0.843861	0.835936	0.844811	1	0.825614	0.853931	0.869273	0.836968	0.832073	0.844874	0.8115	0.86911	0.83818	0.862849	0.854255	0.845359
EDL.F_1_forelimb	0.832561	0.801239	0.81506	0.811072	0.833105	0.827076	0.844459	0.783601	0.831365	0.82313	0.83706	0.81361	0.813147	0.831216	0.811229	0.830476	0.820408	0.831503	0.842889	0.814372	0.771749	0.801404	0.792571	0.794219	0.835962	0.828672	0.820662	0.785088	0.814169	0.882655	0.827979	0.845176	0.847259	0.823146	0.862623	0.821102	0.825614	1	0.848427	0.845368	0.808505	0.822654	0.823854	0.832632	0.819321	0.817089	0.816128	0.830604	0.831821
EDL.F_2_forelimb	0.855376	0.833586	0.8575	0.860606	0.842091	0.855944	0.884147	0.818647	0.868847	0.836586	0.82362	0.850748	0.844592	0.828752	0.869842	0.876856	0.844842	0.861536	0.858704	0.847456	0.822641	0.80641	0.830784	0.836276	0.854462	0.853789	0.839988	0.837035	0.84727	0.872409	0.872851	0.856207	0.865074	0.872041	0.860561	0.859676	0.853931	0.848427	1	0.861997	0.83107	0.865412	0.837501	0.843445	0.858417	0.85181	0.856038	0.880639	0.857598
EDL.F_3_forelimb	0.868027	0.833533	0.8608	0.855571	0.828317	0.819372	0.889286	0.809687	0.847789	0.867949	0.830018	0.830587	0.842734	0.825512	0.843594	0.871161	0.835292	0.826403	0.872496	0.846512	0.805055	0.793357	0.801034	0.822305	0.831461	0.833418	0.827846	0.816402	0.842857	0.856766	0.847909	0.890192	0.866386	0.836031	0.853275	0.82309	0.869273	0.845368	0.861997	1	0.819147	0.83465	0.853468	0.83517	0.846605	0.866515	0.840753	0.843943	0.847143
SSP_1_forelimb	0.819576	0.813508	0.822487	0.836781	0.811556	0.814607	0.827497	0.787544	0.826496	0.797854	0.78581	0.798206	0.813126	0.793886	0.815097	0.811707	0.84646	0.814043	0.812819	0.81161	0.786009	0.812847	0.781472	0.82471	0.823071	0.826999	0.805348	0.819991	0.820397	0.817301	0.813312	0.817263	0.834531	0.817303	0.80529	0.811047	0.836968	0.808505	0.83107	0.819147	1	0.872088	0.840971	0.810962	0.828638	0.802203	0.819086	0.807288	0.815499
SSP_2_forelimb	0.832697	0.833726	0.838679	0.863106	0.827587	0.861113	0.856668	0.805226	0.873259	0.811962	0.805597	0.852423	0.825727	0.81777	0.864408	0.853718	0.841582	0.855664	0.844067	0.832121	0.822853	0.793025	0.826848	0.817732	0.851947	0.86233	0.83042	0.83783	0.845944	0.840096	0.869959	0.84081	0.851513	0.850901	0.836536	0.851772	0.832073	0.822654	0.865412	0.83465	0.872088	1	0.869185	0.832851	0.86206	0.843821	0.853255	0.867217	0.850174
SSP_3_forelimb	0.847857	0.830105	0.832677	0.851889	0.810162	0.825259	0.855458	0.796249	0.847474	0.809929	0.803956	0.827739	0.839926	0.804762	0.836152	0.838618	0.837354	0.823859	0.854321	0.82999	0.816681	0.767966	0.804496	0.822008	0.821064	0.834439	0.813996	0.822165	0.817113	0.824335	0.833965	0.835254	0.844782	0.843547	0.83848	0.821403	0.844874	0.823854	0.837501	0.853468	0.840971	0.869185	1	0.820712	0.838519	0.837859	0.840788	0.848459	0.840013
PP_1_trunk	0.824634	0.79284	0.82638	0.824715	0.839419	0.828514	0.8247	0.805593	0.839943	0.805109	0.820758	0.81575	0.805434	0.818607	0.820931	0.831717	0.832358	0.815245	0.833106	0.800502	0.779766	0.820299	0.778598	0.771684	0.824154	0.816096	0.821178	0.79722	0.815941	0.85831	0.827836	0.821627	0.834957	0.825919	0.850736	0.818394	0.8115	0.832632	0.843445	0.83517	0.810962	0.832851	0.820712	1	0.825772	0.806362	0.835984	0.802196	0.831543
PP_2_trunk	0.847728	0.850149	0.864991	0.858591	0.836968	0.862804	0.852351	0.819134	0.885464	0.823141	0.823784	0.838883	0.826256	0.802886	0.855029	0.865378	0.857057	0.85984	0.852963	0.845034	0.835531	0.806151	0.83015	0.831135	0.850492	0.86618	0.835825	0.839767	0.847353	0.83758	0.870097	0.858876	0.851737	0.850522	0.834998	0.858482	0.86911	0.819321	0.858417	0.846605	0.828638	0.86206	0.838519	0.825772	1	0.850195	0.845212	0.859679	0.843796
PP_3_trunk	0.841175	0.81642	0.833515	0.834039	0.822939	0.814191	0.874773	0.794155	0.851037	0.839905	0.806208	0.842447	0.831262	0.803339	0.837232	0.852391	0.846985	0.827375	0.868882	0.824542	0.816874	0.759738	0.799715	0.829077	0.837953	0.829746	0.821364	0.812553	0.843511	0.842851	0.853197	0.84809	0.831804	0.818294	0.830898	0.836861	0.83818	0.817089	0.85181	0.866515	0.802203	0.843821	0.837859	0.806362	0.850195	1	0.83826	0.846051	0.844362
PS_1_trunk	0.847934	0.823983	0.861901	0.853782	0.835425	0.840733	0.859957	0.839906	0.870267	0.838768	0.832376	0.827684	0.835133	0.803521	0.869748	0.8844	0.850056	0.849528	0.858065	0.855678	0.805127	0.792167	0.821131	0.842247	0.871928	0.870352	0.851453	0.831477	0.861071	0.851642	0.857901	0.856353	0.864876	0.862596	0.855033	0.854275	0.862849	0.816128	0.856038	0.840753	0.819086	0.853255	0.840788	0.835984	0.845212	0.83826	1	0.855695	0.870809
PS_2_trunk	0.84848	0.829588	0.845152	0.864592	0.843766	0.85347	0.861267	0.827433	0.86521	0.826513	0.816475	0.835906	0.838078	0.812522	0.85967	0.865813	0.852173	0.860559	0.847962	0.843829	0.817699	0.782472	0.838612	0.825022	0.847406	0.856865	0.835835	0.840133	0.841684	0.833945	0.873878	0.826594	0.858284	0.855757	0.837254	0.865724	0.854255	0.830604	0.880639	0.843943	0.807288	0.867217	0.848459	0.802196	0.859679	0.846051	0.855695	1	0.840259
LD_1_trunk	0.856548	0.820005	0.863242	0.842368	0.820381	0.830988	0.847291	0.836475	0.845855	0.822284	0.834291	0.832836	0.818045	0.812137	0.849526	0.86801	0.838291	0.842315	0.846406	0.849061	0.817692	0.796224	0.826148	0.825329	0.857255	0.852175	0.857577	0.817265	0.824925	0.860796	0.844838	0.844634	0.866155	0.850908	0.849986	0.827208	0.845359	0.831821	0.857598	0.847143	0.815499	0.850174	0.840013	0.831543	0.843796	0.844362	0.870809	0.840259	1
LD_2_trunk	0.840741	0.824229	0.841631	0.865557	0.842822	0.844568	0.841742	0.794666	0.834372	0.806711	0.818175	0.841242	0.816341	0.800095	0.8588	0.842976	0.867143	0.851122	0.840482	0.826379	0.816211	0.784082	0.823726	0.817732	0.84613	0.851676	0.836559	0.835502	0.832598	0.850361	0.864666	0.826008	0.836733	0.83783	0.825144	0.851601	0.830921	0.81189	0.855399	0.825402	0.82948	0.848735	0.837519	0.823039	0.855234	0.838057	0.847955	0.853169	0.819973
SP_1_trunk	0.798679	0.806602	0.821534	0.821812	0.835028	0.803917	0.815931	0.82937	0.826391	0.803344	0.826205	0.799785	0.814635	0.80375	0.831188	0.843297	0.855359	0.810925	0.817469	0.809189	0.772865	0.813768	0.796126	0.823152	0.831347	0.82541	0.838965	0.823154	0.822893	0.845184	0.820896	0.807372	0.825971	0.814828	0.822504	0.805939	0.818531	0.820338	0.826198	0.816233	0.843282	0.815252	0.803803	0.831393	0.814225	0.807952	0.839018	0.816198	0.842234
SP_2_trunk	0.816623	0.814466	0.813778	0.838949	0.812367	0.837332	0.830577	0.79692	0.864086	0.790409	0.804207	0.81664	0.802268	0.804256	0.841342	0.824354	0.828473	0.845147	0.810194	0.820435	0.813112	0.781694	0.823771	0.822707	0.829301	0.845922	0.810691	0.816641	0.803909	0.827914	0.838006	0.819729	0.827699	0.842472	0.815287	0.838176	0.819273	0.811433	0.827446	0.820429	0.817175	0.838894	0.818974	0.809326	0.848333	0.803992	0.835101	0.835161	0.84332
SP_3_trunk	0.806058	0.808041	0.836509	0.826109	0.800393	0.81506	0.839422	0.786114	0.837576	0.825681	0.795876	0.795329	0.826723	0.770675	0.823575	0.854255	0.822477	0.80314	0.853925	0.795313	0.774163	0.747555	0.788874	0.803519	0.810951	0.818148	0.797427	0.807491	0.81757	0.817013	0.822851	0.83173	0.807287	0.822569	0.807906	0.79842	0.842872	0.799501	0.812959	0.833296	0.798573	0.808053	0.825963	0.800476	0.821029	0.808262	0.844108	0.817401	0.830433
TRC_1_trunk	0.836014	0.834366	0.857956	0.843728	0.860831	0.847426	0.847874	0.821104	0.862586	0.835635	0.83405	0.834464	0.81703	0.813102	0.843602	0.866637	0.848207	0.859938	0.843304	0.852228	0.818722	0.800191	0.818791	0.831542	0.886167	0.863532	0.854363	0.838704	0.848513	0.862139	0.848691	0.85095	0.855175	0.858204	0.840693	0.839533	0.84905	0.83821	0.850479	0.84211	0.829435	0.846586	0.83183	0.843813	0.849931	0.830406	0.866903	0.84975	0.872884
TRC_2_trunk	0.809389	0.826978	0.810186	0.845672	0.816787	0.847868	0.836092	0.820043	0.872738	0.799647	0.818273	0.849225	0.807568	0.795898	0.854829	0.837012	0.808729	0.837791	0.819433	0.823984	0.808783	0.767263	0.813414	0.800137	0.836803	0.861872	0.82291	0.823692	0.816109	0.815382	0.866329	0.817119	0.830382	0.847392	0.826478	0.846557	0.820022	0.818148	0.850951	0.822711	0.790253	0.865182	0.82806	0.811498	0.839668	0.822362	0.845134	0.863662	0.815098
RHO_1_trunk	0.85208	0.829311	0.860684	0.863807	0.851608	0.849171	0.843569	0.821789	0.85354	0.843951	0.839255	0.808366	0.833409	0.813769	0.865648	0.854721	0.858667	0.857633	0.832806	0.862438	0.804313	0.810504	0.830795	0.820416	0.860916	0.859352	0.852423	0.852882	0.846875	0.849848	0.863799	0.846029	0.868124	0.847357	0.84096	0.851885	0.855681	0.829777	0.855449	0.868381	0.83718	0.846966	0.825671	0.825787	0.865237	0.843222	0.852005	0.842822	0.856539
RHO_2_trunk	0.839136	0.830102	0.831431	0.844413	0.816557	0.824164	0.832736	0.791552	0.835653	0.807452	0.805618	0.824217	0.853984	0.803092	0.84675	0.832575	0.846164	0.819511	0.82985	0.825796	0.812824	0.789072	0.806423	0.80814	0.825796	0.834617	0.833076	0.822479	0.829933	0.824727	0.851428	0.814929	0.824724	0.832342	0.796647	0.809113	0.83003	0.780826	0.842593	0.841405	0.809338	0.818506	0.836264	0.809809	0.84744	0.81785	0.836788	0.843586	0.818525
BRA_1_trunk	0.840213	0.802734	0.840614	0.840503	0.844763	0.828997	0.84169	0.837394	0.842333	0.820659	0.834291	0.816439	0.810553	0.817026	0.84281	0.853949	0.833007	0.838231	0.847891	0.823302	0.774166	0.816796	0.806087	0.80621	0.835985	0.834561	0.841064	0.820289	0.846934	0.869854	0.845164	0.819998	0.857053	0.84272	0.860111	0.841405	0.835645	0.845743	0.847639	0.844544	0.803771	0.820443	0.821677	0.846768	0.830039	0.804282	0.848886	0.835688	0.84732
BRA_2_trunk	0.836128	0.830898	0.849813	0.861625	0.830497	0.851804	0.854696	0.81995	0.878962	0.814537	0.821936	0.851775	0.824627	0.787408	0.854745	0.869284	0.83025	0.85358	0.854712	0.834501	0.82733	0.795504	0.818805	0.838329	0.842083	0.860444	0.824089	0.829998	0.819801	0.833431	0.875287	0.841364	0.847804	0.848954	0.826104	0.852704	0.85835	0.820469	0.855185	0.84223	0.814477	0.857028	0.848432	0.825727	0.885054	0.840066	0.859058	0.864732	0.836216
BRA_3_trunk	0.842001	0.790391	0.821215	0.8326	0.793979	0.819984	0.863753	0.778156	0.833241	0.826855	0.779463	0.816197	0.816339	0.785408	0.83002	0.827535	0.789323	0.813598	0.831876	0.830816	0.794421	0.755005	0.792548	0.807705	0.815472	0.80774	0.802029	0.809329	0.809867	0.820373	0.835821	0.843131	0.834666	0.831675	0.803816	0.833833	0.826972	0.801816	0.842588	0.844963	0.804317	0.836142	0.83339	0.796439	0.811914	0.831309	0.840189	0.835013	0.831747
OEA_1_trunk	0.847044	0.80835	0.850045	0.835106	0.811126	0.814688	0.840479	0.80788	0.818729	0.827038	0.817766	0.791776	0.80093	0.80354	0.854659	0.853392	0.862842	0.813432	0.849082	0.837805	0.779707	0.7882	0.801073	0.805524	0.832178	0.833697	0.837593	0.810916	0.832698	0.841343	0.826648	0.847837	0.829316	0.827685	0.833518	0.810521	0.859419	0.815106	0.834568	0.85008	0.808643	0.819301	0.832341	0.820646	0.842398	0.825399	0.849294	0.813592	0.845258
OEA_2_trunk	0.616121	0.63545	0.630698	0.664172	0.611774	0.636811	0.632077	0.646844	0.651903	0.60328	0.625273	0.6395	0.602135	0.604313	0.62793	0.647245	0.620597	0.635333	0.604725	0.625767	0.660253	0.60815	0.635445	0.636344	0.619783	0.633243	0.602604	0.623779	0.595457	0.598434	0.645626	0.604654	0.621892	0.642753	0.586717	0.659254	0.623002	0.58084	0.636631	0.618117	0.632756	0.669546	0.647765	0.6106	0.653738	0.606639	0.655105	0.642949	0.624159
OEA_3_trunk	0.844537	0.828607	0.849669	0.819643	0.804897	0.809428	0.864383	0.789497	0.835896	0.837403	0.792988	0.8057	0.817912	0.809755	0.819269	0.849967	0.834596	0.823053	0.868537	0.833236	0.791808	0.784267	0.793666	0.820451	0.82154	0.818262	0.820217	0.802563	0.836224	0.832455	0.834177	0.870633	0.836851	0.817583	0.845233	0.801182	0.853212	0.819246	0.843198	0.869383	0.815124	0.832571	0.844181	0.826826	0.83971	0.844391	0.836785	0.845611	0.863321
TA_1_trunk	0.817706	0.80824	0.839773	0.848542	0.848023	0.83463	0.841728	0.835753	0.833937	0.811893	0.843643	0.825567	0.841169	0.810719	0.846432	0.863721	0.849473	0.833698	0.849434	0.841691	0.777145	0.827705	0.808514	0.826374	0.841866	0.821859	0.863306	0.829101	0.834137	0.849745	0.842208	0.831733	0.851852	0.82183	0.83851	0.831851	0.846817	0.823958	0.847803	0.83889	0.831228	0.833179	0.832449	0.844807	0.84823	0.819463	0.853081	0.83794	0.850483
TA_2_trunk	0.823622	0.820382	0.840374	0.859529	0.841829	0.862654	0.845022	0.816062	0.868986	0.795345	0.825222	0.855944	0.826315	0.822412	0.861668	0.850909	0.83698	0.840476	0.845962	0.824098	0.809245	0.786738	0.818427	0.812502	0.853779	0.855585	0.825227	0.835473	0.826197	0.850706	0.851238	0.83344	0.854558	0.862036	0.842143	0.852745	0.823727	0.827664	0.860932	0.829457	0.808767	0.862768	0.843099	0.829572	0.844478	0.821333	0.84359	0.859299	0.852809
TA_3_trunk	0.787443	0.783641	0.79056	0.801239	0.797792	0.799556	0.828481	0.766082	0.82685	0.813306	0.795742	0.801055	0.784105	0.778212	0.821535	0.829099	0.800667	0.801502	0.830782	0.778803	0.758812	0.755659	0.771423	0.798112	0.800113	0.796678	0.78407	0.800887	0.834761	0.833795	0.815663	0.833867	0.815773	0.788348	0.798993	0.797429	0.814843	0.803237	0.807523	0.819441	0.796863	0.832173	0.80539	0.803646	0.813176	0.835136	0.826933	0.806286	0.806763
LDM_1_trunk	0.850139	0.837601	0.858043	0.848973	0.838373	0.844837	0.878732	0.812648	0.863246	0.84871	0.825914	0.819675	0.844473	0.810237	0.87544	0.879327	0.847759	0.851606	0.881593	0.854004	0.796022	0.794411	0.82123	0.830153	0.868373	0.850157	0.84571	0.831961	0.883302	0.857195	0.871255	0.868545	0.846406	0.833309	0.844644	0.832833	0.859311	0.822913	0.862362	0.854396	0.824724	0.851057	0.833899	0.830623	0.864244	0.860901	0.898065	0.845579	0.86033
LDM_2_trunk	0.839153	0.847982	0.829758	0.85786	0.831651	0.86187	0.868752	0.815781	0.88212	0.824911	0.817931	0.833885	0.818763	0.805953	0.869282	0.852387	0.850916	0.843162	0.84356	0.833743	0.80522	0.785131	0.820967	0.826817	0.842244	0.852055	0.827309	0.847563	0.836755	0.847035	0.872532	0.828234	0.855686	0.846228	0.848351	0.850651	0.848761	0.818106	0.8651	0.856404	0.821068	0.870483	0.845208	0.825161	0.862764	0.837368	0.848874	0.870945	0.840677
RA_1_trunk	0.815989	0.801767	0.862883	0.852611	0.842618	0.820787	0.828211	0.81422	0.840497	0.81937	0.831642	0.813001	0.81089	0.817243	0.843368	0.83916	0.848145	0.815907	0.837214	0.844357	0.778653	0.787677	0.813019	0.801814	0.841984	0.839991	0.831427	0.815455	0.824013	0.850738	0.826989	0.83429	0.848583	0.830427	0.828244	0.823665	0.830025	0.81154	0.828967	0.841059	0.811487	0.826355	0.821293	0.840536	0.838976	0.815233	0.851789	0.825689	0.847935
RA_2_trunk	0.843809	0.84183	0.853009	0.875751	0.836075	0.855878	0.855914	0.80034	0.874204	0.805582	0.813312	0.85763	0.82839	0.80728	0.860055	0.876371	0.849439	0.850326	0.84667	0.836166	0.839003	0.768085	0.844107	0.819006	0.852801	0.868422	0.822001	0.864152	0.82054	0.842663	0.889646	0.838579	0.846862	0.870355	0.820817	0.856932	0.839679	0.815274	0.865216	0.838706	0.827181	0.872289	0.866736	0.828917	0.856915	0.831827	0.849959	0.878842	0.844389
RA_3_trunk	0.847898	0.827737	0.843796	0.839003	0.820402	0.811601	0.846588	0.786511	0.847085	0.839784	0.806413	0.824795	0.83177	0.815153	0.829171	0.850599	0.835161	0.836191	0.848945	0.828512	0.807308	0.786154	0.812012	0.823481	0.840137	0.832262	0.823661	0.815241	0.835497	0.845053	0.848152	0.861739	0.838449	0.83473	0.841269	0.81674	0.829182	0.826359	0.851688	0.856706	0.834559	0.841838	0.836464	0.837081	0.836482	0.82954	0.849561	0.823228	0.852954
RF_1_hindlimb	0.801181	0.811474	0.794228	0.810934	0.850862	0.815428	0.824719	0.797062	0.839238	0.8214	0.832875	0.803379	0.800689	0.80309	0.834123	0.82251	0.814378	0.819614	0.814787	0.823326	0.778452	0.800827	0.796857	0.804576	0.843692	0.833581	0.825615	0.811765	0.844352	0.835983	0.823405	0.809788	0.838043	0.821643	0.829853	0.82418	0.808196	0.832294	0.837697	0.802637	0.816145	0.833114	0.800558	0.811305	0.819313	0.818168	0.837537	0.822357	0.825305
RF_2_hindlimb	0.833359	0.829076	0.826666	0.848488	0.827986	0.848379	0.861467	0.806915	0.861221	0.809416	0.801762	0.835806	0.820398	0.812665	0.860366	0.843885	0.835873	0.860341	0.85047	0.824265	0.818613	0.78888	0.834162	0.811081	0.843482	0.856734	0.830589	0.833167	0.85128	0.832369	0.863775	0.826185	0.830505	0.855527	0.823246	0.845567	0.820797	0.811531	0.868237	0.813628	0.815627	0.879172	0.833131	0.807076	0.859142	0.828137	0.855058	0.862469	0.833778
RF_3_hindlimb	0.81176	0.81727	0.834074	0.842477	0.830669	0.817703	0.831088	0.791359	0.835484	0.807782	0.797272	0.808659	0.856413	0.771329	0.832881	0.848129	0.837044	0.821947	0.824068	0.832481	0.800531	0.78128	0.797322	0.821603	0.822653	0.837045	0.816192	0.820164	0.821203	0.823653	0.826055	0.816753	0.85131	0.832709	0.820375	0.817156	0.838352	0.799764	0.823173	0.840573	0.811271	0.823227	0.855569	0.792928	0.841019	0.818327	0.846545	0.844526	0.816978
SAR_1_hindlimb	0.830246	0.807876	0.825497	0.812532	0.835045	0.796898	0.834498	0.792633	0.834967	0.815267	0.848279	0.813478	0.804113	0.831398	0.827164	0.838781	0.839444	0.806825	0.863963	0.816746	0.770991	0.810227	0.768051	0.778519	0.830328	0.825106	0.830949	0.816384	0.833763	0.859914	0.82741	0.837654	0.833491	0.816742	0.851053	0.795555	0.817998	0.833527	0.838016	0.835951	0.80439	0.814142	0.820445	0.846628	0.835062	0.836618	0.823848	0.81328	0.829304
SAR_2_hindlimb	0.798621	0.813012	0.813756	0.838334	0.802452	0.813699	0.813495	0.78711	0.823637	0.789097	0.798832	0.803047	0.840048	0.767666	0.830121	0.823794	0.824182	0.823957	0.820828	0.809589	0.785908	0.763184	0.81224	0.800407	0.817193	0.821207	0.800752	0.8073	0.803943	0.810841	0.825699	0.811676	0.805668	0.80493	0.800439	0.813124	0.818053	0.788172	0.812734	0.815817	0.808406	0.811508	0.834201	0.793741	0.837193	0.817375	0.832882	0.805557	0.809445
SAR_3_hindlimb	0.841242	0.822192	0.842424	0.821752	0.822141	0.842355	0.849879	0.801697	0.851947	0.848811	0.816598	0.815456	0.835465	0.801463	0.859215	0.865649	0.845584	0.837859	0.858989	0.854244	0.814147	0.785295	0.796884	0.838226	0.842551	0.854979	0.839677	0.824697	0.84272	0.825185	0.856344	0.858238	0.864143	0.84564	0.833307	0.842157	0.868745	0.805941	0.854309	0.836599	0.811645	0.834828	0.837973	0.804837	0.852047	0.828556	0.85993	0.850499	0.847196
TIC_1_hindlimb	0.829873	0.803879	0.812658	0.796453	0.828673	0.803395	0.826536	0.788732	0.831244	0.823692	0.819671	0.80232	0.799585	0.829048	0.800147	0.81543	0.821272	0.819538	0.828896	0.806379	0.766799	0.820259	0.77226	0.784295	0.815121	0.814689	0.822378	0.78963	0.807228	0.835749	0.809959	0.829562	0.847708	0.815185	0.872446	0.795852	0.813268	0.842181	0.840914	0.830605	0.806011	0.822367	0.81257	0.827042	0.82377	0.799898	0.814961	0.820079	0.833351
TIC_2_hindlimb	0.796313	0.802205	0.822987	0.829736	0.806129	0.824834	0.822709	0.786209	0.847721	0.788153	0.794078	0.821342	0.792161	0.781403	0.82174	0.813056	0.793355	0.824893	0.811538	0.795535	0.785039	0.74854	0.806479	0.80166	0.835383	0.839985	0.809915	0.821361	0.813566	0.805093	0.823029	0.807894	0.836282	0.815783	0.81109	0.830422	0.803113	0.806894	0.826424	0.816427	0.797986	0.843892	0.82275	0.801613	0.815553	0.806455	0.826056	0.834928	0.81739
TIC_3_hindlimb	0.876827	0.838174	0.862944	0.843477	0.840849	0.842193	0.879851	0.818576	0.864828	0.860461	0.841438	0.845364	0.839193	0.844767	0.847873	0.878918	0.840574	0.83989	0.891853	0.836519	0.811003	0.785601	0.80355	0.835533	0.843719	0.847203	0.846023	0.837215	0.862089	0.842146	0.874358	0.863353	0.858482	0.85152	0.866546	0.841601	0.88361	0.823852	0.860632	0.876526	0.820307	0.843787	0.848921	0.837034	0.855577	0.856668	0.853661	0.856488	0.857999
SOL_1_hindlimb	0.851097	0.846023	0.839508	0.846751	0.839185	0.829585	0.846389	0.841396	0.845751	0.820588	0.865353	0.828497	0.846123	0.82016	0.839261	0.864591	0.840713	0.825006	0.845864	0.821973	0.799846	0.820023	0.806052	0.828227	0.832336	0.832025	0.851309	0.826605	0.836272	0.872262	0.838485	0.846044	0.87828	0.846439	0.854398	0.813696	0.859448	0.843222	0.86485	0.867554	0.833727	0.834897	0.832837	0.848664	0.859736	0.837377	0.8455	0.839884	0.870792
SOL_2_hindlimb	0.795477	0.794599	0.807065	0.824214	0.815291	0.822377	0.822133	0.785068	0.837892	0.793683	0.789886	0.808997	0.78478	0.782482	0.832115	0.823003	0.794431	0.822352	0.79117	0.802516	0.808976	0.770453	0.796416	0.804571	0.821296	0.842912	0.79742	0.812186	0.811997	0.823414	0.824223	0.785993	0.813697	0.848716	0.815079	0.837095	0.819522	0.78381	0.831	0.800869	0.783598	0.830057	0.799401	0.803108	0.817776	0.801222	0.84019	0.827925	0.799859
SOL_3_hindlimb	0.870284	0.826561	0.853085	0.829917	0.840131	0.830973	0.864064	0.8008	0.844988	0.865022	0.81955	0.81117	0.829302	0.820574	0.830742	0.86894	0.849046	0.831959	0.879839	0.845624	0.799599	0.797535	0.785986	0.820511	0.843382	0.848354	0.840472	0.819562	0.851423	0.873409	0.842464	0.857725	0.873289	0.84013	0.86552	0.830267	0.878468	0.852933	0.867009	0.882746	0.821658	0.833369	0.837323	0.84422	0.847675	0.841038	0.855959	0.842076	0.855893
VL_1_hindlimb	0.824645	0.838958	0.813356	0.816601	0.827624	0.817972	0.831683	0.799992	0.866887	0.816294	0.8415	0.812418	0.816315	0.806169	0.820644	0.833431	0.820237	0.837064	0.844538	0.804785	0.777163	0.779116	0.788302	0.810841	0.826105	0.829607	0.824364	0.795205	0.830108	0.85303	0.829145	0.839391	0.863816	0.819067	0.848734	0.812216	0.82675	0.837405	0.855008	0.842903	0.810338	0.82414	0.814319	0.824374	0.83816	0.822165	0.849564	0.824591	0.84244
VL_2_hindlimb	0.818348	0.804093	0.854374	0.846721	0.842101	0.859857	0.84456	0.81104	0.850033	0.819269	0.827881	0.83717	0.82816	0.812478	0.851228	0.854673	0.836505	0.853479	0.856037	0.832572	0.823153	0.8056	0.83554	0.824726	0.876699	0.865976	0.826314	0.839522	0.845789	0.827262	0.864732	0.835635	0.83299	0.845091	0.822842	0.851284	0.83372	0.827359	0.841985	0.836661	0.800543	0.858927	0.820792	0.821546	0.875386	0.84062	0.842555	0.849336	0.828189
VL_3_hindlimb	0.82243	0.797965	0.845512	0.812248	0.82999	0.82057	0.860601	0.811306	0.836834	0.858294	0.832248	0.798071	0.826165	0.804557	0.834665	0.868206	0.824723	0.829714	0.861418	0.825939	0.802081	0.805374	0.792199	0.841296	0.863234	0.854804	0.839279	0.813242	0.857654	0.847617	0.841334	0.867959	0.8493	0.83689	0.834665	0.835983	0.855647	0.82571	0.832086	0.854368	0.800548	0.83293	0.829205	0.826169	0.840739	0.838474	0.871803	0.833732	0.862587
GAS.L_1_hindlimb	0.820149	0.791682	0.832356	0.824931	0.848975	0.822121	0.834841	0.812754	0.829717	0.799911	0.867242	0.798221	0.805398	0.820301	0.83265	0.833221	0.852535	0.801713	0.842788	0.843894	0.781559	0.76838	0.803326	0.804811	0.832963	0.839589	0.856543	0.808663	0.82281	0.838166	0.83973	0.820554	0.844361	0.81713	0.824492	0.807759	0.839392	0.811482	0.826235	0.831352	0.799448	0.8195	0.829059	0.803739	0.83668	0.830889	0.832263	0.83539	0.835632
GAS.L_2_hindlimb	0.800177	0.79662	0.830696	0.828917	0.814369	0.844545	0.823712	0.816252	0.826853	0.793394	0.785434	0.80725	0.787535	0.784555	0.832518	0.842027	0.828983	0.832696	0.809638	0.812852	0.805463	0.776879	0.815921	0.830704	0.828423	0.841509	0.806425	0.816272	0.810542	0.815224	0.823334	0.790078	0.825816	0.833158	0.809668	0.834062	0.834138	0.801633	0.83493	0.790823	0.816795	0.826935	0.823676	0.803962	0.835754	0.809425	0.835033	0.838947	0.819811
GAS.L_3_hindlimb	0.863954	0.828825	0.833969	0.837199	0.812261	0.839645	0.871252	0.796849	0.843875	0.865215	0.81696	0.822992	0.837559	0.823426	0.836502	0.858196	0.844146	0.836463	0.88089	0.831961	0.81109	0.790086	0.792349	0.838954	0.842718	0.83127	0.824207	0.816377	0.841785	0.848205	0.843714	0.86954	0.863499	0.833397	0.843924	0.835385	0.857088	0.837523	0.859695	0.877178	0.829702	0.856824	0.848861	0.823188	0.839006	0.871115	0.833987	0.848306	0.849188
GRA_1_hindlimb	0.819971	0.792889	0.817116	0.819063	0.844061	0.809333	0.83079	0.810318	0.837152	0.811599	0.834218	0.796971	0.812882	0.828399	0.829634	0.823736	0.829738	0.819699	0.828731	0.824438	0.7823	0.831649	0.767861	0.803903	0.837577	0.836353	0.827423	0.808804	0.834682	0.858954	0.829223	0.828153	0.848965	0.840288	0.848368	0.827697	0.8181	0.84164	0.840752	0.839801	0.803114	0.828238	0.811453	0.818242	0.838254	0.822965	0.830477	0.820786	0.822098
GRA_2_hindlimb	0.823872	0.829037	0.867006	0.867278	0.827709	0.844349	0.851435	0.815722	0.875788	0.823165	0.81381	0.844511	0.830067	0.812792	0.861152	0.863556	0.84552	0.853043	0.853013	0.835054	0.840459	0.796915	0.817375	0.828025	0.846098	0.868821	0.823893	0.85097	0.826984	0.837357	0.865641	0.844806	0.860152	0.872454	0.828862	0.85454	0.849734	0.818408	0.86963	0.860011	0.808309	0.853441	0.847218	0.822051	0.876147	0.847354	0.853339	0.869638	0.846441
GRA_3_hindlimb	0.843416	0.814993	0.829664	0.828936	0.791381	0.81333	0.849262	0.789477	0.84816	0.835444	0.80321	0.81567	0.845573	0.797371	0.836608	0.832828	0.822803	0.806864	0.845376	0.818015	0.790402	0.775655	0.791011	0.813689	0.828961	0.824351	0.810815	0.811928	0.814876	0.827571	0.83731	0.833769	0.839659	0.836574	0.835567	0.808723	0.832181	0.815815	0.831258	0.843528	0.809605	0.822907	0.849272	0.824348	0.828656	0.821596	0.854069	0.816854	0.838242
ST_1_hindlimb	0.828086	0.822509	0.821098	0.836402	0.828686	0.82127	0.817217	0.838021	0.84776	0.80356	0.857079	0.811521	0.823692	0.808572	0.848763	0.845504	0.848276	0.815665	0.833107	0.826859	0.779823	0.791046	0.804791	0.835236	0.845677	0.854375	0.849371	0.828039	0.83292	0.838838	0.845215	0.812389	0.855961	0.825673	0.845317	0.816131	0.828491	0.819707	0.830396	0.825666	0.808048	0.818054	0.826768	0.807713	0.840378	0.818675	0.849287	0.829663	0.843933
ST_2_hindlimb	0.806458	0.80868	0.830481	0.831451	0.820504	0.859014	0.846156	0.80147	0.856292	0.811456	0.798812	0.854657	0.812053	0.794455	0.838774	0.843448	0.807383	0.850673	0.82148	0.818456	0.829294	0.77988	0.832977	0.829267	0.839866	0.857608	0.811131	0.828134	0.821468	0.823466	0.841786	0.813966	0.84038	0.853344	0.826717	0.856563	0.824348	0.804104	0.852485	0.812476	0.791333	0.847129	0.830771	0.809411	0.862832	0.816082	0.84331	0.864859	0.833074
ST_3_hindlimb	0.837701	0.814033	0.863295	0.851077	0.829886	0.835415	0.872926	0.829351	0.857185	0.834973	0.829002	0.82066	0.823341	0.811678	0.851017	0.886537	0.869007	0.839669	0.857672	0.844477	0.827986	0.812591	0.830486	0.84791	0.863615	0.860486	0.836257	0.826067	0.839163	0.848102	0.851643	0.866194	0.844514	0.849185	0.837704	0.861661	0.86664	0.836457	0.857531	0.859614	0.816391	0.846336	0.841216	0.834336	0.87958	0.853914	0.864292	0.857444	0.863554
PM_1_hindlimb	0.825618	0.806955	0.837412	0.838682	0.82512	0.834158	0.839442	0.818452	0.841379	0.832452	0.837041	0.79844	0.820455	0.806511	0.837087	0.84967	0.857172	0.849223	0.852807	0.82856	0.799391	0.813559	0.811399	0.81439	0.846716	0.848004	0.84839	0.819737	0.846104	0.848965	0.829902	0.827253	0.861889	0.833993	0.84071	0.833371	0.843363	0.836691	0.848734	0.8422	0.826733	0.834329	0.820961	0.836405	0.856211	0.813654	0.852726	0.835981	0.855871
PM_2_hindlimb	0.831935	0.822852	0.832258	0.845823	0.824405	0.848083	0.843895	0.812717	0.857877	0.800395	0.814232	0.886247	0.824504	0.804405	0.845978	0.849865	0.812479	0.861365	0.831076	0.806834	0.826946	0.771394	0.839997	0.807348	0.839721	0.840953	0.824414	0.823319	0.817654	0.831126	0.860615	0.815144	0.835603	0.860684	0.835494	0.831878	0.820764	0.814642	0.85798	0.830371	0.805094	0.865906	0.839017	0.836679	0.847674	0.826583	0.84474	0.862778	0.849636
PM_3_hindlimb	0.81564	0.806422	0.839567	0.828138	0.826866	0.822578	0.864368	0.802264	0.845953	0.828946	0.824367	0.819197	0.802789	0.811135	0.848566	0.846613	0.838783	0.835825	0.858346	0.827187	0.812345	0.797002	0.809002	0.831589	0.853636	0.848385	0.821992	0.822535	0.845396	0.839372	0.836311	0.838254	0.825537	0.834894	0.818815	0.829748	0.844154	0.799538	0.831745	0.84326	0.8048	0.8303	0.82091	0.804796	0.843582	0.85425	0.835809	0.814789	0.828151
TFL_1_hindlimb	0.824635	0.809435	0.829096	0.81969	0.855909	0.831631	0.838503	0.833847	0.835006	0.816315	0.847746	0.826011	0.816265	0.82981	0.850254	0.851078	0.849378	0.842257	0.863677	0.828913	0.780935	0.827223	0.785306	0.826315	0.865775	0.832768	0.85236	0.822389	0.86052	0.870912	0.848491	0.83721	0.8568	0.83496	0.859716	0.825927	0.847119	0.834684	0.849795	0.826654	0.815385	0.828659	0.8136	0.833751	0.849676	0.836649	0.851723	0.841303	0.85508
TFL_2_hindlimb	0.818647	0.80913	0.847898	0.825681	0.8169	0.862753	0.843485	0.799465	0.846961	0.817291	0.817199	0.852857	0.834022	0.793514	0.853327	0.853687	0.827729	0.852416	0.832735	0.820025	0.828614	0.791271	0.815111	0.847759	0.843907	0.856737	0.82754	0.83259	0.830596	0.836936	0.85389	0.809419	0.841183	0.847392	0.818578	0.849983	0.824437	0.81038	0.862888	0.807045	0.805408	0.853637	0.812121	0.796385	0.85601	0.840791	0.839813	0.857334	0.845121
TFL_3_hindlimb	0.848647	0.820315	0.862932	0.848885	0.84108	0.85839	0.862822	0.812495	0.861539	0.852021	0.826047	0.817066	0.833374	0.808318	0.853392	0.885163	0.854456	0.836643	0.868075	0.859349	0.811927	0.801127	0.803997	0.846184	0.850779	0.853403	0.844327	0.835244	0.858754	0.843507	0.846635	0.866258	0.860127	0.847786	0.847966	0.853761	0.865455	0.829001	0.857874	0.860208	0.828181	0.838494	0.841515	0.825567	0.849922	0.837709	0.867282	0.847654	0.868312
BF_1_hindlimb	0.802925	0.820274	0.820883	0.838856	0.853408	0.834994	0.821259	0.806337	0.85425	0.815088	0.845367	0.803796	0.806383	0.821424	0.841415	0.839845	0.84019	0.83407	0.833504	0.815249	0.774823	0.806641	0.796577	0.81053	0.838951	0.817618	0.836197	0.829203	0.842874	0.824425	0.82271	0.819042	0.837855	0.818338	0.866649	0.813181	0.816775	0.822975	0.838481	0.830697	0.820561	0.828226	0.815313	0.825101	0.844018	0.825356	0.842291	0.828035	0.822113
BF_2_hindlimb	0.818723	0.811	0.835054	0.856124	0.82413	0.839815	0.843028	0.815015	0.849984	0.804418	0.789282	0.823706	0.828017	0.778296	0.835657	0.840658	0.832917	0.846583	0.825204	0.806478	0.838546	0.791229	0.826279	0.830169	0.826836	0.858231	0.808215	0.820355	0.833524	0.827313	0.857132	0.812915	0.830608	0.841994	0.804932	0.85807	0.837134	0.796215	0.863062	0.819508	0.824837	0.855701	0.822447	0.806728	0.865646	0.839131	0.833722	0.866552	0.8294
BF_3_hindlimb	0.825983	0.833947	0.841461	0.853183	0.834759	0.837658	0.862213	0.813265	0.852295	0.820865	0.809484	0.82433	0.863177	0.813683	0.852275	0.858667	0.836498	0.846692	0.857439	0.819003	0.8211	0.786783	0.816304	0.835025	0.841254	0.848631	0.841307	0.846665	0.831654	0.836183	0.85589	0.847976	0.842787	0.854499	0.824659	0.83289	0.841216	0.811658	0.873835	0.851215	0.833073	0.84892	0.876045	0.816363	0.846044	0.84872	0.84218	0.854911	0.846813
SM_1_hindlimb	0.820517	0.817026	0.826745	0.829312	0.834175	0.813654	0.813669	0.802694	0.849877	0.798009	0.829293	0.794212	0.826651	0.793675	0.821645	0.834996	0.831294	0.821026	0.811441	0.814666	0.78455	0.799863	0.789084	0.800106	0.839552	0.842373	0.839278	0.812714	0.824504	0.824039	0.824337	0.808509	0.864492	0.822649	0.837983	0.799206	0.829116	0.818203	0.831166	0.831984	0.814094	0.815571	0.808928	0.817699	0.829642	0.8066	0.844612	0.823596	0.83703
SM_2_hindlimb	0.843656	0.815203	0.868875	0.866877	0.851131	0.870842	0.852397	0.828708	0.855956	0.827064	0.831175	0.83094	0.827574	0.820016	0.852698	0.86956	0.853697	0.85594	0.840086	0.847124	0.82771	0.801785	0.838556	0.828591	0.867025	0.876271	0.847381	0.833044	0.837589	0.850203	0.85749	0.826361	0.867003	0.870156	0.84286	0.872046	0.856151	0.826708	0.8692	0.839851	0.82627	0.852444	0.845489	0.824831	0.867653	0.820556	0.859568	0.871045	0.848471
SM_3_hindlimb	0.843463	0.821418	0.876058	0.846304	0.835403	0.859522	0.870124	0.820368	0.86414	0.850625	0.825179	0.835357	0.834443	0.804955	0.859195	0.905073	0.85728	0.855626	0.879399	0.850689	0.825672	0.800213	0.812756	0.849225	0.856716	0.86104	0.837871	0.839564	0.854385	0.850779	0.852495	0.858624	0.861378	0.863745	0.845508	0.850966	0.884514	0.838482	0.857485	0.864976	0.821835	0.84094	0.850506	0.834777	0.87017	0.861534	0.873087	0.859705	0.869208
ADD_1_hindlimb	0.795062	0.7845	0.802835	0.813174	0.832021	0.798991	0.830066	0.790574	0.831728	0.807909	0.815609	0.786804	0.793672	0.812328	0.816463	0.832035	0.8363	0.805824	0.820962	0.823511	0.774464	0.833116	0.774923	0.801255	0.824758	0.829879	0.826959	0.794751	0.82249	0.843728	0.811802	0.811031	0.843362	0.807823	0.843275	0.817607	0.79977	0.825854	0.83952	0.817717	0.797783	0.827228	0.811661	0.817896	0.82296	0.831373	0.824978	0.819536	0.819729
ADD_2_hindlimb	0.833696	0.8433	0.852171	0.862017	0.833935	0.850655	0.845	0.809537	0.8994	0.815694	0.816952	0.833397	0.828075	0.82059	0.858428	0.861127	0.852621	0.844916	0.831356	0.827155	0.843318	0.791189	0.834443	0.826977	0.844693	0.866817	0.826184	0.845517	0.821062	0.827553	0.874899	0.833697	0.851823	0.877061	0.843072	0.845922	0.849618	0.808753	0.865404	0.831385	0.811607	0.85089	0.83454	0.83995	0.864633	0.831926	0.861538	0.852778	0.841913
ADD_3_hindlimb	0.821039	0.816644	0.837153	0.851955	0.842968	0.847287	0.878658	0.806538	0.849577	0.84275	0.820659	0.82326	0.857175	0.813595	0.876079	0.871786	0.847986	0.839383	0.869551	0.823536	0.797692	0.80478	0.803171	0.839339	0.853574	0.850636	0.847444	0.839088	0.857725	0.865918	0.86774	0.859809	0.863318	0.845967	0.834871	0.851546	0.855887	0.839139	0.87304	0.862048	0.83262	0.856389	0.845685	0.820242	0.849804	0.860379	0.858209	0.853857	0.863532
GM_1_hindlimb	0.833701	0.811978	0.839344	0.819964	0.824807	0.815891	0.808265	0.839391	0.837332	0.79688	0.844852	0.780112	0.812048	0.818804	0.826325	0.838859	0.851435	0.79784	0.836941	0.83013	0.77235	0.787532	0.800383	0.81473	0.837486	0.845334	0.852774	0.81409	0.812957	0.82356	0.823016	0.816742	0.867998	0.820685	0.840177	0.813183	0.839655	0.805237	0.83033	0.825801	0.803818	0.810435	0.817424	0.829532	0.836958	0.798001	0.84327	0.819615	0.850197
GM_2_hindlimb	0.815446	0.841143	0.831557	0.849752	0.829685	0.846053	0.834872	0.800651	0.880842	0.801685	0.818821	0.813364	0.817077	0.789674	0.840871	0.839321	0.842609	0.82728	0.830898	0.824036	0.81432	0.789728	0.810968	0.816799	0.843903	0.860849	0.831046	0.830159	0.8376	0.833746	0.858289	0.818699	0.860563	0.847748	0.836049	0.823928	0.821223	0.822793	0.839782	0.833	0.817574	0.841379	0.83194	0.811752	0.874127	0.814571	0.856436	0.840575	0.837851
GM_3_hindlimb	0.847219	0.808557	0.858223	0.827432	0.821352	0.840661	0.850642	0.823216	0.846205	0.844376	0.812277	0.817934	0.812608	0.8107	0.848817	0.879619	0.85097	0.825479	0.856614	0.836698	0.812794	0.801102	0.817518	0.855123	0.858695	0.851953	0.833398	0.816522	0.846341	0.849706	0.843243	0.849402	0.848226	0.846843	0.845996	0.839084	0.854436	0.822632	0.851961	0.83492	0.813073	0.841978	0.83275	0.825706	0.863525	0.851576	0.862729	0.829688	0.857541
EDL.H_1_hindlimb	0.850852	0.83012	0.850873	0.837018	0.847075	0.852789	0.853758	0.803055	0.851642	0.841099	0.830274	0.83686	0.844419	0.812417	0.833294	0.848226	0.840224	0.838246	0.841524	0.847973	0.812342	0.801635	0.809856	0.830996	0.855227	0.838729	0.836315	0.829156	0.833351	0.841963	0.842319	0.847151	0.890728	0.851579	0.867587	0.838133	0.85105	0.843496	0.861732	0.868899	0.817413	0.835658	0.828368	0.833733	0.84393	0.837113	0.855406	0.832188	0.853226
EDL.H_2_hindlimb	0.803537	0.851613	0.817979	0.845418	0.810124	0.840396	0.838697	0.793099	0.895028	0.790233	0.803177	0.817406	0.811752	0.783553	0.835751	0.835261	0.820603	0.838591	0.828509	0.812298	0.814574	0.780456	0.792927	0.808255	0.841279	0.854749	0.810953	0.833344	0.823568	0.824875	0.852833	0.817496	0.83995	0.864937	0.825976	0.833851	0.829604	0.808172	0.853928	0.833538	0.806171	0.83719	0.819282	0.806832	0.863835	0.824891	0.835013	0.83068	0.822216
EDL.H_3_hindlimb	0.856809	0.84296	0.850629	0.846658	0.843697	0.835422	0.880203	0.812614	0.859945	0.849904	0.849221	0.834977	0.840943	0.830988	0.85501	0.869673	0.848499	0.828469	0.884777	0.84387	0.811068	0.784918	0.811	0.823883	0.848483	0.853266	0.855944	0.823236	0.869474	0.867243	0.868559	0.874696	0.860308	0.853233	0.868703	0.826723	0.86685	0.828484	0.865603	0.883575	0.810967	0.842391	0.85591	0.838944	0.858077	0.859462	0.867054	0.859183	0.866034
FDS.H_1_hindlimb	0.854945	0.833931	0.852023	0.872621	0.847121	0.839966	0.861613	0.808591	0.848075	0.838929	0.831055	0.826087	0.844277	0.823747	0.863008	0.854258	0.870857	0.847927	0.866098	0.864234	0.821836	0.810142	0.81054	0.818967	0.85118	0.839161	0.854157	0.827381	0.839201	0.864024	0.853137	0.84307	0.86551	0.865845	0.854717	0.833114	0.837087	0.824606	0.862392	0.862662	0.83622	0.837493	0.844449	0.83872	0.853375	0.848699	0.853529	0.853701	0.850387
FDS.H_2_hindlimb	0.821797	0.829045	0.84938	0.869328	0.828161	0.838191	0.848043	0.826792	0.873195	0.82066	0.811153	0.817359	0.819369	0.80058	0.835352	0.841401	0.838702	0.834238	0.822074	0.849002	0.829028	0.778514	0.824758	0.811395	0.836014	0.872251	0.821421	0.837417	0.840043	0.829919	0.856137	0.823888	0.856003	0.834512	0.822423	0.863404	0.851369	0.814956	0.860497	0.843013	0.828651	0.850301	0.830765	0.805783	0.863421	0.817133	0.855946	0.864234	0.82922
FDS.H_3_hindlimb	0.855658	0.812878	0.861343	0.826154	0.822911	0.823077	0.876979	0.795656	0.851137	0.856361	0.835602	0.82266	0.815259	0.826274	0.845367	0.865288	0.840134	0.819806	0.885658	0.839473	0.792852	0.781781	0.790955	0.818656	0.847454	0.841854	0.838378	0.815407	0.854156	0.848983	0.849121	0.889352	0.851533	0.838763	0.851678	0.829315	0.857945	0.823016	0.843951	0.880202	0.798619	0.848263	0.840139	0.819665	0.846921	0.858108	0.847831	0.836129	0.84386
GAS.M_1_hindlimb	0.830379	0.793599	0.831283	0.831666	0.824115	0.823334	0.846222	0.816712	0.819853	0.820809	0.826019	0.804768	0.812565	0.83948	0.827019	0.839371	0.837806	0.824474	0.852072	0.827173	0.792614	0.817575	0.797298	0.810432	0.839512	0.812919	0.819677	0.800603	0.825661	0.836247	0.817374	0.833294	0.843099	0.825517	0.853482	0.831145	0.825053	0.845755	0.860884	0.849621	0.80027	0.82869	0.836332	0.819217	0.835194	0.830543	0.811841	0.845953	0.824562
GAS.M_2_hindlimb	0.836138	0.826552	0.857682	0.868881	0.824859	0.840009	0.856536	0.825264	0.867946	0.826075	0.813399	0.827822	0.816742	0.821727	0.852264	0.854039	0.862715	0.848296	0.836286	0.844172	0.824293	0.784217	0.842297	0.832395	0.846956	0.857825	0.816404	0.858132	0.834156	0.847835	0.867255	0.838037	0.863179	0.847255	0.829802	0.866827	0.847759	0.816237	0.86808	0.847085	0.830088	0.863107	0.855787	0.815347	0.851244	0.83636	0.870859	0.870614	0.846361
GAS.M_3_hindlimb	0.842074	0.832803	0.843043	0.837193	0.834393	0.843001	0.840265	0.785116	0.842679	0.82008	0.828411	0.803775	0.822501	0.81581	0.839086	0.841806	0.862208	0.834173	0.866272	0.828344	0.786859	0.780444	0.797322	0.825723	0.838093	0.842604	0.829666	0.821247	0.846041	0.85752	0.847386	0.854388	0.837179	0.812145	0.844585	0.83207	0.848352	0.827112	0.829678	0.845313	0.820143	0.848341	0.841865	0.822798	0.870663	0.850776	0.832276	0.830375	0.834612
VI_1_hindlimb	0.822911	0.816333	0.850504	0.855712	0.863468	0.847916	0.842568	0.823047	0.851885	0.837473	0.857977	0.823647	0.830051	0.83928	0.86125	0.870006	0.862976	0.860409	0.862084	0.841903	0.794155	0.815081	0.807247	0.824435	0.858347	0.849332	0.854434	0.862861	0.858792	0.869482	0.869504	0.843795	0.854985	0.85921	0.845792	0.842442	0.845235	0.840718	0.857278	0.846987	0.820088	0.845363	0.819907	0.832395	0.861505	0.836248	0.850799	0.841557	0.84774
VI_2_hindlimb	0.814615	0.80565	0.853384	0.851797	0.840019	0.839755	0.823338	0.807858	0.855135	0.815816	0.817535	0.812184	0.818919	0.802372	0.847733	0.824548	0.836842	0.852407	0.823319	0.817412	0.827395	0.80111	0.82776	0.819554	0.857285	0.854422	0.822349	0.834522	0.845283	0.821055	0.851667	0.8423	0.827916	0.844	0.806305	0.835994	0.819255	0.802797	0.834697	0.821949	0.823975	0.846158	0.828383	0.797837	0.860207	0.824719	0.845045	0.83758	0.824762
VI_3_hindlimb	0.839639	0.828116	0.844017	0.852723	0.827518	0.825089	0.84684	0.778635	0.850274	0.812837	0.823952	0.810414	0.820588	0.82353	0.835503	0.844099	0.854333	0.822669	0.859813	0.8274	0.782741	0.773388	0.790185	0.802798	0.829295	0.831341	0.813946	0.812809	0.84685	0.857056	0.849248	0.865155	0.835528	0.821417	0.835456	0.815682	0.826688	0.820768	0.827713	0.854184	0.811763	0.837802	0.838411	0.814355	0.858086	0.853078	0.825808	0.834366	0.82731
VM_1_hindlimb	0.831314	0.822756	0.830188	0.842565	0.854814	0.83562	0.851494	0.822452	0.850824	0.815863	0.85466	0.819506	0.820769	0.824375	0.855089	0.852386	0.863555	0.817202	0.848246	0.820975	0.783102	0.802406	0.804274	0.824015	0.843536	0.829831	0.841671	0.827858	0.833403	0.869258	0.849202	0.838185	0.848832	0.82932	0.842851	0.809809	0.828826	0.830211	0.855508	0.843087	0.8152	0.836881	0.821071	0.837584	0.838506	0.83594	0.848512	0.844547	0.838976
VM_2_hindlimb	0.812189	0.803576	0.848139	0.862798	0.830016	0.855365	0.836723	0.800324	0.836242	0.809413	0.794657	0.825177	0.80998	0.79383	0.858998	0.833559	0.841809	0.857029	0.828693	0.826363	0.826097	0.796641	0.83208	0.831227	0.841811	0.831584	0.813412	0.832104	0.839103	0.819955	0.851855	0.819039	0.813871	0.843919	0.795866	0.850133	0.828017	0.792502	0.850511	0.813672	0.824357	0.848218	0.814401	0.803497	0.860356	0.84007	0.82047	0.851103	0.81043
VM_3_hindlimb	0.835529	0.809336	0.850234	0.840053	0.831254	0.833308	0.867967	0.818516	0.829168	0.840309	0.813698	0.80769	0.816068	0.802595	0.847152	0.857913	0.845899	0.843051	0.858849	0.839919	0.801173	0.800111	0.802458	0.836595	0.836899	0.841284	0.830836	0.830205	0.862457	0.840564	0.849193	0.844577	0.844638	0.831336	0.814221	0.846914	0.859027	0.80118	0.8556	0.855139	0.811252	0.839283	0.824601	0.816477	0.850328	0.834848	0.848822	0.855604	0.842593
FDP.H_1_hindlimb	0.851593	0.815283	0.8465	0.857768	0.852293	0.833906	0.837006	0.798899	0.841374	0.80642	0.820291	0.81841	0.836351	0.825452	0.841909	0.841856	0.856515	0.819158	0.847545	0.843886	0.8167	0.823772	0.795267	0.795133	0.851616	0.836964	0.831424	0.819178	0.821209	0.864817	0.844528	0.832472	0.85085	0.840253	0.843587	0.838614	0.838673	0.830473	0.840122	0.86095	0.823468	0.834705	0.835183	0.835906	0.848653	0.848335	0.829196	0.828395	0.841936
FDP.H_3_hindlimb	0.862092	0.842801	0.874346	0.86006	0.833343	0.849502	0.868669	0.812726	0.883245	0.840633	0.816756	0.844825	0.816361	0.827448	0.8541	0.885874	0.858859	0.845877	0.88027	0.833003	0.817795	0.794202	0.797572	0.842395	0.850309	0.86032	0.837662	0.822436	0.870678	0.8692	0.857173	0.882575	0.852883	0.842935	0.85536	0.850745	0.871476	0.832931	0.853063	0.878169	0.833059	0.857198	0.851108	0.844077	0.873234	0.862368	0.872589	0.843395	0.860559
[truncated: 84 more columns]

## Sheet: f
Supplementary Figure 15f
PCG			TUCP			LncRNA			circRNA			miRNA
ID	TAU_score		ID	TAU_score		ID	TAU_score		ID	TAU_score		ID	TAU_score
ENSSSCG00000018003	0.356163		G10060	0.551677		ENSSSCG00000012219	0.693767		ssc_circ_000001	0.79874		conserve-ssc-miR-4485-5p	0.840145
ENSSSCG00000029441	0.0807445		G1007	0.598861		ENSSSCG00000030936	0.323716		ssc_circ_000002	0.637049		conserve-ssc-miR-4485-3p	0.814231
ENSSSCG00000000002	0.466459		G10131	0.278226		ENSSSCG00000031127	0.86592		ssc_circ_000003	0.883019		conserve-ssc-miR-1680-3p	0.961006
ENSSSCG00000000003	0.310819		G10144	0.536694		ENSSSCG00000031192	0.593679		ssc_circ_000004	0.674879		conserve-ssc-miR-1660-3p	0.802054
ENSSSCG00000000005	0.192229		G10189	0.776192		ENSSSCG00000031362	0.645243		ssc_circ_000018	1		conserve-ssc-miR-6318-5p	0.994031
ENSSSCG00000000006	0.30771		G1020	0.637122		ENSSSCG00000031374	0.528677		ssc_circ_000019	1		conserve-ssc-miR-7669-5p	0.967115
ENSSSCG00000000007	0.212236		G10214	0.526577		ENSSSCG00000031404	0.855184		ssc_circ_000024	1		conserve-ssc-miR-7208-3p	0.888091
ENSSSCG00000000010	0.265768		G10221	0.66906		ENSSSCG00000031414	0.802657		ssc_circ_000025	1		conserve-ssc-miR-1256-3p	0.884103
ENSSSCG00000000014	0.224088		G1025	0.643295		ENSSSCG00000031460	0.767023		ssc_circ_000026	0.984786		conserve-ssc-miR-346-3p	0.808479
ENSSSCG00000000018	0.262193		G10258	0.578705		ENSSSCG00000031565	0.764959		ssc_circ_000027	0.981793		ssc-miR-1249-5p	0.975406
ENSSSCG00000000019	0.185237		G1026	0.471086		ENSSSCG00000031587	0.70479		ssc_circ_000028	0.981032		ssc-miR-1249-3p	0.483788
ENSSSCG00000000020	0.392363		G10279	0.406647		ENSSSCG00000031633	0.773295		ssc_circ_000036	0.986386		conserve-ssc-miR-6735-5p	0.785449
ENSSSCG00000000021	0.832188		G1030	0.523914		ENSSSCG00000031683	0.394653		ssc_circ_000040	0.987118		conserve-ssc-miR-6735-3p	0.958316
ENSSSCG00000000022	0.275507		G10318	0.463178		ENSSSCG00000031742	0.883745		ssc_circ_000041	0.646288		conserve-ssc-miR-7-5p	0.97117
ENSSSCG00000000024	0.214286		G10323	0.48699		ENSSSCG00000031801	0.43924		ssc_circ_000045	0.946866		conserve-ssc-miR-5625-5p	0.973768
ENSSSCG00000000025	0.349925		G10331	0.390282		ENSSSCG00000031841	0.694473		ssc_circ_000046	0.934943		conserve-ssc-miR-5625-3p	0.865384
ENSSSCG00000000028	0.819216		G10394	0.558609		ENSSSCG00000032000	0.912768		ssc_circ_000048	0.922742		ssc-miR-148a-5p	0.145849
ENSSSCG00000000029	0.51933		G10395	0.565201		ENSSSCG00000032017	0.592808		ssc_circ_000049	0.963877		ssc-miR-148a-3p	0.0598542
ENSSSCG00000000031	0.244107		G10489	0.596719		ENSSSCG00000032052	0.871823		ssc_circ_000054	0.965509		ssc-miR-148b-5p	0.100775
ENSSSCG00000000033	0.212104		G10517	0.462208		ENSSSCG00000032058	0.516198		ssc_circ_000055	1		ssc-miR-148b-3p	0.076394
ENSSSCG00000000034	0.148511		G10528	0.422481		ENSSSCG00000032104	0.689129		ssc_circ_000061	0.981026		conserve-ssc-miR-4733-3p	0.925949
ENSSSCG00000000035	0.268487		G10537	0.293676		ENSSSCG00000032274	0.858053		ssc_circ_000062	0.979689		conserve-ssc-miR-1190-3p	0.994965
ENSSSCG00000000036	0.257171		G10586	0.365739		ENSSSCG00000032287	0.503515		ssc_circ_000064	0.986082		conserve-ssc-miR-1421g-1-5p	0.998056
ENSSSCG00000000037	0.221716		G10615	0.478624		ENSSSCG00000032296	0.678576		ssc_circ_000067	0.952072		conserve-ssc-miR-6690-3p	0.872524
ENSSSCG00000000038	0.192867		G10643	0.647382		ENSSSCG00000032301	0.490197		ssc_circ_000069	0.484895		ssc-miR-190a-5p	0.109138
ENSSSCG00000000039	0.178818		G10676	0.502602		ENSSSCG00000032309	0.50641		ssc_circ_000071	0.788329		ssc-miR-190a-3p	0.171994
ENSSSCG00000000040	0.422696		G10701	0.432906		ENSSSCG00000032421	0.8491		ssc_circ_000075	1		conserve-ssc-miR-6746-3p	0.996392
ENSSSCG00000000045	0.10257		G10732	0.436773		ENSSSCG00000032483	0.323031		ssc_circ_000079	1		conserve-ssc-miR-939-5p	0.977709
ENSSSCG00000000046	0.739101		G10740	0.840212		ENSSSCG00000032520	0.750202		ssc_circ_000080	1		conserve-ssc-miR-1668-3p	0.858022
ENSSSCG00000000050	0.23866		G10745	0.739826		ENSSSCG00000032590	0.562456		ssc_circ_000082	1		conserve-ssc-miR-135a-5p	1
ENSSSCG00000000058	0.128331		G10781	0.519077		ENSSSCG00000032594	0.455652		ssc_circ_000085	1		conserve-ssc-miR-8063-3p	0.973725
ENSSSCG00000000059	0.189893		G10798	0.465671		ENSSSCG00000032603	0.504946		ssc_circ_000086	0.969455		conserve-ssc-miR-1648-3p	0.978185
ENSSSCG00000000061	0.284086		G10810	0.438053		ENSSSCG00000032685	0.838242		ssc_circ_000087	1		conserve-ssc-miR-8918-5p	0.524292
ENSSSCG00000000062	0.61355		G10814	0.563236		ENSSSCG00000032793	0.876254		ssc_circ_000088	0.972374		conserve-ssc-miR-8918-3p	0.963086
ENSSSCG00000000063	0.186167		G10820	0.855374		ENSSSCG00000032830	0.445057		ssc_circ_000089	0.980315		conserve-ssc-miR-2881-3p	0.506295
ENSSSCG00000000064	0.135636		G10848	0.612245		ENSSSCG00000032859	0.7774		ssc_circ_000098	0.987785		conserve-ssc-miR-6929-3p	0.933145
ENSSSCG00000000066	0.28706		G10860	0.434979		ENSSSCG00000032900	0.765461		ssc_circ_000109	0.92798		conserve-ssc-miR-7315-5p	0.979804
ENSSSCG00000000067	0.419615		G10861	0.566079		ENSSSCG00000032901	0.867821		ssc_circ_000114	1		conserve-ssc-miR-7315-3p	0.987361
ENSSSCG00000000068	0.259709		G10863	0.851601		ENSSSCG00000032998	0.64369		ssc_circ_000115	1		conserve-ssc-miR-1770-5p	0.993963
ENSSSCG00000000071	0.127315		G10889	0.524634		ENSSSCG00000033029	0.310655		ssc_circ_000122	0.932937		conserve-ssc-miR-575-5p	0.967048
ENSSSCG00000000072	0.256979		G10949	0.555777		ENSSSCG00000033031	0.946612		ssc_circ_000125	0.975308		conserve-ssc-miR-575-3p	0.969524
ENSSSCG00000000073	0.500525		G10954	0.460772		ENSSSCG00000033064	0.658585		ssc_circ_000129	0.943244		conserve-ssc-miR-6782-3p	0.910686
ENSSSCG00000000075	0.224587		G11042	0.618691		ENSSSCG00000033070	0.449943		ssc_circ_000136	0.717718		ssc-miR-532-5p	0.149566
ENSSSCG00000000076	0.167043		G11076	0.425986		ENSSSCG00000033090	0.85279		ssc_circ_000137	0.483795		ssc-miR-532-3p	0.195733
ENSSSCG00000000077	0.13089		G11089	0.569502		ENSSSCG00000033132	0.474004		ssc_circ_000138	0.982853		conserve-ssc-miR-4742-5p	0.8513
ENSSSCG00000000078	0.178556		G11090	0.756759		ENSSSCG00000033203	0.652436		ssc_circ_000139	0.455872		conserve-ssc-miR-3156-5p	0.950259
ENSSSCG00000000079	0.699871		G11102	0.706295		ENSSSCG00000033217	0.450601		ssc_circ_000140	0.924304		conserve-ssc-miR-3156-3p	0.156772
ENSSSCG00000000080	0.595317		G11153	0.434728		ENSSSCG00000033248	0.582222		ssc_circ_000145	1		conserve-ssc-miR-4746-5p	1
ENSSSCG00000000082	0.748376		G11224	0.781552		ENSSSCG00000033265	0.606128		ssc_circ_000148	0.988432		conserve-ssc-miR-938-5p	0.632758
ENSSSCG00000000084	0.150381		G11249	0.509603		ENSSSCG00000033293	0.674443		ssc_circ_000149	1		ssc-miR-22-5p	0.293691
ENSSSCG00000000087	0.148517		G11286	0.57055		ENSSSCG00000033320	0.780212		ssc_circ_000150	0.842184		ssc-miR-22-3p	0.0321432
ENSSSCG00000000091	0.471696		G11290	0.604839		ENSSSCG00000033384	0.570772		ssc_circ_000152	0.969051		ssc-miR-21-5p	0.0763836
ENSSSCG00000000092	0.504765		G11331	0.535225		ENSSSCG00000033386	0.722998		ssc_circ_000153	0.895643		ssc-miR-21-3p	0.256512
ENSSSCG00000000093	0.337917		G11341	0.434422		ENSSSCG00000033387	0.587506		ssc_circ_000155	1		ssc-miR-24-5p	0.211908
ENSSSCG00000000094	0.137597		G11360	0.517371		ENSSSCG00000033455	0.434137		ssc_circ_000157	1		ssc-miR-24-3p	0.122673
ENSSSCG00000000095	0.206123		G11421	0.909873		ENSSSCG00000033469	0.362997		ssc_circ_000159	0.967725		conserve-ssc-miR-450b-3p	0.960166
ENSSSCG00000000097	0.147619		G11436	0.698014		ENSSSCG00000033475	0.843129		ssc_circ_000160	0.892824		ssc-miR-28-5p	0.0542451
ENSSSCG00000000103	0.800779		G11439	0.791833		ENSSSCG00000033531	0.604718		ssc_circ_000165	1		ssc-miR-28-3p	0.0501678
ENSSSCG00000000104	0.111057		G11453	0.547441		ENSSSCG00000033537	0.38678		ssc_circ_000177	0.810762		conserve-ssc-miR-1765-3p	0.951691
ENSSSCG00000000105	0.304087		G11470	0.850968		ENSSSCG00000033628	0.567278		ssc_circ_000181	0.895812		ssc-miR-222-3p	0.17096
ENSSSCG00000000107	0.161107		G1150	0.678984		ENSSSCG00000033661	0.881859		ssc_circ_000182	0.785852		ssc-miR-221-5p	0.495994
ENSSSCG00000000108	0.233486		G11518	0.588336		ENSSSCG00000033680	0.815454		ssc_circ_000185	1		ssc-miR-221-3p	0.214372
ENSSSCG00000000110	0.344333		G11595	0.735577		ENSSSCG00000033701	0.702039		ssc_circ_000187	0.985618		ssc-miR-224-5p	0.485367
ENSSSCG00000000111	0.322356		G11638	0.769489		ENSSSCG00000033707	0.456585		ssc_circ_000194	0.959721		ssc-miR-9810-3p	0.533362
ENSSSCG00000000113	0.569498		G11659	0.469168		ENSSSCG00000033717	0.928611		ssc_circ_000196	0.9666		ssc-miR-216-5p	0.689597
ENSSSCG00000000114	0.14757		G11677	0.683982		ENSSSCG00000033745	0.422556		ssc_circ_000202	0.527657		ssc-miR-216-3p	0.878033
ENSSSCG00000000116	0.0817055		G11700	0.843757		ENSSSCG00000033751	0.67448		ssc_circ_000203	0.304112		conserve-ssc-miR-7843-5p	0.792727
ENSSSCG00000000117	0.533645		G1172	0.410883		ENSSSCG00000033794	0.557371		ssc_circ_000204	0.969318		conserve-ssc-miR-7843-3p	0.514441
ENSSSCG00000000118	0.334454		G11742	0.649656		ENSSSCG00000033874	0.459827		ssc_circ_000205	0.953734		conserve-ssc-miR-6510-5p	0.90486
ENSSSCG00000000119	0.116874		G11747	0.524912		ENSSSCG00000033875	0.524086		ssc_circ_000206	1		conserve-ssc-miR-8910-5p	0.905895
ENSSSCG00000000120	0.228269		G11781	0.528545		ENSSSCG00000033890	0.809393		ssc_circ_000207	1		conserve-ssc-miR-4485-1-3p	0.995412
ENSSSCG00000000121	0.518159		G11783	0.378816		ENSSSCG00000033930	0.854201		ssc_circ_000208	0.600455		conserve-ssc-miR-106a-5p	0.947818
ENSSSCG00000000130	0.334755		G11809	0.460782		ENSSSCG00000033943	0.659065		ssc_circ_000210	1		ssc-miR-450b-5p	0.439012
ENSSSCG00000000132	0.735359		G11815	0.524102		ENSSSCG00000034022	0.706721		ssc_circ_000211	1		ssc-miR-450c-5p	0.905606
ENSSSCG00000000133	0.145093		G11822	0.795093		ENSSSCG00000034043	0.481403		ssc_circ_000212	0.894265		ssc-miR-450c-3p	1
ENSSSCG00000000135	0.544472		G11850	0.668402		ENSSSCG00000034056	0.483708		ssc_circ_000213	1		ssc-miR-450a-5p	0.945771
ENSSSCG00000000136	0.484483		G11852	0.555266		ENSSSCG00000034245	0.743042		ssc_circ_000219	0.963103		ssc-miR-1842-5p	0.0946261
ENSSSCG00000000137	0.442674		G11860	0.690377		ENSSSCG00000034247	0.759294		ssc_circ_000224	1		ssc-miR-1842-3p	0.19502
ENSSSCG00000000138	0.391141		G11864	0.624627		ENSSSCG00000034248	0.633281		ssc_circ_000228	1		conserve-ssc-miR-448-5p	0.664055
ENSSSCG00000000139	0.431279		G11876	0.565819		ENSSSCG00000034335	0.659298		ssc_circ_000229	0.726276		conserve-ssc-miR-448-3p	0.641956
ENSSSCG00000000141	0.124436		G11917	0.648522		ENSSSCG00000034342	0.842915		ssc_circ_000230	1		conserve-ssc-miR-9272-3p	0.837229
ENSSSCG00000000142	0.299957		G11932	0.866184		ENSSSCG00000034393	0.674815		ssc_circ_000231	0.750453		conserve-ssc-miR-6861-5p	0.974956
ENSSSCG00000000144	0.161799		G1197	0.495952		ENSSSCG00000034431	0.719753		ssc_circ_000232	0.990699		conserve-ssc-miR-3102-5p	0.845369
ENSSSCG00000000145	0.142702		G11985	0.604383		ENSSSCG00000034434	0.810118		ssc_circ_000233	0.938814		conserve-ssc-miR-3432-5p	0.512899
ENSSSCG00000000146	0.282421		G12024	0.5265		ENSSSCG00000034454	0.899688		ssc_circ_000234	0.881828		conserve-ssc-miR-3432-3p	0.998408
ENSSSCG00000000148	0.272527		G12029	0.56053		ENSSSCG00000034497	0.359137		ssc_circ_000238	0.949873		conserve-ssc-miR-7409-5p	1
ENSSSCG00000000151	0.57627		G12030	0.464835		ENSSSCG00000034567	0.51856		ssc_circ_000239	1		conserve-ssc-miR-8075-5p	0.978235
ENSSSCG00000000152	0.220829		G12072	0.751413		ENSSSCG00000034578	0.7418		ssc_circ_000240	0.991008		conserve-ssc-miR-8075-3p	0.598135
ENSSSCG00000000156	0.2544		G12076	0.593954		ENSSSCG00000034662	0.81954		ssc_circ_000241	1		conserve-ssc-miR-4645-3p	0.815642
ENSSSCG00000000157	0.579152		G12153	0.451862		ENSSSCG00000034679	0.792152		ssc_circ_000253	1		conserve-ssc-miR-7188-3p	0.962411
ENSSSCG00000000158	0.167611		G12196	0.516288		ENSSSCG00000034761	0.511732		ssc_circ_000258	1		conserve-ssc-miR-3569-5p	0.941251
ENSSSCG00000000159	0.900605		G1226	0.438952		ENSSSCG00000034829	0.528367		ssc_circ_000261	1		conserve-ssc-miR-3569-3p	0.941309
ENSSSCG00000000160	0.274128		G12269	0.797902		ENSSSCG00000034839	0.746361		ssc_circ_000265	0.983044		conserve-ssc-miR-1668-1-5p	0.445562
ENSSSCG00000000161	0.237275		G123	0.413994		ENSSSCG00000034856	0.807674		ssc_circ_000267	0.94064		conserve-ssc-miR-1668-1-3p	0.281601
ENSSSCG00000000162	0.367099		G12333	0.452052		ENSSSCG00000034881	0.518589		ssc_circ_000269	1		conserve-ssc-miR-9928-3p	0.989463
ENSSSCG00000000164	0.209279		G12337	0.814726		ENSSSCG00000034889	0.902173		ssc_circ_000271	1		conserve-ssc-miR-3544-5p	0.93045
ENSSSCG00000000167	0.19888		G12339	0.669521		ENSSSCG00000034939	0.537381		ssc_circ_000274	0.914171		conserve-ssc-miR-210-3p	0.587366
ENSSSCG00000000169	0.298162		G12355	0.8604		ENSSSCG00000034946	0.826873		ssc_circ_000277	0.596038		conserve-ssc-miR-509d-3p	0.985426
ENSSSCG00000000171	0.369494		G12383	0.576102		ENSSSCG00000034988	0.463494		ssc_circ_000279	1		conserve-ssc-miR-6865-5p	0.37382
ENSSSCG00000000174	0.889568		G12415	0.547367		ENSSSCG00000034990	0.32426		ssc_circ_000286	1		conserve-ssc-miR-6865-3p	0.405331
ENSSSCG00000000175	0.363756		G12426	0.573303		ENSSSCG00000035032	0.508771		ssc_circ_000290	0.931465		conserve-ssc-miR-7010-3p	0.962343
ENSSSCG00000000176	0.205101		G12429	0.804488		ENSSSCG00000035043	0.880405		ssc_circ_000292	1		conserve-ssc-miR-4733-1-3p	0.991217
ENSSSCG00000000179	0.579951		G12455	0.568139		ENSSSCG00000035092	0.642842		ssc_circ_000294	0.67551		conserve-ssc-miR-2969-5p	1
ENSSSCG00000000182	0.606158		G12466	0.345275		ENSSSCG00000035096	0.74818		ssc_circ_000295	0.844102		conserve-ssc-miR-466d-5p	0.938303
ENSSSCG00000000183	0.926427		G12469	0.488325		ENSSSCG00000035137	0.847473		ssc_circ_000298	0.757656		conserve-ssc-miR-466d-3p	0.82319
ENSSSCG00000000184	0.711229		G12499	0.780432		ENSSSCG00000035160	0.71611		ssc_circ_000301	0.766334		conserve-ssc-miR-132-5p	0.715666
ENSSSCG00000000185	0.24612		G12502	0.467413		ENSSSCG00000035172	0.749224		ssc_circ_000303	0.566267		conserve-ssc-miR-132-3p	0.732595
ENSSSCG00000000186	0.527384		G12505	0.492708		ENSSSCG00000035237	0.532038		ssc_circ_000304	0.569152		conserve-ssc-miR-1421b-3p	0.952771
ENSSSCG00000000188	0.477324		G12528	0.700498		ENSSSCG00000035272	0.500139		ssc_circ_000305	0.487672		conserve-ssc-miR-497-5p	0.36367
ENSSSCG00000000189	0.173561		G12538	0.484317		ENSSSCG00000035273	0.350595		ssc_circ_000306	0.983534		conserve-ssc-miR-497-3p	0.393083
ENSSSCG00000000190	0.145221		G12545	0.634285		ENSSSCG00000035295	0.880797		ssc_circ_000308	0.892351		ssc-miR-487b-3p	0.257472
ENSSSCG00000000194	0.405371		G12558	0.65061		ENSSSCG00000035331	0.525238		ssc_circ_000311	1		conserve-ssc-miR-6990-3p	0.825047
ENSSSCG00000000195	0.722829		G12561	0.509135		ENSSSCG00000035340	0.220219		ssc_circ_000312	0.601817		conserve-ssc-miR-8919-1-5p	0.949842
ENSSSCG00000000197	0.725164		G12567	0.667801		ENSSSCG00000035342	0.911156		ssc_circ_000318	0.938332		conserve-ssc-miR-588-5p	0.97848
ENSSSCG00000000198	0.516189		G12587	0.395476		ENSSSCG00000035352	0.308434		ssc_circ_000320	1		conserve-ssc-miR-588-3p	0.902355
ENSSSCG00000000199	0.300041		G12595	0.382174		ENSSSCG00000035395	0.638164		ssc_circ_000321	0.76909		conserve-ssc-miR-5621-1-3p	0.940763
ENSSSCG00000000202	0.160382		G12620	0.523706		ENSSSCG00000035396	0.916359		ssc_circ_000323	0.956169		conserve-ssc-miR-12115-3p	0.859501
ENSSSCG00000000203	0.708429		G12641	0.76027		ENSSSCG00000035431	0.600486		ssc_circ_000324	1		conserve-ssc-miR-709-5p	0.908484
ENSSSCG00000000204	0.33351		G12669	0.814864		ENSSSCG00000035437	0.820956		ssc_circ_000327	0.729776		conserve-ssc-miR-12395-5p	0.879843
ENSSSCG00000000205	0.670473		G12677	0.767848		ENSSSCG00000035476	0.766115		ssc_circ_000328	0.358484		conserve-ssc-miR-12395-3p	0.886008
ENSSSCG00000000206	0.627028		G12678	0.76121		ENSSSCG00000035507	0.640852		ssc_circ_000329	0.942436		conserve-ssc-miR-207-3p	0.851164
ENSSSCG00000000207	0.455196		G12679	0.815362		ENSSSCG00000035526	0.79059		ssc_circ_000330	0.981839		conserve-ssc-miR-1791-5p	0.943513
ENSSSCG00000000209	0.440469		G12680	0.649525		ENSSSCG00000035536	0.912301		ssc_circ_000332	1		conserve-ssc-miR-1791-3p	0.967155
ENSSSCG00000000211	0.774079		G12694	0.557389		ENSSSCG00000035563	0.63252		ssc_circ_000334	0.927238		conserve-ssc-miR-1456-5p	0.938966
ENSSSCG00000000212	0.805362		G12731	0.402292		ENSSSCG00000035571	0.247562		ssc_circ_000335	0.818278		conserve-ssc-miR-1456-3p	0.848683
ENSSSCG00000000214	0.135936		G12733	0.564739		ENSSSCG00000035593	0.352545		ssc_circ_000339	0.868957		ssc-miR-9820-5p	0.679521
ENSSSCG00000000215	0.310863		G12735	0.542412		ENSSSCG00000035654	0.740612		ssc_circ_000340	1		ssc-miR-499-5p	0.146938
ENSSSCG00000000216	0.5911		G12751	0.665712		ENSSSCG00000035707	0.654776		ssc_circ_000341	0.844189		ssc-miR-499-3p	0.23578
ENSSSCG00000000217	0.364657		G12756	0.444281		ENSSSCG00000035711	0.672358		ssc_circ_000346	1		ssc-miR-491-5p	0.315294
ENSSSCG00000000220	0.354701		G12767	0.551684		ENSSSCG00000035731	0.432914		ssc_circ_000348	0.979061		ssc-miR-491-3p	0.251806
ENSSSCG00000000223	0.452864		G128	0.351682		ENSSSCG00000035785	0.730845		ssc_circ_000350	1		ssc-miR-490-5p	0.716067
ENSSSCG00000000228	0.504722		G1280	0.63609		ENSSSCG00000035797	0.797835		ssc_circ_000351	0.921893		ssc-miR-490-3p	0.377222
ENSSSCG00000000231	0.925203		G12825	0.385241		ENSSSCG00000035927	0.561433		ssc_circ_000352	0.988677		ssc-miR-493-5p	0.608111
ENSSSCG00000000232	0.282842		G12839	0.558962		ENSSSCG00000035981	0.866821		ssc_circ_000353	0.952222		ssc-miR-493-3p	0.66508
ENSSSCG00000000233	0.242474		G12840	0.866847		ENSSSCG00000035996	0.314273		ssc_circ_000354	0.959508		conserve-ssc-miR-626-5p	0.87966
ENSSSCG00000000234	0.349589		G12948	0.403065		ENSSSCG00000036012	0.858062		ssc_circ_000356	1		conserve-ssc-miR-626-3p	0.886783
ENSSSCG00000000235	0.971596		G12962	0.510856		ENSSSCG00000036020	0.396601		ssc_circ_000357	0.787583		ssc-miR-497-5p	0.0892427
ENSSSCG00000000236	0.845522		G12972	0.698982		ENSSSCG00000036053	0.759961		ssc_circ_000358	0.740613		ssc-miR-497-3p	0.57236
ENSSSCG00000000238	0.82181		G12977	0.663064		ENSSSCG00000036070	0.496628		ssc_circ_000359	0.830194		ssc-miR-181d-5p	0.0629394
ENSSSCG00000000239	0.984595		G12981	0.58993		ENSSSCG00000036096	0.770655		ssc_circ_000362	0.877678		ssc-miR-181c-5p	0.0633479
ENSSSCG00000000240	0.979341		G12998	0.391512		ENSSSCG00000036101	0.639964		ssc_circ_000365	0.952057		ssc-miR-181c-3p	0.109468
ENSSSCG00000000241	0.994449		G13006	0.450895		ENSSSCG00000036104	0.446555		ssc_circ_000366	1		ssc-miR-181b-5p	0.0591757
ENSSSCG00000000247	0.990265		G13025	0.751877		ENSSSCG00000036107	0.671642		ssc_circ_000372	1		ssc-miR-181b-3p	0.396892
ENSSSCG00000000248	0.97764		G13045	0.561717		ENSSSCG00000036117	0.947236		ssc_circ_000373	0.90565		ssc-miR-181a-5p	0.0305409
ENSSSCG00000000249	0.923322		G13058	0.596777		ENSSSCG00000036144	0.782348		ssc_circ_000377	0.891778		ssc-miR-181a-3p	0.0948275
ENSSSCG00000000250	0.9639		G13069	0.821926		ENSSSCG00000036149	0.623403		ssc_circ_000380	0.964517		conserve-ssc-miR-18a-3p	0.722031
ENSSSCG00000000251	0.849115		G13070	0.514369		ENSSSCG00000036165	0.821561		ssc_circ_000381	0.962225		ssc-miR-10b-5p	0.0562975
ENSSSCG00000000252	0.498969		G13082	0.766321		ENSSSCG00000036194	0.609509		ssc_circ_000382	1		ssc-miR-10b-3p	0.186654
ENSSSCG00000000253	0.607264		G13113	0.424183		ENSSSCG00000036287	0.524555		ssc_circ_000384	0.991728		ssc-miR-10a-5p	0.0550712
ENSSSCG00000000257	0.464738		G13133	0.516199		ENSSSCG00000036325	0.945306		ssc_circ_000385	0.943656		ssc-miR-10a-3p	0.441311
ENSSSCG00000000258	0.313592		G13170	0.640137		ENSSSCG00000036344	0.570628		ssc_circ_000386	0.882606		conserve-ssc-miR-2454-3p	0.989103
ENSSSCG00000000259	0.324396		G1318	0.519518		ENSSSCG00000036379	0.248025		ssc_circ_000388	1		conserve-ssc-miR-2909-5p	0.896258
ENSSSCG00000000260	0.54394		G13193	0.582944		ENSSSCG00000036428	0.195554		ssc_circ_000393	1		conserve-ssc-miR-2909-3p	0.8567
ENSSSCG00000000261	0.162405		G13240	0.519723		ENSSSCG00000036447	0.758348		ssc_circ_000394	0.980997		ssc-miR-676-3p	0.107834
ENSSSCG00000000262	0.27814		G13244	0.379528		ENSSSCG00000036448	0.660776		ssc_circ_000395	0.96754		ssc-miR-671-5p	0.481931
ENSSSCG00000000263	0.219369		G13251	0.5263		ENSSSCG00000036524	0.455512		ssc_circ_000397	1		ssc-miR-671-3p	0.219003
ENSSSCG00000000264	0.251361		G13270	0.620758		ENSSSCG00000036538	0.729517		ssc_circ_000423	0.849336		ssc-miR-670-3p	0.810089
ENSSSCG00000000265	0.508678		G13278	0.826118		ENSSSCG00000036561	0.812187		ssc_circ_000424	1		conserve-ssc-miR-349-3p	0.951918
ENSSSCG00000000267	0.140693		G13289	0.474891		ENSSSCG00000036625	0.541108		ssc_circ_000427	0.656505		ssc-miR-103-5p	0.665904
ENSSSCG00000000268	0.2364		G13290	0.51566		ENSSSCG00000036638	0.696136		ssc_circ_000428	0.95653		ssc-miR-103-3p	0.0918224
ENSSSCG00000000271	0.457727		G13292	0.52455		ENSSSCG00000036690	0.767281		ssc_circ_000429	1		ssc-miR-101-5p	0.212598
ENSSSCG00000000272	0.191391		G13316	0.740008		ENSSSCG00000036710	0.501158		ssc_circ_000430	0.623591		ssc-miR-101-3p	0.0397214
ENSSSCG00000000273	0.221195		G1336	0.847893		ENSSSCG00000036759	0.789999		ssc_circ_000432	0.926232		ssc-miR-100-5p	0.172325
ENSSSCG00000000274	0.150161		G13366	0.559495		ENSSSCG00000036829	0.568824		ssc_circ_000434	0.937955		ssc-miR-100-3p	0.375828
ENSSSCG00000000275	0.369625		G13387	0.486943		ENSSSCG00000036846	0.57651		ssc_circ_000435	1		ssc-miR-107-5p	0.695284
ENSSSCG00000000276	0.192163		G13398	0.365522		ENSSSCG00000036879	0.814438		ssc_circ_000436	1		ssc-miR-107-3p	0.100084
ENSSSCG00000000277	0.304833		G13420	0.503686		ENSSSCG00000036916	0.840126		ssc_circ_000440	0.714654		ssc-miR-196b-5p	0.168504
ENSSSCG00000000278	0.338573		G13480	0.431847		ENSSSCG00000036962	0.865072		ssc_circ_000450	0.990567		ssc-miR-196b-3p	0.339464
ENSSSCG00000000279	0.653872		G13489	0.498264		ENSSSCG00000037067	0.655141		ssc_circ_000451	0.678542		ssc-miR-196a-5p	0.188057
ENSSSCG00000000281	0.758547		G13507	0.468444		ENSSSCG00000037074	0.656354		ssc_circ_000457	0.97557		ssc-miR-196a-3p	0.583868
ENSSSCG00000000288	0.135405		G13542	0.706237		ENSSSCG00000037166	0.456686		ssc_circ_000460	0.917265		conserve-ssc-miR-3097-5p	0.941814
ENSSSCG00000000289	0.559378		G13545	0.587562		ENSSSCG00000037230	0.659841		ssc_circ_000462	1		conserve-ssc-miR-3097-3p	0.945088
ENSSSCG00000000290	0.178067		G13549	0.708992		ENSSSCG00000037282	0.85075		ssc_circ_000463	0.849586		conserve-ssc-miR-532-5p	0.987142
ENSSSCG00000000292	0.593056		G1357	0.774288		ENSSSCG00000037335	0.749389		ssc_circ_000464	0.86741		conserve-ssc-miR-532-3p	0.756857
ENSSSCG00000000293	0.266539		G13572	0.508223		ENSSSCG00000037383	0.594529		ssc_circ_000467	0.969461		conserve-ssc-miR-2341-3p	0.749436
ENSSSCG00000000295	0.386395		G13581	0.490611		ENSSSCG00000037543	0.811376		ssc_circ_000470	0.896836		conserve-ssc-miR-1762-5p	0.89763
ENSSSCG00000000296	0.818666		G13602	0.447606		ENSSSCG00000037596	0.896836		ssc_circ_000472	1		conserve-ssc-miR-1762-3p	0.88809
ENSSSCG00000000297	0.273922		G13610	0.597612		ENSSSCG00000037627	0.901774		ssc_circ_000483	0.990789		conserve-ssc-miR-942-5p	0.892529
ENSSSCG00000000298	0.157999		G13664	0.439408		ENSSSCG00000037652	0.327981		ssc_circ_000485	1		conserve-ssc-miR-4531-1-3p	0.954808
ENSSSCG00000000299	0.559096		G13691	0.510981		ENSSSCG00000037677	0.83799		ssc_circ_000487	0.976955		conserve-ssc-miR-3648-3p	0.978836
ENSSSCG00000000312	0.912508		G13712	0.662421		ENSSSCG00000037770	0.735418		ssc_circ_000492	0.942853		conserve-ssc-miR-666-5p	0.74382
ENSSSCG00000000332	0.883636		G13744	0.421604		ENSSSCG00000037771	0.492586		ssc_circ_000493	0.949726		conserve-ssc-miR-666-3p	0.954982
ENSSSCG00000000353	0.945852		G13805	0.211105		ENSSSCG00000037794	0.634101		ssc_circ_000494	0.764858		conserve-ssc-miR-11999-5p	0.950567
ENSSSCG00000000359	0.107906		G13815	0.386326		ENSSSCG00000037796	0.723753		ssc_circ_000498	1		conserve-ssc-miR-11999-3p	0.900122
ENSSSCG00000000361	0.0904324		G13827	0.756634		ENSSSCG00000037852	0.597061		ssc_circ_000500	0.813215		conserve-ssc-miR-1361-5p	0.753878
ENSSSCG00000000362	0.719758		G13838	0.891981		ENSSSCG00000037941	0.75906		ssc_circ_000501	1		conserve-ssc-miR-1361-3p	0.762865
ENSSSCG00000000363	0.608356		G13839	0.799152		ENSSSCG00000037969	0.474439		ssc_circ_000502	0.813777		conserve-ssc-miR-370-3p	0.747878
ENSSSCG00000000364	0.157485		G13844	0.768566		ENSSSCG00000037996	0.79448		ssc_circ_000503	0.888493		conserve-ssc-miR-12395-1-3p	0.94392
ENSSSCG00000000365	0.257389		G13848	0.487157		ENSSSCG00000037997	0.457732		ssc_circ_000504	0.984559		conserve-ssc-miR-2318-5p	0.760999
ENSSSCG00000000366	0.238906		G13892	0.501659		ENSSSCG00000038005	0.709895		ssc_circ_000515	0.979421		conserve-ssc-miR-2893-3p	0.958923
ENSSSCG00000000367	0.271576		G13917	0.39398		ENSSSCG00000038028	0.791712		ssc_circ_000517	1		conserve-ssc-miR-2324-3p	0.995821
ENSSSCG00000000368	0.337939		G13986	0.72826		ENSSSCG00000038124	0.679742		ssc_circ_000529	1		conserve-ssc-miR-6511a-3p	0.85233
ENSSSCG00000000370	0.402867		G14	0.534218		ENSSSCG00000038150	0.345816		ssc_circ_000532	0.821853		conserve-ssc-miR-320b-5p	0.985129
ENSSSCG00000000371	0.556204		G14048	0.610498		ENSSSCG00000038210	0.512953		ssc_circ_000534	0.761774		conserve-ssc-miR-3552-5p	0.647806
ENSSSCG00000000376	0.351498		G14055	0.789463		ENSSSCG00000038321	0.925235		ssc_circ_000536	1		conserve-ssc-miR-30b-3p	0.625911
ENSSSCG00000000377	0.16631		G14149	0.788644		ENSSSCG00000038343	0.752536		ssc_circ_000538	1		conserve-ssc-miR-939-1-3p	0.914473
ENSSSCG00000000379	0.194949		G14152	0.528373		ENSSSCG00000038346	0.844629		ssc_circ_000541	1		conserve-ssc-miR-9188b-5p	0.993273
ENSSSCG00000000382	0.168567		G14155	0.292118		ENSSSCG00000038382	0.816529		ssc_circ_000542	0.977665		conserve-ssc-miR-6947-3p	0.384154
ENSSSCG00000000383	0.19798		G14188	0.548426		ENSSSCG00000038414	0.436892		ssc_circ_000549	0.951298		conserve-ssc-miR-2129-5p	0.510532
ENSSSCG00000000384	0.135721		G14210	0.494056		ENSSSCG00000038421	0.651454		ssc_circ_000550	0.616949		conserve-ssc-miR-2129-3p	0.781951
ENSSSCG00000000385	0.672518		G14224	0.581221		ENSSSCG00000038429	0.41011		ssc_circ_000551	0.902252		conserve-ssc-miR-3977-3p	0.844024
ENSSSCG00000000386	0.342919		G14271	0.447571		ENSSSCG00000038441	0.694886		ssc_circ_000552	0.764153		conserve-ssc-miR-6929-1-5p	0.851276
ENSSSCG00000000393	0.251645		G14343	0.695227		ENSSSCG00000038456	0.75132		ssc_circ_000553	1		conserve-ssc-miR-6929-1-3p	0.907882
ENSSSCG00000000394	0.190836		G14364	0.611822		ENSSSCG00000038464	0.681435		ssc_circ_000554	1		conserve-ssc-miR-140-5p	0.808013
ENSSSCG00000000396	0.28237		G14367	0.755664		ENSSSCG00000038476	0.81114		ssc_circ_000555	0.974973		conserve-ssc-miR-2453-3p	1
ENSSSCG00000000398	0.639345		G14388	0.756071		ENSSSCG00000038495	0.740125		ssc_circ_000556	0.947859		conserve-ssc-miR-1421e-5p	1
ENSSSCG00000000399	0.376548		G14389	0.861657		ENSSSCG00000038499	0.715		ssc_circ_000558	0.886225		conserve-ssc-miR-9235a-5p	0.662936
ENSSSCG00000000400	0.862531		G14440	0.577154		ENSSSCG00000038516	0.716508		ssc_circ_000560	0.981396		conserve-ssc-miR-9235a-3p	0.997022
ENSSSCG00000000401	0.465315		G14451	0.614552		ENSSSCG00000038539	0.358345		ssc_circ_000561	1		ssc-miR-802-5p	0.732346
ENSSSCG00000000402	0.274163		G14463	0.695005		ENSSSCG00000038601	0.699292		ssc_circ_000563	0.981205		conserve-ssc-miR-669c-3p	0.998058
ENSSSCG00000000403	0.316466		G14476	0.868589		ENSSSCG00000038637	0.882013		ssc_circ_000565	0.290789		conserve-ssc-miR-147a-5p	0.622202
ENSSSCG00000000405	0.123309		G14508	0.612787		ENSSSCG00000038663	0.49333		ssc_circ_000566	0.889321		ssc-miR-7-5p	0.94194
ENSSSCG00000000406	0.145821		G14529	0.664183		ENSSSCG00000038695	0.836709		ssc_circ_000568	0.984419		ssc-miR-7-3p	0.0680987
ENSSSCG00000000411	0.28561		G14555	0.595599		ENSSSCG00000038808	0.792847		ssc_circ_000570	0.815264		conserve-ssc-miR-4471-5p	0.136794
ENSSSCG00000000413	0.559829		G14558	0.67569		ENSSSCG00000038836	0.821743		ssc_circ_000571	0.779396		conserve-ssc-miR-4471-3p	0.798598
ENSSSCG00000000415	0.945493		G14606	0.529649		ENSSSCG00000038924	0.799847		ssc_circ_000574	0.953005		ssc-miR-489-3p	0.366261
ENSSSCG00000000418	0.535603		G1462	0.667856		ENSSSCG00000038975	0.816917		ssc_circ_000577	0.805807		ssc-miR-486-5p	0.0736389
ENSSSCG00000000419	0.240216		G14650	0.762571		ENSSSCG00000039039	0.751274		ssc_circ_000579	0.982997		ssc-miR-486-3p	0.141073
ENSSSCG00000000431	0.385088		G14669	0.526906		ENSSSCG00000039062	0.556302		ssc_circ_000581	0.932277		ssc-miR-484-5p	1
ENSSSCG00000000433	0.374951		G14687	0.404662		ENSSSCG00000039096	0.892158		ssc_circ_000583	0.818987		conserve-ssc-miR-466l-5p	0.815525
ENSSSCG00000000435	0.276609		G14746	0.36769		ENSSSCG00000039179	0.371436		ssc_circ_000584	0.777597		conserve-ssc-miR-1754-5p	0.944111
ENSSSCG00000000436	0.39262		G14805	0.664404		ENSSSCG00000039187	0.89662		ssc_circ_000586	0.898519		conserve-ssc-miR-1754-3p	0.68977
ENSSSCG00000000437	0.5074		G1485	0.606839		ENSSSCG00000039268	0.890827		ssc_circ_000587	0.753685		conserve-ssc-miR-370-1-5p	0.947955
ENSSSCG00000000439	0.448846		G14870	0.883241		ENSSSCG00000039279	0.612765		ssc_circ_000588	0.85666		conserve-ssc-miR-2355-1-3p	0.974909
ENSSSCG00000000442	0.931529		G14891	0.608154		ENSSSCG00000039356	0.915067		ssc_circ_000589	0.893833		conserve-ssc-miR-4732-5p	0.978615
ENSSSCG00000000443	0.56175		G15	0.604248		ENSSSCG00000039367	0.79745		ssc_circ_000590	0.719799		conserve-ssc-miR-1768-3p	0.995186
ENSSSCG00000000444	0.139217		G15023	0.377845		ENSSSCG00000039382	0.617632		ssc_circ_000592	0.964143		ssc-miR-660-5p	0.179883
ENSSSCG00000000449	0.364637		G15062	0.528417		ENSSSCG00000039504	0.795738		ssc_circ_000593	0.52382		ssc-miR-664-5p	0.908484
ENSSSCG00000000453	0.271674		G15077	0.461961		ENSSSCG00000039599	0.719887		ssc_circ_000594	0.674797		ssc-miR-664-3p	0.910225
ENSSSCG00000000455	0.363946		G1517	0.792531		ENSSSCG00000039639	0.0994358		ssc_circ_000595	0.611783		conserve-ssc-miR-7978-3p	0.967144
ENSSSCG00000000456	0.405824		G15196	0.500973		ENSSSCG00000039668	0.455198		ssc_circ_000597	1		conserve-ssc-miR-4292-5p	0.96987
ENSSSCG00000000457	0.191202		G15262	0.594781		ENSSSCG00000039704	0.751221		ssc_circ_000601	0.985727		conserve-ssc-miR-17-5p	0.334998
ENSSSCG00000000458	0.194758		G15305	0.874695		ENSSSCG00000039717	0.867585		ssc_circ_000606	0.968525		conserve-ssc-miR-17-3p	0.428054
ENSSSCG00000000462	0.198843		G15312	0.364563		ENSSSCG00000039791	0.736972		ssc_circ_000607	1		conserve-ssc-miR-1304-5p	0.979157
ENSSSCG00000000464	0.810605		G15362	0.438835		ENSSSCG00000039815	0.642142		ssc_circ_000608	0.684105		conserve-ssc-miR-4433b-3p	0.969687
ENSSSCG00000000466	0.215372		G15369	0.757702		ENSSSCG00000039837	0.671646		ssc_circ_000612	0.970057		conserve-ssc-miR-1747-1-3p	0.987148
ENSSSCG00000000469	0.21426		G15382	0.618443		ENSSSCG00000039868	0.81166		ssc_circ_000613	0.976184		conserve-ssc-miR-3156-1-5p	0.741669
ENSSSCG00000000473	0.165524		G15401	0.897897		ENSSSCG00000039883	0.564037		ssc_circ_000614	1		conserve-ssc-miR-3156-1-3p	0.900887
ENSSSCG00000000475	0.333755		G15454	0.751452		ENSSSCG00000039906	0.579417		ssc_circ_000616	0.880706		conserve-ssc-miR-7478-3p	0.99405
ENSSSCG00000000477	0.308183		G1546	0.575467		ENSSSCG00000039920	0.797969		ssc_circ_000617	0.98795		conserve-ssc-miR-6809-5p	0.997101
ENSSSCG00000000478	0.740008		G15475	0.801125		ENSSSCG00000039925	0.535812		ssc_circ_000619	0.980619		conserve-ssc-miR-2436-5p	0.806667
ENSSSCG00000000483	0.475752		G15495	0.561279		ENSSSCG00000039990	0.586794		ssc_circ_000620	0.958882		conserve-ssc-miR-2436-3p	0.796407
ENSSSCG00000000486	0.25267		G15502	0.863271		ENSSSCG00000040024	0.780212		ssc_circ_000621	0.984493		ssc-miR-376a-5p	0.36371
ENSSSCG00000000487	0.499715		G15518	0.618197		ENSSSCG00000040028	0.61352		ssc_circ_000626	1		ssc-miR-376a-3p	0.941365
ENSSSCG00000000488	0.215182		G15519	0.817773		ENSSSCG00000040123	0.888113		ssc_circ_000628	0.953226		conserve-ssc-miR-7381-5p	0.994141
ENSSSCG00000000492	0.22106		G15520	0.745101		ENSSSCG00000040137	0.490004		ssc_circ_000629	0.596524		conserve-ssc-miR-4524a-5p	0.953414
ENSSSCG00000000493	0.333363		G15560	0.524098		ENSSSCG00000040152	0.928588		ssc_circ_000630	0.949284		conserve-ssc-miR-12408-3p	1
ENSSSCG00000000496	0.162383		G15568	0.753483		ENSSSCG00000040155	0.681986		ssc_circ_000632	0.898256		conserve-ssc-miR-604-5p	0.806503
ENSSSCG00000000499	0.613088		G15573	0.673968		ENSSSCG00000040169	0.540946		ssc_circ_000633	1		conserve-ssc-miR-604-3p	0.778959
ENSSSCG00000000500	0.213328		G15579	0.835649		ENSSSCG00000040219	0.495184		ssc_circ_000636	1		conserve-ssc-miR-9318b-5p	0.944368
ENSSSCG00000000502	0.2147		G15586	0.585695		ENSSSCG00000040228	0.40723		ssc_circ_000637	1		conserve-ssc-miR-3158-5p	0.97545
ENSSSCG00000000504	0.215515		G15601	0.66987		ENSSSCG00000040251	0.668565		ssc_circ_000638	0.935063		conserve-ssc-miR-145a-5p	1
ENSSSCG00000000509	0.251525		G15613	0.494118		ENSSSCG00000040277	0.945481		ssc_circ_000640	1		conserve-ssc-miR-12073-3p	1
ENSSSCG00000000510	0.149248		G15623	0.730811		ENSSSCG00000040282	0.387952		ssc_circ_000642	0.971548		conserve-ssc-miR-6973b-1-5p	0.971412
ENSSSCG00000000512	0.271055		G15634	0.826698		ENSSSCG00000040284	0.500564		ssc_circ_000643	1		conserve-ssc-miR-6973b-1-3p	1
ENSSSCG00000000515	0.58984		G15635	0.638531		ENSSSCG00000040330	0.583176		ssc_circ_000647	1		conserve-ssc-miR-8910-1-3p	0.965715
ENSSSCG00000000516	0.69216		G15765	0.477683		ENSSSCG00000040467	0.445791		ssc_circ_000649	1		conserve-ssc-miR-7702-5p	0.970066
ENSSSCG00000000517	0.443607		G15775	0.732302		ENSSSCG00000040544	0.683088		ssc_circ_000663	1		conserve-ssc-miR-2302-3p	0.847161
ENSSSCG00000000519	0.473196		G15794	0.586117		ENSSSCG00000040582	0.685344		ssc_circ_000669	1		ssc-miR-3613-5p	1
ENSSSCG00000000521	0.550179		G15797	0.472488		ENSSSCG00000040610	0.653294		ssc_circ_000670	1		ssc-miR-3613-3p	1
ENSSSCG00000000522	0.132803		G15800	0.570355		ENSSSCG00000040620	0.565808		ssc_circ_000672	0.965361		conserve-ssc-miR-8990-3p	0.907318
ENSSSCG00000000523	0.589491		G15830	0.922874		ENSSSCG00000040672	0.591593		ssc_circ_000684	1		conserve-ssc-miR-3110-5p	0.894483
ENSSSCG00000000527	0.820046		G15832	0.54013		ENSSSCG00000040730	0.74277		ssc_circ_000687	0.848939		conserve-ssc-miR-3929-3p	0.854703
ENSSSCG00000000528	0.505677		G15840	0.546965		ENSSSCG00000040760	0.524532		ssc_circ_000690	0.884316		conserve-ssc-miR-3557-5p	0.432658
ENSSSCG00000000530	0.292801		G15859	0.341465		ENSSSCG00000040785	0.858814		ssc_circ_000693	0.978612		conserve-ssc-miR-3557-3p	0.71097
ENSSSCG00000000531	0.658809		G15888	0.336255		ENSSSCG00000040829	0.702113		ssc_circ_000694	0.950328		conserve-ssc-miR-9099-5p	0.204965
ENSSSCG00000000534	0.28308		G15895	0.60601		ENSSSCG00000040837	0.664989		ssc_circ_000695	1		conserve-ssc-miR-9099-3p	0.350311
ENSSSCG00000000536	0.200347		G15966	0.50979		ENSSSCG00000040839	0.373098		ssc_circ_000697	1		ssc-miR-874-5p	0.259488
ENSSSCG00000000540	0.728967		G1597	0.773229		ENSSSCG00000040925	0.722705		ssc_circ_000704	1		ssc-miR-874-3p	0.160939
ENSSSCG00000000541	0.272866		G1598	0.819122		G10	0.940388		ssc_circ_000711	0.967607		conserve-ssc-miR-4786-5p	0.87024
ENSSSCG00000000545	0.369995		G15989	0.803412		G1000	0.532484		ssc_circ_000712	0.604937		conserve-ssc-miR-425-5p	0.682262
ENSSSCG00000000546	0.412027		G16	0.474647		G10000	0.512615		ssc_circ_000714	0.963619		conserve-ssc-miR-10014-3p	0.945546
ENSSSCG00000000547	0.233023		G16003	0.4558		G10001	0.541202		ssc_circ_000720	0.823311		conserve-ssc-miR-12181-3p	1
ENSSSCG00000000549	0.175463		G16016	0.432735		G10003	0.556249		ssc_circ_000722	0.957615		conserve-ssc-miR-9087-5p	0.753081
ENSSSCG00000000550	0.725128		G16039	0.491241		G10004	0.605475		ssc_circ_000729	0.91248		ssc-miR-27a-5p	0.37421
ENSSSCG00000000551	0.563466		G16043	0.546238		G10005	0.546213		ssc_circ_000730	0.976577		ssc-miR-27a-3p	0.0615895
ENSSSCG00000000553	0.403299		G16044	0.614673		G10006	0.572027		ssc_circ_000740	0.710812		ssc-miR-27b-5p	0.149367
ENSSSCG00000000554	0.196295		G16047	0.622606		G10007	0.570162		ssc_circ_000741	0.812241		ssc-miR-27b-3p	0.0595784
ENSSSCG00000000555	0.161452		G16077	0.619627		G10008	0.918691		ssc_circ_000750	1		conserve-ssc-miR-1239-5p	1
ENSSSCG00000000559	0.2208		G1610	0.864678		G10009	0.637044		ssc_circ_000751	1		conserve-ssc-miR-550a-1-3p	0.981818
ENSSSCG00000000563	0.416648		G16124	0.549923		G1001	0.753589		ssc_circ_000752	1		ssc-miR-582-5p	0.585074
ENSSSCG00000000567	0.290947		G16172	0.513204		G10010	0.546717		ssc_circ_000756	0.809513		ssc-miR-582-3p	0.486653
ENSSSCG00000000570	0.284723		G16189	0.669572		G10011	0.473831		ssc_circ_000757	0.542498		conserve-ssc-miR-139-1-3p	0.990037
ENSSSCG00000000571	0.205324		G16201	0.581745		G10012	0.627686		ssc_circ_000758	0.839439		conserve-ssc-miR-2309-1-5p	0.987909
ENSSSCG00000000573	0.339256		G16227	0.496		G10013	0.585831		ssc_circ_000759	1		conserve-ssc-miR-2309-1-3p	0.719703
ENSSSCG00000000576	0.178398		G16297	0.612657		G10014	0.517407		ssc_circ_000761	0.977865		ssc-miR-9841-3p	0.200428
ENSSSCG00000000577	0.677028		G16305	0.548186		G10018	0.658209		ssc_circ_000762	0.892554		ssc-miR-9843-5p	0.705507
ENSSSCG00000000579	0.248552		G16310	0.760964		G1002	0.897412		ssc_circ_000763	1		ssc-miR-9843-3p	0.418917
ENSSSCG00000000580	0.304229		G16316	0.615765		G10028	0.699526		ssc_circ_000764	1		conserve-ssc-miR-1367-5p	0.946478
ENSSSCG00000000582	0.880968		G16323	0.688092		G10029	0.432348		ssc_circ_000766	0.915458		ssc-miR-299-5p	0.651535
ENSSSCG00000000583	0.323325		G16335	0.538275		G1003	0.835335		ssc_circ_000769	0.664711		ssc-miR-299-3p	0.444326
ENSSSCG00000000584	0.500072		G16345	0.739865		G10030	0.743546		ssc_circ_000770	0.856466		ssc-miR-296-5p	0.473769
ENSSSCG00000000585	0.712419		G16352	0.524138		G10032	0.498211		ssc_circ_000772	0.951264		ssc-miR-296-3p	0.167466
ENSSSCG00000000587	0.185737		G16359	0.406739		G10033	0.71516		ssc_circ_000773	0.983265		conserve-ssc-miR-6706-5p	0.854475
ENSSSCG00000000588	0.437177		G16417	0.82788		G10034	0.857327		ssc_circ_000775	1		ssc-miR-615-3p	0.725648
ENSSSCG00000000590	0.89527		G16431	0.609129		G10035	0.612879		ssc_circ_000779	0.881131		conserve-ssc-miR-336-5p	0.978379
ENSSSCG00000000591	0.612026		G16556	0.553038		G10040	0.587301		ssc_circ_000781	0.95521		conserve-ssc-miR-2285cs-3p	0.991821
ENSSSCG00000000598	0.757889		G1665	0.63923		G10042	0.575625		ssc_circ_000784	0.906701		ssc-miR-1839-5p	0.600017
ENSSSCG00000000599	0.273937		G16716	0.822079		G10043	0.51543		ssc_circ_000792	1		ssc-miR-128-5p	0.873432
ENSSSCG00000000600	0.201711		G16795	0.78306		G10047	0.252484		ssc_circ_000794	0.907468		ssc-miR-128-3p	0.072955
ENSSSCG00000000601	0.520549		G16821	0.491105		G10049	0.400683		ssc_circ_000798	1		ssc-miR-127-5p	0.767359
ENSSSCG00000000602	0.361588		G16823	0.413604		G10050	0.979976		ssc_circ_000800	1		ssc-miR-127-3p	0.268571
ENSSSCG00000000605	0.747296		G16844	0.510234		G10051	0.48669		ssc_circ_000805	0.881041		ssc-miR-126-5p	0.232274
ENSSSCG00000000607	0.334447		G16918	0.46271		G10052	0.409612		ssc_circ_000809	0.978206		ssc-miR-126-3p	0.0538291
ENSSSCG00000000610	0.782592		G16960	0.685589		G10053	0.364094		ssc_circ_000811	1		ssc-miR-122-5p	0.632737
ENSSSCG00000000611	0.210067		G16973	0.742141		G10054	0.513486		ssc_circ_000820	1		ssc-miR-122-3p	0.879426
ENSSSCG00000000612	0.311093		G17	0.882699		G10055	0.627395		ssc_circ_000821	0.887772		ssc-miR-194a-5p	0.206094
ENSSSCG00000000619	0.317677		G1704	0.372752		G10056	0.595221		ssc_circ_000822	1		ssc-miR-194a-3p	0.875285
ENSSSCG00000000623	0.454308		G17143	0.463741		G10057	0.489467		ssc_circ_000823	0.984499		conserve-ssc-miR-8800-5p	0.699858
ENSSSCG00000000625	0.243272		G17156	0.635231		G10058	0.424432		ssc_circ_000835	1		conserve-ssc-miR-8800-3p	0.892372
ENSSSCG00000000629	0.717149		G17168	0.512221		G10059	0.556886		ssc_circ_000837	1		ssc-miR-194b-5p	0.356628
ENSSSCG00000000631	0.784568		G17178	0.292909		G1006	0.9089		ssc_circ_000838	0.933894		conserve-ssc-miR-140-1-3p	0.807169
ENSSSCG00000000633	0.0858064		G17240	0.568443		G10064	0.455604		ssc_circ_000842	0.960597		ssc-miR-29c-5p	0.161486
ENSSSCG00000000634	0.526546		G17302	0.774259		G10065	0.500789		ssc_circ_000843	1		ssc-miR-29c-3p	0.0330892
ENSSSCG00000000635	0.239945		G17309	0.741275		G10066	0.502267		ssc_circ_000845	0.960382		ssc-miR-29b-5p	0.28737
ENSSSCG00000000636	0.545247		G1737	0.823202		G10068	0.632279		ssc_circ_000848	1		ssc-miR-29b-3p	0.0724999
ENSSSCG00000000638	0.68218		G17427	0.656103		G10070	0.693007		ssc_circ_000850	0.948164		ssc-miR-29a-5p	0.510065
ENSSSCG00000000639	0.663994		G17440	0.666619		G10073	0.637403		ssc_circ_000854	1		ssc-miR-29a-3p	0.0291848
ENSSSCG00000000640	0.61428		G17454	0.473392		G10076	0.71595		ssc_circ_000855	1		conserve-ssc-miR-579-5p	0.949343
ENSSSCG00000000642	0.753669		G17459	0.55376		G10077	0.723818		ssc_circ_000856	0.844958		conserve-ssc-miR-579-3p	0.955731
ENSSSCG00000000645	0.203195		G17463	0.255142		G10085	0.640204		ssc_circ_000857	0.899456		conserve-ssc-miR-9987-5p	0.809052
ENSSSCG00000000647	0.597296		G17466	0.423566		G10086	0.5667		ssc_circ_000859	0.853024		conserve-ssc-miR-656-3p	0.442647
ENSSSCG00000000648	0.664156		G17478	0.887981		G1009	0.60475		ssc_circ_000861	0.976529		conserve-ssc-miR-6651-3p	0.886763
ENSSSCG00000000649	0.388926		G17503	0.495108		G10094	0.631357		ssc_circ_000863	0.968585		conserve-ssc-miR-3474-5p	0.988584
ENSSSCG00000000650	0.759365		G17535	0.115925		G10096	0.38029		ssc_circ_000868	0.868698		ssc-let-7c-5p	0.0384752
ENSSSCG00000000651	0.499951		G17548	0.50451		G1010	0.486696		ssc_circ_000869	0.840372		ssc-let-7c-3p	0.368364
ENSSSCG00000000653	0.511264		G17549	0.534178		G10103	0.730789		ssc_circ_000874	0.84286		conserve-ssc-miR-7113-3p	0.991349
ENSSSCG00000000656	0.307244		G17559	0.894618		G10107	0.424475		ssc_circ_000875	0.933554		conserve-ssc-miR-495-3p	0.978082
ENSSSCG00000000657	0.208561		G17567	0.70771		G10111	0.407608		ssc_circ_000876	1		conserve-ssc-miR-6372-5p	0.961348
ENSSSCG00000000659	0.827807		G17586	0.480198		G10114	0.458419		ssc_circ_000877	0.98563		conserve-ssc-miR-188-5p	0.928486
ENSSSCG00000000660	0.745594		G17592	0.493721		G10115	0.516399		ssc_circ_000878	0.909973		conserve-ssc-miR-188-3p	0.928878
ENSSSCG00000000661	0.306171		G17606	0.757616		G10117	0.573016		ssc_circ_000879	1		conserve-ssc-miR-9300-5p	1
ENSSSCG00000000663	0.571286		G17619	0.452716		G10118	0.445197		ssc_circ_000880	1		conserve-ssc-miR-6952-5p	0.831472
ENSSSCG00000000664	0.97401		G17659	0.386998		G10119	0.681143		ssc_circ_000882	0.957389		conserve-ssc-miR-324-5p	0.976235
ENSSSCG00000000665	0.377419		G17676	0.588326		G10120	0.576265		ssc_circ_000884	1		conserve-ssc-miR-652-5p	0.896971
ENSSSCG00000000667	0.589182		G17741	0.666357		G10121	0.521799		ssc_circ_000885	0.834522		conserve-ssc-miR-1228-3p	0.928109
ENSSSCG00000000668	0.445224		G17806	0.479913		G10122	0.633411		ssc_circ_000886	0.898329		conserve-ssc-miR-939-3-5p	0.923869
ENSSSCG00000000669	0.902305		G17825	0.871567		G1013	0.489124		ssc_circ_000887	1		conserve-ssc-miR-4460-5p	0.760923
ENSSSCG00000000672	0.576375		G17828	0.937861		G10130	0.557381		ssc_circ_000888	0.743407		conserve-ssc-miR-3116-5p	0.896614
ENSSSCG00000000679	0.524971		G17834	0.593286		G10132	0.501328		ssc_circ_000891	1		conserve-ssc-miR-3116-3p	0.905305
ENSSSCG00000000680	0.606992		G17850	0.772097		G10134	0.440442		ssc_circ_000896	0.978374		conserve-ssc-miR-6949-3p	1
ENSSSCG00000000681	0.247529		G17853	0.570685		G10135	0.90629		ssc_circ_000897	0.958705		conserve-ssc-miR-10398-5p	0.841716
ENSSSCG00000000682	0.45294		G1789	0.383758		G10136	0.50092		ssc_circ_000899	0.97982		ssc-miR-208b-5p	0.959952
ENSSSCG00000000683	0.360198		G17904	0.526412		G10137	0.538554		ssc_circ_000900	0.977111		ssc-miR-208b-3p	0.669978
ENSSSCG00000000684	0.179237		G1791	0.408569		G10138	0.661872		ssc_circ_000903	0.762293		ssc-miR-106a-5p	0.682404
ENSSSCG00000000685	0.120125		G17912	0.478454		G10139	0.832173		ssc_circ_000910	0.680675		conserve-ssc-miR-1912-1-3p	0.997704
ENSSSCG00000000687	0.617856		G1792	0.380778		G1014	0.782886		ssc_circ_000921	0.982652		conserve-ssc-miR-1421ag-5p	0.992032
ENSSSCG00000000688	0.595918		G17950	0.623125		G10140	0.510245		ssc_circ_000924	0.946232		conserve-ssc-miR-4467-3p	0.196948
ENSSSCG00000000690	0.154744		G17966	0.651702		G10141	0.63588		ssc_circ_000926	1		conserve-ssc-miR-7443-5p	0.985035
ENSSSCG00000000691	0.196476		G17981	0.840599		G10145	0.936108		ssc_circ_000928	0.979498		conserve-ssc-miR-7443-3p	0.939212
ENSSSCG00000000692	0.888983		G17982	0.457541		G10149	0.571577		ssc_circ_000929	0.879466		conserve-ssc-miR-11999-1-3p	0.970314
ENSSSCG00000000693	0.235362		G18008	0.627674		G10150	0.426081		ssc_circ_000931	0.950795		conserve-ssc-miR-4286-5p	0.978472
ENSSSCG00000000694	0.0840717		G18027	0.601824		G10154	0.555663		ssc_circ_000933	0.921304		conserve-ssc-miR-4286-3p	0.993013
ENSSSCG00000000695	0.284483		G18036	0.790121		G10158	0.521281		ssc_circ_000934	0.972816		conserve-ssc-miR-8919-2-5p	0.906948
ENSSSCG00000000696	0.220863		G18037	0.895651		G10159	0.453151		ssc_circ_000935	1		conserve-ssc-miR-8919-2-3p	0.555964
ENSSSCG00000000697	0.191744		G18072	0.559336		G10160	0.427794		ssc_circ_000936	1		ssc-miR-9851-5p	0.993755
ENSSSCG00000000699	0.663594		G18116	0.48624		G10161	0.391476		ssc_circ_000939	0.848578		ssc-miR-9851-3p	0.956083
ENSSSCG00000000700	0.330532		G1812	0.516243		G10162	0.461406		ssc_circ_000940	0.788245		conserve-ssc-miR-1725-3p	1
ENSSSCG00000000702	0.193614		G18143	0.626192		G10163	0.509109		ssc_circ_000941	1		ssc-miR-9858-5p	0.721223
ENSSSCG00000000703	0.660154		G18198	0.562383		G10164	0.604547		ssc_circ_000944	0.986859		conserve-ssc-miR-6868-5p	0.985603
ENSSSCG00000000704	0.349089		G182	0.466228		G10165	0.557194		ssc_circ_000946	0.878994		conserve-ssc-miR-500a-1-5p	0.982518
ENSSSCG00000000705	0.469957		G18208	0.625769		G10167	0.495287		ssc_circ_000948	0.961341		ssc-miR-376c-5p	0.735939
ENSSSCG00000000706	0.194367		G18411	0.688953		G10168	0.399427		ssc_circ_000949	0.988433		ssc-miR-376c-3p	0.457766
ENSSSCG00000000707	0.822959		G18414	0.598338		G10169	0.417824		ssc_circ_000953	1		conserve-ssc-miR-4426-5p	0.994276
ENSSSCG00000000708	0.251053		G18415	0.494768		G10170	0.399418		ssc_circ_000954	1		conserve-ssc-miR-1551-1-5p	0.966325
ENSSSCG00000000709	0.769775		G18425	0.694576		G10173	0.521333		ssc_circ_000955	1		ssc-miR-26b-5p	0.0328739
ENSSSCG00000000712	0.190225		G18426	0.660144		G10177	0.421991		ssc_circ_000957	1		ssc-miR-26b-3p	0.188592
ENSSSCG00000000716	0.739759		G18432	0.519596		G10178	0.451627		ssc_circ_000960	0.811538		conserve-ssc-miR-3574-3p	0.964032
ENSSSCG00000000718	0.84752		G18434	0.555616		G10179	0.425412		ssc_circ_000961	0.588378		ssc-miR-26a-5p	0.0188472
ENSSSCG00000000719	0.172296		G18450	0.368792		G10183	0.653999		ssc_circ_000963	0.870471		ssc-miR-26a-3p	0.44519
ENSSSCG00000000720	0.323488		G18451	0.462489		G10184	0.862368		ssc_circ_000965	0.954168		ssc-miR-132-5p	0.444613
ENSSSCG00000000721	0.595149		G18454	0.329496		G10185	0.578044		ssc_circ_000970	0.941096		ssc-miR-132-3p	0.397251
ENSSSCG00000000722	0.374214		G18493	0.410218		G10187	0.450862		ssc_circ_000981	1		ssc-miR-136-3p	0.261703
ENSSSCG00000000723	0.299871		G18526	0.58024		G10192	0.662264		ssc_circ_000982	0.851083		ssc-miR-137-3p	0.726279
ENSSSCG00000000728	0.366201		G18567	0.699354		G10193	0.648513		ssc_circ_000989	0.983254		ssc-miR-135-5p	0.991656
ENSSSCG00000000730	0.766616		G18577	0.562181		G10195	0.568418		ssc_circ_000990	0.90369		ssc-miR-135-3p	0.965651
ENSSSCG00000000732	0.369544		G18614	0.491079		G10196	0.487041		ssc_circ_000991	1		ssc-miR-138-5p	0.437079
ENSSSCG00000000734	0.440405		G18618	0.359496		G10197	0.416058		ssc_circ_000994	1		ssc-miR-138-3p	0.867879
ENSSSCG00000000735	0.258818		G18630	0.611486		G10199	0.529927		ssc_circ_000996	1		ssc-miR-139-5p	0.193257
ENSSSCG00000000736	0.217673		G18648	0.856349		G102	0.496826		ssc_circ_001003	1		ssc-miR-139-3p	0.6535
ENSSSCG00000000737	0.39165		G18676	0.5158		G10200	0.497491		ssc_circ_001008	0.918973		conserve-ssc-miR-669n-3p	0.853734
ENSSSCG00000000738	0.422956		G18684	0.478902		G10201	0.452734		ssc_circ_001010	1		conserve-ssc-miR-6742-5p	0.986961
ENSSSCG00000000739	0.702319		G18695	0.559456		G10202	0.507534		ssc_circ_001015	0.862453		conserve-ssc-miR-6742-3p	0.982044
ENSSSCG00000000740	0.914335		G18696	0.495662		G10203	0.58577		ssc_circ_001016	0.834201		ssc-miR-199b-5p	0.151748
ENSSSCG00000000741	0.407789		G18734	0.762571		G10204	0.606624		ssc_circ_001020	0.870764		ssc-miR-199b-3p	0.0680611
ENSSSCG00000000742	0.306776		G1875	0.550877		G10206	0.591526		ssc_circ_001021	0.968162		ssc-miR-199a-5p	0.0768631
ENSSSCG00000000743	0.132782		G18769	0.461538		G10208	0.623174		ssc_circ_001024	0.599081		ssc-miR-199a-3p	0.0681431
ENSSSCG00000000745	0.351059		G18770	0.539782		G1021	0.587317		ssc_circ_001025	0.967237		conserve-ssc-miR-188-1-3p	0.95903
ENSSSCG00000000746	0.177119		G18774	0.647239		G10210	0.925294		ssc_circ_001026	0.479283		conserve-ssc-miR-6907-3p	0.840381
ENSSSCG00000000749	0.542655		G18804	0.495689		G10211	0.911404		ssc_circ_001027	0.872012		conserve-ssc-miR-770-5p	0.408685
ENSSSCG00000000751	0.417762		G18831	0.436312		G10212	0.451611		ssc_circ_001028	0.892525		conserve-ssc-miR-383-5p	0.848938
ENSSSCG00000000753	0.196925		G18834	0.505251		G10215	0.664231		ssc_circ_001029	1		conserve-ssc-miR-9196-3p	0.977615
ENSSSCG00000000754	0.271918		G18848	0.500228		G10216	0.659243		ssc_circ_001030	0.963283		conserve-ssc-miR-1537-3p	1
ENSSSCG00000000755	0.223969		G18849	0.830583		G10217	0.580382		ssc_circ_001031	0.968587		conserve-ssc-miR-3470a-5p	0.978288
ENSSSCG00000000757	0.250428		G18899	0.797789		G10218	0.484567		ssc_circ_001032	0.983614		conserve-ssc-miR-3593-3p	0.966941
ENSSSCG00000000759	0.287314		G18928	0.628352		G10219	0.58446		ssc_circ_001035	0.800714		ssc-miR-374a-5p	0.148708
ENSSSCG00000000764	0.246024		G18935	0.612928		G1022	0.774499		ssc_circ_001038	1		ssc-miR-374a-3p	0.0396105
ENSSSCG00000000765	0.367915		G18946	0.645347		G10220	0.456302		ssc_circ_001039	0.866559		ssc-miR-374b-5p	0.208463
ENSSSCG00000000766	0.264424		G18968	0.50579		G10222	0.699492		ssc_circ_001043	0.914496		ssc-miR-374b-3p	0.157224
ENSSSCG00000000767	0.190729		G18997	0.776197		G10223	0.553752		ssc_circ_001049	1		conserve-ssc-miR-6406-3p	0.98721
ENSSSCG00000000769	0.198122		G19026	0.459103		G10224	0.786942		ssc_circ_001050	0.966413		conserve-ssc-miR-663b-3p	1
ENSSSCG00000000770	0.159482		G19038	0.673273		G1023	0.466037		ssc_circ_001053	1		conserve-ssc-miR-4329-3p	0.771933
ENSSSCG00000000774	0.302175		G19045	0.732419		G10232	0.565655		ssc_circ_001056	0.823239		conserve-ssc-miR-635-5p	0.862745
ENSSSCG00000000777	0.837151		G19092	0.472228		G10236	0.884983		ssc_circ_001061	0.802711		conserve-ssc-miR-1602-5p	0.944359
ENSSSCG00000000778	0.483343		G19103	0.682058		G10238	0.686712		ssc_circ_001071	1		conserve-ssc-miR-2471-3p	0.958851
ENSSSCG00000000779	0.361868		G19124	0.660872		G10239	0.545639		ssc_circ_001073	1		conserve-ssc-miR-6834-5p	0.986384
ENSSSCG00000000781	0.518047		G19133	0.67426		G1024	0.500853		ssc_circ_001074	1		conserve-ssc-miR-6834-3p	0.850081
ENSSSCG00000000782	0.7618		G19145	0.739237		G10240	0.821643		ssc_circ_001075	0.923081		ssc-miR-1296-5p	0.105924
ENSSSCG00000000783	0.38803		G19146	0.599518		G10242	0.598126		ssc_circ_001077	0.879961		conserve-ssc-miR-181b-5p	1
ENSSSCG00000000784	0.280701		G19168	0.684798		G10243	0.548663		ssc_circ_001078	0.982368		conserve-ssc-miR-181b-3p	0.923903
ENSSSCG00000000789	0.543829		G19187	0.954016		G10244	0.774977		ssc_circ_001080	0.963202		conserve-ssc-miR-1759-3p	0.98417
ENSSSCG00000000791	0.536416		G19222	0.611191		G10248	0.657471		ssc_circ_001081	0.908005		ssc-miR-129a-5p	1
ENSSSCG00000000793	0.18839		G19246	0.738538		G10250	0.550623		ssc_circ_001085	0.758322		ssc-miR-129a-3p	1
ENSSSCG00000000795	0.374854		G19252	0.544675		G10255	0.522194		ssc_circ_001093	0.976592		conserve-ssc-miR-2114-1-5p	0.979708
ENSSSCG00000000798	0.277636		G19254	0.749		G10256	0.689076		ssc_circ_001096	0.886835		conserve-ssc-miR-2137-5p	0.874433
ENSSSCG00000000799	0.376433		G19255	0.865065		G10257	0.960478		ssc_circ_001101	0.974504		conserve-ssc-miR-2137-3p	0.991368
ENSSSCG00000000800	0.420717		G19256	0.670603		G10271	0.847786		ssc_circ_001103	0.93493		conserve-ssc-miR-2961-5p	0.988491
ENSSSCG00000000801	0.234301		G19259	0.904887		G10273	0.645214		ssc_circ_001108	0.987459		conserve-ssc-miR-2961-3p	0.935454
ENSSSCG00000000802	0.691422		G193	0.747187		G10275	0.483531		ssc_circ_001119	0.939044		ssc-miR-2366-5p	0.937894
ENSSSCG00000000804	0.19822		G19364	0.615692		G10276	0.536548		ssc_circ_001120	1		conserve-ssc-miR-1306-1-5p	0.795691
ENSSSCG00000000806	0.201986		G19472	0.559715		G1028	0.528252		ssc_circ_001127	1		conserve-ssc-miR-4761-3p	0.950297
ENSSSCG00000000808	0.171927		G19492	0.421069		G10280	0.767444		ssc_circ_001131	0.984868		conserve-ssc-miR-596-5p	0.572886
ENSSSCG00000000810	0.401942		G19507	0.368744		G10284	0.436147		ssc_circ_001149	0.981605		conserve-ssc-miR-323-3p	0.962172
ENSSSCG00000000811	0.477091		G19518	0.521483		G10285	0.895209		ssc_circ_001155	1		conserve-ssc-miR-653-5p	0.683312
ENSSSCG00000000816	0.329862		G19533	0.46189		G10286	0.451013		ssc_circ_001156	1		conserve-ssc-miR-653-3p	0.828766
ENSSSCG00000000820	0.817996		G19588	0.716923		G10287	0.442938		ssc_circ_001157	1		conserve-ssc-miR-1343-2-3p	0.99005
ENSSSCG00000000837	0.513999		G19615	0.558129		G10288	0.846916		ssc_circ_001159	0.755272		conserve-ssc-miR-539-5p	0.953303
ENSSSCG00000000838	0.447086		G19618	0.72948		G1029	0.788423		ssc_circ_001160	0.978786		ssc-miR-652-5p	0.700025
ENSSSCG00000000839	0.347987		G19630	0.489555		G10291	0.518509		ssc_circ_001161	0.912821		ssc-miR-652-3p	0.187947
ENSSSCG00000000840	0.225592		G19636	0.453687		G10292	0.545393		ssc_circ_001163	0.935522		ssc-miR-92a-5p	0.528402
ENSSSCG00000000841	0.244781		G19644	0.614133		G10298	0.406959		ssc_circ_001164	0.807094		ssc-miR-92a-3p	0.0468507
ENSSSCG00000000842	0.181688		G19646	0.572814		G10299	0.452092		ssc_circ_001166	0.979313		ssc-miR-92b-3p	0.244312
ENSSSCG00000000843	0.151726		G19695	0.812547		G10301	0.431267		ssc_circ_001169	0.805081		ssc-miR-1277-5p	0.543533
ENSSSCG00000000844	0.24538		G19698	0.464388		G10304	0.791265		ssc_circ_001171	0.96489		ssc-miR-1277-3p	0.501542
ENSSSCG00000000846	0.205371		G19699	0.640155		G10306	0.749269		ssc_circ_001174	1		ssc-miR-1271-5p	0.199796
ENSSSCG00000000847	0.272445		G19745	0.67888		G10307	0.522571		ssc_circ_001208	0.970929		ssc-miR-1271-3p	0.579072
ENSSSCG00000000848	0.317812		G1977	0.420177		G10308	0.647876		ssc_circ_001224	1		ssc-miR-95-5p	0.573205
ENSSSCG00000000849	0.160496		G19834	0.387026		G10309	0.709813		ssc_circ_001236	0.748052		ssc-miR-95-3p	0.138754
ENSSSCG00000000853	0.216146		G19874	0.43274		G1031	0.933582		ssc_circ_001237	0.903739		ssc-miR-98-5p	0.0525296
ENSSSCG00000000854	0.725266		G19888	0.817713		G10311	0.477903		ssc_circ_001238	0.659515		ssc-miR-98-3p	0.332436
ENSSSCG00000000856	0.824077		G19935	0.451396		G10312	0.880869		ssc_circ_001240	0.983831		ssc-miR-9860-5p	0.313438
ENSSSCG00000000857	0.372335		G2001	0.654735		G10313	0.612166		ssc_circ_001243	0.479231		ssc-miR-9860-3p	0.978038
ENSSSCG00000000859	0.442001		G20028	0.590983		G10315	0.587966		ssc_circ_001248	1		conserve-ssc-miR-6743-5p	0.974433
ENSSSCG00000000860	0.370707		G20058	0.730328		G10316	0.583296		ssc_circ_001249	0.95744		conserve-ssc-miR-6743-3p	0.983048
ENSSSCG00000000862	0.244998		G20064	0.684824		G10317	0.61628		ssc_circ_001252	0.86355		ssc-miR-455-5p	0.262844
ENSSSCG00000000863	0.841297		G20066	0.704827		G10319	0.672771		ssc_circ_001253	1		ssc-miR-455-3p	0.197424
ENSSSCG00000000864	0.255936		G20073	0.645328		G1032	0.780662		ssc_circ_001254	1		ssc-miR-454-5p	0.717811
ENSSSCG00000000866	0.129061		G20160	0.855534		G10320	0.765814		ssc_circ_001256	0.880687		ssc-miR-454-3p	0.262151
ENSSSCG00000000867	0.428506		G20164	0.461359		G10321	0.363014		ssc_circ_001260	0.979588		ssc-miR-452-5p	0.47271
ENSSSCG00000000869	0.268198		G20181	0.457256		G10322	0.700974		ssc_circ_001261	1		ssc-miR-452-3p	0.3883
ENSSSCG00000000870	0.209746		G20207	0.523701		G10324	0.431356		ssc_circ_001266	1		conserve-ssc-miR-664-5p	0.90781
ENSSSCG00000000871	0.467288		G20212	0.65544		G10328	0.908127		ssc_circ_001267	1		conserve-ssc-miR-2993-5p	0.994697
ENSSSCG00000000873	0.60213		G20229	0.450313		G10329	0.402117		ssc_circ_001269	0.989337		conserve-ssc-miR-6523a-3p	0.99358
ENSSSCG00000000874	0.617968		G20253	0.648713		G1033	0.957648		ssc_circ_001273	1		ssc-miR-145-5p	0.520404
ENSSSCG00000000875	0.732028		G20263	0.532213		G10330	0.601245		ssc_circ_001274	1		ssc-miR-145-3p	0.16897
ENSSSCG00000000877	0.229477		G20306	0.781025		G10332	0.569887		ssc_circ_001275	1		ssc-miR-144-5p	0.305399
ENSSSCG00000000883	0.920228		G20309	0.417901		G10337	0.606776		ssc_circ_001276	0.982309		ssc-miR-144-3p	0.316199
ENSSSCG00000000884	0.343805		G2039	0.423733		G10340	0.592648		ssc_circ_001277	1		ssc-miR-143-5p	0.249415
ENSSSCG00000000886	0.127717		G20408	0.87191		G10343	0.81947		ssc_circ_001279	0.869589		ssc-miR-143-3p	0.0655876
ENSSSCG00000000887	0.303658		G20445	0.731889		G10346	0.589615		ssc_circ_001280	0.964961		ssc-miR-142-5p	0.164833
ENSSSCG00000000890	0.183447		G20455	0.552781		G10348	0.638139		ssc_circ_001281	0.669911		ssc-miR-142-3p	0.305702
ENSSSCG00000000891	0.18123		G20458	0.735096		G10349	0.788371		ssc_circ_001282	0.842298		ssc-miR-141-3p	0.540556
ENSSSCG00000000892	0.608566		G20472	0.86429		G1035	0.584608		ssc_circ_001283	0.986499		ssc-miR-140-5p	0.919303
ENSSSCG00000000893	0.411153		G20473	0.895144		G10351	0.764758		ssc_circ_001288	0.987729		ssc-miR-140-3p	0.106713
ENSSSCG00000000895	0.194776		G20496	0.288136		G10359	0.774638		ssc_circ_001289	1		ssc-miR-149-5p	0.132364
ENSSSCG00000000896	0.379005		G20504	0.900702		G1036	0.683045		ssc_circ_001291	1		ssc-miR-149-3p	0.94658
ENSSSCG00000000900	0.224268		G20530	0.963397		G10366	0.357467		ssc_circ_001293	0.967377		conserve-ssc-miR-211-1-3p	0.978261
ENSSSCG00000000901	0.432783		G20540	0.292004		G10378	0.819768		ssc_circ_001294	0.524245		conserve-ssc-miR-184-5p	0.991083
ENSSSCG00000000902	0.250315		G20550	0.55607		G1038	0.49315		ssc_circ_001305	0.924684		conserve-ssc-miR-6839-3p	0.786747
ENSSSCG00000000905	0.116521		G20565	0.65209		G10380	0.883798		ssc_circ_001307	0.911663		ssc-miR-6516-5p	0.132517
ENSSSCG00000000906	0.319639		G20597	0.454298		G10381	0.637885		ssc_circ_001308	0.932946		ssc-miR-6516-3p	0.157532
ENSSSCG00000000907	0.433258		G20607	0.849251		G10384	0.620604		ssc_circ_001310	0.982529		conserve-ssc-miR-874-5p	1
ENSSSCG00000000908	0.154353		G20609	0.620256		G10385	0.461997		ssc_circ_001313	1		conserve-ssc-miR-874-3p	0.942041
ENSSSCG00000000910	0.282837		G20612	0.568358		G10389	0.890087		ssc_circ_001319	1		conserve-ssc-miR-3175-3p	0.934967
ENSSSCG00000000915	0.12567		G20622	0.370202		G1039	0.845563		ssc_circ_001328	1		ssc-miR-708-5p	0.4787
ENSSSCG00000000916	0.337921		G20631	0.867364		G10399	0.549619		ssc_circ_001333	1		ssc-miR-708-3p	0.590958
ENSSSCG00000000917	0.471297		G20632	0.597468		G104	0.627481		ssc_circ_001336	1		conserve-ssc-miR-7437-3p	1
ENSSSCG00000000918	0.793817		G20633	0.451893		G1040	0.265054		ssc_circ_001337	1		conserve-ssc-miR-688-3p	0.944744
ENSSSCG00000000920	0.365633		G20679	0.762325		G10416	0.744408		ssc_circ_001341	1		conserve-ssc-miR-9245-5p	0.959615
ENSSSCG00000000924	0.607723		G20681	0.626742		G10418	0.847929		ssc_circ_001353	0.955161		conserve-ssc-miR-4724-5p	0.960743
ENSSSCG00000000925	0.261673		G20684	0.595534		G1042	0.841243		ssc_circ_001355	0.76023		conserve-ssc-miR-663b-1-5p	1
ENSSSCG00000000926	0.348143		G20694	0.448138		G10422	0.65686		ssc_circ_001362	0.929887		conserve-ssc-miR-7009-1-5p	0.974284
ENSSSCG00000000927	0.232158		G20713	0.363745		G10427	0.795547		ssc_circ_001363	1		conserve-ssc-miR-7009-1-3p	0.860233
ENSSSCG00000000932	0.895701		G20748	0.754193		G10432	0.819015		ssc_circ_001364	0.98536		conserve-ssc-miR-6814-1-5p	0.992534
ENSSSCG00000000934	0.616283		G20751	0.651603		G10436	0.726364		ssc_circ_001366	0.901245		conserve-ssc-miR-4317-3p	0.976883
ENSSSCG00000000936	0.811207		G20776	0.893809		G10437	0.416793		ssc_circ_001367	1		conserve-ssc-miR-681-5p	1
ENSSSCG00000000937	0.390303		G20837	0.425791		G1044	0.895759		ssc_circ_001368	0.907582		conserve-ssc-miR-578-3p	1
ENSSSCG00000000939	0.20451		G20839	0.580966		G10442	0.551801		ssc_circ_001370	0.524385		conserve-ssc-miR-6889-3p	0.570671
ENSSSCG00000000940	0.601584		G20845	0.674288		G10443	0.839271		ssc_circ_001371	0.918017		conserve-ssc-miR-492-3p	0.985035
ENSSSCG00000000941	0.299354		G20854	0.505261		G10450	0.483098		ssc_circ_001372	0.765501		conserve-ssc-miR-6849-3p	0.820773
ENSSSCG00000000943	0.697268		G20892	0.375489		G10452	0.441952		ssc_circ_001376	0.974557		conserve-ssc-miR-367-3p	0.828811
ENSSSCG00000000948	0.676489		G20894	0.638426		G10454	0.397796		ssc_circ_001377	1		conserve-ssc-miR-504-3p	0.989906
ENSSSCG00000000950	0.594037		G20895	0.536105		G10468	0.375061		ssc_circ_001378	0.939062		conserve-ssc-miR-344a-3p	1
ENSSSCG00000000951	0.360163		G20915	0.650173		G10475	0.406066		ssc_circ_001384	1		ssc-miR-146b-5p	0.243947
ENSSSCG00000000952	0.220428		G20928	0.566847		G10478	0.719648		ssc_circ_001388	1		ssc-miR-146b-3p	0.532179
ENSSSCG00000000955	0.228559		G20962	0.739899		G10479	0.763721		ssc_circ_001391	0.989197		conserve-ssc-miR-7422a-3p	0.991667
ENSSSCG00000000958	0.229594		G20983	0.540797		G10482	0.727253		ssc_circ_001392	0.914252		ssc-miR-146a-5p	0.204025
ENSSSCG00000000959	0.18768		G20994	0.492666		G10490	0.699325		ssc_circ_001394	1		conserve-ssc-miR-154-5p	1
ENSSSCG00000000960	0.685611		G20996	0.658288		G10491	0.582051		ssc_circ_001395	0.703646		conserve-ssc-miR-6955-5p	0.957023
ENSSSCG00000000963	0.839977		G20997	0.535152		G10492	0.736903		ssc_circ_001396	0.372854		conserve-ssc-miR-6853-3p	0.971586
ENSSSCG00000000964	0.182554		G21005	0.529896		G10494	0.568115		ssc_circ_001397	0.877472		ssc-miR-1468-5p	1
ENSSSCG00000000965	0.233706		G2116	0.433841		G10495	0.779948		ssc_circ_001415	1		conserve-ssc-miR-3956-3p	0.875328
ENSSSCG00000000967	0.542074		G21205	0.519759		G10496	0.40539		ssc_circ_001419	0.967028		conserve-ssc-miR-1227-5p	0.521383
ENSSSCG00000000968	0.176478		G21219	0.747382		G10512	0.405805		ssc_circ_001421	1		conserve-ssc-miR-1227-3p	0.731377
ENSSSCG00000000970	0.134615		G21275	0.77957		G10516	0.565335		ssc_circ_001422	1		conserve-ssc-miR-487a-1-3p	0.931809
ENSSSCG00000000971	0.217164		G21297	0.517327		G10521	0.589817		ssc_circ_001426	0.684085		ssc-miR-124a-5p	0.791878
ENSSSCG00000000972	0.181509		G21325	0.778883		G10523	0.55655		ssc_circ_001427	0.755081		ssc-miR-124a-3p	0.707946
ENSSSCG00000000973	0.11837		G21340	0.552358		G10524	0.472972		ssc_circ_001428	0.98509		conserve-ssc-miR-7112-5p	1
ENSSSCG00000000974	0.157086		G21364	0.41819		G10525	0.696653		ssc_circ_001432	0.683488		conserve-ssc-miR-5133-1-3p	0.87212
ENSSSCG00000000975	0.527071		G21488	0.581683		G10526	0.455034		ssc_circ_001438	1		conserve-ssc-miR-1630-3p	0.976075
ENSSSCG00000000978	0.762739		G21539	0.408539		G10527	0.421932		ssc_circ_001439	0.94371		conserve-ssc-miR-7345b-3p	0.946248
ENSSSCG00000000980	0.203006		G21549	0.72093		G10529	0.490822		ssc_circ_001446	0.918994		conserve-ssc-miR-4520-5p	0.694728
ENSSSCG00000000981	0.212174		G21558	0.386011		G1053	0.902833		ssc_circ_001447	0.601421		conserve-ssc-miR-7978-1-3p	0.555406
ENSSSCG00000000983	0.636124		G21641	0.818178		G10534	0.621664		ssc_circ_001448	0.827601		conserve-ssc-miR-9151-3p	0.899721
ENSSSCG00000000985	0.209009		G21671	0.587937		G10538	0.449143		ssc_circ_001449	0.91198		conserve-ssc-miR-1806-5p	0.935776
ENSSSCG00000000991	0.833938		G21716	0.828888		G1054	0.618334		ssc_circ_001450	0.686962		ssc-miR-935-5p	0.705857
ENSSSCG00000000994	0.275284		G21720	0.623961		G10540	0.549899		ssc_circ_001451	0.878974		ssc-miR-935-3p	0.489511
ENSSSCG00000000997	0.422709		G2174	0.688815		G10541	0.37312		ssc_circ_001452	0.958886		ssc-miR-202-5p	0.716182
ENSSSCG00000000998	0.343045		G21744	0.358603		G10543	0.606156		ssc_circ_001453	0.950363		ssc-miR-202-3p	0.949829
ENSSSCG00000000999	0.238076		G21749	0.329446		G10544	0.514872		ssc_circ_001456	0.963689		ssc-miR-7857-5p	0.978889
ENSSSCG00000001000	0.309536		G21761	0.301375		G1055	0.582593		ssc_circ_001457	1		ssc-miR-7857-3p	0.936258
ENSSSCG00000001001	0.582522		G21775	0.438838		G10551	0.512957		ssc_circ_001459	1		ssc-miR-205-5p	0.742522
ENSSSCG00000001002	0.1864		G21809	0.448937		G10552	0.654349		ssc_circ_001463	1		ssc-miR-205-3p	0.96824
ENSSSCG00000001004	0.177529		G21813	0.879765		G10554	0.759783		ssc_circ_001468	1		conserve-ssc-miR-7671-3p	0.966893
ENSSSCG00000001005	0.929444		G21815	0.617043		G10558	0.949565		ssc_circ_001474	1		conserve-ssc-miR-1649-3p	0.971212
ENSSSCG00000001008	0.196491		G21820	0.438688		G10559	0.77438		ssc_circ_001478	1		conserve-ssc-miR-6833-5p	0.930409
ENSSSCG00000001009	0.213431		G21843	0.530095		G10562	0.658985		ssc_circ_001480	0.792519		ssc-miR-628-5p	0.140972
ENSSSCG00000001010	0.147522		G21847	0.662528		G1057	0.584425		ssc_circ_001484	1		ssc-miR-628-3p	0.173737
ENSSSCG00000001011	0.308162		G21854	0.258554		G10571	0.497344		ssc_circ_001495	1		conserve-ssc-miR-2970-5p	1
ENSSSCG00000001021	0.253041		G21864	0.673869		G10575	0.424888		ssc_circ_001498	1		ssc-miR-219b-5p	0.538658
ENSSSCG00000001022	0.155242		G21874	0.545249		G10576	0.634892		ssc_circ_001499	1		ssc-miR-219b-3p	0.788463
ENSSSCG00000001024	0.293877		G21877	0.622655		G10579	0.873198		ssc_circ_001508	1		ssc-miR-219a-5p	0.477813
ENSSSCG00000001025	0.825918		G21879	0.438983		G10581	0.582902		ssc_circ_001510	0.981658		ssc-miR-219a-3p	0.636265
ENSSSCG00000001027	0.400919		G21883	0.81733		G10584	0.827785		ssc_circ_001511	0.908906		ssc-miR-155-5p	0.241547
ENSSSCG00000001033	0.328627		G21908	0.912916		G1059	0.498774		ssc_circ_001512	0.952727		ssc-miR-150-5p	0.100128
ENSSSCG00000001036	0.643381		G21911	0.467993		G10591	0.715372		ssc_circ_001513	0.968785		ssc-miR-151-5p	0.0508728
ENSSSCG00000001038	0.149857		G21914	0.79406		G10592	0.895171		ssc_circ_001514	0.946023		ssc-miR-151-3p	0.0400109
ENSSSCG00000001040	0.874831		G21917	0.885151		G10593	0.796485		ssc_circ_001519	0.980211		ssc-miR-152-5p	0.319332
ENSSSCG00000001041	0.20286		G21923	0.58659		G10595	0.937953		ssc_circ_001520	1		ssc-miR-152-3p	0.173792
ENSSSCG00000001042	0.41519		G21926	0.482946		G10597	0.283908		ssc_circ_001521	0.894607		conserve-ssc-miR-759-5p	0.943354
ENSSSCG00000001045	0.55045		G21932	0.578353		G10598	0.606476		ssc_circ_001524	0.613557		conserve-ssc-miR-7192-1-5p	0.933883
ENSSSCG00000001048	0.508889		G21940	0.626603		G10599	0.52077		ssc_circ_001525	0.580615		conserve-ssc-miR-2439-5p	0.752598
ENSSSCG00000001049	0.353236		G21944	0.754113		G10601	0.334849		ssc_circ_001531	1		conserve-ssc-miR-2439-3p	0.618057
ENSSSCG00000001052	0.456483		G21962	0.796093		G10602	0.48574		ssc_circ_001532	0.989488		conserve-ssc-miR-612-2-3p	0.951479
ENSSSCG00000001053	0.193649		G21975	0.528385		G10607	0.845381		ssc_circ_001533	0.984989		conserve-ssc-miR-515-5p	0.95649
ENSSSCG00000001056	0.187689		G21976	0.533434		G1061	0.586789		ssc_circ_001539	0.818768		conserve-ssc-miR-4670-3p	0.981489
ENSSSCG00000001057	0.509406		G21978	0.518374		G1062	0.945716		ssc_circ_001540	1		ssc-miR-15a-5p	0.0684064
ENSSSCG00000001060	0.96575		G21981	0.609831		G10621	0.415714		ssc_circ_001548	0.981718		ssc-miR-15a-3p	0.406709
ENSSSCG00000001061	0.254075		G21987	0.541565		G10627	0.630081		ssc_circ_001553	1		ssc-miR-15b-5p	0.162014
ENSSSCG00000001062	0.168679		G22063	0.573245		G10633	0.541536		ssc_circ_001564	1		ssc-miR-15b-3p	0.630993
ENSSSCG00000001063	0.200473		G22071	0.637786		G10634	0.655963		ssc_circ_001566	1		conserve-ssc-miR-3185-3p	0.857848
ENSSSCG00000001064	0.13406		G22078	0.528203		G10635	0.614496		ssc_circ_001567	0.970746		conserve-ssc-miR-142a-5p	0.369054
ENSSSCG00000001065	0.200051		G22082	0.395269		G1064	0.870693		ssc_circ_001571	0.871429		conserve-ssc-miR-450a-5p	0.963922
ENSSSCG00000001067	0.879707		G22110	0.77289		G1065	0.618611		ssc_circ_001572	0.905648		conserve-ssc-miR-12385-3p	0.977858
ENSSSCG00000001068	0.126384		G22131	0.530714		G10650	0.520778		ssc_circ_001573	0.911328		conserve-ssc-miR-1419a-5p	0.987893
ENSSSCG00000001070	0.160123		G22160	0.331482		G10652	0.562789		ssc_circ_001574	0.981643		conserve-ssc-miR-7443-1-5p	0.960862
ENSSSCG00000001073	0.502234		G22163	0.605672		G10656	0.604332		ssc_circ_001575	0.956855		conserve-ssc-miR-637-5p	0.875455
ENSSSCG00000001074	0.312275		G22177	0.41861		G10661	0.746551		ssc_circ_001577	0.945437		conserve-ssc-miR-6560-3p	0.979377
ENSSSCG00000001075	0.146443		G22215	0.281993		G10663	0.674176		ssc_circ_001578	0.877249		conserve-ssc-miR-6558-3p	1
ENSSSCG00000001076	0.253761		G22225	0.476382		G10665	0.570669		ssc_circ_001579	0.63277		conserve-ssc-miR-679-3p	0.921184
ENSSSCG00000001078	0.35146		G22251	0.360416		G10666	0.852901		ssc_circ_001581	0.935685		conserve-ssc-miR-6077-3p	0.90419
ENSSSCG00000001080	0.173489		G22268	0.91578		G10671	0.432366		ssc_circ_001582	0.897496		conserve-ssc-miR-1721-5p	1
ENSSSCG00000001083	0.593191		G22270	0.730231		G10673	0.911487		ssc_circ_001586	0.873887		conserve-ssc-miR-219b-3p	0.69119
ENSSSCG00000001085	0.730545		G22276	0.639667		G10681	0.706152		ssc_circ_001587	0.580732		conserve-ssc-miR-645-3p	0.973371
ENSSSCG00000001087	0.222724		G22292	0.667284		G10684	0.420942		ssc_circ_001588	0.846149		conserve-ssc-miR-7012-5p	0.961685
ENSSSCG00000001088	0.764511		G22296	0.457596		G10687	0.380018		ssc_circ_001590	0.983517		conserve-ssc-miR-5691-3p	0.953497
ENSSSCG00000001089	0.80815		G22325	0.748453		G10693	0.425417		ssc_circ_001596	1		conserve-ssc-miR-1184-3p	0.988217
ENSSSCG00000001090	0.333363		G22344	0.692874		G10694	0.500037		ssc_circ_001598	1		conserve-ssc-miR-8800-1-5p	0.930863
ENSSSCG00000001091	0.692775		G22353	0.448664		G10696	0.533473		ssc_circ_001601	1		conserve-ssc-miR-1689-5p	0.7577
ENSSSCG00000001092	0.233024		G22368	0.430674		G10697	0.668635		ssc_circ_001607	0.725911		conserve-ssc-miR-1689-3p	0.818687
ENSSSCG00000001095	0.292403		G22370	0.516032		G10699	0.4222		ssc_circ_001608	0.743644		conserve-ssc-miR-4766-3p	0.757916
ENSSSCG00000001096	0.804128		G22409	0.512062		G10706	0.166973		ssc_circ_001612	1		conserve-ssc-miR-12395-2-3p	0.573246
ENSSSCG00000001097	0.259041		G22464	0.63095		G10710	0.364939		ssc_circ_001613	1		conserve-ssc-miR-637-1-3p	0.988937
ENSSSCG00000001099	0.503703		G22471	0.656371		G10711	0.513956		ssc_circ_001619	1		ssc-miR-125a-5p	0.123304
ENSSSCG00000001100	0.390552		G22583	0.732673		G10714	0.51065		ssc_circ_001620	0.944254		ssc-miR-125a-3p	0.262213
ENSSSCG00000001101	0.819504		G22592	0.564886		G10716	0.696108		ssc_circ_001621	1		ssc-miR-125b-5p	0.098444
ENSSSCG00000001105	0.940369		G22596	0.541199		G10717	0.517276		ssc_circ_001622	0.975211		ssc-miR-125b-3p	0.0744426
ENSSSCG00000001107	0.389571		G22605	0.639059		G10718	0.802026		ssc_circ_001623	0.981282		ssc-miR-432-5p	0.415734
ENSSSCG00000001131	0.527261		G2262	0.372995		G10720	0.788018		ssc_circ_001624	0.96645		conserve-ssc-miR-2454-1-3p	0.959007
ENSSSCG00000001132	0.889335		G22677	0.757265		G10721	0.856534		ssc_circ_001625	0.654766		ssc-miR-7136-5p	0.600688
ENSSSCG00000001137	0.181787		G227	0.614111		G10723	0.867801		ssc_circ_001626	0.978598		ssc-miR-7137-5p	0.137954
ENSSSCG00000001156	0.310044		G22808	0.789759		G10724	0.861905		ssc_circ_001627	0.926685		ssc-miR-7137-3p	0.340538
ENSSSCG00000001164	0.273123		G22893	0.567473		G10727	0.907161		ssc_circ_001628	0.955304		ssc-miR-7134-5p	0.190977
ENSSSCG00000001197	0.480558		G22903	0.482408		G10730	0.609992		ssc_circ_001629	0.919964		ssc-miR-7134-3p	0.0795373
ENSSSCG00000001201	0.385365		G22998	0.540027		G10735	0.575561		ssc_circ_001630	1		ssc-miR-7135-3p	0.745417
ENSSSCG00000001202	0.344457		G23014	0.375474		G10739	0.533474		ssc_circ_001631	1		ssc-miR-7139-5p	0.632724
ENSSSCG00000001203	0.559586		G23021	0.752341		G10742	0.623841		ssc_circ_001633	1		conserve-ssc-miR-2368-5p	0.970142
ENSSSCG00000001204	0.401271		G23024	0.746485		G10743	0.613016		ssc_circ_001639	0.479185		conserve-ssc-miR-2368-3p	0.969848
ENSSSCG00000001205	0.490789		G23045	0.259858		G10747	0.75109		ssc_circ_001641	0.804552		ssc-miR-381-5p	0.723903
ENSSSCG00000001206	0.316419		G23055	0.57164		G10748	0.736174		ssc_circ_001642	0.748497		ssc-miR-381-3p	0.223517
ENSSSCG00000001207	0.361993		G23093	0.48184		G10750	0.765696		ssc_circ_001644	0.636545		ssc-miR-383-5p	0.775057
ENSSSCG00000001209	0.342164		G23113	0.514343		G10755	0.55973		ssc_circ_001646	0.973667		ssc-miR-382-5p	0.636441
ENSSSCG00000001213	0.608745		G23136	0.308086		G10756	0.673894		ssc_circ_001647	0.843122		ssc-miR-382-3p	0.439812
ENSSSCG00000001214	0.916709		G23153	0.524228		G10758	0.86636		ssc_circ_001650	0.921469		conserve-ssc-miR-6867-3p	0.993258
ENSSSCG00000001216	0.578517		G23155	0.316563		G1076	0.500185		ssc_circ_001651	0.910144		ssc-miR-542-5p	0.282932
ENSSSCG00000001219	0.195632		G23274	0.265824		G10760	0.487603		ssc_circ_001652	0.971047		ssc-miR-542-3p	0.178026
ENSSSCG00000001229	0.151703		G23287	0.665782		G10761	0.778093		ssc_circ_001669	0.978649		ssc-miR-545-5p	0.162445
ENSSSCG00000001232	0.684145		G23289	0.582535		G10762	0.487767		ssc_circ_001673	1		ssc-miR-545-3p	0.195301
ENSSSCG00000001233	0.224904		G23375	0.611758		G10766	0.520271		ssc_circ_001674	1		conserve-ssc-miR-1197-3p	0.878038
ENSSSCG00000001234	0.539903		G23379	0.839222		G10767	0.690748		ssc_circ_001678	1		ssc-miR-369-5p	0.509085
ENSSSCG00000001235	0.40238		G23430	0.813025		G10769	0.397911		ssc_circ_001679	0.990366		ssc-miR-369-3p	0.20099
ENSSSCG00000001236	0.373436		G23432	0.42325		G1077	0.489854		ssc_circ_001680	0.987002		ssc-miR-363-3p	0.171468
ENSSSCG00000001242	0.178001		G23476	0.459847		G10770	0.643877		ssc_circ_001703	1		ssc-miR-362-5p	0.345188
ENSSSCG00000001245	0.238099		G23477	0.684828		G10772	0.458159		ssc_circ_001705	0.975325		ssc-miR-362-3p	0.231337
ENSSSCG00000001248	0.481591		G23495	0.421222		G10776	0.610449		ssc_circ_001709	0.82805		ssc-miR-361-5p	0.0626759
ENSSSCG00000001252	0.292092		G23586	0.472655		G10784	0.334693		ssc_circ_001711	0.949228		ssc-miR-361-3p	0.0677803
ENSSSCG00000001253	0.804137		G23619	0.426803		G10785	0.614504		ssc_circ_001712	0.986065		ssc-miR-365-5p	0.655017
ENSSSCG00000001254	0.972995		G23621	0.723562		G10786	0.713402		ssc_circ_001713	0.854473		ssc-miR-365-3p	0.834145
ENSSSCG00000001297	0.840978		G23623	0.521836		G10787	0.448604		ssc_circ_001714	0.928431		ssc-miR-769-5p	0.081816
ENSSSCG00000001304	0.914728		G23665	0.770703		G10788	0.842154		ssc_circ_001719	1		ssc-miR-769-3p	0.255039
ENSSSCG00000001341	0.16588		G23669	0.446422		G10789	0.400146		ssc_circ_001724	0.882966		conserve-ssc-miR-1370-1-3p	0.998657
ENSSSCG00000001342	0.272745		G23673	0.501717		G1079	0.922803		ssc_circ_001728	0.864535		conserve-ssc-miR-7855-5p	1
ENSSSCG00000001346	0.18523		G23677	0.516095		G10790	0.503781		ssc_circ_001730	1		conserve-ssc-miR-7855-3p	1
ENSSSCG00000001347	0.192902		G23684	0.259261		G10792	0.451743		ssc_circ_001735	1		conserve-ssc-miR-24-5p	0.970099
ENSSSCG00000001362	0.347382		G23721	0.588055		G10795	0.586342		ssc_circ_001737	0.981258		conserve-ssc-miR-24-3p	0.488933
ENSSSCG00000001372	0.247792		G23740	0.67077		G10797	0.675773		ssc_circ_001738	0.931617		conserve-ssc-miR-376c-3p	0.995988
ENSSSCG00000001376	0.218597		G2379	0.748598		G10799	0.530568		ssc_circ_001740	1		conserve-ssc-miR-30c-1-3p	1
ENSSSCG00000001379	0.138134		G23794	0.490933		G10800	0.597261		ssc_circ_001743	1		conserve-ssc-miR-6958-1-5p	0.638266
ENSSSCG00000001382	0.278527		G23810	0.501222		G10802	0.558248		ssc_circ_001744	1		conserve-ssc-miR-496-3p	0.94875
ENSSSCG00000001384	0.297189		G2383	0.563422		G10803	0.472612		ssc_circ_001764	0.804971		conserve-ssc-miR-1301-3p	0.976742
ENSSSCG00000001388	0.990227		G23836	0.622258		G10804	0.693676		ssc_circ_001765	0.960396		conserve-ssc-miR-9005-3p	0.862912
ENSSSCG00000001391	0.433787		G23849	0.60144		G10805	0.447103		ssc_circ_001766	0.963454		conserve-ssc-miR-34b-1-5p	0.801996
ENSSSCG00000001392	0.554353		G23872	0.336548		G10806	0.560677		ssc_circ_001767	0.945554		conserve-ssc-miR-34b-1-3p	0.968845
ENSSSCG00000001393	0.675952		G23901	0.754697		G10807	0.712286		ssc_circ_001770	0.970726		conserve-ssc-miR-301a-5p	0.30875
ENSSSCG00000001394	0.331157		G23931	0.732498		G10811	0.630258		ssc_circ_001771	0.821264		conserve-ssc-miR-301a-3p	0.511467
ENSSSCG00000001395	0.407754		G23960	0.520947		G10812	0.562236		ssc_circ_001772	0.985591		conserve-ssc-miR-1778-3p	0.867502
ENSSSCG00000001396	0.255813		G23973	0.518732		G10815	0.709421		ssc_circ_001774	1		conserve-ssc-miR-3925-5p	0.147435
ENSSSCG00000001398	0.215814		G24061	0.491946		G10817	0.846999		ssc_circ_001775	0.967713		conserve-ssc-miR-1758-3p	0.990233
ENSSSCG00000001400	0.149076		G24136	0.554729		G10818	0.635078		ssc_circ_001778	0.979948		conserve-ssc-miR-8992-1-5p	0.997847
ENSSSCG00000001401	0.374776		G24143	0.445142		G1082	0.635235		ssc_circ_001783	0.510913		conserve-ssc-miR-6774-3p	0.953889
ENSSSCG00000001402	0.165227		G24156	0.622181		G10822	0.491655		ssc_circ_001784	0.979829		conserve-ssc-miR-1763-5p	0.99245
ENSSSCG00000001403	0.817394		G24223	0.856897		G10828	0.447735		ssc_circ_001786	0.949373		conserve-ssc-miR-1264-3p	1
ENSSSCG00000001404	0.414987		G24268	0.62546		G10830	0.499085		ssc_circ_001787	1		conserve-ssc-miR-1184-1-5p	0.808266
ENSSSCG00000001407	0.764618		G24323	0.680977		G10834	0.617148		ssc_circ_001789	0.960141		conserve-ssc-miR-1184-1-3p	0.772046
ENSSSCG00000001409	0.186117		G24409	0.679738		G10835	0.467409		ssc_circ_001793	0.977971		conserve-ssc-miR-7679-1-3p	1
ENSSSCG00000001410	0.15396		G24447	0.737027		G10836	0.889		ssc_circ_001794	0.914616		conserve-ssc-miR-1467-5p	0.949362
ENSSSCG00000001411	0.508662		G24494	0.875158		G10837	0.558155		ssc_circ_001795	0.802011		conserve-ssc-miR-96-1-3p	0.66783
ENSSSCG00000001413	0.222656		G24498	0.793635		G10838	0.728462		ssc_circ_001799	1		conserve-ssc-miR-10183-5p	0.804008
ENSSSCG00000001414	0.213254		G2452	0.635412		G10839	0.814109		ssc_circ_001803	0.841574		conserve-ssc-miR-664-1-3p	0.993307
ENSSSCG00000001416	0.771463		G24690	0.325662		G1084	0.908777		ssc_circ_001804	1		ssc-miR-429-5p	0.77756
ENSSSCG00000001418	0.262937		G24710	0.560233		G10841	0.560152		ssc_circ_001806	0.921185		ssc-miR-424-5p	0.962583
ENSSSCG00000001419	0.533434		G24732	0.665688		G10844	0.842911		ssc_circ_001808	0.934846		ssc-miR-424-3p	0.953653
ENSSSCG00000001420	0.253094		G24817	0.245628		G10846	0.889969		ssc_circ_001809	0.634855		ssc-miR-425-5p	0.0384406
ENSSSCG00000001421	0.382753		G24833	0.386662		G10847	0.721139		ssc_circ_001810	0.846635		ssc-miR-425-3p	0.0934377
ENSSSCG00000001422	0.357343		G24842	0.547938		G1085	0.539015		ssc_circ_001818	1		conserve-ssc-miR-376a-3p	1
ENSSSCG00000001423	0.259027		G24843	0.702239		G10852	0.737398		ssc_circ_001819	1		ssc-miR-423-5p	0.110278
ENSSSCG00000001424	0.219774		G24872	0.430627		G10853	0.196739		ssc_circ_001820	0.981292		ssc-miR-423-3p	0.126804
ENSSSCG00000001425	0.207054		G24881	0.612061		G10857	0.729753		ssc_circ_001822	0.875193		conserve-ssc-miR-4689-5p	0.986821
ENSSSCG00000001426	0.229409		G24896	0.750885		G10858	0.192299		ssc_circ_001824	1		ssc-miR-885-5p	0.215431
ENSSSCG00000001427	0.376512		G24921	0.552966		G10859	0.589322		ssc_circ_001826	0.93186		ssc-miR-885-3p	0.277504
ENSSSCG00000001428	0.702666		G24922	0.847254		G1086	0.897078		ssc_circ_001827	0.980344		ssc-miR-378-5p	0.088515
ENSSSCG00000001430	0.254316		G24933	0.963317		G10865	0.928032		ssc_circ_001830	0.95827		ssc-miR-378-3p	0.0298514
ENSSSCG00000001431	0.461809		G24935	0.811048		G10867	0.863694		ssc_circ_001836	1		ssc-miR-370-3p	0.618781
ENSSSCG00000001433	0.154788		G24948	0.488281		G10868	0.453796		ssc_circ_001842	0.97982		ssc-miR-375-3p	0.619178
ENSSSCG00000001434	0.529067		G24972	0.621628		G10880	0.525159		ssc_circ_001843	1		conserve-ssc-miR-7357-1-5p	0.998212
ENSSSCG00000001435	0.380338		G24974	0.52646		G10883	0.516786		ssc_circ_001844	0.736824		conserve-ssc-miR-9961-3p	0.947676
ENSSSCG00000001436	0.148105		G25067	0.701251		G10886	0.563925		ssc_circ_001848	1		conserve-ssc-miR-6847-5p	0.995182
ENSSSCG00000001437	0.589438		G25107	0.717109		G10890	0.856689		ssc_circ_001850	0.882483		conserve-ssc-miR-3714-1-5p	0.992978
ENSSSCG00000001438	0.231626		G25113	0.57878		G10894	0.795119		ssc_circ_001851	0.834044		conserve-ssc-miR-3714-1-3p	0.971985
ENSSSCG00000001439	0.50268		G25115	0.709595		G10895	0.460893		ssc_circ_001856	1		conserve-ssc-miR-12266-3p	0.990593
ENSSSCG00000001440	0.23669		G25126	0.670148		G10896	0.51064		ssc_circ_001857	1		conserve-ssc-miR-6852-3p	0.958041
ENSSSCG00000001441	0.68764		G25147	0.682512		G10897	0.478155		ssc_circ_001865	0.618411		conserve-ssc-miR-1647-3p	0.982886
ENSSSCG00000001444	0.925411		G25152	0.440778		G109	0.687943		ssc_circ_001866	0.310667		conserve-ssc-miR-9078-3p	0.299804
ENSSSCG00000001447	0.456083		G25182	0.71491		G10901	0.514679		ssc_circ_001867	0.436398		conserve-ssc-miR-877-1-5p	0.915074
ENSSSCG00000001453	0.160132		G25184	0.585791		G10902	0.590658		ssc_circ_001868	0.940607		conserve-ssc-miR-26a-5p	0.0280842
ENSSSCG00000001455	0.129809		G25197	0.667671		G10903	0.53922		ssc_circ_001870	0.950052		conserve-ssc-miR-637-2-5p	0.811753
ENSSSCG00000001456	0.157536		G25207	0.537536		G10906	0.608373		ssc_circ_001871	0.944431		conserve-ssc-miR-1548-3p	1
ENSSSCG00000001457	0.106702		G25217	0.413597		G10908	0.587842		ssc_circ_001873	1		conserve-ssc-miR-1343-3-5p	1
ENSSSCG00000001458	0.250858		G25224	0.718419		G10912	0.612582		ssc_circ_001881	1		conserve-ssc-miR-6851-5p	0.359853
ENSSSCG00000001459	0.454462		G25226	0.468826		G10913	0.663253		ssc_circ_001886	1		conserve-ssc-miR-488-3p	0.702588
ENSSSCG00000001463	0.293694		G25228	0.445943		G10917	0.654828		ssc_circ_001887	0.967613		conserve-ssc-miR-6501-3p	0.977596
ENSSSCG00000001469	0.275597		G25232	0.538412		G10918	0.531986		ssc_circ_001889	1		conserve-ssc-miR-12015-5p	1
ENSSSCG00000001470	0.329567		G25243	0.585393		G10920	0.63482		ssc_circ_001891	1		conserve-ssc-miR-12015-1-3p	0.836519
ENSSSCG00000001471	0.149796		G25278	0.430838		G10922	0.483578		ssc_circ_001922	0.923799		conserve-ssc-miR-12370-3p	0.966436
ENSSSCG00000001472	0.315981		G25279	0.290689		G10928	0.697349		ssc_circ_001937	1		conserve-ssc-miR-541-5p	0.97052
ENSSSCG00000001473	0.749567		G25284	0.385328		G10929	0.496475		ssc_circ_001945	0.916962		conserve-ssc-miR-541-3p	1
ENSSSCG00000001474	0.206086		G25291	0.715851		G10930	0.394648		ssc_circ_001946	0.916131		conserve-ssc-miR-1363-3p	1
ENSSSCG00000001475	0.276214		G25298	0.558691		G10936	0.683165		ssc_circ_001949	0.966763		conserve-ssc-miR-448-2-5p	0.919526
ENSSSCG00000001476	0.205985		G25301	0.727521		G10939	0.377362		ssc_circ_001951	0.96442		conserve-ssc-miR-448-2-3p	0.954016
ENSSSCG00000001477	0.188673		G25312	0.377058		G10940	0.517116		ssc_circ_001956	1		conserve-ssc-miR-2489-5p	0.798697
ENSSSCG00000001478	0.40854		G25331	0.461299		G10941	0.476958		ssc_circ_001957	0.968663		ssc-miR-130b-5p	0.246156
ENSSSCG00000001479	0.475553		G25336	0.379164		G10942	0.666766		ssc_circ_001958	1		ssc-miR-130b-3p	0.135714
ENSSSCG00000001480	0.961685		G25344	0.843475		G10943	0.483761		ssc_circ_001959	0.949406		ssc-miR-130a-3p	0.958947
ENSSSCG00000001483	0.553729		G25345	0.809167		G10944	0.690544		ssc_circ_001967	0.973577		conserve-ssc-miR-4251-5p	0.756371
ENSSSCG00000001484	0.598749		G25391	0.417506		G10946	0.615476		ssc_circ_001972	0.914758		conserve-ssc-miR-891a-5p	0.798595
ENSSSCG00000001485	0.2		G25392	0.423973		G10947	0.851617		ssc_circ_001977	1		ssc-miR-2320-5p	0.226647
ENSSSCG00000001486	0.469593		G25429	0.523468		G10948	0.584335		ssc_circ_001978	1		ssc-miR-2320-3p	0.12888
ENSSSCG00000001487	0.120624		G25458	0.302928		G10950	0.711575		ssc_circ_001979	0.570503		conserve-ssc-miR-20b-3p	0.934828
ENSSSCG00000001488	0.256573		G25477	0.447051		G10956	0.646779		ssc_circ_001980	0.662182		conserve-ssc-miR-1238-3p	0.984866
ENSSSCG00000001490	0.677042		G25491	0.561776		G10962	0.461518		ssc_circ_001981	0.896418		conserve-ssc-miR-3106-1-5p	0.962788
ENSSSCG00000001493	0.321578		G25531	0.372582		G10965	0.907791		ssc_circ_001985	1		conserve-ssc-miR-3106-1-3p	0.789425
ENSSSCG00000001497	0.23099		G25548	0.447981		G10970	0.702626		ssc_circ_001987	1		ssc-miR-1307-5p	0.103215
ENSSSCG00000001498	0.486018		G25600	0.490316		G10971	0.710439		ssc_circ_001988	0.96979		ssc-miR-1307-3p	0.153618
ENSSSCG00000001499	0.138954		G25630	0.477505		G10972	0.896127		ssc_circ_002036	0.986684		ssc-miR-1306-5p	0.345371
ENSSSCG00000001500	0.29635		G25639	0.588478		G10975	0.849637		ssc_circ_002037	0.964277		ssc-miR-1306-3p	0.370033
ENSSSCG00000001501	0.171452		G25641	0.390666		G10976	0.55561		ssc_circ_002038	0.850357		conserve-ssc-miR-2430-3p	0.975765
ENSSSCG00000001502	0.0814378		G25648	0.434995		G10978	0.393015		ssc_circ_002041	0.968883		conserve-ssc-miR-2328-3p	0.968486
ENSSSCG00000001503	0.357204		G25676	0.503316		G10980	0.278979		ssc_circ_002042	0.898473		conserve-ssc-miR-6943-5p	0.862021
ENSSSCG00000001504	0.246416		G25693	0.582319		G10981	0.452248		ssc_circ_002044	0.796322		conserve-ssc-miR-3192-1-3p	0.976031
ENSSSCG00000001505	0.157105		G25710	0.623445		G10982	0.321364		ssc_circ_002046	0.910831		conserve-ssc-miR-130a-3p	0.10228
ENSSSCG00000001506	0.215234		G25716	0.621569		G10983	0.433184		ssc_circ_002050	1		ssc-miR-411-5p	0.236313
ENSSSCG00000001507	0.25106		G25746	0.583742		G10984	0.391761		ssc_circ_002051	1		ssc-miR-411-3p	0.445253
ENSSSCG00000001509	0.192003		G25750	0.522222		G10985	0.286777		ssc_circ_002052	1		conserve-ssc-miR-2364-5p	0.787853
ENSSSCG00000001510	0.501788		G25795	0.717223		G10987	0.480628		ssc_circ_002059	1		conserve-ssc-miR-2364-3p	0.998004
ENSSSCG00000001511	0.220315		G25825	0.514576		G10988	0.509859		ssc_circ_002064	0.935611		conserve-ssc-miR-331-3p	0.740613
ENSSSCG00000001512	0.117835		G25936	0.469016		G10989	0.72252		ssc_circ_002072	0.981416		ssc-miR-421-5p	0.439719
ENSSSCG00000001513	0.449266		G26036	0.695124		G10991	0.730369		ssc_circ_002074	0.611965		ssc-miR-421-3p	0.174319
ENSSSCG00000001516	0.179133		G26074	0.475727		G10995	0.745832		ssc_circ_002075	0.987303		conserve-ssc-miR-7646-5p	0.902084
ENSSSCG00000001517	0.285024		G26085	0.60635		G10996	0.823324		ssc_circ_002076	0.978654		conserve-ssc-miR-7646-3p	0.914564
ENSSSCG00000001518	0.274673		G26095	0.795468		G10997	0.806636		ssc_circ_002078	1		ssc-miR-34a-5p	0.339789
ENSSSCG00000001520	0.181156		G26096	0.748467		G11	0.680387		ssc_circ_002080	0.973242		ssc-miR-34a-3p	0.586195
ENSSSCG00000001521	0.537491		G26105	0.435777		G110	0.530116		ssc_circ_002083	0.986259		ssc-miR-34c-5p	0.648108
ENSSSCG00000001523	0.501797		G26110	0.812406		G11001	0.722155		ssc_circ_002085	0.979741		ssc-miR-34c-3p	0.878029
ENSSSCG00000001527	0.121213		G26117	0.46248		G11002	0.2553		ssc_circ_002090	1		conserve-ssc-miR-1615-1-5p	1
ENSSSCG00000001531	0.143071		G26204	0.544038		G11003	0.83965		ssc_circ_002091	1		ssc-miR-345-5p	0.224012
ENSSSCG00000001532	0.217737		G2622	0.752902		G11005	0.67917		ssc_circ_002094	0.782709		ssc-miR-345-3p	0.11106
ENSSSCG00000001533	0.154013		G26230	0.463498		G11006	0.373068		ssc_circ_002096	0.969378		ssc-miR-340-5p	0.0629252
ENSSSCG00000001534	0.323131		G26251	0.708339		G11010	0.933179		ssc_circ_002097	1		ssc-miR-340-3p	0.113964
ENSSSCG00000001535	0.378958		G26257	0.417238		G11012	0.733184		ssc_circ_002099	0.697435		ssc-miR-342-5p	0.228031
ENSSSCG00000001536	0.601133		G26267	0.59174		G11015	0.761645		ssc_circ_002100	1		ssc-miR-342-3p	0.0933937
ENSSSCG00000001537	0.220008		G26268	0.918334		G11019	0.596718		ssc_circ_002101	1		conserve-ssc-miR-1266-5p	0.937705
ENSSSCG00000001538	0.388881		G26317	0.442821		G11026	0.548833		ssc_circ_002103	1		conserve-ssc-miR-760-1-5p	0.959187
ENSSSCG00000001539	0.291587		G26324	0.606103		G11027	0.655954		ssc_circ_002106	1		conserve-ssc-miR-760-1-3p	0.957753
ENSSSCG00000001543	0.0938581		G26326	0.843463		G11033	0.586591		ssc_circ_002107	0.950837		conserve-ssc-miR-7345-5p	0.995947
ENSSSCG00000001544	0.279854		G26331	0.600598		G11034	0.660623		ssc_circ_002108	0.752826		conserve-ssc-miR-4284-5p	0.978519
ENSSSCG00000001546	0.286951		G26339	0.685033		G11043	0.455164		ssc_circ_002111	0.77498		conserve-ssc-miR-132b-3p	0.982891
ENSSSCG00000001549	0.170484		G2635	0.411287		G11046	0.778409		ssc_circ_002113	0.860225		conserve-ssc-miR-2898-5p	0.945538
ENSSSCG00000001550	0.254602		G26377	0.611344		G11055	0.320017		ssc_circ_002114	0.941578		conserve-ssc-miR-2898-3p	0.959099
ENSSSCG00000001551	0.864246		G26387	0.517326		G11056	0.604691		ssc_circ_002115	0.584722		ssc-miR-183-5p	0.566143
ENSSSCG00000001552	0.831615		G26411	0.467843		G11063	0.522677		ssc_circ_002118	0.980004		ssc-miR-183-3p	0.833826
ENSSSCG00000001553	0.538468		G26412	0.46957		G11064	0.493731		ssc_circ_002119	0.672644		ssc-miR-182-5p	0.342801
ENSSSCG00000001554	0.206678		G26435	0.492078		G11068	0.744847		ssc_circ_002120	0.912914		ssc-miR-182-3p	0.907144
ENSSSCG00000001555	0.667954		G26449	0.468363		G11069	0.464385		ssc_circ_002121	0.919624		ssc-miR-187-5p	0.82905
ENSSSCG00000001556	0.18024		G26457	0.445834		G1107	0.730798		ssc_circ_002124	0.91427		ssc-miR-187-3p	0.738356
ENSSSCG00000001559	0.851875		G26458	0.68144		G11073	0.723144		ssc_circ_002125	0.978853		ssc-miR-186-5p	0.125603
ENSSSCG00000001560	0.743586		G2647	0.710603		G11074	0.635097		ssc_circ_002127	0.713079		ssc-miR-185-5p	0.407581
ENSSSCG00000001561	0.581087		G2650	0.476478		G11077	0.741826		ssc_circ_002128	0.935934		ssc-miR-185-3p	0.324776
ENSSSCG00000001562	0.25473		G26509	0.32876		G11078	0.503749		ssc_circ_002131	0.943542		ssc-miR-184-3p	0.261777
ENSSSCG00000001563	0.214319		G26556	0.781771		G11080	0.637768		ssc_circ_002133	0.982058		conserve-ssc-miR-1590-3p	0.997833
ENSSSCG00000001564	0.153615		G26562	0.654052		G11081	0.520254		ssc_circ_002134	0.71537		conserve-ssc-miR-1910-5p	0.878923
ENSSSCG00000001565	0.314164		G26575	0.420157		G11083	0.664076		ssc_circ_002136	0.861071		conserve-ssc-miR-1910-3p	1
ENSSSCG00000001566	0.641124		G26585	0.405734		G11085	0.523967		ssc_circ_002140	0.919388		conserve-ssc-miR-204-1-5p	0.750589
ENSSSCG00000001567	0.72447		G26595	0.731236		G11093	0.822087		ssc_circ_002153	1		conserve-ssc-miR-4489-3p	0.985605
ENSSSCG00000001570	0.263877		G26596	0.633181		G11094	0.847021		ssc_circ_002158	0.980655		ssc-let-7a-5p	0.050582
ENSSSCG00000001571	0.130757		G26691	0.713619		G11096	0.564663		ssc_circ_002160	0.985196		ssc-let-7a-3p	0.687151
ENSSSCG00000001572	0.314883		G26711	0.426217		G11099	0.617015		ssc_circ_002161	1		ssc-miR-18b-5p	0.581411
ENSSSCG00000001573	0.233293		G26717	0.433184		G11100	0.364262		ssc_circ_002163	0.959654		ssc-miR-18b-3p	0.651091
ENSSSCG00000001574	0.916684		G2672	0.824226		G11101	0.677554		ssc_circ_002166	0.991498		ssc-miR-18a-5p	0.294846
ENSSSCG00000001576	0.903651		G2678	0.699077		G11103	0.864232		ssc_circ_002167	0.742725		ssc-miR-18a-3p	0.38138
ENSSSCG00000001577	0.337277		G26798	0.458357		G11106	0.84816		ssc_circ_002168	0.673653		ssc-let-7e-5p	0.0519854
ENSSSCG00000001578	0.2299		G26810	0.581016		G11108	0.467155		ssc_circ_002169	0.834132		ssc-let-7e-3p	0.25832
ENSSSCG00000001582	0.534732		G26817	0.416561		G11110	0.56604		ssc_circ_002171	0.761849		ssc-let-7g-5p	0.0345601
ENSSSCG00000001589	0.480073		G26819	0.521983		G11112	0.802001		ssc_circ_002172	0.958014		ssc-let-7g-3p	0.232274
ENSSSCG00000001592	0.892107		G26823	0.490143		G11114	0.80616		ssc_circ_002176	0.985189		ssc-let-7f-5p	0.0510538
ENSSSCG00000001594	0.79968		G26830	0.463207		G11115	0.614657		ssc_circ_002177	0.933619		ssc-let-7f-3p	0.156642
ENSSSCG00000001595	0.258813		G26895	0.379822		G11117	0.732896		ssc_circ_002178	1		ssc-let-7i-5p	0.072776
ENSSSCG00000001596	0.184865		G26898	0.592039		G11118	0.722539		ssc_circ_002180	0.311559		ssc-let-7i-3p	0.223362
ENSSSCG00000001597	0.571107		G26926	0.492201		G11119	0.84875		ssc_circ_002181	0.668796		conserve-ssc-miR-324-1-3p	0.983879
ENSSSCG00000001611	0.282626		G26961	0.881726		G11123	0.55101		ssc_circ_002182	0.549912		ssc-miR-9788-5p	0.974434
ENSSSCG00000001612	0.445317		G26981	0.517029		G11124	0.50559		ssc_circ_002183	1		ssc-miR-9788-3p	0.924212
ENSSSCG00000001613	0.650524		G27002	0.572904		G11125	0.543554		ssc_circ_002186	0.588788		conserve-ssc-miR-7431-5p	1
ENSSSCG00000001616	0.617347		G27038	0.481235		G11126	0.556577		ssc_circ_002191	1		conserve-ssc-miR-3956-1-3p	0.985394
ENSSSCG00000001618	0.863357		G27053	0.663451		G11127	0.527824		ssc_circ_002193	1		conserve-ssc-miR-1228-1-5p	1
ENSSSCG00000001619	0.522058		G27127	0.399267		G11128	0.474651		ssc_circ_002194	0.973626		conserve-ssc-miR-666-2-5p	0.879175
ENSSSCG00000001620	0.528355		G27142	0.469618		G11129	0.46908		ssc_circ_002197	1		ssc-miR-133b-5p	0.255195
ENSSSCG00000001621	0.143267		G27164	0.553198		G1113	0.879706		ssc_circ_002199	0.951858		ssc-miR-133b-3p	0.0237119
ENSSSCG00000001624	0.384858		G27205	0.750652		G11130	0.504192		ssc_circ_002203	0.945618		ssc-miR-133a-5p	0.376601
ENSSSCG00000001625	0.797418		G27333	0.596263		G11131	0.774469		ssc_circ_002205	0.948576		ssc-miR-133a-3p	0.0207778
ENSSSCG00000001629	0.374896		G27378	0.529634		G11132	0.469155		ssc_circ_002207	0.980276		ssc-miR-6782-5p	0.722651
ENSSSCG00000001636	0.80355		G27390	0.547905		G11133	0.522697		ssc_circ_002208	0.874969		conserve-ssc-miR-339-3p	0.962477
ENSSSCG00000001637	0.652242		G27397	0.517875		G11134	0.402327		ssc_circ_002213	0.705967		ssc-miR-7142-3p	0.100062
ENSSSCG00000001638	0.193937		G27457	0.449431		G11135	0.494725		ssc_circ_002214	0.984699		ssc-miR-7144-5p	0.494557
ENSSSCG00000001639	0.405122		G27550	0.815547		G11136	0.901666		ssc_circ_002215	1		ssc-miR-574-5p	0.379316
ENSSSCG00000001641	0.157264		G27620	0.579426		G11137	0.59135		ssc_circ_002216	0.812259		ssc-miR-574-3p	0.127045
ENSSSCG00000001646	0.285572		G27651	0.510888		G11139	0.499126		ssc_circ_002217	0.879361		conserve-ssc-miR-1404-5p	0.850364
ENSSSCG00000001650	0.914002		G27659	0.558747		G1114	0.825323		ssc_circ_002220	0.985566		conserve-ssc-miR-1404-3p	0.893297
ENSSSCG00000001651	0.261493		G27670	0.342194		G11140	0.656658		ssc_circ_002222	0.982361		conserve-ssc-miR-222-1-5p	1
ENSSSCG00000001653	0.277512		G2768	0.695759		G11141	0.512529		ssc_circ_002225	0.686642		ssc-miR-193a-5p	0.552408
ENSSSCG00000001654	0.198266		G27699	0.612456		G11143	0.370709		ssc_circ_002227	0.827448		ssc-miR-193a-3p	0.230732
ENSSSCG00000001655	0.201512		G27711	0.701679		G11145	0.498719		ssc_circ_002229	0.944996		conserve-ssc-miR-4520-2-5p	1
ENSSSCG00000001656	0.224945		G2773	0.556243		G11147	0.450359		ssc_circ_002230	0.882345		ssc-miR-19a-3p	0.953439
ENSSSCG00000001657	0.364672		G27795	0.509558		G11148	0.441376		ssc_circ_002234	0.954951		ssc-miR-19b-3p	0.821332
ENSSSCG00000001658	0.194104		G27843	0.410602		G1115	0.874575		ssc_circ_002236	0.863329		ssc-miR-758-3p	0.4135
ENSSSCG00000001659	0.259928		G27867	0.648782		G11151	0.589736		ssc_circ_002239	0.980004		conserve-ssc-miR-644a-5p	1
ENSSSCG00000001660	0.600727		G27870	0.55685		G11155	0.4598		ssc_circ_002240	0.958672		conserve-ssc-miR-6877-1-3p	0.944816
ENSSSCG00000001661	0.153201		G27874	0.467274		G11157	0.894594		ssc_circ_002246	1		conserve-ssc-miR-370-2-3p	0.971547
ENSSSCG00000001664	0.580876		G27891	0.639839		G11158	0.784145		ssc_circ_002247	0.824187		conserve-ssc-miR-200b-3p	0.661341
ENSSSCG00000001667	0.26915		G27900	0.623745		G11161	0.894955		ssc_circ_002248	0.921071		conserve-ssc-miR-562-2-5p	0.829489
ENSSSCG00000001672	0.364023		G27902	0.544055		G11162	0.399402		ssc_circ_002249	0.857006		conserve-ssc-miR-3956-2-3p	0.959321
ENSSSCG00000001676	0.65949		G27937	0.561261		G11164	0.89221		ssc_circ_002250	0.982842		ssc-miR-99a-5p	0.164561
ENSSSCG00000001679	0.222752		G27942	0.655097		G11165	0.672549		ssc_circ_002251	1		ssc-miR-99a-3p	0.165414
ENSSSCG00000001680	0.281358		G27946	0.489584		G11166	0.572313		ssc_circ_002253	0.957231		ssc-miR-191-5p	0.410773
ENSSSCG00000001682	0.892335		G27990	0.650846		G11167	0.867416		ssc_circ_002254	0.921848		ssc-miR-191-3p	0.124143
ENSSSCG00000001683	0.187464		G28021	0.470199		G1117	0.573323		ssc_circ_002264	0.715513		ssc-miR-195-5p	0.122527
ENSSSCG00000001688	0.23991		G28026	0.4373		G11171	0.444771		ssc_circ_002268	1		ssc-miR-195-3p	0.395878
ENSSSCG00000001689	0.184798		G28036	0.731749		G11173	0.371964		ssc_circ_002269	0.980814		conserve-ssc-miR-6990-3-5p	0.857067
ENSSSCG00000001691	0.419347		G28092	0.527243		G11178	0.569501		ssc_circ_002278	0.983687		conserve-ssc-miR-6990-3-3p	0.965982
ENSSSCG00000001692	0.199992		G28097	0.960927		G11179	0.478926		ssc_circ_002279	0.929788		conserve-ssc-miR-654-5p	0.973486
ENSSSCG00000001695	0.156622		G28107	0.640669		G1118	0.899986		ssc_circ_002280	0.978381		conserve-ssc-miR-8993-1-5p	0.966068
ENSSSCG00000001696	0.110656		G28132	0.760747		G11181	0.880142		ssc_circ_002282	0.646458		conserve-ssc-miR-3955-5p	0.555525
ENSSSCG00000001697	0.31136		G28187	0.640991		G11183	0.565156		ssc_circ_002284	0.878085		conserve-ssc-miR-3955-3p	0.996804
ENSSSCG00000001698	0.417561		G28193	0.346244		G11185	0.617041		ssc_circ_002286	0.980519		conserve-ssc-miR-4286-1-5p	0.904672
ENSSSCG00000001700	0.221738		G28194	0.77116		G11196	0.690398		ssc_circ_002288	0.917563		conserve-ssc-miR-4286-1-3p	0.973134
ENSSSCG00000001701	0.115087		G28218	0.760389		G11198	0.410369		ssc_circ_002289	0.989094		conserve-ssc-miR-4671-5p	0.981944
ENSSSCG00000001702	0.155456		G28220	0.641324		G11199	0.510871		ssc_circ_002290	0.671309		conserve-ssc-miR-4643-5p	0.33079
ENSSSCG00000001703	0.327978		G28221	0.513694		G1120	0.822469		ssc_circ_002291	0.410295		conserve-ssc-miR-1253-5p	0.847509
ENSSSCG00000001705	0.82639		G28225	0.392402		G11200	0.605861		ssc_circ_002292	1		conserve-ssc-miR-1253-3p	0.994505
ENSSSCG00000001706	0.308223		G28239	0.935277		G11201	0.504336		ssc_circ_002293	1		conserve-ssc-miR-574-3p	0.93403
ENSSSCG00000001708	0.248491		G28243	0.932447		G11202	0.752238		ssc_circ_002297	0.972329		ssc-miR-10388-5p	0.304601
ENSSSCG00000001709	0.325919		G28245	0.596003		G11203	0.54966		ssc_circ_002303	1		ssc-miR-10388-3p	0.394301
ENSSSCG00000001710	0.361696		G28251	0.878294		G11204	0.562959		ssc_circ_002306	0.939805		ssc-miR-10384-5p	0.542394
ENSSSCG00000001715	0.653737		G28259	0.958673		G11205	0.52098		ssc_circ_002308	0.964352		ssc-miR-10384-3p	0.845048
ENSSSCG00000001716	0.440551		G28263	0.596154		G11207	0.692512		ssc_circ_002313	1		ssc-miR-10382-3p	0.594229
ENSSSCG00000001718	0.450498		G28281	0.537071		G11209	0.617729		ssc_circ_002316	1		ssc-miR-10383-5p	0.334497
ENSSSCG00000001720	0.341523		G28294	0.580933		G1121	0.60332		ssc_circ_002320	1		ssc-miR-10383-3p	0.262697
ENSSSCG00000001723	0.23901		G2830	0.473625		G11210	0.483356		ssc_circ_002321	0.95997		conserve-ssc-miR-7445-5p	0.815011
ENSSSCG00000001724	0.528664		G28312	0.577875		G11212	0.480306		ssc_circ_002322	1		conserve-ssc-miR-9341-1-5p	1
ENSSSCG00000001725	0.209287		G2835	0.527014		G11213	0.563901		ssc_circ_002323	0.864619		conserve-ssc-miR-6085-1-5p	1
ENSSSCG00000001726	0.887036		G28352	0.710122		G11214	0.738613		ssc_circ_002324	0.867039		conserve-ssc-miR-12083-1-5p	0.993011
ENSSSCG00000001727	0.252536		G28388	0.438143		G11215	0.819231		ssc_circ_002326	0.969478		conserve-ssc-miR-7154-5p	0.989696
ENSSSCG00000001729	0.760392		G2839	0.710485		G11221	0.593508		ssc_circ_002327	0.929943		conserve-ssc-miR-7154-3p	0.986283
ENSSSCG00000001731	0.361714		G28395	0.491876		G1123	0.668952		ssc_circ_002328	0.874689		conserve-ssc-miR-12273-3p	0.977686
ENSSSCG00000001732	0.182945		G28412	0.848782		G11237	0.450368		ssc_circ_002331	0.931459		conserve-ssc-miR-4536-3p	1
ENSSSCG00000001735	0.517375		G28415	0.498923		G11241	0.656923		ssc_circ_002332	0.986597		conserve-ssc-miR-6895-3p	0.61745
ENSSSCG00000001739	0.871295		G28418	0.563009		G1125	0.620232		ssc_circ_002333	0.931604		conserve-ssc-miR-7397-5p	0.761719
ENSSSCG00000001741	0.909826		G28550	0.547734		G11254	0.478611		ssc_circ_002337	0.984989		conserve-ssc-miR-7397-3p	0.638581
ENSSSCG00000001743	0.833117		G28562	0.567879		G11255	0.342303		ssc_circ_002342	0.930028		conserve-ssc-miR-1767-1-5p	0.99339
ENSSSCG00000001744	0.880489		G2857	0.445052		G11258	0.457424		ssc_circ_002343	0.958059		conserve-ssc-miR-28-1-3p	0.990398
ENSSSCG00000001746	0.596408		G28623	0.654534		G1126	0.821304		ssc_circ_002344	0.962554		conserve-ssc-miR-562-3-5p	0.413605
ENSSSCG00000001750	0.480023		G28650	0.382818		G11262	0.458262		ssc_circ_002345	0.973044		conserve-ssc-miR-562-3-3p	0.430495
ENSSSCG00000001751	0.62893		G28703	0.353041		G11267	0.511109		ssc_circ_002347	1		conserve-ssc-miR-7270-5p	1
ENSSSCG00000001752	0.459509		G28705	0.563697		G11268	0.478074		ssc_circ_002352	1		conserve-ssc-miR-7270-3p	0.992556
ENSSSCG00000001755	0.516327		G28714	0.517412		G11270	0.591381		ssc_circ_002356	0.961426		conserve-ssc-miR-219c-5p	0.865866
ENSSSCG00000001756	0.225418		G28721	0.346932		G11273	0.424209		ssc_circ_002357	1		conserve-ssc-miR-219c-3p	0.765657
ENSSSCG00000001757	0.229877		G28773	0.503951		G11279	0.929767		ssc_circ_002359	0.933429		conserve-ssc-miR-2899-3p	0.788492
ENSSSCG00000001760	0.456712		G28805	0.536641		G1128	0.495595		ssc_circ_002362	0.96518		ssc-miR-505-5p	0.430869
ENSSSCG00000001762	0.23662		G28872	0.474026		G11284	0.702919		ssc_circ_002365	1		ssc-miR-505-3p	0.11762
ENSSSCG00000001765	0.618032		G28899	0.56411		G11285	0.317418		ssc_circ_002369	0.833347		ssc-miR-504-5p	0.175546
ENSSSCG00000001769	0.136702		G28934	0.647494		G11295	0.666704		ssc_circ_002370	0.922707		ssc-miR-504-3p	0.963585
ENSSSCG00000001770	0.267012		G28949	0.945726		G1130	0.686994		ssc_circ_002372	1		ssc-miR-503-5p	0.493032
ENSSSCG00000001771	0.629245		G29000	0.527568		G11303	0.667888		ssc_circ_002376	0.879124		ssc-miR-500-5p	0.250611
ENSSSCG00000001773	0.26596		G29026	0.558341		G11306	0.577026		ssc_circ_002377	1		ssc-miR-500-3p	0.167896
ENSSSCG00000001775	0.593518		G2905	0.42391		G11309	0.602352		ssc_circ_002380	1		ssc-miR-326-3p	0.528304
ENSSSCG00000001776	0.714933		G29078	0.483684		G11314	0.43263		ssc_circ_002381	0.925177		ssc-miR-324-5p	0.209763
ENSSSCG00000001779	0.141659		G29081	0.713717		G11315	0.499894		ssc_circ_002384	1		ssc-miR-324-3p	0.270334
ENSSSCG00000001780	0.383854		G29104	0.635226		G11316	0.465625		ssc_circ_002391	1		ssc-miR-323-3p	0.309844
ENSSSCG00000001782	0.510864		G29127	0.613662		G11317	0.562486		ssc_circ_002392	0.98418		ssc-miR-320-3p	0.721164
ENSSSCG00000001786	0.453823		G29142	0.531436		G11319	0.738682		ssc_circ_002395	0.946273		ssc-miR-328-3p	0.194883
ENSSSCG00000001787	0.455194		G29206	0.442016		G1132	0.591319		ssc_circ_002396	1		ssc-miR-16-5p	0.0509003
ENSSSCG00000001788	0.437829		G29207	0.757773		G11320	0.663125		ssc_circ_002399	1		ssc-miR-16-3p	0.442957
ENSSSCG00000001789	0.631787		G29230	0.471327		G11329	0.676137		ssc_circ_002400	0.982846		ssc-miR-17-5p	0.0695317
ENSSSCG00000001790	0.890995		G29285	0.49743		G11332	0.773413		ssc_circ_002404	0.965953		ssc-miR-17-3p	0.17702
ENSSSCG00000001792	0.243048		G29343	0.572084		G11334	0.865632		ssc_circ_002406	1		conserve-ssc-miR-3090-1-5p	1
ENSSSCG00000001793	0.370886		G29351	0.531582		G11337	0.62184		ssc_circ_002407	0.720897		ssc-miR-212-5p	0.655519
ENSSSCG00000001795	0.418495		G2939	0.796204		G11339	0.831399		ssc_circ_002408	0.939707		ssc-miR-212-3p	0.475242
ENSSSCG00000001800	0.196894		G29454	0.674151		G1134	0.431476		ssc_circ_002409	1		ssc-miR-210-5p	0.500803
ENSSSCG00000001801	0.129525		G29483	0.626796		G11340	0.617352		ssc_circ_002411	1		ssc-miR-210-3p	0.23056
ENSSSCG00000001804	0.174452		G29489	0.848345		G11342	0.567086		ssc_circ_002414	1		conserve-ssc-miR-2411-5p	1
ENSSSCG00000001805	0.215943		G29502	0.591858		G11343	0.741764		ssc_circ_002416	0.796718		ssc-miR-215-5p	0.460355
ENSSSCG00000001806	0.169251		G29564	0.721042		G11345	0.749008		ssc_circ_002417	0.992056		ssc-miR-215-3p	0.822974
ENSSSCG00000001807	0.516013		G29645	0.76905		G11347	0.327868		ssc_circ_002418	0.874856		ssc-miR-214-5p	0.160118
ENSSSCG00000001808	0.54991		G29713	0.555715		G11348	0.691576		ssc_circ_002421	0.654362		ssc-miR-214-3p	0.150081
ENSSSCG00000001810	0.325699		G29746	0.57623		G11352	0.748231		ssc_circ_002422	0.923125		ssc-miR-218-5p	0.462337
ENSSSCG00000001814	0.223698		G29747	0.706266		G11353	0.725024		ssc_circ_002423	0.401858		ssc-miR-218-3p	0.777889
ENSSSCG00000001816	0.51425		G29780	0.612265		G11356	0.488543		ssc_circ_002424	0.653026		conserve-ssc-miR-12313-1-3p	0.92868
ENSSSCG00000001817	0.224266		G29790	0.840556		G11357	0.486708		ssc_circ_002425	0.488145		conserve-ssc-miR-3099-5p	0.120447
ENSSSCG00000001818	0.31524		G29812	0.477326		G1136	0.440377		ssc_circ_002426	0.980848		conserve-ssc-miR-8996-3p	0.963379
ENSSSCG00000001819	0.187602		G29816	0.304121		G11362	0.353408		ssc_circ_002428	1		conserve-ssc-let-7l-1-3p	1
ENSSSCG00000001820	0.233636		G29864	0.73913		G1137	0.645845		ssc_circ_002429	0.942306		conserve-ssc-miR-765-1-3p	0.973237
ENSSSCG00000001821	0.237819		G29866	0.616531		G11370	0.629548		ssc_circ_002431	0.971006		conserve-ssc-miR-10185-3p	0.0923601
ENSSSCG00000001822	0.367543		G29880	0.605657		G11371	0.854663		ssc_circ_002433	0.968933		conserve-ssc-miR-141-1-5p	0.790906
ENSSSCG00000001823	0.40922		G29890	0.861819		G11372	0.847484		ssc_circ_002434	1		conserve-ssc-miR-141-1-3p	0.3603
ENSSSCG00000001824	0.164709		G29907	0.989252		G1138	0.75122		ssc_circ_002435	0.698224		conserve-ssc-miR-551a-3p	0.247959
ENSSSCG00000001825	0.150198		G29910	0.958156		G11381	0.415551		ssc_circ_002436	0.963201		conserve-ssc-miR-4712-5p	0.862441
ENSSSCG00000001826	0.871153		G29921	0.977436		G11385	0.437364		ssc_circ_002439	1		ssc-miR-9-5p	0.34277
ENSSSCG00000001830	0.913032		G29947	0.711852		G11386	0.509744		ssc_circ_002440	1		ssc-miR-9-3p	0.580303
ENSSSCG00000001832	0.831008		G29964	0.552516		G11387	0.60876		ssc_circ_002441	0.870655		ssc-miR-1-5p	0.462657
ENSSSCG00000001834	0.170661		G29990	0.47014		G11390	0.678411		ssc_circ_002442	1		ssc-miR-1-3p	0.140913
ENSSSCG00000001835	0.331038		G30032	0.649322		G11392	0.792657		ssc_circ_002443	0.904747		conserve-ssc-let-7a-3p	1
ENSSSCG00000001836	0.727001		G30071	0.331075		G11393	0.728356		ssc_circ_002447	0.882703		conserve-ssc-miR-1542-5p	0.880642
ENSSSCG00000001837	0.389713		G30084	0.587032		G11396	0.541523		ssc_circ_002449	0.982049		conserve-ssc-miR-143-3p	0.712005
ENSSSCG00000001838	0.146704		G30086	0.71821		G11398	0.543927		ssc_circ_002450	0.886033		conserve-ssc-miR-299a-3p	0.939582
ENSSSCG00000001840	0.246711		G30099	0.479369		G114	0.674598		ssc_circ_002455	1		conserve-ssc-miR-7665-5p	0.790068
ENSSSCG00000001841	0.705775		G301	0.671065		G1140	0.509902		ssc_circ_002457	0.976487		conserve-ssc-miR-7665-3p	0.600222
ENSSSCG00000001844	0.376119		G30110	0.339025		G11400	0.603795		ssc_circ_002458	0.985845		ssc-miR-4338-3p	0.439667
ENSSSCG00000001846	0.608987		G30132	0.525444		G11401	0.543305		ssc_circ_002459	1		ssc-miR-4331-5p	0.393826
ENSSSCG00000001847	0.53692		G30162	0.374568		G11402	0.671855		ssc_circ_002463	0.8819		ssc-miR-4331-3p	0.497439
ENSSSCG00000001848	0.496608		G30194	0.610292		G11403	0.626449		ssc_circ_002467	0.901946		ssc-miR-4334-5p	0.0488027
ENSSSCG00000001849	0.496922		G30210	0.518786		G11404	0.30855		ssc_circ_002468	0.888986		ssc-miR-4334-3p	0.309901
ENSSSCG00000001850	0.200386		G30242	0.774271		G11407	0.704295		ssc_circ_002475	1		ssc-miR-4337-5p	0.838022
ENSSSCG00000001852	0.20905		G30247	0.563318		G1141	0.750996		ssc_circ_002476	1		ssc-miR-4337-3p	0.70141
ENSSSCG00000001858	0.147089		G30256	0.533884		G11410	0.458515		ssc_circ_002478	0.60844		conserve-ssc-miR-580-5p	0.784462
ENSSSCG00000001862	0.139851		G30270	0.463887		G11415	0.899714		ssc_circ_002480	0.950622		conserve-ssc-miR-580-3p	0.827166
ENSSSCG00000001863	0.291506		G30293	0.836619		G11417	0.885645		ssc_circ_002481	0.928214		conserve-ssc-miR-3956-3-5p	0.930925
ENSSSCG00000001865	0.261045		G30352	0.80258		G11419	0.709436		ssc_circ_002488	0.984798		conserve-ssc-miR-3956-3-3p	0.977407
ENSSSCG00000001866	0.229466		G30353	0.444018		G1142	0.719215		ssc_circ_002489	1		conserve-ssc-miR-1329-5p	0.881771
ENSSSCG00000001867	0.414237		G30355	0.623051		G11427	0.531385		ssc_circ_002490	0.548318		conserve-ssc-miR-1329-3p	0.858326
ENSSSCG00000001868	0.119007		G30389	0.245838		G1143	0.78544		ssc_circ_002491	0.943284		conserve-ssc-miR-509-1-5p	0.717425
ENSSSCG00000001869	0.258207		G30416	0.90542		G11431	0.442352		ssc_circ_002503	1		conserve-ssc-miR-509-1-3p	0.830505
ENSSSCG00000001871	0.265513		G30422	0.669086		G11433	0.565806		ssc_circ_002508	0.983125		conserve-ssc-miR-7439-5p	0.900826
ENSSSCG00000001872	0.307255		G30452	0.844781		G11437	0.782708		ssc_circ_002512	0.982661		conserve-ssc-miR-7439-3p	0.584282
ENSSSCG00000001873	0.422407		G30463	0.660708		G11438	0.696418		ssc_circ_002514	0.979794		conserve-ssc-miR-6859-3p	0.78871
ENSSSCG00000001875	0.279711		G30493	0.413292		G11441	0.844362		ssc_circ_002516	0.987225		conserve-ssc-miR-8852-3p	0.523915
ENSSSCG00000001877	0.183683		G30570	0.344427		G11444	0.711602		ssc_circ_002529	0.946945		ssc-miR-200b-5p	0.829007
ENSSSCG00000001878	0.26536		G3063	0.829136		G11445	0.595494		ssc_circ_002530	0.95217		ssc-miR-200b-3p	0.652742
ENSSSCG00000001879	0.799873		G30646	0.501218		G11448	0.910617		ssc_circ_002532	0.790131		conserve-ssc-miR-1365-1-3p	1
ENSSSCG00000001880	0.379477		G30650	0.546079		G11449	0.75235		ssc_circ_002533	0.777996		conserve-ssc-miR-494-3p	0.31298
ENSSSCG00000001881	0.260555		G30697	0.823089		G11450	0.691242		ssc_circ_002538	0.98188		conserve-ssc-miR-2418-2-5p	1
ENSSSCG00000001882	0.263181		G30706	0.546751		G11451	0.719434		ssc_circ_002545	1		conserve-ssc-miR-329-1-5p	0.944342
ENSSSCG00000001884	0.113235		G30718	0.785787		G11454	0.828979		ssc_circ_002550	1		conserve-ssc-miR-329-1-3p	0.450675
ENSSSCG00000001885	0.361772		G30757	0.421803		G11462	0.738824		ssc_circ_002560	0.849557		ssc-miR-2483-5p	0.322999
ENSSSCG00000001887	0.475116		G3076	0.559463		G11467	0.480655		ssc_circ_002562	0.942941		ssc-miR-2483-3p	0.371329
ENSSSCG00000001888	0.583411		G30802	0.577678		G11469	0.707542		ssc_circ_002564	0.974843		conserve-ssc-miR-216b-1-5p	0.641767
ENSSSCG00000001892	0.204218		G30803	0.722231		G11472	0.624509		ssc_circ_002571	1		conserve-ssc-miR-216b-1-3p	0.821912
ENSSSCG00000001895	0.832134		G30804	0.534622		G11474	0.716943		ssc_circ_002573	1		conserve-ssc-miR-349-1-5p	0.922525
ENSSSCG00000001898	0.22419		G30830	0.939548		G11476	0.785567		ssc_circ_002575	1		conserve-ssc-miR-349-1-3p	0.961983
ENSSSCG00000001899	0.792554		G30841	0.61429		G1148	0.711465		ssc_circ_002578	1		conserve-ssc-miR-924-5p	0.968892
ENSSSCG00000001900	0.289154		G30889	0.377476		G11482	0.446069		ssc_circ_002585	1		conserve-ssc-miR-33a-5p	0.182931
ENSSSCG00000001901	0.837622		G30892	0.58464		G11484	0.591036		ssc_circ_002587	0.971462		conserve-ssc-miR-4786-1-5p	1
ENSSSCG00000001903	0.252056		G30902	0.624259		G11486	0.409138		ssc_circ_002588	1		conserve-ssc-miR-4786-1-3p	0.993082
ENSSSCG00000001904	0.20083		G30947	0.433073		G11487	0.559234		ssc_circ_002592	0.723106		conserve-ssc-miR-653-1-5p	0.778776
ENSSSCG00000001905	0.307846		G30977	0.463894		G11488	0.729064		ssc_circ_002593	0.963127		conserve-ssc-miR-133a-5p	0.761342
ENSSSCG00000001906	0.605815		G30981	0.48545		G1149	0.696695		ssc_circ_002594	0.725016		conserve-ssc-miR-3084-5p	0.975411
ENSSSCG00000001907	0.160943		G30984	0.52404		G11491	0.582298		ssc_circ_002596	0.858202		conserve-ssc-miR-8995-3p	1
ENSSSCG00000001908	0.668377		G31023	0.440676		G11492	0.461731		ssc_circ_002597	0.899243		conserve-ssc-miR-599-5p	0.939539
ENSSSCG00000001909	0.738123		G31035	0.44522		G11499	0.772303		ssc_circ_002598	0.877895		conserve-ssc-miR-6929-2-3p	0.788443
ENSSSCG00000001910	0.281715		G3105	0.581307		G115	0.435796		ssc_circ_002600	0.980772		conserve-ssc-miR-1774-3p	0.59502
ENSSSCG00000001912	0.366361		G31059	0.438596		G11506	0.762968		ssc_circ_002601	0.864402		conserve-ssc-miR-1658-1-5p	0.495364
ENSSSCG00000001913	0.329656		G31067	0.472353		G1151	0.850525		ssc_circ_002603	0.896972		conserve-ssc-miR-1658-1-3p	0.483616
ENSSSCG00000001914	0.417741		G31071	0.698691		G11513	0.506469		ssc_circ_002604	0.658899		conserve-ssc-miR-495-1-5p	1
ENSSSCG00000001915	0.707142		G31074	0.477899		G11519	0.129461		ssc_circ_002605	0.954069		conserve-ssc-miR-495-1-3p	1
ENSSSCG00000001916	0.243756		G31077	0.556598		G1152	0.801541		ssc_circ_002607	0.791861		ssc-miR-335-5p	0.897215
ENSSSCG00000001917	0.331404		G31093	0.611716		G11521	0.392347		ssc_circ_002609	0.808651		ssc-miR-335-3p	0.782853
ENSSSCG00000001918	0.152313		G31157	0.478864		G11523	0.644397		ssc_circ_002614	0.924962		ssc-miR-330-5p	0.16996
ENSSSCG00000001921	0.270262		G31172	0.32154		G11524	0.592852		ssc_circ_002622	0.949212		ssc-miR-330-3p	0.178784
ENSSSCG00000001924	0.142494		G31182	0.620791		G11525	0.565628		ssc_circ_002624	1		ssc-miR-331-5p	0.0794649
ENSSSCG00000001925	0.290975		G31198	0.62122		G11526	0.746523		ssc_circ_002625	0.915893		ssc-miR-331-3p	0.100303
ENSSSCG00000001926	0.67858		G31214	0.538254		G1153	0.506944		ssc_circ_002626	1		ssc-miR-338-5p	0.840395
ENSSSCG00000001927	0.196391		G31272	0.686532		G11535	0.359257		ssc_circ_002629	0.788718		ssc-miR-338-3p	0.937433
ENSSSCG00000001928	0.775855		G31275	0.639324		G11541	0.565504		ssc_circ_002631	1		conserve-ssc-miR-302a-5p	0.513143
ENSSSCG00000001930	0.155815		G31316	0.67407		G11542	0.844969		ssc_circ_002633	0.974797		conserve-ssc-miR-302a-3p	0.719124
ENSSSCG00000001931	0.534629		G3132	0.244019		G11547	0.609713		ssc_circ_002634	0.935918		conserve-ssc-miR-17-1-5p	0.103449
ENSSSCG00000001932	0.828826		G31338	0.490972		G1155	0.625335		ssc_circ_002636	0.905439		conserve-ssc-miR-17-1-3p	0.0673842
ENSSSCG00000001934	0.227681		G31399	0.528959		G11553	0.477107		ssc_circ_002643	0.980731		ssc-miR-204-5p	0.190236
ENSSSCG00000001938	0.543598		G31412	0.30804		G11554	0.604662		ssc_circ_002645	0.914313		ssc-miR-204-3p	0.903709
ENSSSCG00000001939	0.877364		G31444	0.831162		G11555	0.900888		ssc_circ_002647	0.775467		ssc-miR-206-5p	0.668367
ENSSSCG00000001942	0.729012		G31452	0.728096		G11562	0.56126		ssc_circ_002649	1		ssc-miR-206-3p	0.446778
ENSSSCG00000001944	0.848849		G31457	0.584121		G11563	0.544019		ssc_circ_002653	0.857076		conserve-ssc-miR-1298-2-5p	0.759132
ENSSSCG00000001945	0.905533		G31460	0.786177		G11564	0.605434		ssc_circ_002654	0.796316		conserve-ssc-miR-1298-2-3p	0.873043
ENSSSCG00000001946	0.271215		G31461	0.804326		G11566	0.801358		ssc_circ_002655	1		conserve-ssc-miR-363-5p	0.919352
ENSSSCG00000001947	0.245797		G31468	0.510596		G11568	0.507737		ssc_circ_002658	1		conserve-ssc-miR-1367-1-5p	0.978737
ENSSSCG00000001949	0.883342		G3147	0.566784		G11574	0.51644		ssc_circ_002659	0.965793		conserve-ssc-miR-2954-5p	0.304226
ENSSSCG00000001950	0.121225		G31542	0.505591		G11576	0.657699		ssc_circ_002663	1		conserve-ssc-miR-500a-3-3p	0.437552
ENSSSCG00000001952	0.144229		G31550	0.851363		G11577	0.475254		ssc_circ_002665	1		conserve-ssc-miR-466l-1-5p	0.953407
ENSSSCG00000001955	0.204033		G31561	0.670554		G1158	0.8094		ssc_circ_002667	0.95574		ssc-miR-33b-5p	0.213393
ENSSSCG00000001958	0.324138		G31582	0.537969		G1159	0.567143		ssc_circ_002669	0.973515		ssc-miR-33b-3p	0.580491
ENSSSCG00000001959	0.14832		G31645	0.453281		G11594	0.522881		ssc_circ_002671	0.965922		conserve-ssc-miR-9098-5p	0.631168
ENSSSCG00000001960	0.223147		G31652	0.536937		G1160	0.592196		ssc_circ_002672	0.94258		conserve-ssc-miR-9098-3p	0.514277
ENSSSCG00000001963	0.292351		G31673	0.485612		G11601	0.654277		ssc_circ_002680	0.870786		ssc-miR-20a-5p	0.0968142
ENSSSCG00000001964	0.426353		G31674	0.423666		G11602	0.384707		ssc_circ_002684	0.942243		ssc-miR-20a-3p	0.21476
ENSSSCG00000001966	0.212085		G31763	0.590154		G11604	0.662373		ssc_circ_002686	0.978693		ssc-miR-20b-5p	0.187563
ENSSSCG00000001968	0.317224		G31773	0.682229		G11607	0.746852		ssc_circ_002689	0.986834		conserve-ssc-miR-22-5p	0.484072
ENSSSCG00000001970	0.306443		G31785	0.574142		G1161	0.639238		ssc_circ_002693	1		conserve-ssc-miR-22-3p	0.901014
ENSSSCG00000001971	0.150211		G31817	0.574828		G11628	0.535273		ssc_circ_002695	0.981472		conserve-ssc-miR-592-5p	0.615911
ENSSSCG00000001972	0.274034		G3182	0.345457		G11632	0.553432		ssc_circ_002697	0.797282		conserve-ssc-miR-6551-3p	0.223078
ENSSSCG00000001973	0.229825		G31853	0.621782		G11633	0.85068		ssc_circ_002699	0.982821		conserve-ssc-miR-3959-5p	0.200227
ENSSSCG00000001974	0.314548		G31898	0.754166		G11635	0.524286		ssc_circ_002702	0.86223		conserve-ssc-miR-3959-3p	0.56168
ENSSSCG00000001975	0.299676		G31931	0.839789		G11637	0.681487		ssc_circ_002703	0.91216		conserve-ssc-miR-1684a-5p	0.972599
ENSSSCG00000001977	0.237737		G3194	0.552711		G11642	0.712488		ssc_circ_002704	0.909626		conserve-ssc-miR-1684a-3p	0.709557
ENSSSCG00000001978	0.552588		G32	0.400341		G11644	0.826068		ssc_circ_002705	1		conserve-ssc-miR-1689-2-3p	0.909679
ENSSSCG00000001979	0.856852		G32054	0.721071		G11647	0.522541		ssc_circ_002706	1		conserve-ssc-miR-485-1-5p	0.760172
ENSSSCG00000001982	0.416097		G32059	0.414445		G11654	0.829205		ssc_circ_002709	1		conserve-ssc-miR-485-1-3p	0.502498
ENSSSCG00000001983	0.284273		G32064	0.362529		G11656	0.545361		ssc_circ_002713	0.679138		conserve-ssc-miR-3620-3p	1
ENSSSCG00000001984	0.316478		G32134	0.459303		G11663	0.603147		ssc_circ_002714	0.93557		conserve-ssc-miR-460b-3p	0.302003
ENSSSCG00000001985	0.717464		G3215	0.689345		G11664	0.726742		ssc_circ_002715	0.646714		conserve-ssc-miR-506a-5p	0.807681
ENSSSCG00000001986	0.409106		G3218	0.487421		G11665	0.720587		ssc_circ_002716	0.935775		conserve-ssc-miR-506a-3p	0.870419
ENSSSCG00000001987	0.300884		G3224	0.497506		G11672	0.477247		ssc_circ_002717	0.960501		conserve-ssc-miR-4675-2-5p	1
ENSSSCG00000001988	0.240797		G323	0.554357		G11675	0.506571		ssc_circ_002718	0.742335		conserve-ssc-miR-4524a-1-3p	0.962646
ENSSSCG00000001989	0.617882		G32319	0.909319		G11676	0.51815		ssc_circ_002719	1		conserve-ssc-miR-9087-1-5p	0.954102
ENSSSCG00000001990	0.298437		G32335	0.753869		G11681	0.659277		ssc_circ_002729	0.964299		conserve-ssc-miR-146a-1-5p	1
ENSSSCG00000001991	0.156812		G32336	0.88686		G11694	0.66243		ssc_circ_002731	0.950726		conserve-ssc-miR-8888-5p	0.922245
ENSSSCG00000001992	0.299935		G32347	0.943464		G11695	0.891809		ssc_circ_002732	0.984586		conserve-ssc-miR-4433a-1-5p	0.836664
ENSSSCG00000001993	0.694912		G32363	0.808499		G11698	0.530369		ssc_circ_002733	0.942153		conserve-ssc-miR-299a-1-5p	0.473093
ENSSSCG00000001994	0.193535		G32368	0.60882		G11702	0.420757		ssc_circ_002734	0.984659		conserve-ssc-miR-3093-3p	1
ENSSSCG00000002000	0.219541		G32482	0.550636		G11703	0.570282		ssc_circ_002737	1		conserve-ssc-miR-2881-1-3p	0.986659
ENSSSCG00000002001	0.369078		G3254	0.584028		G11709	0.647411		ssc_circ_002738	0.94799		conserve-ssc-miR-7152-3p	0.717615
ENSSSCG00000002002	0.31353		G32541	0.567601		G11712	0.4898		ssc_circ_002739	0.961784		conserve-ssc-miR-7658-5p	0.982737
ENSSSCG00000002003	0.225568		G32547	0.597828		G11716	0.431186		ssc_circ_002740	0.951753		conserve-ssc-miR-203-3p	0.0764904
ENSSSCG00000002004	0.20723		G32588	0.593626		G11718	0.810746		ssc_circ_002741	1		ssc-miR-1343-5p	0.865383
ENSSSCG00000002005	0.142929		G32593	0.784087		G11720	0.369716		ssc_circ_002742	0.9826		ssc-miR-1343-3p	0.229408
ENSSSCG00000002006	0.254368		G32644	0.368123		G11724	0.569085		ssc_circ_002747	0.853575		conserve-ssc-miR-1581-3p	0.875562
ENSSSCG00000002007	0.0938904		G32646	0.485867		G11729	0.484334		ssc_circ_002748	1		conserve-ssc-miR-1647-1-3p	1
ENSSSCG00000002008	0.160992		G32703	0.486731		G11733	0.542885		ssc_circ_002755	0.709439		conserve-ssc-miR-4421-5p	0.558769
ENSSSCG00000002009	0.488496		G32714	0.457904		G11736	0.862689		ssc_circ_002756	1		conserve-ssc-miR-4421-3p	0.545361
ENSSSCG00000002010	0.868311		G32721	0.490141		G11737	0.832967		ssc_circ_002761	0.978522		conserve-ssc-miR-190b-1-5p	0.655465
ENSSSCG00000002011	0.664145		G32725	0.941295		G1174	0.429147		ssc_circ_002763	1		conserve-ssc-miR-190b-1-3p	0.582188
ENSSSCG00000002012	0.584471		G32730	0.421362		G11740	0.868921		ssc_circ_002765	0.785226		conserve-ssc-miR-6663-1-3p	0.685831
ENSSSCG00000002013	0.177458		G32733	0.69226		G11741	0.818447		ssc_circ_002767	1		conserve-ssc-miR-4764-1-3p	0.722335
ENSSSCG00000002014	0.52419		G32737	0.452762		G11743	0.844248		ssc_circ_002770	0.920647		conserve-ssc-miR-1419b-3p	0.306863
ENSSSCG00000002015	0.348971		G32739	0.727513		G11744	0.619195		ssc_circ_002778	0.947049		conserve-ssc-miR-154b-1-5p	0.805017
ENSSSCG00000002016	0.30803		G32815	0.890281		G11748	0.455317		ssc_circ_002779	0.934172		conserve-ssc-miR-154b-1-3p	0.714955
ENSSSCG00000002020	0.196773		G32825	0.711867		G11751	0.891715		ssc_circ_002781	0.881244		conserve-ssc-miR-1322-3p	0.979939
ENSSSCG00000002023	0.182926		G32850	0.422092		G11754	0.448451		ssc_circ_002783	0.932506		conserve-ssc-miR-4728-5p	0.895396
ENSSSCG00000002025	0.338577		G32858	0.910472		G11758	0.828271		ssc_circ_002784	1		conserve-ssc-miR-4728-3p	1
ENSSSCG00000002026	0.39863		G32861	0.633828		G1176	0.42045		ssc_circ_002794	1		conserve-ssc-miR-2484-2-3p	1
ENSSSCG00000002028	0.560176		G32868	0.522524		G11763	0.37108		ssc_circ_002796	0.702204		ssc-miR-30e-5p	0.0459501
ENSSSCG00000002029	0.159023		G32877	0.627956		G11765	0.422587		ssc_circ_002797	0.702481		ssc-miR-30e-3p	0.0707928
ENSSSCG00000002032	0.544686		G32883	0.468534		G11766	0.395613		ssc_circ_002802	1		conserve-ssc-miR-590-5p	1
ENSSSCG00000002033	0.625924		G32918	0.820486		G11768	0.674091		ssc_circ_002805	1		conserve-ssc-miR-590-3p	1
ENSSSCG00000002034	0.195077		G32928	0.50173		G11769	0.323737		ssc_circ_002810	1		conserve-ssc-miR-126a-5p	0.583352
ENSSSCG00000002035	0.37971		G32942	0.741071		G1177	0.689685		ssc_circ_002813	0.829805		conserve-ssc-miR-126a-3p	0.979011
ENSSSCG00000002036	0.108605		G32989	0.401019		G11770	0.417731		ssc_circ_002814	1		conserve-ssc-miR-1349-1-5p	0.997123
ENSSSCG00000002037	0.47295		G33050	0.55669		G11771	0.38211		ssc_circ_002816	0.923944		conserve-ssc-miR-7472-1-5p	0.899067
ENSSSCG00000002039	0.290875		G33054	0.585602		G11772	0.379944		ssc_circ_002817	0.989193		conserve-ssc-miR-7472-1-3p	0.98828
ENSSSCG00000002040	0.133477		G33066	0.324663		G11777	0.812324		ssc_circ_002818	1		conserve-ssc-miR-12354-3p	0.986075
ENSSSCG00000002041	0.408041		G3307	0.559229		G1178	0.599352		ssc_circ_002825	1		conserve-ssc-miR-6576-3p	0.739585
ENSSSCG00000002042	0.184523		G33080	0.876778		G11782	0.442418		ssc_circ_002828	1		conserve-ssc-miR-7339-5p	0.506669
ENSSSCG00000002045	0.690944		G33089	0.653382		G11785	0.470302		ssc_circ_002830	0.960349		conserve-ssc-miR-543-1-3p	0.252091
ENSSSCG00000002050	0.251263		G33210	0.179099		G11794	0.473691		ssc_circ_002831	1		conserve-ssc-miR-2969-1-3p	0.99575
ENSSSCG00000002051	0.216436		G33211	0.235445		G11798	0.332908		ssc_circ_002834	0.814611		conserve-ssc-miR-324-4-5p	0.958348
ENSSSCG00000002052	0.792347		G33225	0.852887		G118	0.376047		ssc_circ_002839	0.826262		conserve-ssc-miR-324-4-3p	0.990992
ENSSSCG00000002062	0.816014		G33252	0.211999		G11800	0.646539		ssc_circ_002840	0.969204		ssc-miR-23a-5p	0.839163
ENSSSCG00000002071	0.836516		G33257	0.882433		G11802	0.628822		ssc_circ_002841	0.405593		ssc-miR-23a-3p	0.122813
ENSSSCG00000002077	0.822521		G33265	0.594542		G11803	0.652722		ssc_circ_002843	1		conserve-ssc-miR-1647-2-3p	0.480785
ENSSSCG00000002078	0.895038		G33270	0.868925		G11807	0.44244		ssc_circ_002844	0.921812		ssc-miR-23b-5p	0.622046
ENSSSCG00000002081	0.828064		G33271	0.913002		G11808	0.513753		ssc_circ_002846	0.980823		ssc-miR-23b-3p	0.102353
ENSSSCG00000002084	0.813186		G33296	0.311323		G1181	0.743515		ssc_circ_002849	0.946966		conserve-ssc-miR-6727-5p	0.878796
ENSSSCG00000002097	0.57552		G33302	0.578389		G11810	0.469396		ssc_circ_002850	0.986837		conserve-ssc-miR-9966-3p	0.998626
ENSSSCG00000002099	0.645472		G33330	0.533114		G11812	0.635171		ssc_circ_002852	0.957317		conserve-ssc-miR-1943-5p	0.983063
ENSSSCG00000002106	0.913716		G33335	0.416613		G11813	0.607619		ssc_circ_002853	0.933415		conserve-ssc-miR-412-1-5p	0.690157
ENSSSCG00000002127	0.227284		G33340	0.449306		G11814	0.633094		ssc_circ_002856	1		conserve-ssc-miR-6742-1-3p	0.854759
ENSSSCG00000002129	0.836396		G33346	0.627384		G11817	0.535089		ssc_circ_002857	0.954983		conserve-ssc-miR-409-5p	0.640139
ENSSSCG00000002130	0.775043		G33367	0.7154		G11818	0.908092		ssc_circ_002858	0.853092		conserve-ssc-miR-409-3p	0.253772
ENSSSCG00000002131	0.899451		G33374	0.896657		G11821	0.513634		ssc_circ_002860	0.790503		conserve-ssc-miR-202-5p	0.940191
ENSSSCG00000002134	0.413222		G33455	0.458659		G11824	0.669209		ssc_circ_002861	0.739404		conserve-ssc-miR-3116-1-3p	0.713615
ENSSSCG00000002135	0.518692		G33465	0.834099		G11825	0.822503		ssc_circ_002862	0.966829		ssc-miR-31-5p	0.595915
ENSSSCG00000002138	0.237933		G3347	0.731514		G11827	0.60799		ssc_circ_002863	0.326005		ssc-miR-31-3p	0.701113
ENSSSCG00000002140	0.169925		G33475	0.625029		G11828	0.886266		ssc_circ_002864	0.900873		ssc-miR-32-5p	0.148829
ENSSSCG00000002142	0.31385		G33485	0.604408		G1183	0.919733		ssc_circ_002866	0.870018		ssc-miR-32-3p	0.220729
ENSSSCG00000002143	0.275122		G33486	0.655692		G11830	0.745926		ssc_circ_002868	1		conserve-ssc-miR-1299-5p	0.481044
ENSSSCG00000002144	0.252082		G33490	0.595847		G11831	0.77141		ssc_circ_002869	0.979583		conserve-ssc-miR-1386-5p	0.135856
ENSSSCG00000002145	0.36599		G33493	0.408972		G11833	0.947127		ssc_circ_002870	0.970754		conserve-ssc-miR-193a-1-5p	0.996955
ENSSSCG00000002148	0.886475		G33496	0.497677		G11836	0.754873		ssc_circ_002871	0.951955		conserve-ssc-miR-193a-1-3p	0.959965
ENSSSCG00000002170	0.886071		G33533	0.320151		G11837	0.79304		ssc_circ_002872	0.931735		conserve-ssc-miR-122b-5p	0.685984
ENSSSCG00000002175	0.882267		G33536	0.52149		G11838	0.841848		ssc_circ_002873	0.880793		ssc-miR-30a-5p	0.0462097
ENSSSCG00000002187	0.723618		G33589	0.766435		G1184	0.682321		ssc_circ_002874	1		ssc-miR-30a-3p	0.07365
ENSSSCG00000002190	0.879496		G3359	0.535142		G11840	0.604328		ssc_circ_002875	0.9442		conserve-ssc-miR-9309-1-5p	0.831233
ENSSSCG00000002202	0.766262		G33592	0.595246		G11844	0.645929		ssc_circ_002877	0.910091		conserve-ssc-miR-9309-1-3p	0.902483
ENSSSCG00000002235	0.364713		G33600	0.760908		G11848	0.68433		ssc_circ_002878	0.961146		conserve-ssc-miR-149-3-5p	0.546174
ENSSSCG00000002241	0.786744		G3363	0.716244		G11849	0.853399		ssc_circ_002879	0.954734		conserve-ssc-miR-149-3-3p	0.547621
ENSSSCG00000002243	0.450182		G33637	0.538242		G1185	0.587332		ssc_circ_002880	0.301876		conserve-ssc-miR-708-5p	0.216435
ENSSSCG00000002245	0.302028		G33645	0.653791		G11851	0.525527		ssc_circ_002881	0.934389		conserve-ssc-miR-339-1-5p	0.974311
ENSSSCG00000002251	0.737024		G33654	0.854242		G11854	0.924972		ssc_circ_002883	0.751297		conserve-ssc-miR-339-1-3p	0.940024
ENSSSCG00000002252	0.421393		G33656	0.500684		G11855	0.799084		ssc_circ_002884	0.951479		conserve-ssc-miR-632-2-3p	1
ENSSSCG00000002254	0.327658		G33658	0.518152		G11857	0.415845		ssc_circ_002890	1		conserve-ssc-miR-32-3p	0.503664
ENSSSCG00000002257	0.490743		G33659	0.73708		G11858	0.415138		ssc_circ_002891	1		ssc-miR-190b-5p	0.348736
ENSSSCG00000002258	0.236274		G33660	0.601424		G11859	0.589078		ssc_circ_002893	0.799181		ssc-miR-190b-3p	0.673673
ENSSSCG00000002259	0.217507		G33712	0.549363		G1186	0.621638		ssc_circ_002894	0.978382		conserve-ssc-miR-4329-1-3p	0.966597
ENSSSCG00000002260	0.226756		G33713	0.715757		G11862	0.555541		ssc_circ_002898	0.877173		conserve-ssc-miR-6319-3p	0.483776
ENSSSCG00000002262	0.587636		G33769	0.454365		G11863	0.789662		ssc_circ_002903	0.963946		conserve-ssc-miR-872-5p	0.803396
ENSSSCG00000002263	0.273275		G33790	0.677323		G11865	0.809792		ssc_circ_002905	0.982655		conserve-ssc-miR-203b-5p	0.963278
ENSSSCG00000002265	0.287705		G33831	0.718179		G11866	0.872635		ssc_circ_002906	0.966349		conserve-ssc-miR-203b-3p	0.461735
ENSSSCG00000002266	0.186209		G33836	0.745736		G11867	0.932605		ssc_circ_002908	0.839125		ssc-miR-30c-5p	0.0687524
ENSSSCG00000002267	0.271062		G3387	0.761565		G1187	0.426069		ssc_circ_002910	0.978929		ssc-miR-30c-3p	0.112723
ENSSSCG00000002268	0.391608		G33874	0.527117		G11878	0.514481		ssc_circ_002911	0.982685		ssc-miR-30b-5p	0.0992802
ENSSSCG00000002269	0.246214		G33941	0.521268		G11882	0.465324		ssc_circ_002912	0.898947		ssc-miR-30b-3p	0.158212
ENSSSCG00000002270	0.816284		G33944	0.506972		G11883	0.63998		ssc_circ_002915	0.979667		conserve-ssc-miR-2183-5p	0.163681
ENSSSCG00000002275	0.393089		G33966	0.691927		G11884	0.620944		ssc_circ_002920	1		conserve-ssc-miR-2183-3p	0.39897
ENSSSCG00000002276	0.264897		G33982	0.564519		G11885	0.449667		ssc_circ_002921	0.831012		ssc-miR-30d-5p	0.0528448
ENSSSCG00000002277	0.175192		G33995	0.725812		G11886	0.62481		ssc_circ_002924	1		ssc-miR-30d-3p	0.114537
ENSSSCG00000002279	0.468712		G34018	0.852445		G11888	0.676847		ssc_circ_002926	0.540881		conserve-ssc-miR-485-2-5p	0.727259
ENSSSCG00000002280	0.419059		G34028	0.771115		G11893	0.610199		ssc_circ_002927	0.775579		conserve-ssc-miR-485-2-3p	0.834289
ENSSSCG00000002281	0.220979		G3405	0.649677		G11896	0.645473		ssc_circ_002928	1		conserve-ssc-miR-1804-3p	0.307604
ENSSSCG00000002283	0.478077		G34050	0.847659		G1190	0.472501		ssc_circ_002930	1
ENSSSCG00000002284	0.91608		G34135	0.608599		G11902	0.876831		ssc_circ_002932	0.97936
ENSSSCG00000002285	0.192238		G34152	0.486403		G11905	0.961291		ssc_circ_002934	0.915687
ENSSSCG00000002286	0.553764		G34164	0.455137		G11906	0.505607		ssc_circ_002937	0.907793
ENSSSCG00000002287	0.296965		G34177	0.524184		G11907	0.643128		ssc_circ_002938	0.95324
ENSSSCG00000002290	0.591258		G34192	0.504755		G11908	0.779918		ssc_circ_002940	0.965607
ENSSSCG00000002292	0.82337		G34240	0.751988		G1191	0.537485		ssc_circ_002941	1
ENSSSCG00000002294	0.611002		G34248	0.46421		G11915	0.72027		ssc_circ_002942	0.879104
ENSSSCG00000002295	0.231677		G34259	0.659945		G11916	0.612475		ssc_circ_002948	0.882199
ENSSSCG00000002296	0.341091		G34273	0.824941		G1192	0.836847		ssc_circ_002951	0.951224
ENSSSCG00000002297	0.465431		G34275	0.572898		G11920	0.785576		ssc_circ_002952	1
ENSSSCG00000002298	0.311147		G34284	0.555741		G11922	0.541925		ssc_circ_002953	0.963333
ENSSSCG00000002305	0.403524		G34294	0.496659		G11923	0.915855		ssc_circ_002954	0.745319
ENSSSCG00000002306	0.353432		G34308	0.492904		G11926	0.632724		ssc_circ_002959	0.943882
ENSSSCG00000002307	0.121684		G34327	0.533656		G11929	0.856212		ssc_circ_002960	0.928676
ENSSSCG00000002309	0.664		G3434	0.607353		G11930	0.752544		ssc_circ_002961	0.904284
ENSSSCG00000002311	0.221921		G3439	0.55537		G11933	0.924448		ssc_circ_002963	1
ENSSSCG00000002313	0.541399		G34391	0.561319		G11936	0.419465		ssc_circ_002964	1
ENSSSCG00000002314	0.310584		G34440	0.619586		G11948	0.82966		ssc_circ_002966	0.98253
ENSSSCG00000002315	0.234759		G34450	0.512282		G11950	0.617014		ssc_circ_002967	0.978346
ENSSSCG00000002316	0.284303		G34476	0.505261		G11951	0.88333		ssc_circ_002969	0.725392
ENSSSCG00000002321	0.845663		G34478	0.560655		G11952	0.75195		ssc_circ_002970	0.930613
ENSSSCG00000002322	0.878272		G34491	0.814314		G11958	0.85974		ssc_circ_002971	0.935305
ENSSSCG00000002329	0.654448		G34496	0.363145		G11961	0.857125		ssc_circ_002973	0.830473
ENSSSCG00000002330	0.206261		G34510	0.56742		G11968	0.413008		ssc_circ_002974	1
ENSSSCG00000002332	0.347334		G34542	0.61522		G11970	0.700262		ssc_circ_002975	0.874726
ENSSSCG00000002333	0.20558		G34546	0.815689		G11971	0.740378		ssc_circ_002976	0.982186
ENSSSCG00000002337	0.226202		G34588	0.452756		G11973	0.484874		ssc_circ_002977	0.773708
ENSSSCG00000002340	0.186215		G34592	0.683375		G11974	0.44731		ssc_circ_002978	0.894792
ENSSSCG00000002341	0.424611		G346	0.721231		G1198	0.66541		ssc_circ_002979	1
ENSSSCG00000002344	0.313959		G34621	0.604579		G11981	0.412012		ssc_circ_002980	0.96555
ENSSSCG00000002348	0.459363		G34623	0.548277		G11982	0.603783		ssc_circ_002981	0.95233
ENSSSCG00000002349	0.309381		G34641	0.642017		G11983	0.649253		ssc_circ_002988	0.965563
ENSSSCG00000002350	0.246062		G34655	0.375452		G11984	0.61549		ssc_circ_002990	0.980211
ENSSSCG00000002351	0.264731		G34694	0.662944		G11986	0.633909		ssc_circ_002996	0.961811
ENSSSCG00000002352	0.209699		G34728	0.691974		G11987	0.863939		ssc_circ_002997	0.949856
ENSSSCG00000002353	0.35229		G34750	0.445165		G11991	0.41738		ssc_circ_002999	1
ENSSSCG00000002354	0.234588		G34790	0.565271		G11992	0.780529		ssc_circ_003000	0.883853
ENSSSCG00000002355	0.350423		G34806	0.555716		G11993	0.413847		ssc_circ_003006	1
ENSSSCG00000002356	0.695286		G34834	0.678142		G11994	0.874047		ssc_circ_003008	1
ENSSSCG00000002357	0.245548		G34836	0.443691		G11996	0.74439		ssc_circ_003010	0.975424
ENSSSCG00000002363	0.848773		G34855	0.791686		G11998	0.481823		ssc_circ_003011	0.947601
ENSSSCG00000002366	0.193389		G34872	0.474795		G11999	0.881138		ssc_circ_003012	0.967795
ENSSSCG00000002367	0.198953		G34877	0.476107		G12	0.741052		ssc_circ_003013	0.877653
ENSSSCG00000002368	0.515115		G34888	0.673193		G120	0.826353		ssc_circ_003015	0.978932
ENSSSCG00000002370	0.310464		G34940	0.32655		G12000	0.896306		ssc_circ_003016	0.982522
ENSSSCG00000002372	0.337629		G34998	0.333127		G12002	0.544946		ssc_circ_003024	0.954219
ENSSSCG00000002374	0.228059		G35	0.584911		G12005	0.676721		ssc_circ_003027	0.803975
ENSSSCG00000002375	0.443572		G35013	0.693228		G12006	0.687721		ssc_circ_003028	0.750729
ENSSSCG00000002377	0.193963		G35041	0.726256		G12007	0.730044		ssc_circ_003030	0.725613
ENSSSCG00000002378	0.250904		G35045	0.719324		G12008	0.684184		ssc_circ_003032	0.896305
ENSSSCG00000002379	0.242713		G35048	0.604761		G12010	0.471183		ssc_circ_003033	0.971277
ENSSSCG00000002380	0.671784		G35095	0.437235		G12011	0.713627		ssc_circ_003045	1
ENSSSCG00000002381	0.161507		G3510	0.762715		G12013	0.859203		ssc_circ_003046	0.642254
ENSSSCG00000002383	0.235434		G35102	0.771013		G12014	0.631355		ssc_circ_003048	0.947149
ENSSSCG00000002385	0.258771		G35120	0.449322		G12015	0.771562		ssc_circ_003049	1
ENSSSCG00000002386	0.109624		G35145	0.33319		G12018	0.385098		ssc_circ_003050	0.90759
ENSSSCG00000002387	0.236214		G35150	0.843119		G12019	0.487377		ssc_circ_003051	0.589978
ENSSSCG00000002388	0.561336		G35176	0.51226		G12020	0.835782		ssc_circ_003052	0.834048
ENSSSCG00000002389	0.438093		G35182	0.654397		G12021	0.925707		ssc_circ_003054	0.870992
ENSSSCG00000002390	0.328842		G35198	0.516624		G12023	0.704874		ssc_circ_003056	0.983399
ENSSSCG00000002391	0.599606		G35199	0.60846		G12025	0.859175		ssc_circ_003063	0.963689
ENSSSCG00000002396	0.198343		G35201	0.50781		G12026	0.535214		ssc_circ_003067	0.90182
ENSSSCG00000002397	0.28332		G35213	0.785376		G12028	0.639853		ssc_circ_003070	1
ENSSSCG00000002398	0.710604		G35214	0.856082		G1203	0.584012		ssc_circ_003072	0.888505
ENSSSCG00000002400	0.682418		G35248	0.660601		G12031	0.660564		ssc_circ_003073	1
ENSSSCG00000002403	0.316262		G35255	0.770783		G12034	0.504274		ssc_circ_003075	0.758371
ENSSSCG00000002404	0.36788		G35295	0.942663		G12037	0.641458		ssc_circ_003078	0.984806
ENSSSCG00000002405	0.686223		G35327	0.515515		G1204	0.695575		ssc_circ_003079	0.807816
ENSSSCG00000002406	0.129231		G35328	0.30579		G12050	0.56306		ssc_circ_003086	0.987544
ENSSSCG00000002408	0.281718		G35344	0.590168		G12054	0.603657		ssc_circ_003099	0.818869
ENSSSCG00000002410	0.344441		G35345	0.544243		G12055	0.590243		ssc_circ_003100	0.832861
ENSSSCG00000002411	0.285607		G35366	0.59661		G1206	0.318834		ssc_circ_003102	0.772756
ENSSSCG00000002412	0.211143		G35393	0.560683		G12064	0.817211		ssc_circ_003103	0.495477
ENSSSCG00000002414	0.175009		G35397	0.528206		G12065	0.595719		ssc_circ_003104	0.971856
ENSSSCG00000002423	0.612544		G35418	0.439377		G12069	0.88717		ssc_circ_003105	0.988084
ENSSSCG00000002424	0.400643		G35479	0.484037		G1207	0.464213		ssc_circ_003108	0.633423
ENSSSCG00000002425	0.25568		G35492	0.599851		G12070	0.920523		ssc_circ_003112	1
ENSSSCG00000002426	0.194055		G35514	0.726111		G12073	0.718034		ssc_circ_003115	0.973203
ENSSSCG00000002427	0.602061		G35529	0.444532		G12075	0.808067		ssc_circ_003116	0.968462
ENSSSCG00000002428	0.621786		G35585	0.308459		G1208	0.654109		ssc_circ_003119	1
ENSSSCG00000002429	0.19588		G3560	0.366874		G12082	0.573945		ssc_circ_003122	1
ENSSSCG00000002430	0.45116		G35641	0.44353		G12083	0.368614		ssc_circ_003127	0.914523
ENSSSCG00000002431	0.484672		G3565	0.722311		G12085	0.376713		ssc_circ_003128	0.989021
ENSSSCG00000002432	0.413402		G35668	0.506073		G12087	0.45375		ssc_circ_003129	0.948079
ENSSSCG00000002433	0.144829		G35717	0.483263		G12089	0.707479		ssc_circ_003132	0.902078
ENSSSCG00000002434	0.263867		G35782	0.784641		G12094	0.553615		ssc_circ_003133	1
ENSSSCG00000002436	0.230707		G35792	0.971151		G12097	0.888066		ssc_circ_003135	0.954385
ENSSSCG00000002438	0.737298		G35806	0.42268		G12098	0.912018		ssc_circ_003143	0.982436
ENSSSCG00000002440	0.260434		G35821	0.729114		G12101	0.469823		ssc_circ_003144	0.973194
ENSSSCG00000002441	0.186199		G35850	0.429367		G12102	0.831835		ssc_circ_003146	0.96378
ENSSSCG00000002442	0.541558		G35888	0.613422		G12104	0.574406		ssc_circ_003148	1
ENSSSCG00000002443	0.537433		G35980	0.782024		G12105	0.905806		ssc_circ_003150	1
ENSSSCG00000002444	0.256598		G36041	0.538039		G12106	0.596821		ssc_circ_003151	1
ENSSSCG00000002445	0.26563		G36070	0.411548		G12110	0.574113		ssc_circ_003152	1
ENSSSCG00000002446	0.293563		G36073	0.730872		G12113	0.803651		ssc_circ_003154	1
ENSSSCG00000002447	0.233		G36122	0.42913		G12114	0.652793		ssc_circ_003156	0.984108
ENSSSCG00000002449	0.080563		G36150	0.523419		G12115	0.900543		ssc_circ_003159	0.945053
ENSSSCG00000002450	0.443609		G36200	0.750096		G12117	0.633291		ssc_circ_003161	0.92706
ENSSSCG00000002451	0.361104		G36203	0.406744		G12119	0.739252		ssc_circ_003163	0.9189
ENSSSCG00000002452	0.210083		G36208	0.53976		G12121	0.809499		ssc_circ_003164	0.759232
ENSSSCG00000002455	0.223665		G36226	0.528397		G12123	0.871339		ssc_circ_003165	0.986901
ENSSSCG00000002456	0.699375		G36237	0.748943		G12124	0.756318		ssc_circ_003167	1
ENSSSCG00000002457	0.268056		G36252	0.86153		G12126	0.77356		ssc_circ_003170	0.947962
ENSSSCG00000002458	0.219867		G36270	0.425649		G12127	0.930812		ssc_circ_003171	0.590883
ENSSSCG00000002459	0.188276		G36315	0.514603		G12129	0.59168		ssc_circ_003172	0.981832
ENSSSCG00000002460	0.25933		G36343	0.74018		G12130	0.828433		ssc_circ_003175	1
ENSSSCG00000002461	0.221506		G36362	0.481084		G12131	0.872886		ssc_circ_003177	1
ENSSSCG00000002462	0.91429		G36403	0.574452		G12132	0.515344		ssc_circ_003178	0.961105
ENSSSCG00000002464	0.470586		G36428	0.551569		G12134	0.737463		ssc_circ_003179	0.979263
ENSSSCG00000002467	0.117		G36435	0.869895		G12135	0.572561		ssc_circ_003180	0.950334
ENSSSCG00000002469	0.417465		G36461	0.656725		G12136	0.850654		ssc_circ_003187	0.982907
ENSSSCG00000002470	0.225644		G36506	0.822394		G12139	0.733313		ssc_circ_003188	0.968725
ENSSSCG00000002474	0.623746		G36553	0.833969		G12140	0.463479		ssc_circ_003190	0.88732
ENSSSCG00000002475	0.821135		G36569	0.60852		G12143	0.686114		ssc_circ_003193	1
ENSSSCG00000002476	0.880734		G36571	0.82076		G12144	0.48563		ssc_circ_003196	0.978558
ENSSSCG00000002479	0.696278		G36577	0.914214		G12146	0.921144		ssc_circ_003199	0.965345
ENSSSCG00000002481	0.873756		G36582	0.554649		G12148	0.564302		ssc_circ_003200	0.878227
ENSSSCG00000002483	0.965266		G36599	0.409387		G12149	0.464669		ssc_circ_003201	1
ENSSSCG00000002486	0.924909		G36602	0.679939		G12150	0.733442		ssc_circ_003202	0.982487
ENSSSCG00000002490	0.751608		G36615	0.653835		G12151	0.46309		ssc_circ_003203	0.962827
ENSSSCG00000002494	0.450905		G36616	0.723146		G12152	0.453973		ssc_circ_003207	0.889968
ENSSSCG00000002495	0.207725		G36621	0.721284		G12154	0.645823		ssc_circ_003209	1
ENSSSCG00000002496	0.255987		G36634	0.649757		G12155	0.621188		ssc_circ_003210	1
ENSSSCG00000002498	0.902889		G3665	0.457098		G12156	0.557216		ssc_circ_003211	1
ENSSSCG00000002502	0.260718		G36695	0.648933		G12158	0.702965		ssc_circ_003213	0.986747
ENSSSCG00000002504	0.694308		G36806	0.340317		G12160	0.501384		ssc_circ_003215	0.979293
ENSSSCG00000002505	0.172707		G36849	0.53951		G12162	0.510405		ssc_circ_003216	0.935903
ENSSSCG00000002506	0.38724		G36859	0.537324		G12164	0.923018		ssc_circ_003217	1
ENSSSCG00000002507	0.708377		G36871	0.90778		G12165	0.589485		ssc_circ_003218	1
ENSSSCG00000002508	0.145722		G3694	0.853784		G12166	0.731339		ssc_circ_003219	0.859538
ENSSSCG00000002509	0.249044		G36940	0.451685		G12167	0.947853		ssc_circ_003220	0.967052
ENSSSCG00000002510	0.700868		G37011	0.640358		G12168	0.544407		ssc_circ_003221	1
ENSSSCG00000002512	0.644713		G37027	0.631246		G12169	0.948549		ssc_circ_003222	0.982619
ENSSSCG00000002515	0.487005		G37118	0.674963		G12170	0.664465		ssc_circ_003223	0.640698
ENSSSCG00000002516	0.235029		G37144	0.538355		G12171	0.705547		ssc_circ_003224	0.901795
ENSSSCG00000002517	0.296122		G37157	0.537976		G12172	0.952648		ssc_circ_003225	0.652902
ENSSSCG00000002520	0.230583		G37175	0.213615		G12173	0.629434		ssc_circ_003226	0.678217
ENSSSCG00000002523	0.196423		G37205	0.475024		G12175	0.625859		ssc_circ_003227	1
ENSSSCG00000002524	0.697974		G37213	0.865656		G12176	0.676487		ssc_circ_003229	1
ENSSSCG00000002525	0.472711		G37224	0.783987		G12177	0.849532		ssc_circ_003232	0.592596
ENSSSCG00000002526	0.267911		G37262	0.42534		G12178	0.404028		ssc_circ_003234	0.395711
ENSSSCG00000002528	0.280203		G37283	0.495664		G12179	0.379742		ssc_circ_003235	0.854059
ENSSSCG00000002530	0.155131		G37299	0.850974		G12180	0.578907		ssc_circ_003242	0.946271
ENSSSCG00000002531	0.540829		G3731	0.916713		G12181	0.820748		ssc_circ_003251	0.966819
ENSSSCG00000002532	0.2241		G37395	0.420613		G12183	0.574994		ssc_circ_003256	1
ENSSSCG00000002533	0.230177		G37400	0.546221		G12184	0.840097		ssc_circ_003258	0.973443
ENSSSCG00000002535	0.135546		G37459	0.54845		G12186	0.517356		ssc_circ_003259	0.966986
ENSSSCG00000002536	0.511506		G37460	0.470251		G12187	0.862602		ssc_circ_003260	0.514862
ENSSSCG00000002540	0.196139		G37473	0.530401		G12188	0.733832		ssc_circ_003262	0.916686
ENSSSCG00000002544	0.305099		G37484	0.404385		G12189	0.83314		ssc_circ_003267	0.985465
ENSSSCG00000002546	0.433292		G37518	0.567305		G1219	0.470661		ssc_circ_003268	0.61732
ENSSSCG00000002547	0.135823		G3754	0.597024		G12192	0.474854		ssc_circ_003269	0.941501
ENSSSCG00000002552	0.821286		G37546	0.442909		G12193	0.849386		ssc_circ_003271	0.993486
ENSSSCG00000002554	0.411802		G37565	0.955054		G12195	0.665967		ssc_circ_003275	0.955908
ENSSSCG00000002555	0.24017		G37570	0.573277		G12197	0.6694		ssc_circ_003277	0.920924
ENSSSCG00000002557	0.185176		G37576	0.621132		G12199	0.587509		ssc_circ_003278	0.964617
ENSSSCG00000002558	0.54175		G37591	0.321096		G1220	0.460945		ssc_circ_003285	0.929662
ENSSSCG00000002559	0.438075		G37603	0.592717		G12210	0.978233		ssc_circ_003288	1
ENSSSCG00000002585	0.77607		G37605	0.693958		G12212	0.924526		ssc_circ_003289	0.864027
ENSSSCG00000002589	0.899551		G37606	0.737503		G12215	0.846745		ssc_circ_003292	0.978434
ENSSSCG00000002594	0.875891		G3762	0.603856		G12219	0.538302		ssc_circ_003296	1
ENSSSCG00000002601	0.873215		G37627	0.5978		G12220	0.834904		ssc_circ_003303	0.606651
ENSSSCG00000002608	0.825913		G37631	0.61834		G12221	0.570992		ssc_circ_003304	0.813628
ENSSSCG00000002610	0.886596		G37638	0.460442		G12222	0.764621		ssc_circ_003310	1
ENSSSCG00000002613	0.948287		G37648	0.431531		G12228	0.340059		ssc_circ_003313	0.954109
ENSSSCG00000002620	0.36551		G3766	0.520871		G1223	0.189446		ssc_circ_003315	1
ENSSSCG00000002622	0.283822		G37686	0.778596		G12230	0.414108		ssc_circ_003316	1
ENSSSCG00000002623	0.769389		G37723	0.557374		G12231	0.709415		ssc_circ_003318	1
ENSSSCG00000002627	0.390267		G37724	0.52726		G1224	0.421982		ssc_circ_003319	0.9603
ENSSSCG00000002628	0.344281		G37725	0.874552		G12240	0.335086		ssc_circ_003341	0.98423
ENSSSCG00000002629	0.189512		G3774	0.767125		G12241	0.675551		ssc_circ_003345	1
ENSSSCG00000002632	0.633868		G37749	0.552263		G12243	0.525461		ssc_circ_003348	1
ENSSSCG00000002633	0.287395		G37754	0.411582		G12247	0.436546		ssc_circ_003351	0.918448
ENSSSCG00000002635	0.586967		G3778	0.508394		G12250	0.588598		ssc_circ_003353	0.976694
ENSSSCG00000002637	0.693673		G37845	0.492863		G12251	0.680285		ssc_circ_003357	0.935709
ENSSSCG00000002639	0.751238		G37897	0.670643		G12252	0.630844		ssc_circ_003364	1
ENSSSCG00000002640	0.266108		G37983	0.558832		G12253	0.690286		ssc_circ_003365	0.979127
ENSSSCG00000002642	0.164802		G37993	0.532042		G12257	0.844458		ssc_circ_003367	0.988936
ENSSSCG00000002645	0.293189		G3800	0.547284		G12258	0.507354		ssc_circ_003373	0.959656
ENSSSCG00000002646	0.073475		G38001	0.528329		G12263	0.685308		ssc_circ_003374	0.928821
ENSSSCG00000002648	0.370352		G38042	0.49851		G12264	0.72362		ssc_circ_003381	1
ENSSSCG00000002650	0.3348		G38093	0.624543		G12267	0.412095		ssc_circ_003385	1
ENSSSCG00000002651	0.801354		G38116	0.464328		G1227	0.949617		ssc_circ_003386	0.767389
ENSSSCG00000002652	0.220802		G38144	0.526333		G12270	0.461438		ssc_circ_003389	0.986131
ENSSSCG00000002653	0.502816		G38155	0.421135		G12271	0.567462		ssc_circ_003392	0.975815
ENSSSCG00000002654	0.110509		G38187	0.440627		G12275	0.505428		ssc_circ_003396	0.979698
ENSSSCG00000002655	0.129467		G38191	0.527983		G12278	0.536298		ssc_circ_003397	0.981794
ENSSSCG00000002656	0.200622		G38227	0.905413		G12281	0.641503		ssc_circ_003398	0.959853
ENSSSCG00000002657	0.267005		G38268	0.607735		G12282	0.471827		ssc_circ_003400	0.972782
ENSSSCG00000002658	0.808279		G38392	0.726135		G12284	0.576568		ssc_circ_003401	0.901745
ENSSSCG00000002660	0.366582		G38413	0.415691		G12285	0.477971		ssc_circ_003404	1
ENSSSCG00000002664	0.280124		G38434	0.302652		G12286	0.53582		ssc_circ_003405	0.927648
ENSSSCG00000002666	0.21252		G38497	0.52383		G12287	0.560168		ssc_circ_003406	0.985213
ENSSSCG00000002667	0.202504		G38498	0.580632		G12288	0.598793		ssc_circ_003408	0.792083
ENSSSCG00000002668	0.66849		G38509	0.553463		G12289	0.635765		ssc_circ_003416	0.983572
ENSSSCG00000002669	0.231083		G38520	0.715618		G1229	0.225202		ssc_circ_003418	0.987776
ENSSSCG00000002670	0.189494		G38530	0.305454		G12290	0.52863		ssc_circ_003419	0.926214
ENSSSCG00000002671	0.551916		G38534	0.623831		G12294	0.938597		ssc_circ_003420	0.830763
ENSSSCG00000002672	0.369161		G38536	0.577077		G12295	0.835089		ssc_circ_003423	0.994319
ENSSSCG00000002675	0.547789		G38560	0.605411		G12296	0.917134		ssc_circ_003424	0.893361
ENSSSCG00000002680	0.352355		G38573	0.822737		G12297	0.573005		ssc_circ_003426	0.857936
ENSSSCG00000002681	0.2743		G38650	0.481642		G12298	0.582101		ssc_circ_003429	0.946579
ENSSSCG00000002682	0.202715		G38655	0.485152		G12309	0.525702		ssc_circ_003432	0.596678
ENSSSCG00000002684	0.177489		G38656	0.318426		G12316	0.840102		ssc_circ_003434	0.755589
ENSSSCG00000002688	0.345121		G38717	0.595027		G12318	0.748563		ssc_circ_003435	0.729363
ENSSSCG00000002689	0.296354		G3877	0.527108		G12319	0.830359		ssc_circ_003436	0.544257
ENSSSCG00000002690	0.310748		G38813	0.90682		G1232	0.747915		ssc_circ_003437	0.961641
ENSSSCG00000002696	0.292771		G38918	0.423504		G12321	0.687242		ssc_circ_003438	0.963729
ENSSSCG00000002697	0.291068		G38941	0.534408		G12322	0.749171		ssc_circ_003439	0.932013
ENSSSCG00000002700	0.416255		G38997	0.49109		G12323	0.713513		ssc_circ_003443	0.943517
ENSSSCG00000002701	0.272555		G39020	0.544793		G12324	0.639512		ssc_circ_003444	0.845406
ENSSSCG00000002703	0.158508		G3903	0.443865		G12328	0.698021		ssc_circ_003445	0.874834
ENSSSCG00000002704	0.10675		G39041	0.630016		G1233	0.696518		ssc_circ_003446	0.913817
ENSSSCG00000002706	0.345442		G39050	0.736816		G12332	0.539774		ssc_circ_003449	1
ENSSSCG00000002707	0.114765		G39062	0.665813		G12335	0.858604		ssc_circ_003450	0.953009
ENSSSCG00000002708	0.408339		G39067	0.622637		G12336	0.711231		ssc_circ_003451	1
ENSSSCG00000002709	0.442302		G39073	0.684033		G12338	0.662768		ssc_circ_003452	1
ENSSSCG00000002712	0.247601		G39078	0.470395		G12340	0.654819		ssc_circ_003455	1
ENSSSCG00000002714	0.243978		G3910	0.723089		G12341	0.52235		ssc_circ_003460	0.956056
ENSSSCG00000002715	0.44487		G39118	0.664283		G12352	0.66451		ssc_circ_003466	1
ENSSSCG00000002716	0.447594		G39142	0.643504		G12353	0.818206		ssc_circ_003467	0.89358
ENSSSCG00000002718	0.610071		G39183	0.404878		G12356	0.728006		ssc_circ_003470	0.960984
ENSSSCG00000002719	0.306223		G392	0.774776		G12365	0.939813		ssc_circ_003476	0.924489
ENSSSCG00000002720	0.928872		G3921	0.453149		G12367	0.514749		ssc_circ_003478	0.918326
ENSSSCG00000002722	0.152047		G3922	0.752033		G12368	0.44702		ssc_circ_003479	1
ENSSSCG00000002723	0.172986		G39279	0.69941		G1237	0.65776		ssc_circ_003481	0.970001
ENSSSCG00000002724	0.209208		G39286	0.343153		G12375	0.583157		ssc_circ_003489	0.886982
ENSSSCG00000002729	0.227155		G39287	0.502783		G12376	0.688419		ssc_circ_003490	0.897221
ENSSSCG00000002730	0.89624		G39333	0.652001		G12377	0.640261		ssc_circ_003491	1
ENSSSCG00000002734	0.632064		G39341	0.653186		G12380	0.64332		ssc_circ_003492	0.986482
ENSSSCG00000002736	0.927201		G39408	0.403388		G12382	0.453622		ssc_circ_003493	1
ENSSSCG00000002737	0.545241		G39423	0.604114		G12387	0.708128		ssc_circ_003494	1
ENSSSCG00000002738	0.384414		G39465	0.43094		G12388	0.711898		ssc_circ_003495	1
ENSSSCG00000002739	0.451361		G39536	0.603952		G12389	0.735901		ssc_circ_003497	1
ENSSSCG00000002740	0.237878		G39560	0.530551		G12390	0.907818		ssc_circ_003498	0.983448
ENSSSCG00000002741	0.217378		G39627	0.743562		G12391	0.770541		ssc_circ_003500	1
ENSSSCG00000002743	0.171825		G3970	0.722198		G12392	0.435468		ssc_circ_003503	0.971497
ENSSSCG00000002746	0.38664		G39700	0.870721		G12393	0.500278		ssc_circ_003504	0.983547
ENSSSCG00000002747	0.57737		G39744	0.479175		G12394	0.598154		ssc_circ_003506	0.944599
ENSSSCG00000002748	0.243531		G39761	0.663303		G12397	0.336186		ssc_circ_003507	0.988556
ENSSSCG00000002749	0.703569		G39764	0.589239		G124	0.909508		ssc_circ_003510	0.943527
ENSSSCG00000002752	0.377669		G39826	0.716006		G12403	0.515565		ssc_circ_003512	0.967712
ENSSSCG00000002753	0.248857		G39859	0.802396		G12406	0.530648		ssc_circ_003513	0.966555
ENSSSCG00000002754	0.19963		G39933	0.413048		G12410	0.659934		ssc_circ_003516	1
ENSSSCG00000002755	0.27193		G40035	0.460649		G12413	0.579272		ssc_circ_003517	0.991438
ENSSSCG00000002759	0.243643		G40069	0.697243		G12414	0.520334		ssc_circ_003518	0.977933
ENSSSCG00000002761	0.72009		G40070	0.392899		G12417	0.502511		ssc_circ_003526	1
ENSSSCG00000002762	0.307924		G40108	0.726429		G12419	0.64868		ssc_circ_003527	0.985872
ENSSSCG00000002763	0.21099		G40109	0.405306		G12424	0.560413		ssc_circ_003529	1
ENSSSCG00000002764	0.710929		G4015	0.71665		G12425	0.44298		ssc_circ_003532	1
ENSSSCG00000002767	0.572194		G40152	0.773874		G12427	0.535629		ssc_circ_003535	1
ENSSSCG00000002768	0.540405		G40173	0.434441		G12433	0.409476		ssc_circ_003537	1
ENSSSCG00000002769	0.145814		G4022	0.710555		G12435	0.419315		ssc_circ_003541	1
ENSSSCG00000002771	0.22121		G40220	0.436702		G12437	0.659112		ssc_circ_003544	0.978562
ENSSSCG00000002774	0.290339		G4024	0.896195		G12438	0.849723		ssc_circ_003547	0.980715
ENSSSCG00000002775	0.884608		G4026	0.676453		G1244	0.577805		ssc_circ_003548	0.882474
ENSSSCG00000002776	0.169893		G40266	0.919699		G12447	0.338499		ssc_circ_003550	0.97829
ENSSSCG00000002777	0.490594		G40287	0.921409		G12448	0.472177		ssc_circ_003551	0.868271
ENSSSCG00000002778	0.483119		G40289	0.539185		G12450	0.592447		ssc_circ_003552	0.435947
ENSSSCG00000002779	0.567866		G40351	0.620731		G12451	0.473724		ssc_circ_003555	0.990604
ENSSSCG00000002781	0.661053		G40377	0.697719		G12460	0.788603		ssc_circ_003556	0.983765
ENSSSCG00000002782	0.621029		G40392	0.596531		G12461	0.8854		ssc_circ_003558	0.971511
ENSSSCG00000002783	0.506209		G4045	0.796092		G12463	0.531357		ssc_circ_003559	0.983048
ENSSSCG00000002786	0.293241		G4047	0.837671		G12464	0.957887		ssc_circ_003563	0.898911
ENSSSCG00000002787	0.137836		G40490	0.498402		G12470	0.495574		ssc_circ_003564	0.961174
ENSSSCG00000002788	0.353063		G40491	0.414827		G12471	0.409848		ssc_circ_003566	0.984012
ENSSSCG00000002790	0.22269		G40496	0.791782		G12472	0.457082		ssc_circ_003573	1
ENSSSCG00000002792	0.237372		G40504	0.630951		G12473	0.447469		ssc_circ_003575	1
ENSSSCG00000002793	0.367729		G40508	0.725462		G12475	0.905326		ssc_circ_003578	1
ENSSSCG00000002795	0.307516		G40515	0.596758		G12477	0.798833		ssc_circ_003582	0.979689
ENSSSCG00000002799	0.179384		G4052	0.737871		G12479	0.473199		ssc_circ_003587	1
ENSSSCG00000002802	0.470198		G40553	0.305783		G12493	0.574499		ssc_circ_003588	0.928402
ENSSSCG00000002803	0.593474		G40556	0.635461		G12495	0.641857		ssc_circ_003589	0.984253
ENSSSCG00000002804	0.20946		G40563	0.881781		G125	0.447649		ssc_circ_003591	0.951334
ENSSSCG00000002805	0.325925		G40571	0.854686		G12504	0.858777		ssc_circ_003596	0.982012
ENSSSCG00000002806	0.194739		G40583	0.893446		G12507	0.493633		ssc_circ_003597	0.860601
ENSSSCG00000002807	0.352325		G40586	0.403056		G12508	0.595216		ssc_circ_003598	0.757011
ENSSSCG00000002808	0.37437		G40590	0.83327		G12509	0.561765		ssc_circ_003601	1
ENSSSCG00000002809	0.727041		G40628	0.837106		G12517	0.759134		ssc_circ_003602	0.474803
ENSSSCG00000002811	0.396152		G40631	0.737263		G12518	0.653986		ssc_circ_003604	0.922413
ENSSSCG00000002812	0.296593		G40652	0.655195		G12525	0.593226		ssc_circ_003605	0.980128
ENSSSCG00000002813	0.340964		G40662	0.944997		G12527	0.579176		ssc_circ_003606	0.951193
ENSSSCG00000002814	0.492203		G40674	0.591893		G12529	0.926126		ssc_circ_003607	1
ENSSSCG00000002815	0.226952		G407	0.602378		G12530	0.411652		ssc_circ_003608	0.780906
ENSSSCG00000002817	0.639672		G40707	0.546958		G12532	0.405209		ssc_circ_003609	1
[truncated: 38,385 more rows]

## Sheet: g
Supplementary Figure 15g
[truncated: 39,746 more rows]

## Sheet: h
Supplementary Figure 15h
[truncated: 1,082 more rows]
