# Supplementary material for: A pig BodyMap transcriptome reveals diverse tissue physiologies and evolutionary dynamics of transcription
Source: Nat Commun. 2021 Jun 17;12:3715. doi: 10.1038/s41467-021-23560-8 (PMC8211698; doi:10.1038/s41467-021-23560-8)
Supplement: Supplementary file 12 — Source Data [file 41467_2021_23560_MOESM12_ESM.zip › Source data/Supplementary Figure 16.xlsx]

## Sheet: a
Supplementary Figure 16a
Gene_ID	Gene_name	Gene_biotype	ADD	BB	BF	BRA	DAP	DSP	EDC	EDL-F	EDL-H	FDP-F	FDP-H	FDS-F	FDS-H	GAS-L	GAS-M	GM	GRA	ISP	LDM	LD	LIN	MAS	OEA	PM	PP	PS	RA	RF	RHO	SAR	SM	SOL	SP	SSP	ST	SUB	TA	TB-LA	TB-LO	TB-M	TFL	TIC	TM	TRC	VI	VL	VM
ENSSSCG00000000279	HOXC13	protein_coding	0.143667	0.1005	0.182333	0.087	0.0603333	0.0773333	0.0613333	0.178	0.077	0.141	0.284	0.045	0.338	0.0696667	0.211333	0.089	0.0923333	0.276333	0.0145	0.0925	0.053	0.0455	0.126667	0.0793333	0.159333	0.163	0.121667	0.069	0.082	0.139667	0.0573333	0.0456667	0.159667	0.107333	0.0653333	0.144333	0.0233333	0.0805	0.168333	0.076	0.392	0.14	0.075	0.0735	0.084	0.193667	0.041
ENSSSCG00000000281	HOXC12	protein_coding	0.014	0.023	0.012	0	0.0176667	0	0.0376667	0.0166667	0.0156667	0	0.0205	0.0285	0	0	0.0216667	0	0.0326667	0.038	0	0	0	0	0.0163333	0.0206667	0.0126667	0	0	0.0116667	0	0.0193333	0	0.0143333	0.0206667	0.0293333	0.0266667	0.052	0	0	0.0233333	0	0	0.013	0	0.0525	0.008	0	0.0276667
ENSSSCG00000015979	HOXD13	protein_coding	0.012	0.13	0.011	0.00666667	0.0123333	0.00433333	0.0733333	0.0603333	0.122667	0.0216667	0.089	0.1755	0.0626667	0.036	0.148333	0.005	0.042	0.0116667	0.0045	0.0365	0	0.006	0.006	0.00166667	0.0116667	0.02	0.002	0.0106667	0.0065	0.013	0.00866667	0.0513333	0	0.0253333	0.00233333	0.0123333	0.00233333	0.0285	0.0376667	0.016	0.0143333	0.0326667	0.0126667	0.004	0.029	0.00733333	0.0483333
ENSSSCG00000015980	HOXD12	protein_coding	0	0	0.0156667	0	0	0	0.04	0.0143333	0.0286667	0	0.098	0	0.0256667	0	0.0456667	0	0.0606667	0.019	0	0	0	0	0	0	0	0.0705	0	0	0	0	0	0	0	0	0	0.0153333	0	0	0	0	0	0.0136667	0	0	0	0	0
ENSSSCG00000015981	HOXD10	protein_coding	0.218333	0.096	0.280667	0.069	0.0476667	0.0533333	0.434333	0.342	0.285667	0.144	0.2715	0.625	0.37	0.619	0.366	1.86833	0.0763333	0.0473333	0.0435	0.081	0.0335	0.0155	0.047	0.0363333	0.322	1.8045	0.0566667	0.0403333	0.4715	0.035	0.361	0.494333	0.0936667	0.00533333	0.0683333	0.034	0.0253333	0.2075	0.224667	0.237333	0.149667	0.281	0.031	0.0245	0.0553333	0.133333	0.077
ENSSSCG00000015982	HOXD9	protein_coding	2.12633	3.051	2.29133	2.88333	0.495333	0.694333	0.674667	0.631	0.816667	0.791333	0.714	0.778	0.579333	2.75567	0.942333	3.89333	1.78567	0.702	2.314	4.409	0.4005	0.204	2.887	2.34567	1.91433	6.3675	2.48933	1.19033	3.3935	0.765667	3.18267	2.298	3.169	0.232	2.98233	0.691333	2.621	1.9805	1.30767	1.86033	2.838	1.19267	0.74	2.856	0.445	1.31167	0.296333
ENSSSCG00000015984	HOXD4	protein_coding	3.76933	4.051	3.35067	3.304	2.011	1.89033	1.99967	1.77067	2.388	2.07667	2.602	2.3335	2.15267	5.33133	2.24267	4.66367	2.68233	1.62367	4.607	5.465	1.616	2.015	4.77333	3.84833	2.77333	6.0925	3.21233	1.89	4.79	2.23333	5.00833	5.035	4.301	1.47	4.572	1.87633	4.26033	3.494	3.574	3.67333	3.20167	2.691	1.785	4.579	1.22267	2.664	1.45967
ENSSSCG00000015985	HOXD3	protein_coding	0.182667	0.3405	0.262333	0.699	0.218	0.208	0.211	0.209333	0.183	0.253333	0.239	0.1645	0.247	0.259667	0.192333	0.397667	0.226333	0.167667	0.317	0.4745	0.076	0.132	0.458667	0.247333	0.234333	0.451	0.253667	0.221667	0.5385	0.205667	0.255333	0.381667	1.142	0.196333	0.355333	0.158	0.351333	0.226	0.332333	0.248333	0.297	0.267333	0.175667	0.5495	0.162	0.176667	0.0806667
ENSSSCG00000015986	HOXD1	protein_coding	0.611667	0.3675	0.464333	0.801	0.0676667	0.0683333	0.0843333	0.065	0.244	0.127333	0.1485	0.064	0.107333	0.944333	0.076	1.638	0.445667	0.0756667	0.6455	0.6945	0	0.009	0.416	0.331333	0.489333	0.9075	0.329333	0.279	0.4675	0.203667	0.932333	0.308667	0.745	0.008	0.47	0.07	0.389667	0.26	0.347667	0.501667	0.804	0.181	0.258667	0.7515	0.0203333	0.323333	0.016
ENSSSCG00000016698	HOXA11	protein_coding	0.551667	0.5805	0.264667	0.026	0.111667	0.0963333	2.51767	1.88033	2.35633	1.56233	3.337	3.1255	1.534	2.164	1.76233	0.272333	0.155333	0.716333	0	0.066	0.018	0.0095	0.0176667	0.0283333	0.103	0.2245	0.107333	0.386	0.0105	0.0356667	0.527333	1.337	0.0163333	0.644333	0.179	0.306333	0.0316667	1.747	1.459	1.264	0.0963333	1.67533	0.689333	0.0105	0.600667	0.843667	0.823667
ENSSSCG00000016701	HOXA7	protein_coding	2.43267	5.8125	2.294	0.386333	6.03733	5.43233	4.36067	5.29067	3.37467	6.324	3.046	5.692	2.75633	2.375	2.11467	3.018	2.65967	4.98233	0.914	4.951	0.038	0	1.276	5.39433	2.36167	4.149	2.80833	3.11833	0.6555	3.347	3.62067	5.087	0.413333	4.312	5.00933	5.923	0.441	3.7585	4.615	4.71233	4.488	3.496	5.741	0.752	2.90567	3.612	3.21067
ENSSSCG00000016703	HOXA5	protein_coding	1.17733	2.94	1.39167	0.717333	2.27633	2.11267	2.143	2.45867	1.60167	2.96233	2.1525	2.5725	1.538	1.62133	1.66	1.61667	1.27967	1.766	1.429	2.427	0.007	0.017	1.801	1.93467	1.65167	2.0415	1.74233	1.18533	1.408	1.41533	1.416	2.47667	0.859333	1.237	1.85667	2.16633	1.64733	2.337	2.75967	1.91867	1.65567	1.661	1.785	1.116	1.38633	1.25367	1.49067
ENSSSCG00000016705	HOXA3	protein_coding	0.149	0.4555	0.104667	0.239667	0.332333	0.341333	0.300667	0.375333	0.34	0.355333	0.2855	0.376	0.129	0.284667	0.165	0.203667	0.183667	0.258667	0.1555	0.416	0.005	0.027	0.147333	0.617333	0.213667	0.2535	0.274333	0.195667	0.1765	0.188667	0.204333	0.540333	0.222333	0.258333	0.400667	0.334667	0.162667	0.319	0.440667	0.281667	0.327333	0.315667	0.241333	0.0935	0.213667	0.232333	0.153
ENSSSCG00000016706	HOXA2	protein_coding	0.0536667	0.0715	0.043	0.156	0.058	0.0796667	0.0756667	0.0973333	0.11	0.145	0.1445	0.0465	0.0716667	0.0316667	0.0486667	0.0536667	0.0646667	0.093	0.043	0.2135	0	0.011	0.0726667	0.0666667	0.055	0.135	0.0716667	0.0403333	0.079	0.044	0.05	0.0683333	0.100667	0.114333	0.102	0.089	0.033	0.0535	0.078	0.0713333	0.0336667	0.0783333	0.08	0.0155	0.057	0.0393333	0.0776667
ENSSSCG00000016707	HOXA1	protein_coding	0.083	0.098	0.062	0.052	0.109	0.0436667	0.093	0.104667	0.117333	0.0786667	0.1615	0.1395	0.0806667	0.127	0.0766667	0.0756667	0.0613333	0.111333	0.1245	0.1715	0.007	0.0315	0.146	0.0903333	0.094	0.1095	0.107	0.0553333	0.108	0.0603333	0.0683333	0.184	0.0833333	0.105333	0.0676667	0.0573333	0.103667	0.151	0.140667	0.114667	0.068	0.11	0.116333	0.1465	0.0586667	0.0456667	0.109
ENSSSCG00000017532	HOXB1	protein_coding	0	0	0.0396667	0	0	0	0	0	0	0.022	0.0425	0	0	0.02	0	0	0.0303333	0	0	0.0165	0.0205	0	0.015	0	0.0483333	0.0305	0	0	0.043	0.0176667	0.0133333	0	0.039	0.0133333	0	0.017	0.0136667	0.023	0	0	0	0.0116667	0	0.0185	0.0373333	0	0.0273333
ENSSSCG00000017533	HOXB2	protein_coding	0.300667	0.504	0.444	0.688333	0.683	0.890333	0.284	0.403333	0.316667	0.424333	0.5355	0.3135	0.330667	0.556667	0.396667	0.695	0.558333	0.57	0.4315	1.2345	0.155	0.062	0.908333	0.630667	0.791667	0.9145	0.576333	0.464	0.881	0.648	0.308	0.823	0.845333	0.52	0.585	0.544667	0.838	0.349	0.317333	0.435	0.976333	0.494333	0.498333	1.2405	0.382333	0.316667	0.439
ENSSSCG00000017534	HOXB3	protein_coding	0.391667	0.476	0.489333	0.805667	0.782	0.740333	0.477667	0.417	0.330667	0.539	0.665	0.4625	0.506667	0.233667	0.428	0.464667	0.381667	0.619667	0.6015	0.809	0.197	0	0.550333	0.666	0.945667	0.547	0.499333	0.579333	0.7565	0.657667	0.193	0.554333	1.07633	0.552667	0.349333	0.836333	0.395	0.324	0.392	0.59	1.02933	0.776	0.458333	0.788	0.487333	0.368667	0.525667
ENSSSCG00000017535	HOXB4	protein_coding	0.382333	0.545	0.42	0.938333	0.563333	0.558333	0.317333	0.321333	0.259667	0.415667	1.173	0.2275	0.374333	0.356667	0.359667	0.666667	0.229667	0.48	0.5195	1.6305	0.041	0.0695	1.124	0.858667	0.762667	1.022	0.603333	0.533333	1.063	0.578333	0.284667	0.875333	1.367	0.427	0.680667	0.581667	0.980667	0.49	0.432333	0.516667	0.792667	0.378	0.491	1.449	0.239667	0.266333	0.258333
ENSSSCG00000017537	HOXB8	protein_coding	0.169	0.0765	0.121333	0.25	0.288667	0.096	0.233667	0.202667	0.113	0.15	0.459	0.078	0.211333	0.072	0.204	0.0696667	0.103	0.235333	0.2875	0.0465	0.032	0.058	0.138333	0.0696667	0.136	0.159	0.0553333	0.192333	0.059	0.217333	0.056	0.057	0.184667	0.089	0.0666667	0.202333	0.0446667	0.0625	0.207333	0.0673333	0.263667	0.226	0.123333	0.023	0.0933333	0.185667	0.0576667
ENSSSCG00000017538	HOXB7	protein_coding	0.773667	1.157	1.02467	0.188333	0.718333	0.755667	1.15333	1.24533	1.08833	0.811	1.398	1.535	1.132	1.822	0.827667	2.15367	0.662	0.645	1.2095	1.98	0	0	2.84933	2.04367	1.056	2.1165	1.12533	0.801667	1.5375	0.877	1.366	3.161	0.223667	0.171333	1.956	0.684667	1.94167	1.2815	0.93	0.947667	1.58733	1.55867	0.406333	0.8205	0.901333	0.836333	0.637
ENSSSCG00000017539	HOXB6	protein_coding	0.135667	0.408	0.255	0.330333	0.302	0.302333	0.274	0.373667	0.3	0.346333	0.601	0.393	0.290667	0.369	0.313333	0.586	0.183	0.166667	0.6285	1.4125	0.009	0.03	1.05633	0.718667	0.384333	0.8125	0.571333	0.374333	1.1605	0.411	0.452	0.981667	1.08967	0.067	0.656667	0.251	0.780333	0.315	0.271333	0.237	1.82133	0.522333	0.193667	2.3965	0.236333	0.202333	0.151
ENSSSCG00000017540	HOXB5	protein_coding	0.0106667	0.021	0.022	0.161	0.041	0.037	0.0413333	0.0896667	0.0533333	0.0566667	0.0655	0.0205	0.0216667	0.0436667	0.0643333	0.0716667	0.00866667	0.0196667	0.0615	0.4425	0.008	0.013	0.111	0.103333	0.0566667	0.107	0.022	0.0283333	0.366	0.0516667	0.0263333	0.124667	0.663	0.0386667	0.0506667	0.0563333	0.0873333	0.0185	0.0763333	0.0133333	0.396667	0.0723333	0.0533333	0.9465	0.031	0.034	0.0336667
ENSSSCG00000021204	HOXA10	protein_coding	9.29533	20.0365	7.70333	0.147667	18.7887	18.859	23.0557	23.3937	20.4553	22.1573	19.471	28.7815	16.9597	20.9123	11.3773	14.3823	12.5933	16.0533	0.042	16.4655	0.1175	0.0565	0.482667	16.747	6.17733	17.744	2.25867	17.665	0.0595	18.5857	15.2413	23.3517	0.0166667	13.0763	19.7153	17.458	0.417333	18.643	17.2793	15.063	18.7483	18.549	17.0043	0.0435	11.5983	13.4803	11.7493
ENSSSCG00000022728	HOXC10	protein_coding	1.35133	0.0135	1.21933	0.011	0	0	0.327667	0	1.184	0.0106667	0.916	0.0095	0.991333	1.51233	0.695333	2.002	0.962333	0.0126667	0.079	0.012	0.0155	0.007	0.367333	2.67667	0.0146667	0.0415	0.95	1.843	0.0055	1.29833	1.947	2.39	0.007	0.00633333	2.65067	0.005	0.473667	0.026	0.008	0	1.686	1.26133	0	0.009	1.07233	1.53367	1.284
ENSSSCG00000028104	HOXC11	protein_coding	1.66033	0.0065	1.61233	0.006	0.00666667	0	0.521333	0.0223333	2.13533	0.01	2.2995	0.0045	1.76533	2.64133	1.63333	2.14967	1.44133	0	0	0	0.0075	0	0.326	1.98933	0.00633333	0.0095	0.270333	1.752	0.008	1.69467	2.40033	3.00933	0.055	0	2.583	0	0.481333	0.017	0.006	0.00633333	2.07	2.36	0.021	0.0065	1.345	1.81867	1.73833
ENSSSCG00000029666	HOXA13	protein_coding	0.338333	0.125	0.0643333	0.0163333	0.0186667	0.0196667	1.883	1.18867	1.618	1.249	2.5025	2.0505	1.415	2.091	1.696	0.0503333	0.047	0.140667	0.067	0.087	0.0525	0.065	0.054	0.064	0.101	0.094	0.0706667	0.0306667	0.04	0.0293333	0.124333	0.610333	0.0223333	0.0246667	0.0593333	0.0316667	0.0443333	1.346	1.319	1.17333	0.025	1.011	0.00433333	0.105	0.094	0.141333	0.169667
ENSSSCG00000030585	HOXC6	protein_coding	0.108333	0.0685	0.0646667	0.094	0.181333	0.0916667	0.0736667	0.0236667	0.165333	0.0223333	0.142	0.013	0.051	0.113667	0.0566667	0.140333	0.148667	0.0556667	0.787	0.3445	0	0.011	1.40933	0.324	0.466	0.355	0.857333	0.159667	0.3785	0.200333	0.186333	0.0766667	0.115	0.0383333	0.231667	0.094	1.24633	0.0735	0.037	0.0346667	0.332	0.102	0.087	0.2795	0.124667	0.083	0.221
ENSSSCG00000034474	HOXC9	protein_coding	2.96167	0.182	2.077	0.208667	0.147333	0.167667	0.660667	0.037	2.17767	0.0346667	2.2555	0.1275	1.42167	3.27933	1.439	5.11233	2.10767	0.03	9.313	0.2585	0	0.0325	11.7073	5.693	0.919667	3.31	7.99067	2.97533	1.1705	3.028	5.686	3.14	0.723333	0.0666667	3.97233	0.0413333	11.1017	0.058	0.0503333	0.0576667	3.663	1.91767	0.0306667	1.4405	1.55033	2.782	2.30633
ENSSSCG00000034741	HOXD11	protein_coding	0.236667	0.2625	0.204667	0.0443333	0.0623333	0.0433333	0.745333	0.662333	0.648	0.330333	0.983	0.838	0.536333	0.724333	0.900667	0.760667	0.133667	0.059	0.0215	0.138	0.0545	0	0.056	0	0.332667	1.7145	0.0313333	0.00933333	0.346	0.0563333	0.295	0.632667	0.15	0.0143333	0.175333	0.0463333	0.0113333	0.728	0.566333	0.240333	0.0773333	0.746667	0.0926667	0	0.0283333	0.065	0.0676667
ENSSSCG00000038644	HOXC8	protein_coding	0.162667	0.0795	0.107	0.086	0.116667	0.104	0.108	0.0516667	0.154	0.0333333	0.283	0.0355	0.0953333	0.209667	0.0896667	0.19	0.179333	0.0936667	4.422	0.1485	0.1065	0.0995	5.38733	0.432	0.648333	0.912	2.39367	0.135333	0.725	0.149667	0.419333	0.160333	0.421333	0.0773333	0.233667	0.0976667	5.39367	0.0445	0.0766667	0.072	0.246	0.107333	0.0386667	0.753	0.132333	0.143667	0.160333
ENSSSCG00000038993	HOXC4	protein_coding	0.057	0.1215	0.093	0.332333	0.265333	0.183333	0.0533333	0.058	0.0313333	0.059	0.121	0.0625	0.0876667	0.107	0.0806667	0.0963333	0.0356667	0.144333	0.0665	0.3685	0.0445	0.0765	0.188333	0.151	0.293	0.1885	0.0936667	0.078	0.275	0.132333	0.064	0.138667	0.104667	0.121	0.085	0.220333	0.155	0.101	0.0936667	0.075	0.097	0.082	0.136	0.3655	0.045	0.053	0.114667
ENSSSCG00000039193	HOXB9	protein_coding	0.0176667	0.03	0.0133333	0.0103333	0.0156667	0.022	0.0296667	0.028	0.03	0.012	0.056	0.011	0.03	0.023	0.027	0.009	0.0133333	0.027	0.013	0.015	0.003	0	0.023	0.0383333	0.02	0.0435	0.01	0.0163333	0.017	0.0133333	0.0263333	0.05	0.013	0.002	0.027	0.0296667	0.019	0.0065	0.0163333	0.018	0.0246667	0.0336667	0.00433333	0.015	0.014	0.0226667	0.00733333
ENSSSCG00000040349	HOXD8	protein_coding	23.7127	39.628	22.776	32.883	5.552	6.74067	5.974	5.73667	9.63133	8.49433	2.9045	13.121	6.18067	40.7183	7.369	54.4093	22.3753	10.7807	33.223	60.4955	2.2075	2.323	37.971	29.525	24.4823	84.176	23.9187	14.5217	41.059	11.6787	49.6317	33.181	39.7267	2.72267	40.428	6.834	30.4193	35.5875	17.7313	21.9237	31.4223	13.3113	10.209	42.251	4.07133	15.411	2.168
ENSSSCG00000040798	HOXC5	protein_coding	0.092	0.068	0.0576667	0.232667	0.240333	0.278667	0.018	0.0373333	0.067	0.06	0.0825	0.0305	0.0473333	0.0903333	0.0616667	0.111333	0.079	0.119	0.753	0.273	0.02	0.048	0.432333	0.113667	0.715	0.4055	0.465333	0.071	0.5965	0.0963333	0.1	0.119333	0.426667	0.0993333	0.092	0.184	0.784333	0.1905	0.0576667	0.0546667	0.0723333	0.0903333	0.139667	1.096	0.0573333	0.0246667	0.051

## Sheet: b
Supplementary Figure 16b
Gene_ID	Gene_name	Gene_biotype	ADD	BB	BF	BRA	DAP	DSP	EDC	EDL-F	EDL-H	FDP-F	FDP-H	FDS-F	FDS-H	GAS-L	GAS-M	GM	GRA	ISP	LDM	LD	LIN	MAS	OEA	PM	PP	PS	RA	RF	RHO	SAR	SM	SOL	SP	SSP	ST	SUB	TA	TB-LA	TB-LO	TB-M	TFL	TIC	TM	TRC	VI	VL	VM
ENSSSCG00000001438	PBX2	protein_coding	4.96467	7.4555	5.24667	6.64233	5.79767	5.34833	5.92133	5.91033	4.98067	6.57933	6.123	7.973	5.99433	8.93933	5.06367	8.16367	4.71133	5.58167	7.5705	10.041	7.8395	11.0475	13.1003	8.36267	6.371	9.965	8.42233	5.27767	8.056	5.96333	8.82867	8.51267	6.64267	5.97233	8.06067	5.26333	11.943	9.0175	7.03133	6.762	6.44767	5.101	5.53	8.414	4.593	4.78867	5.04867
ENSSSCG00000001944	NKX2-8	protein_coding	0.0116667	0	0.00566667	0	0.0156667	0.0156667	0	0.0153333	0.006	0.0246667	0.0555	0	0	0.0253333	0.005	0	0.0213333	0	0	0.007	0.009	0.0085	0	0	0.0346667	0.0065	0	0.0216667	0.013	0.00733333	0.0113333	0	0.006	0.012	0	0	0.00933333	0.02	0.007	0	0.007	0.008	0.00766667	0	0.013	0.0113333	0.00533333
ENSSSCG00000001945	none	protein_coding	0.01	0	0	0.008	0.0126667	0.026	0.00466667	0.00433333	0	0.0133333	0.0445	0.0045	0.00433333	0	0.008	0	0.023	0.0433333	0.0085	0	0	0	0.006	0	0.009	0.1385	0	0.026	0.0075	0.0176667	0.0133333	0	0	0.0976667	0	0.171333	0.00466667	0	0.011	0	0.00966667	0.00866667	0.00466667	0.0325	0.025	0.0173333	0.00933333
ENSSSCG00000002363	VSX2	protein_coding	0	0	0	0.009	0	0.01	0.051	0.0236667	0	0.0193333	0	0.02	0	0.011	0.018	0.0136667	0.0103333	0	0	0	0	0	0.0136667	0	0	0.012	0	0	0	0.0136667	0.0206667	0.01	0.0256667	0.0106667	0	0	0.017	0	0.0336667	0	0.0103333	0.0213333	0	0	0	0	0.023
ENSSSCG00000002490	GSC	protein_coding	0.213333	0.396	0.135667	0.174333	0.339667	0.234333	0.414667	0.339667	0.238	0.203333	1.3045	0.8835	0.638	0.289333	0.546	0.213667	0.162333	0.0756667	0.1635	0.302	1.561	0.2655	0.155	0.072	0.626333	0.29	0.265	0.147667	0.834	0.292667	0.0626667	0.303333	0.289667	0.217	0.148333	0.294	0.385667	0.0345	0.0746667	0.0403333	0.198	0.324667	0.189	0.2615	0.124333	0.0293333	0.264333
ENSSSCG00000002752	ZFHX3	protein_coding	0.560667	0.839	0.552	0.767667	0.747	0.708667	0.591	0.716667	0.587	0.604333	0.662	0.9065	0.717333	0.640333	0.540333	0.719333	0.529333	0.457	0.764	1.1495	0.6535	0.758	1.325	1.21233	0.675667	1.26	0.996	0.782667	0.824	0.746333	0.811	0.889333	0.607333	0.579333	1.53633	0.861	0.858333	0.5475	1.369	0.647667	0.956333	0.634333	0.645667	0.6835	0.416	0.625	0.630667
ENSSSCG00000002831	IRX3	protein_coding	1.99067	0.6415	0.986333	23.9563	4.46333	6.52333	0.388667	0.463333	0.297667	1.66167	0.5785	0.6375	0.418333	0.55	0.512333	2.105	3.02267	1.78333	3.854	7.4825	0.379	6.187	18.5097	10.237	9.18933	6.015	9.20933	1.43567	7.1535	4.58867	3.08633	0.511667	13.7237	0.998	7.10467	1.70133	17.2413	1.3005	1.847	1.769	13.1047	1.294	5.611	7.942	0.562333	1.02367	0.949667
ENSSSCG00000003115	MEIS3	protein_coding	0.677667	0.995	0.530667	0.889	0.771667	0.725667	0.824333	0.914333	0.687	0.831	1.2515	0.97	0.916	0.964	1.14967	0.808667	0.580333	0.627	0.6945	1.041	1.854	1.066	1.16467	0.700667	0.711667	0.9505	0.623667	0.666333	0.845	0.67	0.742333	1.027	0.690667	0.791	1.03933	0.689	0.873667	0.551	0.739	0.606667	0.637	0.896333	0.561	0.579	0.414333	0.498667	0.754333
ENSSSCG00000003778	LHX8	protein_coding	0.0463333	0.026	0.0263333	0.0656667	0.0713333	0.0456667	0.154333	0.088	0.035	0.0206667	0.1655	0.134	0.179667	0.130333	0.187	0.0283333	0.034	0.005	0.0055	0.0215	3.928	0.651	0.164667	0.0143333	0.128	0.039	0.00966667	0	0.364	0.021	0.0156667	0.0923333	0.092	0.006	0.0133333	0.021	0.353	0	0.0186667	0.013	0.0276667	0.057	0.005	0.0995	0.0533333	0.004	0.0773333
ENSSSCG00000003900	DMBX1	protein_coding	0.011	0	0.01	0	0	0.00933333	0	0.0223333	0	0.0216667	0	0	0.0253333	0.0103333	0.023	0.013	0.00966667	0.025	0.03	0.012	0	0	0.013	0	0.0226667	0.011	0.00833333	0.037	0	0.00966667	0	0	0	0	0	0	0	0	0.0316667	0.0126667	0.018	0.01	0.0216667	0	0.0133333	0	0
ENSSSCG00000004795	MEIS2	protein_coding	0.31	0.905	0.461	0.712	0.478333	0.523333	0.125667	0.224333	0.138	0.279333	0.1505	0.503	0.176667	0.816	0.21	0.868333	0.431667	0.383333	0.7605	1.546	1.959	1.2265	1.586	0.786667	0.753	1.4035	0.886667	0.361333	1.1915	0.513333	0.737667	0.486667	0.547333	0.388667	0.917333	0.472667	1.494	0.689	0.562333	0.461333	0.516	0.25	0.415667	1.149	0.251333	0.303	0.296
ENSSSCG00000004910	RAX	protein_coding	0.0566667	0	0.0443333	0	0.0286667	0.015	0.0463333	0.04	0.00833333	0.0243333	0.1215	0	0.0103333	0.033	0.0423333	0	0	0.027	0.0205	0	0	0.044	0	0	0.043	0.0125	0	0.0153333	0	0.0356667	0.0186667	0	0	0.0113333	0.0106667	0.014	0	0.0385	0.0136667	0.014	0	0	0	0.055	0.0286667	0.0153333	0.0243333
ENSSSCG00000005086	SIX6	protein_coding	0.0206667	0.0025	0.0386667	0.041	0.078	0.039	0.0603333	0.0463333	0.0213333	0.0396667	0.0625	0.002	0.0586667	0.003	0.0323333	0.00233333	0.0203333	0.031	0.0185	0.0125	0	0.01	0	0.004	0.035	0.0135	0.0103333	0.0386667	0	0.0376667	0	0.016	0.026	0.0363333	0.00366667	0.041	0	0.007	0.036	0.0156667	0.0176667	0.0286667	0.0483333	0	0.0456667	0.0226667	0.0446667
ENSSSCG00000005087	SIX1	protein_coding	6.66567	14.097	6.461	9.45133	9.70867	8.993	8.821	9.39833	9.031	10.6477	9.205	11.938	8.20067	13.163	7.57633	10.9077	6.731	7.96733	9.5225	13.97	8.313	26.2675	14.162	16.7277	7.182	11.0725	10.6517	8.771	10.0085	9.84633	11.8223	17.3083	8.36467	7.281	14.209	9.937	11.4203	10.512	10.421	8.63967	9.88367	8.655	7.93233	10.129	7.97633	7.67	7.44667
ENSSSCG00000005089	SIX4	protein_coding	3.652	8.0265	3.53367	5.927	5.149	4.56967	4.86267	4.693	4.67567	5.86067	4.419	9.033	3.75133	7.695	3.953	6.484	3.218	4.54133	5.909	7.8355	7.2415	17.1915	10.6567	10.7283	3.83	6.502	9.29233	5.465	5.79	4.76733	6.559	8.751	4.97233	4.595	9.07667	5.6	9.33433	6.777	6.895	6.45567	5.09933	4.216	4.79	6.2835	4.367	4.38467	4.63333
ENSSSCG00000005530	LHX6	protein_coding	0.688333	1.355	0.723333	0.936667	0.853	0.717667	0.818	1.06567	0.634667	1.282	2.719	1.7455	1.14133	1.128	1.21167	1.30533	0.51	0.898	0.607	1.3695	2.14	2.0225	1.144	1.39467	0.747333	1.3165	0.624	0.600333	0.8065	0.640667	1.298	1.988	0.663333	1.12667	1.36033	1.283	1.082	1.1305	0.963333	0.943	0.76	1.01867	0.739	1.2675	0.671	0.648	0.76
ENSSSCG00000005586	LHX2	protein_coding	0.00566667	0	0.00566667	0	0.022	0	0.0106667	0	0.00566667	0.0263333	0.1535	0.005	0.0686667	0	0.0213333	0	0.00666667	0.00566667	0.007	0	0	0.2265	0.0146667	0.0196667	0.005	0.006	0	0.00433333	0	0.0143333	0	0	0.0156667	0	0.01	0.0153333	0	0	0.00666667	0	0.021	0.0203333	0	0	0	0.0206667	0.0113333
ENSSSCG00000005604	PBX3	protein_coding	3.186	4.3085	2.37633	2.375	1.469	1.354	1.34833	1.06	0.953333	1.36667	1.708	1.5865	1.241	5.67733	1.16433	8.54733	2.26533	1.47733	7.6475	5.6445	2.3335	1.8575	5.74267	4.29967	2.433	10.9825	2.43833	2.89333	3.4645	2.38633	7.13367	1.86233	3.36733	1.13433	3.328	1.749	3.34167	5.229	3.01967	2.56633	3.754	1.261	1.903	5.032	1.21533	2.857	1.72733
ENSSSCG00000005680	PRRX2	protein_coding	3.02533	3.4965	2.556	4.62333	3.886	3.27633	3.85367	4.452	2.731	3.97567	12.216	4.2705	5.04367	4.651	6.05433	3.30433	2.76	2.23667	2.089	4.8355	8.9405	3.142	5.872	1.58267	3.96033	4.456	2.05633	2.01333	2.9685	1.939	2.352	2.66633	1.643	2.56233	2.655	1.75167	2.97767	1.6795	2.57633	1.23433	2.309	3.909	1.49433	2.9305	2.203	1.691	2.96933
ENSSSCG00000005984	ZHX1	protein_coding	6.59267	14.281	6.72933	9.78233	8.891	8.04733	9.11367	8.399	7.758	9.61933	7.3755	12.219	7.37633	13.9123	6.69733	14.3023	6.39533	7.25267	9.975	17.599	12.8785	15.4355	19.1543	15.4033	8.46133	16.349	10.3527	7.27933	12.836	8.776	13.8567	14.6837	8.833	7.21067	15.9877	7.344	16.362	12.818	10.513	9.07133	8.496	7.17867	7.716	12.852	5.69267	7.65667	6.924
ENSSSCG00000006169	ZFHX4	protein_coding	0.766333	2.071	0.728333	1.43033	1.603	1.359	1.24833	1.47733	1.10867	1.15667	0.9495	2.035	1.07967	1.48567	0.894	1.33033	0.948667	1.09033	1.63	1.635	0.567	1.893	2.039	2.07433	1.007	1.686	1.293	1.22033	1.285	1.256	1.28433	1.84767	1.058	1.01633	2.10133	1.543	1.76933	1.368	2.45067	1.59633	1.421	1.27233	1.18533	1.3605	0.795333	1.011	1.04767
ENSSSCG00000006329	LMX1A	protein_coding	0.0766667	0.2295	0.143	0.236333	0.213667	0.150667	0.173667	0.265667	0.114	0.219	0.143	0.235	0.145667	0.195667	0.165667	0.170667	0.122333	0.094	0.132	0.2595	0.857	0.518	0.431667	0.135333	0.186333	0.325	0.103	0.161	0.2945	0.147	0.128333	0.227667	0.196	0.0966667	0.157333	0.181667	0.264333	0.171	0.187333	0.134333	0.0993333	0.147	0.135	0.159	0.099	0.119667	0.150333
ENSSSCG00000006331	PBX1	protein_coding	5.13733	10.6075	5.572	7.96067	6.84033	6.54967	7.72667	7.097	6.621	8.03067	6.8975	10.8445	7.51867	10.637	5.43667	9.295	5.226	6.77633	8.435	12.7295	11.509	14.7805	15.111	11.8713	6.69867	12.1045	9.185	6.444	9.508	6.392	8.95367	11.429	7.963	6.88133	12.2037	7.527	14.309	10.0815	10.421	8.827	6.77867	6.40667	6.705	10.1095	5.77133	6.12567	5.71333
ENSSSCG00000006812	ALX3	protein_coding	0.0416667	0.084	0.0553333	0.0913333	0.121333	0.0913333	0.150667	0.252667	0.101667	0.172333	0.153	0.3695	0.108333	0.0903333	0.154333	0.0503333	0.0776667	0.0906667	0.0325	0.0955	0.5575	0.073	0.128	0.0533333	0.0963333	0.0385	0.179667	0.0566667	0.1235	0.208333	0.0866667	0.105	0.0356667	0.0816667	0.0726667	0.0486667	0.101333	0.085	0.0956667	0.0373333	0.053	0.234	0.059	0.1225	0.0406667	0.0773333	0.053
ENSSSCG00000006914	BARHL2	protein_coding	0.0363333	0.035	0.00366667	0.018	0.03	0.00366667	0.0123333	0.0406667	0.0163333	0.0203333	0.1245	0.015	0.00366667	0.0203333	0.027	0.0116667	0.0176667	0.0336667	0.0165	0.041	0.0235	0.06	0.03	0.00833333	0.0106667	0.025	0	0.02	0.031	0.0313333	0.00366667	0.011	0.0416667	0.013	0.0353333	0.01	0.0183333	0.0065	0.00933333	0.021	0.007	0.0273333	0.0303333	0.005	0.019	0.0153333	0.011
ENSSSCG00000007110	NKX2-4	protein_coding	0.034	0	0.0106667	0.013	0.0143333	0.0303333	0	0.0216667	0.0113333	0.035	0.1175	0	0.0526667	0	0.0593333	0	0.012	0.022	0.0195	0.013	0	0	0.0403333	0.041	0.046	0	0.009	0.038	0	0	0.018	0	0	0.0326667	0.0386667	0.100333	0	0	0.0156667	0.0156667	0.0416667	0.00733333	0	0	0.0146667	0	0.0236667
ENSSSCG00000007473	ADNP	protein_coding	2.02867	4.475	2.03833	3.111	3.107	2.41367	2.759	2.68133	2.31767	2.793	2.528	4.4545	2.721	3.93267	2.10533	3.77467	2.144	2.17933	3.3105	4.3305	4.769	5.348	5.478	5.43767	2.29433	5.0895	3.22567	2.80633	2.9305	2.44667	3.55567	4.56267	2.303	2.22267	5.487	3.16	4.511	3.211	5.186	3.392	2.61167	2.53333	2.404	3.3505	1.85667	2.326	2.55267
ENSSSCG00000007555	UNCX	protein_coding	0.0113333	0.0255	0.013	0.0286667	0.00366667	0.0266667	0.0196667	0.0303333	0.039	0.032	0.096	0.027	0.0123333	0.05	0.0256667	0.00633333	0.0236667	0.0176667	0.005	0.0365	0.01	0.0265	0.0243333	0.0186667	0.0146667	0.0265	0.0246667	0.0253333	0.022	0.0253333	0.0406667	0.0376667	0.0266667	0.016	0.0153333	0.0346667	0.036	0.0325	0.026	0.0136667	0.015	0.0173333	0.014	0.005	0.00233333	0.00833333	0.0293333
ENSSSCG00000008081	BARX1	protein_coding	0.0176667	0.0115	0.03	0.021	0.0573333	0.0116667	0.025	0.076	0.022	0.0173333	0.2405	0.041	0.0876667	0.0413333	0.130333	0.0233333	0.0203333	0.08	0.0375	0	0.624	0.6025	0.055	0.0573333	0.0786667	0.059	0.031	0.0186667	0.0555	0.00833333	0.0403333	0.00833333	0.0526667	0.0743333	0.026	0.042	0.086	0	0	0.098	0.00833333	0.0146667	0.00933333	0.0355	0.0473333	0.012	0.0736667
ENSSSCG00000008278	LBX2	protein_coding	0	0	0.0373333	0	0.0656667	0.0246667	0.133333	0.0336667	0	0	0	0	0	0	0.0596667	0	0	0	0.095	0	0	0.0655	0	0	0	0.029	0	0	0	0.068	0	0	0	0	0	0	0	0	0	0	0.078	0.0223333	0	0	0.037	0.035	0.028
ENSSSCG00000008308	EMX1	protein_coding	0.152667	0	0.0496667	0.109	0.117	0.120333	0.122	0.129333	0.116333	0.045	0.1665	0	0.123	0.015	0.094	0.0136667	0.166667	0.18	0.0915	0.0075	0	0.0155	0	0.0173333	0.0846667	0	0.0206667	0.102333	0.017	0.132	0	0.00933333	0.168667	0.0473333	0	0.114667	0	0.0435	0.107333	0.0556667	0.143667	0.154	0.172667	0	0.107	0.0753333	0.129333
ENSSSCG00000008318	VAX2	protein_coding	0.163	0.0865	0.134	0.215	0.0643333	0.185	0.212333	0.086	0.0616667	0.154	0.4115	0.1775	0.139667	0.167	0.103667	0.128	0.169	0.131	0.139	0.1885	0.128	0.1695	0.198667	0.0983333	0.148	0.0855	0.116333	0.0903333	0.079	0.0496667	0.01	0.126	0.0756667	0.122333	0.237667	0.095	0.131333	0	0.214667	0.101	0.161	0.120667	0.119	0.0645	0.0263333	0.0913333	0.166
ENSSSCG00000008446	SIX2	protein_coding	4.51333	4.772	2.97433	5.19433	5.103	5.80633	4.07	3.46367	4.154	6.01067	8.2275	2.7685	4.55367	5.573	2.37967	4.94733	5.68467	3.43433	7.316	3.685	5.533	12.551	5.56267	3.744	4.44167	5.0255	3.49133	10.1247	3.6415	8.54433	5.53433	1.95933	5.71467	2.167	3.397	6.08033	4.869	4.176	4.73833	2.88967	9.103	3.348	5.85567	3.9555	1.734	6.48633	4.303
ENSSSCG00000008720	HMX1	protein_coding	0.0103333	0.017	0	0.061	0.043	0.025	0	0.0123333	0.0116667	0	0.1045	0	0.028	0.0116667	0.0326667	0	0.007	0.0133333	0.02	0	0	0.055	0	0.0153333	0	0.0125	0.0116667	0	0	0	0	0	0.031	0.0226667	0	0.0276667	0.0106667	0.019	0	0	0.0346667	0.0113333	0.024	0.098	0.027	0	0.0223333
ENSSSCG00000008727	MSX1	protein_coding	0.648333	0.9805	0.673667	0.782667	1.04633	0.910333	0.729	0.903	0.559667	0.699333	1.765	0.832	0.767333	1.00567	0.755667	0.649667	0.600667	0.782667	0.6105	0.9535	2.141	2.2725	1.26167	0.974333	0.701667	1.035	0.655333	0.634333	0.9625	0.563333	0.773667	1.068	0.468	0.982667	0.963667	0.928	0.888	0.7055	0.732	0.669	0.594667	0.743667	0.675667	0.7775	0.782333	0.544333	0.699667
ENSSSCG00000008840	GSX2	protein_coding	0.028	0	0.039	0.100333	0	0.0126667	0.0266667	0	0.014	0.029	0.167	0	0.032	0.012	0	0.0146667	0.0296667	0.0493333	0.0485	0.0205	0.0405	0	0	0.0373333	0.0133333	0.015	0	0.0713333	0	0	0	0	0.0193333	0.044	0	0.0633333	0	0.0235	0	0	0.093	0.0863333	0	0	0.0113333	0.0296667	0.0123333
ENSSSCG00000008898	none	protein_coding	4.64367	8.8615	7.29	7.49133	6.30067	7.611	3.874	4.683	3.55633	4.877	7.9355	7.713	5.80533	13.4133	7.64333	10.062	4.63433	5.644	6.272	12.2455	17.58	8.1145	15.523	9.42767	6.974	11.453	9.116	4.07433	7.428	5.67633	6.96833	7.973	5.78067	5.481	7.86567	5.057	10.1307	7.0585	5.01467	5.057	6.082	5.22867	5.10933	7.494	4.86633	4.094	5.69467
ENSSSCG00000009232	NKX6-1	protein_coding	0.0163333	0.034	0.026	0.08	0.0643333	0.053	0.0203333	0.015	0.0156667	0.024	0.0915	0.026	0.021	0.0296667	0.0283333	0.0126667	0.019	0.0273333	0.0235	0.0505	0.1725	0.0185	0.0796667	0.0216667	0.0646667	0.076	0.022	0.012	0.0535	0.00533333	0.0346667	0.0283333	0.031	0.0196667	0.048	0.0333333	0.0593333	0.018	0.0323333	0.0466667	0.0573333	0.0286667	0.0266667	0.039	0.0363333	0.0173333	0.037
ENSSSCG00000009313	GSX1	protein_coding	0.0136667	0	0.01	0	0.0166667	0.035	0.0246667	0.0163333	0.00933333	0	0.172	0	0.0113333	0	0.018	0.016	0.0256667	0	0	0.0565	0	0	0.016	0.0173333	0.0123333	0.014	0	0.0226667	0	0.016	0	0	0	0.028	0.013	0	0	0.021	0	0	0	0.00833333	0	0	0.021	0	0.0133333
ENSSSCG00000009682	HMBOX1	protein_coding	2.72333	5.5055	2.557	3.646	3.52033	3.114	3.02767	3.40533	3.247	3.16667	3.248	4.805	3.344	5.6	2.45833	5.1	2.387	2.83833	4.1575	5.49	5.2085	6.5565	6.59233	6.92333	3.22067	5.2865	4.39167	3.16133	4.625	3.221	4.91133	5.184	3.54933	3.00433	6.358	3.50133	5.75333	4.6545	5.155	3.92733	3.12733	2.941	3.045	4.6135	2.297	3.10133	2.95467
ENSSSCG00000009869	LHX5	protein_coding	0.039	0.0295	0.0283333	0.0383333	0.0403333	0.0266667	0.0273333	0.0573333	0.0326667	0.0313333	0.0305	0.022	0.0336667	0.0303333	0.0416667	0.0173333	0.031	0.0666667	0.026	0.0425	0.0265	0.069	0.032	0.0326667	0.0456667	0.0215	0.0333333	0.0306667	0.036	0.0253333	0.0103333	0.0373333	0.028	0.0453333	0.0416667	0.0446667	0.0496667	0.025	0.0606667	0.0616667	0.0293333	0.0146667	0.019	0.018	0.012	0.0146667	0.0383333
ENSSSCG00000009919	HNF1A	protein_coding	0.0463333	0	0.0186667	0.0433333	0.036	0.077	0.0553333	0.051	0.0346667	0.0523333	0.1035	0.011	0.0343333	0	0.0416667	0	0.033	0.0903333	0.0265	0.0115	0	0.007	0.00366667	0.003	0.0433333	0.0175	0.00966667	0.00533333	0	0.0456667	0.00266667	0.00266667	0.0326667	0.082	0.0103333	0.265333	0.0106667	0.005	0.036	0.00366667	0.0296667	0.041	0.0233333	0	0.0126667	0.0193333	0.0286667
ENSSSCG00000010538	NKX2-3	protein_coding	0.00533333	0	0	0.00633333	0.0246667	0	0.006	0.00966667	0.0136667	0.00533333	0.069	0	0.013	0.007	0.016	0.00633333	0.00833333	0.0166667	0.009	0.0075	0.0665	0.033	0.00633333	0	0.0203333	0	0	0.00666667	0	0	0	0	0	0.00966667	0	0	0.005	0.0085	0.0153333	0	0	0.009	0	0.017	0.0236667	0	0
ENSSSCG00000010561	TLX1	protein_coding	0.00433333	0.012	0.00833333	0.0293333	0.0106667	0.0136667	0.0266667	0.00866667	0.034	0.0296667	0.033	0	0.004	0.00866667	0.0226667	0.051	0.013	0.02	0.028	0.024	0.4285	0.0105	0.00533333	0.0173333	0.0136667	0.04	0.0113333	0.0543333	0.011	0.015	0.0153333	0.0103333	0.0593333	0.035	0	0	0.011	0.015	0.017	0.016	0.0166667	0.0126667	0.0246667	0.0075	0.014	0.00766667	0.008
ENSSSCG00000010578	PITX3	protein_coding	2.47467	3.246	2.28	4.297	4.17	4.11067	3.717	4.07167	2.81567	4.72633	6.6115	2.0785	3.57667	2.11567	3.72433	1.77833	3.67867	4.423	1.8825	4.32	0.6535	4.0005	3.049	3.13567	3.14233	1.9385	2.32133	3.025	2.39	6.44667	1.78233	2.86233	4.26033	3.53633	3.316	5.28433	2.25967	2.333	4.507	3.15833	4.49367	2.62267	4.62967	2.411	2.65567	2.89333	2.50467
ENSSSCG00000010666	VAX1	protein_coding	0.0656667	0	0.00933333	0.084	0	0.0173333	0.0283333	0.042	0.0266667	0.0256667	0.0595	0	0.0153333	0	0.0416667	0	0.0186667	0.046	0.034	0.043	0	0.023	0.0246667	0.055	0.0993333	0.0355	0.0273333	0.0446667	0	0.0243333	0.00933333	0	0.0266667	0	0.0263333	0	0.0553333	0.0165	0.015	0.0116667	0.0453333	0.0353333	0.0203333	0	0.023	0.044	0
ENSSSCG00000010724	HMX3	protein_coding	0	0	0.00866667	0	0	0	0.00933333	0.012	0.0113333	0	0.068	0	0	0	0.016	0	0.012	0	0	0.0295	0	0.0535	0	0	0	0.024	0	0.00866667	0	0	0	0	0.011	0	0	0.0133333	0	0	0	0	0.0236667	0.011	0	0.0335	0.00933333	0.00933333	0.0116667
ENSSSCG00000010725	HMX2	protein_coding	0	0	0.011	0.0153333	0	0.007	0.0373333	0.0363333	0.0213333	0.008	0.0475	0.007	0	0.011	0.0223333	0.0163333	0	0	0.0135	0	0.0115	0	0	0.00566667	0.00966667	0.037	0.00633333	0	0.0085	0	0	0	0.0253333	0.00733333	0.0133333	0	0.012	0	0.0443333	0	0	0.00733333	0	0	0.0203333	0	0
ENSSSCG00000010903	LHX9	protein_coding	0.0703333	0.1435	0.0103333	0.0446667	0.099	0.0993333	0.0536667	0.0743333	0.0616667	0.161333	0.2345	0.122	0.099	0.154	0.119	0.0676667	0.0846667	0.117667	0.05	0.0945	0.0825	0.094	0.054	0.148	0.0786667	0.0605	0.103	0.079	0.101	0.1	0.072	0.0846667	0.0526667	0.109667	0.111333	0.0733333	0.0726667	0.0825	0.0576667	0.0193333	0.072	0.134	0.077	0.0875	0.0986667	0.049	0.109667
ENSSSCG00000013350	DBX1	protein_coding	0.0233333	0.033	0.0336667	0.064	0.053	0.0486667	0.0446667	0.0843333	0.045	0.0693333	0.0885	0.043	0.0526667	0.0796667	0.0643333	0.0493333	0.0396667	0.065	0.057	0.043	0.0175	0.1325	0.0453333	0.0563333	0.0466667	0.058	0.084	0.0406667	0.033	0.0453333	0.045	0.0426667	0.0553333	0.0463333	0.043	0.033	0.0613333	0.0325	0.116667	0.06	0.0456667	0.0246667	0.0343333	0.015	0.0683333	0.0623333	0.0473333
ENSSSCG00000013933	PBX4	protein_coding	0.189333	0.2105	0.337333	0.339333	0.197333	0.262667	0.179667	0.191	0.196	0.171333	0.1505	0.2095	0.176333	0.277333	0.239	0.223667	0.221	0.154333	0.3465	0.672	0.11	0.159	0.73	0.233667	0.321	0.54	0.364	0.206	0.506	0.125667	0.402	0.201667	0.363333	0.168667	0.350333	0.182333	0.585333	0.2125	0.258667	0.226333	0.244667	0.199	0.188	0.348	0.163667	0.204	0.236333
ENSSSCG00000014099	OTP	protein_coding	0.0133333	0	0	0	0.0166667	0.0393333	0.0153333	0.0273333	0	0.0333333	0	0	0.051	0.0256667	0.068	0	0.0196667	0	0	0	0	0.0175	0.032	0.017	0.0316667	0.064	0	0	0.0135	0.012	0	0	0.017	0.0126667	0.0126667	0.033	0	0	0	0	0.024	0	0.016	0	0.0236667	0	0.0146667
ENSSSCG00000014445	CDX1	protein_coding	0.0206667	0.009	0.00466667	0.0183333	0.0216667	0.00933333	0.0266667	0.02	0.0123333	0.022	0.1695	0.017	0.0116667	0.021	0.0483333	0.013	0.002	0.0296667	0.0115	0.0135	0.0195	0.032	0.0156667	0.0236667	0.0196667	0.026	0.00866667	0.012	0.0095	0.0146667	0.00933333	0.013	0.00833333	0.0253333	0.01	0.0166667	0.0106667	0.014	0.021	0.0126667	0.011	0.0266667	0.018	0.0125	0.0106667	0.0273333	0.018
ENSSSCG00000014813	PHOX2A	protein_coding	0.106667	0.1715	0.0616667	0.099	0.0366667	0.0996667	0.0703333	0.105333	0.0936667	0.0316667	0.221	0.223	0.119333	0.069	0.159	0.0663333	0.0606667	0.036	0.08	0.1325	0.4045	0.14	0.261	0.206667	0.116333	0.137	0.0936667	0.0266667	0.046	0.0753333	0.119667	0.112333	0.0203333	0.117	0.0983333	0.089	0.173333	0.1	0.172	0.0723333	0.0843333	0.103667	0.0316667	0.0395	0.0473333	0.0343333	0.0156667
ENSSSCG00000015139	BSX	protein_coding	0	0.031	0	0.025	0.0776667	0.0186667	0.056	0.0656667	0.0566667	0	0.2085	0	0.0366667	0.0473333	0.0626667	0	0	0	0.072	0.024	0	0.0495	0.043	0	0.0253333	0	0	0	0.0755	0.019	0	0	0.0473333	0.0596667	0.0206667	0.025	0	0.0335	0	0	0.039	0.0336667	0	0	0.017	0	0
ENSSSCG00000015211	PKNOX2	protein_coding	2.81	5.7225	2.824	4.03433	4.28433	3.82833	3.60033	3.86233	3.58533	4.56967	3.933	6.107	3.36	4.49867	3.059	4.58333	2.285	4.09633	3.597	6.4215	10.813	12.2915	7.19467	7.013	3.48933	6.545	4.213	3.60533	4.4765	3.267	4.343	5.99833	4.00967	4.87633	6.999	4.31	6.63633	4.918	5.587	4.75867	3.106	2.97033	4.50667	4.7815	3.47233	3.17367	3.96333
ENSSSCG00000015357	MEOX2	protein_coding	6.45433	15.078	7.133	6.96	8.05067	7.04733	9.52567	10.9193	7.19633	10.1647	11.034	16.268	9.50133	14.8357	9.29433	11.8517	6.33767	7.55967	8.8025	13.4145	13.092	26.5415	14.6223	13.9777	7.92933	11.2865	7.90733	6.41067	10.4505	7.102	10.7043	16.777	6.95167	8.591	12.6057	8.204	11.5803	10.988	9.06467	8.89767	5.965	9.51033	6.49867	9.1465	7.02933	5.83567	7.41433
ENSSSCG00000015715	EN1	protein_coding	0.709667	1.011	0.8	0.637	1.478	1.283	0.434667	0.431	0.273	0.595667	3.049	0.3235	0.780667	0.654333	1.32267	0.953	0.351667	2.48933	0.7315	0.895	0.0295	0.055	1.05733	0.478	0.929333	0.969	0.724	1.07867	0.956	0.588	0.877667	0.359667	1.09667	2.85667	1.20833	1.40967	0.608667	0.97	1.43867	1.308	1.027	0.504	2.22767	0.98	1.429	1.3	1.88033
ENSSSCG00000015953	DLX1	protein_coding	0.00733333	0	0.00666667	0	0.014	0.00866667	0	0.014	0.00466667	0.0186667	0.0365	0.0045	0.00833333	0.0193333	0.00866667	0.003	0.0113333	0.027	0.0125	0.0085	0.024	0.147	0.015	0.0116667	0.00966667	0.005	0.00966667	0.0173333	0.022	0.00433333	0.0123333	0.01	0.00833333	0.00466667	0.015	0.008	0.00566667	0.0215	0.004	0.00466667	0	0.0196667	0.0136667	0.0145	0.00433333	0.005	0.018
ENSSSCG00000015954	DLX2	protein_coding	0	0	0	0.029	0	0	0.011	0.0196667	0	0.015	0.043	0	0	0	0	0.018	0.039	0.0506667	0.025	0	0	0.0735	0.018	0	0	0	0	0	0	0.0126667	0	0.00833333	0	0	0	0.0186667	0	0	0.0433333	0.0243333	0.0136667	0.073	0	0.019	0.00766667	0.00766667	0.00833333
ENSSSCG00000016410	MNX1	protein_coding	0.0203333	0	0.026	0	0.0126667	0	0.0443333	0.0206667	0.029	0.01	0.2355	0	0.00733333	0.0273333	0.03	0	0.00566667	0.0223333	0	0.028	0	0	0	0	0.0183333	0	0.0173333	0	0.015	0.012	0	0	0	0.00933333	0	0.0233333	0	0	0.026	0	0	0.0476667	0.0203333	0	0.0256667	0.0126667	0.0226667
ENSSSCG00000016696	EVX1	protein_coding	0.01	0	0	0.011	0.0123333	0	0.009	0.0223333	0	0.0246667	0.128	0	0.00733333	0	0.0426667	0	0	0	0	0	0	0	0	0	0.009	0	0.00933333	0	0.0145	0	0	0.0176667	0.0133333	0.0113333	0	0.009	0.00933333	0	0	0	0.009	0.0263333	0.01	0.032	0	0.009	0.0186667
ENSSSCG00000016704	none	protein_coding	0.330667	0.831	0.536667	1.013	0.789333	0.897667	0.391	0.656667	0.339667	0.857333	0.7275	0.78	0.426333	0.516	0.462333	0.903667	0.318667	0.878	0.939	0.7425	0.0095	0.0155	0.451333	1.206	0.593	0.836	0.793	0.402667	0.653	0.545333	0.516333	0.924667	0.959333	0.898	0.686667	0.911333	0.271667	0.7935	1.04567	0.737	0.629333	0.42	0.740333	0.6915	0.389667	0.415667	0.549
ENSSSCG00000016883	ISL1	protein_coding	0.0206667	0.068	0.0103333	0.140333	0.017	0.024	0.0423333	0.0543333	0.015	0.03	0.054	0.0195	0.024	0.033	0.0383333	0.0243333	0.0413333	0.0293333	0.0095	0.077	0.0175	0.051	0.0793333	0.0523333	0.021	0.048	0.034	0.022	0.059	0.242667	0.026	0.121333	0.0216667	0.0173333	0.022	0.0106667	0.104	0.0585	0.035	0.00333333	0.0236667	0.0376667	0.0383333	0.0645	0.015	0.0103333	0.0153333
ENSSSCG00000016999	TLX3	protein_coding	0.0153333	0	0	0.009	0.0443333	0	0	0.00933333	0.00533333	0.0216667	0	0.027	0.00566667	0.0146667	0.0106667	0	0.007	0.00833333	0.0085	0	0	0	0	0	0.007	0	0	0	0	0.016	0	0	0.0306667	0.007	0	0.037	0.0113333	0.0125	0.0456667	0	0	0.028	0	0	0.01	0.00966667	0.034
ENSSSCG00000017112	IRX4	protein_coding	0.00666667	0.01	0.00633333	0.008	0.00766667	0.006	0.031	0.0146667	0.0253333	0.021	0.084	0	0.00533333	0	0.0313333	0	0.004	0.0313333	0.012	0.008	0.02	0.0255	0	0	0.019	0.0295	0	0	0	0.00833333	0.0126667	0	0	0.00666667	0	0	0	0.0225	0	0.009	0.008	0.018	0.007	0	0.0183333	0	0.006
ENSSSCG00000017376	MEOX1	protein_coding	2.67567	4.941	2.41933	3.634	3.744	3.53167	4.376	4.24733	2.81	3.36833	8.9665	7.0305	4.90367	4.15267	4.683	3.99233	2.52033	5.70233	2.183	5.931	14.0315	21.268	6.519	3.54533	3.997	3.506	6.615	2.3	3.654	2.295	3.10233	4.41733	2.711	6.64633	4.78733	4.059	4.68467	3.66	3.47133	3.73667	1.78533	3.42433	4.60833	5.159	4.11667	2.18567	3.32933
ENSSSCG00000017589	DLX3	protein_coding	0.022	0.006	0	0.0106667	0.005	0.0106667	0.00933333	0.0133333	0.004	0.00733333	0.036	0	0	0.018	0.0176667	0.00666667	0.00233333	0.0163333	0.0205	0.016	0.0345	0.024	0.0193333	0.0113333	0	0.029	0.006	0.0116667	0.012	0.011	0.0123333	0.00366667	0.013	0.00733333	0.0296667	0.0186667	0.006	0	0	0.01	0.043	0.00633333	0.013	0.0545	0.00833333	0	0.0183333
ENSSSCG00000020801	ARX	protein_coding	3.593	4.4605	2.90533	5.12367	4.59167	4.407	4.358	4.487	3.15433	5.36167	6.888	4.6075	3.38733	4.19933	2.873	4.45233	3.19867	3.27233	3.8895	6.3075	3.578	4.785	6.103	5.288	4.46	5.4205	4.30467	3.67167	4.3695	5.11067	3.45	4.31667	4.443	3.54267	6.071	4.02733	4.59933	4.83	4.892	3.58267	4.11767	3.119	3.74667	3.9795	2.74567	3.401	3.35
ENSSSCG00000021207	HESX1	protein_coding	0.160667	0.5755	0.204	0.274667	0.228667	0.305333	0.176333	0.171	0.133	0.290667	0.4	0.316	0.189333	0.486333	0.260333	0.249333	0.197333	0.142	0.28	0.4285	0.471	0.6505	0.675667	0.341	0.258667	0.386	0.453	0.157667	0.3005	0.243333	0.345667	0.499	0.192667	0.265667	0.377	0.259667	0.409333	0.318	0.286333	0.313	0.261	0.256	0.139	0.343	0.145	0.189333	0.0986667
ENSSSCG00000021225	CDX4	protein_coding	0.0923333	0.2295	0.122667	0.184	0.122	0.136333	0.192667	0.132	0.156667	0.136667	0.282	0.1405	0.113	0.177333	0.218	0.166667	0.137667	0.198667	0.256	0.2115	0.2315	0.3565	0.199	0.314	0.115333	0.2635	0.180333	0.103667	0.205	0.126	0.227333	0.18	0.132	0.181	0.271333	0.122333	0.219333	0.2345	0.163	0.167667	0.155333	0.136667	0.125333	0.2465	0.102	0.104	0.114667
ENSSSCG00000021586	ZHX2	protein_coding	2.207	2.854	1.96567	2.83833	2.781	2.24433	2.459	2.54767	2.29933	2.86867	3.7435	2.25	2.771	2.90367	2.08933	2.60933	1.87733	2.178	2.189	2.7645	2.3855	3.0975	3.789	3.62767	2.03467	2.7755	2.75167	2.90067	1.9835	2.278	2.63667	2.61367	3.07233	2.19433	4.036	2.96967	3.02933	2.037	4.435	2.934	2.802	2.133	2.33233	1.9975	1.815	2.28	2.72533
ENSSSCG00000022417	HNF1B	protein_coding	0.065	0.0725	0.0616667	0.047	0.0663333	0.0523333	0.0616667	0.0596667	0.059	0.053	0.0995	0.1045	0.0646667	0.133333	0.0713333	0.087	0.034	0.052	0.088	0.073	0.061	0.063	0.115	0.0996667	0.0713333	0.1215	0.104333	0.0526667	0.0895	0.033	0.061	0.0776667	0.078	0.076	0.0986667	0.08	0.119667	0.081	0.158	0.0906667	0.0726667	0.0496667	0.0776667	0.0795	0.044	0.100333	0.0663333
ENSSSCG00000022499	TLX2	protein_coding	0.014	0.023	0.0146667	0	0.0173333	0	0	0.033	0.0153333	0	0.1375	0	0.036	0.0216667	0.0776667	0	0.0236667	0.0176667	0.027	0	0.023	0	0.019	0	0.0526667	0	0	0.0116667	0.0165	0.019	0	0	0.021	0	0	0.0583333	0	0	0.0356667	0	0	0.01	0	0	0.008	0.02	0
ENSSSCG00000022693	LBX1	protein_coding	4.51133	5.057	4.05933	2.72133	5.35867	4.524	5.01033	4.994	4.363	5.45433	13.5635	4.6895	4.58133	5.03533	7.52	3.588	3.03733	4.87633	1.499	4.858	1.052	0.5395	2.31033	4.97667	2.96433	5.89	2.27433	3.89567	3.405	4.41833	3.59567	4.823	3.12467	5.294	5.07167	3.32933	1.326	5.331	6.34133	5.85467	4.41367	4.16067	4.445	2.789	4.13267	4.534	5.015
ENSSSCG00000023146	EVX2	protein_coding	0.0383333	0.0415	0.00733333	0.009	0	0	0.0143333	0.01	0.0236667	0.007	0.024	0	0.006	0.0346667	0.0446667	0.00666667	0.0436667	0.0266667	0	0	0	0	0.0396667	0	0.0246667	0.0085	0	0	0	0.00733333	0	0	0	0.00766667	0.008	0.03	0	0	0.009	0	0.02	0.0473333	0.01	0.0135	0.105333	0	0.0183333
ENSSSCG00000023887	VSX1	protein_coding	0.0736667	0.164	0.0736667	0.032	0.112333	0.0573333	0.0773333	0.0506667	0.0516667	0.120667	0.298	0.15	0.051	0.125333	0.191333	0.0473333	0.027	0.142667	0.047	0.0315	0.104	0.137	0.0336667	0.0283333	0.107	0.057	0.166667	0.0666667	0.11	0.0946667	0.0436667	0.041	0.0986667	0.058	0.0396667	0.088	0.132	0.152	0.0693333	0.115333	0.0663333	0.0813333	0.0553333	0.0535	0.144	0.042	0.117333
ENSSSCG00000024174	TGIF1	protein_coding	2.38867	2.731	3.22067	1.802	1.89767	1.57967	2.448	2.216	1.752	2.53733	5.1515	2.706	3.92967	7.672	4.784	4.82633	1.84567	1.83867	1.909	2.832	2.7865	3.2375	3.01533	2.19267	3.47033	3.079	2.74633	3.79733	2.7245	1.794	3.186	2.976	1.966	3.78333	4.149	1.568	3.52867	1.908	2.04367	2.32667	1.917	2.05667	1.61967	2.4285	3.66533	3.007	7.42367
ENSSSCG00000024977	NOBOX	protein_coding	0.0513333	0.0175	0	0.0203333	0.0226667	0.0173333	0.026	0.0193333	0.0443333	0	0.0785	0.029	0.03	0.0216667	0.0146667	0.036	0.0236667	0.0563333	0	0.017	0	0.009	0.0313333	0.025	0.00533333	0.0135	0.01	0.0306667	0.0295	0.012	0.0243333	0	0.032	0	0.0223333	0.0183333	0.0356667	0.0215	0.00733333	0.0243333	0.0133333	0.035	0	0	0.00533333	0.0106667	0.00666667
ENSSSCG00000025238	SHOX2	protein_coding	1.62667	3.0835	2.94633	3.708	3.73033	3.56167	2.90333	3.50867	1.88633	3.65933	3.07	4.5405	2.53267	5.01367	2.78467	4.14867	2.64133	2.358	1.596	5.0235	2.546	5.768	5.24333	1.604	2.67567	4.2455	1.48467	1.88767	3.007	2.8	3.88933	5.328	2.17367	2.064	4.176	2.00267	2.35633	3.509	2.94633	2.82167	2.93467	3.11633	1.66367	2.5585	1.62633	1.77933	2.01433
ENSSSCG00000028064	NKX2-6	protein_coding	0	0	0	0.035	0.0183333	0	0	0	0.0103333	0	0.1705	0.013	0.022	0.0123333	0.02	0	0.00866667	0.0326667	0	0.0165	0	0	0	0.024	0	0.078	0	0	0	0.0176667	0	0	0.019	0.0413333	0	0.027	0	0.0235	0	0	0	0.0233333	0.0476667	0	0.0256667	0.032	0.0126667
ENSSSCG00000028190	HOMEZ	protein_coding	1.31667	3.118	1.73167	2.18633	2.16567	2.019	1.81933	1.95667	1.52633	2.07833	1.992	3.334	1.47367	2.60633	1.81067	2.24433	1.19133	1.83933	1.782	3.5065	5.1	7.1175	4.40733	4.12533	2.13833	3.0595	3.75067	1.18933	2.7505	1.62933	2.088	4.089	1.752	1.99367	3.31467	2.054	3.482	2.372	2.13667	2.24233	1.762	1.86633	1.981	2.8305	1.76033	1.21233	1.84833
ENSSSCG00000028997	none	protein_coding	7.62467	18.29	6.874	0.164667	18.4077	16.6213	16.9527	18.2377	14.8823	20.6207	12.651	16.67	11.8307	13.682	8.124	10.467	11.875	13.412	0.387	12.35	0.0655	0.033	1.48133	15.3863	6.38733	12.105	6.74467	11.6123	0.1595	17.5663	10.966	19.8833	0.042	11.103	18.7303	18.398	1.35033	13.5025	14.51	12.9267	18.2097	13.9417	16.6423	0.0625	9.32233	9.94867	11.4597
ENSSSCG00000029569	PROP1	protein_coding	0.118333	0.144	0.0846667	0.194333	0.175333	0.135667	0.24	0.130667	0.153333	0.135667	0.2035	0.1475	0.0773333	0.166333	0.114667	0.0993333	0.0856667	0.162667	0.134	0.186	0.1295	0.23	0.269	0.205	0.122	0.257	0.173333	0.121333	0.1205	0.107333	0.0826667	0.194	0.14	0.101667	0.155333	0.103667	0.221	0.162	0.227667	0.155	0.183667	0.131	0.100333	0.156	0.155	0.113	0.100667
ENSSSCG00000029783	MKX	protein_coding	0.371333	1.9575	0.427333	0.535	0.402667	0.521333	0.894333	0.813667	0.459333	0.850333	1.977	3.434	2.95133	2.15567	2.10333	1.41833	0.590667	0.445667	0.4795	1.375	0.423	2.3545	0.639333	0.413333	0.710333	1.014	0.689333	0.305333	0.6855	0.442	0.263667	1.45033	0.407333	0.543667	0.351	1.162	0.493	0.5635	0.462	0.330667	0.292	0.974	0.374	0.8415	0.659333	0.369	1.30667
ENSSSCG00000030675	MIXL1	protein_coding	0.0376667	0	0.019	0.0716667	0.0256667	0	0	0.0343333	0	0.0603333	0.0525	0	0	0	0.0873333	0.025	0.055	0.0376667	0.035	0.0465	0	0	0.0246667	0	0.0193333	0.0365	0	0.0516667	0.0215	0	0	0	0	0	0	0.0483333	0.0183333	0	0.0693333	0	0.0603333	0	0.021	0	0	0	0.0176667
ENSSSCG00000031503	PRRX1	protein_coding	4.03867	11.2185	5.43067	6.912	7.159	5.88467	6.76933	7.11067	5.02267	6.98133	7.0645	16.0195	6.622	10.6447	7.602	7.22533	3.88367	6.65767	3.252	11.2365	18.0545	31.941	14.2497	14.1543	5.83533	9.3065	10.911	5.551	7.1005	5.09867	5.30067	15.189	5.24867	8.656	14.4163	7.558	10.3307	6.1765	9.38067	7.58333	4.13333	6.60067	4.93833	9.121	6.765	4.30867	7.13833
ENSSSCG00000031924	NKX3-1	protein_coding	0.0666667	0.0475	0.0163333	0.0373333	0.0856667	0.0513333	0.053	0.0523333	0.037	0.0933333	0.1305	0.0535	0.033	0.0913333	0.0513333	0.0636667	0.048	0.0233333	0.0395	0.0705	0.129	0.1355	0.128333	0.084	0.0516667	0.074	0.0766667	0.05	0.072	0.022	0.0453333	0.079	0.043	0.0286667	0.117333	0.0313333	0.0883333	0.098	0.107667	0.023	0.038	0.0403333	0.039	0.083	0.0356667	0.0276667	0.017
ENSSSCG00000031933	none	protein_coding	0.077	0.2435	0	0	0.138	0.034	0.231667	0.068	0	0.205667	0.0165	0.3115	0.0196667	0.0356667	0.266333	0.0156667	0.0266667	0.0156667	0	0	0	0.462	0	0	0.0523333	0	0.03	0.0193333	0	0.0233333	0	0.153667	0.0343333	0.0273333	0.0216667	0.024	0	0	0.0586667	0	0	0.0566667	0.016	0.0215	0.101667	0	0.0146667
ENSSSCG00000032074	IRX2	protein_coding	0.005	0.0165	0.00433333	0.0823333	0.0143333	0.005	0.028	0.0186667	0	0.0193333	0.0505	0	0	0.017	0.0126667	0	0.015	0	0	0.0065	0	0	0.013	0.00533333	0.005	0.0295	0.00433333	0.011	0.0085	0	0	0	0.00533333	0.00666667	0.005	0.0196667	0.022	0.027	0.0126667	0.00733333	0.0443333	0.0406667	0	0.0565	0.003	0.01	0
ENSSSCG00000032145	IRX5	protein_coding	0.138	0.014	0.0916667	3.989	1.86067	2.41967	0.16	0.356	0.051	0.275667	0.181	0.5805	0.057	0.0516667	0.148	0.116333	0.511667	0.0676667	0.3385	2.8545	0.016	5.9625	3.89567	2.60567	1.53333	1.7605	3.72667	0.0616667	2.1455	0.88	0.743	0.053	1.125	0.037	2.573	0.680667	1.43033	0.083	0.0363333	0.0726667	2.724	0.188333	0.576	1.9515	0.053	0.0373333	0.049
ENSSSCG00000032249	GBX1	protein_coding	0.084	0.102	0.06	0.101	0.086	0.0466667	0.101333	0.0613333	0.0646667	0.0693333	0.329	0.1235	0.122	0.108333	0.137667	0.0856667	0.081	0.0936667	0.077	0.0795	0.233	0.093	0.129	0.0466667	0.104667	0.1265	0.109667	0.069	0.0775	0.0413333	0.0833333	0.0913333	0.116	0.091	0.0656667	0.0723333	0.110667	0.0835	0.129333	0.0783333	0.0823333	0.0596667	0.098	0.1075	0.0483333	0.0976667	0.0753333
ENSSSCG00000032429	RAX2	protein_coding	0.027	0.031	0.026	0.0383333	0.0503333	0.0283333	0.0393333	0.033	0.034	0.064	0.097	0.0025	0.0256667	0.0356667	0.04	0.0233333	0.0263333	0.0316667	0.0105	0.0345	0.0315	0.0455	0.043	0.037	0.0226667	0.0105	0.043	0.021	0.007	0.033	0.0136667	0.0586667	0.0176667	0.0313333	0.0443333	0.0333333	0.0826667	0.045	0.0126667	0.0303333	0.0576667	0.0636667	0.0376667	0.026	0.024	0.0176667	0.0306667
ENSSSCG00000032558	EMX2	protein_coding	0.304	0.3985	0.527	0.765667	0.567333	0.612667	0.496333	0.570667	0.483	0.586333	0.621	0.5895	0.396	0.288	0.392333	0.517667	0.345333	0.236333	0.4025	0.6725	0.2015	0.655	1.612	0.424667	0.472333	0.597	0.463667	0.256667	0.5815	0.474	0.375667	0.484	0.304333	0.380333	0.498333	0.305667	1.12267	0.4785	0.626	0.291667	0.453	0.351	0.347	0.2815	0.172667	0.313667	0.338333
ENSSSCG00000032566	ZHX3	protein_coding	2.988	4.4395	2.92767	3.58567	3.61	3.34567	3.15167	3.47067	3.30933	3.55067	5.221	3.5665	3.59933	4.946	3.34633	4.44033	2.93367	3.063	4.039	4.9365	3.6145	5.7285	5.60333	4.69233	3.01533	4.631	3.13467	3.311	4.144	3.094	4.20833	4.286	3.619	3.02633	4.942	3.60367	5.25	4.1355	5.12967	4.01367	3.65233	3.29267	3.33267	3.815	2.616	2.99333	3.44333
ENSSSCG00000032644	HLX	protein_coding	0.967	1.3465	1.198	0.977333	1.249	1.26733	1.17567	1.30567	1.064	1.332	3.8475	1.326	1.82033	1.875	1.552	0.946	0.872667	1.129	0.977	1.4015	1.3135	6.067	1.33033	1.088	1.17767	0.8395	0.944667	1.09033	1.107	0.828333	0.816333	1.474	1.06467	1.30633	1.14567	1.15867	1.29467	1.0865	1.60633	1.53167	1.03267	1.11967	0.901667	1.056	1.10167	1.09	1.374
ENSSSCG00000033314	DLX6	protein_coding	0.0233333	0.088	0.0253333	0.0216667	0.0306667	0.013	0.031	0.0276667	0.038	0.052	0.079	0.0085	0.017	0.0293333	0.0413333	0	0.0396667	0.015	0.0345	0.026	0.0085	0.107	0.0213333	0.011	0.00833333	0.022	0.0246667	0.0433333	0.0145	0.015	0.0316667	0.0223333	0.00566667	0.0106667	0.0523333	0.024	0.018	0.019	0.0246667	0.019	0.0283333	0.0196667	0.0216667	0.04	0.00433333	0.021	0.008
ENSSSCG00000033348	ISL2	protein_coding	0	0	0.0273333	0.00666667	0.0146667	0.00533333	0.051	0.0256667	0.0113333	0.0153333	0.04	0.0155	0.00433333	0.0193333	0.00966667	0.007	0.00333333	0.02	0.0135	0.0265	0.1185	0.0215	0.007	0.00566667	0	0.0225	0.163667	0.0213333	0	0	0.00533333	0.0106667	0.0186667	0	0.005	0.021	0	0.0095	0	0	0.0113333	0.00833333	0	0	0.012	0	0
ENSSSCG00000033363	none	protein_coding	0.277333	0.4455	0.297667	0.300333	0.277667	0.216	0.252333	0.262667	0.293	0.24	0.766	0.3255	0.278	0.366333	0.408667	0.37	0.174	0.250333	0.372	0.4435	0.421	0.622	0.471667	0.385	0.303	0.2795	0.220667	0.201667	0.4125	0.256	0.342	0.614333	0.260333	0.327	0.339	0.280333	0.403333	0.4415	0.269	0.252667	0.317667	0.359667	0.193	0.3115	0.303667	0.147667	0.191333
ENSSSCG00000033505	NKX6-3	protein_coding	0.009	0	0.0156667	0.0116667	0	0.009	0.00966667	0.0253333	0.0146667	0	0.118	0.0185	0.0476667	0.071	0.0336667	0.0676667	0.0226667	0.0216667	0.012	0	0	0.0715	0.0476667	0	0.00966667	0.0365	0	0.0283333	0.011	0	0	0.0236667	0	0.0896667	0.009	0	0.0156667	0	0.0116667	0.014	0.0283333	0.04	0.021	0.0515	0.0216667	0.0333333	0.018
ENSSSCG00000034181	NKX3-2	protein_coding	0	0.0465	0	0.035	0.047	0.0486667	0.106333	0.0306667	0.0696667	0.019	0.111	0.0665	0.0486667	0.04	0.0283333	0.0356667	0.051	0.0443333	0	0.0175	0.071	0	0.0513333	0	0.0416667	0	0	0	0.013	0	0.0193333	0.107333	0.0783333	0.0143333	0.0643333	0.027	0.0223333	0	0.014	0	0	0.04	0.065	0.0615	0.044	0.039	0.011
ENSSSCG00000034500	MSX2	protein_coding	0.227333	0.2655	0.227	0.165667	0.371667	0.273667	0.285667	0.431	0.108667	0.439	0.476	0.553	0.340333	0.473	0.212333	0.187333	0.313667	0.194333	0.3095	0.331	0.4895	0.227	0.212667	0.0783333	0.179	0.3245	0.185	0.147667	0.27	0.215667	0.232333	0.276	0.186333	0.293333	0.405667	0.136333	0.329333	0.0505	0.363667	0.241667	0.224	0.268667	0.093	0.2705	0.236	0.175667	0.249667
ENSSSCG00000034653	DLX4	protein_coding	0.021	0.0515	0.0123333	0.127	0.09	0.0713333	0.0593333	0.019	0.042	0.018	0.107	0.0255	0.00933333	0.049	0.0226667	0.0883333	0.0306667	0.0546667	0.068	0.0385	0.065	0.141	0.109333	0.0706667	0.0786667	0.0585	0.0363333	0.024	0.096	0.0173333	0.072	0.0716667	0.079	0.0293333	0.061	0.041	0.114	0.046	0.039	0.0303333	0.0596667	0.021	0.0223333	0.0445	0.0266667	0.0193333	0.032
ENSSSCG00000034657	LHX3	protein_coding	0.016	0.0185	0.0153333	0.0186667	0.0296667	0.0276667	0	0.00833333	0.036	0.00666667	0.31	0	0	0.0183333	0.0596667	0.0103333	0.0186667	0.0373333	0.0265	0.0055	0	0.0245	0.00833333	0.0263333	0	0	0.00533333	0.0236667	0	0.00933333	0.021	0	0.0153333	0.0183333	0.0113333	0	0.007	0.022	0.0346667	0.0186667	0	0.0223333	0.00833333	0	0.0256667	0.00633333	0.023
ENSSSCG00000034708	PITX2	protein_coding	1.66067	6.5465	1.64167	5.42567	4.96167	5.12967	5.21333	5.26133	4.68	5.39633	3.947	7.658	3.14533	3.76333	2.81633	3.28633	3.15033	3.50067	1.491	6.9695	7.707	4.4615	10.783	6.273	4.227	4.061	11.144	3.486	5.193	5.01933	3.50933	6.962	2.477	3.047	7.229	4.604	7.98933	2.6655	2.55133	2.78333	5.25033	4.28567	3.02867	4.463	2.51133	1.61533	1.74467
ENSSSCG00000034884	IRX1	protein_coding	0.0243333	0.0395	0.084	0.242667	0.0816667	0.094	0.140333	0.252	0.0813333	0.097	0.06	0.077	0.0433333	0.0606667	0.0473333	0.0766667	0.0386667	0.0873333	0.052	0.073	0.044	0.0285	0.175667	0.014	0.104	0.0685	0.150333	0.0196667	0.0475	0.0183333	0.104333	0.042	0.0966667	0.0846667	0.0106667	0.055	0.327333	0.02	0.087	0.0393333	0.075	0.111667	0.0263333	0.046	0.03	0.032	0.0233333
ENSSSCG00000035324	EN2	protein_coding	0.013	0.0135	0.024	0.014	0.0173333	0.019	0.006	0.003	0.0186667	0.0113333	0.0645	0.0195	0.002	0.007	0.0156667	0.0323333	0.0196667	0.0206667	0.0525	0.025	0.004	0.223	0.0256667	0.025	0.009	0.0515	0.0326667	0.0193333	0.029	0.0193333	0.0446667	0.0133333	0.0276667	0.0173333	0.0403333	0.005	0.00766667	0.022	0.0316667	0.00366667	0.0376667	0.0226667	0.0393333	0.023	0.0183333	0.037	0.034
ENSSSCG00000035791	SIX5	protein_coding	0.697667	1.5465	0.749	1.16167	1.05967	1.04333	0.945667	1.04567	0.903667	1.111	2.492	1.3035	0.923667	0.924333	0.815	0.952	0.670333	0.851333	1.149	1.4385	1.2145	1.454	1.51067	1.09467	0.867	1.282	0.947	0.816333	1.191	0.929	0.814333	1.35233	0.896333	0.633667	0.964333	1.08033	1.24733	1.0895	1.01267	0.828667	1.128	0.929333	0.759	1.07	0.692667	0.67	0.786333
ENSSSCG00000035817	PDX1	protein_coding	0.023	0.0315	0.0156667	0.028	0.0423333	0.0296667	0.0203333	0.0466667	0.007	0.0286667	0.0765	0.031	0.0156667	0.0363333	0.0176667	0.0376667	0.017	0.0176667	0.032	0.028	0.013	0.0075	0.0373333	0.0433333	0.0336667	0.034	0.031	0.0126667	0.008	0.0246667	0.015	0.0606667	0.0343333	0.0156667	0.0326667	0.0226667	0.0506667	0.0215	0.0293333	0.0286667	0.0306667	0.014	0.012	0.0195	0.0126667	0.0226667	0.016
ENSSSCG00000035938	DBX2	protein_coding	0.145333	0.0135	0.130667	0.0676667	0.0123333	0.00733333	0.12	0.023	0	0.161	0.1955	0.0145	0.153333	0.0756667	0.342333	0.00933333	0.056	0.118667	0.014	0.063	0.0235	0.22	0.0853333	0.054	0.0876667	0.0915	0.346667	0.0346667	0.0485	0.0413333	0.0583333	0.0113333	0.063	0.163	0.0203333	0.0193333	0.129	0.0855	0.0503333	0.114	0.0223333	0.035	0.073	0	0.0446667	0.0193333	0.131667
ENSSSCG00000035968	LMX1B	protein_coding	0.0243333	0.0235	0.0636667	0.0546667	0.139	0.0966667	0.09	0.143667	0.113	0.094	0.0665	0.1705	0.0203333	0.0693333	0.0336667	0.069	0.0183333	0.069	0.019	0.085	0.0255	0.0165	0.0866667	0.0283333	0.0643333	0.075	0.041	0.0203333	0.0535	0.0596667	0.0286667	0.0756667	0.0586667	0.063	0.0403333	0.0773333	0.0186667	0.0795	0.104667	0.0486667	0.0736667	0.0753333	0.0716667	0.0805	0.029	0.0336667	0.0823333
ENSSSCG00000036002	TGIF2	protein_coding	0.641	1.0485	0.605667	0.665667	0.762	0.690667	0.645667	0.648667	0.634333	0.742333	1.171	1.1385	0.965	1.41067	0.850333	1.142	0.559	0.66	0.9345	1.231	1.0515	1.423	1.27167	1.11633	0.802	1.275	0.797	0.685	1.1025	0.608	1.06367	1.20867	0.626667	0.681333	1.04967	0.681	1.23467	0.9915	0.866	0.711	0.703667	0.825	0.590333	0.932	0.626333	0.573667	0.661667
ENSSSCG00000036098	NKX6-2	protein_coding	0.0263333	0.0155	0.0146667	0.0126667	0.025	0	0.0126667	0.0396667	0.0416667	0.018	0.0995	0	0.0163333	0.021	0.0963333	0.009	0.00966667	0.012	0.036	0.015	0.093	0.0715	0	0.0103333	0	0	0	0.0383333	0.016	0	0.01	0	0.022	0.0326667	0.0146667	0	0	0	0	0.0286667	0.0223333	0.0186667	0	0	0.00833333	0.0223333	0
ENSSSCG00000036157	BARX2	protein_coding	0.625333	0.169	1.83933	4.09967	0.353667	0.492	0.197667	0.645	0.110333	0.325333	0.44	0.155	0.075	1.38467	1.603	0.457333	0.2	0.616333	0.2485	1.9465	3.1505	2.413	3.33033	0.218333	1.99867	1.493	3.79	0.300667	4.634	0.148	0.781333	1.186	1.061	0.635667	1.32367	0.310333	3.725	0.4585	0.874	2.49033	0.601333	0.186667	0.636667	3.3835	1.059	0.488333	0.917
ENSSSCG00000036285	NKX2-5	protein_coding	0.0123333	0.0095	0.021	0.158	0.00833333	0	0.026	0.00833333	0.00933333	0.0133333	0.04	0	0.0103333	0.00566667	0.0186667	0.008	0.0103333	0.0156667	0	0	8.8535	0.0245	0	0.018	0.0253333	0.021	0.0233333	0.0236667	0.2445	0.0423333	0	0	0	0.0206667	0.017	0.0686667	0.00633333	0	0.0226667	0.008	0.0136667	0.0306667	0.0126667	0.0255	0.00333333	0	0.006
ENSSSCG00000036314	HHEX	protein_coding	0.532333	0.9125	0.463	0.573667	0.568667	0.517	0.588	0.836667	0.556	0.85	1.09	0.767	0.581667	0.861333	0.621667	0.849667	0.588	0.610333	0.572	0.763	1.191	1.336	1.21233	1.08	0.600333	0.6925	0.821	0.486333	0.664	0.389333	0.645	1.1	0.503	0.649333	0.875	0.660667	0.821	0.5925	0.754	0.730333	0.440333	0.807333	0.602333	0.782	0.438	0.427	0.518
ENSSSCG00000036741	PITX1	protein_coding	0.0403333	0.9605	0.0393333	0.149667	8.06433	8.39433	0.914333	1.963	0.0763333	4.06567	0.7935	2.8355	1.499	0.152	0.272	1.01167	0.629667	1.68033	0.021	1.5495	14.5225	0.3595	0.179	6.71233	0.0853333	0.0655	0.202	6.24667	1.452	11.3313	0.407667	2.405	0.0386667	0.325667	1.37933	11.314	0.0553333	0.043	0.0136667	0.0276667	9.06033	3.516	4.09533	0.0835	0.654	0.054	0.141333
ENSSSCG00000036744	ALX1	protein_coding	0.045	0.388	0.00266667	0.015	0.0173333	0.003	0.0276667	0.0853333	0.00333333	0.25	0.0185	0.2085	0.0246667	0.0343333	0.0846667	0.0173333	0.00666667	0.0103333	0	0.0135	2.7025	0.0245	0.246	0.00966667	0.287	0.2135	0.005	0.00833333	0.2165	0.011	0.006	0.0226667	0.021	0.0206667	0.011	0.0193333	0.518667	0.011	0.015	0.00466667	0.0933333	0.0303333	0.0206667	0.028	0.0673333	0.00266667	0.003
ENSSSCG00000037404	DRGX	protein_coding	0.018	0	0.011	0.018	0.0423333	0.0213333	0.0103333	0.0133333	0.005	0.0126667	0.036	0.014	0.003	0.0163333	0.0366667	0.00666667	0.00466667	0.0116667	0.027	0.0315	0	0.0345	0.0146667	0.00266667	0.0236667	0.018	0.006	0.00566667	0	0	0.0233333	0	0	0.015	0.0313333	0.00466667	0.004	0.0065	0.0226667	0.0106667	0.0113333	0.0136667	0.00866667	0.005	0.006	0	0.004
ENSSSCG00000037663	PKNOX1	protein_coding	1.65833	2.544	1.37733	1.82533	1.57467	1.50867	1.60733	1.68133	1.59333	2.01567	2.819	1.9205	1.75	3.09867	2.138	2.46867	1.50067	1.469	1.773	2.6335	2.002	2.7635	3.29433	2.58267	1.496	2.558	2.61067	1.64833	2.323	1.69533	2.463	2.36033	1.78267	1.73567	3.11233	1.40733	3.032	1.971	2.24967	1.93033	1.981	1.436	1.58467	1.918	1.36233	1.64533	1.97167
ENSSSCG00000038488	PHOX2B	protein_coding	0.00933333	0	0.0123333	0.024	0.008	0.0213333	0.008	0.0116667	0.0153333	0.036	0.0735	0.009	0.00566667	0.00466667	0.015	0	0.016	0.0246667	0	0	0.015	0.0255	0.00366667	0.0186667	0.0126667	0.0145	0.00933333	0.0123333	0.0035	0.0176667	0.00333333	0.0126667	0.0183333	0.00966667	0	0.00833333	0.00533333	0.011	0.0133333	0.004	0.015	0.0106667	0.008	0.0055	0	0.00333333	0.0106667
ENSSSCG00000038573	NKX1-1	protein_coding	0.01	0	0.009	0.0343333	0.0123333	0	0	0	0.00966667	0	0.201	0	0.00833333	0	0	0.00833333	0.026	0.0333333	0	0.025	0	0	0.012	0.007	0.03	0.0105	0	0.017	0.0145	0.024	0	0	0	0.0206667	0.026	0.023	0	0	0	0	0.011	0.0316667	0	0	0	0	0.01
ENSSSCG00000038744	HDX	protein_coding	0.00966667	0.078	0.0153333	0.0273333	0.0333333	0.00933333	0.011	0.0426667	0.00866667	0.0246667	0	0.037	0.00766667	0.0236667	0.031	0.0213333	0.031	0.0166667	0.015	0.104	0.157	0.078	0.0363333	0.0136667	0.0433333	0.0945	0.0643333	0.004	0.095	0.0186667	0.0143333	0.0403333	0.0543333	0.0246667	0.0316667	0.04	0.0393333	0.0765	0.0236667	0.019	0.019	0.026	0.0266667	0.0585	0.0133333	0.0226667	0.0196667
ENSSSCG00000038838	DLX5	protein_coding	0.0613333	0	0.00766667	0.00933333	0	0	0	0.034	0	0.0396667	0.0485	0.0145	0.0243333	0	0.0656667	0.0183333	0.028	0.009	0	0	0.0235	0.156	0	0	0.037	0.0085	0.00633333	0.012	0.024	0	0.0126667	0	0	0.00766667	0	0.0293333	0	0.013	0	0.00966667	0.0296667	0.046	0	0	0.00633333	0	0.0236667
ENSSSCG00000039161	MEIS1	protein_coding	1.419	1.865	1.69533	3.08933	1.50267	1.49467	0.995	1.336	0.942667	1.337	0.626	1.5175	0.761	1.959	0.772667	2.84967	0.947333	1.303	3.129	4.4095	3.235	1.514	6.37633	4.197	2.066	4.313	3.44567	1.34567	3.147	1.68267	3.07767	2.857	2.40867	1.543	2.50167	1.527	5.85567	2.537	2.48533	2.393	2.012	1.19667	1.54533	3.116	0.909667	1.17533	1.26233
ENSSSCG00000040017	NKX2-2	protein_coding	0.0103333	0	0	0.006	0	0.00933333	0	0.0113333	0.00666667	0.0243333	0.0645	0.0045	0	0.015	0.012	0	0.003	0.0113333	0	0.0075	0.0155	0	0.00566667	0.00366667	0.00966667	0.0055	0.00433333	0	0.008	0.0113333	0.00833333	0.00733333	0.0143333	0.005	0.0143333	0.0313333	0	0.017	0.0263333	0.0143333	0.00966667	0.01	0.005	0.009	0.018	0.019	0.00566667
ENSSSCG00000040329	ALX4	protein_coding	0.00933333	0.0185	0.00766667	0.008	0.033	0.0116667	0.013	0.014	0.0186667	0.0153333	0.068	0.018	0.0166667	0.0276667	0.014	0.012	0.032	0.0353333	0	0.011	0.0555	0.0405	0.00466667	0	0.0136667	0.004	0.012	0.0146667	0.008	0.0106667	0.00466667	0.00433333	0.00933333	0.0146667	0.00933333	0.0176667	0.0293333	0.006	0.0146667	0.00466667	0.0133333	0.021	0.0116667	0.006	0.0216667	0.00566667	0.00533333
ENSSSCG00000040403	NANOG	protein_coding	0.898333	1.846	0.542333	1.38133	1.18033	1.194	1.057	0.944667	1.321	1.449	1.086	1.5515	1.042	1.32767	0.538333	1.40367	0.760667	0.697333	1.844	1.3915	0.9815	2.5005	2.119	1.91667	1.12967	2.279	1.39167	1.347	1.4535	1.099	1.61767	1.44233	1.30733	0.977667	2.004	1.17	2.54067	1.5955	2.20833	1.57367	1.19833	1.06767	1.10533	1.53	0.880333	1.002	0.738
ENSSSCG00000040934	ISX	protein_coding	0.056	0.042	0.0143333	0.0526667	0.0456667	0.036	0.046	0.0506667	0.0426667	0.068	0.0725	0.0395	0.019	0.0433333	0.0523333	0.0453333	0.0423333	0.0323333	0.041	0.073	0.044	0.105	0.086	0.092	0.048	0.091	0.0886667	0.0496667	0.0615	0.0766667	0.0253333	0.0726667	0.00766667	0.0293333	0.102333	0.046	0.0523333	0.0835	0.0106667	0.0313333	0.0316667	0.0436667	0.017	0.054	0.0453333	0.00733333	0.042

## Sheet: c
Supplementary Figure 16c
	LHX2				MEOX2				PRRX1
	Expression (TPM)	Standard deviation (SD)			Expression (TPM)	Standard deviation (SD)			Expression (TPM)	Standard deviation (SD)
LIN	0	0		LIN	13.092	3.143		LIN	18.0545	0.0405
MAS	0.2265	0.0615		MAS	26.5415	12.6255		MAS	31.941	10.323
BB	0	0		BB	15.078	1.012		BB	11.2185	0.4135
DAP	0.022	0.00141421		DAP	8.05067	2.17409		DAP	7.159	0.244934
DSP	0	0		DSP	7.04733	1.16539		DSP	5.88467	1.17207
EDC	0.0106667	0.00758654		EDC	9.52567	0.331246		EDC	6.76933	0.149241
EDL-F	0	0		EDL-F	10.9193	3.46399		EDL-F	7.11067	0.888141
FDP-F	0.0263333	0.00865384		FDP-F	10.1647	1.23612		FDP-F	6.98133	0.449579
FDS-F	0.005	0.005		FDS-F	16.268	3.835		FDS-F	16.0195	10.1145
ISP	0.00566667	0.00801388		ISP	7.55967	2.03786		ISP	6.65767	1.57357
SSP	0	0		SSP	8.591	2.27294		SSP	8.656	0.898026
SUB	0.0153333	0.0216846		SUB	8.204	1.36868		SUB	7.558	2.29734
TB-LA	0	0		TB-LA	10.988	3.808		TB-LA	6.1765	0.7215
TB-LO	0.00666667	0.00942809		TB-LO	9.06467	2.78551		TB-LO	9.38067	4.46754
TB-M	0	0		TB-M	8.89767	2.56519		TB-M	7.58333	1.50508
TM	0	0		TM	6.49867	1.0513		TM	4.93833	1.26637
ADD	0.00566667	0.00801388		ADD	6.45433	1.84428		ADD	4.03867	0.697391
BF	0.00566667	0.00801388		BF	7.133	2.03379		BF	5.43067	0.463751
EDL-H	0.00566667	0.00801388		EDL-H	7.19633	2.13495		EDL-H	5.02267	1.6321
FDP-H	0.1535	0.0615		FDP-H	11.034	1.852		FDP-H	7.0645	0.2125
FDS-H	0.0686667	0.051422		FDS-H	9.50133	1.53109		FDS-H	6.622	1.02962
GAS-L	0	0		GAS-L	14.8357	6.30452		GAS-L	10.6447	4.46379
GAS-M	0.0213333	0.0210608		GAS-M	9.29433	1.9155		GAS-M	7.602	1.91813
GM	0	0		GM	11.8517	2.61822		GM	7.22533	0.866758
GRA	0.00666667	0.00942809		GRA	6.33767	2.12089		GRA	3.88367	1.40479
PM	0.0196667	0.0199388		PM	13.9777	8.64275		PM	14.1543	9.71952
RF	0.00433333	0.00612826		RF	6.41067	0.439143		RF	5.551	2.54164
SAR	0.0143333	0.0202704		SAR	7.102	2.22099		SAR	5.09867	1.71979
SM	0	0		SM	10.7043	3.51116		SM	5.30067	2.72029
SOL	0	0		SOL	16.777	6.90774		SOL	15.189	3.83392
ST	0.01	0.0141421		ST	12.6057	2.89403		ST	14.4163	7.55151
TFL	0.021	0.0206074		TFL	5.965	1.15228		TFL	4.13333	0.812467
TIC	0.0203333	0.0181169		TIC	9.51033	1.89656		TIC	6.60067	1.74985
VI	0	0		VI	7.02933	0.746759		VI	6.765	0.17275
VL	0.0206667	0.0190671		VL	5.83567	1.97941		VL	4.30867	2.87197
VM	0.0113333	0.00805536		VM	7.41433	4.03133		VM	7.13833	3.0717
BRA	0	0		BRA	6.96	1.22207		BRA	6.912	0.84166
LD	0	0		LD	13.4145	4.3615		LD	11.2365	3.3105
LDM	0.007	0.007		LDM	8.8025	1.8965		LDM	3.252	0.51
OEA	0.0146667	0.0207418		OEA	14.6223	1.00935		OEA	14.2497	2.87458
PP	0.005	0.00707107		PP	7.92933	0.646991		PP	5.83533	1.87941
PS	0.006	0.006		PS	11.2865	4.5895		PS	9.3065	4.1595
RA	0	0		RA	7.90733	1.99425		RA	10.911	4.46537
RHO	0	0		RHO	10.4505	2.7365		RHO	7.1005	1.5905
SP	0.0156667	0.0110855		SP	6.95167	1.46153		SP	5.24867	1.47076
TA	0	0		TA	11.5803	5.00995		TA	10.3307	4.6248
TRC	0	0		TRC	9.1465	2.3415		TRC	9.121	1.547
