# Supplementary material for: A pig BodyMap transcriptome reveals diverse tissue physiologies and evolutionary dynamics of transcription
Source: Nat Commun. 2021 Jun 17;12:3715. doi: 10.1038/s41467-021-23560-8 (PMC8211698; doi:10.1038/s41467-021-23560-8)
Supplement: Supplementary file 12 — Source Data [file 41467_2021_23560_MOESM12_ESM.zip › Source data/Supplementary Figure 17.xlsx]

## Sheet: a
Supplementary Figure 17a
Gene_ID	Gene_name	Gene_biotype	ADD_hindlimb	BB_forelimb	BF_hindlimb	BRA_trunk	DAP_forelimb	DSP_forelimb	EDC_forelimb	EDL-F_forelimb	EDL-H_hindlimb	FDP-F_forelimb	FDP-H_hindlimb	FDS-F_forelimb	FDS-H_hindlimb	GAS-L_hindlimb	GAS-M_hindlimb	GM_hindlimb	GRA_hindlimb	ISP_forelimb	LDM_trunk	LD_trunk	LIN_head	MAS_head	OEA_trunk	PM_hindlimb	PP_trunk	PS_trunk	RA_trunk	RF_hindlimb	RHO_trunk	SAR_hindlimb	SM_hindlimb	SOL_hindlimb	SP_trunk	SSP_forelimb	ST_hindlimb	SUB_forelimb	TA_trunk	TB-LA_forelimb	TB-LO_forelimb	TB-M_forelimb	TFL_hindlimb	TIC_hindlimb	TM_forelimb	TRC_trunk	VI_hindlimb	VL_hindlimb	VM_hindlimb
ENSSSCG00000000010	FBLN1	protein_coding	8.473	11.698	8.67033	15.248	13.2933	14.9977	8.40667	11.415	8.69467	10.2647	12.3895	12.6925	11.313	12.0933	11.9317	11.4607	12.2013	8.251	11.142	21.9745	12.6365	8.021	27.3723	10.2873	14.3433	17.2805	14.1727	6.789	14.885	8.764	8.53167	12.076	11.1727	9.167	12.1957	12.05	19.9563	9.9365	11.8623	9.11867	11.3597	11.2837	8.81067	13.224	6.04633	6.31667	7.75
ENSSSCG00000000145	MYH9	protein_coding	19.3397	28.228	19.818	23.9797	21.9197	20.137	21.1987	24.8253	19.601	23.336	25.774	20.157	23.715	30.7407	22.8407	27.7203	16.5403	20.6383	17.7025	34.258	32.806	35.144	38.6167	33.162	20.154	31.476	21.4007	18.1403	27.1	17.4333	25.7917	43.6497	21.706	22.2853	36.8703	22.9453	31.383	22.6815	27.7153	23.405	18.6497	26.2037	17.5793	24.3725	20.288	17.2113	21.4527
ENSSSCG00000000190	TUBA1B	protein_coding	67.8757	113.188	87.343	108.551	89.3587	82.2883	85.6013	89.8707	66.2983	93.7957	85.691	117.887	83.4787	131.886	103.786	107.832	60.399	81.027	70.979	146.441	172.861	208.169	159.772	122.944	94.1423	137.288	92.5433	64.1027	107.966	73.4843	94.012	136.204	74.085	93.9343	125.802	75.614	117.101	99.6115	86.6143	89.433	65.302	84.719	75.1227	101.599	69.45	60.4897	84.1063
ENSSSCG00000000195	PRPH	protein_coding	0.0566667	0.1895	0.154667	0.134	0.091	0.0693333	0.103667	0.188667	0.174333	0.156667	0.54	0.174	0.132	0.144	0.261333	0.125333	0.103	0.0706667	0.057	0.132	0.1495	0.307	0.0886667	0.053	0.104333	0.0895	0.117667	0.0613333	0.0935	0.151333	0.0553333	0.17	0.110333	0.116333	0.14	0.106	0.083	0.07	0.098	0.0453333	0.0363333	0.109333	0.0866667	0.018	0.0863333	0.033	0.155
ENSSSCG00000000236	KRT75	protein_coding	0.011	0.0205	0	0.0166667	0.027	0.00866667	0.014	0.02	0.007	0	0.07	0.006	0.028	0.023	0.0216667	0	0.004	0.02	0	0	0.0145	0	0	0	0.0236667	0.0105	0.00533333	0	0.0075	0.019	0	0.00466667	0	0.00833333	0.007	0.0173333	0	0	0.0236667	0.006	0.045	0.019	0.0103333	0	0	0.0183333	0.0123333
ENSSSCG00000000248	KRT5	protein_coding	0.0753333	0.227	0.0443333	0.071	0.0796667	0.031	0.055	0.073	0.0546667	0.0543333	0.327	0.028	0.0493333	38.5257	0.112667	0.118	0.065	0.124333	0.032	0.122	198.722	0.0735	0.0713333	0.0513333	0.0763333	0.1555	0.0333333	0.0563333	0.053	0.0306667	0.100667	0.0463333	0.0603333	0.0236667	0.0646667	0.0446667	0.0533333	0.048	0.0623333	0.022	0.0876667	0.055	0.0196667	0.0475	0.0286667	0.0226667	0.057
ENSSSCG00000000251	KRT1	protein_coding	0.0123333	0.0055	0.00333333	0.005	0.026	0.004	0.0136667	0.0146667	0.00433333	0.00366667	0.0665	0.004	0.007	0.00433333	0.0406667	0.009	0.0236667	0.029	0.015	0.02	0.0875	0	0.011	0.00566667	0.0213333	0.02	0.007	0.0156667	0.0065	0.0186667	0	0.004	0.018	0.00833333	0.0113333	0.016	0	0.014	0.013	0.00533333	0	0	0.0133333	0	0.0213333	0.013	0.0176667
ENSSSCG00000000252	KRT8	protein_coding	0.538333	1.5165	0.874667	1.44233	1.98467	1.225	1.93333	2.08433	1.81067	1.15667	3.0075	3.656	1.225	1.655	0.973667	1.33633	0.744333	0.795667	1.6765	1.666	4.4185	2.0005	3.864	1.25	0.848	2.5505	0.880333	1.058	1.7505	1.103	1.19567	2.39333	1.05333	0.620667	1.54867	1.50467	4.246	1.02	1.16767	0.866333	1.17967	1.40267	0.763333	1.0125	0.793	0.645333	0.474667
ENSSSCG00000000261	IGFBP6	protein_coding	30.242	51.9915	61.9483	72.4737	54.8093	55.726	55.3133	56.5497	42.5987	66.615	90.574	79.786	51.9453	53.448	58.7927	40.0103	44.4823	35.3533	34.755	60.704	96.8655	70.623	89.836	28.3637	52.984	70.008	34.471	34.997	54.251	49.6457	37.2243	52.676	36.9797	35.6213	41.5607	42.9873	60.4	37.435	46.103	29.6887	38.6443	52.8177	37.2003	36.35	29.7087	27.3883	42.4843
ENSSSCG00000000363	GDF11	protein_coding	0.197667	0.3875	0.210667	0.355667	0.29	0.315667	0.312	0.327	0.209	0.364333	0.5185	0.369	0.356333	0.325	0.438333	0.302333	0.223333	0.319667	0.354	0.476	0.441	0.967	0.458333	0.302667	0.258667	0.341	0.280667	0.222333	0.412	0.226667	0.232667	0.369333	0.190667	0.198667	0.362333	0.239	0.42	0.2855	0.238667	0.206333	0.264	0.263333	0.222667	0.3155	0.154	0.152333	0.227
ENSSSCG00000000444	DCTN2	protein_coding	33.0643	61.385	38.8077	43.6063	42.699	41.326	40.3673	39.4133	34.9437	42.9413	42.564	59.001	38.7923	60.6987	38.6857	62.1007	30.381	39.7317	55.93	86.6925	66.819	92.3655	84.4293	56.753	44.6463	80.443	50.57	36.8357	60.6995	34.7967	62.7233	65.3273	45.3227	45.2653	66.589	39.468	78.8677	64.2355	51.1093	47.1783	39.7607	36.357	44.238	66.13	33.2777	35.5727	37.5433
ENSSSCG00000000496	CCT2	protein_coding	12.2363	24.132	12.2787	14.8223	13.8643	14.7003	14.501	13.2307	12.4203	15.9087	17.221	21.168	14.1907	31.087	14.4657	26.7177	11.0553	14.1977	16.7835	26.169	22.0665	30.079	30.2587	23.6103	14.4977	26.042	21.456	14.502	21.2855	15.174	24.6877	23.2527	16.5983	15.7433	30.3653	13.2163	28.529	22.607	13.7983	15.551	14.2897	11.4823	12.2903	21.457	11.4037	10.942	13.7753
ENSSSCG00000000660	A2M	protein_coding	0.331333	0.754	0.643667	0.376333	0.556	0.521	0.572667	0.533	0.482	0.589333	1.034	1.0455	0.673	1.12033	0.777667	0.56	0.361667	0.328	0.257	1.128	5.797	1.143	1.14567	0.676333	0.493333	2.465	0.673667	0.507	0.737	0.609667	1.08267	2.099	0.202333	0.327	1.023	0.359333	0.905667	1.653	0.339	0.43	0.237333	0.876333	0.306	0.305	0.487667	0.378667	0.366
ENSSSCG00000000685	TPI1	protein_coding	945.722	1119.48	887.07	854.245	815.911	878.387	781.618	736.676	825.184	940.237	664.04	1114.47	654.77	1403.24	480.58	1944.79	725.35	741.212	1755.2	1949.01	643.102	863.989	1988.98	1577.91	747.004	2454.42	908.21	1038.98	1011.63	1121.37	1994.33	1119.32	1126.34	534.746	1541.59	703.429	1700.55	1555.19	1084.97	907.007	1299.64	728.697	812.572	1456.1	532.979	1013.18	642.449
ENSSSCG00000000694	GAPDH	protein_coding	13746.3	16809.1	15391.8	17386.5	12824.7	13026.8	12175.1	12743.7	12204.5	15043.8	6982.69	17470.4	8356.72	18780.6	6465.64	29572.6	11827.6	10928.6	31310.8	31978.6	9830.92	11076	26677	21387.3	13157.7	35911.7	12749	14466.5	18504.5	15890	31702	17596.3	19803.1	8375.42	21498.6	11332.8	29111	26619.9	19189.4	16353.4	19188.4	10072.6	13738	22741.7	8110.27	18740.5	11065.1
ENSSSCG00000000843	TXNRD1	protein_coding	12.8417	17.6135	15.629	13.6447	14.2787	13.0863	14.9523	15.1327	13.7853	15.6683	18.801	18.0135	16.7697	25.5083	17.945	20.7553	11.436	14.028	14.619	21.564	23.8325	27.857	27.792	22.101	13.9417	19.658	18.0953	14.0143	15.877	13.9317	19.926	21.219	15.8103	17.0857	24.058	13.889	24.4347	17.2625	15.71	15.1703	12.904	13.5823	13.7117	17.914	15.4563	12.4077	15.9553
ENSSSCG00000000849	HSP90B1	protein_coding	26.2753	66.483	33.1543	37.4887	33.0277	32.4357	33.9047	32.5327	27.4677	37.2723	35.0345	59.4175	34.3947	91.46	38.6617	70.2683	26.219	32.5447	36.214	79.092	82.811	91.991	84.3543	66.725	35.632	73.4	50.659	28.8197	52.3705	31.14	61.7303	68.9707	36.252	46.8457	75.043	30.346	75.2077	60.8505	33.8733	38.3733	31.528	26.782	31.2867	63.9125	32.0093	27.8713	34.3677
ENSSSCG00000000891	LTA4H	protein_coding	9.36533	17.473	9.06667	11.323	11.9573	10.5963	11.1077	11.5083	10.041	12.6783	8.4555	16.4715	9.43867	18.593	9.15867	17.654	8.73833	9.31367	14.4035	19.9395	19.5085	23.9125	21.7223	17.8657	9.94867	19.983	12.9893	11.055	14.185	11.615	17.4743	17.28	11.1567	11.1077	19.7333	10.4593	19.7203	17.1755	12.5917	12.5857	11.2747	8.991	11.3647	15.805	8.24833	9.88767	9.62333
ENSSSCG00000000915	DCN	protein_coding	205.66	525.192	291.357	408.883	334.773	341.674	325.679	329.553	283.22	389.801	228.899	560.384	325.178	486.436	286.572	474.304	315.838	225.379	309.409	607.819	655.087	623.535	777.977	356.08	348.465	602.817	371.164	232.271	432.176	314.323	406.818	488.917	265.477	243.441	435.705	232.605	543.035	421.964	331.148	265.61	312.458	288.119	243.89	376.623	189.145	225.947	251.078
ENSSSCG00000000916	LUM	protein_coding	20.997	52.8825	24.1363	44.2343	31.373	31.2577	28.074	26.1837	19.9653	36.5913	17.212	38.3805	22.1077	37.9233	22.9457	38.5813	24.8037	20.0987	24.814	72.0805	171.026	66.5535	72.2637	35.2223	37.308	55.2225	37.2273	17.232	41.4175	28.6413	32.854	45.5063	24.0273	26.685	45.4997	22.6667	44.023	36.678	29.5927	26.298	24.704	24.1307	20.8697	33.2	14.8783	19.6923	19.2723
ENSSSCG00000001011	SERPINB1	protein_coding	3.74433	5.591	3.64167	4.40367	3.81167	3.70367	4.155	4.59967	4.18367	5.122	4.6315	5.553	4.19267	7.37867	4.51733	4.972	3.013	3.14967	4.0035	6.8245	11.6755	8.4525	7.88233	5.937	4.047	6.363	4.51233	3.56867	4.537	3.94967	5.43533	7.292	3.48567	3.89933	5.83733	3.77567	5.932	5.194	4.67467	4.701	3.621	4.229	3.43467	4.971	3.25933	3.31567	3.67367
ENSSSCG00000001027	BMP6	protein_coding	0.789333	0.9465	0.901333	0.828667	0.902667	0.806	1.05767	0.997667	0.919	1.14633	2.1875	1.1085	1.307	1.089	1.453	0.693667	0.627	0.853333	0.561	0.964	1.656	1.599	1.514	0.96	0.916333	0.865	0.929667	0.729333	1.0825	0.707333	0.821	1.30233	0.983333	1.00033	1.209	1.01367	1.02967	0.6765	0.974667	1.10067	0.641667	1.16633	0.831333	0.5395	0.798	0.636667	0.904667
ENSSSCG00000001068	CAP2	protein_coding	64.9653	141.677	70.6307	81.449	79.1743	72.95	87.661	84.4747	87.0563	103.788	68.361	132.914	76.006	143.093	65.092	125.098	67.0643	71.728	109.378	165.136	91.75	184.601	161.595	123.637	71.3047	156.286	110.004	82.4923	112.706	89.6697	120.703	130.364	93.978	76.1033	147.016	71.871	152.306	140.555	104.576	90.3287	77.114	61.3373	70.1147	134.046	64.3733	78.4157	70.9133
ENSSSCG00000001379	TUBB	protein_coding	34.9203	53.0995	35.6987	51.288	42.6883	41.5243	36.4917	39.9533	35.6623	39.988	32.2185	48.516	33.0673	62.228	38.6807	62.849	31.053	39.0573	68.424	86.582	66.406	81.23	86.1583	66.8417	42.0797	81.82	49.3527	39.331	51.667	32.4753	56.551	64.592	48.229	40.8787	65.022	36.268	78.4123	54.6655	48.683	45.7047	42.8983	37.4097	39.8667	63.779	33.1947	35.6833	37.3193
ENSSSCG00000001400	DDX39B	protein_coding	28.0507	44.348	26.441	38.9193	36.3587	32.7577	33.9193	35.1097	32.3323	35.5	27.834	30.2525	27.0187	51.3747	27.0673	46.2847	23.7643	34.9267	36.647	54.7845	37.1405	57.166	71.1203	67.3727	32.5437	51.2515	49.486	32.1283	38.721	34.415	43.985	49.661	38.447	35.8803	53.2427	33.311	61.8523	42.198	46.4887	42.006	36.013	29.6083	34.7433	40.4815	27.9827	28.1107	31.621
ENSSSCG00000001403	LTA	protein_coding	0.028	0.0105	0	0.00833333	0.0183333	0	0.0196667	0.0166667	0.007	0.0113333	0.087	0.039	0.0223333	0	0.0103333	0.009	0.0143333	0.034	0.0495	0.019	0.0105	0.01	0.0303333	0.0173333	0.009	0.0205	0	0.018	0	0.0153333	0	0	0.0166667	0	0.007	0.015	0.0403333	0.0235	0.00833333	0.00866667	0.00666667	0.0446667	0.007	0.0095	0.00933333	0.0153333	0.0286667
ENSSSCG00000001404	TNF	protein_coding	0.144333	0.242	0.135	0.140333	0.259	0.0963333	0.212333	0.161667	0.148333	0.169	0.259	0.172	0.189667	0.241333	0.126333	0.169333	0.151	0.122	0.1335	0.224	0.2795	0.247	0.248333	0.327667	0.375667	0.305	0.175	0.0966667	0.2595	0.136667	0.233	0.289	0.113333	0.141333	0.251667	0.166	0.258	0.205	0.216	0.141667	0.146	0.157667	0.0886667	0.1775	0.105	0.138333	0.141
ENSSSCG00000001427	C4A	protein_coding	5.14033	14.7975	4.398	7.991	11.274	10.8707	9.76233	17.193	10.157	11.1767	10.8985	20.379	9.24167	10.263	9.88533	8.16133	9.93033	5.972	10.752	13.464	34.751	19.619	11.707	9.38333	6.03033	10.0365	5.30733	6.18833	6.0425	5.377	7.673	16.6433	5.38233	3.89333	11.2897	5.70767	11.75	13.0005	10.5443	6.136	9.16667	13.0233	4.578	12.1285	4.898	5.172	5.22367
ENSSSCG00000001478	BMP5	protein_coding	1.111	9.0555	1.07333	1.37733	4.66867	4.05133	4.22333	3.57867	1.27933	3.36533	3.829	3.6075	4.013	6.72833	3.61367	3.49933	0.770667	2.76967	2.7165	7.547	2.322	5.18	5.60867	3.165	2.20033	4.6285	5.06633	1.78	2.9535	1.32267	3.72067	6.07767	0.846667	2.731	5.20633	2.941	2.284	5.239	2.386	4.03967	4.204	4.133	2.26167	3.463	1.80767	1.432	0.92
ENSSSCG00000001695	VEGFA	protein_coding	54.7147	84.352	72.242	54.5137	58.4823	50.1737	62.52	62.989	74.8873	66.377	113.59	67.8495	78.4183	95.9297	72.4563	85.7973	46.861	76.8777	59.619	79.416	95.709	157.008	79.7253	129.022	52.4133	74.706	53.931	63.5057	59.599	41.801	66.071	119.843	64.802	88.815	98.132	71.5637	82.3317	85.527	78.956	99.5657	38.7447	61.864	72.9823	73.373	95.9953	62.887	105.068
ENSSSCG00000001701	HSP90AB1	protein_coding	110.945	188.799	124.093	132.264	130.401	124.93	131.206	128.063	117.09	147.237	123.422	159.815	128.868	281.949	146.133	234.879	99.2073	150.151	164.013	266.644	228.556	303.81	302.601	194.879	152.135	246.55	233.082	121.888	175.675	106.957	210.16	213.87	166.496	175.102	227.186	132.015	322.148	211.265	163.003	185.53	114.319	94.42	156.805	243.77	117.762	106.276	136.101
ENSSSCG00000001787	IL16	protein_coding	0.683333	1.7245	0.881667	0.780667	0.772333	0.733	0.734	0.707	0.714333	1.11533	1.4255	1.159	0.823333	1.475	1.17433	1.16433	0.647667	0.483333	0.712	1.496	2.3595	1.9195	1.78533	1.35267	0.758	1.294	1.04267	0.711	0.9315	0.800667	0.881333	1.52933	0.65	0.679	1.23267	0.666333	1.28967	0.8615	0.832	0.851333	0.639667	0.736	0.721	1.1245	0.613	0.724333	1.11533
ENSSSCG00000001814	IQGAP1	protein_coding	10.609	22.3285	12.7973	16.9243	14.4773	11.527	13.37	14.6363	10.9253	16.0273	14.047	21.5455	14.1553	24.043	14.903	18.9157	10.21	11.38	12.035	25.0385	35.3165	32.1655	31.436	23.826	14.2593	24.0685	16.5343	9.57567	19.357	11.7273	18.275	26.2753	11.9697	14.3693	23.9087	12.651	22.2677	16.3195	15.153	13.8727	10.191	14.1757	11.356	16.909	10.82	9.86867	13.5403
ENSSSCG00000001834	MFGE8	protein_coding	10.4037	19.992	11.1197	13.9233	11.9503	12.0943	13.431	14.4093	13.4737	15.306	19.1595	16.918	16.894	17.9093	14.4977	14.771	10.287	11.7077	9.8485	17.278	23.0635	24.9155	18.234	17.9197	11.1273	16.88	13.1037	11.0577	14.41	12.468	11.5713	21.172	10.172	12.0893	18.242	14.291	16.41	12.7645	14.631	13.2173	10.22	14.2977	10.713	13.7965	11.0553	8.75767	12.6693
ENSSSCG00000001849	ANPEP	protein_coding	0.827667	1.052	0.662333	1.24633	2.38333	1.97	1.23967	1.819	0.995	1.26767	1.1365	1.4465	1.02867	1.343	0.999667	1.492	1.126	0.863333	0.7065	2.5495	0.74	0.7595	3.877	1.491	1.25267	1.4165	1.62833	0.736	1.349	0.692	2.226	1.687	0.963	0.772667	2.20933	0.926333	2.555	1.416	2.33967	1.622	1.57933	1.427	0.840333	1.5775	0.502667	0.701667	0.687333
ENSSSCG00000001927	HEXA	protein_coding	7.33133	12.695	7.85467	10.141	9.28367	8.489	9.306	9.42333	7.917	9.33533	8.7415	12.705	9.39233	12.7973	9.13633	10.8443	6.72933	8.201	8.401	14.843	17.6995	18.662	17.556	11.4843	8.53933	12.962	9.95767	7.24567	11.879	8.44267	11.524	13.1577	7.90333	9.06733	11.8367	7.75667	14.005	10.9795	9.125	8.97167	7.88	8.88233	7.66933	10.684	6.992	6.76633	8.201
ENSSSCG00000001959	CFL2	protein_coding	60.2697	113.04	81.637	71.181	80.03	70.9327	72.738	65.9723	61.411	80.2547	80.981	102.66	84.9513	144.334	99.5007	102.094	56.508	89.5827	53.0175	121.069	87.6345	185.355	187.469	149.946	80.372	113.367	192.749	70.1253	83.2325	72.913	83.3593	130.634	84.443	127.196	185.523	77.089	162.103	70.344	82.5777	85.7243	60.578	53.0167	66.47	114.887	87.0773	53.637	76.2437
ENSSSCG00000002004	PSME2	protein_coding	17.0383	29.0365	20.1083	17.4573	16.7463	16.5087	18.5403	18.5277	15.2177	20.1817	17.9745	29.631	17.9883	32.284	22.989	30.8117	13.065	19.9327	22.1155	36.0675	36.001	52.458	39.3437	32.845	17.6073	35.301	25.5307	17.2323	24.429	15.5933	27.1273	39.473	17.7777	22.8743	29.8957	16.6073	33.922	29.4	20.668	20.466	15.651	17.384	17.5723	31.3815	16.2503	16.2303	17.6767
ENSSSCG00000002006	PSME1	protein_coding	7.602	10.828	8.33033	6.52633	5.80433	6.35767	6.697	6.576	5.61833	7.735	9.554	7.3695	6.69033	11.7877	9.45	11.5327	5.85	7.31733	7.231	14.473	17.6255	17.241	14.2463	13.6953	7.57133	13.814	10.6147	5.71833	8.5495	5.26133	9.815	21.5953	8.03133	9.39933	13.916	6.701	13.368	9.597	9.06867	10.0263	6.69	6.86033	7.418	9.8675	7.11567	5.67733	7.436
ENSSSCG00000002028	CMTM5	protein_coding	22.0017	0.2885	32.7217	20.5083	19.4	15.9007	8.51333	11.6753	4.35	6.91367	44.1085	0.5305	33.0777	1.18033	48.4383	0.708667	11.72	42.004	10.1895	0.463	0.8435	0.795	2.19267	1.54867	30.045	0.4335	6.395	8.98133	0.3575	10.6257	0.842333	0.809	26.044	31.7653	0.986333	15.3327	2.20333	0.5025	10.194	25.13	9.9	13.135	25.3873	0.4005	50.5667	9.80067	37.2733
ENSSSCG00000002368	LTBP2	protein_coding	1.03	1.342	1.10733	1.20433	0.658667	0.599667	0.596667	0.67	0.655	0.750333	2.027	1.0585	1.109	0.911	1.61067	0.622	0.986	0.529333	0.6555	1.644	1.058	0.7705	2.82567	1.06767	0.906	1.3855	1.65	0.803333	2.3085	0.997333	0.616667	1.003	0.861667	0.917	1.16867	0.934667	2.05333	0.54	0.742667	0.474	0.434333	0.805667	0.705667	0.6335	0.634667	0.566333	0.976
ENSSSCG00000002444	FBLN5	protein_coding	3.80767	7.2615	4.10467	5.429	5.12033	5.29833	4.431	5.331	4.26767	6.561	5.16	7.598	5.087	6.206	4.98467	6.044	4.14067	3.75867	4.619	9.4135	8.642	9.68	11.0337	5.49033	5.27533	7.35	6.09567	3.89333	8.188	4.29467	5.25333	7.826	5.30567	5.31267	7.843	4.88133	8.29467	5.315	5.42267	4.733	4.678	5.24567	4.38967	6.3365	3.119	3.555	3.82867
ENSSSCG00000002535	HSP90AA1	protein_coding	86.496	177.756	80.469	105.81	96.2407	90.3137	86.8813	85.0403	92.8773	99.066	93.8305	104.07	86.901	304.888	91.1547	227.592	79.872	92.6913	99.744	223.493	167.758	191.623	249.38	177.409	91.8813	231.808	187.582	97.2813	137.635	95.271	190.736	175.49	123.279	107.261	251.467	99.5227	242.378	158.233	126.074	140.11	100.785	66.875	102.536	196.443	78.894	72.214	95.108
ENSSSCG00000002642	CDH15	protein_coding	5.05	5.7215	4.60733	5.319	4.93233	5.81733	5.088	5.07767	5.321	6.61933	7.3825	4.8345	4.744	5.63	4.13833	6.17367	4.27433	4.743	8.033	7.38	3.784	8.19	8.359	6.28633	4.23133	7.8955	5.78567	7.49267	5.057	6.33633	6.025	4.08567	7.058	4.04467	6.935	5.30333	6.60867	6.513	7.36433	5.03533	8.55267	4.37867	6.584	6.1725	4.009	6.28	5.104
ENSSSCG00000002754	NQO1	protein_coding	18.1113	19.6365	18.7777	23.806	15.5107	14.3743	15.4493	15.848	11.4813	18.432	11.1225	21.0695	11.9797	31.8747	16.4857	27.3197	12.64	16.9913	18.9385	31.4485	25.6085	42.45	36.3883	34.718	17.9257	36.113	19.1277	14.4727	18.983	15.7527	30.8117	29.894	17.3427	17.485	31.7017	15.403	35.287	24.606	18.7523	19.2283	18.784	14.5173	15.4393	22.592	13.347	15.0337	12.883
ENSSSCG00000002821	CCL22	protein_coding	0.165	0.396	0.162667	0.260333	0.418333	0.422667	0.319	0.202	0.111333	0.394333	0.3825	0.508	0.400667	0.211667	0.254	0.152667	0	0.324333	0.1015	0.081	0.4155	0.556	0.581333	0.119333	0.405333	0.1485	0.351	0.258	0.111	0.361333	0.0333333	0.678333	0.125	0.428	0.490667	0.331333	0.220333	0.1135	0.210333	0.527333	0.145	0.249667	0.289667	0.5485	0.238667	0.124667	0.210667
ENSSSCG00000002829	MMP2	protein_coding	12.148	30.0345	11.0103	24.508	19.5223	19.1413	14.7503	16.279	11.5983	15.6467	19.39	19.535	19.434	15.044	17.947	13.2413	11.8757	11.6317	13.356	25.9455	35.4655	24.4775	25.248	12.6017	15.4547	22.3615	10.803	9.94367	17.2975	12.7583	10.5087	17.06	12.0253	10.9813	14.1237	17.7293	18.001	14.2935	17.3547	12.723	14.239	14.472	12.4003	14.226	9.745	9.76867	13.8293
ENSSSCG00000002850	RPLP2	protein_coding	0	0	0.113667	0	0	0	0	0	0	0.0983333	0	0	0	0	0.0766667	0.0733333	0	0.104	0	0	0	0	0.114	0	0	0	0	0	0	0	0	0.17	0	0	0	0	0	0	0	0	0.0603333	0.165667	0.203667	0	0	0.108667	0
ENSSSCG00000002868	PEPD	protein_coding	10.3437	14.8385	11.6163	15.5277	12.9037	12.0943	10.8937	11.2523	9.079	13.5363	14.41	15.3805	13.0313	12.646	16.4417	11.902	12.0517	9.40167	12.062	19.0655	20.4705	20.9955	23.636	10.0533	14.0197	17.814	12.7553	10.065	14.3905	11.892	11.4823	14.2393	11.2687	12.3437	12.9123	9.11967	17.6607	12.477	12.739	9.41133	10.9857	12.4507	10.5087	11.6935	9.54167	8.61867	11.2687
ENSSSCG00000002873	GPI	protein_coding	86.2263	90.3115	72.4997	71.2523	63.5517	63.044	57.12	58.088	59.4203	71.2553	41.3825	54.953	52.546	93.098	33.5163	132.86	62.168	53.0337	127.308	131.88	63.2115	61.13	106.872	99.136	57.055	175.438	52.0673	80.882	70.276	80.72	144.003	77.0557	101.668	43.553	101.447	58.8727	101.964	105.716	109.767	77.921	105.999	54.486	69.8763	95.6165	43.91	93.1977	51.405
ENSSSCG00000002965	ACTN4	protein_coding	7.601	9.3425	7.26967	10.2913	9.42867	8.35933	9.035	9.81133	7.70867	10.089	14.469	9.845	9.85433	11.056	8.972	9.72933	7.23933	7.67333	7.3735	10.568	11.749	11.694	13.225	9.86267	8.00533	10.0395	7.705	7.717	9.046	7.24533	9.416	12.267	8.81133	8.23733	13.7083	8.97067	10.7323	8.459	12.4197	8.816	8.94167	9.835	7.528	7.948	7.013	6.49867	8.738
ENSSSCG00000003042	RPS19	protein_coding	51.4533	81.4385	64.0653	68.167	61.1713	66.101	67.7447	66.3143	53.8993	77.4053	68.4	89.409	60.3933	90.1	66.6467	93.9693	44.9527	68.5333	89.2965	106.058	72.8145	119.73	127.142	78.1577	68.0593	99.668	85.369	54.8243	84.608	57.399	89.9253	90.8023	66.93	69.526	86.7667	62.3467	118.291	94.541	69.6223	70.8887	70.1877	53.849	67.0443	87.1525	47.7483	59.541	60.989
ENSSSCG00000003088	APOE	protein_coding	2.21133	3.9835	3.239	12.3573	13.2207	10.835	3.02733	3.52733	2.39533	2.89367	3.925	4.868	2.47967	5.516	4.25167	9.097	3.16767	3.37233	11.2025	22.8995	2.2735	3.5695	17.609	3.457	12.513	17.5885	4.108	1.73	20.1705	2.33833	9.42367	6.54567	4.961	2.05333	7.89767	2.44033	13.9647	9.0035	6.30067	3.57467	9.69133	4.41567	3.03567	14.1855	1.275	2.05867	2.27167
ENSSSCG00000003120	NAPA	protein_coding	9.888	12.143	8.889	10.582	10.9933	10.0197	9.292	10.241	8.83267	11.4127	12.6945	9.92	9.2	12.1227	10.0863	11.529	7.61433	9.93367	11.1955	16.757	12.2625	16.7025	15.5767	11.9823	9.548	15.8905	11.574	10.7377	10.606	9.65967	11.19	13.1373	10.5583	9.61833	13.798	11.032	13.8203	13.609	14.785	13.1287	10.684	9.158	11.246	12.068	8.124	9.28167	9.86067
ENSSSCG00000003150	NUCB1	protein_coding	2.44167	4.5705	3.18467	4.049	3.91333	3.18667	3.60633	3.80867	3.5	4.70267	9.4845	3.3495	5.169	3.23567	4.40367	2.89133	2.96067	3.38	2.68	6.574	5.9675	3.48	4.91467	4.347	3.15633	5.022	2.858	1.82233	4.949	3.07133	2.471	4.989	4.242	2.707	4.43	3.656	4.48233	3.1195	4.69033	3.59767	3.45467	3.49	3.79233	3.9135	2.94433	2.751	3.288
ENSSSCG00000003332	SDF4	protein_coding	21.2327	24.014	24.061	26.642	24.495	24.437	25.3327	25.201	22.179	25.8777	27.6955	24.8575	25.145	26.25	25.976	25.3923	18.5433	22.3157	25.4935	35.6915	26.5355	35.5085	35.2077	21.5517	23.7817	34.8495	19.426	20.817	25.8	23.743	25.8893	26.9587	22.7943	22.1407	24.6707	21.6163	29.76	26.006	28.629	21.674	23.8663	24.043	24.01	26.947	18.161	22.0273	22.1183
ENSSSCG00000003385	PARK7	protein_coding	127.127	190.15	139.271	141.562	135.934	141.071	153.836	136.204	146.532	157.013	118.892	186.975	120.005	225.235	138.513	238.723	98.3933	139.42	193.772	265.202	184.518	303.676	275.359	216.091	138.055	287.957	160.25	143.736	161.263	145.391	241.763	221.423	165.999	147.98	226.626	132.259	250.493	236.139	174.759	177.808	153.538	123.158	156.425	210.64	111.722	144.245	128.471
ENSSSCG00000003396	CLSTN1	protein_coding	6.31	11.641	7.16133	9.765	9.78833	8.96133	7.70467	9.91233	6.95	9.25667	11.711	10.853	8.37867	10.0693	8.311	8.76733	6.24633	7.29067	7.0225	11.963	17.1855	16.192	15.6983	10.9273	8.10567	11.611	8.347	7.56867	9.204	8.205	8.18267	11.7833	7.73733	6.833	12.124	9.25433	12.1543	8.414	10.2343	8.13	8.34133	8.475	7.638	8.9735	6.859	6.74	8.163
ENSSSCG00000003402	PGD	protein_coding	4.51433	5.976	4.867	8.48767	7.914	7.75767	5.013	5.317	4.37033	5.38333	5.662	4.974	5.79067	6.645	6.116	7.007	5.46333	4.98167	8.175	14.045	6.8815	8.6945	11.9147	5.88767	7.559	9.5615	5.45833	3.827	8.9655	4.78433	7.49767	8.252	5.504	4.866	8.23767	4.697	9.20767	7.022	6.19433	4.95567	7.424	6.255	4.789	8.526	4.21233	4.10667	4.51733
ENSSSCG00000003433	PLOD1	protein_coding	5.32333	9.9755	5.31333	6.382	5.61	5.66733	5.34967	5.69	5.28333	6.57	8.9045	8.1035	7.074	8.91033	6.90833	7.754	4.79067	5.59733	6.091	9.4025	9.6125	10.2155	9.96867	7.17667	5.13867	8.6535	6.38833	5.63533	6.2505	5.41533	6.51533	7.70833	5.467	5.27333	9.128	6.328	8.635	7.0695	6.46067	6.10733	5.48833	5.46667	5.19967	7.1515	5.04367	4.89133	6.46667
ENSSSCG00000003493	CAPZB	protein_coding	17.0173	21.161	13.7937	17.659	17.394	16.4087	15.8117	15.147	15.6863	16.001	14.866	16.0785	13.632	23.425	11.3303	28.2083	12.199	14.5983	24.9365	32.315	16.9225	25.8375	37.5477	27.95	14.5083	48.813	17.3467	17.4433	18.056	14.7173	29.2107	21.3147	19.4927	14.497	27.815	15.4177	27.9567	22.8545	25.5557	21.487	22.1313	14.3453	17.5513	28.414	11.162	16.8283	12.715
ENSSSCG00000003514	HSPG2	protein_coding	9.89333	18.7155	11.3813	15.121	14.1063	11.943	12.1053	13.3687	10.4967	11.729	18.8705	13.0965	14.636	13.174	11.893	11.527	8.54733	11.335	11.8255	15.8755	14.9125	16.2425	16.4737	16.4743	9.63533	14.4895	9.61033	10.3673	12.2345	10.678	11.5057	16.1447	9.06267	8.97067	17.3143	17.264	12.75	11.343	17.2957	11.9017	12.5103	12.331	10.3903	10.759	8.75933	9.92433	11.6403
ENSSSCG00000003546	FABP3	protein_coding	0	0	0	0	0	0	0	0	0	0	0.079	0	0.103	0	0.146333	0	0	0	0.0725	0.0705	0	0.082	0.0596667	0	0	0	0.0456667	0.0493333	0	0	0.057	0.115	0	0.0683333	0	0	0	0	0	0	0	0	0.0556667	0	0	0.0556667	0
ENSSSCG00000003672	CAP1	protein_coding	6.023	8.495	6.11933	8.67867	7.376	7.01	6.543	7.65533	5.334	7.38733	5.5485	6.9685	7.07533	11.4287	6.89067	9.69767	6.09067	5.66133	5.5	13.383	11.443	11.0645	13.0863	10.3137	5.99867	10.7635	6.91567	5.24667	9.363	5.52167	8.502	14.6457	6.67133	6.36567	11.507	6.14067	10.411	6.803	8.07667	6.17867	6.06333	7.68333	5.20167	8.4635	5.708	4.73967	5.93
ENSSSCG00000003691	MYL12A	protein_coding	151.059	301.003	267.323	145.343	174.127	169.914	176.31	174.667	104.295	167.849	151.357	229.341	214.044	383.383	323.704	274.182	99.9337	241.17	98.5225	383.791	180.731	639.641	558.802	405.522	277.104	452.879	584.287	170.555	256.197	107.571	225.022	458.874	299.095	441.008	408.521	198.926	498.464	224.875	171.794	258.851	135.574	133.902	198.667	425.065	244.38	128.304	232.127
ENSSSCG00000003812	PGM1	protein_coding	488.035	426.685	426.619	334.569	268.884	263.967	252.575	249.087	268.307	320.324	236.38	286.929	251.513	632.952	160.413	790.982	350.48	250.122	909.828	715.554	98.0105	234.145	586.652	458.232	321.253	992.076	267.663	489.12	409.784	363.961	896.318	321.301	589.084	194	485.51	264.197	629.204	755.814	642.174	456.854	520.329	241.623	342.298	565.768	216.001	550.234	275.133
ENSSSCG00000003885	CMPK1	protein_coding	10.6743	17.6495	11.6437	14.8313	14.0773	12.5557	13.087	12.53	10.1403	15.608	10.5725	16.8565	11.968	22.009	10.974	22.5433	11.0193	12.706	15.8605	23.5655	19.866	26.3525	27.6003	23.5833	12.5217	23.1045	17.6617	11.8787	16.4655	12.8577	19.7703	23.395	14.3487	12.7627	22.935	11.966	23.5117	17.1955	16.6443	13.408	13.9413	11.2043	10.9053	17.529	10.1	11.994	10.5713
ENSSSCG00000003914	PRDX1	protein_coding	27.8187	47.963	37.9053	37.6457	33.6813	31.8127	32.212	28.6173	25.9417	35.195	34.563	44.7145	32.198	68.094	41.1033	50.1957	26.5727	37.603	32.2705	68.876	62.0955	105.823	77.8287	53.3123	40.7733	56.322	64.8073	29.247	51.603	27.6877	53.8027	49.8637	33.9127	56.9543	61.957	34.401	67.537	47.1245	32.9243	42.255	26.8383	25.6243	38.256	59.5105	30.7673	25.1387	35.3587
ENSSSCG00000004012	THBS2	protein_coding	2.16567	4.5805	2.715	6.59	6.08	4.99467	3.42067	4.47467	2.814	3.47833	7.7525	7.117	5.492	4.48667	5.43567	3.693	2.94167	2.56333	3.459	7.695	6.3585	5.615	7.31767	1.759	5.53533	5.7105	2.46133	2.12433	7.3315	2.614	3.722	4.648	3.26433	2.35833	3.88367	3.23867	5.53567	3.7255	4.50533	2.533	3.634	4.24567	2.67633	4.994	2.71133	2.03267	3.18033
ENSSSCG00000004058	EZR	protein_coding	3.77533	7.305	4.82433	5.585	5.30967	4.60933	5.68467	6.492	3.90533	6.818	8.408	8.426	6.466	7.66733	7.56467	5.05733	4.196	3.484	3.2925	7.1595	15.409	10.2575	9.21	4.95333	5.193	7.5615	4.123	3.35	5.847	4.061	4.459	8.17767	3.801	4.643	5.941	3.976	6.48033	4.67	4.35467	3.678	3.59733	5.48333	3.53633	4.9465	3.95067	3.252	5.54
ENSSSCG00000004150	HEBP2	protein_coding	0.178333	0.4405	0.339	0.633	0.419667	0.418667	0.378667	0.384333	0.278333	0.428333	0.3155	0.467	0.339667	0.547	0.381	0.406333	0.259	0.329	0.29	0.638	1.0515	0.6675	0.929667	0.269333	0.419	0.618	0.375667	0.236	0.5805	0.342333	0.44	0.509	0.289667	0.357333	0.536	0.352667	0.623333	0.451	0.351	0.338667	0.399333	0.356667	0.322333	0.4615	0.151333	0.216333	0.309667
ENSSSCG00000004207	LAMA2	protein_coding	15.909	33.9925	18.4417	21.042	20.2867	17.8767	19.9187	21.497	19.6743	23.183	19.626	27.222	21.149	31.3893	18.7223	28.4157	14.6923	15.5113	23.061	29.3665	25.353	28.555	37.9483	30.1457	18.6213	31.367	28.2853	17.5857	26.46	21.3513	25.3257	30.1787	20.2967	16.5563	33.374	20.175	31.5627	23.2065	23.107	19.655	20.4493	16.8653	17.9273	21.444	13.8727	15.9577	18.024
ENSSSCG00000004425	LAMA4	protein_coding	10.815	25.639	12.269	18.022	17.0427	15.165	12.8817	12.819	10.8997	13.5333	11.2255	18.6295	12.8237	22.2927	12.8853	21.4763	10.3357	13.051	20.054	32.4825	24.7785	28.3295	32.1357	23.1407	14.9323	26.1825	14.2867	10.083	22.664	11.9717	20.452	24.43	12.2827	13.079	23.9937	13.321	24.8353	20.7155	15.7903	14.5823	14.8893	13.47	12.2137	22.2145	9.80333	11.0293	11.5707
ENSSSCG00000004484	COL12A1	protein_coding	5.04867	19.319	7.719	12.5077	7.72767	7.90633	9.137	7.82267	5.69867	7.62367	14.457	25.8495	19.282	13.0657	17.6653	11.453	7.183	4.252	6.371	24.1795	15.806	15.679	18.7007	4.705	10.8083	18.3305	10.2167	4.435	13.9995	5.624	5.41267	11.9273	6.81833	6.27733	7.31	10.2963	11.898	7.1175	7.585	4.24533	5.216	8.18933	4.75633	11.075	10.1673	3.816	11.1797
ENSSSCG00000004537	TXNL1	protein_coding	27.8093	57.7145	27.6657	34.627	37.098	31.753	36.7247	31.5557	31.776	40.45	32.225	47.066	36.3943	66.4883	25.786	56.7563	27.876	32.4077	41.137	54.062	43.8415	76.1365	63.7813	66.378	28.9623	50.462	44.3243	36.1937	39.58	38.0513	50.9393	53.3033	34.1403	35.1127	68.9173	32.8793	57.1567	52.402	43.8043	40.1723	34.712	28.625	31.4487	46.6545	27.4357	30.7253	28.7187
ENSSSCG00000004570	TPM1	protein_coding	4362.68	4378.43	4279.93	3922.63	3799.87	3745.41	4221.41	3661.38	4365.13	4435.4	3294.15	5164.49	2930.56	5956.38	2027.3	9008.38	3181.94	3047.51	9517.15	7772.42	3352.33	4169.38	6779.63	4373.82	3139.23	11154	2757.82	4266.5	4688.65	4674.99	10054.5	4004.43	5104.08	2187.37	5877.35	2885.17	6802.02	7484.31	5615.53	4163.19	5200.6	2858.9	3682.6	6864.26	1850.37	5500.25	2580.11
ENSSSCG00000004658	FBN1	protein_coding	19.7913	53.189	29.0433	48.598	33.2913	31.0763	32.4547	36.6567	22.2943	41.1107	20.7875	52.221	27.389	33.2537	26.6663	30.5053	32.8353	17.2597	25.6445	54.101	63.531	52.8545	83.315	34.1837	34.5767	57.7045	30.197	19.139	51.2445	32.2583	33.4803	51.4747	26.1143	19.6587	43.92	22.9313	59.3923	30.6105	32.951	20.828	26.7397	32.5833	22.0057	33.46	16.0153	19.358	24.6977
ENSSSCG00000004687	B2M	protein_coding	717.403	1381.39	829.547	735.923	729.732	710.49	737.728	870.554	747.473	791.434	742.292	881.573	750.633	1417.79	856.945	1202.07	601.045	826.84	892.858	1591.04	1593.51	1905.11	1922.17	1332.14	749.208	1444.36	935.562	668.725	1016.52	588.961	1038.11	1686.33	703.887	841.156	1197.73	748.469	1469.96	1240.98	842.249	1018.81	617.618	862.585	729.352	1395.6	840.941	669.254	806.706
ENSSSCG00000004700	PDIA3	protein_coding	14.55	33.672	16.1103	25.5103	19.1173	18.33	17.4357	19.4463	15.9737	19.264	18.9125	31.3365	19.7863	29.5727	18.9277	25.468	14.9293	15.669	17.723	36.8045	45.2295	45.214	38.6933	31.6197	17.3593	38.637	21.853	15.9623	24.665	16.303	22.6397	34.701	15.5847	17.871	29.89	17.949	28.471	24.724	21.638	18.0477	15.8953	17.1733	14.8603	26.9695	14.1163	13.459	17.108
ENSSSCG00000004789	THBS1	protein_coding	9.839	12.0815	12.0387	8.57433	11.1817	8.41467	11.8033	11.5903	5.91867	11.4737	37.8455	17.518	25.0807	69.741	21.6023	29.8053	8.21033	6.30867	8.349	25.1445	16.1325	10.292	15.1227	7.35667	20.792	28.045	8.28033	13.5877	19.0205	6.019	14.6163	12.9383	7.949	21.839	17.7933	10.2503	15.0723	7.8505	10.935	8.73233	5.999	10.198	6.871	16.478	13.2017	8.745	22.3143
ENSSSCG00000004803	ACTC1	protein_coding	10.2493	42.045	7.328	5.07367	11.741	12.6353	22.794	12.1923	2.324	41.3127	17.903	19.6495	27.391	11.1977	44.0203	3.859	1.81167	12.167	1.996	14.779	348.01	56.779	16.9573	3.35433	11.181	5.519	84.6193	3.77867	7.838	2.78333	2.092	4.84933	3.90433	28.5767	3.27433	6.088	6.437	3.267	10.3267	6.35867	9.48267	2.21133	14.8037	4.7895	6.601	1.22367	8.15133
ENSSSCG00000005024	PYGL	protein_coding	4.69167	8.7205	5.85067	9.76967	10.943	8.892	6.73333	7.32633	5.425	7.66967	7.0755	9.2985	6.69533	10.617	7.57967	8.53333	5.10567	6.40167	7.262	14.408	15.9135	13.0355	15.05	8.58533	9.523	11.7625	7.04033	4.918	11.387	6.057	9.57067	10.2277	6.653	7.137	10.9797	6.506	11.693	7.7695	8.037	6.607	6.97933	6.83267	6.29767	9.5685	4.84433	4.43533	6.33967
ENSSSCG00000005030	NID2	protein_coding	2.81067	6.0295	3.28433	4.79533	5.09667	4.17033	3.219	3.536	2.84	3.65067	5.1465	5.448	4.399	4.899	4.31333	4.707	2.88133	3.453	5.7155	7.7145	6.3095	7.276	7.14933	5.92933	4.53067	5.8015	4.053	2.88633	5.4595	2.71533	4.18467	6.104	3.268	3.55067	6.15333	4.44233	5.91867	4.216	5.082	4.15633	3.68133	3.91267	3.17467	5.7145	2.88933	2.66133	3.39933
ENSSSCG00000005045	BMP4	protein_coding	0.643333	1.377	0.789	1.05833	0.954667	0.926	0.996667	0.954	0.875333	1.182	0.9315	1.547	0.965333	1.09333	0.828333	0.978333	0.842333	0.803	0.7915	1.0805	2.134	2.0215	2.467	0.898667	0.939333	1.264	1.27067	0.647	1.393	0.869667	1.01467	1.51267	0.954667	0.697667	1.077	0.787667	1.55433	1.267	0.959	0.825333	0.828333	1.006	0.966	0.879	0.610667	0.645	0.879333
ENSSSCG00000005055	LGALS3	protein_coding	3.69367	8.847	5.941	9.565	6.35433	5.968	4.966	6.048	3.91833	5.511	5.3025	9.245	4.59433	7.57567	4.74867	5.10967	4.679	3.162	4.53	9.273	17.583	9.145	16.2753	3.98667	6.58467	10.9535	4.49667	2.641	6.825	4.033	5.35633	7.99233	3.45467	3.283	6.57333	3.18967	7.743	6.0965	4.65633	3.513	4.16667	4.86733	3.443	5.3155	2.78367	2.93967	3.49
ENSSSCG00000005060	KTN1	protein_coding	28.3853	76.062	29.6457	43.3197	46.3763	43.531	46.414	44.1673	37.51	54.7357	33.9755	75.8955	35.9773	77.6967	29.0537	72.854	29.5727	35.3373	46.2665	85.8365	57.24	72.4795	90.2123	73.702	38.0357	76.6825	54.3173	38.22	64.4145	45.5603	73.0063	72.5447	41.6323	38.7047	85.9833	37.3713	75.4957	61.3745	44.6957	39.5313	40.8723	30.3053	35.2493	66.7285	25.354	33.1417	30.973
ENSSSCG00000005072	PSMA3	protein_coding	64.001	120.936	79.125	89.1307	80.8607	88.771	100.088	85.6037	78.6697	102.156	51.1055	107.12	74.9197	154.95	63.1363	144.848	60.9653	90.8813	91.6685	146.418	98.654	167.877	183.716	151.647	83.9807	148.418	107.913	74.439	88.022	86.7487	141.515	163.293	92.0293	94.0107	150.072	80.1533	154.527	124.424	89.1763	97.6273	86.3387	70.326	83.8663	123.433	66.876	77.1687	73.2383
ENSSSCG00000005136	IFNE	protein_coding	0.0313333	0.0225	0.0263333	0.033	0.05	0.0163333	0.039	0.0633333	0.0253333	0.0163333	0.0565	0.0315	0.027	0.0286667	0.0383333	0.035	0.0116667	0.0406667	0.015	0.0215	0.0675	0.058	0.00766667	0.0156667	0.0523333	0.1035	0.0363333	0.0393333	0.0305	0.0486667	0.0323333	0.0193333	0.0373333	0.0186667	0.053	0.0383333	0.0276667	0.023	0.0413333	0.0156667	0.044	0.0336667	0.024	0.0265	0.058	0.0146667	0.0363333
ENSSSCG00000005203	IL33	protein_coding	2.25367	7.157	2.74867	3.99833	3.61267	3.34733	3.67467	3.85967	3.29567	4.329	2.5235	9.419	3.44833	6.28167	2.54867	5.46367	3.16733	2.45767	5.129	7.927	5.9355	7.059	11.4987	5.276	3.87633	8.3415	4.64967	2.861	6.9725	3.27433	5.046	9.99467	2.765	2.53867	5.93367	2.56633	7.63767	6.0935	3.90133	2.89733	3.00333	3.99333	2.333	6.206	1.95667	2.44	2.14167
ENSSSCG00000005267	ANXA1	protein_coding	40.1163	83.8705	51.4873	87.512	68.9153	67.7833	48.9027	52.3997	37.2187	56.9717	43.6875	88.052	49.7533	106.855	51.462	76.8633	44.6793	40.56	65.957	143.299	260.716	114.267	136.193	60.4053	82.1087	119.26	55.89	31.06	92.106	42.318	73.7983	90.9907	41.199	47.9703	80.744	35.8643	84.7517	77.3875	48.065	41.554	46.5143	51.6127	39.318	82.944	35.7127	32.261	44.056
ENSSSCG00000005300	VCP	protein_coding	57.7917	100.778	52.746	65.1307	61.4203	58.7373	63.3993	61.3097	63.509	70.1943	66.033	76.5245	65.3407	116.53	63.636	105.797	55.636	54.3693	72.9545	114.657	71.0805	109.652	128.304	98.2197	53.5573	115.094	75.003	71.016	75.272	75.0637	106.528	96.3157	72.6233	59.1753	121.428	63.6383	115.269	102.245	84.166	76.8833	66.353	51.815	62.087	91.9425	51.846	59.973	62.693
ENSSSCG00000005316	TPM2	protein_coding	3047	6377.68	4879.06	6375.3	6140.53	6254.97	5549.64	5624.7	5088.83	6212.38	3741.01	7110.67	4477.39	6607.94	3734.72	6385.63	3751.94	5993.45	6494.72	10766.8	4573.69	11257.1	10623	7750.41	4770.81	9176.99	6467.97	4544.63	7120.7	5691	5539.23	7779.43	6445.42	6219.36	8791.49	5652.22	9798.97	7501.27	6506.1	6073.79	6020.57	3870.57	6350.07	7719.83	4071.34	4532.99	4317.87
ENSSSCG00000005436	RAD23B	protein_coding	56.763	99.17	54.868	73.6473	65.2677	65.291	59.535	57.594	61.2583	67.696	67.398	80.3125	60.121	107.254	44.8253	104.908	50.291	62.4663	79.192	128.519	59.9785	106.163	155.046	110.587	66.658	130.577	114.041	66.6463	82.902	65.4107	100.664	111.903	72.5347	65.4057	121.847	64.2973	125.533	106.532	84.563	84.853	72.6233	53.5783	66.6867	117.142	53.8793	58.596	53.5143
ENSSSCG00000005455	SVEP1	protein_coding	2.02767	5.009	2.31	4.09933	3.39667	3.135	2.84933	3.318	2.36567	2.63433	3.034	4.5025	3.33733	4.529	2.352	4.61933	2.54333	2.742	4.4885	7.564	7.308	5.22	8.14067	4.80767	3.19367	5.1935	3.69767	2.18967	6.526	2.44433	4.11733	3.98967	3.25033	2.83667	5.43833	3.21967	7.48767	3.759	4.059	3.34033	3.06533	2.71767	2.52533	5.8865	1.81067	2.28133	2.40567
ENSSSCG00000005590	PSMB7	protein_coding	53.1723	91.2055	65.239	62.9947	63.4587	62.856	63.75	58.2657	54.8697	66.623	48.88	83.852	56.766	116.186	60.6307	108.959	43.804	64.609	75.5295	114.753	102.641	145.812	140.064	105.107	65.7887	113.971	86.8927	61.6523	73.3505	64.082	106.493	106.384	68.4677	74.7743	111.74	60.0817	120.659	98.236	71.971	81.4507	62.292	51.6943	63.8763	95.0055	53.684	59.9687	64.4097
ENSSSCG00000005601	HSPA5	protein_coding	38.7533	67.843	49.5863	46.428	44.1857	44.0633	47.4663	44.21	37.6003	50.5213	70.8715	55.5645	53.158	113.557	75.28	83.5003	34.9583	43.754	39.304	84.445	90.045	90.674	96.1477	75.734	47.0817	83.334	64.695	41.508	52.841	44.0573	73.7193	69.463	49.8637	73.7047	91.8923	40.7237	84.1417	62.054	42.2867	46.9237	43.5353	36.9893	42.7123	68.769	54.659	36.611	57.2733
ENSSSCG00000005627	AK1	protein_coding	365.067	266.039	338.575	294.572	266.412	281.555	234.85	213.779	255.24	268.214	211.429	164.815	186.5	412.154	138.067	569.185	254.431	223.745	577.78	518.991	66.4175	169.816	486.42	370.069	241.84	768.211	207.487	360.859	271.443	311.435	644.154	241.426	423.347	139.555	358.085	212.643	450.243	471.779	420.493	287.856	515.405	216.684	279.187	411.997	146.688	406.48	192.26
ENSSSCG00000005654	SPTAN1	protein_coding	4.551	10.497	5.176	8.41	7.422	6.559	6.63467	7.98833	5.405	6.89867	10.5955	9.7255	6.59733	9.22467	6.72233	8.088	4.83267	5.951	5.9975	11.2935	13.287	11.1595	13.6653	10.2453	6.30067	11.618	6.091	4.747	9.272	5.41133	7.647	11.3193	6.19667	5.56033	11.872	7.399	10.741	7.4025	9.401	6.79633	6.14133	6.68133	5.455	8.044	4.694	4.61	6.733
ENSSSCG00000005751	COL5A1	protein_coding	2.66067	6.978	3.76967	7.11067	6.00833	5.72067	4.485	5.87567	2.924	4.215	8.0325	4.663	4.13167	4.11167	4.122	3.57467	3.24733	3.35	4.0685	7.1905	7.3285	5.0165	7.02967	3.333	4.321	6.2945	2.449	2.55767	4.52	3.33	3.362	4.21667	2.83467	2.53033	4.446	4.595	4.337	4.023	5.05233	3.063	4.412	3.636	2.78533	4.5475	1.95167	2.59133	3.403
ENSSSCG00000006062	YWHAZ	protein_coding	31.205	69.1985	36.6447	48.3947	42.0633	41.8867	39.0673	39.3347	31.3047	44.392	43.757	70.8965	42.3277	83.3593	48.5517	65.9087	30.9557	36.0847	48.607	99.9115	121.161	99.1035	89.237	62.542	50.255	84.461	51.7757	29.6027	67.878	30.8757	61.4243	78.3547	36.2893	44.277	74.1853	30.9417	74.5417	62.03	42.8313	42.3607	34.0567	35.5163	33.303	69.176	32.0913	30.5467	39.6637
ENSSSCG00000006161	IL7	protein_coding	0.332	0.425	0.417	0.400667	0.307667	0.310667	0.281667	0.400333	0.370667	0.514667	0.631	0.492	0.408333	0.354667	0.273667	0.274667	0.442667	0.279	0.3565	0.9025	0.9975	0.3105	0.658	0.649	0.512333	0.374	0.362667	0.192667	0.6805	0.283333	0.479667	0.587333	0.147667	0.379333	0.406	0.311	0.588	0.249	0.418	0.451667	0.348	0.386	0.417333	0.341	0.336	0.335333	0.237333
ENSSSCG00000006237	SDCBP	protein_coding	17.7533	32.353	18.3327	19.7277	19.652	17.8877	17.915	18.6963	15.0297	20.9073	15.791	24.437	19.548	32.922	17.8157	32.92	15.609	15.9783	20.179	36.6225	44.9375	43.749	39.564	35.455	18.3643	37.3535	21.7463	18.0037	24.6335	18.0347	28.917	38.9807	17.861	18.5527	35.0923	18.593	31.4453	24.702	22.293	20.436	16.996	19.096	15.8437	25.1865	16.821	16.8637	17.3553
ENSSSCG00000006366	PFDN2	protein_coding	6.81	9.456	7.345	7.95567	7.52433	8.40733	7.869	7.67667	7.05967	8.31933	4.988	7.584	6.30633	13.169	6.427	13.3057	5.441	7.85	8.654	12.2395	7.9965	12.5935	17.1487	11.6623	7.96233	12.1525	10.0597	7.07533	8.258	7.33667	12.5103	10.701	8.55367	8.302	11.877	6.90733	13.7707	11.2255	8.66767	9.82267	8.77	6.196	7.87367	9.715	5.78867	7.34333	7.09067
ENSSSCG00000006474	NES	protein_coding	5.65567	16.5585	5.59033	4.88133	5.37967	5.12533	7.35933	6.64167	6.29667	8.21667	13.9055	9.464	8.74933	15.1603	9.12333	12.8323	4.207	6.00867	7.2425	11.6895	13.3325	17.7545	11.4323	11.1577	4.94433	12.9565	7.337	5.741	10.501	5.93867	9.93967	14.403	5.88033	6.64833	12.1113	5.99333	8.71733	10.004	6.68833	6.56067	4.641	5.98867	5.25233	10.664	5.87	5.275	5.90767
ENSSSCG00000006496	LMNA	protein_coding	35.777	45.938	38.8267	46.3333	43.661	39.9057	38.0573	42.526	30.8693	45.4177	97.2575	47.48	44.4227	61.587	52.2647	46.5977	31.501	36.2563	33.347	57.2435	80.097	60.2515	58.1413	36.795	42.5613	56.037	30.0553	33.8007	40.377	33.5577	42.1493	42.116	33.7643	39.2757	49.785	33.3923	44.6057	40.014	39.663	35.2987	35.1917	37.1197	31.9117	43.57	32.5213	30.57	43.1803
ENSSSCG00000006512	FDPS	protein_coding	6.813	9.6565	6.73833	8.31033	7.904	8.16633	7.755	6.97367	6.56733	7.67367	6.4315	7.28	6.935	11.195	6.46067	12.8687	6.17133	7.378	9.7945	16.382	11.5935	14.0045	12.6343	10.6607	7.204	19.3805	8.132	6.93933	9.129	8.73433	13.5777	13.0767	7.52033	5.84733	12.7117	7.08667	11.621	10.3815	8.12967	7.60867	9.555	7.77567	6.95633	12.5615	6.12	7.643	6.28833
ENSSSCG00000006556	TPM3	protein_coding	656.342	1089.74	1258.83	631.102	726.307	756.588	492.2	576.672	326.189	599.824	783.624	962.341	676.364	1520.69	1372.93	1020.1	327.537	1477.88	281.299	1823.98	301.613	2632.1	2496.15	1845.12	1241.57	1631.92	2054.01	783.359	1151.25	338.418	852.969	2026.78	968.214	1837.19	1628.62	989.248	2386.29	1135.31	808.592	1510.27	388.339	532.409	993.536	1758.07	1336.29	627.8	1153.99
ENSSSCG00000006578	S100A4	protein_coding	9.91833	19.76	24.5753	49.2027	18.429	15.3323	13.0057	15.489	10.903	18.699	12.89	21.103	12.858	17.9527	14.138	13.785	12.1067	7.50633	9.892	27.4115	43.91	23.735	41.0363	16.7093	19.6923	27.5575	13.3557	7.06567	18.068	13.1517	15.1013	28.8937	10.803	14.332	19.7733	11.5697	18.8683	13.9435	10.8137	8.209	9.028	17.0927	10.3523	13.765	7.661	8.16233	9.55867
ENSSSCG00000006610	S100A11	protein_coding	5.232	9.8575	5.77267	16.017	14.6163	12.356	6.70633	9.739	5.02567	9.215	5.2455	7.514	6.82167	9.121	6.49667	8.91467	6.20233	5.83267	6.6535	17.25	17.099	13.0005	16.5807	12.1873	10.5523	15.197	10.996	4.60667	12.7975	5.201	8.155	14.4437	6.62333	8.92767	9.23867	8.52433	14.9897	8.291	11.2563	8.56467	6.41267	7.23067	8.211	10.3225	4.64967	3.552	5.894
ENSSSCG00000006624	SELENBP1	protein_coding	6.361	9.878	8.972	8.22	7.532	6.802	4.978	5.58	5.32633	6.13733	7.8045	8.207	5.49233	9.045	9.50233	8.279	5.14333	8.931	8.0985	15.7145	17.5265	30.368	15.5873	13.1897	8.561	15.61	12.079	5.37733	11.008	5.72633	7.879	14.5153	8.74567	10.9773	9.733	7.73767	15.3147	9.0015	7.91333	10.6807	6.05933	6.72933	9.639	10.557	7.09667	5.13533	7.10467
ENSSSCG00000006830	PSMA5	protein_coding	44.308	72.924	51.2413	46.9573	44.7937	46.917	57.8637	49.4003	48.1797	54.694	47.231	64.6075	54.2123	103.779	47.8867	98.0957	38.7447	49.686	56.6265	85.1655	55.7585	87.293	99.449	86.9887	49.8513	83.276	64.1883	46.6357	60.0655	54.537	91.754	83.0827	52.7617	58.4707	87.3553	45.6613	89.9727	78.0015	50.8317	59.0563	50.3037	41.857	47.396	71.482	41.767	45.7567	47.5927
ENSSSCG00000006954	EEF1D	protein_coding	99.9843	105.856	110.131	105.215	103.227	102.546	104.723	103.863	98.3427	116.023	228.244	134.267	84.2213	141.886	105.085	160.757	82.0787	118.261	184.743	167.539	76.7325	157.188	178.899	108.952	104.081	172.478	103.155	116.753	123.441	98.6067	158.176	108.297	129.79	100.852	124.021	98.3067	190.599	165.035	141.104	109.686	117.225	85.1727	110.321	148.085	84.098	126.045	95.3037
ENSSSCG00000007085	DSTN	protein_coding	15.6507	31.44	24.6447	21.093	18.9987	15.7473	23.3943	23.625	17.896	26.9713	18.7905	35.123	19.0567	51.6603	23.8897	31.0203	13.3717	17.535	16.9715	42.173	68.54	58.2765	50.7817	31.643	21.7803	38.873	27.9307	17.2397	40.6095	17.5187	31.8573	51.4387	17.0947	22.387	38.6203	17.9987	33.9343	24.035	18.1233	21.675	13.485	27.15	15.3447	22.0525	16.2973	14.4997	16.7697
ENSSSCG00000007187	NSFL1C	protein_coding	19.3087	28.58	19.8507	20.9843	21.8743	20.0757	22.6683	22.7143	20.9947	25.0853	27.2975	27.3655	22.3483	30.6557	22.1523	29.568	17.5347	21.7193	27.824	35.731	22.764	41.489	39.7887	27.4083	21.0427	37.717	26.673	22.263	26.8135	24.4287	30.8363	27.7173	26.5793	24.5597	31.961	21.632	35.7947	34.2585	27.114	27.3753	22.0837	18.969	23.825	33.04	19.4137	19.8957	22.691
ENSSSCG00000007188	FKBP1A	protein_coding	3.31	3.73	2.73367	4.219	3.69333	3.748	3.176	3.359	2.86567	4.16967	3.8835	2.593	3.199	4.457	3.19633	4.213	2.82567	3.069	3.5155	5.202	4.859	4.692	7.07733	5.69967	3.80667	5.578	3.87133	3.188	3.9555	3.39133	4.25767	4.80933	4.021	3.20567	4.85867	3.44433	5.35233	3.4815	4.29267	3.73367	3.793	3.07467	3.44233	3.617	2.54	2.611	2.554
ENSSSCG00000007278	AHCY	protein_coding	2.71633	3.34	2.28667	2.90833	2.89867	2.35033	2.45133	2.773	2.17033	2.62267	2.68	3.37	2.601	3.73067	2.188	4.249	2.07433	2.10467	3.2895	4.3055	4.487	3.326	4.353	3.25867	2.206	4.6115	3.02667	3.47133	2.2025	2.87567	4.163	3.285	2.713	2.511	5.44733	3.09833	4.232	2.893	5.45033	2.95933	2.832	2.55033	2.73033	3.166	2.13067	3.229	2.9
ENSSSCG00000007287	GSS	protein_coding	2.129	3.7675	1.99767	2.60033	2.75067	2.54067	2.80333	2.85233	2.49833	2.98167	2.709	3.786	2.75733	3.719	2.48733	3.273	2.17333	2.50033	2.942	3.908	4.8345	6.267	4.07167	3.79533	2.369	3.4955	2.62267	1.90067	3.712	2.875	3.32533	4.037	1.98467	2.33867	4.35833	2.16267	3.593	3.3465	2.881	2.48433	2.62133	2.732	2.58233	2.987	1.92067	2.124	2.17833
ENSSSCG00000007381	YWHAB	protein_coding	16.6297	26.9455	16.8247	22.9837	22.8353	20.0793	20.1093	20.9703	17.5223	23.1207	22.6675	22.923	20.5163	28.405	20.6923	25.449	15.8923	18.247	18.9745	34.1985	37.6065	38.08	38.0587	28.2557	20.0653	29.7295	21.1687	16.8847	23.592	18.1797	22.216	32.0673	19.0133	19.0313	31.0993	19.794	28.7257	22.515	23.6133	20.9933	17.7287	20.327	17.3917	24.5525	16.331	14.6287	18.3483
ENSSSCG00000007431	CTSA	protein_coding	5.58267	8.646	6.03533	8.168	7.754	6.99067	6.43433	6.764	6.02267	7.26533	6.5265	5.9525	6.512	7.122	6.17033	7.36967	4.852	6.693	5.1465	9.2505	15.9755	13.678	10.082	9.54067	6.07333	8.193	6.56133	5.82433	6.8715	5.907	6.27633	9.52467	6.884	6.937	10.2117	7.101	8.17467	6.6025	9.006	7.94433	5.70233	6.61933	7.252	6.431	5.91967	4.93667	7.447
ENSSSCG00000007435	PLTP	protein_coding	2.45433	3.95	2.13	3.36367	2.69233	2.87167	2.58367	2.766	1.93333	3.48933	2.5365	3.873	2.59967	2.30533	2.87533	2.59167	2.90067	1.562	2.6	4.782	5.3775	4.2785	5.03067	2.224	3.17933	3.8215	2.543	1.87833	4.0725	2.756	2.35367	3.012	2.87667	1.82533	2.76467	2.07733	4.01767	2.571	2.81033	2.23667	2.11433	2.879	2.12567	2.465	1.758	1.95567	2.05867
ENSSSCG00000007501	BMP7	protein_coding	0.170667	0.1875	0.223667	0.522333	0.516	0.322	0.326333	0.567667	0.204333	0.63	0.3065	1.0555	0.300667	0.302333	0.201333	0.159667	0.599667	0.170667	0.2155	0.257	0.299	0.27	0.682	0.300667	0.363333	0.451	0.238	0.210667	0.3455	0.433667	0.181667	0.305	0.217333	0.13	0.234333	0.183	0.776	0.096	0.24	0.112333	0.300667	0.364667	0.187667	0.2535	0.126333	0.117333	0.249333
ENSSSCG00000007522	CTSZ	protein_coding	9.09033	11.2225	7.201	11.8983	9.91167	9.03	7.45367	8.32033	8.68133	8.863	10.572	8.995	8.42433	7.88233	10.552	7.85733	7.06367	6.46367	8.534	12.558	14.064	11.7115	15.0123	7.30367	8.74567	11.628	7.82433	6.07633	9.034	6.97967	6.90533	10.0373	7.33533	7.98833	9.78167	7.56633	10.3237	7.2995	10.0173	8.982	6.907	8.458	7.54467	8.795	6.172	5.60833	8.32233
ENSSSCG00000007585	ACTB	protein_coding	101.871	143.829	92.46	115.62	99.5127	100.928	92.4337	106.421	100.734	112.429	208.119	104.63	135.467	121.78	134.266	111.064	96.2967	90.2677	113.043	160.463	161.216	189.253	149.73	118.166	97.3283	152.859	94.19	91.2973	124.316	87.8987	103.71	165.727	83.8043	101.308	136.001	92.8437	123.219	114.004	116.131	106.443	91.7137	118.158	92.5243	122.411	96.0017	83.521	112.947
ENSSSCG00000007586	FSCN1	protein_coding	1.01933	1.9515	1.092	1.60967	1.525	1.351	1.35933	1.588	1.159	1.55133	3.6745	1.857	2.07667	1.32867	1.758	1.31	0.948667	1.25333	1.4375	2.1435	2.321	2.1945	1.77733	1.75967	1.15133	1.7415	0.9	1.03733	1.397	1.02133	1.04133	2.40067	1.12433	1.21367	1.441	1.55533	1.46133	1.4355	1.56133	1.207	1.24433	1.612	1.103	1.4055	1.10667	0.954	1.23733
ENSSSCG00000007692	YWHAG	protein_coding	64.9307	109.538	59.8097	72.9407	73.0383	70.861	71.08	64.8297	75.837	82.4827	68.238	78.2555	71.358	140.67	51.6043	132.79	64.2497	62.1543	83.867	130.394	73.0315	111.397	148.677	121.158	65.2277	135.883	97.2397	78.9223	90.956	87.32	127.463	107.883	79.6217	61.15	141.482	67.034	135.357	106.674	85.3863	81.696	81.6627	56.306	64.3043	109.201	51.6753	65.443	59.7557
ENSSSCG00000007757	TRIM72	protein_coding	50.694	70.004	51.806	53.0837	46.4963	45.9287	48.6973	43.0173	43.47	54.2153	76.246	47.3645	49.7067	76.12	53.8243	76.3933	40.007	47.4993	51.7485	84.585	69.0135	94.311	107.111	68.858	44.39	100.974	64.1173	51.6857	57.3985	55.691	79.1557	59.2867	68.7927	53.5667	82.5867	44.5543	93.813	79.9225	62.9387	51.1093	56.6813	37.062	47.928	72.418	46.401	51.271	50.0737
ENSSSCG00000007799	MYLPF	protein_coding	16175	26219.2	15231.8	15088.3	14624.8	15824.3	15356.4	12740	16595.6	17721	12317.3	20076.2	12458.1	28224.6	5737.56	35581	13637.7	11632.8	32383.2	32406.8	14068	19831	26065.3	23453.7	12494	41843.1	12237.3	17289.5	18702.2	19113	36639.7	17053.3	18682.6	8454.81	25463.9	13063.4	24033.3	33371.8	21102.7	16980.6	22810.4	11056.9	15288.3	23881.8	7412.59	19300.3	10894.2
ENSSSCG00000008012	HAGH	protein_coding	22.7393	30.2065	24.975	23.399	25.7797	25.1833	24.9317	23.5417	22.8313	26.0757	32.194	24.977	23.2753	33.3953	25.3393	30.7217	17.764	27.1147	28.6595	39.1825	31.847	45.3175	37.142	29.9697	23.0577	39.996	24.374	24.4723	24.7285	23.696	32.0147	30.007	27.8773	26.8103	32.3273	25.2347	35.2507	33.276	31.2347	32.7767	22.9313	20.9127	27.548	29.962	22.4477	23.558	23.5133
ENSSSCG00000008088	IL1B	protein_coding	0.0276667	0	0	0	0.0153333	0	0	0	0	0	0	0	0	0	0.0166667	0	0	0.0363333	0.0135	0.034	0.0115	0	0	0	0	0	0.006	0.0103333	0.0085	0.0276667	0	0	0.0103333	0	0	0	0	0.013	0	0	0	0.0303333	0.0156667	0	0	0	0
ENSSSCG00000008090	IL1A	protein_coding	0.111333	0.1615	0.0963333	0.129	0.125333	0.064	0.076	0.221	0.03	0.128667	0.221	0.2725	0.573	0.321	0.118	0.158667	0.170333	0.099	0.0925	0.1665	0.2685	0.2315	0.118667	0.152333	1.80033	0.293	0.141	0.0676667	0.1535	0.0483333	0.132667	0.106333	0.11	0.0896667	0.299	0.092	0.279	0.087	0.149	0.054	0.0766667	0.0633333	0.101333	0.1495	0.0773333	0.05	0.118667
ENSSSCG00000008239	CAPG	protein_coding	3.26433	5.631	4.70667	9.314	4.747	4.249	4.37567	5.37633	3.98533	4.84167	6.2895	8.06	4.56867	4.96633	5.837	4.07733	3.26833	2.83433	3.038	6.5705	10.1235	7.5515	9.68833	3.302	4.64033	6.7055	3.528	2.45267	5.179	3.71533	3.98367	7.138	2.67033	3.488	5.39733	3.00667	4.43033	4.0885	3.303	2.45933	3.04767	4.90633	2.49667	4.1525	2.28833	2.336	3.35167
ENSSSCG00000008294	ACTG2	protein_coding	1.13133	1.715	2.841	1.15833	2.23967	1.24033	1.91933	2.39633	1.70067	3.718	4.2515	3.9075	1.157	3.71567	2.91	1.427	0.539333	2.109	1.016	5.924	7.075	4.256	4.319	1.146	1.38	2.1175	1.32733	1.07567	5.1285	1.39567	1.85733	4.652	1.41567	3.59333	2.63667	1.737	2.01033	1.0275	1.51267	2.698	0.315	3.62133	1.23433	0.8465	1.10133	1.57967	1.07167
ENSSSCG00000008316	NAGK	protein_coding	2.24867	2.7405	2.06267	2.71233	2.521	2.16367	2.251	2.43733	1.71967	2.38633	2.283	2.272	2.332	3.07133	2.43033	2.66667	1.703	2.22333	2.014	3.8075	3.72	3.9155	4.472	3.01367	2.11167	3.1075	2.497	1.73367	2.6705	2.28433	2.708	3.27967	2.24067	2.15767	3.169	2.06667	3.738	2.5615	2.71367	2.16767	2.49667	2.06033	1.772	2.5935	1.69067	1.628	2.16433
ENSSSCG00000008368	UGP2	protein_coding	39.9067	74.4145	42.6023	42.0583	43.1467	40.463	45.2457	37.661	41.135	48.7847	34.7	67.896	43.092	73.7097	38.2227	72.3383	32.5447	34.719	42.304	75.74	114.835	98.2245	78.3513	88.7007	41.253	77.5945	60.434	44.2353	41.8805	57.747	67.3303	82.1107	44.7053	43.819	98.2853	43.361	62.2587	55.7655	47.2533	46.0227	44.2223	36.9603	40.6327	51.167	37.046	34.4527	38.0243
ENSSSCG00000008397	EFEMP1	protein_coding	5.01633	14.1825	7.24667	13.9993	14.2533	12.6473	8.37933	11.1613	6.811	10.8547	5.937	17.331	7.15	12.337	7.45867	10.8983	8.303	6.866	12.304	24.9645	28.736	21.5815	26.7727	10.6773	13.4717	20.7845	9.496	5.307	19.3595	8.16967	12.9213	17.94	8.67533	6.56333	13.4417	6.14233	20.3033	13.251	11.0323	7.82067	8.55033	10.927	7.22867	15.8505	3.99867	5.809	5.17833
ENSSSCG00000008586	TP53I3	protein_coding	0.195	0.229	0.359	0.347667	0.152333	0.267	0.199	0.270333	0.226	0.232	0.2925	0.392	0.224	0.278	0.291667	0.235333	0.132667	0.319333	0.315	0.48	0.2405	0.293	0.294	0.254	0.181333	0.3335	0.159	0.23	0.193	0.306	0.208667	0.269333	0.201333	0.208	0.178667	0.199667	0.23	0.346	0.158	0.171	0.452333	0.361667	0.154667	0.2195	0.100333	0.165667	0.226333
ENSSSCG00000008633	PDIA6	protein_coding	7.201	12.674	8.25967	11.3827	9.786	8.814	9.208	9.25667	7.53333	10.2193	10.5965	13.0315	9.51167	12.948	10.5067	10.6183	6.948	8.41667	9.5855	14.7285	14.9765	17.3775	16.38	10.4347	9.38433	14.1605	9.25333	7.765	10.666	8.055	10.0503	11.3833	8.28767	9.14933	12.0107	8.74867	13.103	10.547	10.1843	9.37167	8.38433	8.35567	8.11267	11.009	7.30067	6.96467	8.93133
ENSSSCG00000008638	YWHAQ	protein_coding	8.94567	15.8665	10.4887	14.2633	13.264	12.056	12.1153	13.3727	10.2513	14.382	12.9135	14.133	12.295	18.782	12.72	15.8353	9.19933	10.7357	10.76	23.338	29.697	24.566	24.498	17.1903	12.1883	18.663	13.3033	8.77633	15.628	9.45267	13.0497	23.261	10.357	11.66	17.29	10.8707	18.601	13.887	13.2973	12.1173	10.5273	12.712	9.82533	14.084	9.56	8.07367	10.7743
ENSSSCG00000008913	IGFBP7	protein_coding	86.7573	120.162	82.4993	79.2507	89.3977	81.2547	98.1617	106.758	81.3273	98.6337	250.805	129.688	121.046	118.412	172.024	98.1747	63.5493	86.9087	68.863	111.691	140.828	159.806	133.39	100.016	81.7923	110.448	58.221	63.9563	95.339	68.6547	99.438	152.824	68.8493	92.42	108.503	94.7173	88.778	99.584	89.9643	74.7907	67.4057	123.092	68.797	81.9385	75.3037	66.9577	74.873
ENSSSCG00000008948	ALB	protein_coding	0.243667	1.317	0.211	0.195333	0.245667	0.142333	0.324	0.598667	0.197333	0.179333	0.4075	1.281	0.298667	0.464333	0.262333	0.353333	0.348667	0.248333	0.3105	3.3005	0.4205	1.4225	0.603333	2.825	0.201667	7.171	0.284	0.138	2.312	0.138333	0.756667	0.59	0.205667	0.302	0.616667	11.3077	0.997	35.3385	0.237333	0.583333	0.209667	0.160667	0.745333	2.5825	0.431333	1.089	0.155
ENSSSCG00000008963	AREG	protein_coding	0.455	0.346	0.639	0.102333	0.141333	0.06	1.174	0.317667	0.110333	1.15533	0.854	0.237	1.90667	1.965	2.23133	1.22333	0.213	0.166	0.1445	1.073	0.1585	0.1725	0.197	0.302333	0.659	2.7115	1.29367	0.629667	0.16	0.117333	0.343667	0.260667	0.302333	2.71333	0.955	0.141667	0.373667	0.586	0.107667	0.350333	0.134	0.085	0.233667	1.302	0.665	0.531333	1.296
ENSSSCG00000008978	CXCL11	protein_coding	0.136	0.2595	0.109	0.0966667	0.088	0.074	0.0763333	0.220333	0.0966667	0.033	0.099	0.1535	0.140667	0.248333	0.126	0.121333	0.186333	0.0676667	0.2445	0.306	0.57	0.4325	0.715	0.335	0.0536667	0.3015	0.353	0.015	0.244	0.0803333	0.100667	0.229333	0.049	0.185	0.196	0.128	0.413667	0.2135	0.163667	0.116333	0.157	0.139667	0.0786667	1.1835	0.0943333	0.078	0.111
ENSSSCG00000009051	IL15	protein_coding	1.32467	2.8445	1.64367	1.70367	1.79867	1.23433	1.62567	1.565	1.26533	1.682	1.56	2.248	1.606	2.62	1.47367	2.13333	1.08367	1.585	1.5925	2.6965	3.4295	3.909	3.518	2.71067	1.66733	2.374	1.80633	1.12633	2.1535	1.369	2.12633	2.87267	1.335	1.51633	2.75667	1.51533	2.453	2.133	1.78767	1.582	1.287	1.60067	1.20833	2.3255	1.50267	1.36967	1.33633
ENSSSCG00000009097	ANXA5	protein_coding	9.21033	15.8895	11.6627	18.0497	16.034	14.2697	10.904	11.382	8.18467	12.285	12.6975	14.7465	12.1693	23.154	12.587	18.9603	9.92033	10.69	11.9965	24.6355	23.9275	22.2295	25.507	15.5983	15.7023	21.8005	10.9073	8.752	17.9015	9.794	16.3307	19.5167	10.6803	12.476	20.6307	9.93833	17.4193	14.1325	12.6083	10.6597	10.128	11.882	9.613	15.8915	9.72333	8.24633	11.1143
ENSSSCG00000009111	SYNPO2	protein_coding	42.6963	85.1355	47.8307	52.3467	50.0087	46.96	59.601	55.6217	49.4343	62.662	66.8925	94.276	53.4363	130.655	56.3513	95.6983	33.962	52.0243	48.2195	108.959	50.6345	100.499	129.485	99.652	56.311	100.791	98.2037	46.7547	76.0745	46.7617	75.7127	97.216	59.8557	64.1923	123.377	49.186	107.901	82.5545	66.668	67.1047	43.0003	39.939	48.5813	87.6	45.536	43.6587	52.2953
ENSSSCG00000009126	CALM2	protein_coding	0.029	0.489	0.061	0	0.0673333	0	0.0333333	0.153	0	0.029	0.078	0.099	0.024	0.293333	0.0446667	0.0856667	0.0673333	0	0	0.103	0.1605	0.1305	0.117333	0.186333	0.0493333	0.029	0.206333	0.056	0.07	0.0696667	0.051	0.408667	0.0366667	0.0316667	0.223667	0.0583333	0	0.0875	0.120333	0.137	0	0.0273333	0	0.1635	0	0.0213333	0
ENSSSCG00000009166	MANBA	protein_coding	0.821667	2.133	0.931	1.52733	1.62067	1.493	1.32133	1.51833	1.12533	1.55767	1.096	2.3505	1.35	1.61167	1.11167	1.45667	1.11833	1.28433	1.1695	2.417	3.5115	4.916	2.47867	1.91067	1.254	2.0115	1.158	0.866	2.0855	1.52	1.48867	2.04767	0.998	1.59967	1.94967	1.32133	1.532	1.7105	1.41133	1.15033	1.20867	1.25433	1.30533	1.856	0.944333	0.895667	1.01967
ENSSSCG00000009182	ADH1B	protein_coding	1.55	2.889	2.027	4.89967	4.84433	4.62633	1.02767	1.00133	1.20667	1.754	1.14	2.063	1.488	5.81567	2.28033	4.29433	2.03633	2.51433	6.423	10.6535	11.0045	5.8935	8.74133	3.206	5.627	7.1005	3.721	1.84267	10.9115	1.51	4.15933	2.644	3.33067	2.09833	5.31133	1.75633	7.74833	6.6405	2.85833	2.75267	4.38333	1.71833	2.93967	8.6185	1.28467	1.515	2.25467
ENSSSCG00000009216	SPP1	protein_coding	2.40267	2.4195	1.99533	2.88967	1.13233	1.164	1.35467	1.127	1.17633	1.525	3.2165	3.748	2.557	3.25667	4.944	2.27533	1.754	1.35467	1.1595	3.6265	6.476	2.439	3.40267	1.23633	2.64867	2.4595	1.56533	0.86	3.0775	1.081	1.409	1.882	1.317	5.78	2.11033	1.93733	3.39833	1.358	0.979	1.05267	1.01767	1.87333	1.231	1.4005	3.69967	1.18433	2.334
ENSSSCG00000009361	POSTN	protein_coding	1.31733	21.371	5.15167	25.1677	16.958	18.203	6.178	4.18767	2.22	5.60233	5.3975	9.171	4.763	3.991	3.69567	7.52233	3.107	2.265	4.0255	34.629	2.8855	4.5095	21.9407	1.03367	7.482	17.1385	2.092	1.427	4.1285	3.155	16.005	4.58967	3.47767	2.24133	6.25	1.169	3.88667	25.414	12.7157	5.27333	6.36733	2.135	1.815	14.588	0.984	2.021	2.07633
ENSSSCG00000009407	ESD	protein_coding	29.1137	65.7315	36.761	42.2203	44.9527	39.1343	41.4913	40.9673	29.4553	46.559	31.932	63.3055	33.1227	66.9457	36.8497	63.2417	26.6417	41.6757	47.1585	73.7785	69.5665	102.62	87.622	65.1983	42.0863	64.6165	53.7003	35.1277	51.2235	32.9663	58.633	66.959	40.4107	50.3123	68.9323	39.5153	80.093	61.5665	43.5713	49.0787	34.8297	31.0077	40.0233	58.883	33.1633	33.6323	34.9047
ENSSSCG00000009466	UCHL3	protein_coding	23.3013	29.3835	25.6383	21.3667	18.5173	18.8273	21.5847	17.5613	15.995	21.8227	18.8145	22.6165	21.0717	44.375	24.9347	42.5763	17.5983	24.3273	29.068	38.034	17.609	39.8225	44.727	34.4973	24.9843	48.317	44.7507	21.7007	27.218	23.465	36.1497	30.8503	29.8977	26.6623	36.618	18.673	49.861	30.7565	21.3123	25.717	24.2127	14.6107	21.5493	34.4005	17.72	20.474	22.1427
ENSSSCG00000009468	KCTD12	protein_coding	1.408	1.866	1.306	2.066	2.09233	1.79867	1.69633	2.17233	1.51667	2.32533	4.4195	1.9495	1.92933	1.33467	2.488	1.14133	1.41167	1.295	1.21	1.5165	2.396	2.534	2.53367	1.207	1.629	1.5345	1.19667	1.27133	1.6155	1.493	0.875	1.789	1.37533	1.47033	1.207	1.56233	1.575	1.198	1.88433	1.25267	1.27167	1.97667	1.41967	1.0285	1.169	1.12033	1.492
ENSSSCG00000009509	IPO5	protein_coding	29.275	53.343	31.7157	33.698	32.3407	28.6833	33.732	34.35	28.8167	36.5293	31.9325	46.541	33.04	71.0417	35.9857	55.9727	25.647	32.4573	34.343	58.9685	50.0235	96.2415	67.5003	59.0763	34.659	55.6605	43.85	33.7693	42.1225	31.3163	54.8033	58.2823	37.1043	38.9577	68.9847	33.7413	73.1753	48.4315	38.9923	40.28	29.5333	25.784	31.466	53.9875	31.591	30.115	33.9333
ENSSSCG00000009526	ITGBL1	protein_coding	4.441	12.033	5.932	11.4143	10.9127	10.3557	8.55567	7.71367	5.85933	8.153	4.9985	11.2935	7.82733	9.78567	5.60067	10.8773	6.74167	5.36333	9.653	18.4055	4.769	10.727	19.5497	7.51133	8.01667	16.462	5.961	4.473	10.34	6.29733	9.78433	9.77967	6.96667	4.969	10.013	5.64533	15.12	13.8515	10.0713	6.847	8.334	6.62633	5.61233	13.44	3.24967	5.28333	3.40867
ENSSSCG00000009542	TNFSF13B	protein_coding	0.238333	0.742	0.337	0.362	0.39	0.232	0.230667	0.261333	0.176333	0.372	0.2175	0.543	0.319	0.411	0.450667	0.454667	0.293333	0.199333	0.2845	0.6805	1.293	1.01	1.06567	0.675667	0.393	0.7835	0.534333	0.239	0.4955	0.311	0.342	0.570667	0.316333	0.451333	0.535333	0.251667	0.799667	0.518	0.273667	0.226	0.230333	0.272	0.329	0.77	0.214667	0.187667	0.251333
ENSSSCG00000009620	BMP1	protein_coding	1.65967	3.643	2.01467	2.71367	2.24	1.99733	1.99867	2.24967	1.51367	2.39167	5.0525	2.613	2.83967	2.716	3.22	1.94567	1.82	1.75233	1.38	2.793	4.141	5.62	3.5	1.99067	2.65233	2.905	2.72367	1.47333	2.733	2.261	1.45067	2.487	1.903	2.32433	2.359	2.131	3.247	1.774	1.898	2.03433	1.50733	1.79933	1.805	2.2845	2.08767	1.14	2.27933
ENSSSCG00000009649	NEFL	protein_coding	0.209	0.344	0.241333	0.191	0.209667	0.204333	0.305333	0.159333	0.236667	0.241	0.418	0.288	0.337333	0.463333	0.308333	0.299667	0.210667	0.226333	0.103	0.1925	0.5735	0.509	0.456667	0.230333	0.197	0.1835	0.206667	0.0756667	0.3005	0.264	0.161667	0.348667	0.157667	0.172333	0.244667	0.232333	0.291667	0.129	0.208667	0.125333	0.154667	0.250667	0.175333	0.169	0.155	0.12	0.364333
ENSSSCG00000009668	CLU	protein_coding	26.5027	61.743	27.812	34.3453	30.8343	28.1867	33.3813	33.2957	25.0173	37.1957	29.913	54.2435	31.9107	43.3883	37.2283	35.957	21.0537	28.0287	30.9935	64.093	47.6355	53.7545	64.598	43.7477	34.1527	53.637	39.552	22.1953	54.0765	31.681	25.7563	52.4117	27.26	33.8793	39.267	35.9647	57.284	38.5935	26.0163	26.2417	23.7743	29.7897	31.227	43.514	23.4127	19.713	31.2463
ENSSSCG00000009746	RAN	protein_coding	59.0413	104.269	60.7817	69.416	63.6953	63.897	70.3233	63.2757	60.8207	69.386	56.061	93.5055	58.068	153.515	58.932	136.037	52.6843	64.5233	97.561	133.302	114.77	129.587	161.794	120.126	71.507	142.252	99.602	64.7323	85.1055	65.9007	129.681	113.589	73.752	69.7343	125.755	59.2353	139.476	116.132	74.3617	74.0047	72.8083	55.1127	65.318	112.442	52.2043	60.2633	57.3003
ENSSSCG00000009821	ARPC3	protein_coding	18.443	37.8775	22.8603	26.152	21.705	22.4183	23.0583	23.0407	18.0927	27.3363	19.3365	39.644	22.957	41.2207	23.1237	38.4457	18.219	21.3807	26.8315	48.3555	52.798	58.395	53.9547	39.645	25.513	41.0295	34.8543	19.0493	33.467	21.5877	35.189	49.0967	21.783	27.3577	40.1173	20.549	45.0983	33.1175	20.1617	22.835	19.4903	21.6587	19.707	39.298	18.7503	16.247	19.6197
ENSSSCG00000009836	ACAD10	protein_coding	4.226	7.261	5.40133	4.629	4.52167	4.14167	4.94	4.54733	4.11233	4.88	5.4705	6.698	4.37033	7.32567	5.84933	6.66233	2.778	4.65167	4.615	8.1545	9.562	10.492	9.39667	9.10033	4.46433	8.478	6.939	4.04333	6.104	3.897	6.86667	9.50833	4.817	5.59033	8.64133	4.372	8.658	7.3315	6.93567	6.67133	3.80933	4.559	4.79167	6.938	4.727	4.27067	4.90767
ENSSSCG00000009888	ERP29	protein_coding	11.2357	23.1365	12.09	16.4987	14.4863	15.581	14.64	13.5827	12.4413	13.2287	10.2	20.169	12.0793	21.8863	11.023	23.1717	10.3947	11.5793	19.333	27.7765	23.5425	31.948	28.2933	21.1537	13.5583	26.3785	15.1377	11.2243	18.797	13.557	24.646	22.1563	13.519	12.9917	22.52	12.9983	24.31	22.599	14.3947	13.3083	15.0007	11.7113	12.0783	21.5705	9.48667	11.5603	10.1417
ENSSSCG00000009889	ALDH2	protein_coding	91.177	117.696	87.106	86.53	88.14	88.7153	62.2333	68.2373	54.113	81.929	33.553	60.1075	49.4867	119.253	32.3043	157.611	69.8243	84.1953	125.498	152.703	64.9395	137.769	143.333	112.587	73.4303	216.804	73.3437	99.8183	87.706	100.289	179.855	74.2727	111.218	83.6207	111.412	87.7207	127.906	140.628	104.407	93.687	114.195	47.4347	104.36	155.246	60.239	103.031	66.4047
ENSSSCG00000009979	NEFH	protein_coding	0.0343333	0.012	0.0166667	0.0153333	0.0126667	0.00933333	0.013	0.033	0.0126667	0.0276667	0.0925	0.022	0.004	0.0156667	0.008	0.0223333	0.0233333	0.0176667	0.0115	0.07	0.037	0.0275	0.0306667	0.022	0.0296667	0.0165	0.0123333	0.007	0.059	0.00833333	0	0.0136667	0.0126667	0.0166667	0.0156667	0.0213333	0.00833333	0.0075	0.00766667	0.0246667	0.012	0.024	0.00633333	0.015	0.0246667	0.0133333	0.004
ENSSSCG00000009997	OSM	protein_coding	0.091	0.3705	0.134	0.190333	0.18	0.170333	0.136667	0.202333	0.105	0.164	0.308	0.141	0.270333	0.303667	0.162667	0.145667	0.117333	0.249	0.1795	0.209	0.1845	0.3115	0.271	0.306333	0.263	0.204	0.218667	0.145	0.189	0.170667	0.251667	0.228333	0.189	0.259	0.259667	0.235	0.290667	0.1785	0.298333	0.271333	0.206667	0.137333	0.154667	0.194	0.188667	0.164	0.13
ENSSSCG00000010035	YWHAH	protein_coding	14.172	19.3005	16.7073	15.3563	16.534	14.2	17.0737	16.923	12.9753	19.4067	28.333	16.999	19.526	26.676	22.0887	21.483	11.4707	16.9907	11.5265	21.7275	30.539	26.312	27.7643	24.7387	16.4327	22.192	18.6153	14.5663	14.5265	11.8827	18.144	24.9933	14.421	22.722	27.6337	14.7023	24.8843	15.6265	16.48	18.9367	12.9007	14.9417	14.9497	17.185	17.1797	12.774	21.2093
ENSSSCG00000010067	MIF	protein_coding	6.98367	9.804	7.483	9.15033	8.64833	8.50133	8.062	8.02867	7.23233	9.69067	11.6715	8.6875	8.12933	9.974	8.89167	9.98733	6.40467	7.77667	10.3265	11.835	13.7295	12.4635	12.7143	9.615	8.07133	10.9885	7.86967	7.57233	8.85	8.175	9.24933	10.683	7.61	8.122	10.469	7.912	10.963	10.104	8.601	8.36067	7.774	8.11267	8.00633	9.3685	6.629	7.08033	7.37967
ENSSSCG00000010079	PPM1F	protein_coding	3.61233	5.7475	3.749	4.22833	4.07933	3.79633	4.09933	4.271	3.45933	4.29767	6.011	5.9085	4.39	5.54733	4.937	4.785	2.97067	3.86	4.0365	6.2675	7.0555	8.531	7.15267	5.306	4.10567	6.1035	4.359	3.70033	4.684	3.92267	5.369	6.46	4.17933	4.064	5.42167	3.753	6.642	5.361	4.39867	3.90733	3.60867	4.099	3.62367	4.9475	3.49367	3.581	3.723
ENSSSCG00000010081	MAPK1	protein_coding	5.62433	9.8705	5.56567	7.15667	7.04767	6.041	6.24533	6.73433	5.33533	6.755	7.226	8.0415	6.48033	9.41167	6.59633	8.586	5.11433	5.57867	6.583	11.4265	12.3015	13.227	12.391	9.95333	6.07533	11.837	7.85833	5.68433	8.2045	5.763	8.16233	10.5747	6.36033	6.16433	10.5243	6.05267	9.68267	7.5625	8.419	7.09467	6.27633	5.79367	5.81267	8.927	5.12833	5.067	6.11167
ENSSSCG00000010144	ACTN2	protein_coding	215.904	389.334	340.609	236.834	258.712	226.476	309.9	309.83	237.774	321.361	436.652	402.072	390.449	555.294	413.301	350.429	204.545	367.105	155.557	482.669	323.347	755.343	569.374	432.71	280.747	400.152	459.113	265.969	343	197.02	269.527	463.869	336.372	518.176	563.109	287.429	607.251	358.308	391.201	414.557	163.706	192.599	293.287	450.363	385.443	250.276	385.136
ENSSSCG00000010253	HK1	protein_coding	3.829	7.239	3.992	6.522	6.319	5.945	4.772	5.46867	4.14033	5.34	6.1675	6.4665	5.154	8.09833	5.44967	7.292	4.24167	4.167	5.9075	11.182	10.2	8.8045	11.386	6.596	6.49133	9.626	4.70433	3.462	8.324	4.28	7.13833	8.42733	4.41833	4.285	7.99233	4.152	7.97233	6.533	6.07533	4.68533	4.83333	5.44267	3.97833	7.8885	3.306	3.39933	4.824
ENSSSCG00000010281	PSAP	protein_coding	73.741	118.195	76.788	91.024	86.2347	81.959	80.3967	86.061	71.7957	86.722	82.0635	102.111	78.781	116.286	92.0637	109.371	66.8463	70.2467	68.6705	146.986	178.385	152.275	161.731	107.813	77.5253	132.644	81.3663	70.8313	105.971	79.768	108.254	134.492	82.9273	78.3197	139.848	75.3397	124.432	103.338	88.8753	80.588	80.404	78.503	72.672	108.463	68.5003	65.5747	76.0763
ENSSSCG00000010312	PLAU	protein_coding	5.522	11.1095	6.57	4.91033	4.56	4.31867	7.42	6.541	4.67733	8.521	9.1975	9.8805	9.848	16.8537	8.321	11.0037	6.263	3.99933	4.37	9.9925	11.7575	11.0915	9.24333	5.65533	10.3	10.961	5.63067	5.129	8.098	4.87433	6.72567	9.234	4.09633	7.146	8.79033	3.91533	7.84067	6.664	5.86467	5.13533	4.629	5.98633	4.55967	7.3675	5.752	4.773	8.17033
ENSSSCG00000010313	VCL	protein_coding	22.9743	31.435	20.9103	24.1663	20.62	17.0927	23.8503	20.289	22.066	24.803	35.63	23.246	26.444	45.0173	18.863	38.65	18.9577	20.3557	26.704	30.1785	23.4375	30.7915	40.3613	41.6673	19.709	35.9945	22.328	25.4143	28.845	25.6017	37.2433	29.1797	25.5237	19.995	50.568	22.064	43.3597	29.626	36.4323	28.6097	22.5353	18.4247	19.051	25.0625	15.603	23.2753	23.025
ENSSSCG00000010375	GDF2	protein_coding	0	0.004	0.003	0.0113333	0.004	0.006	0.013	0.0136667	0.014	0.00333333	0.069	0.0085	0.005	0.023	0.0136667	0	0.013	0.0116667	0	0.014	0.0135	0	0.004	0.00433333	0.00933333	0.007	0	0.00233333	0.005	0.01	0.006	0.003	0.0206667	0.0186667	0	0.012	0	0.016	0	0	0.0133333	0.00566667	0.003	0.011	0.00266667	0.0133333	0
ENSSSCG00000010376	GDF10	protein_coding	0.0483333	0.0335	0.0323333	0.08	0.0866667	0.0406667	0.051	0.0483333	0.0303333	0.0326667	0.0815	0.0605	0.0556667	0.048	0.0503333	0.038	0.036	0.0523333	0.0265	0.091	1.4165	0.12	0.0623333	0.0406667	0.063	0.0795	0.026	0.032	0.069	0.0366667	0.0346667	0.0686667	0.0423333	0.044	0.052	0.056	0.055	0.0175	0.0483333	0.0336667	0.054	0.0553333	0.0446667	0.084	0.0156667	0.0333333	0.0453333
ENSSSCG00000010447	ACTA2	protein_coding	47.8267	81.115	69.0017	44.6837	49.05	40.6783	73.6207	72.966	64.757	75.3503	56.7245	75.271	68.2363	120.752	73.746	59.3597	42.4643	53.7677	37.8615	80.2965	92.3505	146.019	101.217	79.2507	50.6357	73.3055	55.0907	45.0003	95.3165	42.7937	74.7227	137.364	50.416	68.09	102.733	60.7583	71.797	66.8085	62.4487	74.014	24.6203	91.1977	49.8307	42.928	58.646	45.4513	52.3077
ENSSSCG00000010537	GOT1	protein_coding	57.4863	131.43	91.5597	78.7347	87.948	79.785	71.333	80.6033	51.1633	77.9967	262.496	109.704	62.689	99.7727	86.5433	99.133	38.592	94.8813	32.0915	136.147	299.221	250.385	144.734	193.836	76.081	113.715	97.5253	65.9977	66.0365	65.0583	88.984	202.274	83.4487	107.236	182.931	107.686	115.977	110.824	79.9987	106.354	47.0353	81.8827	86.925	111.382	95.733	56.7257	87.5603
ENSSSCG00000010595	INA	protein_coding	0.012	0	0.0273333	0.0146667	0.004	0.0116667	0.00666667	0.00633333	0.0133333	0.00933333	0.0375	0.0025	0.00466667	0.007	0.0236667	0.00366667	0.003	0.007	0	0.014	0.018	0	0.039	0.00833333	0	0.012	0.007	0.00633333	0.014	0.013	0.00866667	0.00566667	0.003	0.00666667	0.003	0	0	0.005	0.00366667	0.008	0.0113333	0.005	0.007	0.013	0.004	0.00566667	0.0186667
ENSSSCG00000010610	GSTO1	protein_coding	0.0433333	0.6505	0.187667	0.206667	0.225	0.295	0.0683333	0.193667	0.205	0.363	0.382	0.129	0.153	0.256	0.208333	0.300667	0.150333	0.215667	0.1095	0.527	0.479	1.05	0.751333	0.987667	0.293667	0.4075	0.43	0.236333	0.419	0.210333	0.413667	0.506333	0.307667	0.227	0.566667	0.35	0.325667	0.353	0.206667	0.194	0.348333	0.325667	0.116667	0.4375	0.135333	0.069	0.0756667
ENSSSCG00000010682	PRDX3	protein_coding	40.653	93.523	43.6263	47.8883	49.729	46.8907	46.38	41.9197	39.2773	52.2063	36.177	78.6585	39.9213	81.1187	46.552	73.9723	28.6723	48.2263	44.7685	94.397	131.553	128.029	102.189	97.307	45.935	103.862	66.4627	47.286	49.22	38.9107	67.547	96.5857	44.8233	58.1873	95.722	52.371	88.388	73.172	60.446	68.101	35.732	40.7433	47.723	77.8765	44.735	40.3083	46.4157
ENSSSCG00000010703	HTRA1	protein_coding	17.4177	29.9475	15.8697	29.918	23.693	22.994	23.924	24.3567	21.0083	27.4827	26.7905	30.6545	24.993	26.512	20.879	27.209	22.6937	15.7353	19.7535	30.7785	26.8795	23.007	44.9397	21.6477	20.2527	30.3845	17.9623	20.6943	23.814	30.459	26.769	23.9143	19.9353	16.0297	27.9723	22.9037	32.1807	21.478	22.4503	16.975	24.9677	20.7967	20.552	21.681	12.0633	18.518	16.4143
ENSSSCG00000010822	BPNT1	protein_coding	5.21033	9.2635	5.786	6.396	6.595	6.10133	6.21433	5.86767	6.51367	6.527	6.009	8.7925	5.894	10.2777	6.41267	10.981	3.76967	5.56767	6.725	10.361	11.152	14.3185	10.7293	11.3527	5.77167	9.707	6.94467	4.963	6.6015	6.10433	10.1973	11.1917	5.85633	6.33633	10.3713	5.067	10.5913	8.071	6.89267	7.18867	5.858	5.80933	5.84767	7.8175	4.74467	5.04667	5.30933
ENSSSCG00000011033	VIM	protein_coding	123.036	236.76	174.837	269.72	221.516	198.574	163.789	195.56	129.193	202.069	288.089	267.088	177.421	275.128	220.591	208.769	136.43	134.232	143.87	357.718	476.289	315.793	414.481	172.047	236.472	313.371	156.95	110.238	271.738	137.942	203.53	303.685	142.817	154.424	244.914	126.378	241.35	185.506	165.481	136.36	147.339	184.741	130.911	201.846	112.52	105.293	164.437
ENSSSCG00000011042	RSU1	protein_coding	6.98867	13.56	7.66733	11.4653	10.2527	9.806	9.37367	9.38667	7.602	10.0287	8.545	11.519	8.76333	14.3967	8.291	12.5403	6.81967	8.35	10.5475	17.476	16.4525	17.7585	19.0373	15.3533	9.68967	16.5475	9.161	7.32967	11.8925	7.85767	11.9143	16.5043	8.302	9.43533	13.8573	8.29967	15.0857	11.663	10.508	10.0593	8.874	8.34267	8.38933	11.929	6.683	7.08433	7.242
ENSSSCG00000011113	NUDT5	protein_coding	1.14033	2.161	1.34833	1.81733	1.85733	1.542	1.773	1.63967	1.262	1.80333	2.185	2.195	1.45567	2.27533	1.65933	1.86633	1.12067	1.60633	1.605	2.3505	2.5185	3.549	3.75433	2.391	1.88967	2.138	2.46133	1.18167	2.005	1.42833	1.93033	2.542	1.47667	1.61767	2.606	1.72933	2.80633	1.6395	2.10733	1.814	1.56667	1.51567	1.66233	1.9725	1.353	1.13367	1.47567
ENSSSCG00000011128	ITIH2	protein_coding	0.0506667	0.1345	0.0356667	0.0456667	0.046	0.031	0.081	0.104667	0.0346667	0.056	0.1915	0.127	0.0536667	0.099	0.0886667	0.042	0.054	0.0746667	0.05	0.1015	0.0985	0.1305	0.029	0.134333	0.0383333	0.156	0.0223333	0.0383333	0.074	0.044	0.056	0.0686667	0.0603333	0.0386667	0.0803333	0.252667	0.0873333	0.8325	0.0583333	0.03	0.0453333	0.0536667	0.035	0.067	0.0583333	0.043	0.034
ENSSSCG00000011137	GDI2	protein_coding	18.767	28.1705	20.385	24.298	24.5347	22.2703	21.3883	22.275	19.4377	24.3923	23.587	24.728	21.6527	30.897	20.9177	29.2727	16.677	21.3273	24.505	34.2955	33.033	37.7655	39.1967	29.05	22.9513	33.3205	24.7673	21.54	24.5085	20.4067	26.3993	31.504	23.493	21.8933	33.672	21.8067	34.7813	28.058	31.3137	26.6343	21.287	18.425	22.3987	26.891	17.3297	18.3813	20.815
ENSSSCG00000011234	CMTM7	protein_coding	1.06467	2.3465	1.293	2.01533	1.84267	1.668	1.43233	1.46833	1.14867	1.78933	2.0475	2.297	1.35433	1.91933	1.79333	1.77933	1.417	1.09633	1.738	2.728	2.771	2.6835	3.51033	1.80233	1.51867	2.27	1.597	1.167	2.111	1.31467	1.75867	2.23233	1.29833	1.29933	1.96667	1.13833	2.27967	2.151	1.64067	1.18633	1.451	1.45733	1.27167	1.889	0.991	0.98	1.37667
ENSSSCG00000011299	CLEC3B	protein_coding	42.2617	82.2225	61.025	83.1853	76.5187	75.174	59.1643	66.5977	48.5963	67.22	82.2605	85.571	54.7187	81.826	58.1387	73.0113	57.197	64.204	53.5405	102.654	162.098	135.497	120.075	63.8523	71.982	94.34	46.2787	41.881	75.6855	53.0763	72.5157	91.757	49.65	58.359	75.7903	54.1227	89.0577	85.4055	64.0467	62.702	57.3193	64.39	54.251	75.081	48.0853	45.1073	55.1113
ENSSSCG00000011377	LAMB2	protein_coding	13.777	28.848	16.7553	21.245	20.845	18.6753	20.821	23.151	16.6317	21.3247	26.3555	30.496	19.702	23.8543	21.468	21.0553	14.0943	15.458	17.0065	30.4365	36.72	28.9215	39.039	21.463	16.3717	28.291	16.826	13.5337	22.2755	16.5497	20.4737	29.1737	15.4327	16.2157	25.9413	17.7897	27.7417	22.1475	21.0813	16.5907	17.0087	20.1523	14.2807	20.2865	13.026	12.723	15.2263
ENSSSCG00000011385	APEH	protein_coding	6.70867	11.7315	8.499	9.405	8.63067	7.87567	8.09467	8.57	7.04133	9.41867	9.1775	12.586	8.14733	12.2863	10.1123	11.4983	5.986	8.718	9.515	15.852	16.1735	23.3825	17.0553	12.4137	8.492	13.552	11.2453	7.99033	11.3925	7.45467	10.911	14.0483	9.17233	10.0637	14.1253	7.82733	16.2423	11.48	9.802	9.55367	7.46533	7.76167	8.599	13.0135	8.147	7.21733	8.65367
ENSSSCG00000011441	TNNC1	protein_coding	5267.49	7942.91	9508.4	3967.56	4586.51	4768.13	3729.33	4145.95	2529.65	4659.38	4250.66	6723.67	5263.13	12470.3	10903.1	7848.49	2388.07	10005	2837.98	14323.4	1615.3	25769.6	18614.9	14502	8916.8	12948.8	15717.7	6297.17	9140.1	2234.43	6042.47	15325.2	7234.71	14290.8	11570.4	7380.34	18112.4	9203.97	6375.99	12893	2653.66	4224.61	7774.19	13659.1	10394.5	4676.13	9754.18
ENSSSCG00000011450	ITIH1	protein_coding	0.0983333	0.318	0.105667	0.330333	0.333	0.22	0.166	0.181333	0.146	0.129667	0.0865	0.217	0.0546667	0.498	0.118333	0.387	0.128333	0.110333	0.296	0.553	0.318	0.3215	0.622667	0.404667	0.369333	0.537	0.373	0.0486667	0.572	0.087	0.353333	0.420667	0.157667	0.184667	0.327	0.381667	0.545333	0.665	0.253333	0.335333	0.286333	0.218333	0.197	0.3415	0.102	0.159333	0.104333
ENSSSCG00000011471	FLNB	protein_coding	3.91267	7.368	4.123	5.17433	4.68	4.12333	4.639	5.378	4.19067	5.35	6.004	6.255	5.68467	7.55667	5.18233	5.761	4.305	3.98667	4.2345	7.941	8.453	9.6175	9.694	6.639	4.44033	7.6645	4.76067	3.97933	7.6595	3.62133	5.97033	8.64433	4.22567	4.54067	9.35867	4.905	7.403	5.6255	6.35033	5.046	3.592	5.458	3.813	5.3295	4.129	3.90833	4.79133
ENSSSCG00000011494	PSMD6	protein_coding	12.8397	23.1125	12.3257	15.1823	14.9107	14.5073	15.6587	14.6907	13.8213	17.491	13.6295	18.2765	14.084	26.3863	12.5653	25.51	11.9607	13.4333	15.558	23.71	18.3225	27.164	29.125	24.719	13.835	25.544	19.746	15.1143	16.1225	15.7857	23.9273	24.2627	15.749	14.5163	26.2243	13.9927	25.2123	20.428	18.2037	17.236	15.273	12.232	13.9147	19.627	11.227	12.8393	13.152
ENSSSCG00000011552	ARPC4	protein_coding	23.283	36.1265	27.1647	25.787	26.5203	25.1713	28.1423	27.341	24.5093	29.5453	27.535	36.712	27.684	44.4853	27.1013	39.3527	21.559	24.3333	29.5215	43.19	42.9895	50.189	50.5213	34.418	26.573	41.572	29.5003	24.576	31.119	26.1397	39.0827	43.1577	24.068	25.669	37.279	22.4153	41.1697	34.1805	26.5673	25.3647	25.2963	26.1937	23.6433	33.322	21.6973	23.2417	23.206
ENSSSCG00000011572	SEC13	protein_coding	14.5847	19.2915	12.4967	16.0133	14.2513	13.3353	12.1663	12.5727	12.5383	13.565	13.883	15.084	12.603	22.0743	12.985	21.9667	12.9757	12.6713	18.6075	23.5925	17.5495	23.048	24.4283	19.539	14.3167	25.0675	15.9117	14.4087	16.2525	13.7917	21.0493	20.4783	14.4913	12.6777	22.365	13.858	22.7563	19.6815	18.3557	15.5643	14.8137	12.7733	13.263	19.395	12.2043	13.421	13.6727
ENSSSCG00000011609	FBLN2	protein_coding	9.998	16.8765	13.2077	21.1373	16.6443	16.093	13.7903	15.419	11.679	17.9653	13.6585	18.287	13.216	14.1667	13.978	13.3017	14.564	9.51833	12.0865	20.4095	15.3825	17.7485	27.6803	11.803	16.9077	22.9365	10.3217	10.7367	18.732	13.7497	13.5453	16.451	14.222	9.78967	15.9057	11.8707	19.8757	13.4885	16.1883	9.935	14.8393	14.501	10.908	13.053	8.77367	10.2917	13.8363
ENSSSCG00000011666	CLSTN2	protein_coding	0.258	0.327	0.281667	0.384667	0.313667	0.257333	0.228667	0.310333	0.275667	0.273667	0.288	0.2595	0.247333	0.422667	0.271333	0.346333	0.189667	0.206333	0.2585	0.3645	0.397	0.6005	0.483	0.281667	0.323	0.314	0.148667	0.270333	0.219	0.267667	0.326667	0.304	0.185	0.246	0.361333	0.318667	0.238	0.2865	0.318333	0.263	0.201667	0.231	0.199	0.2015	0.156667	0.203	0.271667
ENSSSCG00000011727	PTX3	protein_coding	0.815	0.799	0.678667	0.710333	0.838667	0.806667	0.596333	0.667667	0.594	0.559	2.6715	0.6425	1.15333	7.03633	1.00267	3.26867	0.599667	0.781333	1.287	2.14	1.249	0.717	1.05333	0.969333	1.71767	1.108	0.673333	1.02333	1.1395	0.411667	1.72067	1.29067	0.497667	1.04633	1.567	0.584667	1.035	1.09	0.631333	0.712667	0.970667	0.636667	0.413333	1.493	0.410333	0.464333	0.620667
ENSSSCG00000011730	IL12A	protein_coding	0.0536667	0.02	0.0386667	0	0.082	0.0203333	0.025	0.034	0.0103333	0.015	0.107	0.0145	0.006	0.0843333	0.0293333	0.0196667	0.026	0.0256667	0.0275	0.0185	0.0115	0.0295	0.00833333	0.0106667	0.027	0	0.00633333	0.0203333	0.0325	0.0223333	0.03	0.011	0.0183333	0.042	0.008	0.019	0.012	0.013	0.024	0.0406667	0.0326667	0.0196667	0.01	0	0.0103333	0.0253333	0.0246667
ENSSSCG00000011803	EIF4A2	protein_coding	410.931	653.441	435.895	467.102	456.514	428.779	467.434	434.432	406.832	516.792	378.862	714.044	419.569	936.72	412.07	886.433	380.152	423.663	671.249	839.524	550.579	918.116	957.485	757.977	466.12	848.575	610.825	453.391	570.533	464.949	900.212	751.205	518.82	467.126	847.735	377.786	895.264	791.062	508.567	474.929	493.301	376.872	411.525	714.747	359.423	451.384	393.452
ENSSSCG00000011831	APOD	protein_coding	16.709	38.553	15.4543	18.5847	32.915	27.4873	41.9567	45.139	40.17	41.3777	29.9295	46.117	34.2	40.3707	25.8057	36.618	14.3527	21.9697	22.322	32.358	37.6775	40.88	34.9837	39.6117	19.0177	32.9555	22.342	21.6453	21.5725	24.622	27.7413	55.5413	17.466	17.4303	33.5867	26.4033	37.7807	37.7825	36.9773	27.9273	23.2407	34.2483	19.6243	23.6985	15.987	18.8983	16.847
ENSSSCG00000011928	CCDC80	protein_coding	6.71567	18.2455	10.575	18.505	13.5597	15.1347	9.92033	9.89367	7.44067	11.2687	8.939	11.3015	8.611	14.469	8.85867	16.7557	9.868	8.76667	12.0415	29.28	11.2055	16.9065	34.175	13.111	11.6187	23.1385	9.73	6.83467	17.232	9.44967	14.5207	15.073	10.919	9.211	16.9303	8.66333	19.966	16.0475	14.4443	11.5407	12.7853	8.70533	8.83367	19.0315	5.742	7.67667	8.19433
ENSSSCG00000011959	ABI3BP	protein_coding	2.174	8.8775	3.18833	6.80533	5.54133	5.18467	5.143	5.60933	3.337	4.50567	3.7415	9.595	6.913	6.02533	4.79467	5.42367	4.20833	2.83767	3.99	8.6625	6.7295	6.9245	10.94	5.04767	4.43167	8.1725	4.14767	2.99867	5.002	3.42633	3.764	7.247	2.98567	3.017	5.56067	5.11833	6.68567	5.051	6.488	3.59367	3.689	4.377	2.68633	4.716	3.22633	2.68367	4.393
ENSSSCG00000012000	GBE1	protein_coding	16.0317	32.723	23.6883	23.643	26.202	22.1897	18.9827	16.651	13.1743	19.668	23.784	32.38	22.5663	38.0663	38.564	28.7543	15.0607	25.7	23.3205	51.1185	48.02	48.304	60.3703	31.7697	28.6487	36.1455	55.3183	14.9487	31.8115	14.5357	26.025	44.021	22.418	34.5987	42.288	19.0627	50.936	30.673	21.1153	25.1213	16.0857	17.9387	20.2247	41.272	22.4223	13.448	22.3637
ENSSSCG00000012022	APP	protein_coding	23.238	53.4925	25.8417	32.6187	31.475	28.353	30.4473	32.9537	27.7227	31.851	33.0165	43.502	35.3427	48.724	34.204	40.6277	21.5257	27.1317	27.3325	54.2195	72.1595	66.543	58.1257	48.4747	30.575	51.8205	30.329	21.4267	45.794	25.554	38.5253	60.711	27.194	29.551	47.736	30.9013	47.177	36.029	35.54	32.032	24.93	34.1597	24.543	38.6695	24.5603	20.8983	28.3
ENSSSCG00000012075	FAM3B	protein_coding	0.072	0.135	0.0786667	0.0626667	0.0683333	0.057	0.0826667	0.0543333	0.047	0.08	0.0765	0.0285	0.0496667	0.182	0.0423333	0.061	0.053	0.0266667	0.057	0.0765	0.2715	0.065	0.09	0.0706667	0.0783333	0.0795	0.0396667	0.0216667	0.0665	0.018	0.0456667	0.0703333	0.0273333	0.0533333	0.084	0.038	0.120667	0.052	0.0446667	0.0526667	0.0363333	0.05	0.0546667	0.0535	0.0246667	0.0383333	0.015
ENSSSCG00000012171	PRDX4	protein_coding	39.7947	51.0585	37.2153	38.9823	35.616	34.8933	36.1267	32.9283	30.5077	35.6373	20.501	47.399	29.5147	55.328	27.2533	69.342	31.2173	27.0867	59.692	61.7045	34.277	42.417	67.9697	57.072	34.1973	78.3155	35.5487	38.3093	39.4655	42.1923	66.4797	49.9737	36.8063	26.05	51.4227	29.1727	53.2097	61.858	38.589	32.9223	43.16	34.1883	29.7397	53.79	23.9883	40.9287	27.231
ENSSSCG00000012234	SRPX	protein_coding	2.18233	6.459	2.94333	5.294	4.973	4.607	3.808	4.23633	2.631	4.24133	3.5415	6.7535	3.421	6.49833	4.069	4.80767	3.817	3.77767	4.6235	7.9445	8.364	10.312	7.91367	3.47967	4.723	6.981	3.67867	3.03433	5.774	2.96233	4.85133	6.22633	2.78567	2.914	4.89967	2.92167	5.53133	5.97	4.14267	3.79333	2.975	4.20433	2.806	5.8975	1.98733	2.32133	2.71467
ENSSSCG00000012270	UBA1	protein_coding	12.2007	18.033	15.3983	14.4727	13.7713	13.3137	13.4453	13.8723	11.8373	15.885	17.2025	18.792	15.287	19.4537	13.7433	18.8823	11.129	15.642	15.888	25.216	19.582	26.127	25.5947	16.627	13.9703	23.382	15.329	15.6987	16.2615	12.9097	17.1847	18.755	17.3417	16.78	21.485	15.1017	23.1213	19.3105	20.4583	17.145	13.1413	11.9293	16.3837	19.0805	14.4523	13.5047	13.882
ENSSSCG00000012277	TIMP1	protein_coding	1.99	4.3245	1.94433	3.43	2.72367	2.658	2.61167	2.90233	2.05367	3.38033	4.316	3.333	2.60667	3.339	3.09933	2.526	1.87533	2.06467	1.762	5.081	10.8895	4.9855	3.68533	3.569	3.141	4.369	2.21633	1.94367	3.066	1.843	1.91	3.85667	1.63367	3.06133	3.32433	2.657	3.123	2.0975	2.50033	2.735	1.745	2.55933	2.00167	2.458	1.85233	1.84433	2.35867
ENSSSCG00000012365	MSN	protein_coding	15.7227	34.6495	18.997	23.5243	20.85	18.795	20.4793	22.413	15.9403	23.04	23.496	31.8655	20.7913	34.8273	22.4043	30.4693	13.984	19.4777	17.5235	36.646	55.3645	49.4575	41.4303	38.944	20.6843	34.7085	21.2783	16.1407	28.3515	15.933	28.1017	43.357	18.4767	23.683	37.7587	20.6657	32.4003	26.8415	24.3727	23.8993	15.1703	21.6237	18.1473	26.28	17.8207	15.966	20.2707
ENSSSCG00000012405	RPS4X	protein_coding	293.886	452.886	343.323	395.537	365.215	371.646	378.703	370.409	334.553	430.093	210.21	443.853	322.818	586.755	271.774	580.546	274.234	359.943	498.983	652.042	440.423	698.593	696.429	471.169	391.145	645.852	448.435	290.562	453.832	289.246	555.568	573.418	382.07	395.859	547.194	336.831	639.68	545.222	408.584	457.388	361.011	312.585	382.052	516.961	271.691	324.826	333.382
ENSSSCG00000012440	PGK1	protein_coding	247.869	370.306	212.996	188.759	162.827	164.259	188.281	147.864	212.002	203.949	130.959	242.714	165.115	460.403	108.38	582.787	199.139	139.407	421.174	477.113	142.487	129.197	464.561	419.545	162.432	668.317	209.9	270.003	257.213	304.259	631.301	306.104	252.685	97.312	412.037	157.548	419.116	447.206	242.02	228.632	304.573	172.163	171.973	361.021	113.606	263.798	136.657
ENSSSCG00000012452	SH3BGRL	protein_coding	3.32133	9.048	4.26833	5.75333	5.87267	5.067	4.73233	4.29067	3.66633	6.007	3.2715	10.6775	4.50133	8.957	4.654	7.33533	4.06967	3.763	5.3275	11.188	14.9115	13.6845	11.855	8.70933	5.513	9.3485	5.97067	3.47567	8.41	3.82133	6.49467	11.406	3.94733	4.65367	8.15767	3.88	8.27533	7.017	4.56933	4.514	4.11067	5.214	3.31967	6.797	3.35167	3.14567	3.51967
ENSSSCG00000012482	SRPX2	protein_coding	0.846333	1.5195	1.08167	1.30633	1.26567	1.11633	0.899333	1.08433	0.683333	1.23367	0.944	0.865	1.22033	1.37567	1.13567	1.30667	1.06067	1.08067	1.29	1.6885	1.9255	2.045	2.09667	1.03	1.17167	1.571	1.16533	0.904667	1.606	1.02633	1.26	1.3	0.970667	1.033	1.46367	0.836333	1.45067	1.1845	1.22867	0.856	1.14067	0.844333	0.873333	1.4105	0.780667	0.827333	0.948333
ENSSSCG00000012699	FHL1	protein_coding	1056.83	3079.9	1493.2	1861.67	2112.08	1806.11	2175.47	2258.17	1758.78	2556.15	2392.48	3097.31	1958.09	2511.41	2258.35	1355.61	1446.61	2294.26	770.682	2516.72	2238.28	3685.59	3430.19	2061.14	2047.2	1536.73	3149.7	1382.32	2057.66	1828.58	1176.6	2509.24	1564.53	2554.45	3006.63	2371.11	3553.08	1964.11	1910.34	2310.79	1063.72	1314.24	1819.58	2164.29	1814.51	1161.08	2029.27
ENSSSCG00000012766	BGN	protein_coding	2.79	4.133	4.11367	6.57167	4.658	3.65767	3.86133	5.09133	2.42	3.932	5.674	5.545	3.20833	3.44533	4.61567	2.206	3.67233	2.07167	2.076	8.137	6.206	4.279	8.32233	2.95633	4.38933	5.6695	2.73167	2.07033	4.8375	1.768	2.309	5.27667	2.52667	2.743	4.36	4.70567	3.97	2.105	4.329	2.39767	1.98167	3.814	2.06967	2.5405	2.18633	1.93633	3.368
ENSSSCG00000012847	TALDO1	protein_coding	24.387	32.203	27.2673	42.316	40.8447	43.669	28.9527	27.4983	25.044	30.381	42.051	36.4555	30.9643	36.368	33.7037	39.9997	24.838	29.364	49.4295	63.535	48.249	45.5505	59.8653	31.063	43.8903	50.922	29.2003	24.526	44.4975	28.2853	40.0563	38.7327	31.841	28.089	40.995	26.3203	48.8133	41.8135	32.9607	28.883	38.273	30.997	27.464	46.5455	22.015	23.7863	26.4397
ENSSSCG00000012915	CLCF1	protein_coding	0.168333	0.1505	0.149333	0.149	0.178333	0.120333	0.199	0.220667	0.129333	0.304667	0.749	0.2545	0.293	0.393667	0.310333	0.186333	0.157333	0.113333	0.0995	0.252	0.6295	0.2385	0.269333	0.094	0.231	0.224	0.226	0.122	0.1775	0.152333	0.105333	0.187333	0.0913333	0.230667	0.130333	0.131667	0.212333	0.1425	0.184333	0.121333	0.116	0.136333	0.186	0.271	0.166667	0.132	0.275667
ENSSSCG00000012971	EFEMP2	protein_coding	7.615	13.7065	10.1193	9.86367	9.99333	9.93667	10.171	11.7023	9.498	12.4477	12.9925	11.87	12.051	12.2857	11.5657	11.3763	8.69067	9.163	12.1725	17.4845	12.418	19.4315	15.2183	8.59133	9.97467	17.2055	9.16133	8.01267	13.1145	9.28	10.472	13.1193	8.45833	8.99467	10.9423	9.69267	14.6563	12.7715	10.3437	9.67767	9.30233	9.268	8.62133	13.124	7.06067	8.227	8.95333
ENSSSCG00000012974	CFL1	protein_coding	16.8293	30.886	18.5213	27.2393	24.607	23.4927	22.7037	25.1847	18.739	28.944	37.4565	30.741	23.7877	31.1623	24.6497	28.6893	16.28	21.356	18.135	34.894	54.1245	43.2975	38.1133	31.5693	25.013	31.3845	21.7427	17.3283	26.3645	16.338	22.1483	37.9007	18.7723	26.5007	35.12	22.0357	29.7587	24.3415	25.859	27.1183	15.9813	23.087	19.8397	23.4945	20.2377	15.7257	24.1097
ENSSSCG00000013045	OTUB1	protein_coding	3.564	4.2615	3.33567	3.82967	4.02	4.048	3.83533	4.059	3.577	4.01	4.755	3.8375	3.83967	4.798	3.85933	4.744	3.06533	3.40667	3.8865	5.7445	5.305	5.115	6.13733	4.41033	3.59633	5.358	4.14067	4.19967	4.1015	4.05833	4.29567	5.54633	3.40733	4.04633	4.91933	3.85933	5.06567	4.34	4.87567	4.41067	3.99233	3.96033	3.97267	4.0735	3.27933	3.35833	3.776
ENSSSCG00000013064	EEF1G	protein_coding	202.283	210.037	226.273	217.743	189.561	189.196	194.177	204.296	175.642	210.869	177.066	225.55	182.646	270.628	244.148	283.684	147.936	223.405	229.941	319.356	209.806	384.312	336.108	253.761	218.461	339.099	231.83	190.163	246.709	167.33	264.74	284.801	246.964	276.316	270.747	196.487	340.643	274.76	277.899	256.034	190.507	172.567	237.481	280.14	195.936	214.102	227.451
ENSSSCG00000013094	DDB1	protein_coding	14.055	26.6465	14.9317	17.6537	18.09	16.0707	18.202	18.7913	14.234	22.4033	18.274	22.9045	19.0447	24.2887	17.7613	21.2287	13.828	16.494	16.9585	28.8845	39.2035	37.109	31.0067	21.4893	16.425	26.1685	21.0467	16.1433	21.1685	19.589	21.5853	22.8983	17.7427	19.043	26.7487	19.403	29.8693	21.0675	20.2383	17.9837	16.306	13.7657	16.9	22.1045	14.8163	15.1907	16.4107
ENSSSCG00000013181	SERPING1	protein_coding	14.3423	33.4785	16.6457	32.427	31.486	29.18	23.9197	32.1973	20.972	29.8313	24.784	36.668	22.3183	30.3763	19.5987	28.1683	21.378	18.735	25.166	45.533	40.063	38.324	53.97	31.562	26.22	39.267	25.9243	16.1767	31.1855	21.5303	24.571	36.8447	21.9507	18.1447	30.4717	23.882	45.6727	28.711	31.5193	23.2643	23.7753	24.6543	21.7297	29.9825	13.1183	15.3357	18.409
ENSSSCG00000013231	C1QTNF4	protein_coding	2.028	5.3075	2.87033	3.03133	3.53	3.08133	3.16567	3.26567	1.262	2.239	5.5305	4.9805	3.40833	2.63033	3.42133	1.64767	1.31933	2.52033	2.206	4.295	1.6905	3.222	3.66633	2.17167	2.90233	2.682	2.31367	1.01867	4.216	3.289	2.671	3.466	2.603	2.52867	1.796	2.875	4.55767	3.9205	3.06033	1.63233	1.837	2.79567	2.25567	3.1065	2.05467	1.736	2.455
ENSSSCG00000013297	CD44	protein_coding	5.232	12.09	5.64867	7.22167	6.38867	5.77767	6.02367	6.68533	4.84733	8.337	8.66	9.7115	7.75867	17.747	8.39933	10.1183	4.90667	4.649	4.8705	12.621	20.047	12.5295	14.0977	7.75533	7.81267	11.3725	8.09833	4.279	9.5755	5.065	7.199	10.966	5.149	7.03	10.3393	5.11767	9.11633	6.433	6.84967	5.81	4.47233	6.226	4.971	8.054	5.31167	3.82	8.97667
ENSSSCG00000013302	CAT	protein_coding	34.6437	64.677	39.4553	63.0143	66.808	58.653	36.2997	41.8233	29.7303	39.026	37.337	54.716	34.1647	69.476	36.5473	70.1377	33.2463	50.7623	67.496	120.773	73.7745	171.083	110.621	77.664	61.7663	89.5615	65.4277	37.5563	79.9005	35.668	71.629	71.191	52.224	50.97	86.0817	46.945	103.693	78.87	56.0793	61.4133	47.613	36.0477	52.8147	92.2285	40.174	37.6327	40.3617
ENSSSCG00000013318	RCN1	protein_coding	5.081	11.4505	6.97333	15.0277	8.565	7.836	8.321	8.47833	5.90367	8.606	6.759	12.8995	7.531	9.80833	6.815	9.77433	5.96933	6.464	6.86	15.6785	14.96	17.587	17.209	9.704	8.19767	14.4675	7.38167	5.45567	9.537	6.42933	8.409	11.9963	6.25467	6.2	10.5827	6.30233	11.3273	9.426	7.52167	6.18533	6.93767	7.25833	5.24433	10.574	4.748	5.34767	5.48167
ENSSSCG00000013401	DKK3	protein_coding	3.56167	3.1165	2.87433	1.94367	1.611	1.42167	4.46133	2.517	1.274	3.558	11.413	5.282	7.21767	3.24667	16.3423	1.76933	1.755	1.28933	1.1145	3.5885	6.734	3.776	4.822	1.38267	2.75833	3.5625	7.33933	1.35567	2.6005	1.72833	1.06333	3.00133	2.08933	2.54967	2.03033	1.933	4.331	1.3085	1.84667	1.329	1.107	2.02933	1.36867	2.2465	2.011	1.03867	3.02867
ENSSSCG00000013418	CFD	protein_coding	74.796	99.9965	71.7223	85.45	99.0313	94.4903	71.6173	81.7537	83.5883	87.5157	109.291	95.9295	78.4013	104.655	102.868	102.98	84.3407	88.169	148.598	131.115	122.248	119.724	124.224	93.7613	79.2223	100.529	79.2363	88.035	93.911	78.9543	96.5533	95.6227	74.032	77.7407	102.503	70.5263	112.295	116.362	96.292	88.4043	100.2	97.0753	78.318	106.317	63.7763	76.7017	75.6637
ENSSSCG00000013498	EBI3	protein_coding	0.458	0.907	0.388	0.671	0.745	0.413667	0.437667	0.566	0.514333	0.554333	0.9615	0.581	0.512333	0.624	0.569	0.935333	0.302	0.653667	0.5635	1.0485	0.813	1.052	1.05	0.889333	0.612667	0.5565	0.621333	0.294333	0.5085	0.417333	0.716667	0.902333	0.449	0.657667	0.511667	0.542333	0.774	0.725	0.582667	0.533	0.444667	0.527	0.566667	1.246	0.367	0.433333	0.267
ENSSSCG00000013551	C3	protein_coding	3.21133	9.6545	4.71333	4.89267	6.17167	5.01367	6.22033	8.97	6.65233	7.81967	6.9185	10.2395	6.96667	8.54467	6.84167	5.963	5.635	3.10133	4.8775	9.028	8.3025	11.746	9.74833	10.5457	2.85567	9.3825	7.36433	5.23167	4.303	5.614	3.918	11.2553	4.177	2.42667	7.85567	4.80933	11.3773	13.2545	7.989	5.133	5.82633	7.4	3.80933	7.2605	5.00667	4.284	4.054
ENSSSCG00000013597	RPS28	protein_coding	1445.08	1788.49	1448.2	1527.01	1361.65	1439.42	1445.2	1507.51	1552.87	1497.49	842.612	1347.34	1305.16	2338.08	1221.82	2375.33	1249.13	1428.18	2071.9	2752.5	1568.93	2553.29	2875.94	1764.44	1430.78	2561.67	2180.11	1305.82	1893.95	1112.73	2180.93	2425.9	1625.45	1648.79	2022.56	1383.2	2645.53	2008.58	1733.02	2117.32	1538.22	1310.27	1630.1	1958.09	1356.89	1408.76	1508.57
ENSSSCG00000013627	PRKCSH	protein_coding	4.43433	7.688	5.10933	7.40333	6.24967	6.093	5.96767	6.36733	5.30533	6.39633	9.244	7.0605	5.474	6.82567	6.353	6.71633	3.93133	6.10367	6.4985	10.6655	9.397	13.423	11.8407	7.14533	6.51133	8.7265	6.99533	4.44833	8.093	4.96033	6.831	8.93667	5.967	6.46233	7.77	5.449	10.541	7.114	7.335	6.71067	5.559	5.25333	5.47133	7.927	4.33067	4.222	5.10367
ENSSSCG00000013736	PRDX2	protein_coding	236.739	423.644	392.821	290.435	325.382	336.095	260.745	277.368	216.944	266.545	256.841	396.149	256.269	421.151	324.755	448.033	150.253	406.528	243.05	592.981	431.269	985.909	601.591	629.802	328.681	535.942	464.882	292.002	338.012	215.343	391.057	656.847	337.033	496.31	540.531	378.049	586.078	468.654	355.938	463.348	217.647	250.046	394.313	525.683	405.855	276.963	360.592
ENSSSCG00000013746	CALR	protein_coding	39.953	71.391	44.7883	56.2207	49.937	48.7317	47.964	50.9913	42.2197	54.3013	42.8755	57.172	48.8687	90.0883	50.9693	73.6147	37.9187	46.7887	46.369	85.036	98.432	107.276	97.427	74.7983	47.455	80.1155	55.067	42.098	59.6065	46.527	69.3247	84.1347	45.8973	53.6297	78.9427	47.577	83.1757	61.957	51.115	55.576	47.3063	44.1383	46.0527	63.7435	42.95	38.0927	51.49
ENSSSCG00000013849	TPM4	protein_coding	41.5813	83.152	46.7347	51.9833	49.127	42.973	51.615	48.8583	43.2273	53.575	55.284	79.6935	62.6797	91.4467	56.6003	66.5287	40.0577	44.081	42.3915	86.2765	138.625	131.171	88.3897	69.7797	53.466	81.4575	44.7333	40.7127	69.1915	39.0567	63.4483	94.1917	41.5093	52.011	84.3553	41.314	61.4317	67.1345	47.0137	47.8827	33.053	56.8643	36.345	59.8765	48.6537	39.186	45.8717
ENSSSCG00000013878	PGLS	protein_coding	2.61567	4.3275	2.72267	4.309	3.51	3.65767	3.25033	3.75667	2.95667	3.59267	3.5125	3.966	2.633	4.175	3.49133	3.92433	2.55333	3.10567	3.295	5.0415	6.0305	6.7085	5.67767	4.33667	3.31867	4.854	3.83867	2.86367	4.9285	3.47467	3.773	4.28967	2.593	2.746	4.45267	2.96167	4.31533	3.762	3.965	2.97367	3.51667	3.24033	3.33067	3.0745	2.151	2.485	3.135
ENSSSCG00000013906	UBA52	protein_coding	194.184	297.546	228.593	248.042	257.226	245.909	255.974	259.996	208.097	277.66	158.696	304.613	220.309	300.301	201.072	311.498	167.359	236.249	282.095	386.197	338.945	432.166	391.551	293.864	243.868	377.338	261.764	194.948	265.121	181.907	284.962	353.853	235.006	252.332	295.854	228.053	352.163	334.059	262.53	275.097	229.553	223.88	240.279	293.865	198.142	208.986	225.083
ENSSSCG00000013909	CRLF1	protein_coding	0.535333	0.8655	0.652	0.559667	0.662667	0.530667	1.413	1.33833	1.472	1.18467	2.2015	1.4165	1.24933	0.610333	1.61667	0.61	0.501333	0.498	0.5525	0.9175	4.1435	1.581	0.841	0.380667	0.563667	0.5785	0.646667	0.365333	0.852	0.574667	0.846333	1.627	0.456333	0.848667	0.858	0.662667	0.589667	0.57	0.658	0.482333	0.366	1.184	0.442	0.545	0.355333	0.342333	0.304667
ENSSSCG00000013916	COMP	protein_coding	4.83867	10.475	0.114333	0.670667	0.59	0.750333	3.811	1.706	2.912	2.79833	38.5595	14.2175	25.545	10.8853	44.9503	2.50367	4.091	0.942667	0.025	0.208	9.8115	6.962	0.282667	0.034	1.55433	0.032	0.660333	0.946667	0.493	2.15367	0.160667	5.00267	0.102333	5.06567	1.09067	8.848	0.0433333	0.469	0.123667	0.0573333	0.087	5.34	1.191	0.8605	6.96767	0.095	13.5913
ENSSSCG00000014008	SCGB3A1	protein_coding	0.107667	0.472	0	0.160667	0.062	0.09	0.145667	0.196667	0.138333	0.228	0	0.8175	0.162667	0.0713333	0.316667	0.104667	0.137667	0.232	0.1195	0.2045	1.098	0.7195	0.174	0	0.077	0.3055	0.139	0.120333	0.1275	0.124333	0.0963333	0.542333	0.092	0.09	0.0996667	0.228333	0.125333	0.256	0.239333	0.256	0.237667	0.156333	0.204667	0.2525	0.235667	0.063	0.0933333
ENSSSCG00000014073	HEXB	protein_coding	4.03767	8.5925	4.56967	6.69267	5.546	4.92	5.44933	5.81	4.29	5.87067	3.626	9.846	5.29733	7.44633	5.34433	6.23133	4.169	3.795	4.86	11.0905	14.706	11.9995	12.284	7.374	6.086	9.372	5.27633	3.50033	8.4995	4.36533	6.02933	10.5093	4.055	4.98367	7.76867	4.031	7.83133	6.3835	4.88467	4.74667	4.03967	5.72967	3.85267	6.961	3.27967	3.69833	3.28033
ENSSSCG00000014136	VCAN	protein_coding	3.95533	8.117	5.85967	9.31933	6.049	5.07833	4.60167	4.99333	3.70133	5.35867	4.763	8.097	5.31167	8.597	6.05033	6.363	3.93633	3.85867	4.4135	9.5365	9.0845	8.56	12.637	5.98267	6.23233	9.721	5.77333	3.88267	6.7635	4.94767	5.49567	7.823	3.98233	5.034	8.16867	4.46667	6.99167	6.15	6.04967	4.833	4.529	4.92867	4.18667	5.7535	3.255	3.41533	5.397
ENSSSCG00000014195	MAN2A1	protein_coding	2.112	5.0605	2.26267	3.02233	2.764	2.339	2.46267	2.56167	2.045	2.748	3.0675	4.3795	2.36867	5.302	2.78933	4.57333	2.05633	2.111	3.7745	5.1695	6.736	5.997	5.48267	4.94733	2.675	5.1355	3.16233	2.15033	3.708	2.446	3.955	5.10933	2.20333	2.52533	5.00033	2.49133	4.50467	3.794	3.15633	2.685	2.312	2.414	2.08133	4.015	1.98467	2.08367	2.40833
ENSSSCG00000014248	LMNB1	protein_coding	1.48333	3.294	1.729	2.10133	1.85933	1.81	2.007	1.99167	1.906	2.33667	2.3375	2.976	1.82567	3.051	1.60733	3.034	1.67333	1.593	2.2	3.597	3.157	5.105	3.69867	3.573	1.73367	3.713	2.63133	1.7	2.1165	2.10833	2.52267	3.38067	1.937	1.79933	3.264	1.81367	3.30167	2.855	2.30667	2.01833	2.186	1.78733	1.78033	2.846	1.445	1.557	1.65133
ENSSSCG00000014278	IL5	protein_coding	0.0376667	0.035	0.102	0.0463333	0.0136667	0.0143333	0.0233333	0.026	0.011	0.0356667	0.0705	0.015	0.062	0.0986667	0.0296667	0.035	0.025	0.0133333	0.055	0.094	0.0655	0.1105	0.0526667	0.0646667	0.0393333	0.0705	0.126333	0.0706667	0.0605	0.031	0.0353333	0.0283333	0.064	0.094	0.0623333	0.032	0.06	0.037	0.037	0.113	0.033	0.02	0.0603333	0.0605	0.0486667	0.053	0.033
ENSSSCG00000014281	IL13	protein_coding	0.062	0	0.075	0	0.026	0.0183333	0.0246667	0.0396667	0.0123333	0.0613333	0	0.0495	0.0623333	0.0583333	0	0	0.0303333	0	0.1415	0	0.0255	0	0.09	0	0.058	0	0.0503333	0	0	0.016	0	0.0376667	0.047	0.0203333	0.02	0	0.0193333	0.061	0.0233333	0	0.0193333	0.0566667	0	0.14	0	0.0163333	0.033
ENSSSCG00000014282	IL4	protein_coding	0	0.1435	0	0.0466667	0.0486667	0	0.0476667	0.183	0.0276667	0.054	0.107	0	0	0.055	0.0333333	0.0323333	0.071	0	0.0675	0.09	0.058	0.0525	0.157	0.0656667	0	0.0415	0.0716667	0.061	0	0	0	0.0546667	0	0.0443333	0.0676667	0.0476667	0.107	0.061	0	0	0	0.0963333	0	0.2695	0.049	0.0296667	0
ENSSSCG00000014288	GDF9	protein_coding	2.27367	3.7265	2.25933	3.04767	2.545	2.45133	2.338	2.21267	2.22633	2.518	2.643	2.8995	2.27367	3.705	1.89767	3.91367	1.825	1.969	2.6555	3.9715	4.003	4.232	4.995	5.11233	2.40267	3.9935	3.37633	2.65133	2.6845	2.67933	3.843	3.81267	2.719	2.327	4.72367	2.36667	4.13233	3.171	3.40067	3.087	2.79967	2.281	2.52433	3.044	1.86167	2.38967	2.107
ENSSSCG00000014292	HSPA4	protein_coding	29.0033	56.5565	31.6393	30.8777	30.718	27.6727	30.9103	28.207	27.916	34.5943	32.6375	43.3915	33.7063	85.0057	31.8923	69.664	28.6503	28.9343	37.071	62.0215	52.455	69.796	73.624	61.042	30.4287	65.613	53.6447	34.684	41.095	35.13	57.933	55.0273	37.1627	36.3047	73.3647	30.1393	70.9853	51.9675	35.367	37.6233	30.675	24.537	28.4503	58.544	27.9703	27.8183	31.0897
ENSSSCG00000014310	CXCL14	protein_coding	2.802	6.6305	2.019	3.762	3.942	3.57333	4.91567	5.664	4.58033	3.755	5.1535	8.412	3.88933	3.93267	4.117	4.19633	2.15067	3.32033	3.4365	7.8055	3.7125	5.419	5.04033	5.682	2.77067	5.6085	2.65167	1.98667	4.3375	2.04333	4.67033	11.034	2.30733	2.926	5.88667	3.62567	4.09567	6.6945	4.72833	3.59367	2.92567	6.08333	2.854	5.5855	3.03467	2.877	1.786
ENSSSCG00000014316	TGFBI	protein_coding	11.661	21.7915	14.7873	21.9717	18.626	18.4373	12.507	14.9823	12.6797	15.6993	14.963	21.376	12.427	18.3417	14.8353	17.0327	11.387	9.79567	12.1715	35.0655	27.976	20.4775	30.745	12.4653	19.3703	32.0595	14.21	10.07	20.901	11.4497	17.2807	23.136	12.5557	13.0647	17.6627	10.253	16.635	20.3405	18.6593	11.4527	14.6753	13.395	11.4477	17.4675	8.93867	10.961	14.4393
ENSSSCG00000014338	HSPA9	protein_coding	34.637	57.55	40.014	38.2887	39.1627	35.3273	36.7807	37.932	32.703	38.8037	31.648	43.859	38.4957	87.612	43.3553	73.1653	30.855	38.4137	35.731	81.484	85.8085	89.3005	86.9593	77.6063	35.7297	71.6005	61.0033	40.5227	44.268	35.935	66.2883	87.407	45.7717	47.179	95.1193	40.0477	81.537	55.212	49.814	50.57	36.7567	33.4597	38.7327	62.5825	42.3097	34.7403	42.275
ENSSSCG00000014434	IL17B	protein_coding	0.423	0.6855	0.531333	0.596667	0.601333	0.531333	0.526	0.665667	0.464	0.641	0.9135	0.5325	0.555	0.515667	0.54	0.411667	0.331	0.557	0.534	0.563	0.8335	1.019	0.735	0.502	0.493	0.52	0.439333	0.376667	0.613	0.435333	0.397667	0.697667	0.601	0.427667	0.494333	0.583	0.580667	0.343	0.685333	0.401	0.473	0.616	0.499	0.46	0.308333	0.412	0.422667
ENSSSCG00000014855	RPS3	protein_coding	421.258	598.237	536.502	508.293	447.977	470.588	520.331	505.81	440.25	546.702	381.408	634.986	449.507	831.966	448.182	819.339	346.206	532.618	741.516	952.256	640.274	1002.91	1099.66	688.362	546.827	938.697	725.759	422.077	702.21	450.054	806.088	746.078	555.279	599.339	688.005	444.416	1024.4	770.632	533.667	586.765	536.078	433.492	530.166	769.083	415.187	484.516	507.963
ENSSSCG00000015013	RDX	protein_coding	19.2133	38.3735	19.3207	23.9887	23.758	21.4757	23.4697	21.6163	18.699	27.3487	22.5975	39.2375	19.9763	39.2897	17.0227	38.5873	19.0747	18.6697	31.3685	46.748	34.798	51.072	48.6123	41.264	21.572	49.753	28.168	21.1193	30.69	25.9337	36.965	37.196	24.578	19.2513	42.2123	20.882	44.6403	34.858	26.3393	21.509	24.0257	17.882	19.9063	34.007	15.669	19.787	17.722
ENSSSCG00000015037	IL18	protein_coding	1.005	3.794	0.807	1.35867	1.28867	1.17267	2.512	1.49667	1.60767	2.60133	1.917	2.6845	3.439	2.026	1.27133	1.385	1.62767	0.864667	1.1425	2.1875	4.816	3.625	2.588	1.81567	1.03067	2.223	3.61167	0.764333	2.4585	1.951	1.34533	2.41833	0.960667	1.125	2.34267	1.114	1.81733	1.5355	0.999667	1.175	1.11567	1.47433	0.883	1.3575	0.926333	0.728667	0.789667
ENSSSCG00000015045	NCAM1	protein_coding	1.02267	2.1375	1.08167	1.18667	1.172	1.17867	1.16067	1.08567	0.89	1.56767	1.9715	1.2125	1.88133	1.75833	1.36333	1.40233	1.222	1.27	0.961	1.431	2.859	1.522	1.81767	0.951333	1.026	1.527	1.775	1.08367	1.3565	1.56267	1.29533	1.359	0.812	1.12733	1.38633	1.70833	1.46933	0.982	1.48033	0.865	1.318	0.814667	0.988333	0.899	0.778667	0.866667	1.28867
ENSSSCG00000015054	NNMT	protein_coding	0.0186667	0.054	0.0446667	0.079	0.059	0.0343333	0.0193333	0.012	0.0503333	0.026	0.041	0.095	0.038	0.0543333	0.00766667	0.0573333	0.0386667	0.097	0.0165	0.063	0.0275	0.013	0.0593333	0.049	0.0763333	0.102	0.0376667	0.053	0.0505	0.009	0.0356667	0.0353333	0.0436667	0.0366667	0.0176667	0.085	0.018	0.141	0.0496667	0.0383333	0.027	0.017	0.0516667	0.053	0.01	0.045	0.021
ENSSSCG00000015073	TAGLN	protein_coding	54.8823	81.5645	68.214	48.9313	53.0687	48.2447	76.4	79.067	59.925	77.736	79.8025	97.6565	72.9533	124.761	81.6813	75.0283	43.4307	59.4703	47.834	90.821	128.335	134.54	112.659	78.4093	58.617	80.5215	57.9757	54.6363	100.867	49.041	85.247	116.796	46.6593	72.0463	105.694	62.6887	79.4603	73.68	61.313	69.4547	32.574	89.2847	49.693	54.6395	59.8287	49.3163	63.0103
ENSSSCG00000015140	HSPA8	protein_coding	408.301	644.982	432.586	407.189	436.561	418.112	455.35	403.168	423.158	482.639	548.423	649.408	400.657	1510.04	416.623	1069.84	364.283	420.282	497.719	889.693	585.697	858.109	919.231	753.109	430.951	969.194	528.839	504.706	470.65	442.245	941.729	732.742	482.814	475.277	1019.89	410.077	866.34	824.661	480.984	550.958	436.325	330.716	433.772	849.365	385.693	423.622	407.923
ENSSSCG00000015196	SIAE	protein_coding	2.59933	4.5835	3.18033	3.759	4.21267	3.817	3.60367	3.63533	2.93767	3.629	2.9175	4.5075	3.067	4.942	3.07067	4.81233	2.48767	3.129	3.692	5.234	5.992	7.4185	7.47167	5.059	3.27267	5.1395	4.16467	2.846	4.045	3.33767	5.414	5.27667	3.53433	3.48833	5.66733	3.24233	6.22167	4.194	3.85033	4.06767	3.83333	3.209	3.45933	4.402	2.54333	2.72533	2.652
ENSSSCG00000015298	SRI	protein_coding	4.86033	11.0915	6.36	8.73667	8.21933	7.32633	7.72	8.297	6.321	8.16333	6.506	9.8255	7.721	10.2413	6.08867	9.68367	5.29333	6.03633	8.5575	14.309	17.7265	14.8615	14.0687	9.90233	7.79667	12.6145	8.14367	5.595	10.1755	6.26367	8.60667	13.4027	5.98833	6.551	10.2743	6.85433	9.95233	9.3135	8.546	7.25533	6.89667	7.50967	6.67967	9.9585	5.07433	4.60833	6.70367
ENSSSCG00000015326	COL1A2	protein_coding	45.8817	196.408	72.311	189.885	121.087	120.944	121.282	147.962	72.0547	94.8187	166.47	381.061	255.948	137.328	132.877	90.9527	81.2127	55.4893	58.3145	197.427	150.498	232.938	187.202	50.1643	107.793	158.608	49.6583	46.2167	106.44	74.547	80.1723	138.166	56.4207	56.4823	87.5343	136.137	106.458	86.1425	97.4537	53.6433	74.18	121.716	47.6113	102.787	53.521	48.0293	78.301
ENSSSCG00000015435	NAMPT	protein_coding	43.3737	50.5545	38.375	33.32	34.0477	27.2693	32.3493	25.2063	28.8343	36.9047	31.4395	41.5435	40.1713	81.2417	17.8607	110.433	34.6717	23.0627	52.53	61.822	54.957	64.433	63.6263	67.919	33.3	76.7	33.8567	40.6343	34.6305	35.691	102.292	40.6497	36.5147	24.2287	76.408	25.8933	63.7797	55.6625	41.5347	38.735	39.7533	22.7587	26.163	50.6155	21.3373	40.7103	31.6047
ENSSSCG00000015443	DLD	protein_coding	51.5183	113.11	63.8507	61.7047	64.0957	62.65	63.4353	57.1633	47.449	65.4057	39.078	90.076	51.9537	123.426	55.6193	112.617	38.9053	65.886	53.687	129.542	156.309	189.452	134.149	153.616	59.4117	123.746	76.7493	56.832	61.908	53.2173	100.055	154.634	70.6263	72.8277	133.256	64.107	119.928	107.271	72.2357	79.6637	51.9203	55.2897	58.801	102.014	64.9443	56.8363	56.395
ENSSSCG00000015444	LAMB1	protein_coding	12.927	27.6035	12.8663	16.4183	17.1073	14.5183	12.3033	11.3843	11.587	13.5207	15.9295	14.8855	15.064	24.195	15.101	23.1	11.049	14.5163	22.5015	30.348	16.418	25.729	23.8077	25.4533	14.4273	25.7045	14.5067	14.0513	21.7385	14.1023	20.7633	23.1937	14.4643	13.4767	26.3737	15.219	22.4983	19.8025	16.3177	15.136	16.4607	12.7553	13.259	20.062	12.6033	13.6513	13.937
ENSSSCG00000015453	PDIA4	protein_coding	8.124	13.7945	9.28233	11.3003	10.5353	9.40567	9.70033	9.971	8.501	10.876	13.261	12.627	10.2227	17.0173	12.8443	13.411	7.757	8.71467	9.6755	16.8785	16.6045	18.898	19.5063	14.4803	9.763	15.775	12.1733	8.652	11.81	8.71467	12.3063	14.3913	10.0983	11.8547	15.5383	9.12167	15.8077	12.3005	11.1053	10.679	9.29267	8.8	8.98	12.679	9.01367	7.81267	10.747
ENSSSCG00000015476	CHI3L1	protein_coding	0.129667	0.071	0.0533333	0.085	0.03	0.0796667	0.0376667	0.0863333	0.0733333	0.0926667	0.099	0.091	0.0916667	0.094	0.0746667	0.052	0.0806667	0.0696667	0.0445	0.112	0.1345	0.1465	0.0873333	0.147333	0.068	1.156	0.0443333	0.033	0.022	0.0673333	0.038	0.126667	0.064	0.0616667	0.0966667	0.096	0.0943333	0.042	0.0436667	0.053	0.119333	0.08	0.055	0.1165	0.06	0.05	0.0513333
ENSSSCG00000015493	SERPINC1	protein_coding	0.0473333	0.1705	0.0323333	0.0823333	0.0983333	0.045	0.0443333	0.125333	0.06	0.0876667	0.0855	0.198	0.0626667	0.110333	0.0716667	0.0606667	0.0923333	0.119	0.063	0.9465	0.298	0.263	0.0486667	0.268	0.049	0.7135	0.0496667	0.0766667	0.5025	0.031	0.0553333	0.12	0.057	0.139667	0.0713333	0.786667	0.0776667	1.589	0.0846667	0.177667	0.012	0.0653333	0.097	0.4445	0.143	0.145667	0.0626667
ENSSSCG00000015535	QSOX1	protein_coding	3.86733	6.4625	3.93633	4.17967	3.97467	4.17867	4.819	5.095	3.70933	4.49733	9.468	7.4565	5.81867	5.93767	6.07567	4.78133	3.71667	3.664	3.6795	6.2915	7.4465	9.257	5.45333	4.12233	3.813	5.5585	2.765	3.23367	4.493	3.33067	4.18733	6.58433	3.369	3.514	4.80267	4.54867	4.585	4.748	4.749	3.97733	3.319	4.83	3.30133	3.7115	3.77767	3.42967	4.471
ENSSSCG00000015555	LAMC1	protein_coding	19.1787	37.3755	21.6103	29.4003	27.7337	23.901	22.3723	22.8537	20.045	23.9217	28.1725	27.3045	23.856	38.2327	23.7123	36.8747	18.105	21.2867	29.9895	42.689	29.331	37.218	47.5123	37.7783	23.6393	39.498	25.7183	20.7117	31.8675	20.319	33.0633	33.967	24.6287	21.0343	41.672	23.946	40.1483	29.132	31.414	25.785	25.7923	20.189	20.931	30.8785	16.857	20.0413	22.39
ENSSSCG00000015652	IL10	protein_coding	0.153333	0.189	0.113	0.252667	0.183667	0.166333	0.102667	0.126	0.094	0.120333	0.1465	0.2565	0.303667	0.175	0.159	0.169667	0.206667	0.0993333	0.1185	0.3465	0.569	0.4135	0.31	0.285333	0.449667	0.29	0.206	0.111667	0.237	0.169333	0.150667	0.299	0.0856667	0.181333	0.208333	0.127	0.262333	0.1735	0.152667	0.141	0.124667	0.121667	0.128333	0.262	0.133333	0.0766667	0.126
ENSSSCG00000015654	IL20	protein_coding	0	0	0.0716667	0.0526667	0.0526667	0	0.071	0.0496667	0.0796667	0.0186667	0.372	0.0835	0.0913333	0	0.118667	0.006	0.00666667	0.129	0	0.1065	0.409	0.017	0.0533333	0.0316667	0.0963333	0.0075	0	0.016	0.2145	0.258333	0.043	0.0623333	0	0.024	0	0.00666667	0.018	0	0	0.0613333	0.00833333	0.0476667	0	0	0.0576667	0.0576667	0.0223333
ENSSSCG00000015655	IL24	protein_coding	0.032	0	0	0.024	0.0383333	0	0.074	0.065	0.019	0	0.0755	0.2	0	0.0426667	0.0963333	0	0	0.0703333	0	0.079	0	0	0	0	0.0736667	0.0645	0	0	0	0.024	0	0.028	0	0.123	0.0453333	0.032	0	0.048	0.149333	0	0.0503333	0.0456667	0	0.0395	0	0	0.0306667
ENSSSCG00000015710	ACTR3	protein_coding	18.1693	40.2525	19.067	21.5843	19.9623	17.22	21.465	20.614	18.1847	22.9163	18.5695	35.674	22.626	43.6657	23.1503	34.7997	18.425	17.0317	23.151	42.255	56.796	55.276	47.3607	38.253	21.1353	42.264	31.702	18.8133	31.592	19.2627	32.1943	43.3293	17.9443	21.2723	39.974	18.172	36.6847	31.929	20.639	21.68	17.1183	21.484	17.1063	34.458	17.7677	16.803	18.1787
ENSSSCG00000015720	BIN1	protein_coding	289.485	329.398	269.631	284.26	285.166	271.414	285.97	268.296	311.212	309.394	339.899	266.669	259.019	419.12	217.539	459.402	253.871	261.471	428.289	448.885	185.05	346.458	475.333	308.847	247.226	553.857	246.132	328.321	308.886	318.192	472.601	336.751	348.895	223.763	377.581	237.19	434.345	447.938	395.274	326.873	369.703	245.761	284.848	391.781	214.105	314.533	221.917
ENSSSCG00000015844	GSR	protein_coding	2.105	3.828	2.50833	2.95733	2.88867	2.315	2.58733	2.69167	2.038	3.019	1.9325	3.537	2.36467	3.51967	3.01067	3.52633	1.93467	2.079	3.1835	4.8805	4.643	6.3895	4.66833	4.65267	2.31467	4.726	3.424	2.255	3.693	2.32767	3.12933	5.49967	2.14067	2.896	4.57767	2.45767	3.81433	3.561	2.896	2.48633	2.437	2.45033	2.44233	3.3755	2.19567	2.05233	2.10767
ENSSSCG00000015894	DPP4	protein_coding	0.757333	2.5175	1.103	1.25933	1.04667	1.224	1.06667	1.28	0.733667	1.19333	0.7995	1.8005	1.10067	1.50167	1.206	1.40433	0.968	1.171	0.979	2.348	1.4315	2.446	2.76067	2.43633	1.06033	1.929	1.835	0.916	1.3085	0.951	1.171	2.10467	1.003	1.49333	2.02967	1.18767	2.082	1.396	1.60433	1.44633	0.856	0.936667	1.22467	1.588	1.11967	0.84	1.27
ENSSSCG00000015963	OLA1	protein_coding	7.69533	16.2405	8.54167	10.384	9.381	8.87433	7.909	7.77067	7.76	10.3293	6.253	11.291	7.177	19.464	6.54033	21.1	7.57	7.99633	14.2005	22.71	17.1995	18.6015	22.4297	18.805	9.158	24.1225	13.105	8.687	15.469	9.61733	19.144	16.8827	12.1523	8.03733	22.325	8.469	19.1283	15.078	12.306	10.2053	12.3207	6.30633	8.68033	17.4475	6.745	8.862	7.23967
ENSSSCG00000016034	COL3A1	protein_coding	116.721	492.589	180.644	430.284	291.901	280.1	205.539	188.327	111.315	201.271	179.897	191.051	157.014	191.273	155.917	204.449	160.656	137.676	183.626	493.829	370.3	285.094	468.607	142.752	232.889	375.551	126.972	96.0047	262.901	166.515	208.955	196.269	143.8	124.667	233.873	141.997	269.705	230.893	215.463	142.957	182.447	153.068	122.986	290.115	82.9583	110.72	111.539
ENSSSCG00000016035	COL5A2	protein_coding	11.959	36.774	16.621	31.126	23.3947	20.8343	17.0587	15.125	10.969	16.06	17.9785	20.7815	15.544	26.1843	16.6643	24.1963	13.7327	13.068	20.341	46.9585	27.996	28.2785	46.7917	17.5617	22.3437	37.8165	16.092	10.8673	30.088	15.8263	23.574	21.5957	14.5837	13.194	26.2127	13.427	29.093	24.975	18.693	13.865	17.7617	13.878	12.5903	27.606	9.55433	11.0487	12.9213
ENSSSCG00000016047	MSTN	protein_coding	3.078	7.4645	1.82967	6.18367	4.63567	5.14367	4.75167	3.803	4.31	5.11233	2.506	6.6325	2.86933	9.63633	1.603	7.50467	3.69033	2.861	12.6995	9.022	3.2835	4.771	9.41067	6.09467	4.039	10.8585	4.988	5.80833	5.2525	5.51933	10.5647	3.095	5.08767	1.43433	6.599	3.60267	6.029	9.1195	6.176	4.76767	9.53233	3.22233	4.61	6.173	1.12167	4.30067	2.17733
ENSSSCG00000016077	HSPD1	protein_coding	28.6897	53.569	31.601	36.9183	36.742	34.192	32.029	30.9857	29.9267	33.0473	27.549	40.961	28.0503	77.5203	33.9133	66.47	24.3063	34.4753	39.8635	77.112	78.48	91.7815	88.4337	70.126	37.0977	72.3675	55.392	32.458	44.6465	28.289	60.4143	66.7997	41.0133	41.2957	70.8393	31.7617	81.3967	55.6095	41.126	44.496	31.603	25.7067	34.0733	64.6925	29.066	29.2613	30.06
ENSSSCG00000016128	EEF1B2	protein_coding	369.954	605.728	428.872	467.903	419.971	426.81	469.798	443.831	410.468	520.215	307.046	613.582	397.874	791.789	360.439	808.049	339.692	438.991	688.807	777.189	517.164	907.672	950.052	591.13	457.216	852.347	598.508	422.501	602.248	408.644	761.755	667.493	478.696	491.429	645.619	407.033	894.176	716.727	467.457	467.211	480.636	364.488	449.883	706.899	319.934	431.192	386.765
ENSSSCG00000016157	MYL1	protein_coding	4920.93	10749.6	4907.46	4496.47	3782.62	4188.76	4640.79	3434.46	5583.02	5853.76	3378.71	6745.46	4061.44	11201.7	1818.16	13643.4	4521.56	3052.64	12369.5	12088.9	3354.9	6320.86	10115.7	9437.75	3720.41	16797	5311.71	5037.22	8114.29	6019.68	12939.1	8031.01	5844.55	1898.68	8362.34	3400.72	9321.15	12855.8	6231.33	5046.66	6564.47	3687.08	3869.14	9766.2	2320.86	6340.11	3119.72
ENSSSCG00000016174	FN1	protein_coding	27.9507	99.9415	46.0333	75.311	60.1707	57.971	43.9957	52.177	32.6157	52.0453	33.886	83.587	42.361	57.5953	48.052	46.742	37.9847	30.058	39.227	101.596	123.055	88.021	126.586	38.0453	59.5833	89.691	34.9753	28.1437	80.6765	41.257	45.8207	74.7877	39.1053	28.2707	66.018	39.3937	60.668	55.6635	60.532	36.5717	47.411	48.7867	35.2653	56.0055	27.6863	30.9483	42.2587
ENSSSCG00000016185	ARPC2	protein_coding	16.4	25.271	18.1163	22.57	20.07	18.7243	21.5317	20.9143	17.0133	25.9793	17.3965	23.915	18.3837	29.2477	19.7873	28.536	14.244	18.1237	19.602	31.7945	27.7925	33.036	40.148	29.9483	20.0937	33.853	23.844	17.021	21.997	18.7243	26.2913	29.084	21.6257	21.8863	28.681	18.2847	31.9587	24.3665	26.8497	23.0737	16.6107	17.5607	19.2097	24.682	15.5363	17.159	17.4313
ENSSSCG00000016230	EPHA4	protein_coding	0.887667	1.9065	1.02267	1.24867	1.34733	1.11433	1.58833	1.71967	1.276	1.55733	1.579	2.732	1.42867	2.358	1.365	1.581	0.795	1.135	0.978	1.663	3.5595	3.3985	2.21267	1.71133	1.28033	1.809	0.844333	0.881333	1.345	0.918333	1.27833	2.64567	0.998667	1.43667	2.25567	1.46233	1.39033	1.721	1.42333	1.60067	0.920333	1.49233	1.2	1.46	1.14067	0.791	1.422
ENSSSCG00000016233	SERPINE2	protein_coding	1.29333	2.86	1.54133	1.92033	1.30367	0.994667	1.74933	1.37033	1.371	1.66733	1.8575	2.299	1.99767	2.045	2.15033	1.557	1.18167	1.103	0.808	1.67	3.7495	2.549	1.76733	1.78467	1.28667	2.296	1.64	0.900333	1.3415	1.47067	1.157	2.66233	1.10267	1.50567	1.98867	1.91233	1.31767	1.0175	1.357	1.163	0.778333	1.60533	0.901	1.1045	1.14133	1.022	1.60467
ENSSSCG00000016254	CCL20	protein_coding	0.0103333	0.0295	0	0.0473333	0.0126667	0	0.032	0.00866667	0.007	0.0103333	0.03	0	0.00866667	0.0416667	0.0163333	0.0203333	0.0173333	0.035	0.0115	0	0.0145	0	0.012	0.007	0.0553333	0	0.016	0	0	0.0123333	0.0373333	0	0.00966667	0.019	0.0166667	0	0	0.016	0.0343333	0	0	0.0163333	0	0	0.0256667	0	0.00866667
ENSSSCG00000016272	PSMD1	protein_coding	9.15833	16.538	8.484	9.67233	8.945	8.123	9.56067	9.51933	9.24	9.66633	8.8065	12.4715	10.5703	20.474	8.899	18.72	8.22433	7.94233	10.356	17.091	17.665	18.358	20.348	19.3083	7.915	19.0435	12.5343	11.3777	11.0915	9.395	17.0577	19.045	10.3907	9.62	23.0003	9.91133	17.704	14.1875	15.6923	12.7587	9.224	8.07667	8.97167	14.03	8.09	9.13667	10.3563
ENSSSCG00000016275	NCL	protein_coding	20.24	35.1775	17.9903	33.768	29.343	26.862	28.0483	28.8107	24.1753	31.5457	25.5	25.5285	22.088	54.7283	20.5117	47.52	19.0727	24.3393	25.1205	48.494	35.6885	46.0085	65.259	47.7423	26.4983	45.1905	37.1673	21.4637	32.1	23.5813	47.359	43.975	29.46	25.5643	48.827	23.517	54.7677	32.741	33.7553	34.2773	27.016	20.2267	24.1197	32.149	17.3373	17.6167	23.1403
ENSSSCG00000016364	GPC1	protein_coding	12.1563	16.6075	13.0747	14.3677	14.385	15.5417	16.0863	16.0627	15.9463	18.8427	35.615	17.764	14.2927	13.96	16.776	14.434	10.1787	13.2257	16.027	21.563	20.9005	20.738	19.675	13.9933	12.3917	19.7625	14.221	15.6577	16.1875	17.2123	13.5097	16.349	18.519	14.3797	16.808	14.3603	17.4567	15.895	19.4017	13.5147	15.636	13.6827	14.6607	16.2165	11.791	13.9163	13.5127
ENSSSCG00000016488	SSBP1	protein_coding	6.15867	14.773	7.67033	8.298	7.16333	7.45433	8.633	7.41833	7.37767	8.02233	4.248	10.628	6.17367	13.1417	7.311	13.4793	4.854	7.28367	8.215	14.5225	14.863	19.424	18.8937	17.2847	7.81267	15.526	13.4117	6.039	9.951	8.40233	13.1443	15.39	8.28967	9.385	14.6743	7.707	14.632	13.2785	8.34167	8.752	7.835	6.45433	8.03333	13.353	5.68867	7.03	7.17567
ENSSSCG00000016535	CALD1	protein_coding	17.4813	39.5085	19.9913	30.5547	29.2983	25.3153	25.2347	26.7087	22.1653	27.2633	32.482	37.6445	24.748	46.3787	23.7543	42.5527	18.355	22.3627	27.984	57.067	50.9525	58.4635	65.569	42.012	27.9547	46.4845	30.4967	16.129	43.656	19.306	42.63	54.29	23.2593	24.825	46.6677	20.6147	46.6243	37.607	27.1093	28.4207	22.6657	25.5003	20.104	40.4465	15.766	16.23	18.435
ENSSSCG00000016578	FLNC	protein_coding	208.008	159.219	235.557	116.171	125.111	112.428	145.431	154.692	119.611	171.002	366.814	130.498	265.9	395.204	198.353	296.459	161.695	152.298	148.526	230.005	76.585	188.37	133.497	153.343	160.656	245.577	139.571	217.991	145.055	152.452	192.17	128.18	134.295	229.32	314.994	141.301	186.528	162.992	201.973	183.559	123.354	89.9377	128.24	199.61	193.785	193.111	282.936
ENSSSCG00000016581	CALU	protein_coding	17.3337	35.991	21.771	28.9097	26.2877	23.762	23.7627	22.5213	18.5847	25.9577	21.254	35.824	23.4127	39.9663	23.5187	34.5113	18.5093	20.0413	23.2685	44.5825	52.5585	49.945	51.4897	34.1843	25.0767	41.044	26.8603	19.1683	32.043	21.5377	31.9837	39.4087	22.7327	22.937	39.2227	19.3837	40.4143	28.807	23.9207	21.834	21.7493	21.0157	19.1667	33.3365	17.324	16.6467	20.1913
ENSSSCG00000016616	FAM3C	protein_coding	5.275	13.0615	6.51333	8.50833	7.227	6.06733	6.55833	6.533	4.73333	7.33967	5.383	11.2435	7.41033	12.897	6.64533	10.756	5.75	5.65467	6.6185	14.134	17.845	17.76	15.8037	12.63	7.522	14.009	8.68033	5.43733	9.589	6.253	8.948	12.624	5.91867	6.72967	11.772	6.03567	11.438	7.999	7.10867	6.31767	6.08533	6.30933	5.30767	9.7875	5.00667	4.71833	5.80867
ENSSSCG00000016679	GGCT	protein_coding	1.072	1.5395	0.778333	1.13033	1.12533	1.051	1.119	0.877667	0.679333	1.11067	1.2615	1.1435	0.958667	1.279	1.46	1.07567	0.844	0.914	1.205	1.512	3.507	3.258	1.562	1.37767	0.934333	1.536	1.16567	1.16433	0.7195	1.06967	1.12733	1.89733	1.149	1.10767	1.46133	1.09633	1.603	1.029	0.777667	1.10733	1.375	0.981667	1.04167	0.9455	1.08133	0.769	0.755
ENSSSCG00000016684	SCRN1	protein_coding	0.098	0.1635	0.0536667	0.0843333	0.133667	0.077	0.106333	0.136333	0.0743333	0.0753333	0.206	0.1685	0.116333	0.201333	0.078	0.128	0.0486667	0.110333	0.1125	0.2315	0.2005	0.21	0.219667	0.123333	0.0843333	0.1675	0.0986667	0.100333	0.1115	0.0973333	0.114333	0.164667	0.07	0.0716667	0.199333	0.0716667	0.216	0.158	0.0873333	0.0773333	0.100667	0.0796667	0.0733333	0.1705	0.084	0.0643333	0.101333
ENSSSCG00000016754	AEBP1	protein_coding	2.68167	6.923	2.753	6.21167	5.08367	5.723	4.91533	6.867	2.616	3.88267	12.591	9.8325	10.4	7.24833	7.99967	4.69267	5.22867	2.465	2.312	7.169	5.4855	5.438	10.738	2.03033	5.11233	6.0735	3.809	2.015	4.764	3.22067	3.281	5.096	2.32833	2.919	3.68333	6.935	7.57367	2.733	4.41133	2.342	3.51967	5.31567	2.00933	4.1385	2.733	1.47733	4.668
ENSSSCG00000016871	CCL28	protein_coding	0.0786667	0.1325	0.0483333	0.0813333	0.084	0.064	0.104333	0.0956667	0.110667	0.117	0.22	0.089	0.112333	0.167333	0.0913333	0.121667	0.056	0.099	0.0645	0.1105	0.105	0.1715	0.119333	0.138	0.0603333	0.1	0.0896667	0.0896667	0.2555	0.0826667	0.147	0.113333	0.107667	0.0893333	0.14	0.064	0.174667	0.088	0.106667	0.069	0.131333	0.061	0.0703333	0.141	0.0936667	0.092	0.126667
ENSSSCG00000016923	ACTBL2	protein_coding	0.480667	0.606	0.497	0.781667	0.719333	0.820667	0.792667	0.962333	0.298667	0.524333	0.9775	0.1945	0.476333	0.69	0.640333	0.684333	0.436667	0.572333	0.4765	0.8195	0.194	0.4405	1.40733	1.12867	0.652667	0.645	0.692667	0.502333	0.418	0.477333	1.10867	1.11833	1.09367	0.731333	1.017	0.572667	1.51067	0.5085	0.823667	0.743	0.710667	0.562333	0.573	0.494	0.461	0.616	0.57
ENSSSCG00000016983	STC2	protein_coding	0.806667	0.624	1.25267	0.980667	0.687333	0.533	1.02567	0.756	0.493333	1.451	3.2325	0.7195	2.345	2.07233	2.802	1.65667	0.711667	0.840333	0.3065	1.0515	2.7825	2.733	1.42433	0.717	1.35567	0.963	2.44233	0.680333	1.559	0.724333	1.05733	0.740333	2.009	2.641	2.14933	0.862667	1.604	0.4815	0.859333	0.664333	0.534333	0.432	0.611333	0.74	1.924	0.474667	2.13933
ENSSSCG00000017044	IL12B	protein_coding	0	0.022	0.0116667	0	0.00533333	0	0.00333333	0.012	0	0.00666667	0.0805	0.011	0.00633333	0.015	0.03	0.005	0.00366667	0.00866667	0.0045	0.0045	0	0.015	0.023	0.0213333	0.00866667	0.0085	0.00733333	0.0163333	0	0.0263333	0	0.00933333	0.0166667	0.0193333	0.012	0.013	0.0213333	0.02	0.00633333	0.0146667	0.00366667	0.00266667	0.004	0.023	0.00533333	0	0.0323333
ENSSSCG00000017082	SPARC	protein_coding	97.229	245.856	133.765	245.335	196.431	179.113	157.362	157.168	98.2217	150.302	192.881	244.595	218.531	159.164	154.527	151.408	103.169	129.886	139.697	304.656	220.239	311.81	264.711	133.646	192.952	233.975	115.057	82.0397	189.666	110.455	130.397	193.22	124.956	142.286	176.417	157.385	185.82	141.449	151.042	120.378	126.834	139.41	113.319	190.346	102.064	86.651	124.756
ENSSSCG00000017089	ANXA6	protein_coding	47.0707	70.2505	54.6137	61.271	55.344	51.272	53.242	51.826	46.4423	56.9833	58.6525	73.842	53.002	76.0357	48.9487	72.114	44.6887	51.6877	64.874	91.693	101.436	124.249	101.872	66.6427	51.74	89.1835	58.3323	54.7	64.5875	57.9563	78.9987	71.4827	57.475	56.7477	82.4803	52.0857	92.8277	72.505	61.7663	54.169	53.525	46.3717	55.701	73.1205	45.3	49.358	50.359
ENSSSCG00000017164	TIMP2	protein_coding	12.1297	22.3975	13.1873	21.4253	18.3233	16.9737	15.404	18.1663	13.4787	17.7397	17.4675	21.861	16.3447	16.895	15.2847	16.4677	14.7043	11.332	15.4665	25.144	23.887	15.9075	28.3527	17.4673	16.2813	27.422	13.697	11.9587	19.8875	14.3587	13.436	20.6793	14.9157	11.1777	18.207	16.6967	22.8463	15.6385	23.0787	14.964	15.113	15.6093	13.5833	16.178	10.9163	12.3163	16.2317
ENSSSCG00000017300	MRC2	protein_coding	4.29933	8.8445	5.504	8.152	6.96267	6.679	5.77267	6.66833	4.92633	6.47433	10.5315	8.084	7.57633	6.128	6.69067	5.18433	5.939	4.10167	4.8595	8.234	6.856	8.248	9.44167	4.19367	5.55133	8.148	4.259	4.51567	6.458	5.693	4.72933	5.50067	4.67933	3.94367	5.71433	5.93267	6.74233	5.3735	6.97133	4.19667	6.238	5.967	4.39467	5.3985	3.42333	4.20933	5.583
ENSSSCG00000017307	MYL4	protein_coding	0.0556667	0.5345	0.114333	0.054	0.210333	0.137	0.472333	0.544333	0.535333	0.167667	0.4055	1.7645	0.187667	0.258	0.163333	0.255333	0.0863333	0.145667	0.133	0.7545	0.0485	1.782	0.470333	0.236667	0.0813333	0.277	0.123667	0.0663333	0.255	0.179667	0.173	0.461667	0.0466667	0.039	0.197333	0.317	0.176333	0.0725	0.322	0.0836667	0.0353333	0.232667	0.0713333	0.084	0.142	0.0296667	0.0826667
ENSSSCG00000017355	GRN	protein_coding	6.27933	11.039	6.77533	9.67633	8.21267	8.06233	6.983	8.10133	6.78067	8.809	11.2995	9.7115	7.70933	7.41833	9.71533	7.295	5.71533	7.64033	6.555	11.7225	16.579	15.372	14.409	10.0987	8.466	10.614	8.126	6.68267	8.1395	6.50667	6.35233	10.2273	7.76467	8.563	10.0403	8.10867	10.6787	7.1515	9.90133	8.747	6.36033	7.063	8.23267	7.427	6.78133	5.78933	9.00333
ENSSSCG00000017421	ACLY	protein_coding	5.094	10.293	5.718	19.827	21.2807	29.434	6.932	6.74167	5.134	6.95467	7.997	10.3895	8.85033	10.8753	9.52633	18.3757	8.70233	8.90533	39.8745	68.2155	9.16	13.2775	36.76	10.457	26.8647	30.842	13.6297	5.58033	26.245	5.69833	13.0023	13.9643	14.2323	7.27067	25.647	7.278	31.865	24.8865	11.277	8.569	18.8793	10.326	7.20233	38.9235	5.02633	5.45867	5.774
ENSSSCG00000017448	KRT14	protein_coding	0.845	1.656	1.26733	1.36	2.10867	1.46833	2.216	2.738	1.98467	1.872	4.3405	4.349	2.46867	7.85433	1.63733	1.25367	1.926	1.05367	1.538	1.812	25.281	2.313	2.96833	0.755333	1.26767	2.0915	0.882667	1.201	1.501	1.31167	1.01267	2.27333	1.44	0.893	1.40933	2.03	2.35367	1.11	1.304	0.978	1.30933	1.523	1.12933	1.072	0.917333	0.934667	0.925667
ENSSSCG00000017472	IGFBP4	protein_coding	4.398	7.6235	4.69833	6.81767	6.768	6.283	5.482	6.09867	5.10767	5.793	11.0145	8.849	6.87967	8.61133	7.88333	7.47467	3.39233	6.24467	7.243	11.07	22.309	17.12	9.569	7.32133	7.42767	8.144	4.95467	4.13567	10.6165	4.46633	6.60133	10.3747	5.59333	5.857	7.276	5.866	8.53267	6.8585	5.905	5.14567	5.52133	7.17867	5.094	8.9805	4.26033	4.05433	5.11467
ENSSSCG00000017488	CSF3	protein_coding	0.752667	0.956	1.461	1.03067	1.085	0.996	0.761	0.978667	0.387	0.595	2.2495	1.694	0.888667	1.07433	2.259	0.709667	0.250667	1.80733	0.247	1.2165	0.229	1.3085	2.267	1.269	1.51067	0.8325	2.85667	0.475	0.942	0.737	0.459	0.713333	0.769667	1.85533	1.33933	0.964333	2.09867	0.6395	0.941	1.923	0.432	0.619333	0.812	1.9705	1.084	0.347	1.01667
ENSSSCG00000017489	PSMD3	protein_coding	31.4067	41.401	33.8683	35.6303	37.1223	34.298	40.053	38.977	39.0113	40.756	53.2815	43.2445	39.1093	53.0863	39.0533	47.7913	28.317	37.753	41.8365	55.775	37.433	61.771	62.819	45.8987	32.707	52.7	39.9333	38.765	39.168	39.692	49.019	50.7927	38.11	39.21	54.763	35.0623	55.9087	50.6455	44.5107	43.023	35.5833	35.3277	38.4237	44.77	32.702	34.32	35.7537
ENSSSCG00000017513	NPEPPS	protein_coding	6.92033	13.6725	6.716	9.12567	8.801	7.23367	7.82333	7.796	7.13367	7.536	6.6525	13.297	8.03833	14.2403	6.49133	14.3013	6.98833	6.76733	11.7305	13.196	13.398	13.1535	17.556	16.7417	7.035	16.0955	10.488	9.76533	9.73	8.871	13.0193	13.3137	8.58633	6.70767	17.335	9.17333	15.6627	10.631	14.855	9.966	8.494	7.62933	7.76767	11.721	5.68433	8.40367	7.37867
ENSSSCG00000017514	KPNB1	protein_coding	11.0033	20.5295	10.7603	14.7267	13.2257	11.9347	13.3077	12.5963	12.2577	13.725	12.548	21.6525	12.2853	23.1023	11.6293	21.3183	10.3213	11.248	17.8925	24.0405	21.023	25.102	29.0113	22.594	11.914	26.01	17.5077	13.404	17.154	12.1143	19.9763	22.2697	14.3587	12.5353	25.6133	12.688	26.225	19.863	20.3323	17.0537	12.409	11.4393	12.1613	20.346	10.1273	11.5713	11.9443
ENSSSCG00000017521	SCRN2	protein_coding	2.716	5.55	3.278	3.12467	2.74	3.11567	2.738	3.226	2.92567	3.01067	3.785	5.1595	2.821	4.20767	3.66467	4.00233	2.14967	3.491	4.8855	5.92	5.1655	6.826	4.80967	4.26367	2.68967	5.506	2.36667	3.08767	4.2035	2.88033	3.58467	5.328	3.172	3.12033	4.493	2.51	5.55733	5.7695	3.512	3.556	2.55567	3.254	3.542	5.005	2.94067	3.07867	3.18667
ENSSSCG00000017591	NME2	protein_coding	114.906	182.71	134.541	123.733	127.155	130.044	135.261	133.614	117.068	149.766	139.63	170.212	133.1	180.261	136.626	183.416	98.2513	125.696	151.639	201.549	214.941	214.494	221.454	172.181	130.98	212.774	142.156	118.387	146.679	120.419	169.193	201.132	127.528	144.287	172.574	129.987	197.025	179.784	132.789	134.404	118.712	125.467	137.356	166.334	121.025	116.408	129.595
ENSSSCG00000017700	CCL3	protein_coding	0.389667	0.413	0.189333	0.239667	0.196	0	0.260333	0.352	0	0.365	0.6405	0.891	0.327333	0.941667	0.336667	0.407667	0.140667	0.127	0.283	0.142	0.1595	0.205	0.294	0.073	3.48433	0.3535	0.246333	0.241667	0.3105	0.157667	0.138333	0.152667	0.526	0.215	0.378667	0.177333	0.329333	0.518	0.345	0.379	0.094	0.625333	0.227333	0.578	0.101667	0.202667	0.486
ENSSSCG00000017712	AP2B1	protein_coding	15.3077	23.388	14.7487	16.8057	15.1497	14.348	12.071	12.7413	12.097	14.9503	10.0485	17.6775	13.3547	26.371	9.90533	30.393	13.1117	12.046	28.99	33.2765	19.837	25.089	29.8963	29.8757	13.7913	40.4775	17.7907	17.6063	22.6025	16.828	29.9933	25.7577	17.573	11.836	28.8737	14.078	24.0457	26.6735	18.6613	15.17	18.802	12.892	14.7457	26.137	11.5547	16.72	13.818
ENSSSCG00000017723	CCL2	protein_coding	6.87267	6.7235	4.75933	3.11933	6.517	3.905	5.16033	6.638	3.59333	7.25867	13	7.336	9.06367	30.6853	4.56867	15.207	5.86433	4.129	5.883	10.541	11.369	7.857	10.2087	6.41633	16.0237	11.842	4.774	4.72933	5.479	3.34	9.11967	7.93267	4.40333	6.82867	10.8867	3.45033	8.526	7.8775	5.229	3.95567	3.11067	5.29167	3.443	10.656	5.19933	4.03467	5.88267
ENSSSCG00000017759	ALDOC	protein_coding	0.531333	0.7	0.604333	1.87467	2.303	1.406	0.575667	0.626	0.603333	0.583	0.8395	0.8075	0.682	0.927667	0.848333	0.994	0.663333	0.853	2.1185	2.916	0.658	0.9495	1.42667	0.843	2.15167	1.6235	0.606	0.462	3.2335	0.590333	1.26567	1.094	0.896667	0.704	1.31	0.592667	1.12767	0.685	1.16167	0.750333	1.06133	0.617	0.664333	1.529	0.494667	0.433667	0.623667
ENSSSCG00000017811	CYCS	protein_coding	0	0	0.145333	0	0.133333	0	0	0	0	0	0.7205	0	0	0	0	0	0	0.00766667	0	0	0	0	0	0	0.019	0.1035	0.104667	0	0	0	0.190333	0.111	0.0166667	0	0.0173333	0	0	0	0	0	0	0	0.0203333	0	0	0	0.108667
ENSSSCG00000017818	SERPINF1	protein_coding	43.9283	78.6415	57.2697	72.8273	57.853	61.4753	56.999	58.3953	54.788	60.9803	68.031	86.349	52.3127	76.327	48.3827	80.6637	45.152	49.787	62.065	95.488	81.719	113.244	103.756	62.5563	53.6537	106.038	44.0097	46.2387	64.6835	54.671	75.6097	73.8123	59.6357	49.6537	78.2403	49.8667	76.9367	80.5435	68.835	60.0767	55.2803	49.2827	51.1587	73.749	40.9507	51.981	52.314
ENSSSCG00000017904	ENO3	protein_coding	2043.68	2196.07	1958.84	2117.75	1483.99	1559.17	1367.69	1345.54	1331.62	1823.68	1166.49	1431.15	1185.72	2520.34	712.167	3810.42	1669.08	1276.62	3886.65	4295.07	905.735	920.335	3362.56	2589.15	1529.13	5122.66	1527.7	1996.68	2294.14	2250.33	3941.32	1997.52	2701.07	950.519	2652.21	1451.33	3440.65	3234.82	2404.72	1825.35	2561.96	1156.32	1652.64	2727.28	994.924	2292.79	1283.95
ENSSSCG00000017907	PFN1	protein_coding	19.7687	26.714	21.503	25.1273	24.83	23.621	23.6057	24.291	19.4337	27.0363	20.3315	22.604	22.5327	27.5943	22.288	25.7407	15.784	22.3647	20.0635	34.5455	41.2965	38.624	36.7773	30.403	24.9367	34.754	21.9723	18.9173	21.7185	19.9767	23.6407	32.064	22.955	24.4923	28.3123	22.9143	28.488	25.7565	26.2697	25.2257	20.9	22.1893	23.2573	25.0535	18.725	18.2583	21.8353
ENSSSCG00000017913	PSMB6	protein_coding	106.389	142.766	103.547	110.214	113.876	114.571	119.632	113.656	110.732	121.642	102.896	131.215	97.5383	159.056	92.7107	168.64	88.0363	106.354	153.612	181.352	149.773	193.737	204.086	149.282	106.24	184.371	126.809	120.387	114.029	123.33	172.569	145.655	118.177	106.408	163.566	107.063	178.122	167.142	124.665	125.752	122.355	106.344	113.668	146.267	87.012	114.176	101.142
ENSSSCG00000017920	CXCL16	protein_coding	0.908333	1.868	0.948	1.23533	0.995	0.832667	0.902333	1.00433	1.09533	1.301	1.08	1.4105	1.12633	1.41333	1.11967	1.19133	0.796333	0.808	0.92	1.983	2.01	2.149	1.93867	1.22033	0.789333	1.743	1.03867	0.907	1.224	0.829333	1.05367	1.82367	0.860667	0.851667	1.49433	0.850667	1.46767	1.6535	1.2	0.807333	0.801	1.19667	0.717667	1.454	0.735667	0.854333	0.844
ENSSSCG00000018005	MYH8	protein_coding	0.498667	6.911	0.467333	0.564	0.497667	0.530333	0.921	0.697333	0.691	1.13367	1.5085	1.24	0.848	1.687	0.493667	3.52667	0.510667	0.442333	2.346	6.274	17.739	3.5435	1.66167	1.12067	0.621	2.148	0.792333	0.388	4.162	0.770333	2.97667	1.331	0.733667	0.296333	1.29167	0.383	1.75167	2.388	1.276	0.546333	0.959667	0.678667	0.399333	1.265	0.182667	0.376	0.268
ENSSSCG00000018007	MYH3	protein_coding	0.511	6.6895	0.431667	0.670333	0.577333	0.746333	1.324	1.299	0.644	1.231	0.8095	1.855	1.10133	0.741	0.453667	0.724	0.47	0.628	0.7655	1.8625	1.931	1.829	1.428	0.568	0.563	0.9245	2.48533	0.505333	1.994	0.871	0.563	0.889667	0.691333	0.316333	0.837333	0.847333	0.926333	0.7335	1.933	0.461667	0.850667	0.810667	0.629667	0.55	0.424	0.520667	0.374
ENSSSCG00000018033	UBB	protein_coding	918.496	1327.49	884.377	999.917	1032.94	1032.07	1068.24	961.727	1008.55	1135.97	1208.15	1267.95	971.743	2332.92	958.636	1739.16	805.023	1043.6	1167.04	1573.67	1219.89	1659.64	2017.89	1286	1040.08	1565.12	1264.19	1073.81	1098.95	1092.68	1717.47	1172.17	1121.7	1089.61	1667.32	1061.6	1970.89	1514.19	1066.46	1176.84	1006.17	852.599	1149.83	1492.34	853.067	921.52	954.868
ENSSSCG00000020657	BCAM	protein_coding	10.4253	13.9585	9.984	14.8347	15.378	13.449	7.5	9.27267	8.08233	8.01467	19.3325	9.45	9.53567	13.4757	9.669	14.2257	8.78567	10.8937	17.8645	24.053	11.86	16.5385	22.03	14.3413	13.7687	23.6105	10.3013	8.28267	21.732	9.457	12.944	14.0317	11.6527	8.82133	17.2353	10.7513	20.1857	14.2245	15.537	12.061	13.7847	10.5737	10.783	19.739	8.02533	8.65833	9.67967
ENSSSCG00000020785	DES	protein_coding	1132.94	1672.88	1640.02	1550.92	1462.14	1482.94	1344.65	1468.7	1153.55	1702.36	2731.23	1863.29	1440.73	1871.53	1566.44	1616.8	1093.57	1670.92	1183.31	2418.95	1036.48	3188.79	2578.32	1541	1728.4	1891.89	1897.34	1375.56	1939.59	1441.97	1465.81	1566.19	1679.16	1948.96	1940.77	1580.62	2894.75	1915.45	1977.02	1940.23	1338.74	915.693	1780.4	2094.85	1418.41	1507.54	1715.16
ENSSSCG00000020963	EPDR1	protein_coding	25.2193	40.398	31.4697	29.595	24.0403	21.9853	29.905	27.7363	22.1073	31.499	30.861	40.6775	24.2893	45.1973	29.1807	38.7583	16.804	27.7747	23.4425	47.66	33.0275	52.251	67.7987	44.4847	27.543	56.7425	41.8137	20.36	30.7355	24.5187	34.4657	44.6357	28.3327	31.6803	41.1143	25.4417	56.4353	42.9415	29.7677	33.6617	21.8653	25.7933	26.196	43.391	24.7607	23.818	24.6407
ENSSSCG00000020970	IL6	protein_coding	0.454667	0.5225	0.428333	0.196	0.641667	0.327667	0.618667	1.42933	0.567333	0.387333	1.557	3.897	1.49733	2.03567	0.725667	1.13467	0.706333	0.472	0.6035	0.5905	0.5255	1.067	0.428333	0.203333	8.31333	0.597	0.244333	0.457	1.1925	0.368	0.757667	0.841	0.828	0.627	0.587667	0.310667	1.64467	0.901	0.706667	0.525333	0.399333	0.542333	0.203	0.8955	0.511667	0.916333	0.866333
ENSSSCG00000020984	LXN	protein_coding	3.68967	11.107	3.90167	4.499	4.452	4.71233	4.99633	5.55033	4.21533	6.45933	4.2175	11.176	5.63167	7.09	4.69733	8.47733	3.12733	4.66233	3.6795	12.11	14.4375	19.782	7.979	12.024	4.50333	9.6935	3.255	2.77033	5.901	3.06833	6.45267	19.3163	3.204	5.804	7.762	5.66533	6.28033	8.7735	4.74667	5.567	3.42033	6.864	3.91467	8.309	4.638	4.093	3.56867
ENSSSCG00000021084	S100A6	protein_coding	43.705	77.967	90.7317	137.738	80.4087	72.9857	62.266	83.9873	50.7317	76.6667	39.0405	61.146	61.5587	95.691	66.4467	63.822	60.5693	35.9303	34.6845	118.683	188.147	91.856	156.092	32.0413	83.0113	129.659	46.7937	32.8443	86.398	49.4133	58.9433	115.465	35.3627	42.8553	71.5633	39.7747	70.568	53.92	50.436	29.0783	44.2193	72.1097	36.157	44.493	35.4543	30.217	39.5977
ENSSSCG00000021217	FKBP3	protein_coding	125.195	234.443	147.581	149.776	157.002	156.272	154.799	144.407	133.097	179.647	131.047	206.123	144.562	288.244	169.43	253.39	111.503	177.341	182.001	259.407	189.592	393.349	341.854	274.42	155.38	251.575	270.572	144.612	174.284	144.449	224.649	283.503	166.339	216.345	278.872	153.371	292.221	211.994	161.676	173.18	141.509	121.645	149.445	227.397	144.868	131.384	136.632
ENSSSCG00000021220	CKB	protein_coding	1.18333	1.9145	1.99833	2.69	3.56967	3.244	1.56367	1.77867	1.412	2.11733	2.9875	2.1985	2.49033	2.36133	3.314	3.028	1.406	2.09633	4.696	6.4495	2.871	3.009	5.16667	2.47067	3.83567	4.481	2.32733	1.67067	4.256	1.23567	2.44233	3.50967	2.662	2.018	3.43467	1.607	4.55633	2.721	1.98633	2.22067	2.835	2.55233	1.33733	4.471	1.63567	1.12067	1.459
ENSSSCG00000021255	ADA	protein_coding	1.32667	3.2895	1.76333	1.58233	1.56467	1.651	1.793	1.927	1.53067	1.868	2.373	2.1805	1.55433	2.99033	2.10867	2.12067	1.16633	1.95833	1.5235	2.826	9.9335	5.0795	2.40667	2.917	1.47	2.3205	1.41033	1.38	2.459	1.37	1.84833	3.65133	1.68867	2.03067	2.63433	1.88267	2.245	2.634	2.05	2.372	1.20933	1.75133	1.84733	2.511	2.05367	1.538	1.55867
ENSSSCG00000021355	SOD1	protein_coding	19.436	39.072	22.159	23.7187	26.2113	25.596	24.234	21.2723	20.1543	26.8517	16.06	36.678	22.1513	45.0727	24.904	38.759	17.7623	24.921	29.131	46.431	45.5205	63.0665	51.2577	38.534	25.3237	42.475	35.3713	21.837	30.3655	22.738	36.468	43.9613	24.316	27.9207	40.916	23.5277	48.161	38.4395	23.7787	26.7133	22.1817	20.0827	24.0397	38.517	21.6537	20.3273	22.1353
ENSSSCG00000021408	TKT	protein_coding	7.09767	11.161	7.18833	15.7353	15.7267	16.61	7.89533	8.319	8.65333	9.23	11.098	12.229	9.01067	14.6837	9.656	15.202	8.88933	8.75333	22.507	31.4715	12.255	16.7515	25.3933	11.0437	18.182	23.0205	10.7443	7.683	23.424	8.082	16.0393	14.6683	11.0583	7.13233	17.2647	7.40667	21.177	16.1625	12.1563	8.86033	15.6943	10.341	8.25533	21.48	6.213	7.29	7.28533
ENSSSCG00000021620	STIP1	protein_coding	30.7407	54.352	32.2773	33.402	32.9463	34.2383	34.603	33.3917	34.085	38.172	40.052	45.141	32.765	78.375	34.7837	64.1793	29.309	34.4673	44.921	69.261	60.15	68.428	72.0843	56.2387	33.8027	69.6655	52.367	35.803	45.7115	36.5103	56.1503	57.5987	42.225	40.4847	69.6763	36.0617	74.5247	57.6525	40.0247	42.951	34.0273	26.962	38.3903	62.9045	30.8077	30.4553	34.9897
ENSSSCG00000021623	BASP1	protein_coding	0	0	0	0.135333	0.126333	0.130667	0.361	0	0.130333	0	0	0	0.593333	0	0.181667	0	0	0	0	0	0	0	0	0	0.120667	0	0	0.137667	0	0	0	0	0	0.121667	0	0.133333	0	0	0	0.227333	0	0.117667	0.124333	0	0.057	0.297667	0
ENSSSCG00000022343	ENO1	protein_coding	20.4967	27.3955	21.7447	32.6187	26.176	25.8063	21.0677	23.9383	19.1407	24.1003	34.8	20.7525	24.626	31.4157	30.11	28.2853	19.5033	21.7827	24.0305	43.1775	36.475	40.1285	49.678	30.9077	24.699	36.7995	26.9643	19.325	27.3075	20.2403	27.9137	37.71	22.877	22.4223	35.5853	21.065	38.9913	26.6145	26.896	22.981	25.254	23.773	19.7687	32.4085	20.0287	18.2807	22.3573
ENSSSCG00000022370	TNFSF9	protein_coding	0.597667	0.9775	0.646667	1.04067	0.882	0.782333	0.606667	0.719667	0.606333	0.898333	0.5445	0.997	0.765667	1.116	0.545667	0.889333	0.699333	0.629667	0.812	1.43	0.971	1.5775	1.571	0.927333	1.27167	1.5335	0.773667	0.664	0.8135	0.660333	1.01	1.03533	0.786333	0.681	1.02967	0.592333	1.42367	1.153	0.817667	0.658	0.721	0.544	0.65	0.9785	0.678667	0.649	0.453667
ENSSSCG00000022506	COL6A1	protein_coding	19.3253	35.319	22.445	37.4303	29.2323	27.9057	23.724	29.18	18.2377	24.566	42.133	26.1385	26.6263	23.656	25.101	19.4023	18.821	17.4143	18.6375	36.9325	38.098	26.7145	40.3213	16.963	23.6967	33.581	17.2967	15.7423	25.6575	20.4953	19.063	26.369	18.0403	15.2107	24.8207	24.3713	24.1467	21.502	26.7493	16.3047	24.6587	22.23	16.082	20.672	14.5667	16.5427	19.7763
ENSSSCG00000022559	USP14	protein_coding	11.5723	22.173	11.5763	14.3057	13.3807	11.7103	14.745	13.1883	12.85	15.0447	12.0575	21.6645	13.1377	25.895	11.526	24.5557	11.387	11.4797	16.303	23.5615	21.377	24.1015	30.9013	29.8317	12.3893	26.379	21.1343	13.9703	15.877	14.6933	23.401	26.1943	15.0937	12.61	32.5067	13.952	26.1033	18.359	19.563	16.716	13.3303	11.3673	11.717	19.6945	10.2387	11.8687	11.8613
ENSSSCG00000022618	CMTM8	protein_coding	1.21067	2.2145	1.42567	1.61	1.51433	1.489	1.531	1.48233	1.05367	1.70967	2.4525	1.97	1.548	2.102	1.56033	1.73467	1.06267	1.40533	1.3165	1.9595	2.3085	3.0785	2.568	2.648	1.531	2.2855	1.595	1.063	1.611	1.12833	1.634	2.85667	1.32633	1.56133	1.794	1.457	2.19033	1.829	1.50867	1.72967	1.189	1.64233	1.39033	1.62	1.28167	1.117	1.21833
ENSSSCG00000022659	CLTC	protein_coding	21.9337	40.4245	23.5423	27.9933	26.3967	22.137	25.884	25.211	22.3627	26.5297	23.407	36.0415	26.436	50.6343	24.078	45.7343	20.5543	20.6633	28.1195	46.3295	45.7215	50.652	54.648	49.057	23.1717	45.5305	32.0717	25.3457	31.344	24.7023	41.759	43.821	26.4307	24.576	53.673	24.603	46.3923	35.2285	35.5803	29.8813	24.101	23.3337	21.8937	35.298	20.9473	23.7147	24.4917
ENSSSCG00000022742	PRDX6	protein_coding	41.0943	80.323	50.033	52.0287	58.5987	58.1473	43.5093	43.809	39.3947	48.753	39.612	66.7305	39.4487	83.6333	44.0137	87.3157	32.6573	56.8227	62.76	108.979	89.134	181.482	110.112	103.451	55.063	104.881	68.218	51.419	61.7065	40.7973	77.3177	97.8123	57.2173	66.7717	96.7057	55.8817	94.4673	90.9745	62.699	68.357	49.4773	42.4813	58.6017	96.437	52.144	47.5337	47.2467
ENSSSCG00000022760	HNRNPK	protein_coding	59.327	95.3395	60.849	70.9197	64.625	65.1363	69.6	64.74	59.25	69.877	61.0815	91.6955	63.9247	125.792	61.3953	115.543	52.649	59.9083	72.518	115.35	108.558	134.06	139.695	117.679	66.7393	118.392	86.2523	65.4193	75.51	63.4363	102.467	121.736	63.303	66.0003	121.488	59.2563	115.121	96.3195	75.5413	78.168	67.453	59.974	57.7387	88.962	55.59	58.3123	56.7683
ENSSSCG00000022815	PYGB	protein_coding	0.489333	1.0085	0.438333	0.639333	0.630333	0.573333	0.527	0.668	0.560667	0.720667	1.046	1.069	0.657333	0.654667	1.03067	0.575333	0.435667	0.341333	0.3845	0.817	7.518	1.115	1.10133	0.573333	0.471333	0.627	0.498333	0.372	0.628	0.530667	0.528667	0.95	0.293	0.534667	0.781667	0.473333	0.705	0.507	0.486667	0.538	0.352	0.631667	0.394333	0.4775	0.418333	0.348333	0.502667
ENSSSCG00000022864	EIF6	protein_coding	34.0737	44.8125	35.0273	36.7583	36.7527	35.299	38.1343	36.2563	33.4633	37.7393	36.907	46.4495	37.852	54.2303	39.3037	47.644	28.8887	35.0027	42.98	57.6765	51.5575	58.833	66.361	46.2723	38.0297	54.033	43.805	32.1853	44.117	36.5	50.4863	50.6993	36.2393	38.619	48.0597	33.1787	56.0383	49.794	37.4063	38.1747	35.958	37.2163	34.152	45.665	31.571	30.377	35.8677
ENSSSCG00000022945	UCHL1	protein_coding	16.7333	27.708	10.8377	10.0383	9.368	9.45133	23.7593	16.5713	24.2087	26.709	29.9045	15.086	23.8777	34.0517	24.3113	22.0323	16.4517	9.82767	13.6005	12.744	9.9795	6.6725	19.9187	13.519	13.2403	18.0105	21.2983	13.855	8.9725	24.4467	22.714	23.5487	12.9177	10.9543	24.5677	14.3767	20.2643	16.187	13.9637	15.3937	11.2267	15.73	12.8043	13.1235	11.395	10.7087	11.825
ENSSSCG00000023031	TNNT2	protein_coding	0.892	10.63	1.147	1.23667	0.860667	1.00467	2.31967	1.27433	0.890667	1.474	2.237	2.4775	1.861	1.651	1.61967	2.55933	0.626	1.207	1.9485	6.736	2.5015	3.2725	4.88733	2.59333	1.219	4.5385	4.29667	0.928667	7.82	1.20433	2.292	1.6	1.62733	1.29667	2.97767	0.896667	2.49333	1.8135	3.15167	1.30933	1.55533	0.604333	0.778667	2.7015	0.726333	0.522667	0.772
ENSSSCG00000023032	SCG2	protein_coding	0.012	0.207	0.011	0.0223333	0.012	0.00666667	0.117667	0.0356667	0.0393333	0.166333	0.0535	0.017	0.176333	0.0133333	0.0413333	0.0296667	0.0463333	0.014	0	0.0165	0.108	0.0085	0.024	0.031	0.014	0.0065	0.0743333	0.00666667	0.0465	0.0956667	0	0.0633333	0.0236667	0.0176667	0.0156667	0.0236667	0.006	0.005	0.007	0.00766667	0	0.0273333	0	0.0225	0.0103333	0.0176667	0.023
ENSSSCG00000023080	TPP1	protein_coding	1.228	2.6575	1.24933	2.374	2.16367	1.84467	1.63367	1.92333	1.33433	1.702	2.0855	2.37	1.79667	1.87667	1.515	1.63433	1.122	1.596	1.9805	2.7905	3.7815	2.8075	3.26467	2.71533	1.57867	2.3455	2.119	1.58367	2.1595	1.46833	1.479	2.24067	1.53367	1.55633	3.09067	2.34733	2.56367	1.634	3.25233	1.89267	1.51467	1.594	1.664	1.9945	1.229	1.42333	1.73667
ENSSSCG00000023261	GDF5	protein_coding	0.142667	0.079	0.193667	0.0666667	0.0333333	0.0276667	0.0273333	0.0596667	0.039	0.0893333	0.142	0.071	0.0996667	0.371333	0.0453333	0.358667	0.049	0.0503333	0.084	0.154	0.075	0.0965	0.0956667	0.137	0.149667	0.1425	0.0543333	0.108333	0.0515	0.0393333	0.319	0.0876667	0.0776667	0.0963333	0.136333	0.0503333	0.0773333	0.1105	0.0746667	0.037	0.0466667	0.047	0.0216667	0.0805	0.0313333	0.0396667	0.0856667
ENSSSCG00000023264	IDH1	protein_coding	6.76833	15.025	9.48133	15.9447	15.3217	15.4697	8.424	9.025	7.19067	9.21067	7.441	15.373	9.09667	15.8207	9.59833	15.4693	8.324	10.0933	16.4965	32.939	16.903	27.375	29.634	16.2113	16.986	24.3755	14.5977	6.14167	23.4375	8.322	16.2437	19.1673	11.1227	10.2087	20.2853	7.78033	23.8057	17.7395	11.556	11.0203	12.0513	9.83733	9.04433	22.2885	7.338	5.98433	7.37867
ENSSSCG00000023289	GREM2	protein_coding	0.0336667	0	0	0	0.0466667	0	0	0	0	0	0.1515	0	0	0.0846667	0.143667	0.0463333	0.023	0.0433333	0.0645	0.1295	0	0	0	0	0.0763333	0	0	0	0	0.153667	0	0	0	0	0	0.0456667	0	0	0	0	0	0.0683333	0	0.0625	0.188333	0	0.0373333
ENSSSCG00000023325	ACY1	protein_coding	20.59	28.561	27.0507	24.9973	26.1053	26.2327	26.9633	25.4793	22.7413	25.0297	26.7305	37.173	26.2347	30.5773	29.3733	29.131	15.645	25.474	25.5395	35.715	105.308	70.4535	46.966	34.2153	23.1767	33.907	23.4863	22.323	22.655	22.4163	30.0673	43.726	25.747	29.162	35.4143	23.9417	36.5943	29.457	26.0897	27.249	21.107	26.9697	26.4663	31.8415	24.262	21.4757	24.7317
ENSSSCG00000023498	HSPB6	protein_coding	23.8033	38.988	33.5083	33.007	41.1633	28.9503	37.6033	34.5937	28.9853	33.6313	89.581	45.3565	52.8007	28.5463	66.2323	15.123	17.562	50.349	18.8205	22.463	44.564	69.6465	63.7237	35.244	38.0543	22.987	85.73	21.6367	28.399	23.5537	18.2373	28.515	27.9563	55.8763	45.0393	55.3923	66.5147	16.791	50.0827	43.1703	19.908	30.9633	31.4097	28.282	35.8413	18.683	40.2077
ENSSSCG00000023604	LAP3	protein_coding	20.4863	35.565	24.6247	25.4517	25.9253	22.5537	25.7963	26.0427	22.54	28.7793	31.6525	29.5655	27.4147	39.6117	28.288	33.4457	17.9067	24.936	23.235	41.548	47.2965	70.6485	49.3007	34.617	24.933	37.696	31.973	20.699	26.8425	21.741	31.7167	46.508	25.6403	28.982	38.9413	23.7473	45.7447	34.6645	26.4023	28.1683	20.1553	24.744	22.7807	37.936	24.3937	20.2383	25.2443
ENSSSCG00000023611	TNXB	protein_coding	7.882	14.642	11.492	16.05	12.7647	12.443	11.4597	15.9703	9.277	13.5653	18.972	16.409	12.9643	9.78567	12.8157	6.81067	10.077	6.335	7.2075	14.8885	22.856	12.9045	19.34	6.12033	10.2987	14.549	7.37133	7.37133	12.031	9.58267	8.126	12.135	6.995	5.88133	11.2383	10.0823	11.5313	8.3345	11.1523	6.102	11.1633	11.426	6.71433	7.7915	5.664	7.11433	9.93367
ENSSSCG00000023666	CTSB	protein_coding	52.277	88.14	52.8057	69.403	54.6327	53.2267	51.234	52.5493	43.954	59.1297	60.2585	57.318	55.2217	72.745	59.3283	73.1203	46.5323	45.8807	56.2	118.486	164.278	123.304	112.247	66.35	56.226	107.186	55.7723	40.947	77.8625	52.927	68.252	85.1753	50.9767	52.394	83.7967	43.4987	87.0233	71.748	55.664	49.191	51.191	51.1053	47.632	75.528	42.4107	46.881	47.7887
ENSSSCG00000023852	CCL17	protein_coding	0.634	0.4185	1.055	1.20633	2.759	1.584	0.979333	1.31333	2.68233	2.37867	0.9695	2.9785	1.57567	0.898	1.61167	0.910667	0.565333	0.594667	0.554	1.3975	1.446	1.9625	2.029	1.134	0.833333	0.7175	1	0.844333	0.4965	0.633	0.727333	4.18333	0.380667	0.918	2.11467	1.04567	0.536333	1.2005	1.02767	1.24067	1.08667	1.595	1.11833	2.3515	0.698667	0.932333	0.765333
ENSSSCG00000023909	THPO	protein_coding	0.463333	1.29	0.355	1.051	0.629	0.646667	0.679	0.633333	0.625	0.711667	0.514	0.87	0.420333	0.713	0.499333	0.543	0.446	0.596333	0.606	0.944	0.797	1.8375	1.38567	1.28433	0.578	0.8755	0.997333	0.568333	0.771	0.903333	0.675	1.03933	0.575333	0.656667	0.878333	0.832	1.333	0.697	0.761	0.718667	0.816667	0.631667	0.631333	0.7305	0.440667	0.495333	0.667
ENSSSCG00000024027	PAFAH1B2	protein_coding	5.523	12.881	6.03867	7.22367	7.38467	6.067	6.77767	6.661	5.605	7.096	5.2985	11.7595	6.29567	12.7113	6.66567	11.2053	4.92567	5.9	8.506	13.761	15.4445	17.623	15.671	14.1813	6.31967	12.9525	10.5697	6.377	9.294	6.50967	10.359	13.5427	6.20533	6.819	13.1123	5.716	13.3567	9.6905	8.43033	7.28633	6.46667	6.32467	5.43867	10.231	5.21733	5.47767	5.61033
ENSSSCG00000024061	TNNI1	protein_coding	1613.39	2926.23	3088.28	1444.21	1685.48	1752.59	1158.31	1380.29	752.461	1309.56	3626.78	2650.83	1816.99	3399.73	3856.12	2413.35	763.152	3551.7	743.261	4428.21	556.308	8766.96	6604.83	3989.72	2761.53	3713.95	5511.31	1539.82	3188.18	817.856	1703.57	5093.26	2422.26	4249.52	3742.51	2263.8	6173.79	2836.05	1665.26	3350.16	969.223	1349.59	2402.48	5158.49	3246.57	1339.46	2759.89
ENSSSCG00000024126	CCT5	protein_coding	9.40067	13.635	10.117	9.84767	9.831	9.76133	9.95567	9.23667	8.81033	10.9903	14.2975	11.164	9.96567	18.6873	12.6457	17.632	7.97133	9.794	10.6455	15.315	15.232	18.2675	20.495	14.9503	10.3433	15.6745	13.8323	9.626	11.3325	9.821	15.809	13.798	11.5587	11.099	16.6583	9.79133	19.0847	13.115	10.917	11.063	9.88867	8.25367	9.67433	12.7325	8.81467	8.63	10.333
ENSSSCG00000024168	AIMP1	protein_coding	46.3697	87.3185	53.0283	55.7383	51.194	52.3603	57.079	51.586	52.066	64.024	36.5615	89.6525	48.1337	110.896	45.723	113.674	40.0667	52.1123	84.702	117.786	81.139	118.641	122.562	93.921	57.8223	111.917	75.364	52.912	79.6865	52.7643	109.253	102.785	64.2923	59.8233	98.748	48.981	122.099	100.345	63.2023	62.0677	54.1007	42.7433	51.9567	92.6845	40.4683	52.001	44.5397
ENSSSCG00000024206	CPPED1	protein_coding	1.91867	2.706	2.74267	2.668	2.89367	1.91767	2.18433	2.21567	1.95667	1.94767	3.317	3.3005	2.16767	3.15367	2.783	2.67567	1.59533	2.448	2.231	3.236	2.689	3.7415	3.86933	2.34767	1.96033	3.7095	2.45267	2.026	2.57	2.659	3.49367	2.36	1.628	2.08667	3.53067	2.18967	3.30533	3.0545	2.767	2.94	2.01933	2.76567	2.24967	2.5515	1.948	2.16867	2.26733
ENSSSCG00000024310	F13A1	protein_coding	2.999	5.8695	4.19567	5.88833	5.04	3.96967	3.38	4.07467	3.05667	5.365	3.027	5.947	3.29733	5.278	3.88867	4.76567	4.293	2.28867	3.756	6.973	13.3585	8.387	10.3163	3.35967	5.46967	6.492	3.7	2.85567	5.235	3.90433	4.82567	6.226	3.267	3.46033	5.36833	2.59567	6.54533	4.484	4.73367	2.97267	3.28667	4.39967	3.49767	3.793	2.72767	2.992	3.821
ENSSSCG00000024413	PPP2R1A	protein_coding	17.2027	21.3795	17.2437	17.6413	18.8403	18.0683	18.7023	19.5207	16.643	20.632	35.986	21.5315	21.1997	23.0933	24.81	19.863	15.663	18.8913	19.8945	26.2425	23.2025	36.0335	26.259	19.4173	18.543	22.664	19.4823	18.3707	19.6015	16.3103	18.692	20.9577	19.2987	21.3917	22.3557	19.4767	27.352	21.1755	25.0127	20.815	17.3927	16.3963	18.8967	19.972	16.4183	15.878	20.744
ENSSSCG00000024692	RRBP1	protein_coding	3.005	5.7885	2.72833	4.77533	4.04833	3.83067	3.15633	3.90233	2.675	3.57867	4.959	4.496	3.87333	4.916	4.07167	5.22167	2.76	2.63167	3.4345	6.4415	6.9205	6.926	6.852	4.24633	3.28367	6.567	2.93867	2.46367	4.5865	2.728	4.63767	5.25667	3.201	3.224	5.09633	3.334	5.288	4.3335	4.31367	3.866	3.42933	3.06433	2.91867	4.233	2.28233	2.535	3.50367
ENSSSCG00000024823	RCN3	protein_coding	0.477	2.1915	0.711	4.27567	1.31667	1.35233	1.24533	1.486	0.810333	1.245	1.323	3.7895	2.93933	1.01267	1.28033	0.906333	0.794667	0.676333	0.7325	2.67	2.25	3.0585	1.82267	0.522667	1.08233	1.66	0.711	0.193667	1.4585	0.745	0.691	1.36467	0.426	0.479667	0.896	0.611	0.981667	1.094	0.743	0.520333	0.822	1.76	0.372667	1.3045	0.636333	0.38	0.639333
ENSSSCG00000024914	CFB	protein_coding	0.156	0.463	0.139	0.289	0.360333	0.358333	0.255333	0.338667	0.261	0.340333	0.3175	0.9035	0.264333	0.415333	0.433333	0.235667	0.299333	0.0933333	0.3075	0.526	0.6635	0.6575	0.522333	0.324667	0.407	0.872	0.310333	0.143333	0.425	0.222667	0.330667	0.630333	0.131333	0.104333	0.291667	0.496	0.679667	1.096	0.371	0.180667	0.204	0.515667	0.136333	0.418	0.133333	0.165	0.118667
ENSSSCG00000025463	PROS1	protein_coding	5.062	13.439	7.92467	9.828	8.51833	7.777	7.37833	8.18433	5.924	8.55867	5.5395	16.321	7.11667	12.4687	7.75367	11.4237	6.486	5.96267	7.027	18.294	23.836	19.8525	20.3157	10.6963	8.46033	16.003	7.68833	4.66167	12.3855	6.61633	10.818	16.4557	5.856	6.33267	11.9897	5.95967	11.9997	10.9845	7.15633	6.48	6.53467	8.041	5.67567	11.0615	5.04567	5.49433	5.03
ENSSSCG00000025486	MDH2	protein_coding	109.629	157.327	144.201	131.454	132.451	127.67	126.456	136.794	115.407	135.7	144.665	154.048	114.637	190.577	134.308	173.315	79.4243	153.814	103.399	214.968	258.442	308.452	219.075	232.259	121.632	206.859	136.266	134.76	121.266	110.584	159.083	253.042	151.945	168.878	225.439	154.379	207.393	183.131	196.417	208.213	103.354	120.682	154.558	182.732	144.472	130.619	141.788
ENSSSCG00000025502	TAGLN2	protein_coding	0.2	0.644	0.0706667	0.115667	0.180667	0.106333	0.107	0.251333	0.2	0.295667	0.0655	0.0915	0.0903333	0.264667	0.145333	0.243	0.091	0.422	0.2685	0.1315	0.2165	0.2435	0.960667	0.728667	0.0926667	0.4885	0.659667	0.184333	0.1495	0.169	0.366	0.425667	0.314	0.216333	0.307	0.363667	0.550333	0.0775	0.139	0.110333	0.336667	0.133667	0.238	0.4875	0.0263333	0.192667	0.249667
ENSSSCG00000025561	VASN	protein_coding	0.77	1.0245	0.789333	0.853	1.02133	0.981667	1.218	1.21067	0.717667	1.02633	2.802	1.0525	1.478	1.235	1.346	0.950333	0.859667	0.735333	0.694	1.0355	1.388	1.3735	1.096	0.555333	0.829	1.1005	0.634	0.789	0.804	0.692	0.682	0.886333	0.496667	0.864	0.894333	0.947	0.715333	0.781	1.11667	0.751667	0.576667	0.99	0.803667	0.7415	0.672	0.657	0.884
ENSSSCG00000025675	EEF2	protein_coding	366.721	420.034	436.031	429.239	409.179	370.845	400.873	453.026	349.445	463.526	420.9	465.659	393.556	583.191	403.003	586.382	326.584	404.599	494.376	646.096	521.066	733.945	685.239	434.865	423.368	617.53	435.331	413.848	494.454	339.447	642.112	578.665	482.418	491.558	574.642	373.556	705.865	578.355	539.319	465.648	389.346	348.792	429.543	543.126	363.946	423.27	412.708
ENSSSCG00000025698	SERPINE1	protein_coding	29.4117	17.3785	13.468	6.08067	11.491	9.69967	18.2507	14.2703	9.54067	16.5103	23.7695	7.631	24.281	51.9993	18.179	24.516	15.5507	10.5277	13.4605	12.528	12.8725	8.269	8.66133	8.81333	13.016	29.332	4.992	17.5103	15.4575	9.34867	17.2613	9.34433	4.77533	21.495	31.465	7.80433	7.23967	14.638	14.061	13.4373	4.79233	13.7907	8.092	14.116	19.618	15.7543	22.2777
ENSSSCG00000025751	MDH1	protein_coding	92.0453	256.868	161.625	126.426	153.856	152.963	114.704	121.958	92.179	129.142	92.35	245.915	99.294	202.187	161.597	196.914	62.075	162.385	77.379	269.084	812.038	771.598	273.675	388.776	131.87	212.881	201.129	104.831	129.024	98.7533	166.012	451.934	145.168	218.38	347.603	174.384	210.167	202.873	141.476	192.707	81.8357	123.286	151.304	224.659	175.487	99.3487	148.123
ENSSSCG00000026239	VPS35	protein_coding	12.5697	24.517	14.0117	15.8967	15.621	13.87	16.0163	14.547	12.9603	16.9807	13.058	25.489	14.911	27.7903	14.5597	23.668	11.7203	13.1593	19.008	28.518	29.8055	37.03	33.8817	23.971	14.746	26.441	20.8307	14.4	20.1165	14.413	24.7853	25.509	15.9377	16.3237	28.158	14.068	31.1207	23.043	16.23	15.7007	13.9343	13.213	13.762	23.56	12.264	12.708	13.2597
ENSSSCG00000026257	STMN1	protein_coding	16.671	30.391	15.914	21.629	22.2833	21.0657	19.6807	20.0513	16.1327	25.4767	20.1995	27.45	19.054	30.436	15.4253	33.086	16.8633	18.6337	21.498	33.2205	34.389	48.0275	36.6713	32.353	19.8847	34.1855	20.719	16.2413	23.938	23.236	29.236	31.3047	19.825	20.8987	33.5793	22.2223	31.8403	25.18	17.193	18.7633	23.5503	17.9627	19.0973	28.3155	14.3353	17.3457	14.733
ENSSSCG00000026761	CCT8	protein_coding	18.295	34.5925	20.22	19.5747	20.0937	19.452	22.1517	19.679	18.9963	22.4653	19.9485	30.964	20.699	49.979	22.4153	39.77	16.7403	20.0077	24.1585	39.965	43.4575	56.105	47.299	40.1417	21.129	38.4595	37.567	21.5037	28.1365	21.4257	37.1073	39.7507	22.549	25.147	43.146	20.536	44.1427	33.6215	21.7843	24.3377	19.325	17.2097	19.75	33.5785	19.023	17.826	20.1873
ENSSSCG00000026784	LMNB2	protein_coding	2.255	2.76	2.25067	2.42533	2.35533	2.052	2.376	2.36867	2.31	2.437	3.6295	2.817	2.54133	4.10933	2.53433	4.23233	1.87367	2.06633	2.874	3.8395	3.7685	4.4725	4.44867	3.545	2.33067	3.6885	2.46	2.37967	2.5075	2.19167	3.68367	3.29533	2.63567	2.20967	3.77967	1.93067	4.33	3.201	2.87467	2.4	2.63133	2.21667	2.09633	2.889	1.848	2.27767	2.56267
ENSSSCG00000026819	NID1	protein_coding	8.60767	17.23	9.7	12.6827	13.1967	11.806	10.128	11.233	8.87367	11.6033	14.799	14.3735	11.4927	14.4337	10.5167	13.9887	9.14367	9.68133	13.108	18.544	14.753	17.8235	18.324	15.2737	10.4017	16.355	10.7913	10.018	14.941	10.1417	12.6577	15.4997	10.871	8.37133	17.4503	12.1297	16.2087	12.635	15.292	11.0037	12.0977	10.1277	9.615	13.96	7.952	9.66533	10.336
ENSSSCG00000027224	PCBP1	protein_coding	17.839	23.4645	14.7267	21.9807	18.2183	15.357	13.8473	15.5407	12.3223	16.0763	13.44	19.52	17.715	25.5617	12.1443	26.8783	16.4387	16.3393	24.285	27.41	19.76	21.985	35.4047	33.87	13.6373	34.2895	21.9407	20.5663	17.375	19.1363	22.748	27.571	20.1497	14.0467	33.4323	21.795	26.2203	20.5225	38.5693	19.3117	21.7973	17.4167	15.3297	20.6035	14.376	20.0223	17.0283
ENSSSCG00000027257	PSMB1	protein_coding	73.8993	127.228	81.628	79.6433	84.996	80.7797	88.1073	83.1707	80.1757	92.162	79.579	126.083	87.2093	156.372	87.591	143.234	67.001	83.7217	101.759	150.74	127.347	207.689	175.311	145	84.7333	136.612	123.331	89.051	101.256	85.6873	135.635	149.589	82.2103	100.661	150.687	87.7223	150.711	133.111	87.315	101.972	78.817	76.44	85.351	121.714	79.3047	74.5203	81.4847
ENSSSCG00000027331	COL6A3	protein_coding	22.236	47.409	26.2953	46.4957	38.7117	35.9947	29.498	35.1637	21.1807	28.954	42.18	34.4965	32.062	36.016	30.2967	31.5447	24.1037	22.6993	26.169	50.266	31.92	32.4885	52.598	24.5613	28.308	44.244	22.3353	21.3497	31.1195	24.3113	28.7807	32.009	22.395	18.5533	34.91	30.5273	33.5817	29.627	39.8267	24.3013	31.459	25.496	20.2517	30.1095	18.2637	20.036	27.897
ENSSSCG00000027357	CSTB	protein_coding	11.4467	16.4955	10.1907	15.3367	13.9843	12.7627	10.1643	11.6463	11.058	13.7743	11.4895	13.606	10.8637	17.362	11.1487	15.048	8.77267	10.0967	12.9485	19.882	51.664	22.9475	24.4973	17.3523	13.9787	18.6055	14.6453	9.66767	13.987	9.32667	12.9767	18.751	9.806	13.2043	17.8233	11.2293	19.3437	14.7715	13.9417	14.6153	10.4287	12.5137	11.7943	12.6095	10.59	8.32767	10.7717
ENSSSCG00000027466	PCOLCE	protein_coding	10.0197	15.7405	11.3	22.7523	20.1603	17.8663	11.8073	15.7897	12.1557	13.873	20.4485	16.6055	18.112	14.053	14.9657	12.3673	14.249	11.3403	16.1615	22.253	14.1625	18.856	19.02	9.81167	16.0243	17.8975	8.279	9.64067	14.0845	10.749	10.4977	13.1923	10.6637	10.2057	12.901	14.6	13.573	12.368	17.2733	10.9583	15.089	14.993	11.4127	13.605	8.213	8.54167	11.7237
ENSSSCG00000027778	GLO1	protein_coding	30.846	41.026	24.7897	28.944	29.126	28.6907	27.1867	23.904	24.071	31.4027	18.1215	33.713	24.624	45.5543	18.5707	52.0463	26.6783	22.6333	47.265	50.591	27.694	36.198	53.5573	42.266	28.396	64.2605	31.0753	34.796	31.821	32.828	53.5587	31.3867	37.034	21.9867	46.3457	24.6733	46.7703	46.046	36.1073	29.3747	40.199	22.265	28.4717	42.5715	18.4247	31.5177	20.9803
ENSSSCG00000027801	VTN	protein_coding	0.231	0.4005	0.391	0.242	0.32	0.293	0.308333	0.518333	0.211667	0.438	0.564	0.4325	0.288	0.467333	0.402	0.314	0.173667	0.28	0.217	0.5635	0.5695	0.6735	0.456	0.381667	0.336667	0.5975	0.383	0.237333	0.404	0.303333	0.449667	0.483333	0.262333	0.433333	0.541667	0.723333	0.506333	2.26	0.323667	0.236	0.266	0.291667	0.242	0.31	0.281667	0.296667	0.299333
ENSSSCG00000027840	COPE	protein_coding	37.044	44.8545	38.793	42.9353	42.6553	43.277	42.4347	41.3057	36.5713	45.0797	67.6375	39.2385	37.554	49.4203	40.7943	52.2993	31.7317	40.5427	49.015	58.748	47.702	56.8295	63.4683	47.3087	39.5987	59.129	40.0033	40.728	39.5095	43.0717	48.2243	45.784	44.2373	40.898	48.639	39.6677	56.4617	48.6295	46.4887	42.106	43.5147	35.7553	43.1953	46.84	32.457	38.2793	36.695
ENSSSCG00000027946	MVP	protein_coding	7.326	12.5565	7.90533	9.848	8.839	8.834	9.73233	9.711	8.13033	10.428	14.0975	12.947	10.028	10.7397	10.0833	9.76967	6.81767	7.57967	9.684	14.5075	23.2215	18.958	17.586	8.534	8.691	13.294	10.6193	7.162	11.003	8.19833	10.571	11.57	8.654	7.78733	10.5297	8.2	15.1233	10.8955	9.83967	7.639	8.68233	8.18967	7.764	10.6025	5.78133	7.47567	7.64633
ENSSSCG00000028022	COL6A2	protein_coding	20.956	33.661	25.381	39.809	32.4153	30.2513	25.138	31.43	19.9273	25.639	61.1355	26.64	31.846	26.803	31.994	20.832	21.2783	18.303	19.396	36.1725	40.8965	27.965	40.3947	18.2033	25.4483	33.541	17.9037	17.4253	24.269	22.4053	18.193	25.387	18.4357	17.3187	25.2407	27.8813	25.0967	20.332	28.343	17.514	25.6337	24.0477	18.1087	19.613	15.428	17.266	24.387
ENSSSCG00000028355	ACTG1	protein_coding	80.3507	138.206	88.4173	97.9863	88.107	88.799	92.081	96.246	86.0473	104.251	143.377	118.427	122.001	138.388	107.869	124.527	87.3037	85.208	90.7405	142.648	134.262	141.851	140.325	112.515	86.8203	156.35	99.895	98.2493	99.454	79.727	102.603	146.691	81.5653	101.797	146.369	80.1727	123.055	112.502	114.102	105.903	87.4163	93.6637	83.3527	120.162	90.59	83.4877	107.651
ENSSSCG00000028373	ENO2	protein_coding	0.150333	0.304	0.142	0.169	0.225333	0.210667	0.232333	0.342	0.205	0.354333	0.4315	0.5735	0.31	0.401667	0.406667	0.272667	0.168667	0.340667	0.175	0.319	1.001	0.45	0.392667	0.165	0.254667	0.3225	0.223667	0.160333	0.41	0.188667	0.176667	0.317667	0.136667	0.222333	0.188667	0.237	0.328333	0.1625	0.208667	0.191333	0.151333	0.255	0.210333	0.197	0.186667	0.107667	0.309333
ENSSSCG00000028427	IL25	protein_coding	0.169667	0.141	0.115	0.172333	0.307667	0.128333	0.241333	0.277	0.265667	0.332	0.225	0.2925	0.347667	0.105333	0.221	0.137667	0.143667	0.228333	0.2965	0.117	0.3355	0.177	0.113667	0.0583333	0.185	0.0485	0.067	0.186667	0.118	0.111333	0.131333	0.167333	0.127333	0.074	0.109667	0.106667	0.159667	0.199	0.201	0.121333	0.292667	0.245667	0.221667	0.07	0.0673333	0.152333	0.148
ENSSSCG00000028522	KRT10	protein_coding	0.291333	0.6385	0.272	0.508	0.433	0.35	0.361	0.379667	0.395333	0.377333	0.443	0.382	0.315667	0.599333	0.261	0.462	0.221667	0.367	0.282	0.5715	0.562	0.516	0.686	0.676667	0.381333	0.3865	0.618333	0.353333	0.298	0.537333	0.392333	0.572	0.44	0.352333	0.514667	0.369	0.598	0.438	0.360333	0.307333	0.522333	0.499333	0.364667	0.4815	0.414667	0.39	0.281333
ENSSSCG00000028623	RARRES1	protein_coding	0.800667	1.409	0.981	1.32767	1.471	1.42	1.14833	1.41533	0.877	1.51	0.9395	1.396	0.868	1.82333	0.956667	1.24867	0.996	1.084	1.2385	2.7115	2.1775	1.606	2.63833	1.308	0.985333	1.7365	0.743667	0.939	1.46	1.09367	1.44233	1.61767	1.02567	0.941667	1.80767	1.02367	1.625	1.4135	1.15433	0.938667	1.088	1.298	0.964	1.2695	0.665	0.936	0.633667
ENSSSCG00000028814	SOD3	protein_coding	0.745667	1.037	0.502	1.42933	1.82333	1.357	0.892667	1.08233	0.716333	0.718667	1.4315	0.842	1.01467	0.779333	1.01933	0.774333	0.757333	1.03933	1.878	1.439	0.5245	0.805	1.41733	0.694667	0.877	0.915	0.455667	0.598	1.11	0.485333	0.830667	0.930667	0.671333	0.651333	1.17467	1.28367	1.151	0.68	1.20933	0.776667	1.05267	1.195	0.767667	1.269	0.379333	0.643667	0.651667
ENSSSCG00000028931	GDF7	protein_coding	0	0	0.0213333	0.041	0.00966667	0.0783333	0.018	0.027	0.0193333	0.0246667	0.1025	0.085	0.0133333	0.0303333	0.048	0	0.009	0.019	0	0.0195	0.0125	0.06	0.0413333	0	0.0106667	0.0515	0.0166667	0.0276667	0.085	0	0	0.0153333	0	0.0363333	0	0.027	0	0.0695	0.041	0.011	0.0176667	0.0576667	0.025	0.022	0.0316667	0	0.015
ENSSSCG00000028996	ALDH1A1	protein_coding	8.17267	26.939	10.969	15.7483	16.401	15.1247	14.3053	13.4877	11.4627	18.7653	11.2155	27.298	15.8603	20.6007	11.6483	18.248	13.4387	11.31	16.9785	25.4285	81.2505	72.6675	28.8987	20.1967	16.126	23.0305	17.8487	11.828	23.4865	19.0507	15.412	26.4497	12.995	11.6383	18.915	15.1337	24.268	19.644	13.0103	10.9223	13.2377	11.7013	12.3583	19.109	10.6877	9.39633	12.6647
ENSSSCG00000029061	BMP3	protein_coding	0.046	0.183	0.0653333	0.1	0.131333	0.0706667	0.164333	0.126333	0.111	0.134667	0.209	0.295	0.199667	0.182	0.159	0.112333	0.0756667	0.0523333	0.0395	0.1385	0.475	0.286	0.276333	0.17	0.0436667	0.1645	0.132667	0.152333	0.141	0.103667	0.066	0.183667	0.076	0.0856667	0.176	0.0933333	0.225667	0.153	0.146333	0.097	0.100333	0.114333	0.072	0.0975	0.145333	0.0506667	0.0803333
ENSSSCG00000029226	UBC	protein_coding	269.775	302.312	310.777	202.979	219.157	211.945	234.963	239.16	218.247	321.875	457.36	264.486	315.007	507.559	317.058	513.058	209.223	218.448	254.184	446.9	230.872	369.917	374.597	309.91	257.726	455.185	246.227	295.501	266.418	252.963	375.772	247.396	254.825	320.011	446.454	198.038	381.007	348.022	272.738	312.639	235.044	190.341	235.042	350.514	252.059	278.024	386.268
ENSSSCG00000029230	ECM1	protein_coding	2.72033	5.455	3.70433	7.10533	5.44633	4.59167	3.88833	5.70533	3.64233	6.436	4.806	5.296	3.60967	4.14433	3.66367	2.454	5.26967	2.10233	2.2455	5.9285	15.2495	5.475	9.55833	4.38	4.89033	5.6435	4.65267	2.362	5.687	4.46567	2.722	6.08833	2.873	2.668	4.009	3.642	8.543	2.8815	4.55833	2.44567	2.683	4.58333	3.344	2.7905	2.00433	1.83	3.50333
ENSSSCG00000029251	MAP4	protein_coding	26.7427	54.424	28.172	35.094	33.8133	29.4683	41.8167	40.0897	38.2653	42.4807	48.8615	68.386	40.1443	57.582	36.69	41.5897	23.817	30.587	29.389	50.444	48.7355	63.9715	72.0053	44.6877	32.152	48.198	50.147	30.8117	42.5015	31.3137	41.258	49.8253	35.0813	36.6837	76.3663	34.503	66.613	41.777	60.8513	44.1027	29.7163	26.655	30.518	42.0155	24.385	27.929	35.055
ENSSSCG00000029256	AKR1A1	protein_coding	6.84933	12.9215	7.68733	9.42867	9.65667	8.29767	7.77567	8.56867	7.21833	9.95767	7.102	11.9875	8.16067	11.1437	9.30667	9.79333	5.96633	9.24267	8.478	15.619	15.621	18.6135	15.673	11.1333	9.043	12.476	9.96167	6.50033	11.4145	7.72133	9.07567	11.672	7.79267	10.467	11.386	8.76367	13.0003	10.912	9.36967	8.60033	6.79067	8.15433	8.691	11.109	7.244	6.68867	8.47
ENSSSCG00000029449	PRG4	protein_coding	0.684	1.5985	0.589	0.757	0.399667	0.234333	0.552667	1.07133	0.261333	1.731	1.506	3.2255	2.23633	1.779	1.73233	0.692	0.610333	0.349	0.1575	0.8955	2.3125	1.3635	1.47267	0.427667	1.33	0.7445	0.516667	0.314667	0.909	0.752333	0.229	1.15933	0.331667	0.646	0.556	1.13967	0.808333	0.224	0.309667	0.279333	0.273333	0.627	0.443667	0.479	1.27033	0.272333	1.46933
ENSSSCG00000029570	PXDN	protein_coding	3.68167	5.809	3.87567	3.717	3.955	3.26233	3.54133	4.19067	2.92633	3.775	8.438	4.2365	4.84967	4.79267	5.413	3.92967	2.84233	3.31833	2.87	4.7185	7.1455	6.739	4.54167	4.88167	3.399	4.478	2.85067	3.07033	4.152	2.796	3.61133	6.017	2.86167	3.51467	5.17433	4.258	4.11033	3.7095	4.45133	3.75533	3.041	4.138	3.158	3.709	3.761	3.22733	4.278
ENSSSCG00000029656	NDP	protein_coding	0.109667	0.19	0.144333	0.106667	0.137333	0.03	0.108	0.173	0.164667	0.136667	0.138	0.2355	0.135667	0.195667	0.105667	0.197	0.0926667	0.183667	0.0945	0.143	0.352	0.1975	0.176	0.124667	0.0663333	0.1515	0.0423333	0.2	0.1435	0.105667	0.0806667	0.246333	0.0763333	0.183667	0.135	0.111	0.112667	0.208	0.179	0.223333	0.0926667	0.209	0.198333	0.082	0.178667	0.163	0.231333
ENSSSCG00000029949	CD248	protein_coding	0.669333	1.225	0.958	2.00767	1.36167	1.25567	1.135	1.59833	0.831667	1.331	1.888	1.436	1.19467	1.069	1.01733	0.685667	1.157	0.716667	0.8085	1.148	3.6665	1.5335	1.767	0.749	0.905	1.65	0.691333	0.726333	1.303	0.928667	0.638333	1.14133	0.73	0.735667	0.916333	1.104	1.26033	0.656	1.26333	0.702	1.10433	1.29567	0.649	0.9745	0.529333	0.578667	0.902
ENSSSCG00000030053	ARCN1	protein_coding	19.9367	38.385	20.0463	25.8507	23.913	21.96	22.601	21.9837	19.6327	24.6927	19.5025	35.071	20.7067	46.7303	19.067	44.0637	18.4553	20.088	30.902	47.504	38.338	52.0645	53.0333	43.7727	22.7673	46.819	30.128	22.965	29.7775	23.77	43.2667	40.0367	23.5217	21.7283	43.7887	20.0317	45.5937	37.6565	25.8713	25.2187	24.2923	19.9513	20.6633	35.931	16.3933	21.4963	19.8753
ENSSSCG00000030130	DPYSL2	protein_coding	13.555	21.3515	16.623	20.3287	18.9637	17.3	15.8173	17.5213	13.102	17.553	23.273	20.925	18.559	23.7317	24.2417	17.819	11.77	19.4803	13.4695	26.702	33.2165	29.284	41.4167	23.9387	20.274	22.647	40.1687	11.725	21.264	15.112	16.9607	26.8673	16.8133	26.296	23.9083	18.9307	32.932	17.4085	19.1147	19.167	14.8763	16.7577	17.8443	20.4765	17.2683	10.7103	19.2423
ENSSSCG00000030172	CD40LG	protein_coding	0.0893333	0.1675	0.079	0.0436667	0.0796667	0.077	0.0463333	0.092	0.0443333	0.129	0.1315	0.1435	0.061	0.0996667	0.0763333	0.0756667	0.112	0.0886667	0.0715	0.092	0.2135	0.2195	0.172333	0.128	0.190667	0.072	0.0993333	0.0746667	0.042	0.093	0.042	0.0693333	0.067	0.0486667	0.0923333	0.167	0.135333	0.01	0.0943333	0.100333	0.0493333	0.0736667	0.0293333	0.138	0.051	0.0726667	0.0986667
ENSSSCG00000030260	PFN2	protein_coding	61.3103	123.436	83.802	73.5627	79.6983	78.8437	90.2997	88.8853	72.105	101.438	110.544	147.286	107.79	108.802	127.493	83.955	51.26	89.1117	39.6395	117.689	99.2265	235.535	181.987	109.425	93.4617	78.67	190.741	60.6833	105.665	73.612	69.9727	169.683	73.3807	135.297	151.774	79.36	152.069	68.8045	63.1633	78.2327	47.8347	71.598	69.883	113.249	96.4547	50.188	88.0403
ENSSSCG00000030396	SETD7	protein_coding	17.972	32.489	13.1097	22.45	25.235	21.5613	24.644	22.329	22.4593	28.6697	19.755	33.3155	22.333	32.974	14.2073	34.3717	21.3597	14.497	28.2525	39.0345	24.159	28.0615	45.321	30.9077	16.984	36.8835	25.6963	27.2727	27.16	25.916	36.4513	28.735	26.5307	13.1557	46.2627	20.8003	43.0307	26.9715	33.919	23.2087	28.8413	17.7133	20.224	27.8795	11.3133	19.0063	14.988
ENSSSCG00000030415	DPP3	protein_coding	1.84133	2.5335	1.88833	1.975	1.804	1.692	2.01867	1.84633	1.92267	2.099	2.618	2.1585	1.959	2.83867	2.89267	2.58233	1.45633	1.72667	1.7415	2.777	3.362	3.3465	3.73333	2.59933	1.771	2.9665	2.45633	1.895	1.8195	2.03533	2.406	2.7	2.138	2.11967	2.97567	1.72633	3.03667	2.1545	2.22233	2.11933	1.70367	1.70033	1.715	2.4225	1.71833	1.46933	2.07533
ENSSSCG00000030421	GDI1	protein_coding	2.72167	4.439	2.411	3.803	3.21667	2.88767	2.768	3.27833	2.77633	3.56167	3.5925	3.6445	2.938	3.893	3.263	3.68967	2.41	2.808	3.737	5.3795	5.1785	5.013	5.666	4.227	3.227	5.351	3.94967	2.55933	3.847	2.763	3.27933	4.013	3.32633	2.97933	4.41333	3.126	5.321	3.53	4.673	3.879	2.827	2.58767	3.227	3.289	2.25467	2.36767	3.28667
ENSSSCG00000031111	CBR1	protein_coding	0.0693333	0.129	0.134333	0.0243333	0.0376667	0.0696667	0.0883333	0.0746667	0.051	0.0723333	0.0835	0.119	0.111667	0.204	0.0966667	0.162333	0.0696667	0.0763333	0.056	0.1545	0.1095	0.06	0.123667	0.182667	0.0406667	0.028	0.128333	0.08	0.072	0.073	0.129333	0.0893333	0.186667	0.138667	0.243333	0.189667	0.137667	0.188	0.0933333	0.071	0.0596667	0.0726667	0.0786667	0.177	0.0686667	0.05	0.112667
ENSSSCG00000031128	PPIC	protein_coding	3.28733	7.9345	4.04833	5.01433	4.208	3.84433	5.03967	4.651	3.239	5.31833	3.8625	6.787	4.77767	7.564	4.30467	5.844	3.49733	3.733	4.762	8.7045	8.4595	9.0755	9.45867	6.302	5.155	7.694	4.18133	3.49733	6.84	4.26167	5.39233	7.567	3.70467	4.525	6.225	3.73567	5.99467	5.619	4.463	4.30367	3.40533	4.75967	3.80833	5.5685	3.13467	2.939	3.21067
ENSSSCG00000031161	CKLF	protein_coding	0.100667	0	0.062	0.169667	0.108333	0.0813333	0.115333	0.0743333	0	0.173667	0.2445	0	0.0746667	0	0.429	0	0.180333	0.075	0	0.1365	0.403	0	0.341333	0	0.0686667	0.342	0	0	0.139	0	0.0903333	0.089	0.0833333	0	0.159333	0	0.243	0.1605	0	0.244	0.063	0.215667	0	0	0	0	0.104
ENSSSCG00000031593	RPS10	protein_coding	137.431	221.279	159.861	173.485	149.214	167.058	169.034	165.53	160.248	184.31	232.596	236.568	133.929	251.305	180.295	274.467	120.525	160.179	222.112	286.995	168.625	248.268	319.493	229.804	168.227	282.62	200.823	153.514	222.806	171.434	284.145	249.742	180.129	166.242	262.853	157.624	307.636	248.079	189.232	190.537	175.532	136.166	165.842	219.325	114.205	171.594	154.414
ENSSSCG00000031733	AKAP12	protein_coding	5.01667	10.285	5.635	7.297	7.07233	6.702	7.046	7.69533	6.01367	8.105	10.3605	9.2435	7.64833	10.1903	7.04433	8.69567	7.099	5.20567	6.5135	11.957	15.5425	12.4105	13.3267	8.99867	6.74133	11.428	7.35067	5.20767	10.501	7.012	8.087	11.7687	6.854	5.12967	9.873	6.82167	12.3783	6.833	8.013	6.103	7.21167	6.66533	5.371	7.0385	4.60267	4.74467	6.55233
ENSSSCG00000031769	CTTN	protein_coding	6.34633	8.4475	6.841	8.80133	8.73467	7.63467	7.84567	8.088	6.79533	7.86567	14.1705	7.6295	8.422	10.4057	8.89267	8.31	5.93267	6.46967	6.864	11.1745	10.447	11.453	12.963	7.314	7.56333	9.761	7.161	6.39867	8.9275	7.35167	9.17767	9.47967	6.785	6.88533	10.2193	7.21967	10.311	7.8305	8.71667	7.81367	7.07533	7.192	6.85733	7.9925	5.82733	5.81733	7.157
ENSSSCG00000031938	NEDD8	protein_coding	42.3133	68.3995	48.1873	46.0673	45.1733	47.6153	53.7883	50.169	47.35	56.1657	24.1055	66.12	44.0613	86.075	40.8993	87.311	33.5187	46.7193	59.882	87.009	74.0085	91.8995	102.104	71.677	48.6327	90.351	65.766	42.966	58.3405	49.2473	84.0607	78.022	49.783	53.313	74.623	42.9587	90.2557	80.754	51.4563	56.4333	53.4273	44.1263	51.0437	82.476	37.932	46.6217	43.0087
ENSSSCG00000032007	RTN4	protein_coding	280.945	691.221	312.767	336.827	382.844	390.217	406.773	364.65	373.697	454.502	203.88	627.814	338.792	672.788	229.61	692.611	278.456	330.447	465.404	753.358	567.755	786.646	877.702	714.008	321.749	780.887	499.45	352.443	473.932	410.701	677.932	688.819	380.458	307.958	732.978	352.935	704.517	619.375	349.984	361.172	377.361	315.374	322.228	627.677	259.825	328.732	264.248
ENSSSCG00000032010	RNH1	protein_coding	11.4207	14.115	14.1043	14.5837	12.6593	12.522	12.3823	13.7093	10.5663	13.2913	34.8	17.1375	13.549	15.9323	18.4257	14.5213	9.39433	12.9233	15.019	18.8115	18.2745	22.3745	21.8387	13.254	13.4717	17.8265	13.146	12.2173	15.269	11.638	14.3907	14.971	12.6887	14.199	14.405	12.3187	18.7523	15.575	15.754	13.605	12.4813	11.7463	12.0587	15.376	11.2103	11.5343	12.9287
ENSSSCG00000032071	BMP10	protein_coding	0.0136667	0.0265	0.0103333	0.0163333	0.0113333	0.013	0.016	0.00633333	0.0153333	0.024	0.071	0.0975	0.0123333	0.0266667	0.0226667	0.0123333	0.015	0.015	0.0115	0.019	0.01	0.0205	0.0126667	0.0223333	0.015	0.0175	0.0166667	0.00966667	0.0315	0.01	0.023	0.0263333	0.028	0.0173333	0.0106667	0.0156667	0.0183333	0.024	0.0103333	0.0173333	0.0153333	0.0153333	0.00333333	0.009	0.0143333	0.00933333	0.014
ENSSSCG00000032082	BMP8A	protein_coding	0.0853333	0.0215	0.074	0.035	0.0546667	0.055	0.0746667	0.069	0.0476667	0.106333	0.093	0.028	0.094	0.002	0.0673333	0.00633333	0.0476667	0.044	0.059	0.014	0.026	0.01	0.014	0.00933333	0.083	0.0175	0.013	0.046	0.005	0.0693333	0.00233333	0.0163333	0.0856667	0.0473333	0.008	0.0426667	0.019	0.0235	0.0913333	0.0266667	0.0583333	0.0516667	0.05	0.012	0.0283333	0.0446667	0.03
ENSSSCG00000032164	PEA15	protein_coding	14.613	30.4145	16.829	18.13	16.204	15.62	18.8093	18.857	15.5363	20.5177	26.475	26.5445	21.1577	30.343	19.325	27.4857	12.1413	16.8183	13.8775	30.282	35.858	37.666	32.1247	25.5263	17.8377	31.388	21.4057	12.5263	25.523	14.0967	22.1857	32.089	15.412	20.3477	26.4007	15.484	28.414	20.0015	18.041	18.901	14.3103	15.184	15.2417	22.201	14.5597	11.8347	19.0877
ENSSSCG00000032423	SPOCK1	protein_coding	0.034	0.0565	0.076	0.176667	0.162333	0.215333	0.0526667	0.0866667	0.026	0.042	0.11	0.127	0.092	0.08	0.0533333	0.087	0.0443333	0.0813333	0.078	0.2555	0.0595	0.1015	0.127667	0.096	0.110333	0.21	0.054	0.0386667	0.19	0.0656667	0.0743333	0.129333	0.0756667	0.0453333	0.098	0.084	0.0996667	0.138	0.153667	0.0943333	0.133333	0.104667	0.0436667	0.1515	0.0303333	0.043	0.069
ENSSSCG00000032464	PURB	protein_coding	10.6543	8.1365	9.13467	11.181	10.999	9.51833	11.043	10.1437	9.25633	10.517	19.616	6.2045	11.0933	8.16867	11.821	9.07267	8.42167	9.164	10.1555	9.1455	6.4445	8.066	11.6867	7.45167	10.883	11.3945	7.425	10.709	7.4455	9.64433	9.49933	8.27133	12.171	9.17233	9.037	8.48933	11.2977	8.9095	13.4827	10.42	13.413	11.176	10.3393	7.8875	8.481	9.27433	8.42633
ENSSSCG00000032474	CXCL10	protein_coding	1.331	4.1585	1.033	1.27667	2.006	0.970667	1.116	1.53733	1.37733	1.86467	0.8485	3.4805	1.012	2.04867	1.63133	1.89033	0.925333	1.09267	1.987	3.578	6.1305	6.19	5.503	4.86667	1.13067	3.163	3.73333	1.08433	1.7275	1.03267	1.21733	3.41867	1.11367	2.185	2.28533	1.319	4.85367	2.435	1.41433	1.37767	1.15633	1.231	0.794667	8.2945	0.873	1.096	1.47333
ENSSSCG00000032556	ALDOA	protein_coding	2724.04	2868.76	2564.78	2936.15	2471.26	2518.33	1954.28	2072.2	2086.14	2567.87	1186.24	2394.35	1528.55	3223.83	889.92	4768.22	2139.77	2030.69	5028.41	5084.81	1267.35	1242.95	4254.2	3569.75	2388.15	6270.74	1908.14	2841.93	2940	2493.43	5015.38	2834.63	3811.99	1586.84	4013.85	2210.85	4378.26	4143.25	3953.87	3239.59	3311.13	1676.07	2743.75	3574.63	1505.14	3237.33	1901.77
ENSSSCG00000032632	CMTM4	protein_coding	0.247	0.491	0.280667	0.427333	0.313667	0.290333	0.394	0.404	0.255667	0.320667	0.513	0.718	0.422	0.534	0.386667	0.446333	0.257	0.273333	0.3665	0.5195	0.636	0.6845	0.737333	0.586	0.342667	0.4455	0.587	0.26	0.418	0.323333	0.406333	0.627333	0.331	0.293	0.565	0.307667	0.569333	0.4185	0.416	0.335333	0.285667	0.397667	0.255333	0.378	0.233333	0.219333	0.281667
ENSSSCG00000032777	CXCL9	protein_coding	1.43167	4.01	0.990667	1.71567	1.35267	0.958667	0.975333	2.63333	1.293	1.524	1.0875	2.864	1.27633	2.344	1.937	1.42767	1.24167	1.09567	1.711	2.8885	5.264	4.51	9.405	4.15833	0.811667	2.734	3.53933	0.805333	1.4295	0.987	0.852333	2.85367	0.844667	2.146	2.49467	1.16167	3.18633	1.701	0.980667	1.46133	1.084	1.17733	1.22	7.9705	0.962	0.702333	1.175
ENSSSCG00000032787	ALAD	protein_coding	2.13133	3.137	2.94567	3.08	2.755	2.76233	2.08933	2.03433	1.61667	2.384	3.533	2.9595	2.34967	3.67233	3.32633	3.15033	1.48967	3.41567	2.531	5.2115	2.26	6.461	6.44567	4.77067	3.12533	4.209	4.70933	2.1	3.678	2.33733	2.799	3.73033	3.61133	4.33667	3.87267	2.884	5.587	3.355	3.18433	3.57333	2.23267	1.69933	3.173	4.478	3.07633	1.84867	3.13467
ENSSSCG00000032963	IFNG	protein_coding	0.104333	0.2675	0.0356667	0.0543333	0.170333	0.0586667	0.0543333	0.0453333	0.0373333	0.076	0.131	0.153	0.118667	0.276667	0.153	0.231333	0.086	0.0656667	0.1525	0.178	0.3175	0.5325	0.341333	0.267667	0.262333	0.1915	0.289667	0.0116667	0.0725	0.0993333	0.0863333	0.183667	0.0146667	0.087	0.072	0.097	0.399	0.101	0.0656667	0.192667	0.106	0.0553333	0.119333	0.635	0.139	0.061	0.112667
ENSSSCG00000032985	GOT2	protein_coding	91.854	168.917	113.812	103.875	111.17	101.956	96.6457	106.75	85.6213	110.497	96.083	148.194	95.9123	161.838	97.2847	166.237	74.4753	108.26	89.561	213.254	215.446	239.743	185.227	189.924	88.906	186.664	119.397	111.625	104.771	89.1163	149.872	264.804	116.331	117.107	222.194	122.773	179.087	171.399	150.112	144.139	92.2027	94.978	107.701	157.483	116.385	102.413	105.526
ENSSSCG00000033267	IL2	protein_coding	0	0.0925	0	0	0.118333	0.07	0	0	0	0.143667	0.227	0.03	0	0.165	0.044	0	0	0.0306667	0.04	0.147	0	0.1375	0	0	0	0.072	0	0.0526667	0	0.084	0	0.0313333	0.0316667	0	0	0.083	0	0.214	0.0386667	0.0383333	0.206	0	0	0.057	0.099	0	0
ENSSSCG00000033299	FLNA	protein_coding	13.8247	17.5285	17.3553	15.955	14.815	12.5177	16.2777	19.178	15.104	17.8087	29.3685	19.0425	19.154	19.7663	23.6147	13.53	10.5073	15.2103	11.758	20.68	26.1125	25.8775	22.5243	15.3717	13.2123	17.759	11.901	12.886	19.676	11.3753	14.74	23.518	12.0127	17.224	20.4387	16.7073	15.163	14.4085	17.7843	16.15	9.28767	22.5493	12.2303	12.9415	13.8687	12.1097	16.2593
ENSSSCG00000033332	PSMA7	protein_coding	105.928	113.41	117.057	115.438	113.012	109.484	115.703	111.087	111.512	130.147	106.679	108.544	119.098	136.734	123.527	135.223	91.6797	114.955	151.404	154.87	102.186	163.215	165.69	122.766	115.751	151.662	120.336	112.613	111.188	116.473	124.772	131.263	129.709	120.882	120.282	112.93	159.108	141.036	138.721	129.655	116.19	103.381	123.929	125.076	103.688	111.218	121.209
ENSSSCG00000033520	IL23A	protein_coding	0.0416667	0.027	0	0.0216667	0.024	0.0136667	0.0233333	0.0666667	0.0183333	0.0336667	0.028	0.0195	0.0676667	0.0106667	0.0176667	0	0	0.064	0.0185	0.062	0	0.04	0.0356667	0	0.093	0.065	0.062	0.019	0.0115	0.023	0.0203333	0	0.025	0.023	0	0.0126667	0.00966667	0	0.031	0.0383333	0.02	0.0173333	0.0136667	0.014	0.045	0	0.0223333
ENSSSCG00000033791	IMPA1	protein_coding	2.78933	6.554	3.50333	3.25533	3.59433	3.14767	3.22033	3.063	2.833	3.506	2.6205	6.093	3.204	6.85133	3.573	6.199	2.48567	3.20233	4.055	6.3785	14.5605	9.508	8.228	8.06567	3.28533	6.1985	6.021	3.282	3.987	3.254	5.49167	7.60667	3.65	3.88833	7.33867	3.37667	7.25233	5.2	3.58333	3.84233	3.03667	3.133	3.078	5.4005	3.35333	2.812	3.00767
ENSSSCG00000033854	LGALS1	protein_coding	376.87	546.46	523.378	620.257	509.018	512.186	389.471	416.499	365.869	466.341	328.794	531.861	377.956	664.571	474.906	676.514	338.061	460.161	660.429	806.029	862.746	722.985	1062.42	491.982	590.943	807.818	707.875	321.379	657.434	410.441	686.773	667.342	474.061	565.927	728.741	363.54	806.725	533.765	441.141	519.75	433.827	389.637	448.08	698.165	368.954	339.564	480.968
ENSSSCG00000033957	TXN	protein_coding	0.124667	0	0	0	0	0.116	0	0	0.132667	0	0	0	0	0	0	0	0	0	0	0	0.197	0	0	0	0	0	0	0.174	0	0	0	0	0	0	0	0	0	0	0	0	0	0	0	0	0	0	0
ENSSSCG00000033991	DPP7	protein_coding	5.58833	9.6675	5.99133	8.30167	8.57533	7.94067	7.56433	7.84267	5.954	8.78067	10.6945	9.773	7.768	7.424	8.016	6.25767	5.41467	6.05433	6.6545	10.337	14.1995	11.205	13.1087	6.93733	8.22167	9.227	7.05367	5.229	8.4775	6.97567	6.823	9.37333	6.59733	5.99067	7.603	6.38833	10.017	7.6855	6.71367	5.86167	6.78133	7.624	6.01467	7.776	5.76467	4.998	6.32133
ENSSSCG00000034058	ARHGDIA	protein_coding	4.68533	6.215	4.90667	7.156	6.44533	6.06833	5.80133	6.31333	5.198	6.684	11.7135	5.633	6.447	6.83767	6.35733	5.87067	4.30867	5.97233	5.5315	8.553	9.046	10.3985	10.1723	7.86333	5.94133	7.9575	6.31133	4.67567	6.435	5.20233	5.84133	8.07133	5.65333	5.777	6.74833	5.65733	7.43833	5.652	7.07367	5.64267	5.54467	6.137	5.09833	6.191	4.839	4.12433	5.775
ENSSSCG00000034131	TXNDC5	protein_coding	3.11767	6.841	3.436	4.608	4.36633	4.508	3.77533	4.85067	3.339	4.23633	10.5215	5.4945	5.025	4.561	5.85633	3.64467	3.365	3.34167	3.7415	6.173	7.3395	7.025	6.318	3.573	3.89867	5.183	3.976	2.927	4.864	3.26533	3.298	5.12667	3.074	3.34633	4.60933	3.96867	5.057	4.1875	4.028	3.387	3.32667	4.15333	3.14	4.3415	3.022	2.56267	3.823
ENSSSCG00000034137	PPIB	protein_coding	2.749	5.4265	3.56067	4.614	3.837	3.97333	3.85967	3.91267	3.28933	4.09333	3.5955	4.79	3.892	5.65267	4.26233	5.00067	2.85733	3.28633	3.5665	6.437	6.621	6.687	7.34367	4.829	3.638	5.6865	3.86967	2.90867	4.6055	3.45233	5.01667	6.022	3.337	3.49267	5.554	3.194	4.96833	4.577	3.513	3.33267	3.511	3.926	3.16533	4.5715	3.11267	2.652	3.39267
ENSSSCG00000034260	GDF15	protein_coding	0.0473333	0.024	0.032	0.016	0.011	0.021	0.008	0.0206667	0.007	0	0.1125	0.0175	0.0223333	0	0.024	0.139667	0.00566667	0.046	0.2535	0.0645	0.014	0.036	0.0473333	0.0486667	0.027	0.038	0.0306667	0.0466667	0.0105	0.0236667	0.107667	0.0266667	0.00933333	0.0206667	0.0346667	0.0296667	0.104333	0.127	0.0513333	0.0233333	0.0606667	0.0426667	0.0216667	0	0.005	0.009	0.0113333
ENSSSCG00000034357	DAG1	protein_coding	13.368	19.699	11.7283	18.611	16.2583	14.5683	15.6273	16.4967	14.622	16.9893	16.508	18.2635	15.3837	18.5893	11.784	19.944	11.1043	13.168	16.366	20.282	15.9345	20.5075	25.7207	26.161	12.5617	23.1025	18.6057	16.9623	14.885	16.5823	18.567	18.9163	17.5873	12.5403	26.4693	17.4107	20.8873	16.0015	26.0927	16.8153	18.8503	12.8797	14.2473	16.078	10.666	14.3717	13.6973
ENSSSCG00000034758	PDXK	protein_coding	1.11533	1.6025	1.176	1.417	1.264	1.123	0.929333	1.222	0.875667	1.05933	1.4875	1.2865	1.04067	1.597	1.328	1.53833	0.927667	1.059	1.3115	1.843	2.4645	2.143	2.00433	1.78633	1.06733	1.939	1.16067	1.12733	1.226	1.13067	1.52733	1.58533	1.27867	1.11433	1.60567	1.143	1.728	1.565	1.42633	1.35133	1.302	1.15633	0.992333	1.445	1.04833	1.04433	1.23333
ENSSSCG00000034785	CLIC1	protein_coding	0	0	0	0	0	0.0303333	0	0.0413333	0.0243333	0.0363333	0.19	0	0.03	0	0	0	0	0	0	0	0.0995	0	0	0.093	0.027	0	0	0	0.1015	0	0.032	0.158333	0	0.031	0	0.0306667	0	0.111	0.142	0.0443333	0	0.028	0	0	0	0.0263333	0
ENSSSCG00000034937	SH3BGRL3	protein_coding	5.982	9.6315	5.68033	11.8363	9.917	9.90267	6.838	8.86	6.16933	9.861	7.7755	7.4145	6.19567	7.09467	6.55533	5.872	5.70733	6.64533	6.395	9.4305	14.956	11.621	12.588	11.2657	8.941	9.3735	7.31333	4.63467	6.644	5.89067	5.51433	9.20867	7.26567	8.87633	8.683	8.444	10.3017	5.706	9.89867	8.14067	5.50667	6.919	7.90367	5.5135	5.16133	4.40867	6.32133
ENSSSCG00000034973	CXCL12	protein_coding	40.2467	73.5635	29.7213	47.4733	52.977	48.8563	48.325	48.159	44.6417	54.9523	35.914	56.199	42.5667	61.0127	29.979	61.8253	44.175	43.9123	80.0235	70.554	82.405	84.011	80.7113	59.997	35.8507	68.0445	45.7173	51.4557	50.2165	52.3017	58.2067	58.1427	40.6127	34.303	62.2557	47.968	74.0093	63.4565	48.81	38.9087	61.2203	43.665	44.35	49.92	28.7167	41.127	29.7773
ENSSSCG00000034984	PSMB4	protein_coding	119.347	163.058	123.426	129.673	139.354	128.092	139.317	131.187	126.139	146.042	116.519	174.673	132.803	202.701	147.584	198.622	106.173	130.331	142.938	207.924	148.286	233.952	238.665	193.144	128.679	191.457	151.274	141.688	133.164	155.883	193.2	204.361	133.256	138.051	202.94	129.245	197.437	181.302	138.346	140.234	138.984	133.172	132.985	161.273	114.23	121.565	123.936
ENSSSCG00000035077	INHBA	protein_coding	0.133333	0.458	0.168333	0.116	0.17	0.194667	0.228333	0.327	0.263333	0.430333	0.6915	0.5585	0.476333	0.410667	0.461333	0.19	0.129	0.345333	0.117	0.2935	0.795	0.622	0.263	0.132	0.145333	0.2205	0.140333	0.185667	0.194	0.278667	0.097	0.355667	0.191	0.343667	0.165667	0.453667	0.185667	0.199	0.262333	0.199333	0.124667	0.288333	0.274	0.164	0.196667	0.251	0.351
ENSSSCG00000035299	SFRP4	protein_coding	5.13633	12.9575	21.6487	14.857	12.2403	11.035	10.3757	11.3517	9.76	14.3507	10.455	18.894	12.6997	8.46167	9.31433	7.63033	9.085	4.96433	7.589	23.8725	9.8735	19.7925	18.9407	6.51067	12.7277	16.1095	6.72133	5.99267	17.9925	10.8717	5.701	15.0507	8.679	5.17267	8.20567	9.25433	13.012	7.3365	9.90367	6.26967	8.21667	12.8117	7.70467	9.741	5.58733	6.869	7.41733
ENSSSCG00000035392	IGFBP2	protein_coding	7.53033	11.4695	8.52167	8.268	9.20033	8.463	11.4193	13.3263	9.73933	12.4947	16.314	17.8605	11.434	11.508	13.612	8.28767	6.83167	8.47933	6.9625	11.717	16.7075	17.796	17.1087	10.5037	8.665	11.505	7.417	6.67433	10.5165	8.03767	9.44967	16.837	6.89333	8.13733	11.6183	8.549	10.4417	9.6515	8.50667	7.088	7.51633	14.2143	6.12167	8.4905	6.72567	6.484	6.37333
ENSSSCG00000035419	RARRES2	protein_coding	34.3097	70.205	43.0577	53.2997	51.0603	52.257	49.3947	56.7713	43.657	62.8473	49.299	84.8625	51.757	51.7183	51.999	46.8657	46.0897	39.656	50.369	75.9725	348.416	104.288	86.043	50.2173	51.4033	66.162	42.6553	34.782	63.0865	43.7943	50.8673	96.439	40.4723	38.964	54.6993	45.437	67.427	52.2605	42.943	38.985	42.7873	60.76	39.069	51.9195	32.36	31.1553	39.8627
ENSSSCG00000035598	EDN1	protein_coding	0.467667	0.9415	0.470667	0.556333	0.776667	0.568	0.997333	1.16567	0.890333	1.00667	0.965	1.1235	0.725333	0.863667	0.617333	0.652667	0.721333	0.404	0.5915	0.6955	1.6455	1.269	1.74967	0.749667	0.545	1.0075	0.667333	0.362333	0.9635	0.538333	0.764	1.13167	0.473	0.611667	0.967333	0.551	1.106	0.694	0.651333	0.552	0.435333	0.852333	0.446667	0.552	0.45	0.355333	0.373333
ENSSSCG00000035736	CCL24	protein_coding	13.6097	19.687	13.3727	21.4373	16.781	16.2237	14.0683	13.4543	15.696	19.0777	16.076	27.945	15.3687	19.627	17.2583	22.0293	14.955	10.0327	18.9525	31.495	30.3655	28.9565	39.315	16.85	17.2743	26.996	19.8863	13.1563	22.2415	17.231	20.65	26.0113	13.487	12.4357	20.075	10.4807	27.479	22.4975	16.583	13.611	17.239	20.773	12.882	17.219	11.917	12.72	14.259
ENSSSCG00000035820	TXNDC17	protein_coding	16.6817	29.6565	19.1003	21.9663	21.484	20.0433	20.9103	20.2073	17.0917	25.4433	17.878	28.704	21.2097	39.686	21.1313	34.1033	15.882	22.6707	23.815	31.6775	41.4105	43.881	46.345	28.9167	22.5013	30.735	32.4527	16.6397	23.489	20.0293	30.5297	32.9617	21.2993	27.504	34.092	20.6253	38.6073	26.9635	19.036	24.8307	19.5677	19.4657	20.7657	26.895	19.1807	17.981	20.6643
ENSSSCG00000035859	WNT5A	protein_coding	0.243	0.445	0.228	0.480333	0.359333	0.304	0.301667	0.364	0.253333	0.407333	0.335	0.348	0.280667	0.350667	0.287667	0.321667	0.348333	0.284667	0.4325	0.541	0.676	0.5895	0.834333	0.664667	0.325	0.456	0.399333	0.311333	0.5475	0.427667	0.273333	0.574	0.371667	0.247667	0.497333	0.396	0.953333	0.3445	0.418333	0.27	0.371667	0.379667	0.239	0.4085	0.206667	0.255667	0.272333
ENSSSCG00000035914	PSMB2	protein_coding	8.75033	12.875	9.826	9.862	9.61633	8.937	9.919	9.54367	8.43267	10.5133	9.514	11.8765	9.07267	15.1557	11.1937	14.082	7.61867	9.49567	10.348	14.814	14.001	19.646	18.2137	14.958	9.51033	13.508	12.696	9.879	9.8335	9.947	12.9057	13.657	10.1083	11.2967	16.168	9.244	15.2003	12.7455	11.5527	11.907	8.728	8.06333	9.61433	12.752	8.46567	8.38733	9.52333
ENSSSCG00000036007	MFAP4	protein_coding	1.95533	2.638	2.28867	4.44833	2.79	2.974	2.18267	3.13933	1.60167	3.17133	7.881	3.0595	3.02833	1.93233	2.75167	1.652	2.443	1.94033	1.8995	4.438	5.7	3.501	5.692	1.751	3.162	3.434	2.82733	1.63167	4.3645	1.974	2.002	2.17467	2.95467	2.84467	2.85067	2.39167	3.42233	1.553	2.81233	2.07333	2.00767	3.053	2.096	2.352	1.61167	1.45	2.48
ENSSSCG00000036014	RPLP0	protein_coding	842.181	1103.41	938.844	961.807	910.093	875.105	946.223	934.077	782.627	1039.37	872.044	1159.31	797.259	1261.44	942.706	1408.04	705.786	873.214	1238.74	1480.74	992.281	1536.05	1630.45	1135.28	942.29	1572.06	1125.42	884.306	1090.54	837.466	1429.92	1235.88	976.942	946.432	1197.83	829.091	1499.8	1273.63	1045.74	966.074	978.114	800.314	901.839	1224.16	711.772	928.145	836.688
ENSSSCG00000036059	HSPB3	protein_coding	10.0977	18.5975	11.1457	10.4657	11.1123	10.7683	13.6277	11.7407	12.1977	15.642	20.4685	18.2615	15.7963	38.566	16.4227	20.615	8.51033	13.79	10.4675	16.566	21.2515	44.709	20.7787	22.469	11.8657	19.41	16.527	13.0183	11.223	11.5413	16.6417	20.2537	10.2897	17.6297	20.817	13.3473	23.9723	15.3625	12.3933	15.037	9.64967	8.427	11.745	17.592	13.4217	10.9707	15.652
ENSSSCG00000036132	CKM	protein_coding	5451.26	6819.78	6853.88	6730.12	6570.2	6516.24	4490.22	5222.64	4388.5	6294.81	5220.95	5071.55	4135.95	6705.53	3215.99	8835.06	4282.99	6318.74	8698.4	11796.5	3849.13	10819.2	9571.72	8928.8	5799.31	12178.2	5311.55	6122.65	7147.8	5918.32	8539.85	8226.38	8151.38	6305.31	8161.83	6275.76	9164.19	9048.24	8739.29	8399.87	6589.02	3930.27	7301.95	9310	5225.98	6859.78	5898.61
ENSSSCG00000036135	COL1A1	protein_coding	9.22833	45.6775	16.5657	64.576	39.178	43.145	43.9803	79.056	21.376	23.133	104.958	165.339	125.463	31.9877	41.1393	16.631	20.7397	13.9293	11.027	44.9835	33.188	56.822	40.699	7.79367	29.6633	32.556	7.072	8.372	19.882	16.0243	14.9407	32.5193	11.183	12.883	17.2277	77.6983	20.8477	18.662	28.2287	12.4817	19.9267	43.6177	9.40133	24.1925	12.149	9.539	21.971
ENSSSCG00000036213	FGF2	protein_coding	1.30533	3.172	1.451	2.47067	2.41233	2.161	1.49233	1.66767	1.13767	1.87533	2.009	3.5735	2.08567	4.02067	1.888	3.56367	1.90833	1.66067	3.37	5.6045	7.1865	4.6455	5.621	3.42867	2.41433	4.3535	2.76267	1.56933	4.0705	1.64433	2.41533	3.28433	1.93567	1.73167	3.36633	1.34433	4.47267	2.781	1.93533	1.782	1.91967	1.624	1.40667	3.6385	1.421	1.31533	1.537
ENSSSCG00000036276	PSMB5	protein_coding	0	0	0.0236667	0.038	0	0	0	0.0346667	0.065	0.114333	0.4525	0	0	0.028	0.111667	0.04	0	0.0753333	0	0.0375	0	0.1645	0	0	0.0903333	0.117	0	0.0536667	0.048	0.027	0	0.0593333	0	0.102667	0	0	0	0.051	0	0	0	0.0326667	0.0393333	0.042	0.0843333	0.06	0
ENSSSCG00000036350	HNRNPA2B1	protein_coding	93.3773	170.617	92.802	129.872	115.309	108.164	107.207	106.506	99.762	131.18	74.809	115.538	86.9877	251.876	81.175	239.405	82.644	102.32	124.787	239.88	162.29	219.748	279.722	235.411	111.398	231.071	158.354	102.409	130.907	104.623	209.51	186.069	140.941	120.769	225.458	98.931	251.048	173.578	142.869	150.699	123.407	75.547	107.566	168.517	84.6897	91.968	94.7367
ENSSSCG00000036383	LGALS3BP	protein_coding	1.50767	3.2395	1.341	2.092	1.926	1.84733	2.032	2.693	1.654	2.356	3.3515	2.64	2.15567	1.95033	2.241	2.01133	1.66467	1.66067	2.225	3.81	4.4755	4.654	3.49833	2.891	1.70433	2.867	1.804	1.47467	2.3935	1.73233	1.35567	2.79733	1.49767	1.63733	2.25367	1.72733	3.186	2.1295	2.36967	1.656	1.687	2.232	1.54967	3.2925	1.31933	1.45867	1.77933
ENSSSCG00000036437	NOG	protein_coding	0.609	1.044	0.586667	0.747333	0.598667	0.758333	0.780667	0.576667	0.705667	0.761	1.5855	0.915	0.828667	1.038	1.26833	0.656333	0.500667	0.970667	0.573	1.293	2.5175	1.9285	1.52767	1.35267	0.727667	1.0525	1.45333	0.712667	0.7135	0.580333	0.733333	1.21067	0.553333	0.698333	1.01867	0.650333	0.894333	0.6265	0.836333	0.935333	0.670667	0.933667	0.500667	1.291	0.764	0.578333	0.611333
ENSSSCG00000036445	CXCL13	protein_coding	0.176	0.183	0.094	0.155667	0.0866667	0.0543333	0.137667	0.357667	0.0666667	0.157	0.359	0.174	0.0313333	0.114667	0.142667	0.147667	0.0713333	0.077	0.1115	0.306	0.757	0.197	0.395667	0.201333	0.113333	0.1215	0.173333	0.0623333	0.125	0.161667	0.128667	0.283333	0.0233333	0.0606667	0.223333	0.048	0.242333	0.1345	0.102333	0.0816667	0.0686667	0.136333	0.0536667	0.395	0.0853333	0.0933333	0.036
ENSSSCG00000036501	WDR1	protein_coding	17.275	23.489	19.2333	17.017	17.436	16.8157	20.465	19.8683	16.764	21.9007	32.369	21.61	21.759	26.4453	26.6417	21.8323	14.6307	19.6893	17.838	29.2295	36.2155	41.0415	29.9177	21.483	17.1337	26.294	18.686	17.2197	20.494	16.7777	22.4103	28.5133	18.713	24.1033	27.5603	18.3407	27.687	21.1365	22.1603	20.4097	15.5853	18.7713	17.703	19.6115	18.257	15.92	20.258
ENSSSCG00000036521	TNFSF13	protein_coding	4.781	6.8355	5.547	6.11833	4.98733	5.091	4.506	4.84633	5.04233	5.938	4.6175	7.0345	4.86167	8.02167	5.091	8.18133	3.94133	5.54933	5.9965	9.2215	6.974	12.105	10.2327	8.47567	5.39967	8.3875	6.03567	5.02967	6.913	5.39367	5.33833	8.36067	5.04	5.78233	8.02533	5.40533	9.68567	7.1265	5.77033	6.05133	5.11967	5.41867	5.921	7.027	4.64467	4.59233	5.37333
ENSSSCG00000036614	PGP	protein_coding	39.7627	34.0485	39.17	37.718	39.306	39.5887	35.4153	36.2357	37.0517	40.1713	48.083	35.111	29.5363	43.025	33.1437	53.6937	26.412	33.6187	49.6225	43.6565	53.579	40.3795	58.1997	47.8277	34.9843	53.723	25.3403	48.1267	23.979	34.0207	54.2063	53.8953	53.518	28.6827	49.7157	32.6723	47.1387	47.7515	56.7793	51.6493	45.6067	38.997	40.4123	39.7475	34.061	47.993	35.7173
ENSSSCG00000036702	ACTN1	protein_coding	5.68733	7.45	5.524	6.26867	6.27167	5.27067	6.555	7.186	5.41967	7.11933	10.589	7.2315	8.014	9.123	8.047	7.28967	4.797	5.524	7.377	9.329	10.245	10.431	11.1403	7.36133	5.628	9.187	6.31733	4.66667	8.481	4.21767	7.21433	9.575	5.186	5.79533	9.66	5.89733	8.36767	5.956	7.33033	6.08867	4.67	7.521	4.40367	7.236	5.18567	4.77867	5.86033
ENSSSCG00000036724	CRYAB	protein_coding	550.709	776.231	619.598	462.835	552.491	526.028	611.999	568.158	640.136	797.326	1114.3	581.788	789.531	2001.36	1199.15	1189.91	440.867	606.131	293.073	874.223	749.717	1335.44	964.492	954.651	787.574	949.271	1483.17	630.257	479.706	464.368	666.374	1166.84	576.618	1031.22	1451.01	621.522	1083.56	546.057	510.545	863.242	423.927	380.575	575.277	792.404	710.753	408.559	884.619
ENSSSCG00000036814	CLEC11A	protein_coding	0.398	1.0215	0.430667	0.611667	0.457333	0.487333	0.580333	0.747333	0.346	0.721667	2.3145	1.569	1.48433	0.830333	1.069	0.494	0.461	0.228667	0.2695	0.9205	0.762	0.6995	0.857333	0.403	0.461	0.604	0.463	0.250667	0.638	0.445667	0.321333	0.788667	0.400667	0.348667	0.348333	0.660333	0.540333	0.3235	0.386333	0.226333	0.411333	0.657	0.314	0.4485	0.228333	0.175333	0.403333
ENSSSCG00000036924	PSMA4	protein_coding	8.49967	15.0695	8.167	10.5887	10.758	10.307	10.5607	9.72167	9.4	11.7847	8.501	11.7055	9.604	17.0533	8.15633	16.1667	7.91367	9.17833	11.712	17.1625	12.8515	20.43	20.352	18.283	9.588	18.0335	13.229	10.038	10.995	11.1547	15.9643	16.1837	11.2313	10.162	17.4673	9.81367	17.4367	14.7415	11.7893	11.441	10.6377	8.17833	10.047	14.048	7.53433	8.73667	7.885
ENSSSCG00000037143	UBE2L3	protein_coding	7.062	11.4675	7.315	8.85467	8.30567	8.269	7.69533	7.73667	7.33933	9.874	7.068	9.064	7.08033	12.7847	6.22133	13.331	6.53933	7.49133	9.576	14.9215	11.622	13.8675	16.561	14.2003	8.13633	14.7725	10.483	7.76233	9.5375	8.66267	12.8997	13.404	9.38133	8.10333	13.161	8.31367	14.7277	12.23	10.3743	9.047	9.26967	6.61533	8.00833	11.131	6.49067	7.772	7.19167
ENSSSCG00000037236	RPSA	protein_coding	144.883	198.023	171.88	173.242	176.583	174.822	178.153	168.823	142.123	201.855	179.085	201.774	155.502	228.356	162.571	245.503	121.865	170.229	201.044	254.007	220.221	227.704	303.044	195.356	178.281	258.428	209.583	148.699	191.197	157.505	248.223	226.343	189.9	177.611	211.455	147.714	265.912	202.086	188.436	168.794	190.758	143.394	171.725	201.292	125.211	156.471	144.662
ENSSSCG00000037360	CST3	protein_coding	129.936	260.512	138.812	201.718	170.421	164.145	141.445	147.259	140.267	201.42	154.682	227.869	146.077	164.343	168.993	151.825	139.697	113.464	160.468	257.144	340.729	266.38	287.752	150.143	187.442	230.007	150.864	109.052	188.873	135.182	131.247	223.451	126.231	140.041	170.329	129.695	205.553	189.422	160.062	146.285	118.673	154.109	134.827	157.262	107.509	107.398	140.813
ENSSSCG00000037449	CSF1	protein_coding	1.94533	3.1055	1.61367	2.36367	2.35267	1.89867	2.47833	2.566	1.90833	2.74633	4.8475	3.0715	2.88267	5.518	2.323	2.542	1.981	1.65867	2.3095	3.0225	4.839	3.812	3.36533	2.49267	2.62833	3.851	1.62267	1.73667	2.895	1.83633	2.32467	2.817	1.46033	1.871	3.43733	1.79367	3.016	2.3355	2.48633	1.82633	1.829	2.35967	1.619	2.6605	1.46133	1.62533	2.70967
ENSSSCG00000037508	GSN	protein_coding	210.701	379.897	266.598	355.032	369.222	335.784	269.377	289.671	231.636	268.374	402.128	326.362	281.153	408.656	354.258	320.227	218.971	227.853	261.962	405.286	429.08	444.605	515.833	203.932	282.118	374.803	207.64	220.04	277.221	251.771	297.395	284.972	208.311	202.153	317.895	248.728	325.131	289.104	306.941	221.374	311.946	240.184	192.811	236.766	156.103	199.764	247.983
ENSSSCG00000037606	PSMB3	protein_coding	59.9827	94.725	66.168	67.8993	70.326	70.112	74.1263	72.5713	70.645	74.2223	63.659	91.6295	67.2643	109.974	68.3597	109.924	53.8237	70.762	78.671	114.954	110.281	148.627	130.674	103.939	70.2823	96.4035	91.9407	73.1997	73.6145	71.2187	102.696	116.857	70.3527	79.3433	118.505	73.3583	117.349	101.248	75.367	90.1223	68.0107	66.62	72.924	95.654	65.8237	58.1927	72.242
ENSSSCG00000037806	KRT2	protein_coding	0.01	0.0065	0.00466667	0.0126667	0.0263333	0	0.0413333	0.017	0.005	0.0226667	0.124	0.0135	0.0156667	0.02	0.0113333	0.0116667	0.016	0.0156667	0	0.031	0.0075	0.024	0.0126667	0.0336667	0.00466667	0.0305	0.004	0.00666667	0	0.0216667	0	0.0233333	0.0396667	0	0.0303333	0.018	0	0.017	0.007	0	0.042	0.0146667	0	0.035	0.004	0	0.019
ENSSSCG00000038151	CMTM3	protein_coding	1.57133	3.3035	1.762	2.42933	2.228	1.895	1.94367	2.38333	1.48433	2.365	3.3795	2.9245	2.20533	2.644	2.24833	2.33533	1.66067	1.53867	1.5155	3.1785	4.737	4.0095	3.223	2.62767	2.065	2.8625	2.283	1.501	2.0875	1.68233	1.95033	2.999	1.661	2.062	2.73733	1.94433	2.66967	1.674	1.99233	1.94467	1.449	2.11667	1.60333	2.007	1.503	1.39567	1.89233
ENSSSCG00000038188	LEFTY1	protein_coding	0	0.0165	0.026	0	0.015	0	0.025	0.0206667	0.0123333	0.0383333	0.1155	0.0165	0.019	0.0173333	0.052	0.00633333	0.0116667	0.006	0.007	0.064	0.0635	0.023	0.0226667	0.0303333	0.0236667	0.0285	0.0293333	0.00966667	0.026	0.0206667	0.015	0.0313333	0.00866667	0.006	0.027	0.035	0.015	0.0305	0.0623333	0.0323333	0	0.0233333	0.00633333	0.032	0.0143333	0.0323333	0
ENSSSCG00000038323	ACTN3	protein_coding	795.509	645.178	672.594	608.254	530.214	546.521	425.275	412.354	479.733	545.899	442.739	378.733	413.506	836.341	227.268	1191.46	594.707	443.75	1406.84	1107.44	31.579	158.512	908.882	601.994	445.686	1446.01	367.232	872.866	622.795	691.641	1315.67	377.563	1024.87	282.83	741.201	435.948	961.67	1008.32	1152.32	639.151	1034.27	368.317	571.214	816.086	305.237	967.568	436.69
ENSSSCG00000038348	NME1	protein_coding	7.04567	6.022	9.58567	9.71367	8.19333	8.08667	9.58467	8.40233	5.16967	8.28267	12.9805	5.6175	8.31933	13.4107	12.579	12.1927	6.359	8.05633	6.0415	8.709	10.962	11.063	13.541	7.205	9.64667	7.0775	9.77967	6.28033	5.848	8.20833	7.861	6.87567	7.16767	9.30533	9.926	7.683	12.7487	5.767	7.49233	6.25533	7.075	8.47467	6.85833	5.614	8.86967	5.02133	7.99133
ENSSSCG00000038359	EIF5A	protein_coding	45.4557	62.832	40.3367	50.8443	47.771	48.566	44.092	44.167	47.1833	50.278	40.275	46.578	38.8153	71.5103	29.64	75.6523	33.6547	40.7353	66.503	81.694	57.061	62.775	93.9963	73.3117	43.9193	96.604	55.0027	50.599	51.1255	46.721	72.1767	66.6793	54.9223	39.6777	70.031	44.1287	78.806	59.4935	75.3773	64.2127	52.493	37.837	46.024	63.5005	31.0957	40.694	41.3863
ENSSSCG00000038362	CMTM6	protein_coding	26.7547	49.923	23.631	31.1107	30.1477	27.72	29.314	29.6113	24.9463	32.143	26.605	38.524	33.6277	55.1513	31.2863	45.5327	23.9253	24.38	30.032	62.152	70.158	64.698	55.5963	47.7677	31.513	53.6075	29.5993	27.8523	40.5625	26.7897	42.87	57.751	22.6777	32.596	48.285	25.5827	45.5577	38.9435	27.471	28.2	27.612	35.3423	27.484	44.8605	27.7113	21.264	25.9627
ENSSSCG00000038404	SERPINB6	protein_coding	19.1937	31.839	25.894	24.479	22.2263	22.9213	20.1717	19.7607	17.6407	22.4043	32.332	31.1135	18.2377	37.715	19.961	39.8687	14.6163	22.8223	23.196	42.4425	50.0345	51.688	42.1453	37.327	24.2017	42.4215	23.3457	20.0217	25.3815	18.2787	36.8933	49.6323	24.3713	24.076	43.416	21.3067	37.35	38.2645	28.8577	33.291	20.482	20.4887	23.118	37.9255	21.024	22.8683	21.7797
ENSSSCG00000038514	DDAH2	protein_coding	11.027	20.7665	14.2903	16.3423	14.4043	13.9723	13.159	13.8697	11.5013	14.6963	25.386	19.8615	15.344	17.7593	18.1457	17.225	10.4127	12.5683	15.473	27.125	25.075	29.514	24.5233	15.2253	14.837	25.4535	11.9497	9.64467	19.6805	11.9407	17.9553	22.6027	11.962	13.0237	16.302	12.391	17.8147	16.732	13.6753	11.922	13.4963	14.8627	11.1527	17.57	10.5103	10.2143	12.5677
ENSSSCG00000038688	PGLYRP1	protein_coding	0.122	0.008	0.041	0.056	0.0963333	0.0556667	0.0556667	0.0416667	0.0426667	0.0806667	0.074	0.02	0.0636667	0.0253333	0.062	0	0.039	0.0716667	0.0475	0	0.024	0.048	0	0.015	0.0503333	0.0175	0	0.049	0	0.0373333	0.005	0.0126667	0.03	0.034	0	0.0536667	0.0133333	0.027	0.0536667	0.0133333	0.043	0.0616667	0.0436667	0.009	0.027	0.032	0.0336667
ENSSSCG00000038954	PLIN3	protein_coding	1.838	3.506	2.99167	2.75767	2.09067	2.41767	2.04133	2.41867	1.82567	2.65367	4.2	3.322	2.497	3.391	3.68867	3.09	1.41333	2.93267	1.654	4.126	4.226	6.201	6.30267	4.089	2.792	3.6015	4.62	1.794	3.045	2.181	2.757	4.308	2.30567	3.589	3.767	2.54267	4.87267	2.638	2.84233	2.87133	1.97267	2.19667	2.32433	3.724	2.65233	1.68467	2.74233
ENSSSCG00000038966	KRT7	protein_coding	0.134	0.159	0.0813333	0.176333	0.158333	0.0633333	0.162	0.112333	0.0476667	0.0876667	0.2395	0.205	0.073	0.0326667	0.200333	0.065	0.084	0.163667	0.016	0.249	0.2705	0.0945	0.120667	0.057	0.104667	0.2145	0.205667	0.0136667	0.2425	0.108333	0.0706667	0.0843333	0.0653333	0.186333	0.0673333	0.058	0.129	0.034	0.143	0.078	0.028	0.11	0.087	0.1865	0.115333	0.0406667	0.101333
ENSSSCG00000038989	CRK	protein_coding	246.569	348.003	264.103	269.045	259.701	254.994	265.112	248.583	251.935	303.322	210.923	296.805	257.751	463.017	221.1	455.064	209.963	262.689	354.115	481.222	324.329	519.195	531.644	449.863	265.435	506.885	357.248	266.288	314.908	280.44	436.05	399.717	313.598	264.563	404.103	244.396	479.067	395.629	329.174	317.693	298.603	222.963	271.624	375.393	214.759	259.304	230.466
ENSSSCG00000038991	S100A13	protein_coding	5.118	9.6175	7.59767	7.068	6.901	7.28633	6.517	7.64667	4.94933	7.87033	6.307	10.9105	6.75633	8.22667	9.44367	8.54133	4.84	6.001	6.0535	11.188	12.5375	10.7335	13.6263	7.44733	7.07133	10.4845	9.25033	3.82933	8.4625	6.16167	8.476	10.9937	5.53133	7.435	9.09033	5.48867	9.455	8.9145	6.29867	6.41367	5.657	7.024	5.696	8.582	5.15667	5.01167	5.86067
ENSSSCG00000038992	TUBB6	protein_coding	6.81267	8.465	8.773	8.51833	7.003	5.92833	7.94567	8.67	6.88933	8.60667	9.2965	7.272	11.986	8.16833	8.944	7.41667	6.43533	7.499	6.3745	7.9	12.563	11.0435	9.89467	6.399	6.81433	10.5035	5.59967	5.97933	6.8425	6.23733	5.98633	6.878	5.70833	6.74467	8.31133	6.60467	8.05533	6.8505	7.23967	7.725	5.50433	7.954	5.831	5.601	7.47433	6.244	8.877
ENSSSCG00000038994	CLIC4	protein_coding	13.1957	27.461	15.1877	17.1317	17.0803	14.091	16.509	15.19	12.5447	17.8473	18.1945	24.9475	19.4063	35.42	18.473	24.0823	12.565	15.8	13.6265	26.752	37.218	43.7565	34.8867	35.174	15.666	26.717	21.0713	15.7107	19.2595	13.6867	20.1367	30.313	12.841	19.8163	32.089	14.941	22.9767	16.711	19.9367	19.7103	11.6577	16.7477	12.8927	18.9955	16.348	12.8943	17.4573
ENSSSCG00000039094	PLEC	protein_coding	23.5777	31.851	34.1223	26.8013	25.4937	24.5203	26.3073	31.1487	24.6907	27.9633	76.1085	31.194	33.0517	32.165	36.277	25.6527	18.4833	31.095	24.6605	35.262	29.8045	48.8955	36.3297	27.859	21.9487	31.698	28.1773	25.127	31.0635	25.0887	26.3227	32.324	33.7033	37.2427	33.9833	29.0873	36.5047	30.27	41.218	33.0093	25.4243	22.315	28.8753	30.778	27.694	30.5237	35.8727
ENSSSCG00000039148	P4HB	protein_coding	41.9267	40.834	48.257	45.73	36.6433	38.017	41.7413	41.731	37.8023	42.407	91.3505	46.6435	45.493	56.3497	60.354	50.7203	34.1743	41.7263	44.087	55.241	43.0815	67.4065	67.6433	39.0683	41.2713	53.9315	43.383	39.7953	41.826	41.253	50.696	43.295	44.3223	45.8053	47.8843	35.9443	59.645	49.528	51.22	45.1573	43.3133	37.684	41.0277	46.488	41.0423	44.2557	48.6287
ENSSSCG00000039290	MTPN	protein_coding	18.559	32.6575	19.952	20.045	19.705	17.196	19.381	17.8503	17.5477	22.405	30.9105	25.9075	26.1037	41.763	22.9243	31.3377	19.8623	18.86	20.7895	34.1025	33.669	43.3985	38.0133	31.083	20.1	31.1775	26.7793	21.6547	25.1395	21.4437	26.5397	29.7277	18.328	21.797	36.6063	19.615	36.1083	26.2565	23.434	21.2273	18.1457	17.274	17.209	26.5865	20.2767	18.3507	25.532
ENSSSCG00000039426	FSTL1	protein_coding	50.0233	124.238	75.0693	102.149	77.397	69.8343	76.268	77.8013	53.564	95.0273	56.002	131.895	74.3067	96.187	67.047	81.8047	78.282	44.5957	63.3815	139.476	171.44	144.788	179.503	77.7077	91.4123	140.38	77.3897	44.15	122.724	74.7087	75.9353	116.583	60.728	58.4967	99.4743	55.66	125.465	71.8485	71.3873	53.582	54.034	74.8443	53.0577	81.6665	42.3617	41.8287	61.4393
ENSSSCG00000039433	FTH1	protein_coding	0.478333	0.3295	0.177	0.374667	0.130333	0.184667	0.486	0.337333	0.561	0.618	0.422	0.304	0.153667	0.743333	0.273	0.500667	0.184667	0.181333	0.366	0.1965	0.24	0.209	0.484667	0.502	0.173	0.253	0.483	0.245	0.3715	0.135667	0.368	0.544333	0.278333	0.370667	1.169	0.0486667	0.511	0.73	0.541667	0.444333	0.189	0.215	0.154	0.141	0.202667	0.04	0.251667
ENSSSCG00000039442	BMP2	protein_coding	0.978333	1.0055	0.746333	0.542	0.7	0.517667	0.825333	0.900667	0.823	0.907	1.3985	0.772	0.993	1.137	1.249	0.722667	0.842333	0.606667	0.682	0.904	0.966	1.4435	1.18333	0.825	0.663333	1.065	0.509667	0.51	1.029	0.678667	0.677667	1.00167	0.393	0.671667	0.985667	0.769667	0.839333	0.6375	0.902667	0.596667	0.525667	0.937	0.616	0.556	0.566333	0.550333	0.680333
ENSSSCG00000039468	SERPINH1	protein_coding	19.4877	42.2435	24.5793	39.3743	29.1733	29.1723	23.99	23.438	19.8013	24.567	52.2185	36.3175	31.7753	41.5273	31.5247	31.4703	20.671	25.0873	32.1745	49.064	38.673	51.1245	46.9397	25.91	28.76	45.5405	22.0927	18.838	36.6885	19.412	25.9153	32.495	25.9197	27.224	37.4103	26.631	38.3703	34.244	25.9077	25.2183	20.819	24.796	23.0377	41.8765	21.5217	17.7727	25.173
ENSSSCG00000039488	SPON2	protein_coding	1.533	3.1275	2.59333	4.84	2.83633	2.85833	1.98333	2.76833	1.41367	3.32233	4.434	3.5185	2.411	1.53367	2.87	1.32833	2.291	1.37567	1.7245	4.5415	6.149	4.5005	5.20767	1.17233	3.02267	4.1295	2.40567	1.36933	3.9215	2.21667	1.03433	2.12833	2.08933	1.70133	1.53067	1.68233	3.48333	1.561	1.94667	1.11233	1.93667	1.86633	1.59233	2.3835	1.15267	1.37433	2.082
ENSSSCG00000039506	MYL6	protein_coding	618.5	684.508	1376.78	642.34	599.265	511.729	596.476	581.494	199.236	841.91	1515.63	833.42	979.481	710.899	2335.47	422.323	255.864	1824.55	248.987	930.744	529.348	1032.13	3537.42	489.512	1415.71	680.851	4554.89	203.486	958.812	371.224	447.227	445.806	1649.56	3183.79	1072.67	813.411	3968.12	385.819	652.567	929.887	286.511	279.816	1264.05	1709.6	1085.05	204.903	1151.03
ENSSSCG00000039582	PSMA2	protein_coding	23.8757	45.1195	26.8553	29.0777	26.195	27.7343	30.6693	27.9467	25.749	30.8877	19.68	41.2195	24.7613	53.882	27.3547	51.245	19.79	27.789	34.2775	52.985	45.416	66.5205	64.58	50.8223	28.3253	51.978	37.1413	26.7397	35.8815	27.997	52.0193	51.898	29.583	32.7423	48.5993	27.208	52.783	45.6565	27.579	31.4127	28.3787	24.639	27.8817	44.118	23.4417	25.31	25.843
ENSSSCG00000039710	MYL2	protein_coding	6825.21	11330.3	14345.1	4982.79	6572.31	6649.33	4742.24	5019.61	2706.77	4254.13	5973.74	6133.16	8472.18	13427.1	17653.3	9499.63	2611.19	12807.9	2326.6	14939.8	1681.12	25657.6	25479.8	17615.5	10651.3	15332	26259.8	6665.95	9530.53	2975.31	7133.14	17794	12548.8	21999.6	14900.5	9347.58	26273.4	8557.52	6827.62	13626.7	3531.58	4237.46	10134.6	18640.2	14208.4	4889.7	12719
ENSSSCG00000039962	HSPB1	protein_coding	270.876	284.454	191.276	242.778	277.545	283.51	244.081	258.269	255.619	357.237	917.017	194.727	316.203	421.367	327.055	287.885	269.826	227.241	186.767	297.128	109.017	326.249	216.244	240.533	266.274	282.563	263.966	263.925	221.726	330.841	198.788	188.293	198.074	244.628	368.898	288.371	286.733	182.512	235.492	212.196	247.295	161.824	202.603	249.062	184.778	162.629	236.754
ENSSSCG00000039985	CES1	protein_coding	0.883667	1.405	0.588667	3.25133	2.02833	2.79267	0.662333	0.356	0.442	0.462	0.537	0.855	0.692667	0.934667	0.824667	2.58967	1.281	0.98	4.414	8.9065	0.8545	1.161	3.885	1.296	2.755	3.484	0.904667	0.594	3.0805	0.377	1.481	1.707	1.57	0.749333	3.63367	0.789333	3.24233	3.509	1.41633	0.927	2.44833	0.864667	1.12367	4.8345	0.459667	0.518333	0.402
ENSSSCG00000040080	PTGDS	protein_coding	1.14733	3.869	1.28833	1.965	3.19433	2.66633	5.01833	5.67867	3.16667	4.161	7.2815	6.2625	4.06133	2.37533	6.18033	3.25633	2.28733	2.34133	3.211	4.328	15.624	8.5885	5.05133	2.72867	2.28733	1.8125	3.15767	1.51633	2.0945	1.858	2.149	4.647	2.58433	1.93833	2.48133	3.38267	4.37433	3.9215	3.13933	2.46233	1.81	5.17333	1.74733	2.4165	1.54133	1.05267	2.475
ENSSSCG00000040317	SOD2	protein_coding	89.2307	138.849	108.751	93.587	101.021	86.406	85.1793	84.7937	75.971	94.5257	91.259	106.038	83.3863	138.428	106.775	129.159	64.057	97.6867	77.7105	162.343	193.798	201.224	165.267	168.647	94.313	165.279	114.948	89.4473	91.8545	86.572	124.749	182.143	110.331	107.148	170.818	94.1763	147.883	137.407	110.782	119.888	77.4257	84.144	94.704	143.56	108.814	88.062	96.6217
ENSSSCG00000040406	IL17C	protein_coding	0.136667	0.055	0.092	0.109333	0.170667	0.163333	0.122	0.136667	0.111333	0.185	0.404	0.0835	0.249667	0.112	0.229667	0.065	0.150333	0.136667	0.142	0.0755	0.054	0.0955	0.065	0.045	0.173667	0.0375	0.0873333	0.149667	0.0765	0.0826667	0.0456667	0.0406667	0.144667	0.09	0.0633333	0.113667	0.0936667	0.074	0.175333	0.0916667	0.221	0.171	0.145333	0.0645	0.107667	0.125333	0.166667
ENSSSCG00000040608	AKR1B1	protein_coding	24.1727	39.7385	30.0393	33.915	30.4923	28.96	31.4297	33.3673	27.6517	31.4557	39.6425	49.355	28.3137	42.9433	43.133	36.233	17.1013	32.804	23.0975	49.712	56.075	118.088	63.9013	52.5137	30.6897	42.1995	40.8873	24.6627	28.4765	26.982	34.711	57.4103	32.22	37.565	57.001	34.059	58.6903	35.677	30.0727	40.223	23.6237	28.5507	31.5447	41.1615	29.1943	21.0407	27.9037
ENSSSCG00000040629	IL34	protein_coding	3.347	5.492	3.45033	4.98467	3.82433	3.54733	3.82433	3.92267	3.913	3.75933	4.035	5.7055	3.473	4.46467	3.76733	5.47233	2.86333	2.99867	6.6165	7.1685	7.97	5.3125	6.913	4.397	3.47433	7.193	2.82867	2.43533	6.4665	2.97433	4.496	6.44467	3.38533	2.46833	4.535	2.744	5.76033	5.9795	4.504	3.71367	3.64067	4.14	2.98267	6.462	2.49067	3.40567	3.13833
ENSSSCG00000040642	LASP1	protein_coding	5.302	9.147	5.491	7.123	6.516	6.111	5.91133	6.672	5.208	6.79433	9.438	7.3745	7.096	8.33633	5.941	6.43833	5.277	5.08367	5.5705	8.7985	12.5555	12.273	10.6243	8.18833	6.147	8.351	5.545	4.6	8.1575	5.263	6.57233	10.0563	4.847	5.97233	8.16933	5.77967	7.89133	6.236	6.60467	5.86467	5.08	6.57833	4.892	6.1285	4.78133	4.27233	5.62133
ENSSSCG00000040648	CCL8	protein_coding	0.228	0.721	0.172333	0.432667	0.582	0.325667	0.391	0.265667	0.288333	0.525	0.5675	0.3705	0.231333	0.422333	0.463333	0.402333	0.143667	0.210333	0.2745	0.323	0.4845	0.7465	0.509333	0.402	0.523333	0.291	0.448333	0.222333	0.353	0.294667	0.267667	0.449333	0.258	0.234667	0.428	0.222667	0.683333	0.414	0.310667	0.280333	0.177	0.262333	0.394	0.6985	0.269333	0.0656667	0.365667
ENSSSCG00000040706	DBN1	protein_coding	3.231	5.2685	4.31533	5.931	4.322	4.64467	3.93767	4.62167	3.26167	5.08267	5.376	5.397	4.697	5.82	4.69033	4.33967	4.35833	3.11467	3.6905	6.887	9.275	7.042	8.53133	3.04967	4.683	7.13	3.54067	2.911	5.8955	3.90467	4.469	5.19133	3.94667	4.05367	4.89167	3.10167	5.798	3.6765	4.735	3.45733	4.503	3.73033	3.316	4.064	2.598	2.95567	4.64567
ENSSSCG00000040735	DDAH1	protein_coding	0.272667	0.451	0.374	0.483667	0.442667	0.345333	0.196	0.406	0.142667	0.295333	0.2735	0.4245	0.272	0.375	0.325	0.317667	0.188667	0.535667	0.195	0.8	1.118	0.395	1.13033	1.24667	0.441	0.6915	0.835333	0.29	0.5155	0.306	0.255667	0.764667	0.494667	0.814333	0.439667	0.635333	0.995	0.3035	0.551	0.681333	0.39	0.333667	0.535667	0.5405	0.518	0.187	0.580333
ENSSSCG00000040786	SPTBN1	protein_coding	44.1343	93.1	54.567	65.2353	63.3703	54.8063	57.1137	66.7583	49.1067	66.0523	82.7325	80.081	60.021	92.0647	66.4783	73.7863	42.508	54.8537	44.7215	95.2095	114.613	131.629	111.313	93.492	56.8717	93.0935	56.647	44.3617	81.6275	52.085	71.763	106.949	56.814	59.5717	98.393	63.741	91.9563	69.6065	68.1557	64.8707	48.8833	58.7033	52.2673	66.527	51.6563	43.0927	63.4607
ENSSSCG00000040793	CTSD	protein_coding	19.792	20.98	21.086	22.696	22.277	21.5323	19.2833	19.997	19.2187	20.4887	38.7895	18.2975	27.7743	20.8033	27.752	17.5657	16.256	23.6853	19.685	26.888	31.8575	30.7265	26.9167	18.7063	20.446	22.11	17.0603	19.8243	23.345	18.677	16.9587	23.231	21.725	23.146	24.3103	22.7733	24.0763	19.726	27.3033	22.96	19.556	20.99	22.9163	21.9705	21.6903	18.04	23.3593
ENSSSCG00000040929	TPT1	protein_coding	2750.31	3674.33	2824.03	3405.6	3175.88	3163.56	2851.82	2819.53	2782.33	3199.2	2064.25	3320.51	2489.06	4795.22	2179.37	4934.78	2318.54	3183.93	4567.59	4862.65	2430.74	5596.45	5670.3	4127.33	3036.03	5654.09	3367.43	3198.05	3601.7	2973.21	4835.34	4069.65	3451.54	3060.37	4251.11	3109.8	5450.24	4707.44	3751.64	3547.55	3600.62	2532.33	3410.67	4367.89	2310.74	3227	2568.37
ENSSSCG00000040961	LIF	protein_coding	0.0956667	0.1985	0.128667	0.116	0.196	0.0976667	0.172667	0.176	0.121	0.184	0.288	0.3345	0.227667	0.326333	0.157667	0.209	0.193	0.0733333	0.1965	0.227	0.4485	0.326	0.304667	0.115333	0.186667	0.247	0.182333	0.136	0.227	0.141333	0.201	0.29	0.164333	0.210333	0.217333	0.0993333	0.281667	0.1775	0.231333	0.121667	0.103333	0.18	0.103667	0.1635	0.136	0.131	0.139
ENSSSCG00000044762	CCL11	protein_coding	0.278	0.8065	0.269667	0.436333	0.645667	0.461333	0.526333	0.484667	0.396	0.409667	0.5655	0.326	0.581	0.589667	0.368	0.359333	0.227667	0.253	0.4	0.396	0.41	0.457	0.356333	0.46	0.224333	0.5585	0.142	0.449	0.3005	0.491667	0.389667	0.565333	0.25	0.221	0.495	0.394333	0.413333	0.5705	0.329	0.294667	0.416	0.359667	0.293	0.292	0.193333	0.228333	0.175333
ENSSSCG00000046234	S100A16	protein_coding	0.114	0.1825	0.115	0.179	0.119667	0.130333	0.150667	0.137667	0.165	0.147	0.2165	0.1385	0.137333	0.269	0.125667	0.168	0.136333	0.163	0.138	0.2325	0.2335	0.372	0.227667	0.328333	0.125333	0.191	0.171333	0.151333	0.1775	0.159333	0.208667	0.208	0.121	0.152	0.203	0.132	0.301667	0.2165	0.135	0.234333	0.144667	0.159	0.132333	0.149	0.114333	0.123667	0.133
ENSSSCG00000049907	SLURP1	protein_coding	0.615333	0	0.188	0	0	0	0	0	0.893	0.163333	0.35	0	0	0	0.417	0	0	0.171667	0.2495	0	0	0	0	0	0	0	0	0.383	0	0	0	0	0.378667	0	0	0	0	0	0	0	0	0	0	0	0.262	0	0
ENSSSCG00000050398	LRP1	protein_coding	6.87967	13.725	7.63533	15.833	12.7883	12.4083	8.754	11.594	6.985	8.717	9.61	11.44	9.23333	10.177	8.327	9.66833	8.99033	7.46267	10.1805	19.9835	15.901	10.8355	20.445	9.572	9.856	15.5525	8.18767	6.34	14.036	7.36567	9.71467	13.0757	8.28567	5.57067	13.3487	10.7983	14.667	9.7965	11.42	6.69467	11.708	8.96333	6.99467	12.5075	5.09367	6.175	7.83133

## Sheet: b
Supplementary Figure 17b
	CMTM6 (ENSSSCG00000038362)				HMGB1 (ENSSSCG00000009327)				CXCL12				AIMP1				VEGFA				NAMPT
	Expression (TPM)	Standard deviation (SD)			Expression (TPM)	Standard deviation (SD)			Expression (TPM)	Standard deviation (SD)			Expression (TPM)	Standard deviation (SD)			Expression (TPM)	Standard deviation (SD)			Expression (TPM)	Standard deviation (SD)
LIN	70.158	10.509		LIN	200.745	14.875		LIN	82.405	10.016		LIN	81.139	2.66		LIN	95.709	0.211		LIN	54.957	11.218
MAS	64.698	9.088		MAS	278.139	44.8735		MAS	84.011	22.407		MAS	118.641	16.8205		MAS	157.008	26.275		MAS	64.433	7.965
BB	49.923	3.882		BB	176.918	4.643		BB	73.5635	9.6585		BB	87.3185	1.6335		BB	84.352	14.693		BB	50.5545	4.9125
DAP	30.1477	7.09592		DAP	135.179	23.0346		DAP	52.977	6.62403		DAP	51.194	5.82014		DAP	58.4823	10.9263		DAP	34.0477	16.721
DSP	27.72	2.38795		DSP	125.59	16.5481		DSP	48.8563	6.89966		DSP	52.3603	4.31945		DSP	50.1737	14.5842		DSP	27.2693	4.18456
EDC	29.314	5.02496		EDC	136.101	22.6269		EDC	48.325	7.4399		EDC	57.079	5.29234		EDC	62.52	15.3893		EDC	32.3493	13.8301
EDL-F	29.6113	8.28821		EDL-F	128.074	27.0505		EDL-F	48.159	7.23574		EDL-F	51.586	7.10113		EDL-F	62.989	15.3056		EDL-F	25.2063	8.72598
FDP-F	32.143	6.25684		FDP-F	142.242	25.8941		FDP-F	54.9523	12.5789		FDP-F	64.024	6.89029		FDP-F	66.377	23.4075		FDP-F	36.9047	7.21724
FDS-F	38.524	8.767		FDS-F	165.814	69.605		FDS-F	56.199	8.712		FDS-F	89.6525	35.0515		FDS-F	67.8495	18.0285		FDS-F	41.5435	9.6685
ISP	24.38	4.76		ISP	126.583	24.0293		ISP	43.9123	7.8615		ISP	52.1123	5.64282		ISP	76.8777	16.5332		ISP	23.0627	9.28611
SSP	32.596	3.52165		SSP	140.307	8.49395		SSP	34.303	4.88183		SSP	59.8233	11.9682		SSP	88.815	18.1929		SSP	24.2287	8.97841
SUB	25.5827	3.84678		SUB	117.511	22.0791		SUB	47.968	12.5237		SUB	48.981	1.73968		SUB	71.5637	4.34123		SUB	25.8933	8.93864
TB-LA	38.9435	13.3105		TB-LA	164.91	13.7255		TB-LA	63.4565	12.5105		TB-LA	100.345	4.395		TB-LA	85.527	10.164		TB-LA	55.6625	10.7075
TB-LO	27.471	2.60534		TB-LO	125.931	18.7192		TB-LO	48.81	6.13958		TB-LO	63.2023	3.65469		TB-LO	78.956	6.32867		TB-LO	41.5347	11.1348
TB-M	28.2	3.16508		TB-M	134.821	17.5263		TB-M	38.9087	7.61896		TB-M	62.0677	13.849		TB-M	99.5657	22.3127		TB-M	38.735	22.8237
TM	27.484	4.50009		TM	115.349	24.4317		TM	44.35	7.56068		TM	51.9567	3.30449		TM	72.9823	10.1584		TM	26.163	9.88387
ADD	26.7547	8.65159		ADD	106.322	7.17839		ADD	40.2467	15.2622		ADD	46.3697	0.826846		ADD	54.7147	13.7608		ADD	43.3737	19.0937
BF	23.631	2.4912		BF	113.329	13.4837		BF	29.7213	2.57099		BF	53.0283	3.22674		BF	72.242	16.4688		BF	38.375	15.7302
EDL-H	24.9463	7.62277		EDL-H	112.984	23.9116		EDL-H	44.6417	10.3831		EDL-H	52.066	19.1797		EDL-H	74.8873	4.69639		EDL-H	28.8343	4.67987
FDP-H	26.605	0.021		FDP-H	90.975	21.771		FDP-H	35.914	0.897		FDP-H	36.5615	4.7605		FDP-H	113.59	53.3115		FDP-H	31.4395	15.9725
FDS-H	33.6277	9.78135		FDS-H	121.078	25.8832		FDS-H	42.5667	3.56755		FDS-H	48.1337	11.0435		FDS-H	78.4183	19.8985		FDS-H	40.1713	23.817
GAS-L	55.1513	18.4112		GAS-L	211.711	76.614		GAS-L	61.0127	11.8239		GAS-L	110.896	35.7934		GAS-L	95.9297	31.334		GAS-L	81.2417	49.7276
GAS-M	31.2863	7.44506		GAS-M	98.1123	17.016		GAS-M	29.979	6.34139		GAS-M	45.723	13.6386		GAS-M	72.4563	14.6005		GAS-M	17.8607	1.86782
GM	45.5327	3.74722		GM	190.924	38.5592		GM	61.8253	1.21794		GM	113.674	30.0729		GM	85.7973	13.7062		GM	110.433	74.3607
GRA	23.9253	3.66534		GRA	94.625	15.7499		GRA	44.175	14.4077		GRA	40.0667	4.39097		GRA	46.861	5.88096		GRA	34.6717	9.88006
PM	47.7677	18.5292		PM	208.41	79.3796		PM	59.997	22.9467		PM	93.921	22.2831		PM	129.022	51.9075		PM	67.919	16.15
RF	27.8523	7.25585		RF	111.253	16.0471		RF	51.4557	17.3766		RF	52.912	3.31113		RF	63.5057	24.945		RF	40.6343	22.9299
SAR	26.7897	8.50005		SAR	119.482	37.6853		SAR	52.3017	12.8733		SAR	52.7643	9.1627		SAR	41.801	15.708		SAR	35.691	9.81532
SM	42.87	11.7453		SM	183.676	83.9141		SM	58.2067	11.3483		SM	109.253	44.6687		SM	66.071	21.7172		SM	102.292	81.2882
SOL	57.751	9.8328		SOL	210.818	59.8093		SOL	58.1427	18.2109		SOL	102.785	17.2614		SOL	119.843	29.4034		SOL	40.6497	7.70247
ST	48.285	8.10828		ST	190.06	28.4156		ST	62.2557	7.13379		ST	98.748	14.6923		ST	98.132	11.9006		ST	76.408	34.6637
TFL	27.612	3.91144		TFL	123.187	29.1001		TFL	61.2203	11.7497		TFL	54.1007	7.33545		TFL	38.7447	2.64209		TFL	39.7533	14.8882
TIC	35.3423	10.7241		TIC	116.187	26.4794		TIC	43.665	11.871		TIC	42.7433	10.7073		TIC	61.864	15.645		TIC	22.7587	3.2805
VI	27.7113	4.14368		VI	109.336	21.09		VI	28.7167	10.0004		VI	40.4683	8.55091		VI	95.9953	5.02736		VI	21.3373	2.56207
VL	21.264	4.58029		VL	101.674	8.24068		VL	41.127	5.38228		VL	52.001	5.87443		VL	62.887	21.7726		VL	40.7103	10.4238
VM	25.9627	3.08489		VM	103.243	8.77713		VM	29.7773	6.53438		VM	44.5397	7.07481		VM	105.068	45.8119		VM	31.6047	15.7877
BRA	31.1107	5.62652		BRA	136.168	21.7987		BRA	47.4733	6.82276		BRA	55.7383	1.93718		BRA	54.5137	20.8565		BRA	33.32	12.9682
LD	62.152	20.752		LD	205.464	47.9535		LD	70.554	22.231		LD	117.786	9.096		LD	79.416	20.906		LD	61.822	8.545
LDM	30.032	1.058		LDM	141.928	25.3255		LDM	80.0235	9.3025		LDM	84.702	42.287		LDM	59.619	22.619		LDM	52.53	14.333
OEA	55.5963	7.02466		OEA	265.086	30.3274		OEA	80.7113	10.602		OEA	122.562	17.828		OEA	79.7253	2.00441		OEA	63.6263	4.83394
PP	31.513	3.24625		PP	129.44	14.0412		PP	35.8507	0.781384		PP	57.8223	0.986689		PP	52.4133	6.12238		PP	33.3	21.0202
PS	53.6075	18.4105		PS	196.23	33.339		PS	68.0445	14.3555		PS	111.917	16.709		PS	74.706	27.579		PS	76.7	9.791
RA	29.5993	8.43956		RA	167.067	51.6948		RA	45.7173	14.6368		RA	75.364	26.8117		RA	53.931	19.8733		RA	33.8567	10.8122
RHO	40.5625	2.0255		RHO	126.987	10.459		RHO	50.2165	5.7175		RHO	79.6865	4.9655		RHO	59.599	20.491		RHO	34.6305	0.4265
SP	22.6777	2.5182		SP	131.874	23.1123		SP	40.6127	7.72082		SP	64.2923	5.41545		SP	64.802	18.4761		SP	36.5147	11.8589
TA	45.5577	15.1304		TA	221.562	57.321		TA	74.0093	17.0066		TA	122.099	17.4591		TA	82.3317	25.3653		TA	63.7797	22.6634
TRC	44.8605	6.6555		TRC	157.819	5.3665		TRC	49.92	10.195		TRC	92.6845	2.6135		TRC	73.373	6.793		TRC	50.6155	14.2155
