# Supplementary material for: A pig BodyMap transcriptome reveals diverse tissue physiologies and evolutionary dynamics of transcription
Source: Nat Commun. 2021 Jun 17;12:3715. doi: 10.1038/s41467-021-23560-8 (PMC8211698; doi:10.1038/s41467-021-23560-8)
Supplement: Supplementary file 12 — Source Data [file 41467_2021_23560_MOESM12_ESM.zip › Source data/Supplementary Figure 18.xlsx]

## Sheet: a
Supplementary Figure 18a
Gene_ID	Gene_name	Gene_biotype	ADD_hindlimb	BB_forelimb	BF_hindlimb	BRA_trunk	DAP_forelimb	DSP_forelimb	EDC_forelimb	EDL-F_forelimb	EDL-H_hindlimb	FDP-F_forelimb	FDP-H_hindlimb	FDS-F_forelimb	FDS-H_hindlimb	GAS-L_hindlimb	GAS-M_hindlimb	GM_hindlimb	GRA_hindlimb	ISP_forelimb	LDM_trunk	LD_trunk	LIN_head	MAS_head	OEA_trunk	PM_hindlimb	PP_trunk	PS_trunk	RA_trunk	RF_hindlimb	RHO_trunk	SAR_hindlimb	SM_hindlimb	SOL_hindlimb	SP_trunk	SSP_forelimb	ST_hindlimb	SUB_forelimb	TA_trunk	TB-LA_forelimb	TB-LO_forelimb	TB-M_forelimb	TFL_hindlimb	TIC_hindlimb	TM_forelimb	TRC_trunk	VI_hindlimb	VL_hindlimb	VM_hindlimb
ENSSSCG00000000549	PPFIBP1	protein_coding	14.9757	29.2425	17.2263	16.7927	15.461	13.832	17.2113	16.7393	14.204	18.9947	18.3635	27.109	17.506	36.6223	17.0467	28.7527	13.008	15.0677	15.295	29.588	37.989	38.9145	34.167	29.082	15.8373	30.247	21.8007	13.7613	25.5	15.7687	25.3173	32.5173	15.835	18.3723	30.363	16.1397	29.3753	24.009	19.13	19.2133	13.5153	14.5753	14.2067	23.4585	14.9753	14.131	16.6683
ENSSSCG00000000784	LRRK2	protein_coding	2.495	6.873	2.74	3.86633	3.719	2.98767	3.63533	3.4	3.22067	3.77333	3.189	6.2935	3.72533	6.18567	3.616	5.144	2.57267	2.676	3.7485	6.5395	8.335	8.602	7.51733	6.654	3.13067	5.923	4.56467	3.02667	4.9725	3.21867	4.80733	6.643	2.941	3.45867	6.619	3.319	6.09967	4.9995	4.43867	3.77367	2.956	3.223	2.90267	5.145	2.53667	2.77467	3.24
ENSSSCG00000002285	GPHN	protein_coding	6.32467	12.5415	6.93067	7.52733	8.064	7.07033	7.638	7.72033	7.16467	8.079	8.979	10.2375	7.87167	12.937	6.75867	11.8593	5.97267	7.33033	8.734	12.402	13.05	16.2025	14.4713	11.805	6.80633	12.6465	10.3153	7.84	9.8045	7.969	11.681	11.723	8.43133	8.424	14.8717	7.95533	13.8373	11.4965	10.3827	9.19767	7.68367	5.86567	7.56333	11.5575	6.17633	7.141	6.608
ENSSSCG00000003342	DVL1	protein_coding	50.4527	56.39	62.3677	59.4623	64.1417	62.7817	69.5937	70.5497	53.537	73.1213	83.8585	63.606	56.0683	58.5197	53.212	57.753	34.8293	64.3673	40.4085	71.5885	42.838	63.36	86.39	63.2183	54.6087	66.2765	52.1597	54.4443	49.8695	61.5893	52.997	70.1487	61.777	62.754	68.358	63.851	70.6613	70.272	76.9907	64.302	55.2757	62.797	62.9037	62.534	61.4627	56.9967	60.107
ENSSSCG00000004012	THBS2	protein_coding	2.16567	4.5805	2.715	6.59	6.08	4.99467	3.42067	4.47467	2.814	3.47833	7.7525	7.117	5.492	4.48667	5.43567	3.693	2.94167	2.56333	3.459	7.695	6.3585	5.615	7.31767	1.759	5.53533	5.7105	2.46133	2.12433	7.3315	2.614	3.722	4.648	3.26433	2.35833	3.88367	3.23867	5.53567	3.7255	4.50533	2.533	3.634	4.24567	2.67633	4.994	2.71133	2.03267	3.18033
ENSSSCG00000004123	UTRN	protein_coding	9.93367	24.1015	11.156	15.0587	15.2157	12.5603	14.1717	14.9083	12.3107	15.218	13.5875	22.8435	13.499	24.5183	13.7973	20.4683	9.99167	12.268	14.4515	28.6245	33.05	31.3095	31.2873	27.0807	14.4387	25.464	17.16	10.327	22.3095	10.8573	19.5797	30.7407	12.146	14.0847	28.3077	13.5683	25.748	19.2525	17.2373	15.8157	11.36	14.627	11.675	21.1415	10.7057	9.91967	11.417
ENSSSCG00000004478	MYO6	protein_coding	1.369	2.9065	1.665	1.65233	1.749	1.50733	1.774	1.79967	1.39933	1.79833	1.5375	2.3835	1.84867	3.11967	1.867	2.37467	1.27067	1.55067	1.5575	2.9465	3.935	3.818	3.48367	3.52867	1.56567	3.121	2.16733	1.59867	2.3955	1.263	2.49	3.93233	1.53867	1.87333	3.087	1.56867	2.87733	2.2895	2.284	2.133	1.33033	1.74567	1.42633	2.559	1.46667	1.45167	1.621
ENSSSCG00000004614	UNC13C	protein_coding	0.0456667	0.025	0.0296667	0.0613333	0.0373333	0.025	0.0413333	0.021	0.0236667	0.047	0.0815	0.04	0.0373333	0.0473333	0.0853333	0.0256667	0.028	0.0336667	0.0345	0.0855	0.13	0.0485	0.0823333	0.0403333	0.048	0.0805	0.0886667	0.044	0.037	0.0366667	0.0413333	0.027	0.0343333	0.0136667	0.058	0.0306667	0.072	0.0245	0.0353333	0.0263333	0.0586667	0.0186667	0.0206667	0.0425	0.0153333	0.0156667	0.0146667
ENSSSCG00000005087	SIX1	protein_coding	6.66567	14.097	6.461	9.45133	9.70867	8.993	8.821	9.39833	9.031	10.6477	9.205	11.938	8.20067	13.163	7.57633	10.9077	6.731	7.96733	9.5225	13.97	8.313	26.2675	14.162	16.7277	7.182	11.0725	10.6517	8.771	10.0085	9.84633	11.8223	17.3083	8.36467	7.281	14.209	9.937	11.4203	10.512	10.421	8.63967	9.88367	8.655	7.93233	10.129	7.97633	7.67	7.44667
ENSSSCG00000005089	SIX4	protein_coding	3.652	8.0265	3.53367	5.927	5.149	4.56967	4.86267	4.693	4.67567	5.86067	4.419	9.033	3.75133	7.695	3.953	6.484	3.218	4.54133	5.909	7.8355	7.2415	17.1915	10.6567	10.7283	3.83	6.502	9.29233	5.465	5.79	4.76733	6.559	8.751	4.97233	4.595	9.07667	5.6	9.33433	6.777	6.895	6.45567	5.09933	4.216	4.79	6.2835	4.367	4.38467	4.63333
ENSSSCG00000005305	UNC13B	protein_coding	1.31267	2.708	1.446	1.73167	1.59933	1.52133	1.852	1.99733	1.66367	2.05767	1.627	2.977	1.654	2.69367	1.64133	2.28467	1.08167	1.441	1.566	2.776	3.3535	3.5445	3.32333	3.01567	1.49733	2.727	1.88967	1.16033	2.3835	1.393	2.44633	3.66133	1.49633	1.67667	3.18733	1.59867	2.782	2.3015	2.496	1.98067	1.348	1.90533	1.516	2.4225	1.258	1.31667	1.37233
ENSSSCG00000005391	TMEFF1	protein_coding	0.739667	3.3425	0.939667	1.87267	2.10367	1.93633	1.64967	1.846	1.226	1.931	1.3545	2.3355	1.486	1.60167	1.00333	1.42567	0.939667	1.425	1.3285	2.698	7.2665	6.091	2.20867	2.01633	1.51	2.4045	1.32567	1.134	1.6585	1.455	1.40033	2.96467	1.451	1.36133	2.099	1.65333	1.898	1.8505	1.59	1.37233	1.16867	1.103	1.48333	2.1675	1.15933	1.01933	1.279
ENSSSCG00000005456	MUSK	protein_coding	1.528	1.5955	1.64667	0.707	0.729333	0.458333	1.16967	0.834	0.646333	1.202	2.4735	0.7665	1.50633	2.90467	2.85933	2.465	0.724333	0.763	1.997	1.358	0.5865	0.886	2.55567	1.159	1.35133	2.137	4.15667	0.765333	1.557	0.760333	3.44733	1.41867	0.718	1.006	1.614	0.755667	3.03533	0.969	1.159	1.16067	1.22267	0.678	0.576667	1.4215	0.708667	1.188	0.995
ENSSSCG00000005494	TNC	protein_coding	1.52967	4.5645	1.61933	1.96533	1.37933	1.32933	2.80033	3.40567	1.93933	1.835	5.794	8.7985	4.81233	5.38433	5.044	2.07633	1.78667	1.226	0.5905	2.8725	1.9325	3.3895	1.91467	1.109	2.06933	2.0985	1.34467	0.993667	2.5665	1.28567	0.934333	2.76767	0.848	2.15133	1.97367	3.077	0.797	0.764	1.47	1.08133	0.606667	3.70833	1.03667	1.2065	2.13433	0.841667	3.08933
ENSSSCG00000007473	ADNP	protein_coding	2.02867	4.475	2.03833	3.111	3.107	2.41367	2.759	2.68133	2.31767	2.793	2.528	4.4545	2.721	3.93267	2.10533	3.77467	2.144	2.17933	3.3105	4.3305	4.769	5.348	5.478	5.43767	2.29433	5.0895	3.22567	2.80633	2.9305	2.44667	3.55567	4.56267	2.303	2.22267	5.487	3.16	4.511	3.211	5.186	3.392	2.61167	2.53333	2.404	3.3505	1.85667	2.326	2.55267
ENSSSCG00000008274	DCTN1	protein_coding	9.97867	15.106	10.2987	12.2747	11.3127	10.6307	11.7583	11.6837	10.9163	12.693	13.7915	14.329	11.2987	16.6257	10.6807	14.8937	8.623	10.9117	12.1415	17.937	18.671	21.2665	21.3373	13.6497	10.5413	17.8645	12.0657	10.404	12.6625	10.7617	15.0863	14.9457	12.188	11.2297	17.5607	10.905	20.1717	15.239	14.7793	14.1303	10.569	9.29033	10.924	14.0645	9.02833	9.60233	10.8713
ENSSSCG00000008702	DOK7	protein_coding	4.096	5.147	3.80133	4.49633	4.654	4.547	5.61067	4.98633	5.081	5.665	12.39	5.6325	5.796	4.36533	5.208	3.98133	4.061	3.521	4.9715	4.932	4.9305	5.3695	6.30367	4.04333	3.57733	4.6485	3.70533	5.05133	4.4075	5.26	4.235	5.54567	4.54967	3.525	5.242	4.47733	5.98133	5.3815	5.63133	3.68667	4.57067	4.837	4.01767	4.4355	3.942	4.14467	3.95167
ENSSSCG00000009192	PDLIM5	protein_coding	66.3017	102.973	71.7497	80.4653	73.918	63.541	83.572	74.5407	66.434	89.444	84.937	105.135	94.213	141.224	81.795	94.8993	64.0093	78.7987	71.187	115.453	60.9805	122.726	169.82	127.141	67.8967	106.761	153.557	69.058	81.062	79.186	83.9763	105.758	101.641	93.495	145.883	81.1767	165.405	88.963	131.48	90.8037	79.8217	56.2913	69.0387	101.489	61.514	67.012	68.336
ENSSSCG00000009735	P2RX2	protein_coding	0.00633333	0.019	0.015	0.0126667	0.026	0.00866667	0.0423333	0.032	0.0183333	0.0253333	0.029	0.018	0.087	0.00866667	0.0226667	0.00833333	0	0	0	0	0.0095	0.0315	0.00833333	0.0176667	0	0.007	0.0106667	0	0	0.0326667	0	0.0146667	0.00633333	0.008	0.0113333	0.016	0	0.011	0.01	0	0.0153333	0.015	0.0276667	0.0225	0.00866667	0.0143333	0
ENSSSCG00000010095	CRKL	protein_coding	14.9337	20.214	14.2217	17.9933	17.1153	15.5673	16.2237	15.2133	15.5373	18.6657	19.169	17.703	16.3607	23.1903	14.9433	22.1297	12.839	14.882	16.615	25.285	15.0275	25.3095	32.5207	25.855	15.7293	26.206	20.5067	17.6943	17.81	18.0217	23.1597	22.2783	18.4693	14.6963	27.061	16.264	26.1297	21.0595	22.3963	19.477	18.9623	14.706	16.4473	20.709	13.3277	15.334	14.2847
ENSSSCG00000010175	GNPAT	protein_coding	13.7423	26.81	15.5213	18.0083	17.661	16.7687	18.7877	17.1103	16.4897	21.313	16.4685	25.362	15.9193	27.728	15.9017	25.321	12.8313	16.9033	17.86	32.471	32.119	46.385	33.706	26.8733	16.955	29.952	22.934	16.6287	22.006	19.8277	25.6097	28.617	18.6267	18.8253	31.2113	19.0713	32.7603	27.5725	19.0093	19.0313	15.7103	13.9263	17.94	26.3045	14.549	15.0457	15.356
ENSSSCG00000010212	ANK3	protein_coding	8.81467	14.422	8.671	10.5557	9.759	8.422	10.197	9.34133	8.53767	11.2617	12.109	14.347	10.5803	18.444	10.572	13.867	7.31333	10.083	11.084	14.845	17.095	23.3965	17.5977	17.6947	7.89267	16.129	15.211	9.361	11.3165	10.5863	12.1027	13.4057	9.401	12.0967	18.8277	9.86233	17.2697	12.765	13.994	12.1797	10.0007	7.03867	10.0577	11.8335	7.938	8.608	9.974
ENSSSCG00000010392	CHAT	protein_coding	0.0253333	0	0.022	0.0123333	0.0236667	0.00633333	0.012	0.015	0.0216667	0.032	0.015	0.009	0.00433333	0.021	0.044	0	0.0186667	0.038	0	0.013	0.0365	0.0235	0.00633333	0.0133333	0.0396667	0.0055	0.018	0.00366667	0	0.00466667	0	0.021	0.0163333	0.0236667	0	0.0163333	0.005	0.008	0	0	0	0.018	0.005	0.0335	0.0196667	0	0.0133333
ENSSSCG00000010494	SORBS1	protein_coding	9.14533	12.3525	8.745	11.2993	10.9963	8.40833	9.303	8.975	8.481	9.52667	12.4575	13.904	11.5787	14.301	10.4267	12.2813	7.21767	9.26967	12.542	16.962	17.1285	11.65	21.1717	15.6957	10.939	15.99	14.7933	9.482	14.0395	7.28367	12.6543	14.556	12.484	11.004	20.8867	9.42267	19.9993	11.637	20.4347	14.2093	10.013	8.03067	8.848	12.734	8.27567	9.64567	11.4897
ENSSSCG00000010698	FGFR2	protein_coding	0.0456667	0.138	0.075	0.153333	0.132	0.184667	0.0666667	0.257667	0.0603333	0.211333	0.0955	0.1045	0.07	0.210333	0.118667	0.0853333	0.047	0.214667	0.203	0.2915	0.3865	0.1135	0.161333	0.075	0.185333	0.226	0.0996667	0.067	0.136	0.0603333	0.0656667	0.156333	0.207	0.172	0.0936667	0.369	0.126333	0.1805	0.0716667	0.0913333	0.233	0.098	0.0683333	0.1515	0.0356667	0.0533333	0.0736667
ENSSSCG00000010959	NTRK2	protein_coding	1.655	2.966	2.001	3.689	3.623	3.499	2.65333	2.85467	2.258	2.11133	2.7655	2.983	1.922	4.15667	2.516	3.99833	2.32867	2.44667	3.398	5.061	9.3645	5.4235	6.16	2.82267	2.71267	4.649	1.78067	2.22767	3.708	2.36733	3.58933	3.577	2.34	2.023	3.63133	2.60767	3.51067	3.2045	3.56867	2.605	3.80333	2.99267	2.142	4.4325	1.27133	2.16233	1.93167
ENSSSCG00000011040	CACNB2	protein_coding	0.301	0.645	0.373667	0.349	0.454	0.339333	0.326	0.536333	0.453	0.543	0.8825	0.7405	0.338667	0.635667	0.494333	0.482667	0.270667	0.366	0.232	0.4815	0.8405	0.835	0.673333	0.662	0.253667	0.403	0.413333	0.326333	0.4005	0.399	0.448667	0.848333	0.286333	0.450333	0.566667	0.430667	0.518667	0.402	0.499333	0.486333	0.218	0.468	0.371	0.407	0.314667	0.254	0.347333
ENSSSCG00000011377	LAMB2	protein_coding	13.777	28.848	16.7553	21.245	20.845	18.6753	20.821	23.151	16.6317	21.3247	26.3555	30.496	19.702	23.8543	21.468	21.0553	14.0943	15.458	17.0065	30.4365	36.72	28.9215	39.039	21.463	16.3717	28.291	16.826	13.5337	22.2755	16.5497	20.4737	29.1737	15.4327	16.2157	25.9413	17.7897	27.7417	22.1475	21.0813	16.5907	17.0087	20.1523	14.2807	20.2865	13.026	12.723	15.2263
ENSSSCG00000011412	CACNA2D2	protein_coding	0.017	0.0355	0.0313333	0.0473333	0.0306667	0.0296667	0.0523333	0.07	0.037	0.0463333	0.076	0.037	0.0463333	0.0416667	0.0403333	0.035	0.0293333	0.0406667	0.017	0.0315	0.0565	0.048	0.0663333	0.0373333	0.0493333	0.038	0.0223333	0.0173333	0.024	0.034	0.0126667	0.0313333	0.0496667	0.0276667	0.0333333	0.0293333	0.023	0.015	0.039	0.0216667	0.045	0.06	0.0236667	0.028	0.0526667	0.0213333	0.036
ENSSSCG00000011521	PDZRN3	protein_coding	11.6713	18.489	10.3603	12.9343	11.4883	11.0627	11.5897	11.7613	12.257	15.0233	12.2815	11.617	10.283	19.2193	8.70133	19.969	10.1303	8.032	15.0755	20.243	12.2265	18.73	19.9803	19.6733	9.75067	25.3495	13.7203	11.7	13.2865	13.711	20.408	18.6423	15.6613	6.91267	22.2487	10.1553	17.7453	17.6475	16.1427	13.507	15.37	9.62767	10.229	17.826	8.065	11.1823	9.90733
ENSSSCG00000011592	PLXND1	protein_coding	2.28133	4.666	2.12367	2.98233	2.82867	2.47767	2.56	3.26333	2.307	2.72533	5.4275	3.3535	3.08767	3.088	3.03267	2.95533	1.65733	2.73033	1.8995	3.9785	4.905	4.8855	3.95533	5.08933	2.22667	3.434	2.375	2.18933	2.9035	2.00667	2.831	5.84067	2.092	2.78767	4.12967	3.51333	3.073	2.6945	4.13133	3.18233	2.26467	3.48167	2.538	2.9435	2.784	2.10633	2.76867
ENSSSCG00000011646	KY	protein_coding	7.457	6.2425	7.51133	6.68233	3.746	4.101	1.955	2.13967	2.777	2.015	1.789	1.1495	2.23167	13.7243	2.91967	15.314	3.77367	5.136	13.0855	13.3365	24.3065	51.333	10.268	13.135	4.37367	21.7235	4.87433	7.19833	2.955	4.99067	12.2167	6.37767	4.70933	4.17033	4.25	2.68433	7.34367	16.947	11.7313	10.7117	8.04	2.71333	5.61867	12.6495	6.37067	10.1017	7.64333
ENSSSCG00000011889	GSK3B	protein_coding	6.633	11.5345	7.00533	8.62167	8.42	7.425	7.98733	7.81867	7.31	8.895	7.4525	11.53	7.75567	14.467	6.85233	12.6023	5.83533	7.25333	9.288	12.87	11.409	13.2145	14.438	14.5557	7.884	13.199	10.6657	7.498	9.413	7.52367	11.108	11.89	9.01767	8.52667	17.141	8.43467	13.1877	10.481	11.4607	11.0153	8.20333	6.25267	7.85467	11.9485	6.136	7.03567	8.02133
ENSSSCG00000012022	APP	protein_coding	23.238	53.4925	25.8417	32.6187	31.475	28.353	30.4473	32.9537	27.7227	31.851	33.0165	43.502	35.3427	48.724	34.204	40.6277	21.5257	27.1317	27.3325	54.2195	72.1595	66.543	58.1257	48.4747	30.575	51.8205	30.329	21.4267	45.794	25.554	38.5253	60.711	27.194	29.551	47.736	30.9013	47.177	36.029	35.54	32.032	24.93	34.1597	24.543	38.6695	24.5603	20.8983	28.3
ENSSSCG00000012572	COL4A5	protein_coding	0.323667	0.8425	0.411667	0.457333	0.396	0.343	0.584667	0.651667	0.497667	0.47	0.9495	0.974	0.535	1.02867	0.655333	0.617667	0.345	0.422	0.368	0.8795	2.311	0.742	1.04633	0.768667	0.336667	0.96	0.565667	0.337	0.8845	0.383667	0.704667	1.16933	0.354333	0.388	0.861333	0.410333	0.778667	0.665	0.544333	0.448667	0.340333	0.676333	0.281	0.5295	0.390667	0.343333	0.297333
ENSSSCG00000012885	LRP5	protein_coding	4.04633	6.0185	4.43967	5.857	6.355	6.394	5.79833	6.64133	4.82733	6.733	9.8865	5.5525	6.10667	5.53733	6.51967	4.21733	4.11433	6.144	4.201	5.693	4.9045	8.355	7.298	5.43967	4.68933	4.38	5.777	5.289	4.977	5.45433	4.51733	6.249	5.261	6.181	6.92833	6.99867	6.59833	4.316	7.487	6.253	4.96367	5.19633	5.75433	4.7635	5.05067	4.27067	5.591
ENSSSCG00000013248	LRP4	protein_coding	0.832	1.051	0.711	0.429333	0.831	0.625	0.615333	0.772	0.574667	0.641667	0.736	0.8895	0.668	1.336	0.581667	0.908667	0.517	0.779667	1.026	1.129	2.38	4.6715	0.69	1.167	0.446667	1.4205	0.455	0.897333	0.5185	0.544	0.911333	0.759	0.580667	0.929	1.00433	0.872333	0.751	1.3535	1.30733	0.985	0.8	0.622	1.185	0.9615	0.756	0.881	0.785667
ENSSSCG00000014598	PPFIBP2	protein_coding	6.14067	9.423	5.98433	8.29933	7.52233	6.407	7.95567	8.29067	6.61	8.764	7.4275	8.733	7.28633	10.1817	6.02433	9.16333	5.16767	6.20833	6.3105	10.251	9.9045	13.557	11.369	10.6273	6.931	9.994	8.18033	7.046	7.774	7.604	11.227	9.192	6.982	6.149	11.284	6.97967	10.7787	8.762	10.5097	8.44867	8.21933	6.52633	7.49933	7.548	4.71267	6.45267	6.442
ENSSSCG00000014878	PAK1	protein_coding	21.1547	47.791	21.9017	34.7203	33.072	30.3873	28.984	27.841	26.8167	28.5137	14.592	34.664	23.63	44.355	16.0563	45.016	20.332	25.7693	30.227	55.0615	37.348	68.4035	57.978	59.1367	22.7163	65.5335	21.759	22.4617	30.848	27.0743	41.634	41.119	25.2487	23.8603	50.5317	28.198	46.0527	64.163	44.011	37.865	26.7103	21.3853	32.4107	49.682	19.9817	27.8433	18.408
ENSSSCG00000015969	CHRNA1	protein_coding	2.37633	3.7685	2.77233	1.08633	1.53033	1.413	2.00467	1.89067	1.33233	2.22367	3.284	1.75	2.61033	3.77833	4.89833	2.13933	1.03833	2.927	1.483	3.3725	3.5455	5.585	4.055	3.10933	1.85133	3.3065	4.266	1.95533	2.128	1.036	1.39433	2.64867	1.68867	4.16967	2.363	2.22233	4.28067	2.393	2.569	3.77033	1.057	1.343	2.54833	2.277	2.47867	1.663	3.091
ENSSSCG00000016064	TMEFF2	protein_coding	3.169	8.2125	4.94033	3.87333	3.24367	3.598	4.11433	3.752	3.547	4.84	3.7345	6.7645	4.673	5.70633	4.722	5.65367	3.92667	3.58133	4.8475	7.5405	2.8245	10.1065	8.05	5.704	3.578	8.0255	5.17567	4.18833	5.251	4.16867	4.64333	7.59933	3.026	3.28067	5.56333	4.20733	5.92967	6.7355	4.69733	4.235	4.25967	4.90533	3.49667	4.777	3.57333	4.085	3.97067
ENSSSCG00000016109	ALS2	protein_coding	1.697	3.415	1.78867	1.93233	1.99267	1.70233	2.18767	2.01167	1.96933	1.99467	1.9215	3.353	2.042	3.81833	2.13233	3.34467	1.50533	1.848	2.2715	3.642	5.298	4.453	4.723	3.84967	1.69767	4.0855	2.65667	2.02567	2.573	2.061	3.45467	3.77567	2.081	1.989	3.951	1.95967	4.20733	3.359	2.719	2.317	2.07	1.711	1.935	3.025	1.68833	1.874	2.11333
ENSSSCG00000016328	RAB17	protein_coding	0.0486667	0.074	0.0583333	0.190333	0.134	0.044	0.016	0.067	0.0433333	0.103	0.063	0.0965	0.0496667	0.157	0.0806667	0.0383333	0.0183333	0.0616667	0.0445	0.0585	0.116	0.043	0.134	0.0576667	0.0826667	0.0165	0.0826667	0.015	0.1125	0.0226667	0.0426667	0.0693333	0.121	0.0473333	0.141667	0.0753333	0.054	0.089	0.153333	0.0366667	0.0866667	0.0676667	0.0533333	0.055	0.0323333	0.051	0.082
ENSSSCG00000016522	PTN	protein_coding	0.849333	1.7235	1.14167	2.35233	2.23833	3.196	1.446	1.507	0.967333	1.39267	1.72	1.886	1.93833	1.92167	2.152	1.738	1.54267	1.18933	1.647	5.025	8.243	2.853	5.152	1.56633	1.75267	4.161	1.83433	0.971	1.31	1.149	1.52533	1.52033	1.19033	0.749333	1.55833	0.965333	2.29	2.8525	1.67567	1.21	2.09933	1.09267	1.16967	2.586	0.886	0.769333	1.20833
ENSSSCG00000016721	DBNL	protein_coding	5.316	6.8025	5.60967	6.54067	6.906	6.418	6.232	5.72867	5.447	7.63833	9.0895	6.026	7.68933	5.70067	7.37567	5.01933	4.75333	5.82967	5.6165	7.7835	8.72	10.786	8.78433	6.49233	5.80433	6.487	6.24167	5.26833	5.8605	5.93133	4.72	7.376	6.216	6.23	6.18133	5.846	7.07	5.3035	6.87833	5.69167	6.401	6.75067	5.753	6.398	5.58633	5.04567	6.038
ENSSSCG00000017268	PRKCA	protein_coding	3.67233	5.273	2.549	3.307	3.09567	2.84833	2.95467	2.42367	3.70133	3.85633	3.6325	3.2555	3.20567	4.35333	1.755	5.13333	3.295	2.06867	4.351	5.5115	4.748	3.3695	4.553	3.96133	2.65367	6.474	2.62233	4.034	4.475	4.62833	5.609	3.60133	4.27667	1.83733	5.54733	3.18233	4.05133	4.48	4.205	3.27467	4.63333	2.64633	3.032	3.6365	1.641	3.292	2.35267
ENSSSCG00000017497	ERBB2	protein_coding	2.64567	5.1605	2.75633	4.413	4.39467	4.35767	4.162	5.22767	3.61267	5.18933	5.5085	6.2385	3.85067	4.06067	3.50633	3.29267	2.953	3.33667	3.475	5.535	5.0195	8.573	6.6	4.35267	3.30833	4.992	4.807	3.81367	4.831	4.33767	3.84833	4.514	3.55567	3.409	5.20333	5.022	5.95	4.446	4.403	3.70733	4.028	3.454	3.955	4.544	2.69167	2.953	3.15267
ENSSSCG00000017510	CACNB1	protein_coding	25.5117	29.56	24.394	29.024	29.7203	29.5973	26.9533	27.961	29.3763	32.8093	29.77	23.973	26.5987	33.2107	25.0337	37.4917	21.316	27.9057	38.832	39.951	26.8585	43.0855	45.117	31.2087	25.229	44.6715	28.6887	27.389	26.523	27.3147	33.48	31.1943	33.4683	26.028	34.264	26.0767	39.345	37.333	41.7387	32.1987	32.484	24.1303	30.9793	34.511	19.7807	28.0407	23.3567
ENSSSCG00000021587	MESD	protein_coding	6.37267	10.3385	7.647	8.801	8.277	8.08833	7.895	7.69833	6.675	7.97733	9.5745	9.49	8.09033	11.4887	10.0487	9.97267	5.76567	7.40267	8.6845	13.0245	15.7955	16.432	15.0143	9.75267	6.996	10.6115	9.54467	6.69467	9.1795	6.00967	9.30067	12.9833	7.76233	8.169	11.4667	6.65567	11.8077	8.1625	7.579	9.082	6.81533	7.16333	7.32067	9.595	6.79167	6.319	7.92733
ENSSSCG00000021656	KALRN	protein_coding	1.015	1.75	1.304	1.421	1.47733	1.18633	1.51433	1.45833	1.18667	1.35467	2.168	1.9425	1.48133	2.10933	1.46133	1.71833	0.774667	1.51467	0.877	1.4885	1.9165	2.629	2.08833	2.476	1.16333	1.6335	1.44233	1.132	1.2895	1.194	1.51533	2.32767	1.29333	1.31167	2.674	1.585	1.728	1.415	1.96	1.63933	1.05833	1.25167	1.28767	1.2135	1.412	0.879	1.768
ENSSSCG00000022190	UBE2V2	protein_coding	3.21133	5.9895	3.21033	4.272	3.95067	3.853	4.23267	3.833	3.564	4.60433	2.5875	4.9255	3.50333	7.259	2.97867	6.88267	3.25267	3.833	5.2375	6.8635	6.8585	7.307	8.71033	7.01667	4.084	7.296	5.304	3.96967	4.759	4.16267	6.064	6.585	4.133	3.72533	6.79267	3.70867	7.94467	5.7975	4.34033	4.10133	4.132	3.35067	3.56067	5.5535	2.90167	3.27933	3.027
ENSSSCG00000022204	AGRN	protein_coding	1.22933	2.1025	1.34833	1.37067	1.52533	1.24333	1.344	1.57567	1.21433	1.508	2.879	1.7065	1.476	1.44	1.72633	1.51067	0.903333	1.439	1.2315	2.326	2.7825	3.0375	1.85333	1.85733	1.20267	1.932	1.18433	1.054	1.69	1.07267	1.35633	2.21433	1.11033	1.58667	1.88533	1.64733	1.38533	1.4125	1.88333	1.486	1.07767	1.721	1.24767	1.395	1.287	1.083	1.56167
ENSSSCG00000022874	DNAJA3	protein_coding	12.8937	16.3455	15.6603	13.6993	13.5503	13.025	13.225	12.911	12.6373	14.2383	19.334	15.674	14.047	19.7633	16.2537	17.8913	10.5057	15.9317	15.535	21.678	20.735	29.642	24.7637	18.7537	14.1953	20.9375	15.9263	14.7817	14.803	12.9927	17.3387	20.071	16.9723	17.3667	20.5913	14.4417	24.513	19.5465	18.5453	18.3503	13.2567	13.484	16.4737	19.629	15.917	14.2227	16.4333
ENSSSCG00000023004	FZD9	protein_coding	0.116667	0.2415	0.155667	0.253333	0.212	0.17	0.258667	0.210333	0.11	0.261667	0.2735	0.26	0.198	0.179333	0.230333	0.156333	0.0533333	0.236	0.158	0.224	1.505	1.1625	0.289667	0.166	0.182667	0.225	0.376	0.142667	0.138	0.161667	0.0773333	0.194	0.074	0.452667	0.175333	0.205667	0.226	0.247	0.147	0.194333	0.108667	0.160667	0.242	0.1625	0.218667	0.115333	0.264
ENSSSCG00000023229	ETV5	protein_coding	0.620667	1.702	0.685	0.935333	1.117	1.09933	1.52833	1.503	1.25667	1.345	1.3285	1.4575	1.422	1.65733	1.2	1.26967	0.813667	0.839333	1.0225	1.337	2.23	2.905	1.41	1.322	0.779333	1.2195	0.925	1.09767	1.2695	0.974	1.134	1.715	0.856667	0.760667	1.456	1.281	1.27567	1.189	1.13	0.851	0.894333	1.07767	0.954667	0.9385	0.648333	0.732333	0.804
ENSSSCG00000023328	GPM6A	protein_coding	0.420333	0.57	0.545333	0.495	0.420333	0.363667	0.330667	0.392667	0.434333	0.316333	0.703	0.817	0.701333	1.24133	0.384667	1.17367	0.37	0.763333	0.6735	0.609	0.431	0.588	0.559	0.883667	0.293	0.5815	0.403	0.544667	0.336	0.425	1.15667	0.565333	0.431667	0.384	0.995667	0.397333	0.723667	0.557	0.593333	0.647333	0.684667	0.425667	0.320333	0.236	0.296333	0.547	0.435667
ENSSSCG00000024784	CACNA1S	protein_coding	41.0607	45.441	41.2163	50.5533	44.358	43.1423	40.2317	50.2477	35.5767	47.8127	37.7215	38.1325	34.7347	43.2377	25.0007	51.719	34.3733	42.0863	64.2295	65.461	21.1955	59.455	62.4087	44.2487	34.0087	63.022	34.6907	49.126	53.553	41.735	63.2173	44.601	60.449	39.754	53.0917	44.536	69.4823	53.433	81.519	52.4647	51.9933	31.0993	50.4317	54.614	31.009	53.756	37.547
ENSSSCG00000025652	CDH1	protein_coding	0.145333	0.29	0.157	0.244	0.226333	0.142	0.267667	0.279667	0.186	0.212	0.2405	0.277	0.169667	0.420667	0.162333	0.224667	0.089	0.215	0.415	0.41	0.9055	0.464	0.304	0.335333	0.166667	0.6415	0.25	0.171	0.265	0.219	0.256	0.282333	0.155333	0.182333	0.309	0.263667	0.338333	0.341	0.276	0.231333	0.204	0.225333	0.155667	0.1895	0.169667	0.151	0.210333
ENSSSCG00000026626	RER1	protein_coding	14.646	23.7205	16.199	17.314	18.335	17.4737	18.3157	17.4583	14.833	20.1253	23.239	20.6875	15.898	24.7047	19.2447	25.1123	13.425	16.596	18.759	27.7245	24.4115	29.2355	32.3263	23.0707	16.0367	25.9815	19.5063	17.1743	19.526	19.0403	23.085	23.5147	16.6903	16.1627	26.9187	15.9637	28.3033	24.7885	18.6597	17.639	17.311	15.6993	16.1263	21.401	13.6527	15.8887	15.9933
ENSSSCG00000026863	FARP1	protein_coding	2.94933	5.051	3.06467	3.195	3.53267	2.99433	5.02533	5.328	4.01733	4.86933	4.9015	6.1225	4.348	5.48367	4.12133	3.66567	2.36233	3.432	2.715	4.526	5.297	5.2605	4.401	5.40633	2.609	4.977	2.41333	3.15233	3.531	2.79167	3.79867	6.399	3.02433	3.834	5.922	3.87333	3.98467	4.9035	6.59467	4.82233	2.19867	4.19667	3.591	3.1155	3.40567	3.58667	4.12767
ENSSSCG00000027657	ZC4H2	protein_coding	0.752	2.5485	1.293	1.461	1.26767	1.38633	1.25833	1.02467	1.165	1.49067	0.8965	1.8615	1.08533	2.684	0.976667	2.40833	0.875	1.24233	1.5895	3.0135	2.573	4.041	4.537	3.36867	1.348	3.2445	2.973	1.39967	2.6025	1.73533	2.53533	3.029	1.524	1.147	2.607	1.398	3.88567	2.1355	2.009	1.89433	1.35233	1.21967	1.28767	2.951	1.04967	0.821667	1.153
ENSSSCG00000028911	COLQ	protein_coding	0.138333	0.2385	0.108	0.153	0.32	0.233667	0.191	0.305667	0.195	0.232333	0.2095	0.2425	0.289	0.200333	0.148667	0.141667	0.123	0.189667	0.1365	0.163	2.7855	0.4645	0.495333	0.374667	0.129	0.309	0.290667	0.170333	0.1875	0.18	0.100333	0.288	0.262	0.169333	0.350333	0.276333	0.183667	0.188	0.210333	0.112333	0.155667	0.246667	0.127333	0.2335	0.103667	0.106333	0.163333
ENSSSCG00000029073	CACNB4	protein_coding	0.0976667	0.2945	0.124667	0.150333	0.189333	0.132333	0.162333	0.161	0.167	0.204	0.2845	0.298	0.122	0.214667	0.172333	0.265333	0.101667	0.133333	0.2565	0.283	0.3415	0.342	0.312333	0.263	0.123	0.259	0.166667	0.187667	0.156	0.137667	0.200667	0.272	0.141667	0.149333	0.271333	0.105333	0.243	0.154	0.217667	0.147667	0.141	0.143667	0.122667	0.1925	0.131	0.0946667	0.0963333
ENSSSCG00000030303	ACHE	protein_coding	0.316	0.728	0.302333	0.293333	0.685667	0.596333	0.667	0.672667	0.594	0.523	0.7965	0.4225	0.646667	0.751	0.645333	0.559	0.361333	0.439	0.823	0.707	0.825	0.52	0.626	0.500333	0.268	0.609	0.483333	0.718667	0.462	0.534	0.495	0.415333	0.309667	0.430667	0.534	0.581333	0.506333	0.6875	0.673333	0.562333	0.510667	0.662333	0.421	0.4195	0.265	0.319667	0.355333
ENSSSCG00000031510	FNTA	protein_coding	12.2067	24.3145	13.826	15.6833	14.738	14.448	15.6207	14.6277	12.813	16.8013	12.088	22.7125	14.1527	26.9907	13.8257	25.4573	11.9087	14.7577	18.7245	29.3995	25.996	32.73	33.201	24.563	14.6893	28.4605	20.649	14.1997	19.832	14.201	24.27	26.607	16.2253	16.0553	27.8977	14.133	30.3683	24.815	17.6337	18.258	15.1377	13.4267	14.729	23.3755	12.7267	13.859	13.504
ENSSSCG00000031925	SHANK3	protein_coding	1.14067	1.7025	1.12267	1.524	1.558	1.262	1.367	1.514	1.18433	1.50367	3.043	1.4225	1.40633	1.418	1.398	1.25433	0.861333	1.482	1.296	1.4895	1.8085	2.5245	1.67833	2.276	1.16233	1.43	1.10233	1.176	1.4125	1.121	1.259	2.077	1.29333	1.494	2.02167	1.52667	1.48	1.4025	2.34833	1.72767	1.36033	1.42633	1.32267	1.331	1.31833	1.07767	1.383
ENSSSCG00000032967	CACNB3	protein_coding	0.489	0.87	0.701667	0.715	0.703667	0.554667	0.567333	0.776	0.519667	0.616667	1.504	0.8325	0.766667	0.740667	0.704	0.559667	0.477333	0.638667	0.583	0.8455	1.3365	1.385	0.967667	0.735333	0.594667	0.8215	0.638667	0.569333	0.7445	0.567	0.641333	1.06867	0.565667	0.689	0.822667	0.762667	0.747333	0.6675	0.753	0.674333	0.477333	0.661333	0.637667	0.534	0.501333	0.473	0.718333
ENSSSCG00000033030	FBXO45	protein_coding	2.96667	5.13	2.594	3.353	2.70933	2.39133	2.782	2.35133	2.51133	3.074	2.7385	4.3605	2.48433	6.362	2.27033	6.45867	2.42467	2.398	4.825	5.7585	4.2975	7.228	6.73567	6.81167	2.61867	7.2915	3.95867	3.51667	3.667	2.93167	6.364	5.995	3.51567	2.15667	5.318	2.478	5.79933	5.2845	4.75067	3.129	3.665	2.685	2.384	4.778	2.08	3.48233	2.48067
ENSSSCG00000033043	SHANK2	protein_coding	0.018	0.003	0.00866667	0.0243333	0.0703333	0.0563333	0.022	0.021	0.0576667	0.0153333	0.157	0.0105	0.0213333	0.0243333	0.0183333	0.043	0.037	0.044	0.0285	0.0065	0.0255	0.021	0.0346667	0.0453333	0.015	0.0485	0.0116667	0.03	0.024	0.0686667	0.0256667	0.033	0.00766667	0.024	0.0256667	0.0386667	0.01	0.0175	0.0743333	0.0263333	0.0483333	0.0496667	0.0143333	0.003	0.0396667	0.0266667	0.0126667
ENSSSCG00000033551	CACNG2	protein_coding	0.0103333	0.0125	0	0	0.0126667	0	0.0213333	0.0106667	0.007	0.0203333	0.0595	0.009	0	0	0.0276667	0	0	0.0123333	0	0.0345	0.0145	0	0	0.00966667	0.0336667	0.0315	0	0	0	0.012	0	0.009	0.00933333	0.0116667	0.0166667	0.0126667	0.015	0	0	0.0116667	0.00933333	0	0.0126667	0	0.005	0.0223333	0.0103333
ENSSSCG00000034742	MECP2	protein_coding	7.73767	9.449	7.41	9.00033	8.99067	8.99033	7.57033	8.08367	7.121	8.924	12.599	8.8375	7.17533	9.89867	6.88967	10.664	6.66733	8.02233	11.34	14.243	7.984	9.907	12.8497	10.376	8.381	12.7965	8.39	8.51667	8.366	8.35733	11.727	9.83067	9.666	7.75533	11.696	8.28833	11.8493	12.2285	12.7457	10.156	9.97633	6.62233	8.57767	11.7185	7.555	8.07133	7.786
ENSSSCG00000035355	F2R	protein_coding	1.40433	3.047	1.41867	1.335	1.327	1.07567	1.784	1.864	1.24667	2.094	3.1	2.485	1.99267	2.339	2.222	2.26567	0.933667	1.485	1.1185	2.755	4.6375	4.2855	2.791	3.35867	1.496	2.364	2.325	1.47133	2.0315	1.44633	1.63767	3.26733	1.61733	2.10233	2.93967	1.929	2.449	1.6545	1.946	2.10167	0.866	1.64767	1.47267	1.7725	1.75067	1.22867	1.52567
ENSSSCG00000036679	SORBS2	protein_coding	1.694	4.296	2.13733	2.138	2.11733	1.65467	3.14733	3.15067	2.56867	3.119	3.2135	4.9985	3.10333	6.17667	2.90967	3.90267	1.67733	1.93833	2.466	3.3525	5.823	5.8535	5.61867	4.322	2.305	3.603	2.99433	1.83233	3.432	1.78667	3.25233	5.93733	2.21433	2.66667	5.27467	2.29	4.24567	2.9365	3.05033	2.60233	1.37733	3.217	1.56433	2.5115	1.76233	1.55267	2.24867
ENSSSCG00000037499	NEDD4	protein_coding	10.4487	25.077	8.033	9.556	11.888	9.815	13.5783	12.1153	13.2747	16.1903	13.0275	20.904	14.029	26.5773	6.89633	28.682	11.3357	7.36867	15.39	22.5815	9.3575	20.3845	18.3113	22.3547	9.19233	24.8405	8.29567	14.5057	13.0295	12.733	28.96	18.1073	10.7923	7.38567	32.3687	9.187	17.4837	18.802	15.061	11.9387	13.9607	11.7813	8.71433	15.4655	5.61167	11.2353	8.05533
ENSSSCG00000037832	PMP22	protein_coding	13.737	23.874	16.307	23.1463	21.8897	19.6613	19.7273	22.0123	17.348	23.5483	22.2675	24.9135	20.1603	23.072	22.6473	20.0003	17.3873	13.4997	17.6345	29.0505	51.8555	31.9575	35.192	17.5767	19.112	30.24	17.9407	13.4823	26.5665	15.5247	16.521	24.0413	15.3943	14.9697	23.7167	15.6683	31.9823	16.8465	18.135	15.9513	15.1267	16.5177	13.719	17.243	12.5707	11.2973	16.9647
ENSSSCG00000038397	PTK2	protein_coding	10.9357	17.0845	10.103	12.2007	11.4157	10.7123	11.598	12.0593	11.5803	13.4373	13.678	15.3155	11.0547	18.3537	10.5293	17.781	9.46467	10.378	13.9805	17.4515	15.386	22.806	20.8253	16.7653	10.986	19.198	12.6803	12.183	14.7175	12.5993	18.6203	17.1387	12.5887	10.6997	19.797	11.3283	18.222	15.7575	15.005	12.8197	12.9453	10.439	11.184	15.1685	8.63633	11.3787	10.7783
ENSSSCG00000046848	SHANK1	protein_coding	0.0263333	0.012	0.0366667	0.0113333	0.0986667	0.035	0.0813333	0.074	0.0596667	0.02	0.172	0	0.0766667	0.0303333	0.0273333	0.024	0.04	0.0656667	0.017	0.053	0.0285	0.0455	0	0	0.0843333	0.0175	0.0153333	0.02	0.0145	0.0733333	0.0246667	0.00866667	0.0356667	0	0	0.025	0	0.032	0.0516667	0.036	0.0436667	0.0126667	0.01	0	0.005	0.039	0.0173333

## Sheet: b
Supplementary Figure 18a
	DVL1				APP				SIX1
	Expression (TPM)	Standard deviation (SD)			Expression (TPM)	Standard deviation (SD)			Expression (TPM)	Standard deviation (SD)
LIN	42.838	10.587		LIN	72.1595	0.8325		LIN	8.313	0.824
MAS	63.36	6.154		MAS	66.543	20.856		MAS	26.2675	8.1785
BB	56.39	1.649		BB	53.4925	0.8135		BB	14.097	1.479
DAP	64.1417	15.679		DAP	31.475	3.42991		DAP	9.70867	1.48125
DSP	62.7817	22.8074		DSP	28.353	1.32676		DSP	8.993	1.23545
EDC	69.5937	24.0422		EDC	30.4473	3.34149		EDC	8.821	1.40814
EDL-F	70.5497	19.8652		EDL-F	32.9537	4.29544		EDL-F	9.39833	0.956592
FDP-F	73.1213	21.8281		FDP-F	31.851	2.26267		FDP-F	10.6477	0.78105
FDS-F	63.606	18.959		FDS-F	43.502	19.686		FDS-F	11.938	6.359
ISP	64.3673	16.2435		ISP	27.1317	2.77096		ISP	7.96733	1.06611
SSP	62.754	20.2374		SSP	29.551	4.54536		SSP	7.281	0.343052
SUB	63.851	16.2004		SUB	30.9013	4.2736		SUB	9.937	1.18035
TB-LA	70.272	3.267		TB-LA	36.029	2.924		TB-LA	10.512	0.021
TB-LO	76.9907	17.2184		TB-LO	35.54	6.7399		TB-LO	10.421	1.09978
TB-M	64.302	3.38621		TB-M	32.032	4.90573		TB-M	8.63967	1.40864
TM	62.9037	14.0262		TM	24.543	2.37569		TM	7.93233	0.927236
ADD	50.4527	8.34158		ADD	23.238	6.81108		ADD	6.66567	0.887664
BF	62.3677	11.9345		BF	25.8417	3.15632		BF	6.461	0.85177
EDL-H	53.537	11.9082		EDL-H	27.7227	9.11121		EDL-H	9.031	2.25955
FDP-H	83.8585	39.3065		FDP-H	33.0165	5.1705		FDP-H	9.205	2.29
FDS-H	56.0683	27.4691		FDS-H	35.3427	9.49301		FDS-H	8.20067	1.96242
GAS-L	58.5197	11.255		GAS-L	48.724	14.6493		GAS-L	13.163	2.35849
GAS-M	53.212	11.0474		GAS-M	34.204	8.61909		GAS-M	7.57633	1.94012
GM	57.753	4.2337		GM	40.6277	0.998919		GM	10.9077	1.56493
GRA	34.8293	5.92046		GRA	21.5257	6.64152		GRA	6.731	1.58458
PM	63.2183	10.6109		PM	48.4747	23.0423		PM	16.7277	7.13557
RF	54.4443	10.4996		RF	21.4267	3.31869		RF	8.771	1.35704
SAR	61.5893	21.8652		SAR	25.554	5.54331		SAR	9.84633	2.42737
SM	52.997	9.4991		SM	38.5253	8.54388		SM	11.8223	3.91861
SOL	70.1487	15.4878		SOL	60.711	21.5984		SOL	17.3083	4.8288
ST	68.358	14.881		ST	47.736	5.37099		ST	14.209	2.5056
TFL	55.2757	18.0819		TFL	24.93	1.56584		TFL	9.88367	2.65835
TIC	62.797	5.29682		TIC	34.1597	8.32257		TIC	8.655	2.80802
VI	61.4627	14.687		VI	24.5603	4.98377		VI	7.97633	1.76511
VL	56.9967	8.75313		VL	20.8983	7.80618		VL	7.67	0.43348
VM	60.107	2.38831		VM	28.3	10.5349		VM	7.44667	0.828918
BRA	59.4623	24.3782		BRA	32.6187	3.66972		BRA	9.45133	2.83655
LD	71.5885	9.5835		LD	54.2195	13.9155		LD	13.97	1.294
LDM	40.4085	1.1185		LDM	27.3325	0.2865		LDM	9.5225	3.0635
OEA	86.39	15.0293		OEA	58.1257	4.34343		OEA	14.162	2.30097
PP	54.6087	10.079		PP	30.575	6.99619		PP	7.182	0.816501
PS	66.2765	16.3015		PS	51.8205	11.7725		PS	11.0725	1.4925
RA	52.1597	14.1065		RA	30.329	7.78621		RA	10.6517	3.15237
RHO	49.8695	9.0625		RHO	45.794	0.326		RHO	10.0085	1.5105
SP	61.777	20.2638		SP	27.194	3.97362		SP	8.36467	1.76434
TA	70.6613	9.34812		TA	47.177	12.5127		TA	11.4203	2.11104
TRC	62.534	2.846		TRC	38.6695	3.6865		TRC	10.129	1.49
