# Supplementary material for: A pig BodyMap transcriptome reveals diverse tissue physiologies and evolutionary dynamics of transcription
Source: Nat Commun. 2021 Jun 17;12:3715. doi: 10.1038/s41467-021-23560-8 (PMC8211698; doi:10.1038/s41467-021-23560-8)
Supplement: Supplementary file 12 — Source Data [file 41467_2021_23560_MOESM12_ESM.zip › Source data/Supplementary Figure 19.xlsx]

## Sheet: a
Supplementary Figure 19a
Gene_ID	Gene_name	Gene_biotype	ADD	BB	BF	BRA	DAP	DSP	EDC	EDL-F	EDL-H	FDP-F	FDP-H	FDS-F	FDS-H	GAS-L	GAS-M	GM	GRA	ISP	LDM	LD	LIN	MAS	OEA	PM	PP	PS	RA	RF	RHO	SAR	SM	SOL	SP	SSP	ST	SUB	TA	TB-LA	TB-LO	TB-M	TFL	TIC	TM	TRC	VI	VL	VM
ENSSSCG00000018003	MYH4	protein_coding	1110.69	577.832	830.47	240.185	403.055	411.422	273.534	268.693	352.811	664.748	54.842	246.453	110.454	474.712	54.7493	2931.79	400.685	108.607	1541.34	1662.09	44.131	4.136	375.932	609.042	740.626	5772.51	159.439	878.178	339.729	258.359	5953.61	199.085	1378.83	59.094	502.106	123.443	282.052	1100.92	867.875	552.388	1875.22	171.425	518.486	1516.85	54.3143	1084.41	108.628
ENSSSCG00000029441	MYH2	protein_coding	2704.78	6057.29	2807.54	3962.98	3870.64	3601.58	4294.69	3992.68	4232.49	4761.05	3574.88	5923.61	2936.87	7275.09	1704.72	6972.57	3261.46	2687.21	6011.88	7090.98	4347.49	3905.69	8043.85	5814.45	2228.1	4074.34	2952.02	4270.18	4562.09	4995.02	3957.69	4428.91	4541.19	2160.21	7847.24	3144.57	7785.38	7439.85	5606.68	4034.54	3710.7	2593.77	3323.08	5122.76	1901.76	3926.71	3040.32
ENSSSCG00000000146	MYH11	protein_coding	5.83633	10.0715	8.873	6.24133	6.71267	4.69467	8.88	10.203	7.17433	10.0113	12.9155	14.593	6.61267	16.5393	11.541	9.873	3.553	6.427	4.497	15.355	20.503	17.414	17.1593	11.465	5.75367	10.931	8.44933	6.67167	14.5695	4.82067	11.2013	22.087	6.25567	8.025	16.0793	7.861	11.64	8.0775	8.62767	9.832	3.50833	11.2923	5.14367	6.586	5.78367	5.53533	6.57867
ENSSSCG00000002029	MYH7	protein_coding	835.809	1505.4	1620.83	845.267	833.672	751.909	632.836	768.18	370.741	668.558	1774.9	1347.45	978.148	1864.99	1976.18	1040.47	428.938	1685.91	368.593	2165.86	337.329	3674.15	3192.51	1935.3	1450.12	1802.9	2204.27	960.893	1375.65	412.013	1012.61	2264.17	1580.23	2332.16	2164.6	1154.74	3386.92	1193.99	1099.42	1862.33	423.189	547.931	1158.27	2280	1963.91	874.697	1766.7
ENSSSCG00000007288	MYH7B	protein_coding	22.535	24.9675	28.7657	15.2177	16.7847	13.5283	11.23	14.653	8.353	17.974	44.4865	13.9855	20.843	39.17	48.0807	15.5413	9.68967	28.6767	8.6895	41.7685	3.752	34.304	46.6103	30.9183	24.026	31.524	51.192	15.502	34.638	8.71333	24.283	27.637	22.4647	41.5037	32.869	16.6813	40.1743	25.338	17.5663	39.1117	8.98433	12.6	21.152	30.811	29.9573	14.61	32.2607
ENSSSCG00000018005	MYH8	protein_coding	0.498667	6.911	0.467333	0.564	0.497667	0.530333	0.921	0.697333	0.691	1.13367	1.5085	1.24	0.848	1.687	0.493667	3.52667	0.510667	0.442333	2.346	6.274	17.739	3.5435	1.66167	1.12067	0.621	2.148	0.792333	0.388	4.162	0.770333	2.97667	1.331	0.733667	0.296333	1.29167	0.383	1.75167	2.388	1.276	0.546333	0.959667	0.678667	0.399333	1.265	0.182667	0.376	0.268
ENSSSCG00000018007	MYH3	protein_coding	0.511	6.6895	0.431667	0.670333	0.577333	0.746333	1.324	1.299	0.644	1.231	0.8095	1.855	1.10133	0.741	0.453667	0.724	0.47	0.628	0.7655	1.8625	1.931	1.829	1.428	0.568	0.563	0.9245	2.48533	0.505333	1.994	0.871	0.563	0.889667	0.691333	0.316333	0.837333	0.847333	0.926333	0.7335	1.933	0.461667	0.850667	0.810667	0.629667	0.55	0.424	0.520667	0.374
ENSSSCG00000022175	MYH15	protein_coding	0.0516667	0.2445	0.028	0.0416667	0.0566667	0.0223333	0.102	0.0736667	0.063	0.0963333	0.1155	0.136	0.0973333	0.205333	0.0613333	0.0163333	0.038	0.0326667	0.042	0.075	0.5225	0.164	0.107	0.018	0.0416667	0.034	0.144	0.0376667	0.0315	0.0413333	0.013	0.0496667	0.0256667	0.0183333	0.069	0.075	0.0453333	0.0555	0.0136667	0.0173333	0.0503333	0.042	0.00533333	0.044	0.0186667	0.0176667	0.025
ENSSSCG00000024416	MYH13	protein_coding	1.87867	2.016	2.66167	2.04467	2.33667	2.14333	1.65433	1.728	1.95833	6.728	0.8735	1.824	1.307	1.038	0.718667	1.69267	2.13467	1.24967	3.2705	2.572	0.975	0.64	2.06367	1.89733	1.117	3.236	0.999	3.86433	1.558	3.67333	1.88033	1.35033	4.572	0.376	1.65867	1.18533	1.634	2.841	3.20833	0.893333	5.49533	1.546	1.06333	1.3725	0.925667	2.6	1.45133
ENSSSCG00000027407	MYH14	protein_coding	2.418	3.5435	2.92033	3.12033	2.612	2.39467	2.80233	3.135	2.35367	2.64367	5.5195	3.4325	3.34133	3.83733	3.34533	2.90233	2.296	2.89967	2.99	4.491	4.8365	7.4445	4.61667	2.98867	2.486	3.5765	2.831	2.33933	3.671	2.344	3.26833	3.95333	3.452	3.59267	3.93133	2.839	5.04067	3.538	4.202	3.801	2.35733	2.245	2.97633	3.7555	2.822	2.58733	3.08833

## Sheet: b
Supplementary Figure 19b
Comparision between tissues	DEG (PCG) ratio	Log2-transformed MYH7 transcription difference	Log2-transformed MYH4 transcription difference	Log2-transformed MYH2 transcription difference
DAP_forelimb.VS.OEA_trunk	0.0352919	1.05512	0.100247	1.93586
DSP_forelimb.VS.RHO_trunk	0.00605271	0.340983	0.275497	0.87062
DAP_forelimb.VS.TB-LO_forelimb	0.00679765	0.534459	1.1046	0.398773
ISP_forelimb.VS.RA_trunk	0.0139678	0.135544	0.549684	0.386568
EDC_forelimb.VS.TB-LO_forelimb	0.00437657	0.384515	1.66217	0.795873
MAS_head.VS.RF_hindlimb	0.0470249	0.12869	7.41937	1.93385
GM_hindlimb.VS.OEA_trunk	0.0206723	0.206168	2.9599	1.61652
BRA_trunk.VS.MAS_head	0.0520533	0.0210045	5.55335	2.11862
SSP_forelimb.VS.ST_hindlimb	0.0201136	1.86053	3.06557	0.10752
EDC_forelimb.VS.MAS_head	0.047118	0.136944	5.74019	2.53562
TB-M_forelimb.VS.VI_hindlimb	0.00167613	1.08466	3.32257	0.0765806
EDL-F_forelimb.VS.RA_trunk	0.043207	0.435529	0.74929	1.51956
PS_trunk.VS.TA_trunk	0.00996368	0.934034	4.35031	0.909282
SP_trunk.VS.TA_trunk	0.0090325	0.777566	2.28535	1.09935
RA_trunk.VS.SAR_hindlimb	0.0270975	0.758588	0.692923	2.4167
LD_trunk.VS.SUB_forelimb	0.0278424	1.17287	3.7403	0.906794
FDS-F_forelimb.VS.FDS-H_hindlimb	0.0148058	1.01195	1.15071	0.461707
GRA_hindlimb.VS.LDM_trunk	0.00707701	0.882094	1.94099	0.218192
LIN_head.VS.TB-LA_forelimb	0.227582	0.774952	4.60975	1.8205
GAS-M_hindlimb.VS.RHO_trunk	0.0703045	1.41963	2.6116	0.522278
BB_forelimb.VS.VL_hindlimb	0.0105224	0.625223	0.907031	0.782605
SSP_forelimb.VS.TRC_trunk	0.0221622	1.24537	4.65867	0.0326189
DSP_forelimb.VS.RF_hindlimb	0.0143403	0.245606	1.09203	0.353402
LD_trunk.VS.PM_hindlimb	0.0215104	0.286296	1.44688	0.162304
BB_forelimb.VS.SP_trunk	0.0155508	0.415523	1.25327	0.0699368
ISP_forelimb.VS.TB-LO_forelimb	0.00139678	1.06076	2.9868	0.616333
GM_hindlimb.VS.ISP_forelimb	0.0365025	1.37525	4.74186	0.695765
BB_forelimb.VS.SM_hindlimb	0.00568023	0.613888	3.36279	0.571608
SUB_forelimb.VS.VL_hindlimb	0.0108018	0.320366	3.12469	0.40031
ADD_hindlimb.VS.SAR_hindlimb	0.0040041	0.884733	2.09973	1.01871
LDM_trunk.VS.RF_hindlimb	0.00735636	0.49342	0.810896	1.37994
BRA_trunk.VS.PM_hindlimb	0.0337089	0.552942	1.33877	1.19412
GAS-M_hindlimb.VS.TIC_hindlimb	0.0229072	0.605224	1.62894	1.84875
BRA_trunk.VS.RF_hindlimb	0.00959121	0.107686	1.86601	0.184764
MAS_head.VS.RA_trunk	0.0606202	0.403754	4.96524	0.736846
FDP-F_forelimb.VS.PP_trunk	0.00949809	1.09512	0.155716	1.11589
GRA_hindlimb.VS.TIC_hindlimb	0.0132228	0.330354	1.2201	0.352496
BF_hindlimb.VS.TM_forelimb	0.00372474	0.243135	0.678579	0.484402
EDL-H_hindlimb.VS.TB-LO_forelimb	0.00689077	0.405556	1.29617	1.56568
EDC_forelimb.VS.TFL_hindlimb	0.0166682	0.210808	2.77277	0.579401
FDS-F_forelimb.VS.RF_hindlimb	0.015737	0.472085	1.829	0.487356
BRA_trunk.VS.ISP_forelimb	0.00307291	0.560302	1.1378	0.995202
EDC_forelimb.VS.OEA_trunk	0.0364093	0.905176	0.457321	2.33296
BF_hindlimb.VS.TIC_hindlimb	0.0280287	0.114214	2.2697	1.56292
GRA_hindlimb.VS.SAR_hindlimb	0.000838067	0.614817	0.631113	0.0579437
LDM_trunk.VS.SAR_hindlimb	0.00959121	0.267277	2.5721	0.160249
EDL-H_hindlimb.VS.LD_trunk	0.0385511	0.744339	2.23281	2.54324
RF_hindlimb.VS.TIC_hindlimb	0.0215104	0.719028	2.35019	0.809251
DAP_forelimb.VS.RF_hindlimb	0.0192755	0.14169	1.1216	0.204668
PS_trunk.VS.VL_hindlimb	0.0137815	0.053232	2.4112	1.04261
EDL-H_hindlimb.VS.GAS-L_hindlimb	0.0213241	0.781315	0.427107	2.32757
LIN_head.VS.TM_forelimb	0.206351	0.38756	3.5249	1.77672
LDM_trunk.VS.RHO_trunk	0.00363162	0.398044	2.17843	1.89716
LDM_trunk.VS.VI_hindlimb	0.0349195	1.65996	4.80133	2.41045
BRA_trunk.VS.PP_trunk	0.00214173	0.830487	1.62055	0.777985
BRA_trunk.VS.VL_hindlimb	0.0191824	0.0132622	2.17003	0.0493183
FDS-H_hindlimb.VS.VI_hindlimb	0.00391098	0.626673	1.01072	1.00486
BRA_trunk.VS.TFL_hindlimb	0.00176925	0.0948685	2.95961	0.996405
ISP_forelimb.VS.TB-M_forelimb	0.000465593	0.586113	2.33595	0.143494
FDP-H_hindlimb.VS.TB-LA_forelimb	0.0468386	1.05717	4.30252	0.571548
DSP_forelimb.VS.VI_hindlimb	0.0227209	0.920932	2.8984	1.38392
EDL-H_hindlimb.VS.PS_trunk	0.0420896	0.0549291	4.0284	2.27875
RF_hindlimb.VS.ST_hindlimb	0.00474905	0.877734	0.805293	1.17082
SAR_hindlimb.VS.TA_trunk	0.0202998	0.640174	0.126117	3.03614
LIN_head.VS.MAS_head	0.078592	0.154571	3.1354	3.4413
SSP_forelimb.VS.TFL_hindlimb	0.0630413	0.780245	4.96446	2.45951
FDS-F_forelimb.VS.RHO_trunk	0.0116398	0.376709	0.46147	0.0298613
BRA_trunk.VS.DSP_forelimb	0.00176925	0.13792	0.773979	0.168638
FDP-F_forelimb.VS.GAS-L_hindlimb	0.0186237	0.611583	0.484888	1.47866
SOL_hindlimb.VS.ST_hindlimb	0.0065183	0.825093	1.33025	0.0648551
SUB_forelimb.VS.TB-M_forelimb	0.00586647	0.359438	2.1528	0.689069
BF_hindlimb.VS.TB-LO_forelimb	0.00484216	0.997583	0.0634833	0.559568
FDP-H_hindlimb.VS.LDM_trunk	0.0158302	0.749756	4.78763	2.26454
ADD_hindlimb.VS.SM_hindlimb	0.0209517	0.548976	2.42125	0.27653
GAS-M_hindlimb.VS.TM_forelimb	0.0505634	0.962573	3.22006	0.770224
GRA_hindlimb.VS.VL_hindlimb	0.0137815	0.267726	1.43411	1.0263
ADD_hindlimb.VS.BB_forelimb	0.0158302	1.16286	0.941538	0.848139
FDP-F_forelimb.VS.SP_trunk	0.0123848	0.0681937	1.05144	1.23976
ISP_forelimb.VS.RF_hindlimb	0.00130366	0.667988	3.00381	0.810438
LD_trunk.VS.SSP_forelimb	0.0459074	1.71435	4.7905	0.106681
DSP_forelimb.VS.TRC_trunk	0.00661142	0.508174	1.87984	1.59912
GM_hindlimb.VS.TM_forelimb	0.0204861	1.06894	2.49712	0.154598
ADD_hindlimb.VS.LD_trunk	0.0310085	1.39014	0.581112	1.37264
SM_hindlimb.VS.TB-LO_forelimb	0.010988	0.502382	2.77679	0.118554
TFL_hindlimb.VS.TIC_hindlimb	0.0379924	0.516474	3.44379	0.371917
ADD_hindlimb.VS.SOL_hindlimb	0.0630413	0.71123	2.47407	1.43665
GM_hindlimb.VS.RHO_trunk	0.00791508	0.611884	3.10558	0.402544
BF_hindlimb.VS.ST_hindlimb	0.0090325	1.48255	0.724802	0.417145
ST_hindlimb.VS.TFL_hindlimb	0.0176925	1.08029	1.89889	2.35199
SP_trunk.VS.TB-LO_forelimb	0.00260732	0.304017	0.667269	0.522991
EDL-F_forelimb.VS.RF_hindlimb	0.00605271	0.0969161	1.70484	0.322555
TM_forelimb.VS.VM_hindlimb	0.00130366	0.128257	2.24447	0.608657
GAS-M_hindlimb.VS.OEA_trunk	0.128876	2.23768	2.75728	0.691701
DSP_forelimb.VS.SUB_forelimb	0.00717013	0.195708	1.72863	0.618266
DAP_forelimb.VS.TIC_hindlimb	0.00968433	0.577338	1.22859	0.604584
DSP_forelimb.VS.ISP_forelimb	0.00242108	0.422382	1.91178	1.16384
PP_trunk.VS.VI_hindlimb	0.00959121	0.228366	3.74497	0.437292
LDM_trunk.VS.PP_trunk	0.00456281	1.43159	1.05636	1.97316
LD_trunk.VS.TB-LA_forelimb	0.00474905	0.0692804	0.593849	0.858605
FDS-F_forelimb.VS.SP_trunk	0.0450694	0.383334	2.47926	0.22974
EDL-F_forelimb.VS.FDS-F_forelimb	0.00223484	0.569002	0.124164	0.809911
GRA_hindlimb.VS.TA_trunk	0.0261663	1.25499	0.504996	2.9782
EDL-F_forelimb.VS.SSP_forelimb	0.0232796	0.885883	2.16603	1.60089
LDM_trunk.VS.RA_trunk	0.0431139	1.02586	3.26502	2.57695
BF_hindlimb.VS.ISP_forelimb	0.00204861	0.0631741	2.92332	0.056765
SAR_hindlimb.VS.SM_hindlimb	0.0140609	0.335757	4.52099	1.29524
ADD_hindlimb.VS.SP_trunk	0.00288667	0.747341	0.311736	0.918075
SSP_forelimb.VS.SUB_forelimb	0.00828755	0.541485	1.0502	1.01347
SOL_hindlimb.VS.TRC_trunk	0.0330571	0.209928	2.92335	0.0100466
ADD_hindlimb.VS.BRA_trunk	0.0108018	0.550903	2.20454	0.0162151
EDL-F_forelimb.VS.VL_hindlimb	0.0234659	0.024032	2.00886	0.187109
LIN_head.VS.SM_hindlimb	0.27172	0.135493	7.04375	1.583
BB_forelimb.VS.LD_trunk	0.0126641	0.227277	1.52265	0.524498
MAS_head.VS.TRC_trunk	0.0488872	0.391259	8.20717	0.688133
TFL_hindlimb.VS.TM_forelimb	0.0025142	0.159125	1.85267	1.45044
EDC_forelimb.VS.FDP-F_forelimb	0	0.148692	1.27799	0.0790995
ADD_hindlimb.VS.LIN_head	0.220039	0.68447	4.62249	1.30647
FDS-H_hindlimb.VS.PS_trunk	0.0635068	0.47215	5.69493	0.881519
EDL-H_hindlimb.VS.MAS_head	0.076171	0.115903	6.10619	3.30543
BRA_trunk.VS.OEA_trunk	0.00717013	1.02112	0.644162	1.91596
DAP_forelimb.VS.ISP_forelimb	0.00297979	0.526298	1.88221	1.01511
LDM_trunk.VS.LD_trunk	0.00344539	0.238132	0.108742	2.5516
GAS-M_hindlimb.VS.SOL_hindlimb	0.115467	1.37689	1.84359	0.196178
GM_hindlimb.VS.VM_hindlimb	0.0266319	1.1972	4.74159	0.763255
BF_hindlimb.VS.LDM_trunk	0.0183444	1.09823	0.891386	2.13361
LD_trunk.VS.RA_trunk	0.0335227	1.264	3.37377	0.0253495
EDL-H_hindlimb.VS.PP_trunk	0.0159233	0.925385	1.06771	1.9648
EDC_forelimb.VS.VM_hindlimb	0.00419033	0.49819	1.32437	1.4797
ADD_hindlimb.VS.ST_hindlimb	0.0187168	1.53632	1.14382	1.3718
ST_hindlimb.VS.TB-LA_forelimb	0.0050284	0.0769011	1.13108	0.857765
EDL-F_forelimb.VS.SUB_forelimb	0.00297979	0.344398	1.11583	0.587419
OEA_trunk.VS.PM_hindlimb	0.0254214	0.468174	0.694604	0.721842
BF_hindlimb.VS.PP_trunk	0.00614582	0.333358	0.164973	0.160452
BF_hindlimb.VS.TB-LA_forelimb	0.014899	1.40565	0.406279	0.440621
EDC_forelimb.VS.ST_hindlimb	0.0142471	0.86948	0.873879	1.77259
BB_forelimb.VS.FDP-F_forelimb	0.0040041	0.347329	0.201832	1.16983
EDL-F_forelimb.VS.TIC_hindlimb	0.0010243	0.622112	0.645352	0.486696
BF_hindlimb.VS.SP_trunk	0.0035385	0.693566	0.730753	0.0365772
EDL-F_forelimb.VS.MAS_head	0.0497253	0.0317743	5.71453	2.25641
ADD_hindlimb.VS.EDL-H_hindlimb	0.00707701	0.645802	1.6517	1.1706
FDP-F_forelimb.VS.SAR_hindlimb	0.00139678	0.0691977	1.36003	0.697022
FDP-H_hindlimb.VS.SOL_hindlimb	0.15169	0.308977	1.84119	0.351073
PM_hindlimb.VS.TB-M_forelimb	0.0035385	0.527131	0.140618	0.0554208
LD_trunk.VS.RF_hindlimb	0.0181581	0.731552	0.919638	1.17166
ST_hindlimb.VS.TM_forelimb	0.00568023	1.23941	0.0462234	0.901547
ADD_hindlimb.VS.MAS_head	0.0838067	0.529899	7.75789	2.13483
FDS-F_forelimb.VS.ISP_forelimb	0.0193687	1.14007	1.17481	0.323082
DAP_forelimb.VS.TRC_trunk	0.021976	0.404258	1.90941	1.45039
TB-M_forelimb.VS.TIC_hindlimb	0.0379924	0.637153	1.68232	1.76318
FDP-F_forelimb.VS.VI_hindlimb	0.00558711	1.32348	3.58925	1.55318
FDP-F_forelimb.VS.FDS-F_forelimb	0.00521464	0.31514	1.42782	1.01003
FDP-H_hindlimb.VS.TRC_trunk	0.0373405	0.518904	4.76454	0.36112
BB_forelimb.VS.RF_hindlimb	0.0050284	0.504275	0.603012	0.647159
OEA_trunk.VS.TB-LA_forelimb	0.020393	0.112597	1.54764	1.41814
LDM_trunk.VS.MAS_head	0.0756123	0.622111	8.23026	3.31379
DSP_forelimb.VS.SSP_forelimb	0.0296117	0.737193	2.77883	1.63174
SM_hindlimb.VS.TB-LA_forelimb	0.00158302	0.910446	2.43399	0.237502
ISP_forelimb.VS.LIN_head	0.166775	0.693868	1.28015	2.31789
SAR_hindlimb.VS.SUB_forelimb	0.00139678	0.667457	1.05946	1.48455
EDC_forelimb.VS.TB-LA_forelimb	0.0174132	0.792579	2.00496	0.914821
ISP_forelimb.VS.PM_hindlimb	0.0183444	1.11324	2.47656	0.198915
EDL-H_hindlimb.VS.VI_hindlimb	0.0165751	1.15375	2.67725	2.40209
ISP_forelimb.VS.TRC_trunk	0.0065183	0.930557	3.79162	0.435281
LIN_head.VS.TB-M_forelimb	0.187448	0.107756	3.6161	2.46138
ADD_hindlimb.VS.LDM_trunk	0.00735636	1.15201	0.472369	1.17896
FDS-F_forelimb.VS.GAS-L_hindlimb	0.0090325	0.296443	0.942933	0.468639
EDL-H_hindlimb.VS.LDM_trunk	0.0199274	0.506207	2.12407	0.00836168
SOL_hindlimb.VS.VM_hindlimb	0.0392029	0.542577	0.867997	0.357745
PS_trunk.VS.TIC_hindlimb	0.135767	0.651312	5.06541	1.71642
BB_forelimb.VS.FDP-H_hindlimb	0.0108949	0.760611	3.37372	0.237441
FDP-H_hindlimb.VS.SSP_forelimb	0.0151783	0.726463	0.10587	0.393738
SOL_hindlimb.VS.SUB_forelimb	0.0304498	0.493955	0.685124	0.970809
FDS-F_forelimb.VS.SUB_forelimb	0.00717013	0.913399	0.991666	0.222493
EDC_forelimb.VS.EDL-H_hindlimb	0.000465593	0.0210407	0.365997	0.76981
FDS-F_forelimb.VS.SOL_hindlimb	0.0124779	0.419445	0.306542	0.748317
ADD_hindlimb.VS.RHO_trunk	0.0284943	0.753966	1.70606	0.718197
DSP_forelimb.VS.PS_trunk	0.0168545	0.17789	3.80726	1.26057
GAS-L_hindlimb.VS.GAS-M_hindlimb	0.12152	2.09278	3.09306	0.0835004
MAS_head.VS.VI_hindlimb	0.0370612	1.03785	3.42894	0.903339
TA_trunk.VS.TFL_hindlimb	0.0259801	1.06887	2.72869	2.99762
ST_hindlimb.VS.TIC_hindlimb	0.0710494	1.59676	1.5449	1.98007
GM_hindlimb.VS.RF_hindlimb	0.00614582	0.707261	1.73805	0.114674
GRA_hindlimb.VS.PP_trunk	0.00232796	0.549498	0.884628	1.75497
TA_trunk.VS.TB-LA_forelimb	0.0104293	0.0654854	1.96088	1.5034
LIN_head.VS.VL_hindlimb	0.310457	0.146828	4.58798	1.372
OEA_trunk.VS.ST_hindlimb	0.00409722	0.0356958	0.416558	0.560378
ADD_hindlimb.VS.RA_trunk	0.0284943	0.126145	2.79265	1.39799
LD_trunk.VS.TFL_hindlimb	0.00707701	0.934106	0.173963	2.35283
BF_hindlimb.VS.FDS-F_forelimb	0.0305429	1.0769	1.74851	0.266317
GM_hindlimb.VS.TB-LA_forelimb	0.00381786	0.0935714	1.41226	0.198379
DSP_forelimb.VS.RA_trunk	0.0373405	0.286839	1.36209	1.55041
DSP_forelimb.VS.TM_forelimb	0.00214173	0.116073	0.332965	0.622674
LIN_head.VS.ST_hindlimb	0.145917	0.851853	3.47867	2.67827
FDP-F_forelimb.VS.TRC_trunk	0.023559	0.105623	1.18899	1.76839
DAP_forelimb.VS.TB-LA_forelimb	0.0395754	0.942522	1.44739	0.51772
FDS-F_forelimb.VS.VI_hindlimb	0.0243039	1.63862	2.16143	0.543157
ISP_forelimb.VS.VL_hindlimb	0.00437657	0.54704	3.30783	0.945884
GRA_hindlimb.VS.OEA_trunk	0.0383648	1.3021	0.0917591	2.89294
DAP_forelimb.VS.GM_hindlimb	0.0858553	0.848951	2.85965	0.319341
PM_hindlimb.VS.TM_forelimb	0.0124779	0.806935	0.231823	0.740082
EDL-H_hindlimb.VS.SSP_forelimb	0.0373405	0.970012	2.55769	2.64992
ISP_forelimb.VS.TB-LA_forelimb	0.00931185	1.46882	3.3296	0.497386
PM_hindlimb.VS.SSP_forelimb	0.0412515	1.42805	3.34362	0.268985
GRA_hindlimb.VS.RF_hindlimb	0.00270044	0.388674	1.13009	1.16175
PS_trunk.VS.RA_trunk	0.0478629	0.464729	5.16935	0.289838
SM_hindlimb.VS.TB-M_forelimb	0.00158302	0.0277378	3.42765	0.878382
FDP-H_hindlimb.VS.SUB_forelimb	0.0106155	0.184978	1.15607	0.619736
FDS-H_hindlimb.VS.RHO_trunk	0.0243039	0.635243	1.61218	0.491568
EDC_forelimb.VS.LDM_trunk	0.0199274	0.485167	2.49007	0.778171
FDS-F_forelimb.VS.TM_forelimb	0.0216966	0.833765	1.06993	0.218085
EDL-H_hindlimb.VS.TM_forelimb	0.00968433	0.348892	0.554106	1.64085
TM_forelimb.VS.TRC_trunk	0.00782196	0.624248	1.54687	0.976448
PM_hindlimb.VS.TFL_hindlimb	0.0386442	0.64781	1.62085	2.19052
DAP_forelimb.VS.SOL_hindlimb	0.0590372	0.194331	1.01394	1.44034
FDP-F_forelimb.VS.SUB_forelimb	0.000744948	0.598259	2.41949	0.787532
EDL-F_forelimb.VS.PP_trunk	0.00921874	0.841256	1.45937	0.915776
GRA_hindlimb.VS.RHO_trunk	0.0117329	0.484051	0.237439	1.67896
FDP-H_hindlimb.VS.VI_hindlimb	0.0075426	0.910203	0.0136972	0.145913
TIC_hindlimb.VS.VI_hindlimb	0.0209517	0.44751	1.64024	1.83976
MAS_head.VS.TIC_hindlimb	0.0923736	0.590338	5.06918	2.7431
FDS-F_forelimb.VS.TB-M_forelimb	0.0199274	0.553961	1.16114	0.466576
TB-LO_forelimb.VS.TM_forelimb	0.000931185	0.754448	0.742062	0.0751665
FDS-H_hindlimb.VS.ST_hindlimb	0.0414378	1.4176	2.17441	1.14517
BRA_trunk.VS.GRA_hindlimb	0.00437657	0.280988	0.735921	0.976983
SOL_hindlimb.VS.TIC_hindlimb	0.0582922	0.771669	0.214647	2.04492
RF_hindlimb.VS.SM_hindlimb	0.00633206	0.109613	2.75978	0.075551
GAS-M_hindlimb.VS.TB-M_forelimb	0.0604339	1.24238	3.31126	0.0855626
GRA_hindlimb.VS.RA_trunk	0.0419033	0.143771	1.32404	2.35875
FDP-H_hindlimb.VS.GAS-L_hindlimb	0.0692802	1.02486	3.09066	0.0713947
FDP-H_hindlimb.VS.TB-M_forelimb	0.0282149	0.17446	3.30887	0.0693325
EDC_forelimb.VS.TB-M_forelimb	0.00661142	0.0901291	1.01131	1.5557
MAS_head.VS.VL_hindlimb	0.110532	0.00774225	7.72339	2.0693
GAS-L_hindlimb.VS.RHO_trunk	0.0142471	0.673152	0.481463	0.438777
BF_hindlimb.VS.PM_hindlimb	0.0231865	1.05007	0.446756	0.25568
GAS-L_hindlimb.VS.TB-LO_forelimb	0.0170407	0.375759	0.869061	0.76189
EDL-F_forelimb.VS.GM_hindlimb	0.0861346	0.804177	3.44288	0.437229
EDC_forelimb.VS.RF_hindlimb	0.00363162	0.00825361	1.67917	0.601768
BB_forelimb.VS.DSP_forelimb	0.0136884	0.749881	0.489022	1.00056
BB_forelimb.VS.TRC_trunk	0.00875314	0.241707	1.39082	0.59856
GAS-L_hindlimb.VS.VM_hindlimb	0.00996368	1.25846	2.11747	0.0780663
EDL-F_forelimb.VS.FDP-F_forelimb	0	0.253862	1.30366	0.200114
FDP-F_forelimb.VS.TFL_hindlimb	0.0127572	0.3595	1.49478	0.6585
LIN_head.VS.SOL_hindlimb	0.11705	0.0267607	2.14842	2.74312
DAP_forelimb.VS.TB-M_forelimb	0.0191824	0.0598145	0.453739	1.1586
EDL-H_hindlimb.VS.ST_hindlimb	0.0201136	0.890521	0.507882	2.5424
FDP-H_hindlimb.VS.PM_hindlimb	0.142844	0.701591	3.44949	0.124753
FDS-F_forelimb.VS.VM_hindlimb	0.0131297	0.962022	1.17454	0.390572
SP_trunk.VS.VL_hindlimb	0.00521464	0.2097	0.346243	0.852542
FDP-F_forelimb.VS.LDM_trunk	0.0193687	0.336475	1.21208	0.857271
GM_hindlimb.VS.MAS_head	0.0856691	0.835951	9.15741	1.81918
EDL-H_hindlimb.VS.FDS-F_forelimb	0.0120123	0.484873	0.515826	1.85893
BF_hindlimb.VS.BRA_trunk	0.0137815	0.497128	1.78552	0.938437
DAP_forelimb.VS.PS_trunk	0.0378061	0.0739739	3.83683	1.11184
EDL-F_forelimb.VS.GAS-M_hindlimb	0.022814	1.22734	2.27429	1.36205
GM_hindlimb.VS.SUB_forelimb	0.057361	1.14857	4.55871	0.15019
SOL_hindlimb.VS.TB-LO_forelimb	0.0603408	0.340128	2.11854	1.04157
EDC_forelimb.VS.SUB_forelimb	0.00297979	0.449567	1.14149	0.866632
BF_hindlimb.VS.DSP_forelimb	0.0210448	0.359208	1.01154	1.10708
DAP_forelimb.VS.FDS-F_forelimb	0.0300773	0.613775	0.707397	0.692024
TB-LO_forelimb.VS.VM_hindlimb	0.00307291	0.882705	2.98653	0.683824
GAS-L_hindlimb.VS.LIN_head	0.169662	0.742648	3.3979	2.46344
PM_hindlimb.VS.VI_hindlimb	0.0272837	1.61179	3.46318	0.0211598
GRA_hindlimb.VS.MAS_head	0.102617	0.259984	6.28927	3.0956
ISP_forelimb.VS.SAR_hindlimb	0.00679765	0.894132	1.24261	2.03013
DAP_forelimb.VS.LIN_head	0.152901	0.16757	3.16236	1.30278
FDP-F_forelimb.VS.MAS_head	0.047956	0.285636	7.01819	2.45652
BRA_trunk.VS.FDS-H_hindlimb	0.0152714	0.43218	1.11369	0.210414
PP_trunk.VS.VL_hindlimb	0.0190893	0.817224	0.549483	0.728667
BB_forelimb.VS.PM_hindlimb	0.0103362	0.0590194	0.0757651	0.362194
EDL-F_forelimb.VS.TM_forelimb	0.00670453	0.264763	0.945768	0.591827
FDS-F_forelimb.VS.TB-LA_forelimb	0.0154577	0.328747	2.15479	0.174304
BB_forelimb.VS.BRA_trunk	0.00875314	0.611961	1.263	0.831923
GAS-M_hindlimb.VS.ST_hindlimb	0.124686	2.20199	3.17384	0.131323
FDP-F_forelimb.VS.TB-LA_forelimb	0.0182512	0.643887	0.726968	0.835721
DSP_forelimb.VS.FDP-H_hindlimb	0.0288667	0.0107296	2.8847	1.238
FDS-F_forelimb.VS.LIN_head	0.0678834	0.446205	2.45496	1.9948
PP_trunk.VS.SOL_hindlimb	0.0287736	0.990813	1.89008	0.642452
LIN_head.VS.SUB_forelimb	0.138933	0.467194	1.4633	1.77231
EDL-F_forelimb.VS.VM_hindlimb	0.00772884	0.39302	1.2987	1.20048
FDP-F_forelimb.VS.OEA_trunk	0.0324984	0.756484	0.820671	2.25386
BF_hindlimb.VS.MAS_head	0.0735636	0.476124	7.33888	1.18018
BB_forelimb.VS.SUB_forelimb	0.00474905	0.945589	2.21765	0.382296
MAS_head.VS.SM_hindlimb	0.0774746	0.0190771	10.1791	1.8583
DSP_forelimb.VS.ST_hindlimb	0.00689077	1.12334	0.286741	1.52422
ADD_hindlimb.VS.TB-M_forelimb	0.00176925	0.576714	1.00639	1.15491
OEA_trunk.VS.RHO_trunk	0.00363162	0.818053	0.14568	1.21398
SP_trunk.VS.ST_hindlimb	0.00828755	0.788982	1.45556	0.453722
EDL-F_forelimb.VS.SAR_hindlimb	0.00661142	0.323059	0.0563676	0.897136
TFL_hindlimb.VS.VL_hindlimb	0.00512152	0.0816063	0.789581	1.04572
RHO_trunk.VS.TB-LA_forelimb	0.00838067	0.705456	1.69332	0.204165
GAS-L_hindlimb.VS.SSP_forelimb	0.0331502	1.75133	2.98479	0.322344
DSP_forelimb.VS.SOL_hindlimb	0.0434864	0.298247	1.04351	1.58908
LD_trunk.VS.SP_trunk	0.00828755	0.6428	0.269375	0.454561
DAP_forelimb.VS.GAS-M_hindlimb	0.0435795	1.18256	2.85753	1.24416
FDS-F_forelimb.VS.PP_trunk	0.00949809	1.41026	1.58354	0.105865
DAP_forelimb.VS.VL_hindlimb	0.0372474	0.0207419	1.42562	0.0692218
PM_hindlimb.VS.SOL_hindlimb	0.0192755	0.392615	1.6083	0.22632
DSP_forelimb.VS.PM_hindlimb	0.0461868	0.690862	0.564787	1.36276
FDP-H_hindlimb.VS.SAR_hindlimb	0.0261663	0.482479	2.21553	2.10429
RA_trunk.VS.TB-LA_forelimb	0.0420896	1.33328	2.77992	0.883954
LDM_trunk.VS.ST_hindlimb	0.00875314	0.384313	1.61619	2.55076
LIN_head.VS.VM_hindlimb	0.146941	0.515816	1.28043	2.38538
FDP-F_forelimb.VS.RA_trunk	0.0218829	0.68939	2.05295	1.71968
BB_forelimb.VS.SAR_hindlimb	0.00540088	0.278132	1.15819	1.86685
GAS-L_hindlimb.VS.RA_trunk	0.0256076	1.30097	1.56806	0.241012
EDC_forelimb.VS.SM_hindlimb	0.0356644	0.117867	4.43895	0.677319
PM_hindlimb.VS.RA_trunk	0.0211379	0.9777	1.92688	0.187653
SUB_forelimb.VS.TA_trunk	0.0298911	1.30763	1.18558	1.55159
LDM_trunk.VS.SSP_forelimb	0.0618307	1.47622	4.68176	2.65828
RHO_trunk.VS.VI_hindlimb	0.0364093	1.26192	2.6229	0.513296
MAS_head.VS.TM_forelimb	0.0524257	0.232989	6.6603	1.66458
FDS-F_forelimb.VS.MAS_head	0.0276562	0.600776	5.59037	1.4465
FDP-F_forelimb.VS.TA_trunk	0.0238383	0.709372	1.23391	2.33912
EDC_forelimb.VS.SAR_hindlimb	0.00512152	0.21789	0.0820326	0.617923
DAP_forelimb.VS.VI_hindlimb	0.0223484	1.02485	2.86883	1.23518
EDC_forelimb.VS.RA_trunk	0.0286805	0.540698	0.774955	1.79877
BB_forelimb.VS.TB-LA_forelimb	0.00437657	0.296557	0.9288	0.334107
EDL-F_forelimb.VS.SM_hindlimb	0.0623894	0.0126972	4.46462	0.398106
LIN_head.VS.RF_hindlimb	0.208492	0.0258801	4.28396	1.50745
FDP-F_forelimb.VS.SSP_forelimb	0.0165751	1.13974	3.46968	1.80101
GM_hindlimb.VS.LIN_head	0.261849	0.681381	6.02201	1.62212
DSP_forelimb.VS.LIN_head	0.160909	0.271486	3.19193	1.15405
TB-LA_forelimb.VS.VM_hindlimb	0.0104293	1.29077	3.32933	0.564876
DSP_forelimb.VS.PP_trunk	0.00223484	0.692566	0.846571	0.946623
BF_hindlimb.VS.EDC_forelimb	0.013316	0.613068	1.59868	1.35544
FDP-H_hindlimb.VS.LD_trunk	0.0465593	0.987888	4.89637	0.287057
EDL-F_forelimb.VS.ST_hindlimb	0.0152714	0.97465	0.899544	1.49337
MAS_head.VS.TA_trunk	0.0519601	0.995008	5.78428	0.117402
DAP_forelimb.VS.PP_trunk	0.00139678	0.796482	0.87614	0.797889
EDC_forelimb.VS.LIN_head	0.12422	0.0176265	2.60479	0.90568
BRA_trunk.VS.LD_trunk	0.00484216	0.839238	2.78565	1.35642
ADD_hindlimb.VS.FDP-F_forelimb	0.00446969	0.815535	0.739706	0.321689
SUB_forelimb.VS.TM_forelimb	0.000372474	0.0796343	2.0616	0.00440763
RHO_trunk.VS.SOL_hindlimb	0.0328708	0.0427359	0.768012	0.718456
BB_forelimb.VS.LIN_head	0.0893007	0.478395	3.68095	2.15461
LIN_head.VS.TRC_trunk	0.168731	0.236688	5.07177	2.75317
DSP_forelimb.VS.SM_hindlimb	0.026725	0.135993	3.85181	0.428953
LDM_trunk.VS.TFL_hindlimb	0.00223484	0.695975	0.282705	0.198771
TB-LO_forelimb.VS.TRC_trunk	0.0111742	0.130201	0.804813	1.05161
GRA_hindlimb.VS.SOL_hindlimb	0.0751467	0.441315	1.00545	2.39742
EDC_forelimb.VS.PS_trunk	0.032219	0.0759698	4.39439	1.50894
GM_hindlimb.VS.SSP_forelimb	0.058944	1.69006	5.60891	1.16366
OEA_trunk.VS.RA_trunk	0.00921874	1.44587	1.23228	0.534189
OEA_trunk.VS.VM_hindlimb	0.0347332	1.40337	1.78169	0.853267
SAR_hindlimb.VS.SOL_hindlimb	0.0648105	0.173503	0.374337	2.45536
DSP_forelimb.VS.GAS-M_hindlimb	0.0513083	1.07865	2.88709	1.3929
DAP_forelimb.VS.MAS_head	0.0780333	0.0129996	6.29776	2.13852
LIN_head.VS.PM_hindlimb	0.180277	0.419375	3.75672	2.5168
BRA_trunk.VS.TB-M_forelimb	0.00586647	0.0258104	1.19815	1.1387
EDL-F_forelimb.VS.TA_trunk	0.0392029	0.963234	0.069749	2.13901
OEA_trunk.VS.TFL_hindlimb	0.0297979	1.11598	2.31545	2.91236
PM_hindlimb.VS.TA_trunk	0.0106155	0.421062	1.10784	0.807097
DSP_forelimb.VS.LDM_trunk	0.00968433	0.739026	1.90293	1.02654
DAP_forelimb.VS.TFL_hindlimb	0.00558711	0.0608644	2.2152	0.976501
DAP_forelimb.VS.RA_trunk	0.0492597	0.390755	1.33252	1.40167
GRA_hindlimb.VS.TM_forelimb	0.00493528	0.0269946	0.371022	1.43102
TB-LA_forelimb.VS.TB-LO_forelimb	0.00549399	0.408063	0.342796	0.118948
PS_trunk.VS.RHO_trunk	0.00316603	0.163093	4.08275	0.389951
ADD_hindlimb.VS.RF_hindlimb	0	0.658589	0.338526	0.200979
TB-LO_forelimb.VS.VL_hindlimb	0.000744948	0.513717	0.321027	0.329551
SP_trunk.VS.TB-LA_forelimb	0.00968433	0.71208	0.324474	0.404044
FDP-H_hindlimb.VS.TIC_hindlimb	0.0103362	0.462693	1.62654	1.69385
DAP_forelimb.VS.EDL-H_hindlimb	0.020393	0.128903	0.191571	1.16691
EDL-H_hindlimb.VS.GM_hindlimb	0.0417171	0.720048	3.05122	1.48625
PS_trunk.VS.VM_hindlimb	0.020393	0.42222	5.71876	0.0292402
FDP-F_forelimb.VS.VL_hindlimb	0.00838067	0.277894	0.705199	0.387223
ADD_hindlimb.VS.VI_hindlimb	0.0035385	0.507949	4.32896	1.23149
ADD_hindlimb.VS.SSP_forelimb	0.0183444	0.32421	4.20939	1.47932
GM_hindlimb.VS.TB-M_forelimb	0.0025142	0.789137	2.40591	0.839259
SM_hindlimb.VS.TRC_trunk	0.00372474	0.372182	1.97198	1.17017
SAR_hindlimb.VS.VL_hindlimb	0.00446969	0.347092	2.06522	1.08425
LDM_trunk.VS.SUB_forelimb	0.023559	0.934734	3.63156	1.6448
ST_hindlimb.VS.TA_trunk	0.00335227	0.0114157	0.829795	0.645632
EDL-H_hindlimb.VS.RHO_trunk	0.0281218	0.108164	0.0543555	1.8888
FDS-F_forelimb.VS.SSP_forelimb	0.032219	1.45488	2.04186	0.790982
GAS-L_hindlimb.VS.VI_hindlimb	0.0266319	1.93507	3.10436	0.0745184
BRA_trunk.VS.LDM_trunk	0.0035385	0.601106	2.67691	1.19518
PP_trunk.VS.PS_trunk	0.00530776	0.870456	2.96069	0.313948
FDS-H_hindlimb.VS.TA_trunk	0.0648105	1.40618	1.34462	1.7908
FDP-F_forelimb.VS.TB-LO_forelimb	0.00521464	0.235823	0.384173	0.716774
BRA_trunk.VS.SM_hindlimb	0.021231	0.00192744	4.62579	0.260315
GAS-M_hindlimb.VS.LIN_head	0.135487	1.35013	0.304836	2.54694
LDM_trunk.VS.SP_trunk	0.00204861	0.404668	0.160633	2.09704
BB_forelimb.VS.TFL_hindlimb	0.0128504	0.706829	1.69661	1.82833
PS_trunk.VS.SOL_hindlimb	0.0567092	0.120357	4.85076	0.328504
EDL-F_forelimb.VS.TB-LO_forelimb	0.00642518	0.489685	1.68783	0.51666
DSP_forelimb.VS.EDC_forelimb	0.0121054	0.25386	0.587138	0.248366
RA_trunk.VS.TFL_hindlimb	0.0468386	0.32989	3.54773	2.37818
SM_hindlimb.VS.SOL_hindlimb	0.0365956	0.162254	4.89532	1.16012
GM_hindlimb.VS.PP_trunk	0.0171338	1.64543	1.98351	0.478547
EDL-F_forelimb.VS.LD_trunk	0.0303566	0.828468	2.62447	1.49421
SP_trunk.VS.TRC_trunk	0.00363162	0.173816	0.137543	0.528624
TB-M_forelimb.VS.TM_forelimb	0.000931185	0.279804	0.0912047	0.684661
FDP-H_hindlimb.VS.VM_hindlimb	0.00270044	0.2336	0.973194	0.00667159
TA_trunk.VS.TIC_hindlimb	0.108856	1.58535	0.715101	2.6257
MAS_head.VS.TB-LO_forelimb	0.0839929	0.521459	7.40236	1.73975
RF_hindlimb.VS.RHO_trunk	0.0183444	0.0953767	1.36753	0.517218
TB-LO_forelimb.VS.TB-M_forelimb	9.31185e-05	0.474644	0.650858	0.759828
DSP_forelimb.VS.TB-M_forelimb	0.0115467	0.163731	0.424169	1.30733
SUB_forelimb.VS.TB-LO_forelimb	0.00558711	0.834083	2.80366	0.0707589
TIC_hindlimb.VS.TRC_trunk	0.0984263	0.981597	3.13799	2.05497
LIN_head.VS.TA_trunk	0.182233	0.840438	2.64888	3.3239
BRA_trunk.VS.ST_hindlimb	0.00782196	0.985419	1.06072	1.35558
ADD_hindlimb.VS.GRA_hindlimb	0.00325915	0.269915	1.46862	0.960768
PP_trunk.VS.SUB_forelimb	0.00623894	0.496859	2.5752	0.328357
GAS-L_hindlimb.VS.ISP_forelimb	0.0162026	1.43652	2.11774	0.145557
LIN_head.VS.TFL_hindlimb	0.244529	0.228435	5.37757	0.326279
TB-LO_forelimb.VS.TIC_hindlimb	0.0208586	1.1118	2.33318	1.00336
DAP_forelimb.VS.SAR_hindlimb	0.0107086	0.367833	0.639601	1.01502
BB_forelimb.VS.FDS-F_forelimb	0.00195549	0.0321896	1.22599	0.159803
BF_hindlimb.VS.DAP_forelimb	0.0279356	0.463124	1.04111	0.958341
LDM_trunk.VS.PS_trunk	0.00139678	0.561136	1.90433	2.28711
VI_hindlimb.VS.VL_hindlimb	0.00465593	1.04559	4.29445	1.16596
EDC_forelimb.VS.FDS-F_forelimb	0.00223484	0.463832	0.149829	1.08912
BF_hindlimb.VS.EDL-H_hindlimb	0.0202067	0.592027	1.23268	2.12525
EDL-H_hindlimb.VS.TB-LA_forelimb	0.0189962	0.813619	1.63896	1.68463
DAP_forelimb.VS.SUB_forelimb	0.00949809	0.299624	1.69906	0.469531
SM_hindlimb.VS.VL_hindlimb	0.00670453	0.0113348	2.45576	0.210997
ADD_hindlimb.VS.DSP_forelimb	0.0204861	0.412983	1.43056	0.152423
TIC_hindlimb.VS.VL_hindlimb	0.079337	0.59808	2.65421	0.673806
TB-M_forelimb.VS.TRC_trunk	0.00568023	0.344444	1.45567	0.291787
TB-LA_forelimb.VS.TB-M_forelimb	0.00260732	0.882708	0.993653	0.64088
TIC_hindlimb.VS.VM_hindlimb	0.0132228	0.229092	0.65335	1.68718
FDS-F_forelimb.VS.PM_hindlimb	0.0349195	0.0268298	1.30175	0.521997
EDC_forelimb.VS.GAS-L_hindlimb	0.0169476	0.760275	0.793104	1.55776
EDC_forelimb.VS.TRC_trunk	0.0223484	0.254315	2.46698	1.84749
LD_trunk.VS.TIC_hindlimb	0.0922805	1.45058	3.26983	1.98091
TRC_trunk.VS.VL_hindlimb	0.0175994	0.383516	0.483786	1.38117
RF_hindlimb.VS.VI_hindlimb	9.31185e-05	1.16654	3.99043	1.03051
GM_hindlimb.VS.LDM_trunk	0.00223484	0.213841	0.927151	1.49461
GAS-L_hindlimb.VS.TB-LA_forelimb	0.00242108	0.0323041	1.21186	0.642942
GM_hindlimb.VS.VL_hindlimb	0.00568023	0.828209	1.43403	0.25012
ISP_forelimb.VS.TIC_hindlimb	0.0122916	0.05104	0.653622	1.61969
BRA_trunk.VS.SUB_forelimb	0.00530776	0.333628	0.954653	0.449628
GAS-M_hindlimb.VS.PP_trunk	0.0140609	0.38608	3.73367	0.446274
DSP_forelimb.VS.EDL-F_forelimb	0.00977745	0.14869	0.612803	0.030847
PS_trunk.VS.TB-LA_forelimb	0.00260732	0.868549	2.38943	0.594116
BF_hindlimb.VS.GM_hindlimb	0.0162957	1.31208	1.81854	0.639
ISP_forelimb.VS.LD_trunk	0.0123848	1.39954	3.92345	0.361219
DAP_forelimb.VS.SM_hindlimb	0.0646243	0.0320767	3.88138	0.280219
TB-LA_forelimb.VS.VL_hindlimb	0.00419033	0.921781	0.0217688	0.448498
FDS-H_hindlimb.VS.LDM_trunk	0.0220691	1.03329	3.7906	1.40559
GAS-L_hindlimb.VS.PM_hindlimb	0.0131297	0.323273	0.358821	0.0533587
EDL-F_forelimb.VS.TB-LA_forelimb	0.0293323	0.897749	2.03063	0.635608
EDC_forelimb.VS.ISP_forelimb	0.00428345	0.676242	1.32464	1.41221
LD_trunk.VS.ST_hindlimb	0.00111742	0.146181	1.72493	0.000839263
EDC_forelimb.VS.GAS-M_hindlimb	0.0190893	1.33251	2.29996	1.64126
EDL-F_forelimb.VS.EDL-H_hindlimb	0.00158302	0.084129	0.391662	1.04902
FDP-F_forelimb.VS.GRA_hindlimb	0.00363162	0.54562	0.728912	0.639079
BB_forelimb.VS.ST_hindlimb	0.00232796	0.373458	0.202281	0.523659
BRA_trunk.VS.SOL_hindlimb	0.0344539	0.160327	0.269529	1.42044
TA_trunk.VS.TB-M_forelimb	0.00540088	0.948193	0.967223	0.862518
GAS-M_hindlimb.VS.VI_hindlimb	0.0108949	0.157714	0.0113012	0.00898196
BB_forelimb.VS.GAS-L_hindlimb	0.00270044	0.264253	0.283056	0.308836
BB_forelimb.VS.GM_hindlimb	0.00465593	0.202986	2.34106	0.532486
FDS-H_hindlimb.VS.GAS-M_hindlimb	0.00167613	0.784386	0.999422	1.01385
GAS-L_hindlimb.VS.MAS_head	0.0507496	0.897219	6.5333	0.977858
GAS-M_hindlimb.VS.SM_hindlimb	0.235404	1.21464	6.73891	0.963944
EDC_forelimb.VS.LD_trunk	0.0284012	0.723298	2.59881	1.77343
GAS-L_hindlimb.VS.SAR_hindlimb	0.0211379	0.542385	0.875137	2.17569
PS_trunk.VS.SP_trunk	0.00698389	0.156468	2.06496	0.190073
DAP_forelimb.VS.LD_trunk	0.022814	0.873242	2.04124	1.37632
PS_trunk.VS.TFL_hindlimb	0.00689077	0.134838	1.62162	2.08834
RHO_trunk.VS.TM_forelimb	0.0122916	0.457056	0.608461	0.247946
BRA_trunk.VS.TA_trunk	0.0111742	0.974004	0.230925	2.00121
OEA_trunk.VS.TRC_trunk	0.00297979	0.650861	2.00966	0.485476
SOL_hindlimb.VS.TM_forelimb	0.0433932	0.41432	1.37647	0.966402
MAS_head.VS.VM_hindlimb	0.0352919	0.361246	4.41583	1.05592
PP_trunk.VS.SSP_forelimb	0.00810131	0.0446267	3.6254	0.685117
SSP_forelimb.VS.TB-M_forelimb	0.00512152	0.900924	3.203	0.324406
ADD_hindlimb.VS.VM_hindlimb	0.000931185	0.168653	3.34207	1.07891
SUB_forelimb.VS.TIC_hindlimb	0.00679765	0.277715	0.470477	1.07412
EDC_forelimb.VS.EDL-F_forelimb	9.31185e-05	0.10517	0.025665	0.279213
DSP_forelimb.VS.TIC_hindlimb	0.00763572	0.473422	1.25816	0.455849
ISP_forelimb.VS.TFL_hindlimb	0.0121985	0.465434	4.09741	1.99161
FDS-H_hindlimb.VS.TB-M_forelimb	0.0216035	0.45799	2.31184	0.928283
EDL-H_hindlimb.VS.VM_hindlimb	0.0103362	0.477149	1.69036	2.24951
DAP_forelimb.VS.SSP_forelimb	0.030636	0.841109	2.74926	1.48301
FDP-F_forelimb.VS.LD_trunk	0.0249558	0.574606	1.32082	1.69433
BF_hindlimb.VS.TRC_trunk	0.013316	0.867382	0.868296	0.492046
PP_trunk.VS.TB-LA_forelimb	0.0110811	1.739	0.571252	0.280169
LD_trunk.VS.MAS_head	0.0666729	0.860242	8.339	0.762195
OEA_trunk.VS.TB-LO_forelimb	0.0266319	0.52066	1.20484	1.53709
FDP-F_forelimb.VS.RHO_trunk	0.0172269	0.061569	0.966351	1.03989
GM_hindlimb.VS.TRC_trunk	0.00279356	0.444693	0.950241	1.13105
GRA_hindlimb.VS.SP_trunk	0.0101499	0.477426	1.78035	1.87884
EDC_forelimb.VS.TA_trunk	0.0291461	0.858064	0.044084	2.41822
LDM_trunk.VS.TA_trunk	0.00866002	0.372898	2.44598	3.19639
RHO_trunk.VS.TB-M_forelimb	0.0165751	0.177252	0.699666	0.436715
BF_hindlimb.VS.EDL-F_forelimb	0.0181581	0.507898	1.62435	1.07623
TB-LA_forelimb.VS.VI_hindlimb	0.0285874	1.96737	4.31622	0.717461
DSP_forelimb.VS.EDL-H_hindlimb	0.015737	0.232819	0.221141	1.01818
SP_trunk.VS.SSP_forelimb	0.021976	1.07155	4.52112	0.561242
GAS-M_hindlimb.VS.SUB_forelimb	0.0269113	0.882939	1.15846	0.774631
FDS-H_hindlimb.VS.TB-LA_forelimb	0.0548468	1.3407	3.3055	0.287403
EDL-H_hindlimb.VS.LIN_head	0.181861	0.0386672	2.97079	0.13587
FDP-H_hindlimb.VS.SP_trunk	0.0647174	0.345088	4.627	0.167504
PM_hindlimb.VS.RF_hindlimb	0.00810131	0.445256	0.527247	1.00935
FDP-H_hindlimb.VS.GRA_hindlimb	0.0147127	0.132338	2.84664	2.04635
BF_hindlimb.VS.SUB_forelimb	0.0128504	0.1635	2.74018	0.48881
SSP_forelimb.VS.VL_hindlimb	0.0375268	0.861851	4.17488	1.41378
BF_hindlimb.VS.LD_trunk	0.0224416	1.33637	1.00013	0.417984
LIN_head.VS.SSP_forelimb	0.14871	1.00868	0.413102	2.78579
TA_trunk.VS.VL_hindlimb	0.021231	0.987266	1.93911	1.9519
RF_hindlimb.VS.TRC_trunk	0.0128504	0.262568	0.787805	1.24572
PM_hindlimb.VS.VM_hindlimb	0.0275631	0.935192	2.47629	0.131425
PP_trunk.VS.RA_trunk	0.00893938	0.405728	2.20866	0.603786
RA_trunk.VS.SOL_hindlimb	0.0520533	0.585086	0.318585	0.0386664
EDL-H_hindlimb.VS.GAS-M_hindlimb	0.0458143	1.31147	2.66595	2.41107
GM_hindlimb.VS.GRA_hindlimb	0.0403203	1.09594	2.86814	1.27642
DAP_forelimb.VS.EDC_forelimb	0.0143403	0.149944	0.557569	0.397101
FDP-F_forelimb.VS.PS_trunk	0.0278424	0.224662	3.1164	1.42984
EDL-H_hindlimb.VS.TIC_hindlimb	0.00121054	0.706241	1.03701	0.562327
TA_trunk.VS.TB-LO_forelimb	0.0182512	0.473549	1.61808	1.62235
FDP-H_hindlimb.VS.TFL_hindlimb	0.0459074	0.0537813	5.07033	2.06577
LIN_head.VS.VI_hindlimb	0.150573	1.19242	0.293535	2.53796
SUB_forelimb.VS.VM_hindlimb	0.00288667	0.0486224	0.182873	0.613065
ST_hindlimb.VS.VI_hindlimb	0.0159233	2.04427	3.18514	0.140305
ST_hindlimb.VS.TRC_trunk	0.00121054	0.615165	1.5931	0.0749016
LDM_trunk.VS.TRC_trunk	0.0014899	0.230852	0.0230902	2.62566
EDC_forelimb.VS.GRA_hindlimb	0.00558711	0.396928	0.54908	0.559979
FDP-H_hindlimb.VS.FDS-F_forelimb	0.0132228	0.728421	2.14773	0.397244
GRA_hindlimb.VS.TRC_trunk	0.0243039	0.651242	1.9179	2.40747
GAS-M_hindlimb.VS.VL_hindlimb	0.128969	1.2033	4.28315	1.17494
FDP-F_forelimb.VS.SM_hindlimb	0.0319397	0.266559	3.16096	0.59822
SUB_forelimb.VS.VI_hindlimb	0.00344539	0.725225	1.16976	0.76565
FDS-F_forelimb.VS.SAR_hindlimb	0.0189031	0.245942	0.0677959	1.70705
GM_hindlimb.VS.RA_trunk	0.0465593	1.23971	4.19217	1.08233
EDC_forelimb.VS.SOL_hindlimb	0.0299842	0.0443872	0.45637	1.83744
FDP-H_hindlimb.VS.TM_forelimb	0.0287736	0.105344	3.21766	0.615329
EDL-H_hindlimb.VS.FDP-F_forelimb	0.00204861	0.169733	0.911995	0.848909
MAS_head.VS.SAR_hindlimb	0.0851103	0.354834	5.65816	3.15354
EDL-H_hindlimb.VS.SUB_forelimb	0.00912562	0.428527	1.50749	1.63644
FDS-H_hindlimb.VS.ISP_forelimb	0.00866002	0.128122	0.0241041	0.784789
DAP_forelimb.VS.GRA_hindlimb	0.00772884	0.246984	0.0084883	0.95708
RA_trunk.VS.ST_hindlimb	0.012571	1.41018	1.64883	0.0261887
DAP_forelimb.VS.TA_trunk	0.0326846	1.00801	0.513485	2.02112
FDP-F_forelimb.VS.GM_hindlimb	0.0374337	0.550315	2.13923	0.637342
OEA_trunk.VS.VI_hindlimb	0.0499115	2.07997	2.76858	0.700683
TA_trunk.VS.TM_forelimb	0.0108018	1.228	0.876019	1.54718
EDL-F_forelimb.VS.GRA_hindlimb	0.00893938	0.291758	0.574745	0.839192
EDL-H_hindlimb.VS.SAR_hindlimb	0.00493528	0.23893	0.44803	0.151887
DSP_forelimb.VS.GAS-L_hindlimb	0.0423689	1.01413	0.205966	1.3094
FDP-H_hindlimb.VS.RA_trunk	0.068349	0.276109	1.52261	0.312407
PS_trunk.VS.VI_hindlimb	0.0537294	1.09882	6.70565	0.123344
GAS-M_hindlimb.VS.TRC_trunk	0.127852	1.58682	4.76693	0.206224
FDS-H_hindlimb.VS.SP_trunk	0.0340814	0.628618	3.62997	0.691447
EDL-F_forelimb.VS.VI_hindlimb	0.0105224	1.06962	2.28559	1.35307
FDP-H_hindlimb.VS.GAS-M_hindlimb	0.000279356	1.06792	0.00239606	0.154895
BF_hindlimb.VS.GRA_hindlimb	0.0112673	0.21614	1.0496	1.91542
LD_trunk.VS.RHO_trunk	0.00139678	0.636175	2.28717	0.65444
FDS-H_hindlimb.VS.PM_hindlimb	0.087159	0.985122	2.45246	0.983704
BF_hindlimb.VS.SOL_hindlimb	0.0436726	0.657455	2.05505	0.482
SSP_forelimb.VS.VM_hindlimb	0.000931185	0.492863	0.867323	0.40041
BB_forelimb.VS.TB-M_forelimb	0.00540088	0.586151	0.0648529	0.306773
PM_hindlimb.VS.SP_trunk	0.0155508	0.356504	1.17751	0.292257
ADD_hindlimb.VS.TRC_trunk	0.021976	0.921158	0.449279	1.4467
ADD_hindlimb.VS.TB-LA_forelimb	0.0170407	1.45942	0.0127377	0.514032
FDP-H_hindlimb.VS.ST_hindlimb	0.075426	1.13407	3.17144	0.286218
LIN_head.VS.TIC_hindlimb	0.131111	0.744908	1.93378	0.698197
GM_hindlimb.VS.TFL_hindlimb	0.0194618	0.909815	0.644446	1.29584
BB_forelimb.VS.MAS_head	0.0314741	0.632965	6.81635	1.28669
DSP_forelimb.VS.TB-LO_forelimb	0.00456281	0.638375	1.07503	0.547507
BF_hindlimb.VS.SSP_forelimb	0.00959121	0.377985	3.79037	0.524665
BB_forelimb.VS.OEA_trunk	0.0124779	0.409154	0.618839	1.08404
BF_hindlimb.VS.GAS-M_hindlimb	0.0297048	0.719438	3.89864	0.285822
GAS-M_hindlimb.VS.SSP_forelimb	0.0205792	0.341453	0.108266	0.238843
GRA_hindlimb.VS.ISP_forelimb	0.00977745	0.279314	1.87372	1.97219
SSP_forelimb.VS.TIC_hindlimb	0.0437657	0.263771	1.52067	2.08759
SOL_hindlimb.VS.SSP_forelimb	0.0421827	1.03544	1.73532	0.0426654
LDM_trunk.VS.TM_forelimb	0.00847379	0.8551	1.56997	1.64921
GAS-M_hindlimb.VS.GRA_hindlimb	0.0561505	0.935578	2.84904	2.20124
BRA_trunk.VS.SP_trunk	0.00186237	0.196438	2.51628	0.90186
BRA_trunk.VS.SAR_hindlimb	0.00391098	0.333829	0.104808	1.03493
BF_hindlimb.VS.FDS-H_hindlimb	0.0121985	0.0649482	2.89922	0.728024
PP_trunk.VS.TFL_hindlimb	0.00744948	0.735618	1.33906	1.77439
PP_trunk.VS.ST_hindlimb	0.0065183	1.81591	0.559829	0.577597
GAS-M_hindlimb.VS.RF_hindlimb	0.0564298	1.32425	3.97913	1.0395
BF_hindlimb.VS.TA_trunk	0.0151783	1.47113	1.5546	1.06278
GM_hindlimb.VS.ST_hindlimb	0.00372474	0.170473	2.54334	1.05614
TFL_hindlimb.VS.VI_hindlimb	0.0460006	0.963984	5.08403	2.21168
OEA_trunk.VS.TA_trunk	0.00065183	0.0471114	0.413237	0.0852546
BF_hindlimb.VS.LIN_head	0.198436	0.630694	4.20347	2.26112
GRA_hindlimb.VS.TB-M_forelimb	0.01732	0.306798	0.462227	2.11568
FDS-F_forelimb.VS.TFL_hindlimb	0.0358506	0.67464	2.9226	1.66852
PM_hindlimb.VS.TIC_hindlimb	0.126734	1.16428	1.82294	1.8186
EDC_forelimb.VS.FDS-H_hindlimb	9.31185e-05	0.54812	1.30053	0.627418
BB_forelimb.VS.SOL_hindlimb	0.0090325	0.451634	1.53253	0.588514
FDS-F_forelimb.VS.TIC_hindlimb	0.0234659	1.19111	0.521188	1.29661
FDS-F_forelimb.VS.PS_trunk	0.0220691	0.539802	4.54422	0.419813
ST_hindlimb.VS.VL_hindlimb	0.00819443	0.998682	1.10931	1.30626
ISP_forelimb.VS.SUB_forelimb	0.00065183	0.226674	0.183145	0.545575
ISP_forelimb.VS.RHO_trunk	0.0107086	0.763365	1.63628	0.293221
ISP_forelimb.VS.PS_trunk	0.0242108	0.600272	5.71903	0.0967305
TB-M_forelimb.VS.TFL_hindlimb	0.00744948	0.120679	1.76147	2.1351
GRA_hindlimb.VS.LD_trunk	0.0215104	1.12023	2.04973	2.3334
SOL_hindlimb.VS.TB-LA_forelimb	0.0380855	0.748192	2.46133	0.922621
TB-LA_forelimb.VS.TIC_hindlimb	0.111742	1.51986	2.67598	1.1223
DSP_forelimb.VS.FDP-F_forelimb	0.0108018	0.402552	0.690854	0.169267
TIC_hindlimb.VS.TM_forelimb	0.0210448	0.357349	1.59112	1.07852
FDP-F_forelimb.VS.FDS-H_hindlimb	0.00065183	0.696812	2.57853	0.548318
FDS-F_forelimb.VS.VL_hindlimb	0.0407859	0.593034	2.13302	0.622802
BF_hindlimb.VS.TB-M_forelimb	0.00176925	0.522939	0.587374	0.200259
RF_hindlimb.VS.TM_forelimb	0.000931185	0.361679	0.759069	0.269272
EDL-H_hindlimb.VS.FDS-H_hindlimb	0.00391098	0.527079	1.66653	1.39723
ADD_hindlimb.VS.FDP-H_hindlimb	0.00614582	0.402254	4.31526	1.08558
LD_trunk.VS.SAR_hindlimb	0.0182512	0.505409	2.68084	2.39135
BB_forelimb.VS.TM_forelimb	0.00866002	0.865954	0.156058	0.377888
BB_forelimb.VS.EDC_forelimb	0.00540088	0.496021	1.07616	1.24893
GAS-L_hindlimb.VS.SUB_forelimb	0.0269113	1.20984	1.9346	0.691131
BRA_trunk.VS.TB-LA_forelimb	0.0101499	0.908518	2.1918	0.497817
OEA_trunk.VS.SSP_forelimb	0.0435795	1.89623	2.64901	0.452857
ISP_forelimb.VS.PP_trunk	0.0010243	0.270184	2.75835	0.217217
LD_trunk.VS.TA_trunk	0.00446969	0.134766	2.55473	0.644793
LDM_trunk.VS.PM_hindlimb	0.0233728	0.0481646	1.33814	2.38929
ST_hindlimb.VS.TB-M_forelimb	0.00279356	0.959609	0.137428	0.216885
BRA_trunk.VS.EDL-H_hindlimb	0.0118261	0.0948988	0.552838	1.18681
RHO_trunk.VS.TA_trunk	0.00223484	0.770941	0.267558	1.29923
EDL-F_forelimb.VS.OEA_trunk	0.0397616	1.01035	0.482986	2.05375
DAP_forelimb.VS.FDP-H_hindlimb	0.0221622	0.114646	2.85513	1.08927
BB_forelimb.VS.LDM_trunk	0.0119192	0.0108548	1.41391	2.0271
EDC_forelimb.VS.PP_trunk	0.00717013	0.946426	1.43371	1.19499
GM_hindlimb.VS.SAR_hindlimb	0.0192755	0.481118	3.49925	1.33436
RF_hindlimb.VS.SAR_hindlimb	0.000838067	0.226143	1.7612	1.21969
RA_trunk.VS.VL_hindlimb	0.0568954	0.411497	2.75815	1.33245
ADD_hindlimb.VS.GAS-M_hindlimb	0.0298911	0.665663	4.31765	1.24047
BRA_trunk.VS.SSP_forelimb	0.0291461	0.875113	2.00485	1.4631
FDP-F_forelimb.VS.GAS-M_hindlimb	0.0234659	1.4812	3.57795	1.56216
OEA_trunk.VS.SAR_hindlimb	0.0294255	0.687286	0.539354	2.95089
EDL-F_forelimb.VS.TRC_trunk	0.0321259	0.359484	2.49264	1.56827
BRA_trunk.VS.TIC_hindlimb	0.00614582	0.611342	0.484176	0.624487
FDP-H_hindlimb.VS.ISP_forelimb	0.0128504	0.411652	0.972922	0.0741618
DAP_forelimb.VS.FDP-F_forelimb	0.0135022	0.298636	0.720424	0.318001
ISP_forelimb.VS.LDM_trunk	0.0126641	1.16141	3.81471	2.19038
DAP_forelimb.VS.GAS-L_hindlimb	0.0607133	0.910218	0.235536	1.16066
ADD_hindlimb.VS.TB-LO_forelimb	0.00158302	1.05136	0.355533	0.395084
GAS-M_hindlimb.VS.SAR_hindlimb	0.0718875	1.5504	2.21792	2.25919
FDP-H_hindlimb.VS.SM_hindlimb	0.173294	0.146722	6.73651	0.809049
DAP_forelimb.VS.RHO_trunk	0.0159233	0.237067	0.245927	0.721885
ADD_hindlimb.VS.BF_hindlimb	9.31185e-05	0.0537752	0.419017	0.954653
FDS-H_hindlimb.VS.LIN_head	0.11705	0.565746	1.30426	1.5331
RHO_trunk.VS.SP_trunk	0.00530776	0.00662474	2.01779	0.199879
RA_trunk.VS.TIC_hindlimb	0.0951671	0.186584	0.103938	2.00626
BB_forelimb.VS.FDS-H_hindlimb	0.0165751	1.04414	2.3767	0.62151
BF_hindlimb.VS.TFL_hindlimb	0.019648	0.40226	1.17409	1.93484
OEA_trunk.VS.TB-M_forelimb	0.0148058	0.995305	0.553986	0.777263
SSP_forelimb.VS.TB-LA_forelimb	0.0449763	1.78363	4.19665	0.965286
MAS_head.VS.TFL_hindlimb	0.110439	0.073864	8.51297	3.11502
MAS_head.VS.TB-LA_forelimb	0.0682559	0.929523	7.74515	1.6208
GAS-M_hindlimb.VS.LDM_trunk	0.095074	1.81767	4.79002	2.41943
EDL-F_forelimb.VS.SOL_hindlimb	0.0288667	0.149557	0.430705	1.55823
SSP_forelimb.VS.TB-LO_forelimb	0.0295186	1.37557	3.85386	1.08423
OEA_trunk.VS.TIC_hindlimb	0.0894869	1.63246	1.12834	2.54045
FDS-H_hindlimb.VS.TFL_hindlimb	0.0340814	0.337312	4.07331	1.20682
OEA_trunk.VS.VL_hindlimb	0.0484216	1.03438	1.52587	1.86664
ISP_forelimb.VS.ST_hindlimb	0.00847379	1.54572	2.19852	0.36038
RHO_trunk.VS.ST_hindlimb	0.00204861	0.782357	0.562238	0.6536
RF_hindlimb.VS.TB-LO_forelimb	0.00176925	0.392769	0.0170072	0.194105
ISP_forelimb.VS.SOL_hindlimb	0.0371543	0.720629	0.868269	0.425235
GRA_hindlimb.VS.SM_hindlimb	0.0358506	0.279061	3.88987	1.2373
SP_trunk.VS.TIC_hindlimb	0.0799888	0.80778	3.00045	1.52635
LDM_trunk.VS.SM_hindlimb	0.00195549	0.603034	1.94889	1.45549
RA_trunk.VS.TA_trunk	0.00735636	1.39876	0.819039	0.619444
DSP_forelimb.VS.VM_hindlimb	0.0145265	0.24433	1.9115	1.23133
GAS-L_hindlimb.VS.PP_trunk	0.0145265	1.7067	0.640604	0.362774
TB-LO_forelimb.VS.TFL_hindlimb	0.00474905	0.595323	1.11061	1.37527
DAP_forelimb.VS.LDM_trunk	0.0149921	0.63511	1.9325	1.17527
LIN_head.VS.RA_trunk	0.184933	0.558325	1.82984	2.70445
PM_hindlimb.VS.ST_hindlimb	0.00186237	0.432478	0.278046	0.161465
FDP-F_forelimb.VS.PM_hindlimb	0.0389235	0.28831	0.126067	1.53202
GAS-L_hindlimb.VS.TA_trunk	0.0112673	0.0977896	0.74902	0.860456
LD_trunk.VS.VM_hindlimb	0.0226278	1.22149	3.92318	0.293729
FDS-F_forelimb.VS.TRC_trunk	0.0191824	0.209517	2.61681	0.758363
EDL-F_forelimb.VS.TB-M_forelimb	0.010988	0.0150406	1.03697	1.27649
BB_forelimb.VS.TIC_hindlimb	0.0343607	1.2233	1.74718	1.45641
EDL-F_forelimb.VS.TFL_hindlimb	0.019648	0.105638	2.79844	0.858614
BRA_trunk.VS.GM_hindlimb	0.0284943	0.814947	3.60406	0.299438
ADD_hindlimb.VS.FDS-H_hindlimb	0.0065183	0.118723	3.31823	0.226629
BB_forelimb.VS.VM_hindlimb	0.00446969	0.994211	2.40053	0.230769
RF_hindlimb.VS.VM_hindlimb	0.000372474	0.489936	3.00354	0.877929
GRA_hindlimb.VS.SUB_forelimb	0.00670453	0.0526398	1.69057	1.42661
MAS_head.VS.PM_hindlimb	0.0498184	0.573946	6.89212	0.924499
DSP_forelimb.VS.FDS-H_hindlimb	0.0202998	0.29426	1.88767	0.379052
RHO_trunk.VS.VM_hindlimb	0.0165751	0.585313	1.63601	0.360711
GRA_hindlimb.VS.VI_hindlimb	0.0286805	0.777865	2.86034	2.19226
PM_hindlimb.VS.TRC_trunk	0.0121054	0.182687	1.31505	0.236366
DSP_forelimb.VS.TA_trunk	0.019648	1.11192	0.543054	2.16985
PM_hindlimb.VS.TB-LO_forelimb	0.0210448	0.0524867	0.51024	0.815249
BF_hindlimb.VS.PS_trunk	0.0185306	0.537098	2.79571	0.153495
EDL-F_forelimb.VS.LIN_head	0.116584	0.122796	2.57913	1.18489
EDL-H_hindlimb.VS.FDP-H_hindlimb	0.0115467	0.243549	2.66356	2.25618
OEA_trunk.VS.SUB_forelimb	0.0370612	1.35474	1.59882	1.46633
GAS-L_hindlimb.VS.RF_hindlimb	0.00586647	0.768528	0.886068	0.955995
DSP_forelimb.VS.FDS-F_forelimb	0.0181581	0.717692	0.736967	0.840758
EDL-F_forelimb.VS.GAS-L_hindlimb	0.0310085	0.865444	0.818769	1.27855
ISP_forelimb.VS.OEA_trunk	0.0259801	1.58142	1.78196	0.920757
SAR_hindlimb.VS.SSP_forelimb	0.0412515	1.20894	2.10966	2.49803
ADD_hindlimb.VS.TFL_hindlimb	0.00521464	0.456035	0.755074	0.980189
PM_hindlimb.VS.TB-LA_forelimb	0.00577335	0.355577	0.853035	0.696301
SOL_hindlimb.VS.TA_trunk	0.0331502	0.813677	0.500454	0.580777
FDS-H_hindlimb.VS.RA_trunk	0.0430208	0.00742122	0.525579	1.17136
PS_trunk.VS.SSP_forelimb	0.0661142	0.915083	6.58608	0.37117
GAS-L_hindlimb.VS.PS_trunk	0.00838067	0.836244	3.60129	0.0488261
PP_trunk.VS.SP_trunk	0.00167613	1.02692	0.895726	0.123875
LIN_head.VS.PS_trunk	0.22097	0.0935963	6.99919	2.41462
ADD_hindlimb.VS.PS_trunk	0.0191824	0.590873	2.3767	1.10815
FDP-H_hindlimb.VS.RHO_trunk	0.0175063	0.351712	2.6092	0.367383
BB_forelimb.VS.PP_trunk	0.00679765	1.44245	0.357548	0.0539381
OEA_trunk.VS.SM_hindlimb	0.0131297	1.02304	3.98163	1.65564
ST_hindlimb.VS.SUB_forelimb	0.0117329	1.31905	2.01537	0.905954
LD_trunk.VS.LIN_head	0.160909	0.705672	5.2036	2.67911
BB_forelimb.VS.EDL-F_forelimb	0.00735636	0.601191	1.10183	0.969714
GRA_hindlimb.VS.TFL_hindlimb	0.00530776	0.18612	2.22369	0.0194214
VL_hindlimb.VS.VM_hindlimb	0.00158302	0.368988	3.30756	1.01337
SOL_hindlimb.VS.SP_trunk	0.0821306	0.0361111	2.7858	0.518577
GAS-M_hindlimb.VS.PM_hindlimb	0.176087	1.76951	3.45188	0.0301417
BB_forelimb.VS.TB-LO_forelimb	0.00893938	0.111506	0.586005	0.453054
ADD_hindlimb.VS.OEA_trunk	0.0473042	1.57202	1.56038	1.93218
LDM_trunk.VS.OEA_trunk	0.0172269	0.420009	2.03275	3.11114
FDS-F_forelimb.VS.ST_hindlimb	0.00866002	0.405648	1.02371	0.683462
DAP_forelimb.VS.EDL-F_forelimb	0.0118261	0.0447739	0.583234	0.117887
MAS_head.VS.PS_trunk	0.0927461	0.0609742	10.1346	1.02668
TRC_trunk.VS.VI_hindlimb	0.0291461	1.42911	4.77824	0.215206
GAS-L_hindlimb.VS.ST_hindlimb	0.00391098	0.109205	0.080775	0.214823
FDS-F_forelimb.VS.TA_trunk	0.0154577	0.394232	0.193913	1.32909
FDP-F_forelimb.VS.VM_hindlimb	0.00288667	0.646882	2.60236	1.4006
EDL-H_hindlimb.VS.GRA_hindlimb	0.0065183	0.375887	0.183083	0.209831
FDP-F_forelimb.VS.LIN_head	0.121985	0.131066	3.88278	0.984779
EDL-F_forelimb.VS.PS_trunk	0.0500047	0.0292	4.42006	1.22972
GM_hindlimb.VS.SP_trunk	0.0108949	0.618509	1.08778	0.602422
SOL_hindlimb.VS.TFL_hindlimb	0.0947947	0.255195	3.22914	2.41684
FDP-H_hindlimb.VS.TA_trunk	0.129807	1.12265	2.34164	0.93185
GAS-L_hindlimb.VS.TM_forelimb	0.0179719	1.13021	0.126998	0.686723
SAR_hindlimb.VS.ST_hindlimb	0.00940497	0.65159	0.955912	2.39051
FDS-H_hindlimb.VS.SUB_forelimb	0.00568023	0.0985522	0.159041	0.239214
EDC_forelimb.VS.GM_hindlimb	0.0436726	0.699007	3.41722	0.716442
GAS-M_hindlimb.VS.TA_trunk	0.142285	2.19057	2.34404	0.776955
SUB_forelimb.VS.TFL_hindlimb	0.0149921	0.238759	3.91427	1.44603
SAR_hindlimb.VS.TFL_hindlimb	0.00214173	0.428698	2.85481	0.0385223
FDP-H_hindlimb.VS.VL_hindlimb	0.0476767	0.135388	4.28075	1.02005
BRA_trunk.VS.RA_trunk	0.0237452	0.424759	0.588114	1.38177
SP_trunk.VS.VM_hindlimb	0.00549399	0.578688	3.6538	0.160832
FDS-H_hindlimb.VS.GRA_hindlimb	0.00456281	0.151192	1.84961	1.1874
BF_hindlimb.VS.GAS-L_hindlimb	0.0124779	1.37334	0.805577	0.202322
EDL-F_forelimb.VS.FDP-H_hindlimb	0.00568023	0.15942	2.2719	1.20716
ADD_hindlimb.VS.GAS-L_hindlimb	0.0169476	1.42712	1.22459	1.15697
SM_hindlimb.VS.TIC_hindlimb	0.167986	0.609415	5.10997	0.884802
BB_forelimb.VS.GRA_hindlimb	0.0118261	0.892949	0.52708	1.80891
GAS-L_hindlimb.VS.SP_trunk	0.0193687	0.679776	1.53633	0.238899
ADD_hindlimb.VS.EDC_forelimb	0.00689077	0.666843	2.0177	0.400789
GAS-L_hindlimb.VS.GM_hindlimb	0.00456281	0.0612673	2.62411	0.841321
BB_forelimb.VS.VI_hindlimb	0.0135953	1.67081	3.38742	0.383354
SAR_hindlimb.VS.TM_forelimb	0.00167613	0.587823	1.00214	1.48896
EDL-H_hindlimb.VS.TB-M_forelimb	0.0110811	0.0690884	0.64531	2.32551
MAS_head.VS.SSP_forelimb	0.0354782	0.854109	3.5485	0.655514
BF_hindlimb.VS.RA_trunk	0.0205792	0.0723694	2.37364	0.443333
FDP-H_hindlimb.VS.OEA_trunk	0.146475	1.16977	2.75488	0.846596
RHO_trunk.VS.TB-LO_forelimb	0.0108018	0.297392	1.35052	0.323113
ADD_hindlimb.VS.TM_forelimb	0.00279356	0.29691	1.0976	0.470251
GAS-L_hindlimb.VS.SM_hindlimb	0.00763572	0.878142	3.64585	0.880444
DSP_forelimb.VS.GM_hindlimb	0.0362231	0.952867	2.83008	0.468076
BF_hindlimb.VS.VL_hindlimb	0.00316603	0.483866	0.38451	0.889119
GAS-M_hindlimb.VS.PS_trunk	0.189962	1.25654	6.69435	0.132326
TM_forelimb.VS.VL_hindlimb	0.00223484	0.240731	1.06309	0.404717
EDC_forelimb.VS.PM_hindlimb	0.0473973	0.437002	1.15193	1.61112
LD_trunk.VS.SM_hindlimb	0.00428345	0.841165	1.84014	1.09611
LDM_trunk.VS.TB-M_forelimb	0.00698389	0.575296	1.47876	2.33387
EDC_forelimb.VS.RHO_trunk	0.0163889	0.087123	0.311642	1.11899
SAR_hindlimb.VS.VI_hindlimb	0.0202067	1.39268	2.22923	2.2502
FDP-F_forelimb.VS.ISP_forelimb	0.00363162	0.824934	2.60263	1.33311
PS_trunk.VS.TB-LO_forelimb	0.0127572	0.460485	2.73223	0.713064
FDP-H_hindlimb.VS.PP_trunk	0.00744948	0.681837	3.73127	0.291379
BRA_trunk.VS.TM_forelimb	0.00130366	0.253994	1.10694	0.454036
GM_hindlimb.VS.LD_trunk	0.00297979	0.024291	0.818409	1.05698
ISP_forelimb.VS.MAS_head	0.0381786	0.539298	4.41556	1.12341
EDL-H_hindlimb.VS.TFL_hindlimb	0.0135022	0.189767	2.40678	0.190409
FDS-H_hindlimb.VS.TM_forelimb	0.0143403	0.178187	2.22064	0.243622
BB_forelimb.VS.EDL-H_hindlimb	0.0128504	0.517062	0.710163	2.01874
EDC_forelimb.VS.VI_hindlimb	0.00828755	1.17479	2.31126	1.63228
GM_hindlimb.VS.PM_hindlimb	0.00679765	0.262005	2.26529	0.89468
RA_trunk.VS.SM_hindlimb	0.0388304	0.422831	5.21391	1.12146
FDS-F_forelimb.VS.LDM_trunk	0.0202067	0.0213348	2.6399	1.8673
FDS-H_hindlimb.VS.VM_hindlimb	0.00270044	0.0499298	0.0238321	0.852279
SP_trunk.VS.TM_forelimb	0.00139678	0.450431	1.40933	0.447825
EDC_forelimb.VS.FDP-H_hindlimb	0.00130366	0.264589	2.29756	1.48637
SM_hindlimb.VS.SP_trunk	0.00819443	0.198365	2.10952	0.641545
ADD_hindlimb.VS.FDS-F_forelimb	0.0332433	1.13067	2.16753	0.688336
MAS_head.VS.RHO_trunk	0.0568023	0.224067	6.05184	1.41663
SAR_hindlimb.VS.TIC_hindlimb	0.0159233	0.945172	0.588984	0.41044
PP_trunk.VS.TB-LO_forelimb	0.00270044	1.33094	0.228456	0.399116
BB_forelimb.VS.ISP_forelimb	0.00679765	1.17226	2.4008	0.163279
SM_hindlimb.VS.VI_hindlimb	0.0470249	1.05693	6.75021	0.954962
DSP_forelimb.VS.TFL_hindlimb	0.00363162	0.0430517	2.18563	0.827767
PS_trunk.VS.SUB_forelimb	0.0394823	0.373598	5.53589	0.642305
FDP-H_hindlimb.VS.GM_hindlimb	0.22246	0.963597	5.71478	0.769926
TFL_hindlimb.VS.VM_hindlimb	0.0168545	0.287382	4.09714	2.0591
LD_trunk.VS.OEA_trunk	0.00484216	0.181877	2.14149	0.559538
ADD_hindlimb.VS.SUB_forelimb	0.00679765	0.217276	3.15919	0.465843
FDS-F_forelimb.VS.LD_trunk	0.0198342	0.259467	2.74864	0.684301
DAP_forelimb.VS.FDS-H_hindlimb	0.0190893	0.398176	1.8581	0.230317
TA_trunk.VS.TRC_trunk	0.00195549	0.60375	2.42289	0.570731
GRA_hindlimb.VS.ST_hindlimb	0.0195549	1.26641	0.324799	2.33257
FDP-F_forelimb.VS.TM_forelimb	0.00288667	0.518625	0.35789	0.79194
FDS-F_forelimb.VS.OEA_trunk	0.0197411	0.441344	0.60715	1.24384
ADD_hindlimb.VS.EDL-F_forelimb	0.0121054	0.561673	2.04336	0.121576
GRA_hindlimb.VS.TB-LA_forelimb	0.0298911	1.18951	1.45588	1.4748
PM_hindlimb.VS.VL_hindlimb	0.015737	0.566204	0.831266	1.1448
TB-LA_forelimb.VS.TRC_trunk	0.0035385	0.538264	0.462017	0.932667
BF_hindlimb.VS.FDP-H_hindlimb	0.0214173	0.348478	3.89624	0.130927
GAS-M_hindlimb.VS.SP_trunk	0.111928	1.413	4.62939	0.322399
RHO_trunk.VS.TIC_hindlimb	0.0354782	0.814405	0.982659	1.32647
PP_trunk.VS.VM_hindlimb	0.00437657	0.448236	2.75808	0.284707
SSP_forelimb.VS.TA_trunk	0.0289599	1.84912	2.23577	0.538112
TA_trunk.VS.VM_hindlimb	0.0216035	1.35625	1.36845	0.938522
RF_hindlimb.VS.SP_trunk	0.00419033	0.0887519	0.650262	0.717096
LDM_trunk.VS.TB-LO_forelimb	0.00363162	0.100651	0.827903	1.57404
GAS-L_hindlimb.VS.TRC_trunk	0.010988	0.50596	1.67387	0.289725
PM_hindlimb.VS.SAR_hindlimb	0.025887	0.219112	1.23396	2.22904
BRA_trunk.VS.LIN_head	0.117609	0.133566	2.41795	1.32268
EDL-F_forelimb.VS.LDM_trunk	0.0256076	0.590336	2.51573	1.05738
EDL-H_hindlimb.VS.VL_hindlimb	0.00893938	0.108161	1.61719	1.23613
FDS-F_forelimb.VS.SM_hindlimb	0.022814	0.581699	4.58878	0.411805
EDL-H_hindlimb.VS.OEA_trunk	0.0461868	0.926216	0.091324	3.10277
BRA_trunk.VS.FDP-H_hindlimb	0.0190893	0.14865	2.11072	1.06936
ADD_hindlimb.VS.TA_trunk	0.0286805	1.52491	1.97361	2.01743
MAS_head.VS.SP_trunk	0.103827	0.217442	8.06963	1.21676
BB_forelimb.VS.GAS-M_hindlimb	0.0662073	1.82853	3.37612	0.392336
PM_hindlimb.VS.SUB_forelimb	0.0225347	0.886569	2.29342	0.74449
MAS_head.VS.TB-M_forelimb	0.0376199	0.0468149	6.7515	0.97992
FDS-H_hindlimb.VS.TB-LO_forelimb	0.0159233	0.932635	2.9627	0.168455
ADD_hindlimb.VS.VL_hindlimb	0.000279356	0.537641	0.0345065	0.0655334
BF_hindlimb.VS.SM_hindlimb	0.0156439	0.495201	2.84027	0.678122
LIN_head.VS.TB-LO_forelimb	0.22842	0.366889	4.26696	1.70155
EDL-H_hindlimb.VS.TRC_trunk	0.035385	0.275355	2.10098	2.6173
RHO_trunk.VS.TRC_trunk	0.00139678	0.167192	2.15534	0.728502
PP_trunk.VS.TIC_hindlimb	0.00633206	0.219144	2.10473	1.40247
RA_trunk.VS.RHO_trunk	0.0202067	0.627821	1.0866	0.679789
RA_trunk.VS.VM_hindlimb	0.0139678	0.0425086	0.549412	0.319078
RHO_trunk.VS.VL_hindlimb	0.0326846	0.216325	1.67155	0.652663
TB-LO_forelimb.VS.VI_hindlimb	0.0118261	1.55931	3.97342	0.836408
TB-M_forelimb.VS.VM_hindlimb	0.00214173	0.408061	2.33567	0.0760041
EDL-H_hindlimb.VS.TA_trunk	0.0365956	0.879105	0.321913	3.18803
TA_trunk.VS.VI_hindlimb	0.0380855	2.03286	2.35534	0.785937
LD_trunk.VS.TB-M_forelimb	0.0127572	0.813428	1.5875	0.217725
BRA_trunk.VS.TB-LO_forelimb	0.00391098	0.500455	1.84901	0.378869
BF_hindlimb.VS.VI_hindlimb	0.00186237	0.561724	3.90994	0.27684
EDL-H_hindlimb.VS.RA_trunk	0.0410653	0.519658	1.14095	2.56858
RA_trunk.VS.SSP_forelimb	0.016482	0.450354	1.41674	0.0813318
MAS_head.VS.ST_hindlimb	0.0363162	1.00642	6.61407	0.763034
GM_hindlimb.VS.PS_trunk	0.00176925	0.774977	0.977176	0.792495
LD_trunk.VS.TRC_trunk	0.00139678	0.468984	0.131832	0.0740624
FDS-H_hindlimb.VS.PP_trunk	0.00391098	0.398306	2.73424	0.567572
ISP_forelimb.VS.TM_forelimb	0	0.306309	2.24474	0.541167
BRA_trunk.VS.DAP_forelimb	0.00242108	0.0340041	0.74441	0.0199035
ISP_forelimb.VS.SSP_forelimb	0.000558711	0.314811	0.867051	0.4679
RHO_trunk.VS.SAR_hindlimb	0.0129435	0.130767	0.393674	1.73691
GAS-L_hindlimb.VS.GRA_hindlimb	0.0247695	1.1572	0.244024	2.11774
BB_forelimb.VS.BF_hindlimb	0.0114536	1.10909	0.522521	0.106514
RA_trunk.VS.TM_forelimb	0.0181581	0.170765	1.69506	0.927735
FDS-H_hindlimb.VS.GM_hindlimb	0.105317	1.24713	4.71775	0.0890243
BF_hindlimb.VS.OEA_trunk	0.0238383	1.51824	1.14136	0.977522
PS_trunk.VS.ST_hindlimb	0.00456281	0.94545	3.52051	0.263649
EDL-F_forelimb.VS.RHO_trunk	0.0189962	0.192293	0.337307	0.839773
MAS_head.VS.PP_trunk	0.0418102	0.809482	7.1739	1.34063
GAS-M_hindlimb.VS.TB-LO_forelimb	0.0769159	1.71702	3.96212	0.84539
DSP_forelimb.VS.TB-LA_forelimb	0.0172269	1.04644	1.41782	0.666455
LDM_trunk.VS.SOL_hindlimb	0.0808269	0.440779	2.94644	2.61561
PP_trunk.VS.RHO_trunk	0.00242108	1.03355	1.12207	0.0760036
BB_forelimb.VS.PS_trunk	0.00735636	0.571991	3.31823	0.26001
GRA_hindlimb.VS.VM_hindlimb	0.0040041	0.101262	1.87345	2.03968
SP_trunk.VS.TFL_hindlimb	0.00363162	0.291306	0.443338	1.89826
PS_trunk.VS.TM_forelimb	0.0149921	0.293963	3.47429	0.637897
GRA_hindlimb.VS.PM_hindlimb	0.0632275	0.83393	0.602845	2.1711
BF_hindlimb.VS.RF_hindlimb	0.00204861	0.604814	0.0804905	0.753673
EDL-F_forelimb.VS.FDS-H_hindlimb	0.00288667	0.44295	1.27487	0.348205
FDS-H_hindlimb.VS.MAS_head	0.0595027	0.411176	4.43966	1.9082
DSP_forelimb.VS.SAR_hindlimb	0.00689077	0.47175	0.669171	0.866289
OEA_trunk.VS.PS_trunk	0.0128504	0.981145	3.93707	0.824027
BRA_trunk.VS.GAS-M_hindlimb	0.0478629	1.21657	2.11312	1.22426
PM_hindlimb.VS.RHO_trunk	0.0318465	0.349879	0.840284	0.492136
RA_trunk.VS.TB-LO_forelimb	0.0382717	0.925214	2.43712	1.0029
LDM_trunk.VS.LIN_head	0.161002	0.46754	5.09486	0.127508
FDP-F_forelimb.VS.ST_hindlimb	0.0111742	0.720788	0.404113	1.69349
OEA_trunk.VS.TM_forelimb	0.0188099	1.27511	0.462782	1.46192
GM_hindlimb.VS.SOL_hindlimb	0.0346401	0.65462	3.87359	1.121
RHO_trunk.VS.SUB_forelimb	0.0179719	0.53669	1.45314	0.252354
SOL_hindlimb.VS.VL_hindlimb	0.0915355	0.173589	2.43956	1.37112
SM_hindlimb.VS.TFL_hindlimb	0.0118261	0.0929411	1.66618	1.25672
PP_trunk.VS.RF_hindlimb	0.0100568	0.938172	0.245463	0.593221
ST_hindlimb.VS.TB-LO_forelimb	0.0101499	0.484965	0.788286	0.976713
GAS-M_hindlimb.VS.LD_trunk	0.138002	2.0558	4.89877	0.132162
RF_hindlimb.VS.TB-LA_forelimb	0.00623894	0.800832	0.325788	0.313053
SM_hindlimb.VS.ST_hindlimb	0.000279356	0.987347	3.56507	1.09527
RF_hindlimb.VS.VL_hindlimb	0.000465593	0.120948	0.30402	0.135446
RF_hindlimb.VS.SUB_forelimb	0.00167613	0.441314	2.82067	0.264864
PS_trunk.VS.SM_hindlimb	0.00204861	0.0418972	0.0445587	0.831618
OEA_trunk.VS.PP_trunk	0.010243	1.8516	0.976388	1.13797
TB-LA_forelimb.VS.TFL_hindlimb	0.00921874	1.00339	0.767812	1.49422
BF_hindlimb.VS.FDP-F_forelimb	0.0108949	0.76176	0.320689	1.27634
GM_hindlimb.VS.TIC_hindlimb	0.210727	1.42629	4.08824	0.923925
MAS_head.VS.SOL_hindlimb	0.0409722	0.181331	5.28382	0.698179
GAS-L_hindlimb.VS.OEA_trunk	0.0227209	0.144901	0.335783	0.775201
ISP_forelimb.VS.VI_hindlimb	0.00158302	0.49855	0.986619	0.220075
GAS-L_hindlimb.VS.LD_trunk	0.0151783	0.0369762	1.80571	0.215662
PP_trunk.VS.SM_hindlimb	0.0152714	0.828559	3.00524	0.51767
RA_trunk.VS.SP_trunk	0.0257938	0.621197	3.10439	0.479911
EDL-F_forelimb.VS.ISP_forelimb	0.00465593	0.571072	1.29897	1.13299
RA_trunk.VS.TRC_trunk	0.0148058	0.795013	3.24193	0.0487129
GAS-L_hindlimb.VS.TB-M_forelimb	0.00446969	0.850404	0.218203	0.00206218
SOL_hindlimb.VS.VI_hindlimb	0.0376199	1.21918	1.85489	0.20516
GAS-M_hindlimb.VS.VM_hindlimb	0.00474905	0.834316	0.97559	0.161567
SP_trunk.VS.SUB_forelimb	0.00987057	0.530066	3.47093	0.452232
FDS-H_hindlimb.VS.SAR_hindlimb	0.0113605	0.766009	1.2185	1.24534
BB_forelimb.VS.SSP_forelimb	0.019648	1.48707	3.26785	0.631179
TFL_hindlimb.VS.TRC_trunk	0.00987057	0.465123	0.305795	2.42689
FDP-F_forelimb.VS.TB-M_forelimb	0.0065183	0.238821	0.266685	1.4766
FDS-F_forelimb.VS.RA_trunk	0.0352919	1.00453	0.625127	0.70965
LD_trunk.VS.TM_forelimb	0.0147127	1.09323	1.67871	0.902386
GM_hindlimb.VS.TA_trunk	0.00884626	0.159057	3.37313	1.70178
SM_hindlimb.VS.SSP_forelimb	0.0539156	0.873186	6.63064	1.20279
ADD_hindlimb.VS.ISP_forelimb	0.00288667	0.00939887	3.34234	1.01142
OEA_trunk.VS.SP_trunk	0.0134091	0.824677	1.87211	1.0141
EDC_forelimb.VS.SSP_forelimb	0.0202998	0.991053	2.19169	1.88011
DAP_forelimb.VS.PM_hindlimb	0.065183	0.586946	0.594357	1.21402
LIN_head.VS.SP_trunk	0.301611	0.0628718	4.93423	2.22454
RF_hindlimb.VS.TB-M_forelimb	0.0010243	0.0818755	0.667865	0.953933
FDS-F_forelimb.VS.GAS-M_hindlimb	0.057361	1.79634	2.15013	0.552139
BRA_trunk.VS.RHO_trunk	0.0025142	0.203063	0.498483	0.701982
SAR_hindlimb.VS.TRC_trunk	0.0163889	0.036425	2.54901	2.46541
TB-LA_forelimb.VS.TM_forelimb	0.00847379	1.16251	1.08486	0.0437812
EDC_forelimb.VS.TM_forelimb	0.00456281	0.369933	0.920103	0.87104
PS_trunk.VS.RF_hindlimb	0.00987057	0.0677162	2.71522	0.907169
BRA_trunk.VS.FDP-F_forelimb	0.00940497	0.264632	1.46483	0.337905
FDP-H_hindlimb.VS.MAS_head	0.0421827	0.127645	3.44263	1.04925
EDL-H_hindlimb.VS.PM_hindlimb	0.0433001	0.458043	0.785928	2.38093
DSP_forelimb.VS.MAS_head	0.0661142	0.116916	6.32733	2.28725
TRC_trunk.VS.VM_hindlimb	0.0156439	0.752505	3.79134	0.367791
BB_forelimb.VS.DAP_forelimb	0.0276562	0.645965	0.518592	0.851827
SUB_forelimb.VS.TB-LA_forelimb	0.0209517	1.24215	3.14645	0.0481888
SM_hindlimb.VS.SUB_forelimb	0.0382717	0.3317	5.58045	0.189313
EDL-F_forelimb.VS.PM_hindlimb	0.0595959	0.542172	1.17759	1.33191
GM_hindlimb.VS.VI_hindlimb	0.0532638	1.8738	5.72848	0.91584
BRA_trunk.VS.PS_trunk	0.00912562	0.0399697	4.58124	1.09193
OEA_trunk.VS.SOL_hindlimb	0.0298911	0.860788	0.913691	0.495523
RF_hindlimb.VS.SOL_hindlimb	0.0433932	0.0526408	2.13554	1.23567
SUB_forelimb.VS.TRC_trunk	0.019648	0.703882	3.60847	0.980856
FDP-F_forelimb.VS.TIC_hindlimb	0.00260732	0.875974	1.94901	0.286583
EDC_forelimb.VS.VL_hindlimb	0.010988	0.129202	1.98319	0.466322
BF_hindlimb.VS.SAR_hindlimb	0.0134091	0.830958	1.68071	1.97336
EDL-H_hindlimb.VS.ISP_forelimb	0.0115467	0.655201	1.69064	2.18202
DAP_forelimb.VS.DSP_forelimb	9.31185e-05	0.103916	0.0295696	0.148735
GM_hindlimb.VS.TB-LO_forelimb	0.0257007	0.314492	1.75505	0.0794312
BRA_trunk.VS.EDC_forelimb	0.00912562	0.11594	0.186841	0.417004
BRA_trunk.VS.EDL-F_forelimb	0.00847379	0.0107698	0.161176	0.137791
PM_hindlimb.VS.SM_hindlimb	0.00344539	0.554869	3.28703	0.933803
SSP_forelimb.VS.TM_forelimb	0.000372474	0.62112	3.11179	1.00907
TM_forelimb.VS.VI_hindlimb	0.00167613	0.804859	3.23136	0.761242
PS_trunk.VS.TRC_trunk	0.00111742	0.330284	1.92742	0.338551
EDL-H_hindlimb.VS.SOL_hindlimb	0.0430208	0.0654279	0.822367	2.60725
EDL-H_hindlimb.VS.SP_trunk	0.0167613	0.101539	1.96344	2.08867
SAR_hindlimb.VS.TB-M_forelimb	0.00940497	0.308019	1.09334	2.17362
GAS-M_hindlimb.VS.TFL_hindlimb	0.10988	1.1217	5.07273	2.22066
LD_trunk.VS.SOL_hindlimb	0.0332433	0.678911	3.05518	0.0640158
FDP-F_forelimb.VS.SOL_hindlimb	0.0284943	0.104305	1.73436	1.75834
BB_forelimb.VS.RA_trunk	0.0183444	1.03672	1.85112	0.549847
SAR_hindlimb.VS.TB-LO_forelimb	0.00586647	0.166626	1.7442	1.4138
PS_trunk.VS.SAR_hindlimb	0.0174132	0.29386	4.47643	2.12686
RF_hindlimb.VS.TFL_hindlimb	0.00223484	0.202554	1.0936	1.18117
DSP_forelimb.VS.LD_trunk	0.00717013	0.977158	2.01167	1.52506
SP_trunk.VS.TB-M_forelimb	0.00223484	0.170627	1.31813	0.236837
TB-M_forelimb.VS.VL_hindlimb	0.0010243	0.0390726	0.971884	1.08938
DSP_forelimb.VS.VL_hindlimb	0.025887	0.124658	1.39605	0.217956
ISP_forelimb.VS.SM_hindlimb	0.020393	0.558375	5.76359	0.734887
BRA_trunk.VS.GAS-L_hindlimb	0.0291461	0.876214	0.979945	1.14076
FDS-H_hindlimb.VS.GAS-L_hindlimb	0.0354782	1.30839	2.09364	0.930345
DSP_forelimb.VS.SP_trunk	0.00633206	0.334358	1.7423	1.0705
PM_hindlimb.VS.PP_trunk	0.0383648	1.38343	0.281783	0.416132
LD_trunk.VS.VL_hindlimb	0.0268181	0.8525	0.615618	1.3071
FDS-H_hindlimb.VS.TIC_hindlimb	0.00568023	0.179162	0.629518	0.834901
ISP_forelimb.VS.TA_trunk	0.0178788	1.53431	1.36872	1.00601
GAS-M_hindlimb.VS.GM_hindlimb	0.263805	2.03151	5.71718	0.924822
FDS-F_forelimb.VS.GM_hindlimb	0.0262594	0.235176	3.56705	0.372683
ADD_hindlimb.VS.PM_hindlimb	0.0307291	1.10385	0.865773	1.21033
GAS-L_hindlimb.VS.VL_hindlimb	0.0128504	0.889476	1.19009	1.09144
ST_hindlimb.VS.VM_hindlimb	0.00968433	1.36767	2.19825	0.292889
PP_trunk.VS.TB-M_forelimb	0.0050284	0.856297	0.422401	0.360712
LDM_trunk.VS.VL_hindlimb	0.00921874	0.614368	0.506876	1.24449
RHO_trunk.VS.SM_hindlimb	0.00698389	0.20499	4.12731	0.441667
SSP_forelimb.VS.VI_hindlimb	0.000465593	0.183739	0.119568	0.247825
LD_trunk.VS.TB-LO_forelimb	0.0153646	0.338783	0.936645	0.977552
GAS-L_hindlimb.VS.TIC_hindlimb	0.101127	1.48756	1.46412	1.76525
RA_trunk.VS.VI_hindlimb	0.0175994	0.634094	1.5363	0.166493
RF_hindlimb.VS.TA_trunk	0.013316	0.866318	1.63509	1.81645
PP_trunk.VS.TRC_trunk	0.00232796	1.20074	1.03327	0.652499
DAP_forelimb.VS.TM_forelimb	0.00689077	0.219989	0.362534	0.473939
LIN_head.VS.SAR_hindlimb	0.206258	0.200263	2.52276	0.287757
SAR_hindlimb.VS.TB-LA_forelimb	0.0136884	0.574689	2.08699	1.53274
MAS_head.VS.SUB_forelimb	0.0376199	0.312623	4.5987	1.66899
VI_hindlimb.VS.VM_hindlimb	9.31185e-05	0.676602	0.986891	0.152585
PS_trunk.VS.TB-M_forelimb	0.00679765	0.0141594	3.38309	0.0467639
FDS-H_hindlimb.VS.OEA_trunk	0.0676972	1.4533	1.75786	1.70555
FDS-F_forelimb.VS.TB-LO_forelimb	0.020393	0.0793165	1.81199	0.293251
GAS-M_hindlimb.VS.MAS_head	0.0905112	1.19556	3.44024	0.894357
GRA_hindlimb.VS.LIN_head	0.189869	0.414554	3.15387	0.345701
LDM_trunk.VS.TIC_hindlimb	0.0380855	1.21245	3.16108	0.570688
GRA_hindlimb.VS.SSP_forelimb	0.0446969	0.594125	2.74077	2.44009
DAP_forelimb.VS.SP_trunk	0.0126641	0.230442	1.77187	0.921764
EDC_forelimb.VS.SP_trunk	0.0134091	0.0804983	2.32943	1.31886
FDS-H_hindlimb.VS.LD_trunk	0.0501909	1.27142	3.89934	1.14601
BRA_trunk.VS.VM_hindlimb	0.0105224	0.38225	1.13753	1.06269
SM_hindlimb.VS.VM_hindlimb	0.0276562	0.380323	5.76332	0.802378
DSP_forelimb.VS.GRA_hindlimb	0.00549399	0.143068	0.0380579	0.808345
GRA_hindlimb.VS.TB-LO_forelimb	0.00465593	0.781443	1.11308	1.35585
FDP-H_hindlimb.VS.PS_trunk	0.0545675	0.18862	6.69195	0.0225686
RF_hindlimb.VS.SSP_forelimb	0.00856691	0.982799	3.87086	1.27834
EDL-H_hindlimb.VS.SM_hindlimb	0.0305429	0.0968262	4.07296	1.44713
RHO_trunk.VS.SSP_forelimb	0.0365025	1.07818	2.50333	0.761121
RA_trunk.VS.SUB_forelimb	0.0231865	0.091131	0.366539	0.932143
MAS_head.VS.OEA_trunk	0.0622032	1.04212	6.19752	0.202657
BRA_trunk.VS.FDS-F_forelimb	0.0139678	0.579771	0.0370124	0.67212
LD_trunk.VS.PP_trunk	0.00428345	1.66972	1.1651	0.578436
FDP-H_hindlimb.VS.TB-LO_forelimb	0.0250489	0.649105	3.95973	0.690495
PP_trunk.VS.SAR_hindlimb	0.00959121	1.16432	1.51574	1.81291
BB_forelimb.VS.TA_trunk	0.00893938	0.362043	1.03208	1.16929
LDM_trunk.VS.VM_hindlimb	0.014899	0.983356	3.81443	2.25787
FDS-H_hindlimb.VS.RF_hindlimb	0.00893938	0.539866	2.97971	0.0256495
ADD_hindlimb.VS.PP_trunk	0.00409722	0.279583	0.58399	0.7942
GAS-M_hindlimb.VS.RA_trunk	0.0852035	0.791808	1.525	0.157512
GM_hindlimb.VS.SM_hindlimb	0.0010243	0.816874	1.02173	0.0391229
LIN_head.VS.RHO_trunk	0.114908	0.0694965	2.91643	2.02467
OEA_trunk.VS.RF_hindlimb	0.029053	0.913429	1.22185	1.7312
ADD_hindlimb.VS.DAP_forelimb	0.0241177	0.516899	1.46013	0.00368842
PP_trunk.VS.TA_trunk	0.00893938	1.80449	1.38962	1.22323
SAR_hindlimb.VS.VM_hindlimb	0.00717013	0.71608	1.24233	2.09762
SP_trunk.VS.VI_hindlimb	0.0103362	1.25529	4.64069	0.313417
BF_hindlimb.VS.VM_hindlimb	0.00121054	0.114878	2.92305	0.124255
LD_trunk.VS.VI_hindlimb	0.037713	1.89809	4.91007	0.141144
SAR_hindlimb.VS.SP_trunk	0.00586647	0.137391	2.41147	1.93679
FDS-H_hindlimb.VS.SM_hindlimb	0.0912562	0.430253	5.73949	0.0499015
SOL_hindlimb.VS.TB-M_forelimb	0.0213241	0.134516	1.46768	0.28174
RHO_trunk.VS.TFL_hindlimb	0.00744948	0.297931	2.46113	1.69839
FDP-H_hindlimb.VS.LIN_head	0.0655555	0.282216	0.307232	2.39205
FDP-H_hindlimb.VS.RF_hindlimb	0.0134091	0.256336	3.97673	0.8846
GAS-M_hindlimb.VS.TB-LA_forelimb	0.167613	2.12508	4.30492	0.726443
ISP_forelimb.VS.SP_trunk	0.00297979	0.75674	3.65407	0.0933422
FDS-H_hindlimb.VS.SOL_hindlimb	0.0656486	0.592507	0.844165	1.21002
GAS-L_hindlimb.VS.LDM_trunk	0.015737	0.275108	1.69696	2.33593
DAP_forelimb.VS.ST_hindlimb	0.0190893	1.01942	0.316311	1.37549
GRA_hindlimb.VS.PS_trunk	0.0204861	0.320958	3.84531	2.06892
RA_trunk.VS.TB-M_forelimb	0.0154577	0.450569	1.78626	0.243074
EDL-H_hindlimb.VS.RF_hindlimb	0.0040041	0.0127871	1.31318	1.37158
BRA_trunk.VS.TRC_trunk	0.00335227	0.370254	2.65382	1.43048
FDP-F_forelimb.VS.RF_hindlimb	0.00186237	0.156946	0.40118	0.522669
FDS-H_hindlimb.VS.VL_hindlimb	0.0259801	0.418918	3.28373	0.161095
SM_hindlimb.VS.TA_trunk	0.00512152	0.975931	4.39487	1.7409
DSP_forelimb.VS.OEA_trunk	0.0162957	1.15904	0.129817	2.0846
LDM_trunk.VS.TB-LA_forelimb	0.00186237	0.307412	0.485107	1.69299
FDS-H_hindlimb.VS.TRC_trunk	0.0436726	0.802434	3.76751	1.22007
ADD_hindlimb.VS.GM_hindlimb	0.025887	1.36585	1.39952	0.315653
FDP-F_forelimb.VS.FDP-H_hindlimb	0.00474905	0.413281	3.57555	1.40727
GAS-L_hindlimb.VS.TFL_hindlimb	0.0298911	0.971083	1.97967	2.13716
FDS-F_forelimb.VS.GRA_hindlimb	0.0231865	0.860759	0.698909	1.6491
PP_trunk.VS.TM_forelimb	0.000931185	0.576493	0.513606	0.32395
FDS-H_hindlimb.VS.SSP_forelimb	0.0111742	0.442933	0.891156	1.25269
PM_hindlimb.VS.PS_trunk	0.015737	0.512972	3.24247	0.102185
BRA_trunk.VS.VI_hindlimb	0.0206723	1.05885	2.12442	1.21528
LIN_head.VS.PP_trunk	0.108576	0.964053	4.0385	2.10067
EDC_forelimb.VS.TIC_hindlimb	0.000279356	0.727282	0.671017	0.207483
RA_trunk.VS.RF_hindlimb	0.0175063	0.532445	2.45413	1.19701
ISP_forelimb.VS.VM_hindlimb	0.00065183	0.178052	0.000271997	0.0674903
SM_hindlimb.VS.TM_forelimb	0.00977745	0.252066	3.51885	0.193721
GAS-M_hindlimb.VS.ISP_forelimb	0.0246764	0.656264	0.975318	0.229057
LD_trunk.VS.PS_trunk	0.00167613	0.799268	1.79558	0.264489
DAP_forelimb.VS.VM_hindlimb	0.018065	0.348246	1.88194	1.0826
BB_forelimb.VS.RHO_trunk	0.00819443	0.408898	0.764519	0.129942
FDP-H_hindlimb.VS.FDS-H_hindlimb	0.000465593	0.28353	0.997026	0.858951
LIN_head.VS.OEA_trunk	0.146196	0.887549	3.06211	3.23864
EDL-F_forelimb.VS.SP_trunk	0.0271906	0.185668	2.3551	1.03965
BF_hindlimb.VS.RHO_trunk	0.0198342	0.700191	1.28704	0.236456
ADD_hindlimb.VS.TIC_hindlimb	0.0160164	0.0604389	2.68872	0.608272
GAS-L_hindlimb.VS.SOL_hindlimb	0.0217897	0.715887	1.24947	0.279678

## Sheet: c
Supplementary Figure 19c
Comparision between tissues	DEG (TUCP) ratio	Log2-transformed MYH7 transcription difference	Log2-transformed MYH4 transcription difference	Log2-transformed MYH2 transcription difference
PP_trunk.VS.VM_hindlimb	0.00496524	0.448236	2.75808	0.284707
PP_trunk.VS.SP_trunk	0	1.02692	0.895726	0.123875
GAS-M_hindlimb.VS.SUB_forelimb	0.0148957	0.882939	1.15846	0.774631
DSP_forelimb.VS.RHO_trunk	0.0148957	0.340983	0.275497	0.87062
OEA_trunk.VS.RA_trunk	0	1.44587	1.23228	0.534189
ISP_forelimb.VS.RA_trunk	0.00794439	0.135544	0.549684	0.386568
EDC_forelimb.VS.TB-LO_forelimb	0	0.384515	1.66217	0.795873
MAS_head.VS.RF_hindlimb	0.0456802	0.12869	7.41937	1.93385
GRA_hindlimb.VS.TRC_trunk	0.0784508	0.651242	1.9179	2.40747
GM_hindlimb.VS.OEA_trunk	0.0109235	0.206168	2.9599	1.61652
BRA_trunk.VS.MAS_head	0.0436941	0.0210045	5.55335	2.11862
SSP_forelimb.VS.ST_hindlimb	0.0456802	1.86053	3.06557	0.10752
EDC_forelimb.VS.MAS_head	0.0595829	0.136944	5.74019	2.53562
EDL-F_forelimb.VS.RA_trunk	0.0178749	0.435529	0.74929	1.51956
PS_trunk.VS.TA_trunk	0.00695134	0.934034	4.35031	0.909282
FDS-H_hindlimb.VS.SOL_hindlimb	0.155909	0.592507	0.844165	1.21002
RA_trunk.VS.SAR_hindlimb	0.0109235	0.758588	0.692923	2.4167
LD_trunk.VS.SUB_forelimb	0.0178749	1.17287	3.7403	0.906794
FDS-F_forelimb.VS.FDS-H_hindlimb	0.0873883	1.01195	1.15071	0.461707
GRA_hindlimb.VS.LDM_trunk	0.00595829	0.882094	1.94099	0.218192
LIN_head.VS.TB-LA_forelimb	0.0476663	0.774952	4.60975	1.8205
FDS-F_forelimb.VS.SAR_hindlimb	0.0248262	0.245942	0.0677959	1.70705
BB_forelimb.VS.VL_hindlimb	0.0228401	0.625223	0.907031	0.782605
SSP_forelimb.VS.TRC_trunk	0.0297915	1.24537	4.65867	0.0326189
DSP_forelimb.VS.RF_hindlimb	0.00397219	0.245606	1.09203	0.353402
SOL_hindlimb.VS.SP_trunk	0.0883813	0.0361111	2.7858	0.518577
LD_trunk.VS.PM_hindlimb	0.00993049	0.286296	1.44688	0.162304
BB_forelimb.VS.SP_trunk	0.0387289	0.415523	1.25327	0.0699368
ISP_forelimb.VS.TB-LO_forelimb	0.000993049	1.06076	2.9868	0.616333
ST_hindlimb.VS.VM_hindlimb	0.0466733	1.36767	2.19825	0.292889
FDS-F_forelimb.VS.TFL_hindlimb	0.0327706	0.67464	2.9226	1.66852
BB_forelimb.VS.SM_hindlimb	0.00496524	0.613888	3.36279	0.571608
SUB_forelimb.VS.VL_hindlimb	0.00297915	0.320366	3.12469	0.40031
ADD_hindlimb.VS.SAR_hindlimb	0.00595829	0.884733	2.09973	1.01871
LDM_trunk.VS.RF_hindlimb	0.00297915	0.49342	0.810896	1.37994
BRA_trunk.VS.PM_hindlimb	0.0536246	0.552942	1.33877	1.19412
GAS-M_hindlimb.VS.TIC_hindlimb	0.0109235	0.605224	1.62894	1.84875
ADD_hindlimb.VS.SOL_hindlimb	0.16286	0.71123	2.47407	1.43665
BRA_trunk.VS.RF_hindlimb	0.0019861	0.107686	1.86601	0.184764
GAS-M_hindlimb.VS.TB-LO_forelimb	0.020854	1.71702	3.96212	0.84539
OEA_trunk.VS.TFL_hindlimb	0.0536246	1.11598	2.31545	2.91236
GRA_hindlimb.VS.TIC_hindlimb	0.00695134	0.330354	1.2201	0.352496
BF_hindlimb.VS.TM_forelimb	0.00595829	0.243135	0.678579	0.484402
EDL-H_hindlimb.VS.TB-LO_forelimb	0.00297915	0.405556	1.29617	1.56568
OEA_trunk.VS.TB-LO_forelimb	0.0287984	0.52066	1.20484	1.53709
EDC_forelimb.VS.TFL_hindlimb	0.00794439	0.210808	2.77277	0.579401
FDS-F_forelimb.VS.RF_hindlimb	0.0139027	0.472085	1.829	0.487356
BRA_trunk.VS.ISP_forelimb	0.000993049	0.560302	1.1378	0.995202
EDC_forelimb.VS.OEA_trunk	0.0536246	0.905176	0.457321	2.33296
BF_hindlimb.VS.TIC_hindlimb	0.00993049	0.114214	2.2697	1.56292
GRA_hindlimb.VS.SAR_hindlimb	0	0.614817	0.631113	0.0579437
TB-LO_forelimb.VS.VM_hindlimb	0.000993049	0.882705	2.98653	0.683824
EDL-H_hindlimb.VS.LD_trunk	0.019861	0.744339	2.23281	2.54324
PS_trunk.VS.VL_hindlimb	0.0148957	0.053232	2.4112	1.04261
ADD_hindlimb.VS.FDS-H_hindlimb	0.0019861	0.118723	3.31823	0.226629
DSP_forelimb.VS.FDP-H_hindlimb	0.0238332	0.0107296	2.8847	1.238
EDL-H_hindlimb.VS.GAS-L_hindlimb	0.0297915	0.781315	0.427107	2.32757
LIN_head.VS.TM_forelimb	0.0834161	0.38756	3.5249	1.77672
LDM_trunk.VS.VI_hindlimb	0.0158888	1.65996	4.80133	2.41045
BRA_trunk.VS.PP_trunk	0	0.830487	1.62055	0.777985
BRA_trunk.VS.VL_hindlimb	0.00397219	0.0132622	2.17003	0.0493183
ADD_hindlimb.VS.OEA_trunk	0.142006	1.57202	1.56038	1.93218
BRA_trunk.VS.TFL_hindlimb	0.0019861	0.0948685	2.95961	0.996405
ISP_forelimb.VS.TB-M_forelimb	0	0.586113	2.33595	0.143494
FDP-H_hindlimb.VS.TB-LA_forelimb	0.0546177	1.05717	4.30252	0.571548
SAR_hindlimb.VS.SP_trunk	0.00794439	0.137391	2.41147	1.93679
EDL-H_hindlimb.VS.PS_trunk	0.0188679	0.0549291	4.0284	2.27875
RF_hindlimb.VS.ST_hindlimb	0.040715	0.877734	0.805293	1.17082
MAS_head.VS.SOL_hindlimb	0.0397219	0.181331	5.28382	0.698179
FDS-F_forelimb.VS.RHO_trunk	0.00893744	0.376709	0.46147	0.0298613
BRA_trunk.VS.DSP_forelimb	0	0.13792	0.773979	0.168638
FDP-F_forelimb.VS.GAS-L_hindlimb	0.0456802	0.611583	0.484888	1.47866
SOL_hindlimb.VS.ST_hindlimb	0.00397219	0.825093	1.33025	0.0648551
SUB_forelimb.VS.TB-M_forelimb	0.00297915	0.359438	2.1528	0.689069
EDL-H_hindlimb.VS.SSP_forelimb	0.0248262	0.970012	2.55769	2.64992
BF_hindlimb.VS.TB-LO_forelimb	0.00496524	0.997583	0.0634833	0.559568
FDP-H_hindlimb.VS.LDM_trunk	0.00496524	0.749756	4.78763	2.26454
GRA_hindlimb.VS.PP_trunk	0	0.549498	0.884628	1.75497
ADD_hindlimb.VS.SM_hindlimb	0.112214	0.548976	2.42125	0.27653
GAS-M_hindlimb.VS.TM_forelimb	0.0178749	0.962573	3.22006	0.770224
GRA_hindlimb.VS.VL_hindlimb	0.00297915	0.267726	1.43411	1.0263
GAS-L_hindlimb.VS.GM_hindlimb	0.000993049	0.0612673	2.62411	0.841321
ADD_hindlimb.VS.BB_forelimb	0.107249	1.16286	0.941538	0.848139
FDP-F_forelimb.VS.SP_trunk	0.00297915	0.0681937	1.05144	1.23976
ISP_forelimb.VS.RF_hindlimb	0.000993049	0.667988	3.00381	0.810438
LD_trunk.VS.SSP_forelimb	0.0337637	1.71435	4.7905	0.106681
DSP_forelimb.VS.TRC_trunk	0.0238332	0.508174	1.87984	1.59912
GM_hindlimb.VS.TM_forelimb	0.0387289	1.06894	2.49712	0.154598
SM_hindlimb.VS.TB-LO_forelimb	0.0168818	0.502382	2.77679	0.118554
TFL_hindlimb.VS.TIC_hindlimb	0.00993049	0.516474	3.44379	0.371917
TA_trunk.VS.VL_hindlimb	0.0486594	0.987266	1.93911	1.9519
GM_hindlimb.VS.RHO_trunk	0.00496524	0.611884	3.10558	0.402544
BF_hindlimb.VS.ST_hindlimb	0.0575968	1.48255	0.724802	0.417145
ST_hindlimb.VS.TFL_hindlimb	0.0446872	1.08029	1.89889	2.35199
SP_trunk.VS.TB-LO_forelimb	0.00496524	0.304017	0.667269	0.522991
EDL-F_forelimb.VS.RF_hindlimb	0.0019861	0.0969161	1.70484	0.322555
TM_forelimb.VS.VM_hindlimb	0.0019861	0.128257	2.24447	0.608657
ADD_hindlimb.VS.EDL-H_hindlimb	0.00496524	0.645802	1.6517	1.1706
GAS-M_hindlimb.VS.OEA_trunk	0.176763	2.23768	2.75728	0.691701
DSP_forelimb.VS.SUB_forelimb	0	0.195708	1.72863	0.618266
DAP_forelimb.VS.TIC_hindlimb	0.00695134	0.577338	1.22859	0.604584
DSP_forelimb.VS.ISP_forelimb	0.000993049	0.422382	1.91178	1.16384
PP_trunk.VS.VI_hindlimb	0.0019861	0.228366	3.74497	0.437292
LDM_trunk.VS.PP_trunk	0.0019861	1.43159	1.05636	1.97316
LD_trunk.VS.TB-LA_forelimb	0.000993049	0.0692804	0.593849	0.858605
FDS-F_forelimb.VS.SP_trunk	0.0248262	0.383334	2.47926	0.22974
EDL-F_forelimb.VS.FDS-F_forelimb	0.00794439	0.569002	0.124164	0.809911
GRA_hindlimb.VS.TA_trunk	0.11718	1.25499	0.504996	2.9782
EDL-F_forelimb.VS.SSP_forelimb	0.0139027	0.885883	2.16603	1.60089
LDM_trunk.VS.RA_trunk	0.00893744	1.02586	3.26502	2.57695
BF_hindlimb.VS.ISP_forelimb	0.00496524	0.0631741	2.92332	0.056765
SAR_hindlimb.VS.SM_hindlimb	0.0476663	0.335757	4.52099	1.29524
BRA_trunk.VS.VI_hindlimb	0.00695134	1.05885	2.12442	1.21528
SSP_forelimb.VS.SUB_forelimb	0.00496524	0.541485	1.0502	1.01347
SOL_hindlimb.VS.TRC_trunk	0.0139027	0.209928	2.92335	0.0100466
ADD_hindlimb.VS.BRA_trunk	0.0109235	0.550903	2.20454	0.0162151
TB-LA_forelimb.VS.TB-LO_forelimb	0.000993049	0.408063	0.342796	0.118948
BB_forelimb.VS.LD_trunk	0.000993049	0.227277	1.52265	0.524498
MAS_head.VS.TRC_trunk	0.0287984	0.391259	8.20717	0.688133
PS_trunk.VS.RHO_trunk	0.000993049	0.163093	4.08275	0.389951
EDC_forelimb.VS.FDP-F_forelimb	0	0.148692	1.27799	0.0790995
ADD_hindlimb.VS.LIN_head	0.194638	0.68447	4.62249	1.30647
FDS-H_hindlimb.VS.PS_trunk	0.103277	0.47215	5.69493	0.881519
EDL-H_hindlimb.VS.MAS_head	0.0516385	0.115903	6.10619	3.30543
GAS-M_hindlimb.VS.RHO_trunk	0.123138	1.41963	2.6116	0.522278
PP_trunk.VS.TIC_hindlimb	0.00794439	0.219144	2.10473	1.40247
BRA_trunk.VS.OEA_trunk	0.0327706	1.02112	0.644162	1.91596
LD_trunk.VS.PS_trunk	0.000993049	0.799268	1.79558	0.264489
LDM_trunk.VS.LD_trunk	0.000993049	0.238132	0.108742	2.5516
GAS-M_hindlimb.VS.SOL_hindlimb	0.202582	1.37689	1.84359	0.196178
SP_trunk.VS.TB-M_forelimb	0.00397219	0.170627	1.31813	0.236837
GM_hindlimb.VS.VM_hindlimb	0.0387289	1.1972	4.74159	0.763255
BF_hindlimb.VS.LDM_trunk	0.00496524	1.09823	0.891386	2.13361
LD_trunk.VS.RA_trunk	0.00595829	1.264	3.37377	0.0253495
EDL-H_hindlimb.VS.PP_trunk	0.00695134	0.925385	1.06771	1.9648
ADD_hindlimb.VS.ST_hindlimb	0.107249	1.53632	1.14382	1.3718
FDS-H_hindlimb.VS.RHO_trunk	0.0903674	0.635243	1.61218	0.491568
EDL-F_forelimb.VS.SUB_forelimb	0.00297915	0.344398	1.11583	0.587419
OEA_trunk.VS.PM_hindlimb	0.00695134	0.468174	0.694604	0.721842
BF_hindlimb.VS.PP_trunk	0.00397219	0.333358	0.164973	0.160452
GM_hindlimb.VS.RF_hindlimb	0.0337637	0.707261	1.73805	0.114674
FDS-H_hindlimb.VS.SAR_hindlimb	0.00695134	0.766009	1.2185	1.24534
EDC_forelimb.VS.ST_hindlimb	0.0595829	0.86948	0.873879	1.77259
SOL_hindlimb.VS.VI_hindlimb	0.122145	1.21918	1.85489	0.20516
BB_forelimb.VS.FDP-F_forelimb	0.00794439	0.347329	0.201832	1.16983
EDL-F_forelimb.VS.TIC_hindlimb	0.00397219	0.622112	0.645352	0.486696
BF_hindlimb.VS.SP_trunk	0.00595829	0.693566	0.730753	0.0365772
EDL-F_forelimb.VS.MAS_head	0.0377358	0.0317743	5.71453	2.25641
EDL-H_hindlimb.VS.RHO_trunk	0.00893744	0.108164	0.0543555	1.8888
FDP-F_forelimb.VS.SAR_hindlimb	0.00297915	0.0691977	1.36003	0.697022
FDP-H_hindlimb.VS.SOL_hindlimb	0.147964	0.308977	1.84119	0.351073
PM_hindlimb.VS.TB-M_forelimb	0.00794439	0.527131	0.140618	0.0554208
ST_hindlimb.VS.TM_forelimb	0.0456802	1.23941	0.0462234	0.901547
RF_hindlimb.VS.SAR_hindlimb	0.000993049	0.226143	1.7612	1.21969
ADD_hindlimb.VS.MAS_head	0.163853	0.529899	7.75789	2.13483
SAR_hindlimb.VS.ST_hindlimb	0.0516385	0.65159	0.955912	2.39051
FDS-F_forelimb.VS.ISP_forelimb	0.0119166	1.14007	1.17481	0.323082
DAP_forelimb.VS.TRC_trunk	0.0714995	0.404258	1.90941	1.45039
TB-M_forelimb.VS.TIC_hindlimb	0.0188679	0.637153	1.68232	1.76318
FDP-F_forelimb.VS.VI_hindlimb	0.00297915	1.32348	3.58925	1.55318
FDP-F_forelimb.VS.FDS-F_forelimb	0.00695134	0.31514	1.42782	1.01003
FDP-H_hindlimb.VS.TRC_trunk	0.0675273	0.518904	4.76454	0.36112
BB_forelimb.VS.RF_hindlimb	0.0248262	0.504275	0.603012	0.647159
OEA_trunk.VS.TB-LA_forelimb	0.0119166	0.112597	1.54764	1.41814
LDM_trunk.VS.MAS_head	0.0278054	0.622111	8.23026	3.31379
DSP_forelimb.VS.SSP_forelimb	0.0148957	0.737193	2.77883	1.63174
SM_hindlimb.VS.TB-LA_forelimb	0.000993049	0.910446	2.43399	0.237502
ST_hindlimb.VS.VI_hindlimb	0.0933466	2.04427	3.18514	0.140305
ISP_forelimb.VS.LIN_head	0.0883813	0.693868	1.28015	2.31789
SAR_hindlimb.VS.SUB_forelimb	0.000993049	0.667457	1.05946	1.48455
LD_trunk.VS.TM_forelimb	0.0119166	1.09323	1.67871	0.902386
LDM_trunk.VS.OEA_trunk	0.0129096	0.420009	2.03275	3.11114
ISP_forelimb.VS.PM_hindlimb	0.0734856	1.11324	2.47656	0.198915
EDL-H_hindlimb.VS.VI_hindlimb	0.000993049	1.15375	2.67725	2.40209
GRA_hindlimb.VS.ISP_forelimb	0.00397219	0.279314	1.87372	1.97219
ISP_forelimb.VS.TRC_trunk	0.0228401	0.930557	3.79162	0.435281
LIN_head.VS.TB-M_forelimb	0.0357498	0.107756	3.6161	2.46138
ADD_hindlimb.VS.LDM_trunk	0.00496524	1.15201	0.472369	1.17896
SUB_forelimb.VS.TFL_hindlimb	0.0019861	0.238759	3.91427	1.44603
GAS-M_hindlimb.VS.RA_trunk	0.060576	0.791808	1.525	0.157512
SOL_hindlimb.VS.VM_hindlimb	0.0754717	0.542577	0.867997	0.357745
SAR_hindlimb.VS.TFL_hindlimb	0.000993049	0.428698	2.85481	0.0385223
BB_forelimb.VS.FDP-H_hindlimb	0.061569	0.760611	3.37372	0.237441
FDP-H_hindlimb.VS.SSP_forelimb	0.0228401	0.726463	0.10587	0.393738
SOL_hindlimb.VS.SUB_forelimb	0.0645482	0.493955	0.685124	0.970809
FDS-F_forelimb.VS.SUB_forelimb	0.0129096	0.913399	0.991666	0.222493
FDP-H_hindlimb.VS.SUB_forelimb	0.00595829	0.184978	1.15607	0.619736
FDS-F_forelimb.VS.SOL_hindlimb	0.00794439	0.419445	0.306542	0.748317
SM_hindlimb.VS.TRC_trunk	0	0.372182	1.97198	1.17017
DSP_forelimb.VS.PS_trunk	0.0248262	0.17789	3.80726	1.26057
GAS-L_hindlimb.VS.GAS-M_hindlimb	0.135055	2.09278	3.09306	0.0835004
ST_hindlimb.VS.TIC_hindlimb	0.145978	1.59676	1.5449	1.98007
DAP_forelimb.VS.PM_hindlimb	0.10427	0.586946	0.594357	1.21402
BRA_trunk.VS.RA_trunk	0.00893744	0.424759	0.588114	1.38177
TA_trunk.VS.TB-LA_forelimb	0.00794439	0.0654854	1.96088	1.5034
SAR_hindlimb.VS.VL_hindlimb	0.00397219	0.347092	2.06522	1.08425
OEA_trunk.VS.ST_hindlimb	0.00397219	0.0356958	0.416558	0.560378
ADD_hindlimb.VS.RA_trunk	0.0595829	0.126145	2.79265	1.39799
LD_trunk.VS.TFL_hindlimb	0.0139027	0.934106	0.173963	2.35283
LDM_trunk.VS.SUB_forelimb	0.00993049	0.934734	3.63156	1.6448
GM_hindlimb.VS.TB-LA_forelimb	0.0019861	0.0935714	1.41226	0.198379
FDS-H_hindlimb.VS.PM_hindlimb	0.14995	0.985122	2.45246	0.983704
DSP_forelimb.VS.TM_forelimb	0	0.116073	0.332965	0.622674
FDS-H_hindlimb.VS.GRA_hindlimb	0.0019861	0.151192	1.84961	1.1874
FDP-F_forelimb.VS.TRC_trunk	0.0168818	0.105623	1.18899	1.76839
DAP_forelimb.VS.TB-LA_forelimb	0.0645482	0.942522	1.44739	0.51772
GAS-L_hindlimb.VS.TRC_trunk	0.00297915	0.50596	1.67387	0.289725
FDS-F_forelimb.VS.VI_hindlimb	0.08143	1.63862	2.16143	0.543157
ISP_forelimb.VS.VL_hindlimb	0.00297915	0.54704	3.30783	0.945884
GRA_hindlimb.VS.OEA_trunk	0.114201	1.3021	0.0917591	2.89294
DAP_forelimb.VS.GM_hindlimb	0.0983118	0.848951	2.85965	0.319341
PM_hindlimb.VS.TM_forelimb	0.0546177	0.806935	0.231823	0.740082
EDL-H_hindlimb.VS.ST_hindlimb	0.0446872	0.890521	0.507882	2.5424
FDP-F_forelimb.VS.ISP_forelimb	0.000993049	0.824934	2.60263	1.33311
BRA_trunk.VS.TRC_trunk	0.019861	0.370254	2.65382	1.43048
ISP_forelimb.VS.TB-LA_forelimb	0.00297915	1.46882	3.3296	0.497386
GRA_hindlimb.VS.RF_hindlimb	0.000993049	0.388674	1.13009	1.16175
SM_hindlimb.VS.TB-M_forelimb	0.00496524	0.0277378	3.42765	0.878382
SSP_forelimb.VS.VM_hindlimb	0.0019861	0.492863	0.867323	0.40041
BRA_trunk.VS.GAS-M_hindlimb	0.0287984	1.21657	2.11312	1.22426
EDC_forelimb.VS.LDM_trunk	0.0148957	0.485167	2.49007	0.778171
FDS-F_forelimb.VS.TM_forelimb	0.0129096	0.833765	1.06993	0.218085
EDL-H_hindlimb.VS.TM_forelimb	0.00496524	0.348892	0.554106	1.64085
TM_forelimb.VS.TRC_trunk	0.0168818	0.624248	1.54687	0.976448
PM_hindlimb.VS.TFL_hindlimb	0.0546177	0.64781	1.62085	2.19052
DAP_forelimb.VS.SOL_hindlimb	0.111221	0.194331	1.01394	1.44034
FDP-F_forelimb.VS.SUB_forelimb	0	0.598259	2.41949	0.787532
EDL-F_forelimb.VS.PP_trunk	0.0019861	0.841256	1.45937	0.915776
GRA_hindlimb.VS.RHO_trunk	0.0794439	0.484051	0.237439	1.67896
FDP-H_hindlimb.VS.VI_hindlimb	0.00297915	0.910203	0.0136972	0.145913
TIC_hindlimb.VS.VI_hindlimb	0.00695134	0.44751	1.64024	1.83976
MAS_head.VS.TIC_hindlimb	0.190665	0.590338	5.06918	2.7431
SAR_hindlimb.VS.TA_trunk	0.0536246	0.640174	0.126117	3.03614
FDS-F_forelimb.VS.TB-M_forelimb	0.0019861	0.553961	1.16114	0.466576
TB-LO_forelimb.VS.TM_forelimb	0.000993049	0.754448	0.742062	0.0751665
RF_hindlimb.VS.VM_hindlimb	0	0.489936	3.00354	0.877929
GRA_hindlimb.VS.MAS_head	0.154916	0.259984	6.28927	3.0956
BRA_trunk.VS.GRA_hindlimb	0.00695134	0.280988	0.735921	0.976983
LDM_trunk.VS.SP_trunk	0.0019861	0.404668	0.160633	2.09704
FDP-H_hindlimb.VS.GAS-M_hindlimb	0.000993049	1.06792	0.00239606	0.154895
RF_hindlimb.VS.SM_hindlimb	0.0377358	0.109613	2.75978	0.075551
ADD_hindlimb.VS.GAS-L_hindlimb	0.113208	1.42712	1.22459	1.15697
ADD_hindlimb.VS.TB-LA_forelimb	0.0913605	1.45942	0.0127377	0.514032
FDP-H_hindlimb.VS.GAS-L_hindlimb	0.0655412	1.02486	3.09066	0.0713947
FDP-H_hindlimb.VS.TB-M_forelimb	0.0168818	0.17446	3.30887	0.0693325
EDC_forelimb.VS.TB-M_forelimb	0.000993049	0.0901291	1.01131	1.5557
MAS_head.VS.VL_hindlimb	0.0436941	0.00774225	7.72339	2.0693
BB_forelimb.VS.TB-LA_forelimb	0.000993049	0.296557	0.9288	0.334107
FDS-H_hindlimb.VS.TFL_hindlimb	0.00893744	0.337312	4.07331	1.20682
FDS-H_hindlimb.VS.VI_hindlimb	0	0.626673	1.01072	1.00486
BF_hindlimb.VS.PM_hindlimb	0.0784508	1.05007	0.446756	0.25568
BRA_trunk.VS.FDP-F_forelimb	0.000993049	0.264632	1.46483	0.337905
EDL-F_forelimb.VS.GM_hindlimb	0.0665343	0.804177	3.44288	0.437229
EDC_forelimb.VS.RF_hindlimb	0.000993049	0.00825361	1.67917	0.601768
BB_forelimb.VS.TFL_hindlimb	0.0168818	0.706829	1.69661	1.82833
GAS-L_hindlimb.VS.VM_hindlimb	0.0516385	1.25846	2.11747	0.0780663
EDL-F_forelimb.VS.FDP-F_forelimb	0	0.253862	1.30366	0.200114
ADD_hindlimb.VS.EDC_forelimb	0.00595829	0.666843	2.0177	0.400789
EDL-H_hindlimb.VS.PM_hindlimb	0.0566038	0.458043	0.785928	2.38093
BF_hindlimb.VS.RA_trunk	0.00794439	0.0723694	2.37364	0.443333
FDS-H_hindlimb.VS.TRC_trunk	0.102284	0.802434	3.76751	1.22007
FDP-H_hindlimb.VS.RA_trunk	0.041708	0.276109	1.52261	0.312407
FDS-F_forelimb.VS.VM_hindlimb	0.0139027	0.962022	1.17454	0.390572
GAS-M_hindlimb.VS.TFL_hindlimb	0.0337637	1.1217	5.07273	2.22066
SP_trunk.VS.VL_hindlimb	0.00297915	0.2097	0.346243	0.852542
FDP-F_forelimb.VS.LDM_trunk	0.00695134	0.336475	1.21208	0.857271
ADD_hindlimb.VS.SP_trunk	0.00397219	0.747341	0.311736	0.918075
GM_hindlimb.VS.MAS_head	0.0526316	0.835951	9.15741	1.81918
EDL-H_hindlimb.VS.FDS-F_forelimb	0.00496524	0.484873	0.515826	1.85893
BF_hindlimb.VS.BRA_trunk	0.00993049	0.497128	1.78552	0.938437
BF_hindlimb.VS.SSP_forelimb	0.00993049	0.377985	3.79037	0.524665
EDL-F_forelimb.VS.GAS-M_hindlimb	0.00893744	1.22734	2.27429	1.36205
GM_hindlimb.VS.SUB_forelimb	0.0446872	1.14857	4.55871	0.15019
SOL_hindlimb.VS.TB-LO_forelimb	0.0357498	0.340128	2.11854	1.04157
EDC_forelimb.VS.SUB_forelimb	0.00397219	0.449567	1.14149	0.866632
BRA_trunk.VS.FDS-F_forelimb	0.0218471	0.579771	0.0370124	0.67212
BF_hindlimb.VS.DSP_forelimb	0.00993049	0.359208	1.01154	1.10708
DAP_forelimb.VS.FDS-F_forelimb	0.0595829	0.613775	0.707397	0.692024
LDM_trunk.VS.SAR_hindlimb	0.00397219	0.267277	2.5721	0.160249
PM_hindlimb.VS.VI_hindlimb	0.111221	1.61179	3.46318	0.0211598
SM_hindlimb.VS.SOL_hindlimb	0.00993049	0.162254	4.89532	1.16012
FDP-H_hindlimb.VS.OEA_trunk	0.115194	1.16977	2.75488	0.846596
ISP_forelimb.VS.SAR_hindlimb	0.00595829	0.894132	1.24261	2.03013
DAP_forelimb.VS.LIN_head	0.169811	0.16757	3.16236	1.30278
FDP-F_forelimb.VS.MAS_head	0.0526316	0.285636	7.01819	2.45652
BRA_trunk.VS.FDS-H_hindlimb	0.0119166	0.43218	1.11369	0.210414
PP_trunk.VS.VL_hindlimb	0.00397219	0.817224	0.549483	0.728667
BB_forelimb.VS.PM_hindlimb	0.00595829	0.0590194	0.0757651	0.362194
FDS-H_hindlimb.VS.ST_hindlimb	0.110228	1.4176	2.17441	1.14517
EDL-F_forelimb.VS.TM_forelimb	0.00397219	0.264763	0.945768	0.591827
BRA_trunk.VS.LDM_trunk	0.00496524	0.601106	2.67691	1.19518
BB_forelimb.VS.BRA_trunk	0.0129096	0.611961	1.263	0.831923
GAS-M_hindlimb.VS.ST_hindlimb	0.154916	2.20199	3.17384	0.131323
SOL_hindlimb.VS.TIC_hindlimb	0.142999	0.771669	0.214647	2.04492
FDP-F_forelimb.VS.TB-LA_forelimb	0.00893744	0.643887	0.726968	0.835721
LIN_head.VS.SM_hindlimb	0.0645482	0.135493	7.04375	1.583
FDS-F_forelimb.VS.LIN_head	0.040715	0.446205	2.45496	1.9948
BF_hindlimb.VS.OEA_trunk	0.0675273	1.51824	1.14136	0.977522
PP_trunk.VS.SOL_hindlimb	0.0456802	0.990813	1.89008	0.642452
FDP-H_hindlimb.VS.TIC_hindlimb	0.00595829	0.462693	1.62654	1.69385
EDL-F_forelimb.VS.VM_hindlimb	0.00397219	0.39302	1.2987	1.20048
FDP-F_forelimb.VS.OEA_trunk	0.0446872	0.756484	0.820671	2.25386
SOL_hindlimb.VS.SSP_forelimb	0.0635551	1.03544	1.73532	0.0426654
BB_forelimb.VS.SUB_forelimb	0.0178749	0.945589	2.21765	0.382296
DSP_forelimb.VS.ST_hindlimb	0.0436941	1.12334	0.286741	1.52422
ADD_hindlimb.VS.TB-M_forelimb	0.00695134	0.576714	1.00639	1.15491
OEA_trunk.VS.RHO_trunk	0.00297915	0.818053	0.14568	1.21398
GRA_hindlimb.VS.RA_trunk	0.0317776	0.143771	1.32404	2.35875
GAS-M_hindlimb.VS.GRA_hindlimb	0.0248262	0.935578	2.84904	2.20124
TFL_hindlimb.VS.VL_hindlimb	0.000993049	0.0816063	0.789581	1.04572
TA_trunk.VS.TIC_hindlimb	0.176763	1.58535	0.715101	2.6257
GAS-L_hindlimb.VS.SSP_forelimb	0.041708	1.75133	2.98479	0.322344
DSP_forelimb.VS.SOL_hindlimb	0.0714995	0.298247	1.04351	1.58908
LD_trunk.VS.SP_trunk	0.00595829	0.6428	0.269375	0.454561
DAP_forelimb.VS.GAS-M_hindlimb	0.0307845	1.18256	2.85753	1.24416
RF_hindlimb.VS.RHO_trunk	0.0268123	0.0953767	1.36753	0.517218
DAP_forelimb.VS.VL_hindlimb	0.00595829	0.0207419	1.42562	0.0692218
PM_hindlimb.VS.SOL_hindlimb	0.0109235	0.392615	1.6083	0.22632
DSP_forelimb.VS.PM_hindlimb	0.0635551	0.690862	0.564787	1.36276
FDP-H_hindlimb.VS.SAR_hindlimb	0.0109235	0.482479	2.21553	2.10429
RA_trunk.VS.TB-LA_forelimb	0.0119166	1.33328	2.77992	0.883954
LIN_head.VS.VM_hindlimb	0.060576	0.515816	1.28043	2.38538
FDP-F_forelimb.VS.RA_trunk	0.00893744	0.68939	2.05295	1.71968
BB_forelimb.VS.SAR_hindlimb	0.0158888	0.278132	1.15819	1.86685
GAS-L_hindlimb.VS.RA_trunk	0.00794439	1.30097	1.56806	0.241012
EDC_forelimb.VS.SM_hindlimb	0.0625621	0.117867	4.43895	0.677319
SUB_forelimb.VS.TA_trunk	0.0516385	1.30763	1.18558	1.55159
LDM_trunk.VS.SSP_forelimb	0.0327706	1.47622	4.68176	2.65828
GAS-M_hindlimb.VS.PS_trunk	0.129096	1.25654	6.69435	0.132326
MAS_head.VS.TM_forelimb	0.0436941	0.232989	6.6603	1.66458
FDS-F_forelimb.VS.MAS_head	0.019861	0.600776	5.59037	1.4465
FDP-F_forelimb.VS.TA_trunk	0.0546177	0.709372	1.23391	2.33912
EDC_forelimb.VS.SAR_hindlimb	0.00595829	0.21789	0.0820326	0.617923
DAP_forelimb.VS.VI_hindlimb	0.00496524	1.02485	2.86883	1.23518
EDC_forelimb.VS.RA_trunk	0.0178749	0.540698	0.774955	1.79877
GAS-L_hindlimb.VS.RHO_trunk	0.00496524	0.673152	0.481463	0.438777
EDL-F_forelimb.VS.SM_hindlimb	0.0695134	0.0126972	4.46462	0.398106
LIN_head.VS.RF_hindlimb	0.0923535	0.0258801	4.28396	1.50745
EDL-H_hindlimb.VS.ISP_forelimb	0.00496524	0.655201	1.69064	2.18202
GM_hindlimb.VS.LIN_head	0.0585899	0.681381	6.02201	1.62212
DSP_forelimb.VS.LIN_head	0.0943396	0.271486	3.19193	1.15405
TB-LA_forelimb.VS.VM_hindlimb	0.0109235	1.29077	3.32933	0.564876
DSP_forelimb.VS.PP_trunk	0	0.692566	0.846571	0.946623
FDP-H_hindlimb.VS.LD_trunk	0.0705065	0.987888	4.89637	0.287057
MAS_head.VS.TA_trunk	0.0287984	0.995008	5.78428	0.117402
DAP_forelimb.VS.PP_trunk	0	0.796482	0.87614	0.797889
EDC_forelimb.VS.LIN_head	0.111221	0.0176265	2.60479	0.90568
BRA_trunk.VS.LD_trunk	0.0139027	0.839238	2.78565	1.35642
PS_trunk.VS.RF_hindlimb	0.0178749	0.0677162	2.71522	0.907169
ADD_hindlimb.VS.FDP-F_forelimb	0.00695134	0.815535	0.739706	0.321689
SUB_forelimb.VS.TM_forelimb	0	0.0796343	2.0616	0.00440763
RHO_trunk.VS.SOL_hindlimb	0.0158888	0.0427359	0.768012	0.718456
BB_forelimb.VS.LIN_head	0.0367428	0.478395	3.68095	2.15461
GM_hindlimb.VS.ST_hindlimb	0.0019861	0.170473	2.54334	1.05614
LDM_trunk.VS.TFL_hindlimb	0.000993049	0.695975	0.282705	0.198771
TB-LO_forelimb.VS.TRC_trunk	0.00595829	0.130201	0.804813	1.05161
GRA_hindlimb.VS.SOL_hindlimb	0.14995	0.441315	1.00545	2.39742
RF_hindlimb.VS.TRC_trunk	0.0228401	0.262568	0.787805	1.24572
BRA_trunk.VS.ST_hindlimb	0.0397219	0.985419	1.06072	1.35558
GM_hindlimb.VS.SSP_forelimb	0.061569	1.69006	5.60891	1.16366
DAP_forelimb.VS.TB-LO_forelimb	0.00496524	0.534459	1.1046	0.398773
OEA_trunk.VS.VM_hindlimb	0.0466733	1.40337	1.78169	0.853267
SAR_hindlimb.VS.SOL_hindlimb	0.0883813	0.173503	0.374337	2.45536
DSP_forelimb.VS.GAS-M_hindlimb	0.0327706	1.07865	2.88709	1.3929
DAP_forelimb.VS.MAS_head	0.0983118	0.0129996	6.29776	2.13852
LIN_head.VS.PM_hindlimb	0.0546177	0.419375	3.75672	2.5168
BRA_trunk.VS.TB-M_forelimb	0.0019861	0.0258104	1.19815	1.1387
PM_hindlimb.VS.SM_hindlimb	0.00297915	0.554869	3.28703	0.933803
FDP-F_forelimb.VS.PP_trunk	0.0019861	1.09512	0.155716	1.11589
GAS-L_hindlimb.VS.ST_hindlimb	0.000993049	0.109205	0.080775	0.214823
PM_hindlimb.VS.TA_trunk	0.00695134	0.421062	1.10784	0.807097
DSP_forelimb.VS.LDM_trunk	0.00595829	0.739026	1.90293	1.02654
DAP_forelimb.VS.TFL_hindlimb	0.00297915	0.0608644	2.2152	0.976501
DAP_forelimb.VS.RA_trunk	0.0278054	0.390755	1.33252	1.40167
GRA_hindlimb.VS.TM_forelimb	0.00297915	0.0269946	0.371022	1.43102
EDL-F_forelimb.VS.VL_hindlimb	0.00695134	0.024032	2.00886	0.187109
TFL_hindlimb.VS.TM_forelimb	0.0019861	0.159125	1.85267	1.45044
ADD_hindlimb.VS.RF_hindlimb	0.000993049	0.658589	0.338526	0.200979
TB-LO_forelimb.VS.VL_hindlimb	0.00297915	0.513717	0.321027	0.329551
LIN_head.VS.SUB_forelimb	0.0744786	0.467194	1.4633	1.77231
DAP_forelimb.VS.EDL-H_hindlimb	0.00794439	0.128903	0.191571	1.16691
EDL-H_hindlimb.VS.GM_hindlimb	0.0327706	0.720048	3.05122	1.48625
PS_trunk.VS.VM_hindlimb	0.0307845	0.42222	5.71876	0.0292402
FDP-F_forelimb.VS.VL_hindlimb	0.0019861	0.277894	0.705199	0.387223
ADD_hindlimb.VS.VI_hindlimb	0.00397219	0.507949	4.32896	1.23149
ADD_hindlimb.VS.SSP_forelimb	0.0178749	0.32421	4.20939	1.47932
GM_hindlimb.VS.TB-M_forelimb	0.00496524	0.789137	2.40591	0.839259
ADD_hindlimb.VS.RHO_trunk	0.106256	0.753966	1.70606	0.718197
LIN_head.VS.VL_hindlimb	0.0913605	0.146828	4.58798	1.372
BF_hindlimb.VS.FDS-F_forelimb	0.0347567	1.0769	1.74851	0.266317
ST_hindlimb.VS.TA_trunk	0.0019861	0.0114157	0.829795	0.645632
EDC_forelimb.VS.GAS-L_hindlimb	0.0357498	0.760275	0.793104	1.55776
FDS-F_forelimb.VS.SSP_forelimb	0.0307845	1.45488	2.04186	0.790982
GAS-L_hindlimb.VS.VI_hindlimb	0.0943396	1.93507	3.10436	0.0745184
LD_trunk.VS.TB-LO_forelimb	0.00695134	0.338783	0.936645	0.977552
PP_trunk.VS.PS_trunk	0.00993049	0.870456	2.96069	0.313948
FDS-H_hindlimb.VS.TA_trunk	0.141013	1.40618	1.34462	1.7908
FDP-F_forelimb.VS.TB-LO_forelimb	0.0019861	0.235823	0.384173	0.716774
GM_hindlimb.VS.LD_trunk	0.00695134	0.024291	0.818409	1.05698
GAS-M_hindlimb.VS.LIN_head	0.173784	1.35013	0.304836	2.54694
GAS-L_hindlimb.VS.TB-LO_forelimb	0.0119166	0.375759	0.869061	0.76189
LIN_head.VS.SOL_hindlimb	0.0566038	0.0267607	2.14842	2.74312
RA_trunk.VS.SM_hindlimb	0.0119166	0.422831	5.21391	1.12146
PS_trunk.VS.SOL_hindlimb	0.0297915	0.120357	4.85076	0.328504
BB_forelimb.VS.SOL_hindlimb	0.00993049	0.451634	1.53253	0.588514
DSP_forelimb.VS.EDC_forelimb	0.00496524	0.25386	0.587138	0.248366
EDL-H_hindlimb.VS.TFL_hindlimb	0.00595829	0.189767	2.40678	0.190409
SAR_hindlimb.VS.VI_hindlimb	0.0109235	1.39268	2.22923	2.2502
GM_hindlimb.VS.PP_trunk	0.0258193	1.64543	1.98351	0.478547
SP_trunk.VS.TRC_trunk	0.0139027	0.173816	0.137543	0.528624
TB-M_forelimb.VS.TM_forelimb	0.000993049	0.279804	0.0912047	0.684661
FDP-H_hindlimb.VS.VM_hindlimb	0	0.2336	0.973194	0.00667159
RHO_trunk.VS.TB-LA_forelimb	0.00297915	0.705456	1.69332	0.204165
MAS_head.VS.TB-LO_forelimb	0.0317776	0.521459	7.40236	1.73975
FDS-F_forelimb.VS.PP_trunk	0.0119166	1.41026	1.58354	0.105865
TB-LO_forelimb.VS.TB-M_forelimb	0	0.474644	0.650858	0.759828
DSP_forelimb.VS.TB-M_forelimb	0.00496524	0.163731	0.424169	1.30733
RHO_trunk.VS.TIC_hindlimb	0.136048	0.814405	0.982659	1.32647
SUB_forelimb.VS.TB-LO_forelimb	0.0019861	0.834083	2.80366	0.0707589
TIC_hindlimb.VS.TRC_trunk	0.160874	0.981597	3.13799	2.05497
LIN_head.VS.TA_trunk	0.0546177	0.840438	2.64888	3.3239
EDC_forelimb.VS.PS_trunk	0.0317776	0.0759698	4.39439	1.50894
RA_trunk.VS.TIC_hindlimb	0.0913605	0.186584	0.103938	2.00626
PP_trunk.VS.SUB_forelimb	0.000993049	0.496859	2.5752	0.328357
GAS-L_hindlimb.VS.ISP_forelimb	0.0287984	1.43652	2.11774	0.145557
GRA_hindlimb.VS.PM_hindlimb	0.132075	0.83393	0.602845	2.1711
BRA_trunk.VS.GAS-L_hindlimb	0.061569	0.876214	0.979945	1.14076
TB-LO_forelimb.VS.TIC_hindlimb	0.0168818	1.1118	2.33318	1.00336
DAP_forelimb.VS.SAR_hindlimb	0.00297915	0.367833	0.639601	1.01502
BB_forelimb.VS.FDS-F_forelimb	0.000993049	0.0321896	1.22599	0.159803
BF_hindlimb.VS.TRC_trunk	0.0287984	0.867382	0.868296	0.492046
BF_hindlimb.VS.DAP_forelimb	0.0119166	0.463124	1.04111	0.958341
LDM_trunk.VS.PS_trunk	0	0.561136	1.90433	2.28711
VI_hindlimb.VS.VL_hindlimb	0	1.04559	4.29445	1.16596
EDC_forelimb.VS.FDS-F_forelimb	0.00794439	0.463832	0.149829	1.08912
BF_hindlimb.VS.EDL-H_hindlimb	0.00595829	0.592027	1.23268	2.12525
EDL-H_hindlimb.VS.TB-LA_forelimb	0.00794439	0.813619	1.63896	1.68463
DAP_forelimb.VS.SUB_forelimb	0	0.299624	1.69906	0.469531
SM_hindlimb.VS.VL_hindlimb	0.0327706	0.0113348	2.45576	0.210997
FDP-H_hindlimb.VS.SP_trunk	0.0238332	0.345088	4.627	0.167504
ADD_hindlimb.VS.DSP_forelimb	0.00993049	0.412983	1.43056	0.152423
TIC_hindlimb.VS.VL_hindlimb	0.00595829	0.59808	2.65421	0.673806
TB-LA_forelimb.VS.TB-M_forelimb	0	0.882708	0.993653	0.64088
TIC_hindlimb.VS.VM_hindlimb	0.00695134	0.229092	0.65335	1.68718
FDS-F_forelimb.VS.PM_hindlimb	0.0148957	0.0268298	1.30175	0.521997
OEA_trunk.VS.SUB_forelimb	0.0446872	1.35474	1.59882	1.46633
EDC_forelimb.VS.TRC_trunk	0.0238332	0.254315	2.46698	1.84749
LD_trunk.VS.TIC_hindlimb	0.130089	1.45058	3.26983	1.98091
TRC_trunk.VS.VL_hindlimb	0.0139027	0.383516	0.483786	1.38117
RF_hindlimb.VS.VI_hindlimb	0	1.16654	3.99043	1.03051
GM_hindlimb.VS.LDM_trunk	0.00496524	0.213841	0.927151	1.49461
GAS-L_hindlimb.VS.TB-LA_forelimb	0.0019861	0.0323041	1.21186	0.642942
GM_hindlimb.VS.VL_hindlimb	0.0148957	0.828209	1.43403	0.25012
ISP_forelimb.VS.TIC_hindlimb	0.00595829	0.05104	0.653622	1.61969
BRA_trunk.VS.SUB_forelimb	0	0.333628	0.954653	0.449628
GM_hindlimb.VS.VI_hindlimb	0.103277	1.8738	5.72848	0.91584
GAS-M_hindlimb.VS.PP_trunk	0.00794439	0.38608	3.73367	0.446274
DSP_forelimb.VS.EDL-F_forelimb	0.00297915	0.14869	0.612803	0.030847
BF_hindlimb.VS.GM_hindlimb	0.041708	1.31208	1.81854	0.639
ISP_forelimb.VS.LD_trunk	0.0119166	1.39954	3.92345	0.361219
DAP_forelimb.VS.SM_hindlimb	0.0923535	0.0320767	3.88138	0.280219
TB-LA_forelimb.VS.VL_hindlimb	0.0119166	0.921781	0.0217688	0.448498
FDS-H_hindlimb.VS.LDM_trunk	0.0109235	1.03329	3.7906	1.40559
GAS-L_hindlimb.VS.PM_hindlimb	0.0109235	0.323273	0.358821	0.0533587
EDL-F_forelimb.VS.TB-LA_forelimb	0.0109235	0.897749	2.03063	0.635608
LD_trunk.VS.ST_hindlimb	0.00397219	0.146181	1.72493	0.000839263
EDC_forelimb.VS.GAS-M_hindlimb	0.000993049	1.33251	2.29996	1.64126
EDL-F_forelimb.VS.EDL-H_hindlimb	0.00297915	0.084129	0.391662	1.04902
FDP-F_forelimb.VS.GRA_hindlimb	0.0019861	0.54562	0.728912	0.639079
BB_forelimb.VS.ST_hindlimb	0.00496524	0.373458	0.202281	0.523659
BRA_trunk.VS.SOL_hindlimb	0.061569	0.160327	0.269529	1.42044
TA_trunk.VS.TB-M_forelimb	0.00595829	0.948193	0.967223	0.862518
GAS-M_hindlimb.VS.VI_hindlimb	0.00297915	0.157714	0.0113012	0.00898196
BB_forelimb.VS.GAS-L_hindlimb	0.00496524	0.264253	0.283056	0.308836
FDS-H_hindlimb.VS.GAS-M_hindlimb	0.0019861	0.784386	0.999422	1.01385
GAS-L_hindlimb.VS.MAS_head	0.0327706	0.897219	6.5333	0.977858
RHO_trunk.VS.SAR_hindlimb	0.019861	0.130767	0.393674	1.73691
EDC_forelimb.VS.LD_trunk	0.0228401	0.723298	2.59881	1.77343
GAS-L_hindlimb.VS.SAR_hindlimb	0.060576	0.542385	0.875137	2.17569
PS_trunk.VS.SP_trunk	0.0139027	0.156468	2.06496	0.190073
DAP_forelimb.VS.LD_trunk	0.0685204	0.873242	2.04124	1.37632
PS_trunk.VS.TFL_hindlimb	0.0258193	0.134838	1.62162	2.08834
RF_hindlimb.VS.TM_forelimb	0.000993049	0.361679	0.759069	0.269272
BRA_trunk.VS.TA_trunk	0.040715	0.974004	0.230925	2.00121
OEA_trunk.VS.TRC_trunk	0.00297915	0.650861	2.00966	0.485476
MAS_head.VS.VM_hindlimb	0.040715	0.361246	4.41583	1.05592
PP_trunk.VS.SSP_forelimb	0.00397219	0.0446267	3.6254	0.685117
SSP_forelimb.VS.TB-M_forelimb	0.0019861	0.900924	3.203	0.324406
ADD_hindlimb.VS.VM_hindlimb	0.000993049	0.168653	3.34207	1.07891
SUB_forelimb.VS.TIC_hindlimb	0.00794439	0.277715	0.470477	1.07412
EDC_forelimb.VS.EDL-F_forelimb	0	0.10517	0.025665	0.279213
DSP_forelimb.VS.TIC_hindlimb	0.00794439	0.473422	1.25816	0.455849
ISP_forelimb.VS.TFL_hindlimb	0.00893744	0.465434	4.09741	1.99161
FDS-H_hindlimb.VS.TB-M_forelimb	0.00993049	0.45799	2.31184	0.928283
EDL-H_hindlimb.VS.VM_hindlimb	0.000993049	0.477149	1.69036	2.24951
DAP_forelimb.VS.SSP_forelimb	0.0158888	0.841109	2.74926	1.48301
GM_hindlimb.VS.SP_trunk	0.040715	0.618509	1.08778	0.602422
FDP-F_forelimb.VS.LD_trunk	0.0158888	0.574606	1.32082	1.69433
LD_trunk.VS.VL_hindlimb	0.0188679	0.8525	0.615618	1.3071
PP_trunk.VS.TB-LA_forelimb	0.00993049	1.739	0.571252	0.280169
LD_trunk.VS.MAS_head	0.0248262	0.860242	8.339	0.762195
MAS_head.VS.ST_hindlimb	0.0228401	1.00642	6.61407	0.763034
FDP-F_forelimb.VS.RHO_trunk	0.0148957	0.061569	0.966351	1.03989
GM_hindlimb.VS.TRC_trunk	0.00595829	0.444693	0.950241	1.13105
GRA_hindlimb.VS.SP_trunk	0.00496524	0.477426	1.78035	1.87884
EDC_forelimb.VS.TA_trunk	0.0695134	0.858064	0.044084	2.41822
LDM_trunk.VS.TA_trunk	0.00397219	0.372898	2.44598	3.19639
DSP_forelimb.VS.TFL_hindlimb	0.0019861	0.0430517	2.18563	0.827767
RHO_trunk.VS.TB-M_forelimb	0.00297915	0.177252	0.699666	0.436715
EDL-H_hindlimb.VS.SP_trunk	0.00794439	0.101539	1.96344	2.08867
BF_hindlimb.VS.EDL-F_forelimb	0.00794439	0.507898	1.62435	1.07623
TB-LA_forelimb.VS.VI_hindlimb	0.0724926	1.96737	4.31622	0.717461
DSP_forelimb.VS.EDL-H_hindlimb	0.00794439	0.232819	0.221141	1.01818
SP_trunk.VS.SSP_forelimb	0.0119166	1.07155	4.52112	0.561242
DAP_forelimb.VS.DSP_forelimb	0	0.103916	0.0295696	0.148735
FDS-H_hindlimb.VS.TB-LA_forelimb	0.0923535	1.3407	3.3055	0.287403
FDS-F_forelimb.VS.ST_hindlimb	0.0019861	0.405648	1.02371	0.683462
PM_hindlimb.VS.RF_hindlimb	0.0446872	0.445256	0.527247	1.00935
FDP-H_hindlimb.VS.GRA_hindlimb	0.00496524	0.132338	2.84664	2.04635
BF_hindlimb.VS.SUB_forelimb	0.00893744	0.1635	2.74018	0.48881
SSP_forelimb.VS.VL_hindlimb	0.0129096	0.861851	4.17488	1.41378
BF_hindlimb.VS.LD_trunk	0.0228401	1.33637	1.00013	0.417984
ADD_hindlimb.VS.TM_forelimb	0.00595829	0.29691	1.0976	0.470251
LIN_head.VS.SAR_hindlimb	0.112214	0.200263	2.52276	0.287757
PM_hindlimb.VS.VM_hindlimb	0.0516385	0.935192	2.47629	0.131425
PP_trunk.VS.RA_trunk	0.00297915	0.405728	2.20866	0.603786
RA_trunk.VS.SOL_hindlimb	0.0287984	0.585086	0.318585	0.0386664
EDL-H_hindlimb.VS.GAS-M_hindlimb	0.0178749	1.31147	2.66595	2.41107
GM_hindlimb.VS.GRA_hindlimb	0.102284	1.09594	2.86814	1.27642
DAP_forelimb.VS.EDC_forelimb	0.00397219	0.149944	0.557569	0.397101
FDP-F_forelimb.VS.PS_trunk	0.020854	0.224662	3.1164	1.42984
TA_trunk.VS.TB-LO_forelimb	0.0139027	0.473549	1.61808	1.62235
FDP-H_hindlimb.VS.TFL_hindlimb	0.0158888	0.0537813	5.07033	2.06577
LIN_head.VS.VI_hindlimb	0.146971	1.19242	0.293535	2.53796
SUB_forelimb.VS.VM_hindlimb	0.0019861	0.0486224	0.182873	0.613065
ADD_hindlimb.VS.LD_trunk	0.0953327	1.39014	0.581112	1.37264
ST_hindlimb.VS.TRC_trunk	0.000993049	0.615165	1.5931	0.0749016
LDM_trunk.VS.TRC_trunk	0.000993049	0.230852	0.0230902	2.62566
EDC_forelimb.VS.GRA_hindlimb	0.0019861	0.396928	0.54908	0.559979
FDP-H_hindlimb.VS.FDS-F_forelimb	0.0575968	0.728421	2.14773	0.397244
GRA_hindlimb.VS.PS_trunk	0.0655412	0.320958	3.84531	2.06892
GAS-M_hindlimb.VS.VL_hindlimb	0.0139027	1.2033	4.28315	1.17494
FDP-F_forelimb.VS.SM_hindlimb	0.0456802	0.266559	3.16096	0.59822
GAS-L_hindlimb.VS.VL_hindlimb	0.0347567	0.889476	1.19009	1.09144
DAP_forelimb.VS.LDM_trunk	0.0168818	0.63511	1.9325	1.17527
GM_hindlimb.VS.RA_trunk	0.0188679	1.23971	4.19217	1.08233
EDC_forelimb.VS.SOL_hindlimb	0.0665343	0.0443872	0.45637	1.83744
FDP-H_hindlimb.VS.TM_forelimb	0.00595829	0.105344	3.21766	0.615329
SP_trunk.VS.ST_hindlimb	0.0446872	0.788982	1.45556	0.453722
EDL-H_hindlimb.VS.FDP-F_forelimb	0.0019861	0.169733	0.911995	0.848909
MAS_head.VS.SAR_hindlimb	0.0645482	0.354834	5.65816	3.15354
EDL-H_hindlimb.VS.SUB_forelimb	0.00595829	0.428527	1.50749	1.63644
FDS-H_hindlimb.VS.ISP_forelimb	0.00496524	0.128122	0.0241041	0.784789
DAP_forelimb.VS.GRA_hindlimb	0.000993049	0.246984	0.0084883	0.95708
RA_trunk.VS.ST_hindlimb	0.00595829	1.41018	1.64883	0.0261887
LDM_trunk.VS.VL_hindlimb	0.0019861	0.614368	0.506876	1.24449
FDP-F_forelimb.VS.GM_hindlimb	0.0476663	0.550315	2.13923	0.637342
RF_hindlimb.VS.TIC_hindlimb	0.0019861	0.719028	2.35019	0.809251
TFL_hindlimb.VS.VM_hindlimb	0.00595829	0.287382	4.09714	2.0591
TA_trunk.VS.TM_forelimb	0.0446872	1.228	0.876019	1.54718
EDL-F_forelimb.VS.GRA_hindlimb	0.00695134	0.291758	0.574745	0.839192
EDL-H_hindlimb.VS.SAR_hindlimb	0.00496524	0.23893	0.44803	0.151887
DAP_forelimb.VS.ISP_forelimb	0.0019861	0.526298	1.88221	1.01511
PS_trunk.VS.VI_hindlimb	0.101291	1.09882	6.70565	0.123344
GAS-M_hindlimb.VS.TRC_trunk	0.129096	1.58682	4.76693	0.206224
SM_hindlimb.VS.TFL_hindlimb	0.0466733	0.0929411	1.66618	1.25672
FDS-H_hindlimb.VS.SP_trunk	0.00893744	0.628618	3.62997	0.691447
EDL-F_forelimb.VS.VI_hindlimb	0.00496524	1.06962	2.28559	1.35307
BRA_trunk.VS.TB-LO_forelimb	0.00695134	0.500455	1.84901	0.378869
BF_hindlimb.VS.GRA_hindlimb	0.00695134	0.21614	1.0496	1.91542
RHO_trunk.VS.TFL_hindlimb	0.00993049	0.297931	2.46113	1.69839
DSP_forelimb.VS.RA_trunk	0.00794439	0.286839	1.36209	1.55041
BF_hindlimb.VS.SOL_hindlimb	0.0774578	0.657455	2.05505	0.482
LIN_head.VS.SSP_forelimb	0.082423	1.00868	0.413102	2.78579
BB_forelimb.VS.TB-M_forelimb	0.0019861	0.586151	0.0648529	0.306773
PM_hindlimb.VS.SP_trunk	0.0665343	0.356504	1.17751	0.292257
ADD_hindlimb.VS.TRC_trunk	0.109235	0.921158	0.449279	1.4467
GM_hindlimb.VS.ISP_forelimb	0.0536246	1.37525	4.74186	0.695765
FDP-H_hindlimb.VS.ST_hindlimb	0.0794439	1.13407	3.17144	0.286218
LIN_head.VS.TIC_hindlimb	0.215492	0.744908	1.93378	0.698197
GM_hindlimb.VS.TFL_hindlimb	0.0516385	0.909815	0.644446	1.29584
BB_forelimb.VS.MAS_head	0.019861	0.632965	6.81635	1.28669
DSP_forelimb.VS.TB-LO_forelimb	0.00397219	0.638375	1.07503	0.547507
DAP_forelimb.VS.PS_trunk	0.0695134	0.0739739	3.83683	1.11184
BB_forelimb.VS.OEA_trunk	0.00993049	0.409154	0.618839	1.08404
BF_hindlimb.VS.GAS-M_hindlimb	0.00993049	0.719438	3.89864	0.285822
GAS-M_hindlimb.VS.SSP_forelimb	0.0148957	0.341453	0.108266	0.238843
FDS-F_forelimb.VS.TA_trunk	0.00794439	0.394232	0.193913	1.32909
SSP_forelimb.VS.TIC_hindlimb	0.040715	0.263771	1.52067	2.08759
BF_hindlimb.VS.MAS_head	0.0685204	0.476124	7.33888	1.18018
LDM_trunk.VS.TM_forelimb	0.00595829	0.8551	1.56997	1.64921
EDL-F_forelimb.VS.SAR_hindlimb	0.00595829	0.323059	0.0563676	0.897136
RF_hindlimb.VS.TA_trunk	0.0387289	0.866318	1.63509	1.81645
BRA_trunk.VS.SAR_hindlimb	0.0019861	0.333829	0.104808	1.03493
BF_hindlimb.VS.FDS-H_hindlimb	0.00297915	0.0649482	2.89922	0.728024
GAS-L_hindlimb.VS.GRA_hindlimb	0.0883813	1.1572	0.244024	2.11774
PP_trunk.VS.TFL_hindlimb	0.0019861	0.735618	1.33906	1.77439
PP_trunk.VS.TRC_trunk	0.00794439	1.20074	1.03327	0.652499
PP_trunk.VS.ST_hindlimb	0.0287984	1.81591	0.559829	0.577597
GAS-M_hindlimb.VS.RF_hindlimb	0.00993049	1.32425	3.97913	1.0395
BF_hindlimb.VS.TA_trunk	0.0595829	1.47113	1.5546	1.06278
DSP_forelimb.VS.SM_hindlimb	0.0506455	0.135993	3.85181	0.428953
TFL_hindlimb.VS.VI_hindlimb	0.00794439	0.963984	5.08403	2.21168
OEA_trunk.VS.TA_trunk	0	0.0471114	0.413237	0.0852546
DAP_forelimb.VS.FDP-H_hindlimb	0.0139027	0.114646	2.85513	1.08927
FDS-F_forelimb.VS.TB-LO_forelimb	0.00397219	0.0793165	1.81199	0.293251
EDC_forelimb.VS.FDS-H_hindlimb	0	0.54812	1.30053	0.627418
RHO_trunk.VS.SP_trunk	0.0109235	0.00662474	2.01779	0.199879
EDL-F_forelimb.VS.TB-LO_forelimb	0.0019861	0.489685	1.68783	0.51666
RA_trunk.VS.VL_hindlimb	0.0129096	0.411497	2.75815	1.33245
ST_hindlimb.VS.VL_hindlimb	0.0476663	0.998682	1.10931	1.30626
ISP_forelimb.VS.SUB_forelimb	0	0.226674	0.183145	0.545575
ISP_forelimb.VS.RHO_trunk	0.0168818	0.763365	1.63628	0.293221
GAS-L_hindlimb.VS.SOL_hindlimb	0.00595829	0.715887	1.24947	0.279678
ISP_forelimb.VS.PS_trunk	0.0168818	0.600272	5.71903	0.0967305
TB-M_forelimb.VS.TFL_hindlimb	0.00794439	0.120679	1.76147	2.1351
GRA_hindlimb.VS.LD_trunk	0.0665343	1.12023	2.04973	2.3334
GAS-M_hindlimb.VS.SP_trunk	0.0188679	1.413	4.62939	0.322399
TB-LA_forelimb.VS.TIC_hindlimb	0.143992	1.51986	2.67598	1.1223
DSP_forelimb.VS.FDP-F_forelimb	0.000993049	0.402552	0.690854	0.169267
TIC_hindlimb.VS.TM_forelimb	0.00993049	0.357349	1.59112	1.07852
FDP-F_forelimb.VS.FDS-H_hindlimb	0.000993049	0.696812	2.57853	0.548318
BF_hindlimb.VS.TB-M_forelimb	0.00397219	0.522939	0.587374	0.200259
RHO_trunk.VS.TM_forelimb	0.0168818	0.457056	0.608461	0.247946
ADD_hindlimb.VS.FDP-H_hindlimb	0.00695134	0.402254	4.31526	1.08558
LD_trunk.VS.SAR_hindlimb	0.0139027	0.505409	2.68084	2.39135
BB_forelimb.VS.TM_forelimb	0.00893744	0.865954	0.156058	0.377888
GAS-L_hindlimb.VS.SUB_forelimb	0.0436941	1.20984	1.9346	0.691131
BRA_trunk.VS.TB-LA_forelimb	0.019861	0.908518	2.1918	0.497817
OEA_trunk.VS.SSP_forelimb	0.041708	1.89623	2.64901	0.452857
ISP_forelimb.VS.PP_trunk	0.0019861	0.270184	2.75835	0.217217
LD_trunk.VS.TA_trunk	0.00297915	0.134766	2.55473	0.644793
LDM_trunk.VS.PM_hindlimb	0.0168818	0.0481646	1.33814	2.38929
ST_hindlimb.VS.TB-M_forelimb	0.00595829	0.959609	0.137428	0.216885
BRA_trunk.VS.EDL-H_hindlimb	0.00794439	0.0948988	0.552838	1.18681
RHO_trunk.VS.TA_trunk	0.00397219	0.770941	0.267558	1.29923
EDL-F_forelimb.VS.OEA_trunk	0.0705065	1.01035	0.482986	2.05375
GAS-M_hindlimb.VS.MAS_head	0.145978	1.19556	3.44024	0.894357
EDC_forelimb.VS.PP_trunk	0.0019861	0.946426	1.43371	1.19499
GM_hindlimb.VS.SAR_hindlimb	0.040715	0.481118	3.49925	1.33436
MAS_head.VS.SUB_forelimb	0.0387289	0.312623	4.5987	1.66899
FDS-F_forelimb.VS.TIC_hindlimb	0.118173	1.19111	0.521188	1.29661
ADD_hindlimb.VS.GAS-M_hindlimb	0.00695134	0.665663	4.31765	1.24047
BRA_trunk.VS.SSP_forelimb	0.019861	0.875113	2.00485	1.4631
FDP-F_forelimb.VS.GAS-M_hindlimb	0.0109235	1.4812	3.57795	1.56216
OEA_trunk.VS.SAR_hindlimb	0.0556107	0.687286	0.539354	2.95089
EDL-F_forelimb.VS.TRC_trunk	0.0268123	0.359484	2.49264	1.56827
BRA_trunk.VS.TIC_hindlimb	0.00695134	0.611342	0.484176	0.624487
ISP_forelimb.VS.LDM_trunk	0.00595829	1.16141	3.81471	2.19038
ADD_hindlimb.VS.TB-LO_forelimb	0.00397219	1.05136	0.355533	0.395084
GAS-M_hindlimb.VS.SAR_hindlimb	0.0317776	1.5504	2.21792	2.25919
FDP-H_hindlimb.VS.SM_hindlimb	0.0993049	0.146722	6.73651	0.809049
DAP_forelimb.VS.RHO_trunk	0.0754717	0.237067	0.245927	0.721885
TA_trunk.VS.VM_hindlimb	0.0456802	1.35625	1.36845	0.938522
ISP_forelimb.VS.OEA_trunk	0.0456802	1.58142	1.78196	0.920757
FDS-H_hindlimb.VS.RA_trunk	0.0566038	0.00742122	0.525579	1.17136
BB_forelimb.VS.FDS-H_hindlimb	0.0913605	1.04414	2.3767	0.62151
BF_hindlimb.VS.TFL_hindlimb	0.0148957	0.40226	1.17409	1.93484
OEA_trunk.VS.TB-M_forelimb	0.00794439	0.995305	0.553986	0.777263
SSP_forelimb.VS.TB-LA_forelimb	0.0228401	1.78363	4.19665	0.965286
MAS_head.VS.TFL_hindlimb	0.0784508	0.073864	8.51297	3.11502
MAS_head.VS.TB-LA_forelimb	0.0327706	0.929523	7.74515	1.6208
GAS-M_hindlimb.VS.LDM_trunk	0.0456802	1.81767	4.79002	2.41943
EDL-F_forelimb.VS.SOL_hindlimb	0.0734856	0.149557	0.430705	1.55823
SSP_forelimb.VS.TB-LO_forelimb	0.00297915	1.37557	3.85386	1.08423
OEA_trunk.VS.TIC_hindlimb	0.157895	1.63246	1.12834	2.54045
EDL-H_hindlimb.VS.TB-M_forelimb	0.00297915	0.0690884	0.64531	2.32551
SM_hindlimb.VS.VM_hindlimb	0.0496524	0.380323	5.76332	0.802378
RHO_trunk.VS.ST_hindlimb	0	0.782357	0.562238	0.6536
RF_hindlimb.VS.TB-LO_forelimb	0.0019861	0.392769	0.0170072	0.194105
ISP_forelimb.VS.SOL_hindlimb	0.0724926	0.720629	0.868269	0.425235
GRA_hindlimb.VS.SM_hindlimb	0.100298	0.279061	3.88987	1.2373
SP_trunk.VS.TIC_hindlimb	0.0109235	0.80778	3.00045	1.52635
LDM_trunk.VS.SM_hindlimb	0	0.603034	1.94889	1.45549
FDP-H_hindlimb.VS.PS_trunk	0.0685204	0.18862	6.69195	0.0225686
RA_trunk.VS.TA_trunk	0.000993049	1.39876	0.819039	0.619444
DSP_forelimb.VS.VM_hindlimb	0.00893744	0.24433	1.9115	1.23133
GAS-L_hindlimb.VS.PP_trunk	0.0357498	1.7067	0.640604	0.362774
TB-LO_forelimb.VS.TFL_hindlimb	0.00794439	0.595323	1.11061	1.37527
LIN_head.VS.RA_trunk	0.0585899	0.558325	1.82984	2.70445
PM_hindlimb.VS.ST_hindlimb	0.000993049	0.432478	0.278046	0.161465
RF_hindlimb.VS.SSP_forelimb	0.00496524	0.982799	3.87086	1.27834
GAS-L_hindlimb.VS.TA_trunk	0.00794439	0.0977896	0.74902	0.860456
LD_trunk.VS.VM_hindlimb	0.0228401	1.22149	3.92318	0.293729
FDS-F_forelimb.VS.TRC_trunk	0.00496524	0.209517	2.61681	0.758363
EDL-F_forelimb.VS.TB-M_forelimb	0.000993049	0.0150406	1.03697	1.27649
BB_forelimb.VS.TIC_hindlimb	0.125124	1.2233	1.74718	1.45641
EDL-F_forelimb.VS.TFL_hindlimb	0.00794439	0.105638	2.79844	0.858614
BRA_trunk.VS.GM_hindlimb	0.040715	0.814947	3.60406	0.299438
ISP_forelimb.VS.VI_hindlimb	0.000993049	0.49855	0.986619	0.220075
BB_forelimb.VS.VM_hindlimb	0.0109235	0.994211	2.40053	0.230769
ADD_hindlimb.VS.TFL_hindlimb	0.00297915	0.456035	0.755074	0.980189
GRA_hindlimb.VS.SUB_forelimb	0.00297915	0.0526398	1.69057	1.42661
MAS_head.VS.PM_hindlimb	0.0258193	0.573946	6.89212	0.924499
PM_hindlimb.VS.TIC_hindlimb	0.182721	1.16428	1.82294	1.8186
DSP_forelimb.VS.FDS-H_hindlimb	0.00993049	0.29426	1.88767	0.379052
RHO_trunk.VS.VM_hindlimb	0.0139027	0.585313	1.63601	0.360711
ADD_hindlimb.VS.DAP_forelimb	0.00695134	0.516899	1.46013	0.00368842
PM_hindlimb.VS.TRC_trunk	0.00893744	0.182687	1.31505	0.236366
DSP_forelimb.VS.TA_trunk	0.0476663	1.11192	0.543054	2.16985
PM_hindlimb.VS.TB-LO_forelimb	0.0307845	0.0524867	0.51024	0.815249
ADD_hindlimb.VS.BF_hindlimb	0.0019861	0.0537752	0.419017	0.954653
BF_hindlimb.VS.PS_trunk	0.0297915	0.537098	2.79571	0.153495
EDL-F_forelimb.VS.LIN_head	0.0973188	0.122796	2.57913	1.18489
TB-LA_forelimb.VS.TM_forelimb	0.00993049	1.16251	1.08486	0.0437812
EDL-H_hindlimb.VS.FDP-H_hindlimb	0.000993049	0.243549	2.66356	2.25618
DSP_forelimb.VS.GAS-L_hindlimb	0.0635551	1.01413	0.205966	1.3094
GAS-L_hindlimb.VS.RF_hindlimb	0.0327706	0.768528	0.886068	0.955995
DSP_forelimb.VS.FDS-F_forelimb	0.019861	0.717692	0.736967	0.840758
EDL-F_forelimb.VS.GAS-L_hindlimb	0.0427011	0.865444	0.818769	1.27855
SAR_hindlimb.VS.SSP_forelimb	0.0347567	1.20894	2.10966	2.49803
PM_hindlimb.VS.TB-LA_forelimb	0.00397219	0.355577	0.853035	0.696301
SOL_hindlimb.VS.TA_trunk	0.0168818	0.813677	0.500454	0.580777
DAP_forelimb.VS.VM_hindlimb	0.00794439	0.348246	1.88194	1.0826
PS_trunk.VS.SSP_forelimb	0.0496524	0.915083	6.58608	0.37117
GAS-L_hindlimb.VS.PS_trunk	0.00397219	0.836244	3.60129	0.0488261
DAP_forelimb.VS.OEA_trunk	0.0943396	1.05512	0.100247	1.93586
BRA_trunk.VS.FDP-H_hindlimb	0.0178749	0.14865	2.11072	1.06936
ADD_hindlimb.VS.PS_trunk	0.0953327	0.590873	2.3767	1.10815
FDP-H_hindlimb.VS.RHO_trunk	0.0635551	0.351712	2.6092	0.367383
BB_forelimb.VS.PP_trunk	0.0109235	1.44245	0.357548	0.0539381
ST_hindlimb.VS.SUB_forelimb	0.0357498	1.31905	2.01537	0.905954
ADD_hindlimb.VS.TA_trunk	0.133069	1.52491	1.97361	2.01743
BB_forelimb.VS.EDL-F_forelimb	0.0168818	0.601191	1.10183	0.969714
GRA_hindlimb.VS.TFL_hindlimb	0.00496524	0.18612	2.22369	0.0194214
VL_hindlimb.VS.VM_hindlimb	0.000993049	0.368988	3.30756	1.01337
PS_trunk.VS.RA_trunk	0.00595829	0.464729	5.16935	0.289838
GAS-M_hindlimb.VS.PM_hindlimb	0.195631	1.76951	3.45188	0.0301417
BB_forelimb.VS.TB-LO_forelimb	0.00794439	0.111506	0.586005	0.453054
ADD_hindlimb.VS.SUB_forelimb	0.00595829	0.217276	3.15919	0.465843
LD_trunk.VS.RHO_trunk	0.000993049	0.636175	2.28717	0.65444
EDL-H_hindlimb.VS.TIC_hindlimb	0	0.706241	1.03701	0.562327
DAP_forelimb.VS.EDL-F_forelimb	0.00297915	0.0447739	0.583234	0.117887
MAS_head.VS.PS_trunk	0.0436941	0.0609742	10.1346	1.02668
TRC_trunk.VS.VI_hindlimb	0.0844091	1.42911	4.77824	0.215206
LIN_head.VS.MAS_head	0.0387289	0.154571	3.1354	3.4413
FDP-F_forelimb.VS.VM_hindlimb	0.00397219	0.646882	2.60236	1.4006
EDL-H_hindlimb.VS.GRA_hindlimb	0.0019861	0.375887	0.183083	0.209831
EDL-F_forelimb.VS.PS_trunk	0.0268123	0.0292	4.42006	1.22972
FDP-H_hindlimb.VS.PM_hindlimb	0.121152	0.701591	3.44949	0.124753
ST_hindlimb.VS.TB-LA_forelimb	0.00297915	0.0769011	1.13108	0.857765
SOL_hindlimb.VS.TFL_hindlimb	0.0903674	0.255195	3.22914	2.41684
FDP-H_hindlimb.VS.TA_trunk	0.133069	1.12265	2.34164	0.93185
GAS-L_hindlimb.VS.TM_forelimb	0.0436941	1.13021	0.126998	0.686723
EDC_forelimb.VS.GM_hindlimb	0.0556107	0.699007	3.41722	0.716442
FDS-H_hindlimb.VS.SUB_forelimb	0.00595829	0.0985522	0.159041	0.239214
GAS-M_hindlimb.VS.TA_trunk	0.192651	2.19057	2.34404	0.776955
FDS-F_forelimb.VS.GAS-L_hindlimb	0.00496524	0.296443	0.942933	0.468639
PS_trunk.VS.TIC_hindlimb	0.144985	0.651312	5.06541	1.71642
FDP-H_hindlimb.VS.VL_hindlimb	0.00993049	0.135388	4.28075	1.02005
SP_trunk.VS.TB-LA_forelimb	0.0188679	0.71208	0.324474	0.404044
SP_trunk.VS.VM_hindlimb	0.00297915	0.578688	3.6538	0.160832
LIN_head.VS.ST_hindlimb	0.0377358	0.851853	3.47867	2.67827
BF_hindlimb.VS.GAS-L_hindlimb	0.0436941	1.37334	0.805577	0.202322
BF_hindlimb.VS.RF_hindlimb	0.00297915	0.604814	0.0804905	0.753673
EDL-F_forelimb.VS.FDP-H_hindlimb	0.0019861	0.15942	2.2719	1.20716
GAS-M_hindlimb.VS.TB-M_forelimb	0.0278054	1.24238	3.31126	0.0855626
SM_hindlimb.VS.TIC_hindlimb	0.157895	0.609415	5.10997	0.884802
BB_forelimb.VS.GRA_hindlimb	0.0764647	0.892949	0.52708	1.80891
GAS-L_hindlimb.VS.SP_trunk	0.0516385	0.679776	1.53633	0.238899
FDP-F_forelimb.VS.TFL_hindlimb	0.00496524	0.3595	1.49478	0.6585
ISP_forelimb.VS.VM_hindlimb	0.0019861	0.178052	0.000271997	0.0674903
BB_forelimb.VS.VI_hindlimb	0.08143	1.67081	3.38742	0.383354
SAR_hindlimb.VS.TM_forelimb	0.00297915	0.587823	1.00214	1.48896
LD_trunk.VS.RF_hindlimb	0.0218471	0.731552	0.919638	1.17166
MAS_head.VS.SSP_forelimb	0.0297915	0.854109	3.5485	0.655514
EDC_forelimb.VS.VM_hindlimb	0	0.49819	1.32437	1.4797
GRA_hindlimb.VS.TB-M_forelimb	0.00595829	0.306798	0.462227	2.11568
RHO_trunk.VS.TB-LO_forelimb	0.00496524	0.297392	1.35052	0.323113
RHO_trunk.VS.VI_hindlimb	0.0804369	1.26192	2.6229	0.513296
MAS_head.VS.SM_hindlimb	0.0347567	0.0190771	10.1791	1.8583
BF_hindlimb.VS.RHO_trunk	0.0367428	0.700191	1.28704	0.236456
GAS-L_hindlimb.VS.SM_hindlimb	0.000993049	0.878142	3.64585	0.880444
DSP_forelimb.VS.GM_hindlimb	0.0516385	0.952867	2.83008	0.468076
BF_hindlimb.VS.VL_hindlimb	0.000993049	0.483866	0.38451	0.889119
BF_hindlimb.VS.LIN_head	0.0953327	0.630694	4.20347	2.26112
TM_forelimb.VS.VL_hindlimb	0.0019861	0.240731	1.06309	0.404717
EDC_forelimb.VS.PM_hindlimb	0.0854022	0.437002	1.15193	1.61112
LD_trunk.VS.SM_hindlimb	0.00695134	0.841165	1.84014	1.09611
LDM_trunk.VS.TB-M_forelimb	0.00397219	0.575296	1.47876	2.33387
EDC_forelimb.VS.RHO_trunk	0.0287984	0.087123	0.311642	1.11899
PM_hindlimb.VS.SUB_forelimb	0.0536246	0.886569	2.29342	0.74449
PS_trunk.VS.TB-LO_forelimb	0.0109235	0.460485	2.73223	0.713064
FDP-H_hindlimb.VS.PP_trunk	0.000993049	0.681837	3.73127	0.291379
BRA_trunk.VS.TM_forelimb	0	0.253994	1.10694	0.454036
BRA_trunk.VS.SM_hindlimb	0.0387289	0.00192744	4.62579	0.260315
ISP_forelimb.VS.MAS_head	0.0347567	0.539298	4.41556	1.12341
RA_trunk.VS.TFL_hindlimb	0.0109235	0.32989	3.54773	2.37818
LD_trunk.VS.VI_hindlimb	0.0804369	1.89809	4.91007	0.141144
FDS-H_hindlimb.VS.TM_forelimb	0.00595829	0.178187	2.22064	0.243622
BB_forelimb.VS.EDL-H_hindlimb	0.00893744	0.517062	0.710163	2.01874
EDC_forelimb.VS.VI_hindlimb	0.000993049	1.17479	2.31126	1.63228
GM_hindlimb.VS.PM_hindlimb	0.0019861	0.262005	2.26529	0.89468
BF_hindlimb.VS.FDP-F_forelimb	0.00993049	0.76176	0.320689	1.27634
FDS-F_forelimb.VS.LDM_trunk	0.00794439	0.0213348	2.6399	1.8673
GAS-M_hindlimb.VS.GM_hindlimb	0.189672	2.03151	5.71718	0.924822
SP_trunk.VS.TM_forelimb	0	0.450431	1.40933	0.447825
RHO_trunk.VS.VL_hindlimb	0.00397219	0.216325	1.67155	0.652663
SM_hindlimb.VS.SP_trunk	0.0436941	0.198365	2.10952	0.641545
OEA_trunk.VS.RF_hindlimb	0.0446872	0.913429	1.22185	1.7312
MAS_head.VS.RHO_trunk	0.0188679	0.224067	6.05184	1.41663
SAR_hindlimb.VS.TIC_hindlimb	0.00695134	0.945172	0.588984	0.41044
PP_trunk.VS.TB-LO_forelimb	0.000993049	1.33094	0.228456	0.399116
BB_forelimb.VS.ISP_forelimb	0.0168818	1.17226	2.4008	0.163279
SM_hindlimb.VS.VI_hindlimb	0.128103	1.05693	6.75021	0.954962
BB_forelimb.VS.RA_trunk	0.00595829	1.03672	1.85112	0.549847
PS_trunk.VS.SUB_forelimb	0.0287984	0.373598	5.53589	0.642305
FDP-H_hindlimb.VS.GM_hindlimb	0.0923535	0.963597	5.71478	0.769926
DAP_forelimb.VS.FDP-F_forelimb	0	0.298636	0.720424	0.318001
LD_trunk.VS.OEA_trunk	0.00695134	0.181877	2.14149	0.559538
RHO_trunk.VS.TRC_trunk	0	0.167192	2.15534	0.728502
ADD_hindlimb.VS.EDL-F_forelimb	0.00893744	0.561673	2.04336	0.121576
GRA_hindlimb.VS.ST_hindlimb	0.0963257	1.26641	0.324799	2.33257
FDS-F_forelimb.VS.LD_trunk	0.00496524	0.259467	2.74864	0.684301
DAP_forelimb.VS.FDS-H_hindlimb	0.00993049	0.398176	1.8581	0.230317
TA_trunk.VS.TRC_trunk	0.00297915	0.60375	2.42289	0.570731
EDC_forelimb.VS.ISP_forelimb	0.000993049	0.676242	1.32464	1.41221
FDP-F_forelimb.VS.TM_forelimb	0	0.518625	0.35789	0.79194
FDS-F_forelimb.VS.OEA_trunk	0.0119166	0.441344	0.60715	1.24384
GRA_hindlimb.VS.TB-LA_forelimb	0.0794439	1.18951	1.45588	1.4748
PM_hindlimb.VS.VL_hindlimb	0.0466733	0.566204	0.831266	1.1448
TB-LA_forelimb.VS.TRC_trunk	0.0019861	0.538264	0.462017	0.932667
SOL_hindlimb.VS.TB-LA_forelimb	0.0109235	0.748192	2.46133	0.922621
FDS-F_forelimb.VS.VL_hindlimb	0.0158888	0.593034	2.13302	0.622802
GAS-L_hindlimb.VS.LD_trunk	0.0109235	0.0369762	1.80571	0.215662
SSP_forelimb.VS.TA_trunk	0.0496524	1.84912	2.23577	0.538112
LDM_trunk.VS.SOL_hindlimb	0.0536246	0.440779	2.94644	2.61561
RF_hindlimb.VS.SP_trunk	0.00397219	0.0887519	0.650262	0.717096
LDM_trunk.VS.TB-LO_forelimb	0.00695134	0.100651	0.827903	1.57404
EDC_forelimb.VS.TIC_hindlimb	0.000993049	0.727282	0.671017	0.207483
PM_hindlimb.VS.SAR_hindlimb	0.0595829	0.219112	1.23396	2.22904
BRA_trunk.VS.LIN_head	0.0764647	0.133566	2.41795	1.32268
EDL-F_forelimb.VS.LDM_trunk	0.0109235	0.590336	2.51573	1.05738
EDL-H_hindlimb.VS.VL_hindlimb	0.000993049	0.108161	1.61719	1.23613
EDL-H_hindlimb.VS.OEA_trunk	0.0595829	0.926216	0.091324	3.10277
LIN_head.VS.PS_trunk	0.0516385	0.0935963	6.99919	2.41462
LD_trunk.VS.LIN_head	0.0566038	0.705672	5.2036	2.67911
MAS_head.VS.SP_trunk	0.0566038	0.217442	8.06963	1.21676
BB_forelimb.VS.GAS-M_hindlimb	0.136048	1.82853	3.37612	0.392336
FDS-H_hindlimb.VS.TB-LO_forelimb	0.00397219	0.932635	2.9627	0.168455
ADD_hindlimb.VS.VL_hindlimb	0	0.537641	0.0345065	0.0655334
BF_hindlimb.VS.SM_hindlimb	0.0506455	0.495201	2.84027	0.678122
LIN_head.VS.TB-LO_forelimb	0.0734856	0.366889	4.26696	1.70155
EDL-H_hindlimb.VS.TRC_trunk	0.0297915	0.275355	2.10098	2.6173
LDM_trunk.VS.RHO_trunk	0	0.398044	2.17843	1.89716
LIN_head.VS.TRC_trunk	0.0556107	0.236688	5.07177	2.75317
RA_trunk.VS.RHO_trunk	0.00397219	0.627821	1.0866	0.679789
RA_trunk.VS.VM_hindlimb	0.00496524	0.0425086	0.549412	0.319078
EDC_forelimb.VS.FDP-H_hindlimb	0.000993049	0.264589	2.29756	1.48637
TB-LO_forelimb.VS.VI_hindlimb	0.000993049	1.55931	3.97342	0.836408
TB-M_forelimb.VS.VM_hindlimb	0.00297915	0.408061	2.33567	0.0760041
EDL-H_hindlimb.VS.TA_trunk	0.060576	0.879105	0.321913	3.18803
TA_trunk.VS.VI_hindlimb	0.11718	2.03286	2.35534	0.785937
LD_trunk.VS.TB-M_forelimb	0.00297915	0.813428	1.5875	0.217725
BF_hindlimb.VS.FDP-H_hindlimb	0.00794439	0.348478	3.89624	0.130927
BF_hindlimb.VS.VI_hindlimb	0.00297915	0.561724	3.90994	0.27684
EDL-H_hindlimb.VS.RA_trunk	0.0148957	0.519658	1.14095	2.56858
RA_trunk.VS.SSP_forelimb	0.0268123	0.450354	1.41674	0.0813318
FDP-H_hindlimb.VS.ISP_forelimb	0.00297915	0.411652	0.972922	0.0741618
GM_hindlimb.VS.PS_trunk	0.00397219	0.774977	0.977176	0.792495
LD_trunk.VS.TRC_trunk	0	0.468984	0.131832	0.0740624
FDS-H_hindlimb.VS.PP_trunk	0.00496524	0.398306	2.73424	0.567572
ISP_forelimb.VS.TM_forelimb	0	0.306309	2.24474	0.541167
BRA_trunk.VS.DAP_forelimb	0	0.0340041	0.74441	0.0199035
ISP_forelimb.VS.SSP_forelimb	0	0.314811	0.867051	0.4679
PS_trunk.VS.TB-LA_forelimb	0.000993049	0.868549	2.38943	0.594116
FDP-F_forelimb.VS.ST_hindlimb	0.0486594	0.720788	0.404113	1.69349
BB_forelimb.VS.BF_hindlimb	0.0367428	1.10909	0.522521	0.106514
RA_trunk.VS.TM_forelimb	0.00993049	0.170765	1.69506	0.927735
FDS-H_hindlimb.VS.GM_hindlimb	0.111221	1.24713	4.71775	0.0890243
EDL-F_forelimb.VS.SP_trunk	0.00893744	0.185668	2.3551	1.03965
PS_trunk.VS.ST_hindlimb	0.00297915	0.94545	3.52051	0.263649
EDL-F_forelimb.VS.RHO_trunk	0.019861	0.192293	0.337307	0.839773
MAS_head.VS.PP_trunk	0.0357498	0.809482	7.1739	1.34063
DSP_forelimb.VS.MAS_head	0.0486594	0.116916	6.32733	2.28725
FDP-H_hindlimb.VS.LIN_head	0.11718	0.282216	0.307232	2.39205
OEA_trunk.VS.SOL_hindlimb	0.0139027	0.860788	0.913691	0.495523
PP_trunk.VS.RHO_trunk	0.00893744	1.03355	1.12207	0.0760036
BB_forelimb.VS.PS_trunk	0.00595829	0.571991	3.31823	0.26001
GRA_hindlimb.VS.VM_hindlimb	0.00496524	0.101262	1.87345	2.03968
SP_trunk.VS.TFL_hindlimb	0.00397219	0.291306	0.443338	1.89826
PS_trunk.VS.TM_forelimb	0.0218471	0.293963	3.47429	0.637897
LDM_trunk.VS.ST_hindlimb	0.0109235	0.384313	1.61619	2.55076
DSP_forelimb.VS.SP_trunk	0.000993049	0.334358	1.7423	1.0705
EDL-F_forelimb.VS.FDS-H_hindlimb	0.000993049	0.44295	1.27487	0.348205
FDS-H_hindlimb.VS.MAS_head	0.148957	0.411176	4.43966	1.9082
GAS-M_hindlimb.VS.TB-LA_forelimb	0.130089	2.12508	4.30492	0.726443
OEA_trunk.VS.PS_trunk	0.00993049	0.981145	3.93707	0.824027
DSP_forelimb.VS.GRA_hindlimb	0.00397219	0.143068	0.0380579	0.808345
PM_hindlimb.VS.RHO_trunk	0.00695134	0.349879	0.840284	0.492136
RA_trunk.VS.TB-LO_forelimb	0.0129096	0.925214	2.43712	1.0029
LDM_trunk.VS.LIN_head	0.0575968	0.46754	5.09486	0.127508
SP_trunk.VS.TA_trunk	0.0456802	0.777566	2.28535	1.09935
OEA_trunk.VS.TM_forelimb	0.0456802	1.27511	0.462782	1.46192
GM_hindlimb.VS.SOL_hindlimb	0.00893744	0.65462	3.87359	1.121
RHO_trunk.VS.SUB_forelimb	0.0148957	0.53669	1.45314	0.252354
SOL_hindlimb.VS.VL_hindlimb	0.0714995	0.173589	2.43956	1.37112
FDP-F_forelimb.VS.FDP-H_hindlimb	0.00496524	0.413281	3.57555	1.40727
PP_trunk.VS.RF_hindlimb	0.0019861	0.938172	0.245463	0.593221
ST_hindlimb.VS.TB-LO_forelimb	0.0168818	0.484965	0.788286	0.976713
GAS-M_hindlimb.VS.LD_trunk	0.139027	2.0558	4.89877	0.132162
RF_hindlimb.VS.TB-LA_forelimb	0.0188679	0.800832	0.325788	0.313053
SM_hindlimb.VS.ST_hindlimb	0	0.987347	3.56507	1.09527
RF_hindlimb.VS.VL_hindlimb	0	0.120948	0.30402	0.135446
RF_hindlimb.VS.SUB_forelimb	0.000993049	0.441314	2.82067	0.264864
PS_trunk.VS.SM_hindlimb	0.00496524	0.0418972	0.0445587	0.831618
OEA_trunk.VS.PP_trunk	0.0218471	1.8516	0.976388	1.13797
TB-LA_forelimb.VS.TFL_hindlimb	0.0297915	1.00339	0.767812	1.49422
BRA_trunk.VS.PS_trunk	0.0307845	0.0399697	4.58124	1.09193
GM_hindlimb.VS.TIC_hindlimb	0.193644	1.42629	4.08824	0.923925
BRA_trunk.VS.EDL-F_forelimb	0.0019861	0.0107698	0.161176	0.137791
GAS-L_hindlimb.VS.OEA_trunk	0.0129096	0.144901	0.335783	0.775201
EDC_forelimb.VS.EDL-H_hindlimb	0	0.0210407	0.365997	0.76981
PP_trunk.VS.SM_hindlimb	0.0327706	0.828559	3.00524	0.51767
RA_trunk.VS.SP_trunk	0.00695134	0.621197	3.10439	0.479911
EDL-F_forelimb.VS.ISP_forelimb	0.0019861	0.571072	1.29897	1.13299
RA_trunk.VS.TRC_trunk	0.00993049	0.795013	3.24193	0.0487129
GAS-L_hindlimb.VS.TB-M_forelimb	0.00397219	0.850404	0.218203	0.00206218
OEA_trunk.VS.VI_hindlimb	0.114201	2.07997	2.76858	0.700683
GAS-M_hindlimb.VS.VM_hindlimb	0	0.834316	0.97559	0.161567
SP_trunk.VS.SUB_forelimb	0.00297915	0.530066	3.47093	0.452232
BF_hindlimb.VS.TB-LA_forelimb	0.0228401	1.40565	0.406279	0.440621
TFL_hindlimb.VS.TRC_trunk	0.020854	0.465123	0.305795	2.42689
FDP-F_forelimb.VS.TB-M_forelimb	0.000993049	0.238821	0.266685	1.4766
FDS-F_forelimb.VS.RA_trunk	0.0129096	1.00453	0.625127	0.70965
EDC_forelimb.VS.TB-LA_forelimb	0.00993049	0.792579	2.00496	0.914821
GM_hindlimb.VS.TA_trunk	0.00595829	0.159057	3.37313	1.70178
SM_hindlimb.VS.SSP_forelimb	0.0566038	0.873186	6.63064	1.20279
ADD_hindlimb.VS.ISP_forelimb	0.00297915	0.00939887	3.34234	1.01142
OEA_trunk.VS.SP_trunk	0.0466733	0.824677	1.87211	1.0141
EDC_forelimb.VS.SSP_forelimb	0.0119166	0.991053	2.19169	1.88011
EDC_forelimb.VS.VL_hindlimb	0.00496524	0.129202	1.98319	0.466322
LIN_head.VS.SP_trunk	0.106256	0.0628718	4.93423	2.22454
RF_hindlimb.VS.TB-M_forelimb	0.000993049	0.0818755	0.667865	0.953933
FDS-F_forelimb.VS.GAS-M_hindlimb	0.139027	1.79634	2.15013	0.552139
BRA_trunk.VS.RHO_trunk	0.0109235	0.203063	0.498483	0.701982
SAR_hindlimb.VS.TRC_trunk	0.0367428	0.036425	2.54901	2.46541
MAS_head.VS.TB-M_forelimb	0.0109235	0.0468149	6.7515	0.97992
EDC_forelimb.VS.TM_forelimb	0.00397219	0.369933	0.920103	0.87104
SSP_forelimb.VS.VI_hindlimb	0.000993049	0.183739	0.119568	0.247825
BB_forelimb.VS.EDC_forelimb	0.0278054	0.496021	1.07616	1.24893
FDP-H_hindlimb.VS.MAS_head	0.0764647	0.127645	3.44263	1.04925
DAP_forelimb.VS.TB-M_forelimb	0.00397219	0.0598145	0.453739	1.1586
OEA_trunk.VS.SM_hindlimb	0.00297915	1.02304	3.98163	1.65564
TRC_trunk.VS.VM_hindlimb	0.0218471	0.752505	3.79134	0.367791
LDM_trunk.VS.TB-LA_forelimb	0.00297915	0.307412	0.485107	1.69299
SUB_forelimb.VS.TB-LA_forelimb	0.0218471	1.24215	3.14645	0.0481888
SM_hindlimb.VS.SUB_forelimb	0.0397219	0.3317	5.58045	0.189313
EDL-F_forelimb.VS.PM_hindlimb	0.0953327	0.542172	1.17759	1.33191
FDS-F_forelimb.VS.TB-LA_forelimb	0.00297915	0.328747	2.15479	0.174304
RF_hindlimb.VS.SOL_hindlimb	0.0635551	0.0526408	2.13554	1.23567
SUB_forelimb.VS.TRC_trunk	0.0188679	0.703882	3.60847	0.980856
FDP-F_forelimb.VS.TIC_hindlimb	0.00993049	0.875974	1.94901	0.286583
EDL-F_forelimb.VS.LD_trunk	0.0297915	0.828468	2.62447	1.49421
BF_hindlimb.VS.SAR_hindlimb	0.0109235	0.830958	1.68071	1.97336
FDP-F_forelimb.VS.SSP_forelimb	0.0109235	1.13974	3.46968	1.80101
BF_hindlimb.VS.EDC_forelimb	0.00993049	0.613068	1.59868	1.35544
BRA_trunk.VS.EDC_forelimb	0.00397219	0.11594	0.186841	0.417004
DAP_forelimb.VS.GAS-L_hindlimb	0.0953327	0.910218	0.235536	1.16066
EDL-F_forelimb.VS.TA_trunk	0.0764647	0.963234	0.069749	2.13901
SSP_forelimb.VS.TM_forelimb	0	0.62112	3.11179	1.00907
TM_forelimb.VS.VI_hindlimb	0.000993049	0.804859	3.23136	0.761242
VI_hindlimb.VS.VM_hindlimb	0	0.676602	0.986891	0.152585
PS_trunk.VS.TRC_trunk	0.000993049	0.330284	1.92742	0.338551
EDL-H_hindlimb.VS.SOL_hindlimb	0.0585899	0.0654279	0.822367	2.60725
OEA_trunk.VS.VL_hindlimb	0.0456802	1.03438	1.52587	1.86664
SAR_hindlimb.VS.TB-M_forelimb	0.0109235	0.308019	1.09334	2.17362
PM_hindlimb.VS.SSP_forelimb	0.0724926	1.42805	3.34362	0.268985
LD_trunk.VS.SOL_hindlimb	0.0238332	0.678911	3.05518	0.0640158
GRA_hindlimb.VS.VI_hindlimb	0.0119166	0.777865	2.86034	2.19226
SAR_hindlimb.VS.TB-LO_forelimb	0.00695134	0.166626	1.7442	1.4138
PS_trunk.VS.SAR_hindlimb	0.0248262	0.29386	4.47643	2.12686
RF_hindlimb.VS.TFL_hindlimb	0.000993049	0.202554	1.0936	1.18117
DSP_forelimb.VS.LD_trunk	0.00993049	0.977158	2.01167	1.52506
BB_forelimb.VS.GM_hindlimb	0.00893744	0.202986	2.34106	0.532486
TB-M_forelimb.VS.VL_hindlimb	0.0019861	0.0390726	0.971884	1.08938
DSP_forelimb.VS.VL_hindlimb	0.00397219	0.124658	1.39605	0.217956
ISP_forelimb.VS.SM_hindlimb	0.0526316	0.558375	5.76359	0.734887
FDS-F_forelimb.VS.PS_trunk	0.00794439	0.539802	4.54422	0.419813
FDS-H_hindlimb.VS.GAS-L_hindlimb	0.107249	1.30839	2.09364	0.930345
PM_hindlimb.VS.PP_trunk	0.0436941	1.38343	0.281783	0.416132
MAS_head.VS.RA_trunk	0.0367428	0.403754	4.96524	0.736846
FDS-H_hindlimb.VS.TIC_hindlimb	0.00496524	0.179162	0.629518	0.834901
ISP_forelimb.VS.TA_trunk	0.0625621	1.53431	1.36872	1.00601
GAS-L_hindlimb.VS.TIC_hindlimb	0.14995	1.48756	1.46412	1.76525
FDS-F_forelimb.VS.GM_hindlimb	0.0139027	0.235176	3.56705	0.372683
ADD_hindlimb.VS.PM_hindlimb	0.147964	1.10385	0.865773	1.21033
SUB_forelimb.VS.VI_hindlimb	0.0019861	0.725225	1.16976	0.76565
GM_hindlimb.VS.TB-LO_forelimb	0.0119166	0.314492	1.75505	0.0794312
PP_trunk.VS.TB-M_forelimb	0.00297915	0.856297	0.422401	0.360712
DAP_forelimb.VS.TA_trunk	0.107249	1.00801	0.513485	2.02112
RHO_trunk.VS.SM_hindlimb	0	0.20499	4.12731	0.441667
RA_trunk.VS.VI_hindlimb	0.0258193	0.634094	1.5363	0.166493
BRA_trunk.VS.SP_trunk	0	0.196438	2.51628	0.90186
MAS_head.VS.VI_hindlimb	0.102284	1.03785	3.42894	0.903339
DAP_forelimb.VS.TM_forelimb	0	0.219989	0.362534	0.473939
ADD_hindlimb.VS.PP_trunk	0.00297915	0.279583	0.58399	0.7942
SAR_hindlimb.VS.TB-LA_forelimb	0.0287984	0.574689	2.08699	1.53274
EDL-H_hindlimb.VS.FDS-H_hindlimb	0.000993049	0.527079	1.66653	1.39723
PS_trunk.VS.TB-M_forelimb	0.00893744	0.0141594	3.38309	0.0467639
FDS-H_hindlimb.VS.OEA_trunk	0.147964	1.4533	1.75786	1.70555
FDP-F_forelimb.VS.LIN_head	0.0675273	0.131066	3.88278	0.984779
BB_forelimb.VS.LDM_trunk	0.00893744	0.0108548	1.41391	2.0271
GRA_hindlimb.VS.LIN_head	0.181728	0.414554	3.15387	0.345701
LDM_trunk.VS.TIC_hindlimb	0.0178749	1.21245	3.16108	0.570688
GRA_hindlimb.VS.SSP_forelimb	0.0268123	0.594125	2.74077	2.44009
DAP_forelimb.VS.SP_trunk	0.00397219	0.230442	1.77187	0.921764
EDC_forelimb.VS.SP_trunk	0.00695134	0.0804983	2.32943	1.31886
FDS-H_hindlimb.VS.LD_trunk	0.0983118	1.27142	3.89934	1.14601
RA_trunk.VS.RF_hindlimb	0.00993049	0.532445	2.45413	1.19701
ISP_forelimb.VS.ST_hindlimb	0.0427011	1.54572	2.19852	0.36038
DSP_forelimb.VS.VI_hindlimb	0.00496524	0.920932	2.8984	1.38392
GRA_hindlimb.VS.TB-LO_forelimb	0.00893744	0.781443	1.11308	1.35585
SSP_forelimb.VS.TFL_hindlimb	0.0526316	0.780245	4.96446	2.45951
FDP-F_forelimb.VS.PM_hindlimb	0.0645482	0.28831	0.126067	1.53202
EDL-H_hindlimb.VS.SM_hindlimb	0.0317776	0.0968262	4.07296	1.44713
RHO_trunk.VS.SSP_forelimb	0.0168818	1.07818	2.50333	0.761121
RA_trunk.VS.SUB_forelimb	0.00794439	0.091131	0.366539	0.932143
MAS_head.VS.OEA_trunk	0.0387289	1.04212	6.19752	0.202657
LIN_head.VS.TFL_hindlimb	0.115194	0.228435	5.37757	0.326279
LD_trunk.VS.PP_trunk	0.0019861	1.66972	1.1651	0.578436
FDP-H_hindlimb.VS.TB-LO_forelimb	0.00496524	0.649105	3.95973	0.690495
PP_trunk.VS.SAR_hindlimb	0.0019861	1.16432	1.51574	1.81291
GAS-M_hindlimb.VS.ISP_forelimb	0.00695134	0.656264	0.975318	0.229057
LDM_trunk.VS.VM_hindlimb	0.00893744	0.983356	3.81443	2.25787
FDS-H_hindlimb.VS.RF_hindlimb	0.000993049	0.539866	2.97971	0.0256495
FDS-H_hindlimb.VS.LIN_head	0.173784	0.565746	1.30426	1.5331
EDL-H_hindlimb.VS.LDM_trunk	0.0109235	0.506207	2.12407	0.00836168
GM_hindlimb.VS.SM_hindlimb	0	0.816874	1.02173	0.0391229
LIN_head.VS.RHO_trunk	0.0446872	0.0694965	2.91643	2.02467
ADD_hindlimb.VS.FDS-F_forelimb	0.107249	1.13067	2.16753	0.688336
EDL-F_forelimb.VS.ST_hindlimb	0.0575968	0.97465	0.899544	1.49337
PP_trunk.VS.TA_trunk	0.0297915	1.80449	1.38962	1.22323
SAR_hindlimb.VS.VM_hindlimb	0.0019861	0.71608	1.24233	2.09762
SP_trunk.VS.VI_hindlimb	0.00297915	1.25529	4.64069	0.313417
GAS-M_hindlimb.VS.SM_hindlimb	0.192651	1.21464	6.73891	0.963944
BF_hindlimb.VS.VM_hindlimb	0.0019861	0.114878	2.92305	0.124255
DAP_forelimb.VS.RF_hindlimb	0.0019861	0.14169	1.1216	0.204668
FDS-F_forelimb.VS.SM_hindlimb	0.00695134	0.581699	4.58878	0.411805
FDS-H_hindlimb.VS.SM_hindlimb	0.135055	0.430253	5.73949	0.0499015
SOL_hindlimb.VS.TB-M_forelimb	0.00695134	0.134516	1.46768	0.28174
ADD_hindlimb.VS.GRA_hindlimb	0.0019861	0.269915	1.46862	0.960768
SOL_hindlimb.VS.TM_forelimb	0.0685204	0.41432	1.37647	0.966402
DSP_forelimb.VS.TB-LA_forelimb	0.0238332	1.04644	1.41782	0.666455
FDP-H_hindlimb.VS.RF_hindlimb	0.000993049	0.256336	3.97673	0.8846
DSP_forelimb.VS.SAR_hindlimb	0.0019861	0.47175	0.669171	0.866289
ISP_forelimb.VS.SP_trunk	0.00297915	0.75674	3.65407	0.0933422
FDP-H_hindlimb.VS.FDS-H_hindlimb	0	0.28353	0.997026	0.858951
GAS-L_hindlimb.VS.LDM_trunk	0.0139027	0.275108	1.69696	2.33593
DAP_forelimb.VS.ST_hindlimb	0.0784508	1.01942	0.316311	1.37549
BB_forelimb.VS.DSP_forelimb	0.0158888	0.749881	0.489022	1.00056
RA_trunk.VS.TB-M_forelimb	0.0129096	0.450569	1.78626	0.243074
EDL-H_hindlimb.VS.RF_hindlimb	0.000993049	0.0127871	1.31318	1.37158
GAS-L_hindlimb.VS.LIN_head	0.0456802	0.742648	3.3979	2.46344
FDP-F_forelimb.VS.RF_hindlimb	0.000993049	0.156946	0.40118	0.522669
FDS-H_hindlimb.VS.VL_hindlimb	0.00297915	0.418918	3.28373	0.161095
SM_hindlimb.VS.TA_trunk	0.0019861	0.975931	4.39487	1.7409
DSP_forelimb.VS.OEA_trunk	0.0496524	1.15904	0.129817	2.0846
BB_forelimb.VS.DAP_forelimb	0.0774578	0.645965	0.518592	0.851827
BB_forelimb.VS.SSP_forelimb	0.0258193	1.48707	3.26785	0.631179
ADD_hindlimb.VS.GM_hindlimb	0.108242	1.36585	1.39952	0.315653
GAS-L_hindlimb.VS.TFL_hindlimb	0.0705065	0.971083	1.97967	2.13716
FDS-F_forelimb.VS.GRA_hindlimb	0.0675273	0.860759	0.698909	1.6491
PP_trunk.VS.TM_forelimb	0	0.576493	0.513606	0.32395
FDS-H_hindlimb.VS.SSP_forelimb	0.00993049	0.442933	0.891156	1.25269
PM_hindlimb.VS.PS_trunk	0.0119166	0.512972	3.24247	0.102185
EDL-H_hindlimb.VS.LIN_head	0.0983118	0.0386672	2.97079	0.13587
LIN_head.VS.PP_trunk	0.0585899	0.964053	4.0385	2.10067
TB-M_forelimb.VS.VI_hindlimb	0.000993049	1.08466	3.32257	0.0765806
BRA_trunk.VS.VM_hindlimb	0.00496524	0.38225	1.13753	1.06269
FDS-H_hindlimb.VS.VM_hindlimb	0	0.0499298	0.0238321	0.852279
SM_hindlimb.VS.TM_forelimb	0.0377358	0.252066	3.51885	0.193721
BB_forelimb.VS.TA_trunk	0.00496524	0.362043	1.03208	1.16929
BB_forelimb.VS.TRC_trunk	0.000993049	0.241707	1.39082	0.59856
TA_trunk.VS.TFL_hindlimb	0.0724926	1.06887	2.72869	2.99762
BB_forelimb.VS.RHO_trunk	0.0019861	0.408898	0.764519	0.129942
TB-M_forelimb.VS.TRC_trunk	0.00695134	0.344444	1.45567	0.291787
LIN_head.VS.OEA_trunk	0.0655412	0.887549	3.06211	3.23864
FDP-F_forelimb.VS.SOL_hindlimb	0.0655412	0.104305	1.73436	1.75834
ADD_hindlimb.VS.TIC_hindlimb	0.0139027	0.0604389	2.68872	0.608272
PM_hindlimb.VS.RA_trunk	0.00893744	0.9777	1.92688	0.187653

## Sheet: d
Supplementary Figure 19d
Comparision between tissues	DEG (lncRNA) ratio	Log2-transformed MYH7 transcription difference	Log2-transformed MYH4 transcription difference	Log2-transformed MYH2 transcription difference
PP_trunk.VS.VM_hindlimb	0.00153914	0.448236	2.75808	0.284707
PP_trunk.VS.SP_trunk	0.000219877	1.02692	0.895726	0.123875
GAS-M_hindlimb.VS.SUB_forelimb	0.00747581	0.882939	1.15846	0.774631
DSP_forelimb.VS.RHO_trunk	0.00791557	0.340983	0.275497	0.87062
OEA_trunk.VS.RA_trunk	0.00153914	1.44587	1.23228	0.534189
ISP_forelimb.VS.RA_trunk	0.00483729	0.135544	0.549684	0.386568
EDC_forelimb.VS.TB-LO_forelimb	0.00175901	0.384515	1.66217	0.795873
MAS_head.VS.RF_hindlimb	0.0360598	0.12869	7.41937	1.93385
GRA_hindlimb.VS.TRC_trunk	0.039358	0.651242	1.9179	2.40747
GM_hindlimb.VS.OEA_trunk	0.0149516	0.206168	2.9599	1.61652
BRA_trunk.VS.MAS_head	0.0485928	0.0210045	5.55335	2.11862
SSP_forelimb.VS.ST_hindlimb	0.0358399	1.86053	3.06557	0.10752
EDC_forelimb.VS.MAS_head	0.0435356	0.136944	5.74019	2.53562
EDL-F_forelimb.VS.RA_trunk	0.0255057	0.435529	0.74929	1.51956
PS_trunk.VS.TA_trunk	0.0085752	0.934034	4.35031	0.909282
FDS-H_hindlimb.VS.SOL_hindlimb	0.0934477	0.592507	0.844165	1.21002
RA_trunk.VS.SAR_hindlimb	0.0184697	0.758588	0.692923	2.4167
LD_trunk.VS.SUB_forelimb	0.0103342	1.17287	3.7403	0.906794
FDS-F_forelimb.VS.FDS-H_hindlimb	0.0354002	1.01195	1.15071	0.461707
GRA_hindlimb.VS.LDM_trunk	0.00241865	0.882094	1.94099	0.218192
LIN_head.VS.TB-LA_forelimb	0.0747581	0.774952	4.60975	1.8205
FDS-F_forelimb.VS.SAR_hindlimb	0.0116535	0.245942	0.0677959	1.70705
BB_forelimb.VS.VL_hindlimb	0.0158311	0.625223	0.907031	0.782605
SSP_forelimb.VS.TRC_trunk	0.0123131	1.24537	4.65867	0.0326189
DSP_forelimb.VS.RF_hindlimb	0.00109938	0.245606	1.09203	0.353402
SOL_hindlimb.VS.SP_trunk	0.0558487	0.0361111	2.7858	0.518577
LD_trunk.VS.PM_hindlimb	0.00967458	0.286296	1.44688	0.162304
BB_forelimb.VS.SP_trunk	0.0189094	0.415523	1.25327	0.0699368
ISP_forelimb.VS.TB-LO_forelimb	0	1.06076	2.9868	0.616333
ST_hindlimb.VS.VM_hindlimb	0.0244063	1.36767	2.19825	0.292889
FDS-F_forelimb.VS.TFL_hindlimb	0.0259455	0.67464	2.9226	1.66852
BB_forelimb.VS.SM_hindlimb	0.000439754	0.613888	3.36279	0.571608
SUB_forelimb.VS.VL_hindlimb	0.00175901	0.320366	3.12469	0.40031
ADD_hindlimb.VS.SAR_hindlimb	0.00395778	0.884733	2.09973	1.01871
LDM_trunk.VS.RF_hindlimb	0.00109938	0.49342	0.810896	1.37994
BRA_trunk.VS.PM_hindlimb	0.0279244	0.552942	1.33877	1.19412
GAS-M_hindlimb.VS.TIC_hindlimb	0.0171504	0.605224	1.62894	1.84875
ADD_hindlimb.VS.SOL_hindlimb	0.108179	0.71123	2.47407	1.43665
BRA_trunk.VS.RF_hindlimb	0.00263852	0.107686	1.86601	0.184764
GAS-M_hindlimb.VS.TB-LO_forelimb	0.0283641	1.71702	3.96212	0.84539
OEA_trunk.VS.TFL_hindlimb	0.0417766	1.11598	2.31545	2.91236
GRA_hindlimb.VS.TIC_hindlimb	0.00791557	0.330354	1.2201	0.352496
BF_hindlimb.VS.TM_forelimb	0.00175901	0.243135	0.678579	0.484402
EDL-H_hindlimb.VS.TB-LO_forelimb	0.00219877	0.405556	1.29617	1.56568
OEA_trunk.VS.TB-LO_forelimb	0.0294635	0.52066	1.20484	1.53709
EDC_forelimb.VS.TFL_hindlimb	0.00593668	0.210808	2.77277	0.579401
FDS-F_forelimb.VS.RF_hindlimb	0.00989446	0.472085	1.829	0.487356
BRA_trunk.VS.ISP_forelimb	0.000219877	0.560302	1.1378	0.995202
EDC_forelimb.VS.OEA_trunk	0.046394	0.905176	0.457321	2.33296
BF_hindlimb.VS.TIC_hindlimb	0.0211082	0.114214	2.2697	1.56292
GRA_hindlimb.VS.SAR_hindlimb	0.000659631	0.614817	0.631113	0.0579437
TB-LO_forelimb.VS.VM_hindlimb	0.000439754	0.882705	2.98653	0.683824
EDL-H_hindlimb.VS.LD_trunk	0.0156113	0.744339	2.23281	2.54324
PS_trunk.VS.VL_hindlimb	0.00659631	0.053232	2.4112	1.04261
ADD_hindlimb.VS.FDS-H_hindlimb	0.00241865	0.118723	3.31823	0.226629
DSP_forelimb.VS.FDP-H_hindlimb	0.0140721	0.0107296	2.8847	1.238
EDL-H_hindlimb.VS.GAS-L_hindlimb	0.0228672	0.781315	0.427107	2.32757
LIN_head.VS.TM_forelimb	0.0793755	0.38756	3.5249	1.77672
LDM_trunk.VS.VI_hindlimb	0.0193492	1.65996	4.80133	2.41045
BRA_trunk.VS.PP_trunk	0	0.830487	1.62055	0.777985
BRA_trunk.VS.VL_hindlimb	0.00373791	0.0132622	2.17003	0.0493183
ADD_hindlimb.VS.OEA_trunk	0.0864116	1.57202	1.56038	1.93218
BRA_trunk.VS.TFL_hindlimb	0.000439754	0.0948685	2.95961	0.996405
ISP_forelimb.VS.TB-M_forelimb	0.000219877	0.586113	2.33595	0.143494
FDP-H_hindlimb.VS.TB-LA_forelimb	0.0263852	1.05717	4.30252	0.571548
SAR_hindlimb.VS.SP_trunk	0.00505717	0.137391	2.41147	1.93679
EDL-H_hindlimb.VS.PS_trunk	0.0171504	0.0549291	4.0284	2.27875
RF_hindlimb.VS.ST_hindlimb	0.0208883	0.877734	0.805293	1.17082
MAS_head.VS.SOL_hindlimb	0.0362797	0.181331	5.28382	0.698179
FDS-F_forelimb.VS.RHO_trunk	0.000879507	0.376709	0.46147	0.0298613
BRA_trunk.VS.DSP_forelimb	0	0.13792	0.773979	0.168638
FDP-F_forelimb.VS.GAS-L_hindlimb	0.0204485	0.611583	0.484888	1.47866
SOL_hindlimb.VS.ST_hindlimb	0.00373791	0.825093	1.33025	0.0648551
SUB_forelimb.VS.TB-M_forelimb	0.00153914	0.359438	2.1528	0.689069
EDL-H_hindlimb.VS.SSP_forelimb	0.0281442	0.970012	2.55769	2.64992
BF_hindlimb.VS.TB-LO_forelimb	0.00219877	0.997583	0.0634833	0.559568
FDP-H_hindlimb.VS.LDM_trunk	0.00417766	0.749756	4.78763	2.26454
GRA_hindlimb.VS.PP_trunk	0.00109938	0.549498	0.884628	1.75497
ADD_hindlimb.VS.SM_hindlimb	0.0576077	0.548976	2.42125	0.27653
GAS-M_hindlimb.VS.TM_forelimb	0.00637643	0.962573	3.22006	0.770224
GRA_hindlimb.VS.VL_hindlimb	0.00153914	0.267726	1.43411	1.0263
GAS-L_hindlimb.VS.GM_hindlimb	0.000219877	0.0612673	2.62411	0.841321
ADD_hindlimb.VS.BB_forelimb	0.0582674	1.16286	0.941538	0.848139
FDP-F_forelimb.VS.SP_trunk	0.00219877	0.0681937	1.05144	1.23976
ISP_forelimb.VS.RF_hindlimb	0.000219877	0.667988	3.00381	0.810438
LD_trunk.VS.SSP_forelimb	0.0241865	1.71435	4.7905	0.106681
DSP_forelimb.VS.TRC_trunk	0.012533	0.508174	1.87984	1.59912
GM_hindlimb.VS.TM_forelimb	0.0182498	1.06894	2.49712	0.154598
SM_hindlimb.VS.TB-LO_forelimb	0.00813544	0.502382	2.77679	0.118554
TFL_hindlimb.VS.TIC_hindlimb	0.00439754	0.516474	3.44379	0.371917
TA_trunk.VS.VL_hindlimb	0.0307828	0.987266	1.93911	1.9519
GM_hindlimb.VS.RHO_trunk	0.00197889	0.611884	3.10558	0.402544
BF_hindlimb.VS.ST_hindlimb	0.032102	1.48255	0.724802	0.417145
ST_hindlimb.VS.TFL_hindlimb	0.0281442	1.08029	1.89889	2.35199
SP_trunk.VS.TB-LO_forelimb	0	0.304017	0.667269	0.522991
EDL-F_forelimb.VS.RF_hindlimb	0.00109938	0.0969161	1.70484	0.322555
TM_forelimb.VS.VM_hindlimb	0.000439754	0.128257	2.24447	0.608657
ADD_hindlimb.VS.EDL-H_hindlimb	0.00329815	0.645802	1.6517	1.1706
GAS-M_hindlimb.VS.OEA_trunk	0.111258	2.23768	2.75728	0.691701
DSP_forelimb.VS.SUB_forelimb	0.000439754	0.195708	1.72863	0.618266
DAP_forelimb.VS.TIC_hindlimb	0.00241865	0.577338	1.22859	0.604584
DSP_forelimb.VS.ISP_forelimb	0.000219877	0.422382	1.91178	1.16384
PP_trunk.VS.VI_hindlimb	0.00197889	0.228366	3.74497	0.437292
LDM_trunk.VS.PP_trunk	0.00175901	1.43159	1.05636	1.97316
LD_trunk.VS.TB-LA_forelimb	0.000659631	0.0692804	0.593849	0.858605
FDS-F_forelimb.VS.SP_trunk	0.0145119	0.383334	2.47926	0.22974
EDL-F_forelimb.VS.FDS-F_forelimb	0.00637643	0.569002	0.124164	0.809911
GRA_hindlimb.VS.TA_trunk	0.0686016	1.25499	0.504996	2.9782
EDL-F_forelimb.VS.SSP_forelimb	0.0145119	0.885883	2.16603	1.60089
LDM_trunk.VS.RA_trunk	0.0261653	1.02586	3.26502	2.57695
BF_hindlimb.VS.ISP_forelimb	0.00153914	0.0631741	2.92332	0.056765
SAR_hindlimb.VS.SM_hindlimb	0.0239666	0.335757	4.52099	1.29524
BRA_trunk.VS.VI_hindlimb	0.00879507	1.05885	2.12442	1.21528
SSP_forelimb.VS.SUB_forelimb	0.00813544	0.541485	1.0502	1.01347
SOL_hindlimb.VS.TRC_trunk	0.0153914	0.209928	2.92335	0.0100466
ADD_hindlimb.VS.BRA_trunk	0.0057168	0.550903	2.20454	0.0162151
TB-LA_forelimb.VS.TB-LO_forelimb	0.0028584	0.408063	0.342796	0.118948
BB_forelimb.VS.LD_trunk	0.0028584	0.227277	1.52265	0.524498
MAS_head.VS.TRC_trunk	0.0294635	0.391259	8.20717	0.688133
PS_trunk.VS.RHO_trunk	0.000439754	0.163093	4.08275	0.389951
EDC_forelimb.VS.FDP-F_forelimb	0	0.148692	1.27799	0.0790995
ADD_hindlimb.VS.LIN_head	0.161829	0.68447	4.62249	1.30647
FDS-H_hindlimb.VS.PS_trunk	0.0521108	0.47215	5.69493	0.881519
EDL-H_hindlimb.VS.MAS_head	0.0523307	0.115903	6.10619	3.30543
GAS-M_hindlimb.VS.RHO_trunk	0.0756376	1.41963	2.6116	0.522278
PP_trunk.VS.TIC_hindlimb	0.00241865	0.219144	2.10473	1.40247
BRA_trunk.VS.OEA_trunk	0.0206684	1.02112	0.644162	1.91596
LD_trunk.VS.PS_trunk	0.000439754	0.799268	1.79558	0.264489
LDM_trunk.VS.LD_trunk	0.000879507	0.238132	0.108742	2.5516
GAS-M_hindlimb.VS.SOL_hindlimb	0.130167	1.37689	1.84359	0.196178
SP_trunk.VS.TB-M_forelimb	0	0.170627	1.31813	0.236837
GM_hindlimb.VS.VM_hindlimb	0.0193492	1.1972	4.74159	0.763255
BF_hindlimb.VS.LDM_trunk	0.00703606	1.09823	0.891386	2.13361
LD_trunk.VS.RA_trunk	0.00835532	1.264	3.37377	0.0253495
EDL-H_hindlimb.VS.PP_trunk	0.00307828	0.925385	1.06771	1.9648
ADD_hindlimb.VS.ST_hindlimb	0.0567282	1.53632	1.14382	1.3718
FDS-H_hindlimb.VS.RHO_trunk	0.048153	0.635243	1.61218	0.491568
EDL-F_forelimb.VS.SUB_forelimb	0	0.344398	1.11583	0.587419
OEA_trunk.VS.PM_hindlimb	0.00967458	0.468174	0.694604	0.721842
BF_hindlimb.VS.PP_trunk	0.000879507	0.333358	0.164973	0.160452
GM_hindlimb.VS.RF_hindlimb	0.0138522	0.707261	1.73805	0.114674
FDS-H_hindlimb.VS.SAR_hindlimb	0.00417766	0.766009	1.2185	1.24534
EDC_forelimb.VS.ST_hindlimb	0.0290237	0.86948	0.873879	1.77259
SOL_hindlimb.VS.VI_hindlimb	0.078496	1.21918	1.85489	0.20516
BB_forelimb.VS.FDP-F_forelimb	0.0120932	0.347329	0.201832	1.16983
EDL-F_forelimb.VS.TIC_hindlimb	0.000439754	0.622112	0.645352	0.486696
BF_hindlimb.VS.SP_trunk	0.00263852	0.693566	0.730753	0.0365772
EDL-F_forelimb.VS.MAS_head	0.0408971	0.0317743	5.71453	2.25641
EDL-H_hindlimb.VS.RHO_trunk	0.0140721	0.108164	0.0543555	1.8888
FDP-F_forelimb.VS.SAR_hindlimb	0.000659631	0.0691977	1.36003	0.697022
FDP-H_hindlimb.VS.SOL_hindlimb	0.0855321	0.308977	1.84119	0.351073
PM_hindlimb.VS.TB-M_forelimb	0.00329815	0.527131	0.140618	0.0554208
ST_hindlimb.VS.TM_forelimb	0.0208883	1.23941	0.0462234	0.901547
RF_hindlimb.VS.SAR_hindlimb	0.000219877	0.226143	1.7612	1.21969
ADD_hindlimb.VS.MAS_head	0.102023	0.529899	7.75789	2.13483
SAR_hindlimb.VS.ST_hindlimb	0.0235268	0.65159	0.955912	2.39051
FDS-F_forelimb.VS.ISP_forelimb	0.00879507	1.14007	1.17481	0.323082
DAP_forelimb.VS.TRC_trunk	0.0343008	0.404258	1.90941	1.45039
TB-M_forelimb.VS.TIC_hindlimb	0.0138522	0.637153	1.68232	1.76318
FDP-F_forelimb.VS.VI_hindlimb	0.00175901	1.32348	3.58925	1.55318
FDP-F_forelimb.VS.FDS-F_forelimb	0.00703606	0.31514	1.42782	1.01003
FDP-H_hindlimb.VS.TRC_trunk	0.0290237	0.518904	4.76454	0.36112
BB_forelimb.VS.RF_hindlimb	0.0162709	0.504275	0.603012	0.647159
OEA_trunk.VS.TB-LA_forelimb	0.00879507	0.112597	1.54764	1.41814
LDM_trunk.VS.MAS_head	0.0507916	0.622111	8.23026	3.31379
DSP_forelimb.VS.SSP_forelimb	0.0147318	0.737193	2.77883	1.63174
SM_hindlimb.VS.TB-LA_forelimb	0.000439754	0.910446	2.43399	0.237502
ST_hindlimb.VS.VI_hindlimb	0.0560686	2.04427	3.18514	0.140305
ISP_forelimb.VS.LIN_head	0.0831135	0.693868	1.28015	2.31789
SAR_hindlimb.VS.SUB_forelimb	0.000219877	0.667457	1.05946	1.48455
LD_trunk.VS.TM_forelimb	0.00967458	1.09323	1.67871	0.902386
LDM_trunk.VS.OEA_trunk	0.0217678	0.420009	2.03275	3.11114
ISP_forelimb.VS.PM_hindlimb	0.0402375	1.11324	2.47656	0.198915
EDL-H_hindlimb.VS.VI_hindlimb	0.00813544	1.15375	2.67725	2.40209
GRA_hindlimb.VS.ISP_forelimb	0.00329815	0.279314	1.87372	1.97219
ISP_forelimb.VS.TRC_trunk	0.0057168	0.930557	3.79162	0.435281
LIN_head.VS.TB-M_forelimb	0.0653034	0.107756	3.6161	2.46138
ADD_hindlimb.VS.LDM_trunk	0.00395778	1.15201	0.472369	1.17896
SUB_forelimb.VS.TFL_hindlimb	0.00197889	0.238759	3.91427	1.44603
GAS-M_hindlimb.VS.RA_trunk	0.0538698	0.791808	1.525	0.157512
SOL_hindlimb.VS.VM_hindlimb	0.0474934	0.542577	0.867997	0.357745
SAR_hindlimb.VS.TFL_hindlimb	0	0.428698	2.85481	0.0385223
BB_forelimb.VS.FDP-H_hindlimb	0.0340809	0.760611	3.37372	0.237441
FDP-H_hindlimb.VS.SSP_forelimb	0.0136324	0.726463	0.10587	0.393738
SOL_hindlimb.VS.SUB_forelimb	0.0301231	0.493955	0.685124	0.970809
FDS-F_forelimb.VS.SUB_forelimb	0.00615655	0.913399	0.991666	0.222493
FDP-H_hindlimb.VS.SUB_forelimb	0.00263852	0.184978	1.15607	0.619736
FDS-F_forelimb.VS.SOL_hindlimb	0.00747581	0.419445	0.306542	0.748317
SM_hindlimb.VS.TRC_trunk	0.000439754	0.372182	1.97198	1.17017
DSP_forelimb.VS.PS_trunk	0.0162709	0.17789	3.80726	1.26057
GAS-L_hindlimb.VS.GAS-M_hindlimb	0.0754178	2.09278	3.09306	0.0835004
ST_hindlimb.VS.TIC_hindlimb	0.0791557	1.59676	1.5449	1.98007
DAP_forelimb.VS.PM_hindlimb	0.062445	0.586946	0.594357	1.21402
BRA_trunk.VS.RA_trunk	0.0180299	0.424759	0.588114	1.38177
TA_trunk.VS.TB-LA_forelimb	0.00549692	0.0654854	1.96088	1.5034
SAR_hindlimb.VS.VL_hindlimb	0.00241865	0.347092	2.06522	1.08425
OEA_trunk.VS.ST_hindlimb	0.00153914	0.0356958	0.416558	0.560378
ADD_hindlimb.VS.RA_trunk	0.0450748	0.126145	2.79265	1.39799
LD_trunk.VS.TFL_hindlimb	0.0136324	0.934106	0.173963	2.35283
LDM_trunk.VS.SUB_forelimb	0.00747581	0.934734	3.63156	1.6448
GM_hindlimb.VS.TB-LA_forelimb	0.000219877	0.0935714	1.41226	0.198379
FDS-H_hindlimb.VS.PM_hindlimb	0.0936675	0.985122	2.45246	0.983704
DSP_forelimb.VS.TM_forelimb	0.000219877	0.116073	0.332965	0.622674
FDS-H_hindlimb.VS.GRA_hindlimb	0.00131926	0.151192	1.84961	1.1874
FDP-F_forelimb.VS.TRC_trunk	0.0184697	0.105623	1.18899	1.76839
DAP_forelimb.VS.TB-LA_forelimb	0.0354002	0.942522	1.44739	0.51772
GAS-L_hindlimb.VS.TRC_trunk	0.00197889	0.50596	1.67387	0.289725
FDS-F_forelimb.VS.VI_hindlimb	0.0358399	1.63862	2.16143	0.543157
ISP_forelimb.VS.VL_hindlimb	0.000879507	0.54704	3.30783	0.945884
GRA_hindlimb.VS.OEA_trunk	0.076737	1.3021	0.0917591	2.89294
DAP_forelimb.VS.GM_hindlimb	0.0646438	0.848951	2.85965	0.319341
PM_hindlimb.VS.TM_forelimb	0.0325418	0.806935	0.231823	0.740082
EDL-H_hindlimb.VS.ST_hindlimb	0.0261653	0.890521	0.507882	2.5424
FDP-F_forelimb.VS.ISP_forelimb	0.000439754	0.824934	2.60263	1.33311
BRA_trunk.VS.TRC_trunk	0.0127529	0.370254	2.65382	1.43048
ISP_forelimb.VS.TB-LA_forelimb	0.00505717	1.46882	3.3296	0.497386
GRA_hindlimb.VS.RF_hindlimb	0.000219877	0.388674	1.13009	1.16175
SM_hindlimb.VS.TB-M_forelimb	0.00175901	0.0277378	3.42765	0.878382
SSP_forelimb.VS.VM_hindlimb	0.000219877	0.492863	0.867323	0.40041
BRA_trunk.VS.GAS-M_hindlimb	0.0259455	1.21657	2.11312	1.22426
EDC_forelimb.VS.LDM_trunk	0.00879507	0.485167	2.49007	0.778171
FDS-F_forelimb.VS.TM_forelimb	0.0105541	0.833765	1.06993	0.218085
EDL-H_hindlimb.VS.TM_forelimb	0.00197889	0.348892	0.554106	1.64085
TM_forelimb.VS.TRC_trunk	0.00703606	0.624248	1.54687	0.976448
PM_hindlimb.VS.TFL_hindlimb	0.0334213	0.64781	1.62085	2.19052
DAP_forelimb.VS.SOL_hindlimb	0.0745383	0.194331	1.01394	1.44034
FDP-F_forelimb.VS.SUB_forelimb	0.000219877	0.598259	2.41949	0.787532
EDL-F_forelimb.VS.PP_trunk	0.000439754	0.841256	1.45937	0.915776
GRA_hindlimb.VS.RHO_trunk	0.0406772	0.484051	0.237439	1.67896
FDP-H_hindlimb.VS.VI_hindlimb	0.00131926	0.910203	0.0136972	0.145913
TIC_hindlimb.VS.VI_hindlimb	0.00989446	0.44751	1.64024	1.83976
MAS_head.VS.TIC_hindlimb	0.110818	0.590338	5.06918	2.7431
SAR_hindlimb.VS.TA_trunk	0.039358	0.640174	0.126117	3.03614
FDS-F_forelimb.VS.TB-M_forelimb	0.00329815	0.553961	1.16114	0.466576
TB-LO_forelimb.VS.TM_forelimb	0.000219877	0.754448	0.742062	0.0751665
RF_hindlimb.VS.VM_hindlimb	0	0.489936	3.00354	0.877929
GRA_hindlimb.VS.MAS_head	0.102682	0.259984	6.28927	3.0956
BRA_trunk.VS.GRA_hindlimb	0.00615655	0.280988	0.735921	0.976983
LDM_trunk.VS.SP_trunk	0.000439754	0.404668	0.160633	2.09704
FDP-H_hindlimb.VS.GAS-M_hindlimb	0.000219877	1.06792	0.00239606	0.154895
RF_hindlimb.VS.SM_hindlimb	0.0180299	0.109613	2.75978	0.075551
ADD_hindlimb.VS.GAS-L_hindlimb	0.0455145	1.42712	1.22459	1.15697
ADD_hindlimb.VS.TB-LA_forelimb	0.0391381	1.45942	0.0127377	0.514032
FDP-H_hindlimb.VS.GAS-L_hindlimb	0.0283641	1.02486	3.09066	0.0713947
FDP-H_hindlimb.VS.TB-M_forelimb	0.0134125	0.17446	3.30887	0.0693325
EDC_forelimb.VS.TB-M_forelimb	0.00109938	0.0901291	1.01131	1.5557
MAS_head.VS.VL_hindlimb	0.0507916	0.00774225	7.72339	2.0693
BB_forelimb.VS.TB-LA_forelimb	0.000659631	0.296557	0.9288	0.334107
FDS-H_hindlimb.VS.TFL_hindlimb	0.0145119	0.337312	4.07331	1.20682
FDS-H_hindlimb.VS.VI_hindlimb	0.00109938	0.626673	1.01072	1.00486
BF_hindlimb.VS.PM_hindlimb	0.0437555	1.05007	0.446756	0.25568
BRA_trunk.VS.FDP-F_forelimb	0.00153914	0.264632	1.46483	0.337905
EDL-F_forelimb.VS.GM_hindlimb	0.0468338	0.804177	3.44288	0.437229
EDC_forelimb.VS.RF_hindlimb	0.000439754	0.00825361	1.67917	0.601768
BB_forelimb.VS.TFL_hindlimb	0.016051	0.706829	1.69661	1.82833
GAS-L_hindlimb.VS.VM_hindlimb	0.0211082	1.25846	2.11747	0.0780663
EDL-F_forelimb.VS.FDP-F_forelimb	0.000219877	0.253862	1.30366	0.200114
ADD_hindlimb.VS.EDC_forelimb	0.00329815	0.666843	2.0177	0.400789
EDL-H_hindlimb.VS.PM_hindlimb	0.0375989	0.458043	0.785928	2.38093
BF_hindlimb.VS.RA_trunk	0.0116535	0.0723694	2.37364	0.443333
FDS-H_hindlimb.VS.TRC_trunk	0.046394	0.802434	3.76751	1.22007
FDP-H_hindlimb.VS.RA_trunk	0.0266051	0.276109	1.52261	0.312407
FDS-F_forelimb.VS.VM_hindlimb	0.00879507	0.962022	1.17454	0.390572
GAS-M_hindlimb.VS.TFL_hindlimb	0.033861	1.1217	5.07273	2.22066
SP_trunk.VS.VL_hindlimb	0.000219877	0.2097	0.346243	0.852542
FDP-F_forelimb.VS.LDM_trunk	0.00505717	0.336475	1.21208	0.857271
ADD_hindlimb.VS.SP_trunk	0.00197889	0.747341	0.311736	0.918075
GM_hindlimb.VS.MAS_head	0.0507916	0.835951	9.15741	1.81918
EDL-H_hindlimb.VS.FDS-F_forelimb	0.00593668	0.484873	0.515826	1.85893
BF_hindlimb.VS.BRA_trunk	0.00901495	0.497128	1.78552	0.938437
BF_hindlimb.VS.SSP_forelimb	0.00307828	0.377985	3.79037	0.524665
EDL-F_forelimb.VS.GAS-M_hindlimb	0.00901495	1.22734	2.27429	1.36205
GM_hindlimb.VS.SUB_forelimb	0.0380387	1.14857	4.55871	0.15019
SOL_hindlimb.VS.TB-LO_forelimb	0.0518909	0.340128	2.11854	1.04157
EDC_forelimb.VS.SUB_forelimb	0.000659631	0.449567	1.14149	0.866632
BRA_trunk.VS.FDS-F_forelimb	0.00989446	0.579771	0.0370124	0.67212
BF_hindlimb.VS.DSP_forelimb	0.0085752	0.359208	1.01154	1.10708
DAP_forelimb.VS.FDS-F_forelimb	0.0279244	0.613775	0.707397	0.692024
LDM_trunk.VS.SAR_hindlimb	0.00417766	0.267277	2.5721	0.160249
PM_hindlimb.VS.VI_hindlimb	0.0622252	1.61179	3.46318	0.0211598
SM_hindlimb.VS.SOL_hindlimb	0.0145119	0.162254	4.89532	1.16012
FDP-H_hindlimb.VS.OEA_trunk	0.0773967	1.16977	2.75488	0.846596
ISP_forelimb.VS.SAR_hindlimb	0.00197889	0.894132	1.24261	2.03013
DAP_forelimb.VS.LIN_head	0.119393	0.16757	3.16236	1.30278
FDP-F_forelimb.VS.MAS_head	0.0426561	0.285636	7.01819	2.45652
BRA_trunk.VS.FDS-H_hindlimb	0.00923483	0.43218	1.11369	0.210414
PP_trunk.VS.VL_hindlimb	0.000659631	0.817224	0.549483	0.728667
BB_forelimb.VS.PM_hindlimb	0.00219877	0.0590194	0.0757651	0.362194
FDS-H_hindlimb.VS.ST_hindlimb	0.0626649	1.4176	2.17441	1.14517
EDL-F_forelimb.VS.TM_forelimb	0	0.264763	0.945768	0.591827
BRA_trunk.VS.LDM_trunk	0.00791557	0.601106	2.67691	1.19518
BB_forelimb.VS.BRA_trunk	0.00967458	0.611961	1.263	0.831923
GAS-M_hindlimb.VS.ST_hindlimb	0.101363	2.20199	3.17384	0.131323
SOL_hindlimb.VS.TIC_hindlimb	0.0756376	0.771669	0.214647	2.04492
FDP-F_forelimb.VS.TB-LA_forelimb	0.00879507	0.643887	0.726968	0.835721
LIN_head.VS.SM_hindlimb	0.076737	0.135493	7.04375	1.583
FDS-F_forelimb.VS.LIN_head	0.0375989	0.446205	2.45496	1.9948
BF_hindlimb.VS.OEA_trunk	0.0369393	1.51824	1.14136	0.977522
PP_trunk.VS.SOL_hindlimb	0.0340809	0.990813	1.89008	0.642452
FDP-H_hindlimb.VS.TIC_hindlimb	0.00461741	0.462693	1.62654	1.69385
EDL-F_forelimb.VS.VM_hindlimb	0.00461741	0.39302	1.2987	1.20048
FDP-F_forelimb.VS.OEA_trunk	0.0397977	0.756484	0.820671	2.25386
SOL_hindlimb.VS.SSP_forelimb	0.0637643	1.03544	1.73532	0.0426654
BB_forelimb.VS.SUB_forelimb	0.0114336	0.945589	2.21765	0.382296
DSP_forelimb.VS.ST_hindlimb	0.0237467	1.12334	0.286741	1.52422
ADD_hindlimb.VS.TB-M_forelimb	0.00373791	0.576714	1.00639	1.15491
OEA_trunk.VS.RHO_trunk	0.00153914	0.818053	0.14568	1.21398
GRA_hindlimb.VS.RA_trunk	0.0490325	0.143771	1.32404	2.35875
GAS-M_hindlimb.VS.GRA_hindlimb	0.0156113	0.935578	2.84904	2.20124
TFL_hindlimb.VS.VL_hindlimb	0.00175901	0.0816063	0.789581	1.04572
TA_trunk.VS.TIC_hindlimb	0.105321	1.58535	0.715101	2.6257
GAS-L_hindlimb.VS.SSP_forelimb	0.0360598	1.75133	2.98479	0.322344
DSP_forelimb.VS.SOL_hindlimb	0.0360598	0.298247	1.04351	1.58908
LD_trunk.VS.SP_trunk	0.00791557	0.6428	0.269375	0.454561
DAP_forelimb.VS.GAS-M_hindlimb	0.0182498	1.18256	2.85753	1.24416
RF_hindlimb.VS.RHO_trunk	0.014292	0.0953767	1.36753	0.517218
DAP_forelimb.VS.VL_hindlimb	0.00637643	0.0207419	1.42562	0.0692218
PM_hindlimb.VS.SOL_hindlimb	0.00351803	0.392615	1.6083	0.22632
DSP_forelimb.VS.PM_hindlimb	0.0358399	0.690862	0.564787	1.36276
FDP-H_hindlimb.VS.SAR_hindlimb	0.00197889	0.482479	2.21553	2.10429
RA_trunk.VS.TB-LA_forelimb	0.0204485	1.33328	2.77992	0.883954
LIN_head.VS.VM_hindlimb	0.0743184	0.515816	1.28043	2.38538
FDP-F_forelimb.VS.RA_trunk	0.0156113	0.68939	2.05295	1.71968
BB_forelimb.VS.SAR_hindlimb	0.0103342	0.278132	1.15819	1.86685
GAS-L_hindlimb.VS.RA_trunk	0.01781	1.30097	1.56806	0.241012
EDC_forelimb.VS.SM_hindlimb	0.0369393	0.117867	4.43895	0.677319
SUB_forelimb.VS.TA_trunk	0.0325418	1.30763	1.18558	1.55159
LDM_trunk.VS.SSP_forelimb	0.0362797	1.47622	4.68176	2.65828
GAS-M_hindlimb.VS.PS_trunk	0.0729991	1.25654	6.69435	0.132326
MAS_head.VS.TM_forelimb	0.0325418	0.232989	6.6603	1.66458
FDS-F_forelimb.VS.MAS_head	0.0206684	0.600776	5.59037	1.4465
FDP-F_forelimb.VS.TA_trunk	0.0382586	0.709372	1.23391	2.33912
EDC_forelimb.VS.SAR_hindlimb	0.000879507	0.21789	0.0820326	0.617923
DAP_forelimb.VS.VI_hindlimb	0.0103342	1.02485	2.86883	1.23518
EDC_forelimb.VS.RA_trunk	0.0222076	0.540698	0.774955	1.79877
GAS-L_hindlimb.VS.RHO_trunk	0.00483729	0.673152	0.481463	0.438777
EDL-F_forelimb.VS.SM_hindlimb	0.0391381	0.0126972	4.46462	0.398106
LIN_head.VS.RF_hindlimb	0.0802551	0.0258801	4.28396	1.50745
EDL-H_hindlimb.VS.ISP_forelimb	0.00197889	0.655201	1.69064	2.18202
GM_hindlimb.VS.LIN_head	0.091029	0.681381	6.02201	1.62212
DSP_forelimb.VS.LIN_head	0.0866315	0.271486	3.19193	1.15405
TB-LA_forelimb.VS.VM_hindlimb	0.00417766	1.29077	3.32933	0.564876
DSP_forelimb.VS.PP_trunk	0	0.692566	0.846571	0.946623
FDP-H_hindlimb.VS.LD_trunk	0.0281442	0.987888	4.89637	0.287057
MAS_head.VS.TA_trunk	0.0402375	0.995008	5.78428	0.117402
DAP_forelimb.VS.PP_trunk	0.000439754	0.796482	0.87614	0.797889
EDC_forelimb.VS.LIN_head	0.0831135	0.0176265	2.60479	0.90568
BRA_trunk.VS.LD_trunk	0.0085752	0.839238	2.78565	1.35642
PS_trunk.VS.RF_hindlimb	0.0120932	0.0677162	2.71522	0.907169
ADD_hindlimb.VS.FDP-F_forelimb	0.00175901	0.815535	0.739706	0.321689
SUB_forelimb.VS.TM_forelimb	0	0.0796343	2.0616	0.00440763
RHO_trunk.VS.SOL_hindlimb	0.0127529	0.0427359	0.768012	0.718456
BB_forelimb.VS.LIN_head	0.0540897	0.478395	3.68095	2.15461
GM_hindlimb.VS.ST_hindlimb	0.000439754	0.170473	2.54334	1.05614
LDM_trunk.VS.TFL_hindlimb	0.00153914	0.695975	0.282705	0.198771
TB-LO_forelimb.VS.TRC_trunk	0.00769569	0.130201	0.804813	1.05161
GRA_hindlimb.VS.SOL_hindlimb	0.104881	0.441315	1.00545	2.39742
RF_hindlimb.VS.TRC_trunk	0.0134125	0.262568	0.787805	1.24572
BRA_trunk.VS.ST_hindlimb	0.016051	0.985419	1.06072	1.35558
GM_hindlimb.VS.SSP_forelimb	0.0444151	1.69006	5.60891	1.16366
DAP_forelimb.VS.TB-LO_forelimb	0.00439754	0.534459	1.1046	0.398773
OEA_trunk.VS.VM_hindlimb	0.039358	1.40337	1.78169	0.853267
SAR_hindlimb.VS.SOL_hindlimb	0.0556288	0.173503	0.374337	2.45536
DSP_forelimb.VS.GAS-M_hindlimb	0.0123131	1.07865	2.88709	1.3929
DAP_forelimb.VS.MAS_head	0.0802551	0.0129996	6.29776	2.13852
LIN_head.VS.PM_hindlimb	0.0855321	0.419375	3.75672	2.5168
BRA_trunk.VS.TB-M_forelimb	0.0028584	0.0258104	1.19815	1.1387
PM_hindlimb.VS.SM_hindlimb	0.00263852	0.554869	3.28703	0.933803
FDP-F_forelimb.VS.PP_trunk	0.000219877	1.09512	0.155716	1.11589
GAS-L_hindlimb.VS.ST_hindlimb	0.00219877	0.109205	0.080775	0.214823
PM_hindlimb.VS.TA_trunk	0.0118734	0.421062	1.10784	0.807097
DSP_forelimb.VS.LDM_trunk	0.0057168	0.739026	1.90293	1.02654
DAP_forelimb.VS.TFL_hindlimb	0.00461741	0.0608644	2.2152	0.976501
DAP_forelimb.VS.RA_trunk	0.0437555	0.390755	1.33252	1.40167
GRA_hindlimb.VS.TM_forelimb	0.00417766	0.0269946	0.371022	1.43102
EDL-F_forelimb.VS.VL_hindlimb	0.00351803	0.024032	2.00886	0.187109
TFL_hindlimb.VS.TM_forelimb	0.00175901	0.159125	1.85267	1.45044
ADD_hindlimb.VS.RF_hindlimb	0.00109938	0.658589	0.338526	0.200979
TB-LO_forelimb.VS.VL_hindlimb	0.000219877	0.513717	0.321027	0.329551
LIN_head.VS.SUB_forelimb	0.0675022	0.467194	1.4633	1.77231
DAP_forelimb.VS.EDL-H_hindlimb	0.00263852	0.128903	0.191571	1.16691
EDL-H_hindlimb.VS.GM_hindlimb	0.0244063	0.720048	3.05122	1.48625
PS_trunk.VS.VM_hindlimb	0.0123131	0.42222	5.71876	0.0292402
FDP-F_forelimb.VS.VL_hindlimb	0.00131926	0.277894	0.705199	0.387223
ADD_hindlimb.VS.VI_hindlimb	0.000879507	0.507949	4.32896	1.23149
ADD_hindlimb.VS.SSP_forelimb	0.0120932	0.32421	4.20939	1.47932
GM_hindlimb.VS.TB-M_forelimb	0.00175901	0.789137	2.40591	0.839259
ADD_hindlimb.VS.RHO_trunk	0.0567282	0.753966	1.70606	0.718197
LIN_head.VS.VL_hindlimb	0.100264	0.146828	4.58798	1.372
BF_hindlimb.VS.FDS-F_forelimb	0.0193492	1.0769	1.74851	0.266317
ST_hindlimb.VS.TA_trunk	0.00175901	0.0114157	0.829795	0.645632
EDC_forelimb.VS.GAS-L_hindlimb	0.0228672	0.760275	0.793104	1.55776
FDS-F_forelimb.VS.SSP_forelimb	0.025066	1.45488	2.04186	0.790982
GAS-L_hindlimb.VS.VI_hindlimb	0.0501319	1.93507	3.10436	0.0745184
LD_trunk.VS.TB-LO_forelimb	0.0057168	0.338783	0.936645	0.977552
PP_trunk.VS.PS_trunk	0.00241865	0.870456	2.96069	0.313948
FDS-H_hindlimb.VS.TA_trunk	0.0686016	1.40618	1.34462	1.7908
FDP-F_forelimb.VS.TB-LO_forelimb	0.00219877	0.235823	0.384173	0.716774
GM_hindlimb.VS.LD_trunk	0.000219877	0.024291	0.818409	1.05698
GAS-M_hindlimb.VS.LIN_head	0.137203	1.35013	0.304836	2.54694
GAS-L_hindlimb.VS.TB-LO_forelimb	0.0114336	0.375759	0.869061	0.76189
LIN_head.VS.SOL_hindlimb	0.0727792	0.0267607	2.14842	2.74312
RA_trunk.VS.SM_hindlimb	0.0169305	0.422831	5.21391	1.12146
PS_trunk.VS.SOL_hindlimb	0.0233069	0.120357	4.85076	0.328504
BB_forelimb.VS.SOL_hindlimb	0.00681618	0.451634	1.53253	0.588514
DSP_forelimb.VS.EDC_forelimb	0.000879507	0.25386	0.587138	0.248366
EDL-H_hindlimb.VS.TFL_hindlimb	0.00417766	0.189767	2.40678	0.190409
SAR_hindlimb.VS.VI_hindlimb	0.0127529	1.39268	2.22923	2.2502
GM_hindlimb.VS.PP_trunk	0.0162709	1.64543	1.98351	0.478547
SP_trunk.VS.TRC_trunk	0.00879507	0.173816	0.137543	0.528624
TB-M_forelimb.VS.TM_forelimb	0	0.279804	0.0912047	0.684661
FDP-H_hindlimb.VS.VM_hindlimb	0.000439754	0.2336	0.973194	0.00667159
RHO_trunk.VS.TB-LA_forelimb	0.00263852	0.705456	1.69332	0.204165
MAS_head.VS.TB-LO_forelimb	0.0459543	0.521459	7.40236	1.73975
FDS-F_forelimb.VS.PP_trunk	0.00395778	1.41026	1.58354	0.105865
TB-LO_forelimb.VS.TB-M_forelimb	0.000439754	0.474644	0.650858	0.759828
DSP_forelimb.VS.TB-M_forelimb	0.00153914	0.163731	0.424169	1.30733
RHO_trunk.VS.TIC_hindlimb	0.0655233	0.814405	0.982659	1.32647
SUB_forelimb.VS.TB-LO_forelimb	0.00329815	0.834083	2.80366	0.0707589
TIC_hindlimb.VS.TRC_trunk	0.0765172	0.981597	3.13799	2.05497
LIN_head.VS.TA_trunk	0.0888303	0.840438	2.64888	3.3239
EDC_forelimb.VS.PS_trunk	0.0204485	0.0759698	4.39439	1.50894
RA_trunk.VS.TIC_hindlimb	0.0877309	0.186584	0.103938	2.00626
PP_trunk.VS.SUB_forelimb	0.000439754	0.496859	2.5752	0.328357
GAS-L_hindlimb.VS.ISP_forelimb	0.0204485	1.43652	2.11774	0.145557
GRA_hindlimb.VS.PM_hindlimb	0.098285	0.83393	0.602845	2.1711
BRA_trunk.VS.GAS-L_hindlimb	0.0364996	0.876214	0.979945	1.14076
TB-LO_forelimb.VS.TIC_hindlimb	0.0127529	1.1118	2.33318	1.00336
DAP_forelimb.VS.SAR_hindlimb	0.00153914	0.367833	0.639601	1.01502
BB_forelimb.VS.FDS-F_forelimb	0.000219877	0.0321896	1.22599	0.159803
BF_hindlimb.VS.TRC_trunk	0.0136324	0.867382	0.868296	0.492046
BF_hindlimb.VS.DAP_forelimb	0.0129727	0.463124	1.04111	0.958341
LDM_trunk.VS.PS_trunk	0.000659631	0.561136	1.90433	2.28711
VI_hindlimb.VS.VL_hindlimb	0.000439754	1.04559	4.29445	1.16596
EDC_forelimb.VS.FDS-F_forelimb	0.00725594	0.463832	0.149829	1.08912
BF_hindlimb.VS.EDL-H_hindlimb	0.0103342	0.592027	1.23268	2.12525
EDL-H_hindlimb.VS.TB-LA_forelimb	0.00945471	0.813619	1.63896	1.68463
DAP_forelimb.VS.SUB_forelimb	0.000659631	0.299624	1.69906	0.469531
SM_hindlimb.VS.VL_hindlimb	0.0164908	0.0113348	2.45576	0.210997
FDP-H_hindlimb.VS.SP_trunk	0.0145119	0.345088	4.627	0.167504
ADD_hindlimb.VS.DSP_forelimb	0.00725594	0.412983	1.43056	0.152423
TIC_hindlimb.VS.VL_hindlimb	0.00725594	0.59808	2.65421	0.673806
TB-LA_forelimb.VS.TB-M_forelimb	0.000659631	0.882708	0.993653	0.64088
TIC_hindlimb.VS.VM_hindlimb	0.00879507	0.229092	0.65335	1.68718
FDS-F_forelimb.VS.PM_hindlimb	0.0123131	0.0268298	1.30175	0.521997
OEA_trunk.VS.SUB_forelimb	0.0248461	1.35474	1.59882	1.46633
EDC_forelimb.VS.TRC_trunk	0.014292	0.254315	2.46698	1.84749
LD_trunk.VS.TIC_hindlimb	0.0580475	1.45058	3.26983	1.98091
TRC_trunk.VS.VL_hindlimb	0.0085752	0.383516	0.483786	1.38117
RF_hindlimb.VS.VI_hindlimb	0.000219877	1.16654	3.99043	1.03051
GM_hindlimb.VS.LDM_trunk	0.00197889	0.213841	0.927151	1.49461
GAS-L_hindlimb.VS.TB-LA_forelimb	0.000219877	0.0323041	1.21186	0.642942
GM_hindlimb.VS.VL_hindlimb	0.0156113	0.828209	1.43403	0.25012
ISP_forelimb.VS.TIC_hindlimb	0.00175901	0.05104	0.653622	1.61969
BRA_trunk.VS.SUB_forelimb	0.000219877	0.333628	0.954653	0.449628
GM_hindlimb.VS.VI_hindlimb	0.0543096	1.8738	5.72848	0.91584
GAS-M_hindlimb.VS.PP_trunk	0.00175901	0.38608	3.73367	0.446274
DSP_forelimb.VS.EDL-F_forelimb	0.000659631	0.14869	0.612803	0.030847
BF_hindlimb.VS.GM_hindlimb	0.0189094	1.31208	1.81854	0.639
ISP_forelimb.VS.LD_trunk	0.00901495	1.39954	3.92345	0.361219
DAP_forelimb.VS.SM_hindlimb	0.0523307	0.0320767	3.88138	0.280219
TB-LA_forelimb.VS.VL_hindlimb	0.00593668	0.921781	0.0217688	0.448498
FDS-H_hindlimb.VS.LDM_trunk	0.00835532	1.03329	3.7906	1.40559
GAS-L_hindlimb.VS.PM_hindlimb	0.00967458	0.323273	0.358821	0.0533587
EDL-F_forelimb.VS.TB-LA_forelimb	0.0138522	0.897749	2.03063	0.635608
LD_trunk.VS.ST_hindlimb	0.000659631	0.146181	1.72493	0.000839263
EDC_forelimb.VS.GAS-M_hindlimb	0.0028584	1.33251	2.29996	1.64126
EDL-F_forelimb.VS.EDL-H_hindlimb	0.000439754	0.084129	0.391662	1.04902
FDP-F_forelimb.VS.GRA_hindlimb	0.00131926	0.54562	0.728912	0.639079
BB_forelimb.VS.ST_hindlimb	0.000219877	0.373458	0.202281	0.523659
BRA_trunk.VS.SOL_hindlimb	0.0378188	0.160327	0.269529	1.42044
TA_trunk.VS.TB-M_forelimb	0.00373791	0.948193	0.967223	0.862518
GAS-M_hindlimb.VS.VI_hindlimb	0.00109938	0.157714	0.0113012	0.00898196
BB_forelimb.VS.GAS-L_hindlimb	0.00241865	0.264253	0.283056	0.308836
FDS-H_hindlimb.VS.GAS-M_hindlimb	0	0.784386	0.999422	1.01385
GAS-L_hindlimb.VS.MAS_head	0.0389182	0.897219	6.5333	0.977858
RHO_trunk.VS.SAR_hindlimb	0.0103342	0.130767	0.393674	1.73691
EDC_forelimb.VS.LD_trunk	0.0145119	0.723298	2.59881	1.77343
GAS-L_hindlimb.VS.SAR_hindlimb	0.0274846	0.542385	0.875137	2.17569
PS_trunk.VS.SP_trunk	0.00747581	0.156468	2.06496	0.190073
DAP_forelimb.VS.LD_trunk	0.0305629	0.873242	2.04124	1.37632
PS_trunk.VS.TFL_hindlimb	0.0136324	0.134838	1.62162	2.08834
RF_hindlimb.VS.TM_forelimb	0.000659631	0.361679	0.759069	0.269272
BRA_trunk.VS.TA_trunk	0.0237467	0.974004	0.230925	2.00121
OEA_trunk.VS.TRC_trunk	0.00197889	0.650861	2.00966	0.485476
MAS_head.VS.VM_hindlimb	0.0327617	0.361246	4.41583	1.05592
PP_trunk.VS.SSP_forelimb	0.00219877	0.0446267	3.6254	0.685117
SSP_forelimb.VS.TB-M_forelimb	0.00307828	0.900924	3.203	0.324406
ADD_hindlimb.VS.VM_hindlimb	0.000879507	0.168653	3.34207	1.07891
SUB_forelimb.VS.TIC_hindlimb	0.000879507	0.277715	0.470477	1.07412
EDC_forelimb.VS.EDL-F_forelimb	0	0.10517	0.025665	0.279213
DSP_forelimb.VS.TIC_hindlimb	0.00263852	0.473422	1.25816	0.455849
ISP_forelimb.VS.TFL_hindlimb	0.00241865	0.465434	4.09741	1.99161
FDS-H_hindlimb.VS.TB-M_forelimb	0.00637643	0.45799	2.31184	0.928283
EDL-H_hindlimb.VS.VM_hindlimb	0.00483729	0.477149	1.69036	2.24951
DAP_forelimb.VS.SSP_forelimb	0.0202287	0.841109	2.74926	1.48301
GM_hindlimb.VS.SP_trunk	0.0235268	0.618509	1.08778	0.602422
FDP-F_forelimb.VS.LD_trunk	0.0151715	0.574606	1.32082	1.69433
LD_trunk.VS.VL_hindlimb	0.0129727	0.8525	0.615618	1.3071
PP_trunk.VS.TB-LA_forelimb	0.00549692	1.739	0.571252	0.280169
LD_trunk.VS.MAS_head	0.0336412	0.860242	8.339	0.762195
MAS_head.VS.ST_hindlimb	0.0288039	1.00642	6.61407	0.763034
FDP-F_forelimb.VS.RHO_trunk	0.012533	0.061569	0.966351	1.03989
GM_hindlimb.VS.TRC_trunk	0.000439754	0.444693	0.950241	1.13105
GRA_hindlimb.VS.SP_trunk	0.00483729	0.477426	1.78035	1.87884
EDC_forelimb.VS.TA_trunk	0.0483729	0.858064	0.044084	2.41822
LDM_trunk.VS.TA_trunk	0.0129727	0.372898	2.44598	3.19639
DSP_forelimb.VS.TFL_hindlimb	0.000879507	0.0430517	2.18563	0.827767
RHO_trunk.VS.TB-M_forelimb	0.00241865	0.177252	0.699666	0.436715
EDL-H_hindlimb.VS.SP_trunk	0.00329815	0.101539	1.96344	2.08867
BF_hindlimb.VS.EDL-F_forelimb	0.00923483	0.507898	1.62435	1.07623
TB-LA_forelimb.VS.VI_hindlimb	0.0367194	1.96737	4.31622	0.717461
DSP_forelimb.VS.EDL-H_hindlimb	0.00175901	0.232819	0.221141	1.01818
SP_trunk.VS.SSP_forelimb	0.00351803	1.07155	4.52112	0.561242
DAP_forelimb.VS.DSP_forelimb	0	0.103916	0.0295696	0.148735
FDS-H_hindlimb.VS.TB-LA_forelimb	0.0386983	1.3407	3.3055	0.287403
FDS-F_forelimb.VS.ST_hindlimb	0.00153914	0.405648	1.02371	0.683462
PM_hindlimb.VS.RF_hindlimb	0.0299033	0.445256	0.527247	1.00935
FDP-H_hindlimb.VS.GRA_hindlimb	0.00373791	0.132338	2.84664	2.04635
BF_hindlimb.VS.SUB_forelimb	0.00615655	0.1635	2.74018	0.48881
SSP_forelimb.VS.VL_hindlimb	0.0134125	0.861851	4.17488	1.41378
BF_hindlimb.VS.LD_trunk	0.0120932	1.33637	1.00013	0.417984
ADD_hindlimb.VS.TM_forelimb	0.00197889	0.29691	1.0976	0.470251
LIN_head.VS.SAR_hindlimb	0.0989446	0.200263	2.52276	0.287757
PM_hindlimb.VS.VM_hindlimb	0.0362797	0.935192	2.47629	0.131425
PP_trunk.VS.RA_trunk	0.000879507	0.405728	2.20866	0.603786
RA_trunk.VS.SOL_hindlimb	0.042876	0.585086	0.318585	0.0386664
EDL-H_hindlimb.VS.GAS-M_hindlimb	0.0123131	1.31147	2.66595	2.41107
GM_hindlimb.VS.GRA_hindlimb	0.0472735	1.09594	2.86814	1.27642
DAP_forelimb.VS.EDC_forelimb	0.00153914	0.149944	0.557569	0.397101
FDP-F_forelimb.VS.PS_trunk	0.0164908	0.224662	3.1164	1.42984
TA_trunk.VS.TB-LO_forelimb	0.0204485	0.473549	1.61808	1.62235
FDP-H_hindlimb.VS.TFL_hindlimb	0.0116535	0.0537813	5.07033	2.06577
LIN_head.VS.VI_hindlimb	0.120273	1.19242	0.293535	2.53796
SUB_forelimb.VS.VM_hindlimb	0.00219877	0.0486224	0.182873	0.613065
ADD_hindlimb.VS.LD_trunk	0.046394	1.39014	0.581112	1.37264
ST_hindlimb.VS.TRC_trunk	0.000659631	0.615165	1.5931	0.0749016
LDM_trunk.VS.TRC_trunk	0.00153914	0.230852	0.0230902	2.62566
EDC_forelimb.VS.GRA_hindlimb	0.00131926	0.396928	0.54908	0.559979
FDP-H_hindlimb.VS.FDS-F_forelimb	0.0200088	0.728421	2.14773	0.397244
GRA_hindlimb.VS.PS_trunk	0.0334213	0.320958	3.84531	2.06892
GAS-M_hindlimb.VS.VL_hindlimb	0.0175901	1.2033	4.28315	1.17494
FDP-F_forelimb.VS.SM_hindlimb	0.0252858	0.266559	3.16096	0.59822
GAS-L_hindlimb.VS.VL_hindlimb	0.0169305	0.889476	1.19009	1.09144
DAP_forelimb.VS.LDM_trunk	0.012533	0.63511	1.9325	1.17527
GM_hindlimb.VS.RA_trunk	0.0235268	1.23971	4.19217	1.08233
EDC_forelimb.VS.SOL_hindlimb	0.0474934	0.0443872	0.45637	1.83744
FDP-H_hindlimb.VS.TM_forelimb	0.00813544	0.105344	3.21766	0.615329
SP_trunk.VS.ST_hindlimb	0.0281442	0.788982	1.45556	0.453722
EDL-H_hindlimb.VS.FDP-F_forelimb	0.000219877	0.169733	0.911995	0.848909
MAS_head.VS.SAR_hindlimb	0.0617854	0.354834	5.65816	3.15354
EDL-H_hindlimb.VS.SUB_forelimb	0.00109938	0.428527	1.50749	1.63644
FDS-H_hindlimb.VS.ISP_forelimb	0.000659631	0.128122	0.0241041	0.784789
DAP_forelimb.VS.GRA_hindlimb	0.00593668	0.246984	0.0084883	0.95708
RA_trunk.VS.ST_hindlimb	0.00681618	1.41018	1.64883	0.0261887
LDM_trunk.VS.VL_hindlimb	0.00175901	0.614368	0.506876	1.24449
FDP-F_forelimb.VS.GM_hindlimb	0.030343	0.550315	2.13923	0.637342
RF_hindlimb.VS.TIC_hindlimb	0.00263852	0.719028	2.35019	0.809251
TFL_hindlimb.VS.VM_hindlimb	0.00747581	0.287382	4.09714	2.0591
TA_trunk.VS.TM_forelimb	0.0257256	1.228	0.876019	1.54718
EDL-F_forelimb.VS.GRA_hindlimb	0.00483729	0.291758	0.574745	0.839192
EDL-H_hindlimb.VS.SAR_hindlimb	0.00263852	0.23893	0.44803	0.151887
DAP_forelimb.VS.ISP_forelimb	0.000439754	0.526298	1.88221	1.01511
PS_trunk.VS.VI_hindlimb	0.0450748	1.09882	6.70565	0.123344
GAS-M_hindlimb.VS.TRC_trunk	0.0628848	1.58682	4.76693	0.206224
SM_hindlimb.VS.TFL_hindlimb	0.0211082	0.0929411	1.66618	1.25672
FDS-H_hindlimb.VS.SP_trunk	0.00461741	0.628618	3.62997	0.691447
EDL-F_forelimb.VS.VI_hindlimb	0.00439754	1.06962	2.28559	1.35307
BRA_trunk.VS.TB-LO_forelimb	0.0101143	0.500455	1.84901	0.378869
BF_hindlimb.VS.GRA_hindlimb	0.00791557	0.21614	1.0496	1.91542
RHO_trunk.VS.TFL_hindlimb	0.0158311	0.297931	2.46113	1.69839
DSP_forelimb.VS.RA_trunk	0.0191293	0.286839	1.36209	1.55041
BF_hindlimb.VS.SOL_hindlimb	0.0569481	0.657455	2.05505	0.482
LIN_head.VS.SSP_forelimb	0.0958663	1.00868	0.413102	2.78579
BB_forelimb.VS.TB-M_forelimb	0.00109938	0.586151	0.0648529	0.306773
PM_hindlimb.VS.SP_trunk	0.0479332	0.356504	1.17751	0.292257
ADD_hindlimb.VS.TRC_trunk	0.0474934	0.921158	0.449279	1.4467
GM_hindlimb.VS.ISP_forelimb	0.0325418	1.37525	4.74186	0.695765
FDP-H_hindlimb.VS.ST_hindlimb	0.0426561	1.13407	3.17144	0.286218
LIN_head.VS.TIC_hindlimb	0.14292	0.744908	1.93378	0.698197
GM_hindlimb.VS.TFL_hindlimb	0.0301231	0.909815	0.644446	1.29584
BB_forelimb.VS.MAS_head	0.0272647	0.632965	6.81635	1.28669
DSP_forelimb.VS.TB-LO_forelimb	0.00263852	0.638375	1.07503	0.547507
DAP_forelimb.VS.PS_trunk	0.0391381	0.0739739	3.83683	1.11184
BB_forelimb.VS.OEA_trunk	0.00373791	0.409154	0.618839	1.08404
BF_hindlimb.VS.GAS-M_hindlimb	0.0057168	0.719438	3.89864	0.285822
GAS-M_hindlimb.VS.SSP_forelimb	0.00439754	0.341453	0.108266	0.238843
FDS-F_forelimb.VS.TA_trunk	0.00703606	0.394232	0.193913	1.32909
SSP_forelimb.VS.TIC_hindlimb	0.0503518	0.263771	1.52067	2.08759
BF_hindlimb.VS.MAS_head	0.0565084	0.476124	7.33888	1.18018
LDM_trunk.VS.TM_forelimb	0.0028584	0.8551	1.56997	1.64921
EDL-F_forelimb.VS.SAR_hindlimb	0.000219877	0.323059	0.0563676	0.897136
RF_hindlimb.VS.TA_trunk	0.0259455	0.866318	1.63509	1.81645
BRA_trunk.VS.SAR_hindlimb	0.000439754	0.333829	0.104808	1.03493
BF_hindlimb.VS.FDS-H_hindlimb	0.00351803	0.0649482	2.89922	0.728024
GAS-L_hindlimb.VS.GRA_hindlimb	0.0382586	1.1572	0.244024	2.11774
PP_trunk.VS.TFL_hindlimb	0.0028584	0.735618	1.33906	1.77439
PP_trunk.VS.TRC_trunk	0.00439754	1.20074	1.03327	0.652499
PP_trunk.VS.ST_hindlimb	0.0182498	1.81591	0.559829	0.577597
GAS-M_hindlimb.VS.RF_hindlimb	0.00637643	1.32425	3.97913	1.0395
BF_hindlimb.VS.TA_trunk	0.0310026	1.47113	1.5546	1.06278
DSP_forelimb.VS.SM_hindlimb	0.0215479	0.135993	3.85181	0.428953
TFL_hindlimb.VS.VI_hindlimb	0.0151715	0.963984	5.08403	2.21168
OEA_trunk.VS.TA_trunk	0.000879507	0.0471114	0.413237	0.0852546
DAP_forelimb.VS.FDP-H_hindlimb	0.0103342	0.114646	2.85513	1.08927
FDS-F_forelimb.VS.TB-LO_forelimb	0.00549692	0.0793165	1.81199	0.293251
EDC_forelimb.VS.FDS-H_hindlimb	0.000219877	0.54812	1.30053	0.627418
RHO_trunk.VS.SP_trunk	0.0105541	0.00662474	2.01779	0.199879
EDL-F_forelimb.VS.TB-LO_forelimb	0.00351803	0.489685	1.68783	0.51666
RA_trunk.VS.VL_hindlimb	0.0235268	0.411497	2.75815	1.33245
ST_hindlimb.VS.VL_hindlimb	0.0257256	0.998682	1.10931	1.30626
ISP_forelimb.VS.SUB_forelimb	0	0.226674	0.183145	0.545575
ISP_forelimb.VS.RHO_trunk	0.00703606	0.763365	1.63628	0.293221
GAS-L_hindlimb.VS.SOL_hindlimb	0.0197889	0.715887	1.24947	0.279678
ISP_forelimb.VS.PS_trunk	0.0101143	0.600272	5.71903	0.0967305
TB-M_forelimb.VS.TFL_hindlimb	0.00615655	0.120679	1.76147	2.1351
GRA_hindlimb.VS.LD_trunk	0.0305629	1.12023	2.04973	2.3334
GAS-M_hindlimb.VS.SP_trunk	0.0131926	1.413	4.62939	0.322399
TB-LA_forelimb.VS.TIC_hindlimb	0.0622252	1.51986	2.67598	1.1223
DSP_forelimb.VS.FDP-F_forelimb	0.000879507	0.402552	0.690854	0.169267
TIC_hindlimb.VS.TM_forelimb	0.00153914	0.357349	1.59112	1.07852
FDP-F_forelimb.VS.FDS-H_hindlimb	0.000659631	0.696812	2.57853	0.548318
BF_hindlimb.VS.TB-M_forelimb	0.000659631	0.522939	0.587374	0.200259
RHO_trunk.VS.TM_forelimb	0.00791557	0.457056	0.608461	0.247946
ADD_hindlimb.VS.FDP-H_hindlimb	0.00241865	0.402254	4.31526	1.08558
LD_trunk.VS.SAR_hindlimb	0.0120932	0.505409	2.68084	2.39135
BB_forelimb.VS.TM_forelimb	0.00769569	0.865954	0.156058	0.377888
GAS-L_hindlimb.VS.SUB_forelimb	0.0270449	1.20984	1.9346	0.691131
BRA_trunk.VS.TB-LA_forelimb	0.0140721	0.908518	2.1918	0.497817
OEA_trunk.VS.SSP_forelimb	0.0413369	1.89623	2.64901	0.452857
ISP_forelimb.VS.PP_trunk	0	0.270184	2.75835	0.217217
LD_trunk.VS.TA_trunk	0.00131926	0.134766	2.55473	0.644793
LDM_trunk.VS.PM_hindlimb	0.0296834	0.0481646	1.33814	2.38929
ST_hindlimb.VS.TB-M_forelimb	0.00241865	0.959609	0.137428	0.216885
BRA_trunk.VS.EDL-H_hindlimb	0.00329815	0.0948988	0.552838	1.18681
RHO_trunk.VS.TA_trunk	0.000879507	0.770941	0.267558	1.29923
EDL-F_forelimb.VS.OEA_trunk	0.0459543	1.01035	0.482986	2.05375
GAS-M_hindlimb.VS.MAS_head	0.0954266	1.19556	3.44024	0.894357
EDC_forelimb.VS.PP_trunk	0	0.946426	1.43371	1.19499
GM_hindlimb.VS.SAR_hindlimb	0.0272647	0.481118	3.49925	1.33436
MAS_head.VS.SUB_forelimb	0.0274846	0.312623	4.5987	1.66899
FDS-F_forelimb.VS.TIC_hindlimb	0.0512313	1.19111	0.521188	1.29661
ADD_hindlimb.VS.GAS-M_hindlimb	0.00351803	0.665663	4.31765	1.24047
BRA_trunk.VS.SSP_forelimb	0.0281442	0.875113	2.00485	1.4631
FDP-F_forelimb.VS.GAS-M_hindlimb	0.00461741	1.4812	3.57795	1.56216
OEA_trunk.VS.SAR_hindlimb	0.0395778	0.687286	0.539354	2.95089
EDL-F_forelimb.VS.TRC_trunk	0.0169305	0.359484	2.49264	1.56827
BRA_trunk.VS.TIC_hindlimb	0.0028584	0.611342	0.484176	0.624487
ISP_forelimb.VS.LDM_trunk	0.00307828	1.16141	3.81471	2.19038
ADD_hindlimb.VS.TB-LO_forelimb	0.00263852	1.05136	0.355533	0.395084
GAS-M_hindlimb.VS.SAR_hindlimb	0.0233069	1.5504	2.21792	2.25919
FDP-H_hindlimb.VS.SM_hindlimb	0.0483729	0.146722	6.73651	0.809049
DAP_forelimb.VS.RHO_trunk	0.0354002	0.237067	0.245927	0.721885
TA_trunk.VS.VM_hindlimb	0.0283641	1.35625	1.36845	0.938522
ISP_forelimb.VS.OEA_trunk	0.0334213	1.58142	1.78196	0.920757
FDS-H_hindlimb.VS.RA_trunk	0.042876	0.00742122	0.525579	1.17136
BB_forelimb.VS.FDS-H_hindlimb	0.0540897	1.04414	2.3767	0.62151
BF_hindlimb.VS.TFL_hindlimb	0.0164908	0.40226	1.17409	1.93484
OEA_trunk.VS.TB-M_forelimb	0.00505717	0.995305	0.553986	0.777263
SSP_forelimb.VS.TB-LA_forelimb	0.030343	1.78363	4.19665	0.965286
MAS_head.VS.TFL_hindlimb	0.0773967	0.073864	8.51297	3.11502
MAS_head.VS.TB-LA_forelimb	0.0406772	0.929523	7.74515	1.6208
GAS-M_hindlimb.VS.LDM_trunk	0.0523307	1.81767	4.79002	2.41943
EDL-F_forelimb.VS.SOL_hindlimb	0.0371592	0.149557	0.430705	1.55823
SSP_forelimb.VS.TB-LO_forelimb	0.010774	1.37557	3.85386	1.08423
OEA_trunk.VS.TIC_hindlimb	0.0987247	1.63246	1.12834	2.54045
EDL-H_hindlimb.VS.TB-M_forelimb	0.00197889	0.0690884	0.64531	2.32551
SM_hindlimb.VS.VM_hindlimb	0.0226473	0.380323	5.76332	0.802378
RHO_trunk.VS.ST_hindlimb	0.000659631	0.782357	0.562238	0.6536
RF_hindlimb.VS.TB-LO_forelimb	0.000879507	0.392769	0.0170072	0.194105
ISP_forelimb.VS.SOL_hindlimb	0.0358399	0.720629	0.868269	0.425235
GRA_hindlimb.VS.SM_hindlimb	0.0477133	0.279061	3.88987	1.2373
SP_trunk.VS.TIC_hindlimb	0.00593668	0.80778	3.00045	1.52635
LDM_trunk.VS.SM_hindlimb	0.000659631	0.603034	1.94889	1.45549
FDP-H_hindlimb.VS.PS_trunk	0.0314424	0.18862	6.69195	0.0225686
RA_trunk.VS.TA_trunk	0.00197889	1.39876	0.819039	0.619444
DSP_forelimb.VS.VM_hindlimb	0.00351803	0.24433	1.9115	1.23133
GAS-L_hindlimb.VS.PP_trunk	0.0200088	1.7067	0.640604	0.362774
TB-LO_forelimb.VS.TFL_hindlimb	0.00923483	0.595323	1.11061	1.37527
LIN_head.VS.RA_trunk	0.101803	0.558325	1.82984	2.70445
PM_hindlimb.VS.ST_hindlimb	0.00131926	0.432478	0.278046	0.161465
RF_hindlimb.VS.SSP_forelimb	0.00483729	0.982799	3.87086	1.27834
GAS-L_hindlimb.VS.TA_trunk	0.0085752	0.0977896	0.74902	0.860456
LD_trunk.VS.VM_hindlimb	0.0138522	1.22149	3.92318	0.293729
FDS-F_forelimb.VS.TRC_trunk	0.00109938	0.209517	2.61681	0.758363
EDL-F_forelimb.VS.TB-M_forelimb	0.00219877	0.0150406	1.03697	1.27649
BB_forelimb.VS.TIC_hindlimb	0.0723395	1.2233	1.74718	1.45641
EDL-F_forelimb.VS.TFL_hindlimb	0.0028584	0.105638	2.79844	0.858614
BRA_trunk.VS.GM_hindlimb	0.0318821	0.814947	3.60406	0.299438
ISP_forelimb.VS.VI_hindlimb	0.000439754	0.49855	0.986619	0.220075
BB_forelimb.VS.VM_hindlimb	0.0123131	0.994211	2.40053	0.230769
ADD_hindlimb.VS.TFL_hindlimb	0.00505717	0.456035	0.755074	0.980189
GRA_hindlimb.VS.SUB_forelimb	0.00329815	0.0526398	1.69057	1.42661
MAS_head.VS.PM_hindlimb	0.0371592	0.573946	6.89212	0.924499
PM_hindlimb.VS.TIC_hindlimb	0.0853122	1.16428	1.82294	1.8186
DSP_forelimb.VS.FDS-H_hindlimb	0.00417766	0.29426	1.88767	0.379052
RHO_trunk.VS.VM_hindlimb	0.0116535	0.585313	1.63601	0.360711
ADD_hindlimb.VS.DAP_forelimb	0.0085752	0.516899	1.46013	0.00368842
PM_hindlimb.VS.TRC_trunk	0.0120932	0.182687	1.31505	0.236366
DSP_forelimb.VS.TA_trunk	0.0351803	1.11192	0.543054	2.16985
PM_hindlimb.VS.TB-LO_forelimb	0.0340809	0.0524867	0.51024	0.815249
ADD_hindlimb.VS.BF_hindlimb	0.000219877	0.0537752	0.419017	0.954653
BF_hindlimb.VS.PS_trunk	0.0116535	0.537098	2.79571	0.153495
EDL-F_forelimb.VS.LIN_head	0.0729991	0.122796	2.57913	1.18489
TB-LA_forelimb.VS.TM_forelimb	0.00725594	1.16251	1.08486	0.0437812
EDL-H_hindlimb.VS.FDP-H_hindlimb	0.00153914	0.243549	2.66356	2.25618
DSP_forelimb.VS.GAS-L_hindlimb	0.0419965	1.01413	0.205966	1.3094
GAS-L_hindlimb.VS.RF_hindlimb	0.0138522	0.768528	0.886068	0.955995
DSP_forelimb.VS.FDS-F_forelimb	0.0112137	0.717692	0.736967	0.840758
EDL-F_forelimb.VS.GAS-L_hindlimb	0.0290237	0.865444	0.818769	1.27855
SAR_hindlimb.VS.SSP_forelimb	0.0323219	1.20894	2.10966	2.49803
PM_hindlimb.VS.TB-LA_forelimb	0.00439754	0.355577	0.853035	0.696301
SOL_hindlimb.VS.TA_trunk	0.0230871	0.813677	0.500454	0.580777
DAP_forelimb.VS.VM_hindlimb	0.0057168	0.348246	1.88194	1.0826
PS_trunk.VS.SSP_forelimb	0.0296834	0.915083	6.58608	0.37117
GAS-L_hindlimb.VS.PS_trunk	0.0028584	0.836244	3.60129	0.0488261
DAP_forelimb.VS.OEA_trunk	0.057168	1.05512	0.100247	1.93586
BRA_trunk.VS.FDP-H_hindlimb	0.0149516	0.14865	2.11072	1.06936
ADD_hindlimb.VS.PS_trunk	0.0362797	0.590873	2.3767	1.10815
FDP-H_hindlimb.VS.RHO_trunk	0.0316623	0.351712	2.6092	0.367383
BB_forelimb.VS.PP_trunk	0.00835532	1.44245	0.357548	0.0539381
ST_hindlimb.VS.SUB_forelimb	0.0233069	1.31905	2.01537	0.905954
ADD_hindlimb.VS.TA_trunk	0.073219	1.52491	1.97361	2.01743
BB_forelimb.VS.EDL-F_forelimb	0.0171504	0.601191	1.10183	0.969714
GRA_hindlimb.VS.TFL_hindlimb	0.0028584	0.18612	2.22369	0.0194214
VL_hindlimb.VS.VM_hindlimb	0.000659631	0.368988	3.30756	1.01337
PS_trunk.VS.RA_trunk	0.0184697	0.464729	5.16935	0.289838
GAS-M_hindlimb.VS.PM_hindlimb	0.145119	1.76951	3.45188	0.0301417
BB_forelimb.VS.TB-LO_forelimb	0.0057168	0.111506	0.586005	0.453054
ADD_hindlimb.VS.SUB_forelimb	0.00461741	0.217276	3.15919	0.465843
LD_trunk.VS.RHO_trunk	0.000219877	0.636175	2.28717	0.65444
EDL-H_hindlimb.VS.TIC_hindlimb	0	0.706241	1.03701	0.562327
DAP_forelimb.VS.EDL-F_forelimb	0.000879507	0.0447739	0.583234	0.117887
MAS_head.VS.PS_trunk	0.046394	0.0609742	10.1346	1.02668
TRC_trunk.VS.VI_hindlimb	0.0378188	1.42911	4.77824	0.215206
LIN_head.VS.MAS_head	0.046394	0.154571	3.1354	3.4413
FDP-F_forelimb.VS.VM_hindlimb	0.00241865	0.646882	2.60236	1.4006
EDL-H_hindlimb.VS.GRA_hindlimb	0.000659631	0.375887	0.183083	0.209831
EDL-F_forelimb.VS.PS_trunk	0.0217678	0.0292	4.42006	1.22972
FDP-H_hindlimb.VS.PM_hindlimb	0.0778364	0.701591	3.44949	0.124753
ST_hindlimb.VS.TB-LA_forelimb	0.00109938	0.0769011	1.13108	0.857765
SOL_hindlimb.VS.TFL_hindlimb	0.0675022	0.255195	3.22914	2.41684
FDP-H_hindlimb.VS.TA_trunk	0.0633245	1.12265	2.34164	0.93185
GAS-L_hindlimb.VS.TM_forelimb	0.0237467	1.13021	0.126998	0.686723
EDC_forelimb.VS.GM_hindlimb	0.0364996	0.699007	3.41722	0.716442
FDS-H_hindlimb.VS.SUB_forelimb	0.00307828	0.0985522	0.159041	0.239214
GAS-M_hindlimb.VS.TA_trunk	0.103562	2.19057	2.34404	0.776955
FDS-F_forelimb.VS.GAS-L_hindlimb	0.00483729	0.296443	0.942933	0.468639
PS_trunk.VS.TIC_hindlimb	0.0690413	0.651312	5.06541	1.71642
FDP-H_hindlimb.VS.VL_hindlimb	0.00659631	0.135388	4.28075	1.02005
SP_trunk.VS.TB-LA_forelimb	0.00681618	0.71208	0.324474	0.404044
SP_trunk.VS.VM_hindlimb	0.00197889	0.578688	3.6538	0.160832
LIN_head.VS.ST_hindlimb	0.0653034	0.851853	3.47867	2.67827
BF_hindlimb.VS.GAS-L_hindlimb	0.0193492	1.37334	0.805577	0.202322
BF_hindlimb.VS.RF_hindlimb	0.00175901	0.604814	0.0804905	0.753673
EDL-F_forelimb.VS.FDP-H_hindlimb	0.00175901	0.15942	2.2719	1.20716
GAS-M_hindlimb.VS.TB-M_forelimb	0.0151715	1.24238	3.31126	0.0855626
SM_hindlimb.VS.TIC_hindlimb	0.0877309	0.609415	5.10997	0.884802
BB_forelimb.VS.GRA_hindlimb	0.048153	0.892949	0.52708	1.80891
GAS-L_hindlimb.VS.SP_trunk	0.0246262	0.679776	1.53633	0.238899
FDP-F_forelimb.VS.TFL_hindlimb	0.00527704	0.3595	1.49478	0.6585
ISP_forelimb.VS.VM_hindlimb	0.000219877	0.178052	0.000271997	0.0674903
BB_forelimb.VS.VI_hindlimb	0.0474934	1.67081	3.38742	0.383354
SAR_hindlimb.VS.TM_forelimb	0.00131926	0.587823	1.00214	1.48896
LD_trunk.VS.RF_hindlimb	0.0129727	0.731552	0.919638	1.17166
MAS_head.VS.SSP_forelimb	0.0382586	0.854109	3.5485	0.655514
EDC_forelimb.VS.VM_hindlimb	0.00219877	0.49819	1.32437	1.4797
GRA_hindlimb.VS.TB-M_forelimb	0.00439754	0.306798	0.462227	2.11568
RHO_trunk.VS.TB-LO_forelimb	0.00923483	0.297392	1.35052	0.323113
RHO_trunk.VS.VI_hindlimb	0.046394	1.26192	2.6229	0.513296
MAS_head.VS.SM_hindlimb	0.0397977	0.0190771	10.1791	1.8583
BF_hindlimb.VS.RHO_trunk	0.0226473	0.700191	1.28704	0.236456
GAS-L_hindlimb.VS.SM_hindlimb	0.000879507	0.878142	3.64585	0.880444
DSP_forelimb.VS.GM_hindlimb	0.0294635	0.952867	2.83008	0.468076
BF_hindlimb.VS.VL_hindlimb	0.000439754	0.483866	0.38451	0.889119
BF_hindlimb.VS.LIN_head	0.103342	0.630694	4.20347	2.26112
TM_forelimb.VS.VL_hindlimb	0.00109938	0.240731	1.06309	0.404717
EDC_forelimb.VS.PM_hindlimb	0.0540897	0.437002	1.15193	1.61112
LD_trunk.VS.SM_hindlimb	0.000879507	0.841165	1.84014	1.09611
LDM_trunk.VS.TB-M_forelimb	0.00153914	0.575296	1.47876	2.33387
EDC_forelimb.VS.RHO_trunk	0.0138522	0.087123	0.311642	1.11899
PM_hindlimb.VS.SUB_forelimb	0.030343	0.886569	2.29342	0.74449
PS_trunk.VS.TB-LO_forelimb	0.00813544	0.460485	2.73223	0.713064
FDP-H_hindlimb.VS.PP_trunk	0.00131926	0.681837	3.73127	0.291379
BRA_trunk.VS.TM_forelimb	0.000879507	0.253994	1.10694	0.454036
BRA_trunk.VS.SM_hindlimb	0.0193492	0.00192744	4.62579	0.260315
ISP_forelimb.VS.MAS_head	0.0299033	0.539298	4.41556	1.12341
RA_trunk.VS.TFL_hindlimb	0.0255057	0.32989	3.54773	2.37818
LD_trunk.VS.VI_hindlimb	0.0397977	1.89809	4.91007	0.141144
FDS-H_hindlimb.VS.TM_forelimb	0.00219877	0.178187	2.22064	0.243622
BB_forelimb.VS.EDL-H_hindlimb	0.016051	0.517062	0.710163	2.01874
EDC_forelimb.VS.VI_hindlimb	0.00351803	1.17479	2.31126	1.63228
GM_hindlimb.VS.PM_hindlimb	0.00439754	0.262005	2.26529	0.89468
BF_hindlimb.VS.FDP-F_forelimb	0.00483729	0.76176	0.320689	1.27634
FDS-F_forelimb.VS.LDM_trunk	0.0057168	0.0213348	2.6399	1.8673
GAS-M_hindlimb.VS.GM_hindlimb	0.12533	2.03151	5.71718	0.924822
SP_trunk.VS.TM_forelimb	0	0.450431	1.40933	0.447825
RHO_trunk.VS.VL_hindlimb	0.0145119	0.216325	1.67155	0.652663
SM_hindlimb.VS.SP_trunk	0.0263852	0.198365	2.10952	0.641545
OEA_trunk.VS.RF_hindlimb	0.0316623	0.913429	1.22185	1.7312
MAS_head.VS.RHO_trunk	0.0323219	0.224067	6.05184	1.41663
SAR_hindlimb.VS.TIC_hindlimb	0.000879507	0.945172	0.588984	0.41044
PP_trunk.VS.TB-LO_forelimb	0.00241865	1.33094	0.228456	0.399116
BB_forelimb.VS.ISP_forelimb	0.0153914	1.17226	2.4008	0.163279
SM_hindlimb.VS.VI_hindlimb	0.067942	1.05693	6.75021	0.954962
BB_forelimb.VS.RA_trunk	0.00791557	1.03672	1.85112	0.549847
PS_trunk.VS.SUB_forelimb	0.0131926	0.373598	5.53589	0.642305
FDP-H_hindlimb.VS.GM_hindlimb	0.0490325	0.963597	5.71478	0.769926
DAP_forelimb.VS.FDP-F_forelimb	0.00219877	0.298636	0.720424	0.318001
LD_trunk.VS.OEA_trunk	0.00329815	0.181877	2.14149	0.559538
RHO_trunk.VS.TRC_trunk	0.000659631	0.167192	2.15534	0.728502
ADD_hindlimb.VS.EDL-F_forelimb	0.00505717	0.561673	2.04336	0.121576
GRA_hindlimb.VS.ST_hindlimb	0.0532102	1.26641	0.324799	2.33257
FDS-F_forelimb.VS.LD_trunk	0.00131926	0.259467	2.74864	0.684301
DAP_forelimb.VS.FDS-H_hindlimb	0.00703606	0.398176	1.8581	0.230317
TA_trunk.VS.TRC_trunk	0.00197889	0.60375	2.42289	0.570731
EDC_forelimb.VS.ISP_forelimb	0.000219877	0.676242	1.32464	1.41221
FDP-F_forelimb.VS.TM_forelimb	0	0.518625	0.35789	0.79194
FDS-F_forelimb.VS.OEA_trunk	0.00879507	0.441344	0.60715	1.24384
GRA_hindlimb.VS.TB-LA_forelimb	0.0312225	1.18951	1.45588	1.4748
PM_hindlimb.VS.VL_hindlimb	0.032102	0.566204	0.831266	1.1448
TB-LA_forelimb.VS.TRC_trunk	0.000219877	0.538264	0.462017	0.932667
SOL_hindlimb.VS.TB-LA_forelimb	0.0147318	0.748192	2.46133	0.922621
FDS-F_forelimb.VS.VL_hindlimb	0.0120932	0.593034	2.13302	0.622802
GAS-L_hindlimb.VS.LD_trunk	0.00593668	0.0369762	1.80571	0.215662
SSP_forelimb.VS.TA_trunk	0.0382586	1.84912	2.23577	0.538112
LDM_trunk.VS.SOL_hindlimb	0.0518909	0.440779	2.94644	2.61561
RF_hindlimb.VS.SP_trunk	0.00131926	0.0887519	0.650262	0.717096
LDM_trunk.VS.TB-LO_forelimb	0.00175901	0.100651	0.827903	1.57404
EDC_forelimb.VS.TIC_hindlimb	0.000219877	0.727282	0.671017	0.207483
PM_hindlimb.VS.SAR_hindlimb	0.0386983	0.219112	1.23396	2.22904
BRA_trunk.VS.LIN_head	0.0802551	0.133566	2.41795	1.32268
EDL-F_forelimb.VS.LDM_trunk	0.0136324	0.590336	2.51573	1.05738
EDL-H_hindlimb.VS.VL_hindlimb	0.00197889	0.108161	1.61719	1.23613
EDL-H_hindlimb.VS.OEA_trunk	0.0441953	0.926216	0.091324	3.10277
LIN_head.VS.PS_trunk	0.0703606	0.0935963	6.99919	2.41462
LD_trunk.VS.LIN_head	0.0683817	0.705672	5.2036	2.67911
MAS_head.VS.SP_trunk	0.0578276	0.217442	8.06963	1.21676
BB_forelimb.VS.GAS-M_hindlimb	0.085752	1.82853	3.37612	0.392336
FDS-H_hindlimb.VS.TB-LO_forelimb	0.00549692	0.932635	2.9627	0.168455
ADD_hindlimb.VS.VL_hindlimb	0.000659631	0.537641	0.0345065	0.0655334
BF_hindlimb.VS.SM_hindlimb	0.0241865	0.495201	2.84027	0.678122
LIN_head.VS.TB-LO_forelimb	0.10708	0.366889	4.26696	1.70155
EDL-H_hindlimb.VS.TRC_trunk	0.0206684	0.275355	2.10098	2.6173
LDM_trunk.VS.RHO_trunk	0.0028584	0.398044	2.17843	1.89716
LIN_head.VS.TRC_trunk	0.062445	0.236688	5.07177	2.75317
RA_trunk.VS.RHO_trunk	0.00395778	0.627821	1.0866	0.679789
RA_trunk.VS.VM_hindlimb	0.0129727	0.0425086	0.549412	0.319078
EDC_forelimb.VS.FDP-H_hindlimb	0.000659631	0.264589	2.29756	1.48637
TB-LO_forelimb.VS.VI_hindlimb	0.00549692	1.55931	3.97342	0.836408
TB-M_forelimb.VS.VM_hindlimb	0.000879507	0.408061	2.33567	0.0760041
EDL-H_hindlimb.VS.TA_trunk	0.0422164	0.879105	0.321913	3.18803
TA_trunk.VS.VI_hindlimb	0.0631047	2.03286	2.35534	0.785937
LD_trunk.VS.TB-M_forelimb	0.00307828	0.813428	1.5875	0.217725
BF_hindlimb.VS.FDP-H_hindlimb	0.00461741	0.348478	3.89624	0.130927
BF_hindlimb.VS.VI_hindlimb	0.00109938	0.561724	3.90994	0.27684
EDL-H_hindlimb.VS.RA_trunk	0.0351803	0.519658	1.14095	2.56858
RA_trunk.VS.SSP_forelimb	0.0156113	0.450354	1.41674	0.0813318
FDP-H_hindlimb.VS.ISP_forelimb	0.00153914	0.411652	0.972922	0.0741618
GM_hindlimb.VS.PS_trunk	0.000879507	0.774977	0.977176	0.792495
LD_trunk.VS.TRC_trunk	0.000219877	0.468984	0.131832	0.0740624
FDS-H_hindlimb.VS.PP_trunk	0.00175901	0.398306	2.73424	0.567572
ISP_forelimb.VS.TM_forelimb	0	0.306309	2.24474	0.541167
BRA_trunk.VS.DAP_forelimb	0.00153914	0.0340041	0.74441	0.0199035
ISP_forelimb.VS.SSP_forelimb	0.000879507	0.314811	0.867051	0.4679
PS_trunk.VS.TB-LA_forelimb	0.000219877	0.868549	2.38943	0.594116
FDP-F_forelimb.VS.ST_hindlimb	0.0257256	0.720788	0.404113	1.69349
BB_forelimb.VS.BF_hindlimb	0.0261653	1.10909	0.522521	0.106514
RA_trunk.VS.TM_forelimb	0.00835532	0.170765	1.69506	0.927735
FDS-H_hindlimb.VS.GM_hindlimb	0.0578276	1.24713	4.71775	0.0890243
EDL-F_forelimb.VS.SP_trunk	0.00395778	0.185668	2.3551	1.03965
PS_trunk.VS.ST_hindlimb	0.00329815	0.94545	3.52051	0.263649
EDL-F_forelimb.VS.RHO_trunk	0.00989446	0.192293	0.337307	0.839773
MAS_head.VS.PP_trunk	0.0345207	0.809482	7.1739	1.34063
DSP_forelimb.VS.MAS_head	0.0450748	0.116916	6.32733	2.28725
FDP-H_hindlimb.VS.LIN_head	0.0683817	0.282216	0.307232	2.39205
OEA_trunk.VS.SOL_hindlimb	0.016051	0.860788	0.913691	0.495523
PP_trunk.VS.RHO_trunk	0.00197889	1.03355	1.12207	0.0760036
BB_forelimb.VS.PS_trunk	0.00109938	0.571991	3.31823	0.26001
GRA_hindlimb.VS.VM_hindlimb	0.0057168	0.101262	1.87345	2.03968
SP_trunk.VS.TFL_hindlimb	0.00395778	0.291306	0.443338	1.89826
PS_trunk.VS.TM_forelimb	0.00637643	0.293963	3.47429	0.637897
LDM_trunk.VS.ST_hindlimb	0.0116535	0.384313	1.61619	2.55076
DSP_forelimb.VS.SP_trunk	0.00109938	0.334358	1.7423	1.0705
EDL-F_forelimb.VS.FDS-H_hindlimb	0.00197889	0.44295	1.27487	0.348205
FDS-H_hindlimb.VS.MAS_head	0.0831135	0.411176	4.43966	1.9082
GAS-M_hindlimb.VS.TB-LA_forelimb	0.0776165	2.12508	4.30492	0.726443
OEA_trunk.VS.PS_trunk	0.00879507	0.981145	3.93707	0.824027
DSP_forelimb.VS.GRA_hindlimb	0.00483729	0.143068	0.0380579	0.808345
PM_hindlimb.VS.RHO_trunk	0.0057168	0.349879	0.840284	0.492136
RA_trunk.VS.TB-LO_forelimb	0.0305629	0.925214	2.43712	1.0029
LDM_trunk.VS.LIN_head	0.0842128	0.46754	5.09486	0.127508
SP_trunk.VS.TA_trunk	0.0299033	0.777566	2.28535	1.09935
OEA_trunk.VS.TM_forelimb	0.0222076	1.27511	0.462782	1.46192
GM_hindlimb.VS.SOL_hindlimb	0.0244063	0.65462	3.87359	1.121
RHO_trunk.VS.SUB_forelimb	0.00637643	0.53669	1.45314	0.252354
SOL_hindlimb.VS.VL_hindlimb	0.0490325	0.173589	2.43956	1.37112
FDP-F_forelimb.VS.FDP-H_hindlimb	0.000439754	0.413281	3.57555	1.40727
PP_trunk.VS.RF_hindlimb	0.000219877	0.938172	0.245463	0.593221
ST_hindlimb.VS.TB-LO_forelimb	0.0136324	0.484965	0.788286	0.976713
GAS-M_hindlimb.VS.LD_trunk	0.0705805	2.0558	4.89877	0.132162
RF_hindlimb.VS.TB-LA_forelimb	0.00923483	0.800832	0.325788	0.313053
SM_hindlimb.VS.ST_hindlimb	0	0.987347	3.56507	1.09527
RF_hindlimb.VS.VL_hindlimb	0.000659631	0.120948	0.30402	0.135446
RF_hindlimb.VS.SUB_forelimb	0.000659631	0.441314	2.82067	0.264864
PS_trunk.VS.SM_hindlimb	0.00109938	0.0418972	0.0445587	0.831618
OEA_trunk.VS.PP_trunk	0.0151715	1.8516	0.976388	1.13797
TB-LA_forelimb.VS.TFL_hindlimb	0.0156113	1.00339	0.767812	1.49422
BRA_trunk.VS.PS_trunk	0.0129727	0.0399697	4.58124	1.09193
GM_hindlimb.VS.TIC_hindlimb	0.108179	1.42629	4.08824	0.923925
BRA_trunk.VS.EDL-F_forelimb	0.000659631	0.0107698	0.161176	0.137791
GAS-L_hindlimb.VS.OEA_trunk	0.0164908	0.144901	0.335783	0.775201
EDC_forelimb.VS.EDL-H_hindlimb	0	0.0210407	0.365997	0.76981
PP_trunk.VS.SM_hindlimb	0.0167106	0.828559	3.00524	0.51767
RA_trunk.VS.SP_trunk	0.0101143	0.621197	3.10439	0.479911
EDL-F_forelimb.VS.ISP_forelimb	0.000219877	0.571072	1.29897	1.13299
RA_trunk.VS.TRC_trunk	0.00593668	0.795013	3.24193	0.0487129
GAS-L_hindlimb.VS.TB-M_forelimb	0.00197889	0.850404	0.218203	0.00206218
OEA_trunk.VS.VI_hindlimb	0.0708004	2.07997	2.76858	0.700683
GAS-M_hindlimb.VS.VM_hindlimb	0.00241865	0.834316	0.97559	0.161567
SP_trunk.VS.SUB_forelimb	0.000659631	0.530066	3.47093	0.452232
BF_hindlimb.VS.TB-LA_forelimb	0.012533	1.40565	0.406279	0.440621
TFL_hindlimb.VS.TRC_trunk	0.0219877	0.465123	0.305795	2.42689
FDP-F_forelimb.VS.TB-M_forelimb	0.000879507	0.238821	0.266685	1.4766
FDS-F_forelimb.VS.RA_trunk	0.0191293	1.00453	0.625127	0.70965
EDC_forelimb.VS.TB-LA_forelimb	0.00747581	0.792579	2.00496	0.914821
GM_hindlimb.VS.TA_trunk	0.00593668	0.159057	3.37313	1.70178
SM_hindlimb.VS.SSP_forelimb	0.0523307	0.873186	6.63064	1.20279
ADD_hindlimb.VS.ISP_forelimb	0.00109938	0.00939887	3.34234	1.01142
OEA_trunk.VS.SP_trunk	0.0310026	0.824677	1.87211	1.0141
EDC_forelimb.VS.SSP_forelimb	0.0156113	0.991053	2.19169	1.88011
EDC_forelimb.VS.VL_hindlimb	0.00307828	0.129202	1.98319	0.466322
LIN_head.VS.SP_trunk	0.110598	0.0628718	4.93423	2.22454
RF_hindlimb.VS.TB-M_forelimb	0.000659631	0.0818755	0.667865	0.953933
FDS-F_forelimb.VS.GAS-M_hindlimb	0.0560686	1.79634	2.15013	0.552139
BRA_trunk.VS.RHO_trunk	0.00593668	0.203063	0.498483	0.701982
SAR_hindlimb.VS.TRC_trunk	0.016051	0.036425	2.54901	2.46541
MAS_head.VS.TB-M_forelimb	0.0151715	0.0468149	6.7515	0.97992
EDC_forelimb.VS.TM_forelimb	0.000659631	0.369933	0.920103	0.87104
SSP_forelimb.VS.VI_hindlimb	0.000659631	0.183739	0.119568	0.247825
BB_forelimb.VS.EDC_forelimb	0.0173703	0.496021	1.07616	1.24893
FDP-H_hindlimb.VS.MAS_head	0.0470536	0.127645	3.44263	1.04925
DAP_forelimb.VS.TB-M_forelimb	0.00351803	0.0598145	0.453739	1.1586
OEA_trunk.VS.SM_hindlimb	0.00791557	1.02304	3.98163	1.65564
TRC_trunk.VS.VM_hindlimb	0.0118734	0.752505	3.79134	0.367791
LDM_trunk.VS.TB-LA_forelimb	0.000879507	0.307412	0.485107	1.69299
SUB_forelimb.VS.TB-LA_forelimb	0.00835532	1.24215	3.14645	0.0481888
SM_hindlimb.VS.SUB_forelimb	0.0283641	0.3317	5.58045	0.189313
EDL-F_forelimb.VS.PM_hindlimb	0.0474934	0.542172	1.17759	1.33191
FDS-F_forelimb.VS.TB-LA_forelimb	0.00197889	0.328747	2.15479	0.174304
RF_hindlimb.VS.SOL_hindlimb	0.0450748	0.0526408	2.13554	1.23567
SUB_forelimb.VS.TRC_trunk	0.00989446	0.703882	3.60847	0.980856
FDP-F_forelimb.VS.TIC_hindlimb	0.000879507	0.875974	1.94901	0.286583
EDL-F_forelimb.VS.LD_trunk	0.0158311	0.828468	2.62447	1.49421
BF_hindlimb.VS.SAR_hindlimb	0.0145119	0.830958	1.68071	1.97336
FDP-F_forelimb.VS.SSP_forelimb	0.00923483	1.13974	3.46968	1.80101
BF_hindlimb.VS.EDC_forelimb	0.00637643	0.613068	1.59868	1.35544
BRA_trunk.VS.EDC_forelimb	0.000879507	0.11594	0.186841	0.417004
DAP_forelimb.VS.GAS-L_hindlimb	0.0598065	0.910218	0.235536	1.16066
EDL-F_forelimb.VS.TA_trunk	0.0503518	0.963234	0.069749	2.13901
SSP_forelimb.VS.TM_forelimb	0	0.62112	3.11179	1.00907
TM_forelimb.VS.VI_hindlimb	0.000879507	0.804859	3.23136	0.761242
VI_hindlimb.VS.VM_hindlimb	0.000219877	0.676602	0.986891	0.152585
PS_trunk.VS.TRC_trunk	0.000219877	0.330284	1.92742	0.338551
EDL-H_hindlimb.VS.SOL_hindlimb	0.0389182	0.0654279	0.822367	2.60725
OEA_trunk.VS.VL_hindlimb	0.0413369	1.03438	1.52587	1.86664
SAR_hindlimb.VS.TB-M_forelimb	0.00659631	0.308019	1.09334	2.17362
PM_hindlimb.VS.SSP_forelimb	0.0705805	1.42805	3.34362	0.268985
LD_trunk.VS.SOL_hindlimb	0.0129727	0.678911	3.05518	0.0640158
GRA_hindlimb.VS.VI_hindlimb	0.00945471	0.777865	2.86034	2.19226
SAR_hindlimb.VS.TB-LO_forelimb	0.0085752	0.166626	1.7442	1.4138
PS_trunk.VS.SAR_hindlimb	0.0151715	0.29386	4.47643	2.12686
RF_hindlimb.VS.TFL_hindlimb	0	0.202554	1.0936	1.18117
DSP_forelimb.VS.LD_trunk	0.0103342	0.977158	2.01167	1.52506
BB_forelimb.VS.GM_hindlimb	0.000879507	0.202986	2.34106	0.532486
TB-M_forelimb.VS.VL_hindlimb	0.000879507	0.0390726	0.971884	1.08938
DSP_forelimb.VS.VL_hindlimb	0.0028584	0.124658	1.39605	0.217956
ISP_forelimb.VS.SM_hindlimb	0.0301231	0.558375	5.76359	0.734887
FDS-F_forelimb.VS.PS_trunk	0.00505717	0.539802	4.54422	0.419813
FDS-H_hindlimb.VS.GAS-L_hindlimb	0.0457344	1.30839	2.09364	0.930345
PM_hindlimb.VS.PP_trunk	0.0347405	1.38343	0.281783	0.416132
MAS_head.VS.RA_trunk	0.0503518	0.403754	4.96524	0.736846
FDS-H_hindlimb.VS.TIC_hindlimb	0.00747581	0.179162	0.629518	0.834901
ISP_forelimb.VS.TA_trunk	0.0354002	1.53431	1.36872	1.00601
GAS-L_hindlimb.VS.TIC_hindlimb	0.0908091	1.48756	1.46412	1.76525
FDS-F_forelimb.VS.GM_hindlimb	0.00615655	0.235176	3.56705	0.372683
ADD_hindlimb.VS.PM_hindlimb	0.0848725	1.10385	0.865773	1.21033
SUB_forelimb.VS.VI_hindlimb	0.00241865	0.725225	1.16976	0.76565
GM_hindlimb.VS.TB-LO_forelimb	0.0109938	0.314492	1.75505	0.0794312
PP_trunk.VS.TB-M_forelimb	0.00109938	0.856297	0.422401	0.360712
DAP_forelimb.VS.TA_trunk	0.0562885	1.00801	0.513485	2.02112
RHO_trunk.VS.SM_hindlimb	0.00131926	0.20499	4.12731	0.441667
RA_trunk.VS.VI_hindlimb	0.0252858	0.634094	1.5363	0.166493
BRA_trunk.VS.SP_trunk	0.00219877	0.196438	2.51628	0.90186
MAS_head.VS.VI_hindlimb	0.0595866	1.03785	3.42894	0.903339
DAP_forelimb.VS.TM_forelimb	0.000439754	0.219989	0.362534	0.473939
ADD_hindlimb.VS.PP_trunk	0.000219877	0.279583	0.58399	0.7942
SAR_hindlimb.VS.TB-LA_forelimb	0.0123131	0.574689	2.08699	1.53274
EDL-H_hindlimb.VS.FDS-H_hindlimb	0.00153914	0.527079	1.66653	1.39723
PS_trunk.VS.TB-M_forelimb	0.00219877	0.0141594	3.38309	0.0467639
FDS-H_hindlimb.VS.OEA_trunk	0.0791557	1.4533	1.75786	1.70555
FDP-F_forelimb.VS.LIN_head	0.0655233	0.131066	3.88278	0.984779
BB_forelimb.VS.LDM_trunk	0.00307828	0.0108548	1.41391	2.0271
GRA_hindlimb.VS.LIN_head	0.162269	0.414554	3.15387	0.345701
LDM_trunk.VS.TIC_hindlimb	0.0193492	1.21245	3.16108	0.570688
GRA_hindlimb.VS.SSP_forelimb	0.0323219	0.594125	2.74077	2.44009
DAP_forelimb.VS.SP_trunk	0.00153914	0.230442	1.77187	0.921764
EDC_forelimb.VS.SP_trunk	0.00219877	0.0804983	2.32943	1.31886
FDS-H_hindlimb.VS.LD_trunk	0.0483729	1.27142	3.89934	1.14601
RA_trunk.VS.RF_hindlimb	0.0123131	0.532445	2.45413	1.19701
ISP_forelimb.VS.ST_hindlimb	0.0316623	1.54572	2.19852	0.36038
DSP_forelimb.VS.VI_hindlimb	0.00527704	0.920932	2.8984	1.38392
GRA_hindlimb.VS.TB-LO_forelimb	0.00527704	0.781443	1.11308	1.35585
SSP_forelimb.VS.TFL_hindlimb	0.0545295	0.780245	4.96446	2.45951
FDP-F_forelimb.VS.PM_hindlimb	0.0503518	0.28831	0.126067	1.53202
EDL-H_hindlimb.VS.SM_hindlimb	0.0189094	0.0968262	4.07296	1.44713
RHO_trunk.VS.SSP_forelimb	0.0219877	1.07818	2.50333	0.761121
RA_trunk.VS.SUB_forelimb	0.0114336	0.091131	0.366539	0.932143
MAS_head.VS.OEA_trunk	0.0470536	1.04212	6.19752	0.202657
LIN_head.VS.TFL_hindlimb	0.132806	0.228435	5.37757	0.326279
LD_trunk.VS.PP_trunk	0.00153914	1.66972	1.1651	0.578436
FDP-H_hindlimb.VS.TB-LO_forelimb	0.00637643	0.649105	3.95973	0.690495
PP_trunk.VS.SAR_hindlimb	0.00109938	1.16432	1.51574	1.81291
GAS-M_hindlimb.VS.ISP_forelimb	0.0028584	0.656264	0.975318	0.229057
LDM_trunk.VS.VM_hindlimb	0.00703606	0.983356	3.81443	2.25787
FDS-H_hindlimb.VS.RF_hindlimb	0.00131926	0.539866	2.97971	0.0256495
FDS-H_hindlimb.VS.LIN_head	0.117854	0.565746	1.30426	1.5331
EDL-H_hindlimb.VS.LDM_trunk	0.0057168	0.506207	2.12407	0.00836168
GM_hindlimb.VS.SM_hindlimb	0	0.816874	1.02173	0.0391229
LIN_head.VS.RHO_trunk	0.0650836	0.0694965	2.91643	2.02467
ADD_hindlimb.VS.FDS-F_forelimb	0.0501319	1.13067	2.16753	0.688336
EDL-F_forelimb.VS.ST_hindlimb	0.032102	0.97465	0.899544	1.49337
PP_trunk.VS.TA_trunk	0.019569	1.80449	1.38962	1.22323
SAR_hindlimb.VS.VM_hindlimb	0.00791557	0.71608	1.24233	2.09762
SP_trunk.VS.VI_hindlimb	0.00351803	1.25529	4.64069	0.313417
GAS-M_hindlimb.VS.SM_hindlimb	0.137423	1.21464	6.73891	0.963944
BF_hindlimb.VS.VM_hindlimb	0.000659631	0.114878	2.92305	0.124255
DAP_forelimb.VS.RF_hindlimb	0.00109938	0.14169	1.1216	0.204668
FDS-F_forelimb.VS.SM_hindlimb	0.0028584	0.581699	4.58878	0.411805
FDS-H_hindlimb.VS.SM_hindlimb	0.0664028	0.430253	5.73949	0.0499015
SOL_hindlimb.VS.TB-M_forelimb	0.00967458	0.134516	1.46768	0.28174
ADD_hindlimb.VS.GRA_hindlimb	0.00153914	0.269915	1.46862	0.960768
SOL_hindlimb.VS.TM_forelimb	0.0340809	0.41432	1.37647	0.966402
DSP_forelimb.VS.TB-LA_forelimb	0.0169305	1.04644	1.41782	0.666455
FDP-H_hindlimb.VS.RF_hindlimb	0.000439754	0.256336	3.97673	0.8846
DSP_forelimb.VS.SAR_hindlimb	0.00109938	0.47175	0.669171	0.866289
ISP_forelimb.VS.SP_trunk	0.000439754	0.75674	3.65407	0.0933422
FDP-H_hindlimb.VS.FDS-H_hindlimb	0	0.28353	0.997026	0.858951
GAS-L_hindlimb.VS.LDM_trunk	0.0085752	0.275108	1.69696	2.33593
DAP_forelimb.VS.ST_hindlimb	0.0485928	1.01942	0.316311	1.37549
BB_forelimb.VS.DSP_forelimb	0.0156113	0.749881	0.489022	1.00056
RA_trunk.VS.TB-M_forelimb	0.0085752	0.450569	1.78626	0.243074
EDL-H_hindlimb.VS.RF_hindlimb	0.000439754	0.0127871	1.31318	1.37158
GAS-L_hindlimb.VS.LIN_head	0.0780563	0.742648	3.3979	2.46344
FDP-F_forelimb.VS.RF_hindlimb	0.000439754	0.156946	0.40118	0.522669
FDS-H_hindlimb.VS.VL_hindlimb	0.00329815	0.418918	3.28373	0.161095
SM_hindlimb.VS.TA_trunk	0.00637643	0.975931	4.39487	1.7409
DSP_forelimb.VS.OEA_trunk	0.030343	1.15904	0.129817	2.0846
BB_forelimb.VS.DAP_forelimb	0.0395778	0.645965	0.518592	0.851827
BB_forelimb.VS.SSP_forelimb	0.0233069	1.48707	3.26785	0.631179
ADD_hindlimb.VS.GM_hindlimb	0.0549692	1.36585	1.39952	0.315653
GAS-L_hindlimb.VS.TFL_hindlimb	0.0430959	0.971083	1.97967	2.13716
FDS-F_forelimb.VS.GRA_hindlimb	0.0329815	0.860759	0.698909	1.6491
PP_trunk.VS.TM_forelimb	0	0.576493	0.513606	0.32395
FDS-H_hindlimb.VS.SSP_forelimb	0.00439754	0.442933	0.891156	1.25269
PM_hindlimb.VS.PS_trunk	0.0123131	0.512972	3.24247	0.102185
EDL-H_hindlimb.VS.LIN_head	0.0916887	0.0386672	2.97079	0.13587
LIN_head.VS.PP_trunk	0.0631047	0.964053	4.0385	2.10067
TB-M_forelimb.VS.VI_hindlimb	0.00109938	1.08466	3.32257	0.0765806
BRA_trunk.VS.VM_hindlimb	0.0057168	0.38225	1.13753	1.06269
FDS-H_hindlimb.VS.VM_hindlimb	0.00109938	0.0499298	0.0238321	0.852279
SM_hindlimb.VS.TM_forelimb	0.0167106	0.252066	3.51885	0.193721
BB_forelimb.VS.TA_trunk	0.00439754	0.362043	1.03208	1.16929
BB_forelimb.VS.TRC_trunk	0.00131926	0.241707	1.39082	0.59856
TA_trunk.VS.TFL_hindlimb	0.0408971	1.06887	2.72869	2.99762
BB_forelimb.VS.RHO_trunk	0.000219877	0.408898	0.764519	0.129942
TB-M_forelimb.VS.TRC_trunk	0.00241865	0.344444	1.45567	0.291787
LIN_head.VS.OEA_trunk	0.0947669	0.887549	3.06211	3.23864
FDP-F_forelimb.VS.SOL_hindlimb	0.039358	0.104305	1.73436	1.75834
ADD_hindlimb.VS.TIC_hindlimb	0.00681618	0.0604389	2.68872	0.608272
PM_hindlimb.VS.RA_trunk	0.0173703	0.9777	1.92688	0.187653

## Sheet: e
Supplementary Figure 19e
Comparision between tissues	DEG (circRNA) ratio	Log2-transformed MYH7 transcription difference	Log2-transformed MYH4 transcription difference	Log2-transformed MYH2 transcription difference
PP_trunk.VS.VM_hindlimb	0	0.448236	2.75808	0.284707
PP_trunk.VS.SP_trunk	0	1.02692	0.895726	0.123875
GAS-M_hindlimb.VS.SUB_forelimb	0	0.882939	1.15846	0.774631
DSP_forelimb.VS.RHO_trunk	0.0035524	0.340983	0.275497	0.87062
OEA_trunk.VS.RA_trunk	0.0017762	1.44587	1.23228	0.534189
ISP_forelimb.VS.RA_trunk	0.0053286	0.135544	0.549684	0.386568
EDC_forelimb.VS.TB-LO_forelimb	0	0.384515	1.66217	0.795873
MAS_head.VS.RF_hindlimb	0.0017762	0.12869	7.41937	1.93385
GRA_hindlimb.VS.TRC_trunk	0.0017762	0.651242	1.9179	2.40747
GM_hindlimb.VS.OEA_trunk	0.0017762	0.206168	2.9599	1.61652
BRA_trunk.VS.MAS_head	0.00888099	0.0210045	5.55335	2.11862
SSP_forelimb.VS.ST_hindlimb	0.0017762	1.86053	3.06557	0.10752
EDC_forelimb.VS.MAS_head	0.00888099	0.136944	5.74019	2.53562
EDL-F_forelimb.VS.RA_trunk	0.00888099	0.435529	0.74929	1.51956
PS_trunk.VS.TA_trunk	0.0035524	0.934034	4.35031	0.909282
FDS-H_hindlimb.VS.SOL_hindlimb	0.0071048	0.592507	0.844165	1.21002
RA_trunk.VS.SAR_hindlimb	0.0124334	0.758588	0.692923	2.4167
LD_trunk.VS.SUB_forelimb	0.0017762	1.17287	3.7403	0.906794
FDS-F_forelimb.VS.FDS-H_hindlimb	0	1.01195	1.15071	0.461707
GRA_hindlimb.VS.LDM_trunk	0	0.882094	1.94099	0.218192
LIN_head.VS.TB-LA_forelimb	0.0905861	0.774952	4.60975	1.8205
FDS-F_forelimb.VS.SAR_hindlimb	0	0.245942	0.0677959	1.70705
BB_forelimb.VS.VL_hindlimb	0	0.625223	0.907031	0.782605
SSP_forelimb.VS.TRC_trunk	0	1.24537	4.65867	0.0326189
DSP_forelimb.VS.RF_hindlimb	0	0.245606	1.09203	0.353402
SOL_hindlimb.VS.SP_trunk	0.0106572	0.0361111	2.7858	0.518577
LD_trunk.VS.PM_hindlimb	0	0.286296	1.44688	0.162304
BB_forelimb.VS.SP_trunk	0	0.415523	1.25327	0.0699368
ISP_forelimb.VS.TB-LO_forelimb	0	1.06076	2.9868	0.616333
ST_hindlimb.VS.VM_hindlimb	0	1.36767	2.19825	0.292889
FDS-F_forelimb.VS.TFL_hindlimb	0	0.67464	2.9226	1.66852
BB_forelimb.VS.SM_hindlimb	0	0.613888	3.36279	0.571608
SUB_forelimb.VS.VL_hindlimb	0	0.320366	3.12469	0.40031
ADD_hindlimb.VS.SAR_hindlimb	0.0017762	0.884733	2.09973	1.01871
LDM_trunk.VS.RF_hindlimb	0	0.49342	0.810896	1.37994
BRA_trunk.VS.PM_hindlimb	0	0.552942	1.33877	1.19412
GAS-M_hindlimb.VS.TIC_hindlimb	0	0.605224	1.62894	1.84875
ADD_hindlimb.VS.SOL_hindlimb	0.0301954	0.71123	2.47407	1.43665
BRA_trunk.VS.RF_hindlimb	0	0.107686	1.86601	0.184764
GAS-M_hindlimb.VS.TB-LO_forelimb	0	1.71702	3.96212	0.84539
OEA_trunk.VS.TFL_hindlimb	0.0035524	1.11598	2.31545	2.91236
GRA_hindlimb.VS.TIC_hindlimb	0	0.330354	1.2201	0.352496
BF_hindlimb.VS.TM_forelimb	0	0.243135	0.678579	0.484402
EDL-H_hindlimb.VS.TB-LO_forelimb	0	0.405556	1.29617	1.56568
OEA_trunk.VS.TB-LO_forelimb	0	0.52066	1.20484	1.53709
EDC_forelimb.VS.TFL_hindlimb	0	0.210808	2.77277	0.579401
FDS-F_forelimb.VS.RF_hindlimb	0	0.472085	1.829	0.487356
BRA_trunk.VS.ISP_forelimb	0	0.560302	1.1378	0.995202
EDC_forelimb.VS.OEA_trunk	0	0.905176	0.457321	2.33296
BF_hindlimb.VS.TIC_hindlimb	0.0017762	0.114214	2.2697	1.56292
GRA_hindlimb.VS.SAR_hindlimb	0	0.614817	0.631113	0.0579437
TB-LO_forelimb.VS.VM_hindlimb	0	0.882705	2.98653	0.683824
EDL-H_hindlimb.VS.LD_trunk	0.00888099	0.744339	2.23281	2.54324
PS_trunk.VS.VL_hindlimb	0	0.053232	2.4112	1.04261
ADD_hindlimb.VS.FDS-H_hindlimb	0.0017762	0.118723	3.31823	0.226629
DSP_forelimb.VS.FDP-H_hindlimb	0	0.0107296	2.8847	1.238
EDL-H_hindlimb.VS.GAS-L_hindlimb	0	0.781315	0.427107	2.32757
LIN_head.VS.TM_forelimb	0.0301954	0.38756	3.5249	1.77672
LDM_trunk.VS.VI_hindlimb	0.026643	1.65996	4.80133	2.41045
BRA_trunk.VS.PP_trunk	0	0.830487	1.62055	0.777985
BRA_trunk.VS.VL_hindlimb	0	0.0132622	2.17003	0.0493183
ADD_hindlimb.VS.OEA_trunk	0	1.57202	1.56038	1.93218
BRA_trunk.VS.TFL_hindlimb	0	0.0948685	2.95961	0.996405
ISP_forelimb.VS.TB-M_forelimb	0	0.586113	2.33595	0.143494
FDP-H_hindlimb.VS.TB-LA_forelimb	0	1.05717	4.30252	0.571548
SAR_hindlimb.VS.SP_trunk	0	0.137391	2.41147	1.93679
EDL-H_hindlimb.VS.PS_trunk	0.0213144	0.0549291	4.0284	2.27875
RF_hindlimb.VS.ST_hindlimb	0	0.877734	0.805293	1.17082
MAS_head.VS.SOL_hindlimb	0.0053286	0.181331	5.28382	0.698179
FDS-F_forelimb.VS.RHO_trunk	0	0.376709	0.46147	0.0298613
BRA_trunk.VS.DSP_forelimb	0	0.13792	0.773979	0.168638
FDP-F_forelimb.VS.GAS-L_hindlimb	0.0035524	0.611583	0.484888	1.47866
SOL_hindlimb.VS.ST_hindlimb	0	0.825093	1.33025	0.0648551
SUB_forelimb.VS.TB-M_forelimb	0	0.359438	2.1528	0.689069
EDL-H_hindlimb.VS.SSP_forelimb	0.0124334	0.970012	2.55769	2.64992
BF_hindlimb.VS.TB-LO_forelimb	0	0.997583	0.0634833	0.559568
FDP-H_hindlimb.VS.LDM_trunk	0.0017762	0.749756	4.78763	2.26454
GRA_hindlimb.VS.PP_trunk	0	0.549498	0.884628	1.75497
ADD_hindlimb.VS.SM_hindlimb	0	0.548976	2.42125	0.27653
GAS-M_hindlimb.VS.TM_forelimb	0.0017762	0.962573	3.22006	0.770224
GRA_hindlimb.VS.VL_hindlimb	0	0.267726	1.43411	1.0263
GAS-L_hindlimb.VS.GM_hindlimb	0	0.0612673	2.62411	0.841321
ADD_hindlimb.VS.BB_forelimb	0	1.16286	0.941538	0.848139
FDP-F_forelimb.VS.SP_trunk	0	0.0681937	1.05144	1.23976
ISP_forelimb.VS.RF_hindlimb	0	0.667988	3.00381	0.810438
LD_trunk.VS.SSP_forelimb	0.0071048	1.71435	4.7905	0.106681
DSP_forelimb.VS.TRC_trunk	0	0.508174	1.87984	1.59912
GM_hindlimb.VS.TM_forelimb	0.0017762	1.06894	2.49712	0.154598
SM_hindlimb.VS.TB-LO_forelimb	0	0.502382	2.77679	0.118554
TFL_hindlimb.VS.TIC_hindlimb	0	0.516474	3.44379	0.371917
TA_trunk.VS.VL_hindlimb	0	0.987266	1.93911	1.9519
GM_hindlimb.VS.RHO_trunk	0	0.611884	3.10558	0.402544
BF_hindlimb.VS.ST_hindlimb	0	1.48255	0.724802	0.417145
ST_hindlimb.VS.TFL_hindlimb	0	1.08029	1.89889	2.35199
SP_trunk.VS.TB-LO_forelimb	0	0.304017	0.667269	0.522991
EDL-F_forelimb.VS.RF_hindlimb	0	0.0969161	1.70484	0.322555
TM_forelimb.VS.VM_hindlimb	0	0.128257	2.24447	0.608657
ADD_hindlimb.VS.EDL-H_hindlimb	0	0.645802	1.6517	1.1706
GAS-M_hindlimb.VS.OEA_trunk	0	2.23768	2.75728	0.691701
DSP_forelimb.VS.SUB_forelimb	0	0.195708	1.72863	0.618266
DAP_forelimb.VS.TIC_hindlimb	0	0.577338	1.22859	0.604584
DSP_forelimb.VS.ISP_forelimb	0	0.422382	1.91178	1.16384
PP_trunk.VS.VI_hindlimb	0.0017762	0.228366	3.74497	0.437292
LDM_trunk.VS.PP_trunk	0	1.43159	1.05636	1.97316
LD_trunk.VS.TB-LA_forelimb	0	0.0692804	0.593849	0.858605
FDS-F_forelimb.VS.SP_trunk	0.0071048	0.383334	2.47926	0.22974
EDL-F_forelimb.VS.FDS-F_forelimb	0	0.569002	0.124164	0.809911
GRA_hindlimb.VS.TA_trunk	0.00888099	1.25499	0.504996	2.9782
EDL-F_forelimb.VS.SSP_forelimb	0	0.885883	2.16603	1.60089
LDM_trunk.VS.RA_trunk	0.0248668	1.02586	3.26502	2.57695
BF_hindlimb.VS.ISP_forelimb	0	0.0631741	2.92332	0.056765
SAR_hindlimb.VS.SM_hindlimb	0.0017762	0.335757	4.52099	1.29524
BRA_trunk.VS.VI_hindlimb	0	1.05885	2.12442	1.21528
SSP_forelimb.VS.SUB_forelimb	0	0.541485	1.0502	1.01347
SOL_hindlimb.VS.TRC_trunk	0.0035524	0.209928	2.92335	0.0100466
ADD_hindlimb.VS.BRA_trunk	0	0.550903	2.20454	0.0162151
TB-LA_forelimb.VS.TB-LO_forelimb	0	0.408063	0.342796	0.118948
BB_forelimb.VS.LD_trunk	0	0.227277	1.52265	0.524498
MAS_head.VS.TRC_trunk	0.0053286	0.391259	8.20717	0.688133
PS_trunk.VS.RHO_trunk	0	0.163093	4.08275	0.389951
EDC_forelimb.VS.FDP-F_forelimb	0	0.148692	1.27799	0.0790995
ADD_hindlimb.VS.LIN_head	0.138544	0.68447	4.62249	1.30647
FDS-H_hindlimb.VS.PS_trunk	0.026643	0.47215	5.69493	0.881519
EDL-H_hindlimb.VS.MAS_head	0.0106572	0.115903	6.10619	3.30543
GAS-M_hindlimb.VS.RHO_trunk	0.0035524	1.41963	2.6116	0.522278
PP_trunk.VS.TIC_hindlimb	0	0.219144	2.10473	1.40247
BRA_trunk.VS.OEA_trunk	0	1.02112	0.644162	1.91596
LD_trunk.VS.PS_trunk	0	0.799268	1.79558	0.264489
LDM_trunk.VS.LD_trunk	0.0035524	0.238132	0.108742	2.5516
GAS-M_hindlimb.VS.SOL_hindlimb	0.00888099	1.37689	1.84359	0.196178
SP_trunk.VS.TB-M_forelimb	0	0.170627	1.31813	0.236837
GM_hindlimb.VS.VM_hindlimb	0.0035524	1.1972	4.74159	0.763255
BF_hindlimb.VS.LDM_trunk	0.0124334	1.09823	0.891386	2.13361
LD_trunk.VS.RA_trunk	0	1.264	3.37377	0.0253495
EDL-H_hindlimb.VS.PP_trunk	0.0017762	0.925385	1.06771	1.9648
ADD_hindlimb.VS.ST_hindlimb	0	1.53632	1.14382	1.3718
FDS-H_hindlimb.VS.RHO_trunk	0.0071048	0.635243	1.61218	0.491568
EDL-F_forelimb.VS.SUB_forelimb	0	0.344398	1.11583	0.587419
OEA_trunk.VS.PM_hindlimb	0	0.468174	0.694604	0.721842
BF_hindlimb.VS.PP_trunk	0	0.333358	0.164973	0.160452
GM_hindlimb.VS.RF_hindlimb	0	0.707261	1.73805	0.114674
FDS-H_hindlimb.VS.SAR_hindlimb	0	0.766009	1.2185	1.24534
EDC_forelimb.VS.ST_hindlimb	0.0017762	0.86948	0.873879	1.77259
SOL_hindlimb.VS.VI_hindlimb	0.0142096	1.21918	1.85489	0.20516
BB_forelimb.VS.FDP-F_forelimb	0	0.347329	0.201832	1.16983
EDL-F_forelimb.VS.TIC_hindlimb	0	0.622112	0.645352	0.486696
BF_hindlimb.VS.SP_trunk	0	0.693566	0.730753	0.0365772
EDL-F_forelimb.VS.MAS_head	0.0124334	0.0317743	5.71453	2.25641
EDL-H_hindlimb.VS.RHO_trunk	0.0071048	0.108164	0.0543555	1.8888
FDP-F_forelimb.VS.SAR_hindlimb	0	0.0691977	1.36003	0.697022
FDP-H_hindlimb.VS.SOL_hindlimb	0.0017762	0.308977	1.84119	0.351073
PM_hindlimb.VS.TB-M_forelimb	0	0.527131	0.140618	0.0554208
ST_hindlimb.VS.TM_forelimb	0	1.23941	0.0462234	0.901547
RF_hindlimb.VS.SAR_hindlimb	0	0.226143	1.7612	1.21969
ADD_hindlimb.VS.MAS_head	0.0426288	0.529899	7.75789	2.13483
SAR_hindlimb.VS.ST_hindlimb	0	0.65159	0.955912	2.39051
FDS-F_forelimb.VS.ISP_forelimb	0	1.14007	1.17481	0.323082
DAP_forelimb.VS.TRC_trunk	0	0.404258	1.90941	1.45039
TB-M_forelimb.VS.TIC_hindlimb	0	0.637153	1.68232	1.76318
FDP-F_forelimb.VS.VI_hindlimb	0	1.32348	3.58925	1.55318
FDP-F_forelimb.VS.FDS-F_forelimb	0	0.31514	1.42782	1.01003
FDP-H_hindlimb.VS.TRC_trunk	0	0.518904	4.76454	0.36112
BB_forelimb.VS.RF_hindlimb	0	0.504275	0.603012	0.647159
OEA_trunk.VS.TB-LA_forelimb	0	0.112597	1.54764	1.41814
LDM_trunk.VS.MAS_head	0.0959147	0.622111	8.23026	3.31379
DSP_forelimb.VS.SSP_forelimb	0	0.737193	2.77883	1.63174
SM_hindlimb.VS.TB-LA_forelimb	0	0.910446	2.43399	0.237502
ST_hindlimb.VS.VI_hindlimb	0	2.04427	3.18514	0.140305
ISP_forelimb.VS.LIN_head	0.0124334	0.693868	1.28015	2.31789
SAR_hindlimb.VS.SUB_forelimb	0	0.667457	1.05946	1.48455
LD_trunk.VS.TM_forelimb	0	1.09323	1.67871	0.902386
LDM_trunk.VS.OEA_trunk	0.0035524	0.420009	2.03275	3.11114
ISP_forelimb.VS.PM_hindlimb	0	1.11324	2.47656	0.198915
EDL-H_hindlimb.VS.VI_hindlimb	0.0035524	1.15375	2.67725	2.40209
GRA_hindlimb.VS.ISP_forelimb	0	0.279314	1.87372	1.97219
ISP_forelimb.VS.TRC_trunk	0	0.930557	3.79162	0.435281
LIN_head.VS.TB-M_forelimb	0.0461812	0.107756	3.6161	2.46138
ADD_hindlimb.VS.LDM_trunk	0.0035524	1.15201	0.472369	1.17896
SUB_forelimb.VS.TFL_hindlimb	0	0.238759	3.91427	1.44603
GAS-M_hindlimb.VS.RA_trunk	0	0.791808	1.525	0.157512
SOL_hindlimb.VS.VM_hindlimb	0.0071048	0.542577	0.867997	0.357745
SAR_hindlimb.VS.TFL_hindlimb	0	0.428698	2.85481	0.0385223
BB_forelimb.VS.FDP-H_hindlimb	0	0.760611	3.37372	0.237441
FDP-H_hindlimb.VS.SSP_forelimb	0	0.726463	0.10587	0.393738
SOL_hindlimb.VS.SUB_forelimb	0.0017762	0.493955	0.685124	0.970809
FDS-F_forelimb.VS.SUB_forelimb	0	0.913399	0.991666	0.222493
FDP-H_hindlimb.VS.SUB_forelimb	0	0.184978	1.15607	0.619736
FDS-F_forelimb.VS.SOL_hindlimb	0.0017762	0.419445	0.306542	0.748317
SM_hindlimb.VS.TRC_trunk	0	0.372182	1.97198	1.17017
DSP_forelimb.VS.PS_trunk	0.0124334	0.17789	3.80726	1.26057
GAS-L_hindlimb.VS.GAS-M_hindlimb	0.0106572	2.09278	3.09306	0.0835004
ST_hindlimb.VS.TIC_hindlimb	0	1.59676	1.5449	1.98007
DAP_forelimb.VS.PM_hindlimb	0	0.586946	0.594357	1.21402
BRA_trunk.VS.RA_trunk	0.0071048	0.424759	0.588114	1.38177
TA_trunk.VS.TB-LA_forelimb	0.0017762	0.0654854	1.96088	1.5034
SAR_hindlimb.VS.VL_hindlimb	0.0017762	0.347092	2.06522	1.08425
OEA_trunk.VS.ST_hindlimb	0	0.0356958	0.416558	0.560378
ADD_hindlimb.VS.RA_trunk	0.0142096	0.126145	2.79265	1.39799
LD_trunk.VS.TFL_hindlimb	0.0035524	0.934106	0.173963	2.35283
LDM_trunk.VS.SUB_forelimb	0.0408526	0.934734	3.63156	1.6448
GM_hindlimb.VS.TB-LA_forelimb	0	0.0935714	1.41226	0.198379
FDS-H_hindlimb.VS.PM_hindlimb	0.0035524	0.985122	2.45246	0.983704
DSP_forelimb.VS.TM_forelimb	0	0.116073	0.332965	0.622674
FDS-H_hindlimb.VS.GRA_hindlimb	0.0017762	0.151192	1.84961	1.1874
FDP-F_forelimb.VS.TRC_trunk	0	0.105623	1.18899	1.76839
DAP_forelimb.VS.TB-LA_forelimb	0.0017762	0.942522	1.44739	0.51772
GAS-L_hindlimb.VS.TRC_trunk	0	0.50596	1.67387	0.289725
FDS-F_forelimb.VS.VI_hindlimb	0	1.63862	2.16143	0.543157
ISP_forelimb.VS.VL_hindlimb	0	0.54704	3.30783	0.945884
GRA_hindlimb.VS.OEA_trunk	0.0071048	1.3021	0.0917591	2.89294
DAP_forelimb.VS.GM_hindlimb	0.00888099	0.848951	2.85965	0.319341
PM_hindlimb.VS.TM_forelimb	0	0.806935	0.231823	0.740082
EDL-H_hindlimb.VS.ST_hindlimb	0	0.890521	0.507882	2.5424
FDP-F_forelimb.VS.ISP_forelimb	0	0.824934	2.60263	1.33311
BRA_trunk.VS.TRC_trunk	0	0.370254	2.65382	1.43048
ISP_forelimb.VS.TB-LA_forelimb	0	1.46882	3.3296	0.497386
GRA_hindlimb.VS.RF_hindlimb	0	0.388674	1.13009	1.16175
SM_hindlimb.VS.TB-M_forelimb	0.0017762	0.0277378	3.42765	0.878382
SSP_forelimb.VS.VM_hindlimb	0	0.492863	0.867323	0.40041
BRA_trunk.VS.GAS-M_hindlimb	0	1.21657	2.11312	1.22426
EDC_forelimb.VS.LDM_trunk	0.0195382	0.485167	2.49007	0.778171
FDS-F_forelimb.VS.TM_forelimb	0	0.833765	1.06993	0.218085
EDL-H_hindlimb.VS.TM_forelimb	0.0017762	0.348892	0.554106	1.64085
TM_forelimb.VS.TRC_trunk	0	0.624248	1.54687	0.976448
PM_hindlimb.VS.TFL_hindlimb	0.0017762	0.64781	1.62085	2.19052
DAP_forelimb.VS.SOL_hindlimb	0.0035524	0.194331	1.01394	1.44034
FDP-F_forelimb.VS.SUB_forelimb	0	0.598259	2.41949	0.787532
EDL-F_forelimb.VS.PP_trunk	0	0.841256	1.45937	0.915776
GRA_hindlimb.VS.RHO_trunk	0	0.484051	0.237439	1.67896
FDP-H_hindlimb.VS.VI_hindlimb	0	0.910203	0.0136972	0.145913
TIC_hindlimb.VS.VI_hindlimb	0.0017762	0.44751	1.64024	1.83976
MAS_head.VS.TIC_hindlimb	0.0142096	0.590338	5.06918	2.7431
SAR_hindlimb.VS.TA_trunk	0.0017762	0.640174	0.126117	3.03614
FDS-F_forelimb.VS.TB-M_forelimb	0	0.553961	1.16114	0.466576
TB-LO_forelimb.VS.TM_forelimb	0	0.754448	0.742062	0.0751665
RF_hindlimb.VS.VM_hindlimb	0	0.489936	3.00354	0.877929
GRA_hindlimb.VS.MAS_head	0.0497336	0.259984	6.28927	3.0956
BRA_trunk.VS.GRA_hindlimb	0	0.280988	0.735921	0.976983
LDM_trunk.VS.SP_trunk	0.0017762	0.404668	0.160633	2.09704
FDP-H_hindlimb.VS.GAS-M_hindlimb	0	1.06792	0.00239606	0.154895
RF_hindlimb.VS.SM_hindlimb	0	0.109613	2.75978	0.075551
ADD_hindlimb.VS.GAS-L_hindlimb	0	1.42712	1.22459	1.15697
ADD_hindlimb.VS.TB-LA_forelimb	0	1.45942	0.0127377	0.514032
FDP-H_hindlimb.VS.GAS-L_hindlimb	0	1.02486	3.09066	0.0713947
FDP-H_hindlimb.VS.TB-M_forelimb	0	0.17446	3.30887	0.0693325
EDC_forelimb.VS.TB-M_forelimb	0	0.0901291	1.01131	1.5557
MAS_head.VS.VL_hindlimb	0.0159858	0.00774225	7.72339	2.0693
BB_forelimb.VS.TB-LA_forelimb	0	0.296557	0.9288	0.334107
FDS-H_hindlimb.VS.TFL_hindlimb	0.0017762	0.337312	4.07331	1.20682
FDS-H_hindlimb.VS.VI_hindlimb	0	0.626673	1.01072	1.00486
BF_hindlimb.VS.PM_hindlimb	0	1.05007	0.446756	0.25568
BRA_trunk.VS.FDP-F_forelimb	0	0.264632	1.46483	0.337905
EDL-F_forelimb.VS.GM_hindlimb	0.0071048	0.804177	3.44288	0.437229
EDC_forelimb.VS.RF_hindlimb	0	0.00825361	1.67917	0.601768
BB_forelimb.VS.TFL_hindlimb	0	0.706829	1.69661	1.82833
GAS-L_hindlimb.VS.VM_hindlimb	0	1.25846	2.11747	0.0780663
EDL-F_forelimb.VS.FDP-F_forelimb	0	0.253862	1.30366	0.200114
ADD_hindlimb.VS.EDC_forelimb	0	0.666843	2.0177	0.400789
EDL-H_hindlimb.VS.PM_hindlimb	0	0.458043	0.785928	2.38093
BF_hindlimb.VS.RA_trunk	0.0035524	0.0723694	2.37364	0.443333
FDS-H_hindlimb.VS.TRC_trunk	0.0017762	0.802434	3.76751	1.22007
FDP-H_hindlimb.VS.RA_trunk	0	0.276109	1.52261	0.312407
FDS-F_forelimb.VS.VM_hindlimb	0	0.962022	1.17454	0.390572
GAS-M_hindlimb.VS.TFL_hindlimb	0.0213144	1.1217	5.07273	2.22066
SP_trunk.VS.VL_hindlimb	0	0.2097	0.346243	0.852542
FDP-F_forelimb.VS.LDM_trunk	0.0106572	0.336475	1.21208	0.857271
ADD_hindlimb.VS.SP_trunk	0	0.747341	0.311736	0.918075
GM_hindlimb.VS.MAS_head	0.044405	0.835951	9.15741	1.81918
EDL-H_hindlimb.VS.FDS-F_forelimb	0	0.484873	0.515826	1.85893
BF_hindlimb.VS.BRA_trunk	0	0.497128	1.78552	0.938437
BF_hindlimb.VS.SSP_forelimb	0	0.377985	3.79037	0.524665
EDL-F_forelimb.VS.GAS-M_hindlimb	0	1.22734	2.27429	1.36205
GM_hindlimb.VS.SUB_forelimb	0	1.14857	4.55871	0.15019
SOL_hindlimb.VS.TB-LO_forelimb	0.0017762	0.340128	2.11854	1.04157
EDC_forelimb.VS.SUB_forelimb	0	0.449567	1.14149	0.866632
BRA_trunk.VS.FDS-F_forelimb	0.0017762	0.579771	0.0370124	0.67212
BF_hindlimb.VS.DSP_forelimb	0	0.359208	1.01154	1.10708
DAP_forelimb.VS.FDS-F_forelimb	0	0.613775	0.707397	0.692024
LDM_trunk.VS.SAR_hindlimb	0.017762	0.267277	2.5721	0.160249
PM_hindlimb.VS.VI_hindlimb	0	1.61179	3.46318	0.0211598
SM_hindlimb.VS.SOL_hindlimb	0.0071048	0.162254	4.89532	1.16012
FDP-H_hindlimb.VS.OEA_trunk	0	1.16977	2.75488	0.846596
ISP_forelimb.VS.SAR_hindlimb	0	0.894132	1.24261	2.03013
DAP_forelimb.VS.LIN_head	0.150977	0.16757	3.16236	1.30278
FDP-F_forelimb.VS.MAS_head	0.0053286	0.285636	7.01819	2.45652
BRA_trunk.VS.FDS-H_hindlimb	0	0.43218	1.11369	0.210414
PP_trunk.VS.VL_hindlimb	0	0.817224	0.549483	0.728667
BB_forelimb.VS.PM_hindlimb	0	0.0590194	0.0757651	0.362194
FDS-H_hindlimb.VS.ST_hindlimb	0.0017762	1.4176	2.17441	1.14517
EDL-F_forelimb.VS.TM_forelimb	0	0.264763	0.945768	0.591827
BRA_trunk.VS.LDM_trunk	0.0035524	0.601106	2.67691	1.19518
BB_forelimb.VS.BRA_trunk	0	0.611961	1.263	0.831923
GAS-M_hindlimb.VS.ST_hindlimb	0.0017762	2.20199	3.17384	0.131323
SOL_hindlimb.VS.TIC_hindlimb	0.0035524	0.771669	0.214647	2.04492
FDP-F_forelimb.VS.TB-LA_forelimb	0.0017762	0.643887	0.726968	0.835721
LIN_head.VS.SM_hindlimb	0.101243	0.135493	7.04375	1.583
FDS-F_forelimb.VS.LIN_head	0.0248668	0.446205	2.45496	1.9948
BF_hindlimb.VS.OEA_trunk	0	1.51824	1.14136	0.977522
PP_trunk.VS.SOL_hindlimb	0.0017762	0.990813	1.89008	0.642452
FDP-H_hindlimb.VS.TIC_hindlimb	0	0.462693	1.62654	1.69385
EDL-F_forelimb.VS.VM_hindlimb	0	0.39302	1.2987	1.20048
FDP-F_forelimb.VS.OEA_trunk	0	0.756484	0.820671	2.25386
SOL_hindlimb.VS.SSP_forelimb	0.0071048	1.03544	1.73532	0.0426654
BB_forelimb.VS.SUB_forelimb	0	0.945589	2.21765	0.382296
DSP_forelimb.VS.ST_hindlimb	0	1.12334	0.286741	1.52422
ADD_hindlimb.VS.TB-M_forelimb	0	0.576714	1.00639	1.15491
OEA_trunk.VS.RHO_trunk	0	0.818053	0.14568	1.21398
GRA_hindlimb.VS.RA_trunk	0.0213144	0.143771	1.32404	2.35875
GAS-M_hindlimb.VS.GRA_hindlimb	0.0213144	0.935578	2.84904	2.20124
TFL_hindlimb.VS.VL_hindlimb	0	0.0816063	0.789581	1.04572
TA_trunk.VS.TIC_hindlimb	0	1.58535	0.715101	2.6257
GAS-L_hindlimb.VS.SSP_forelimb	0	1.75133	2.98479	0.322344
DSP_forelimb.VS.SOL_hindlimb	0.0035524	0.298247	1.04351	1.58908
LD_trunk.VS.SP_trunk	0.0017762	0.6428	0.269375	0.454561
DAP_forelimb.VS.GAS-M_hindlimb	0	1.18256	2.85753	1.24416
RF_hindlimb.VS.RHO_trunk	0	0.0953767	1.36753	0.517218
DAP_forelimb.VS.VL_hindlimb	0	0.0207419	1.42562	0.0692218
PM_hindlimb.VS.SOL_hindlimb	0	0.392615	1.6083	0.22632
DSP_forelimb.VS.PM_hindlimb	0	0.690862	0.564787	1.36276
FDP-H_hindlimb.VS.SAR_hindlimb	0	0.482479	2.21553	2.10429
RA_trunk.VS.TB-LA_forelimb	0.0053286	1.33328	2.77992	0.883954
LIN_head.VS.VM_hindlimb	0.0692718	0.515816	1.28043	2.38538
FDP-F_forelimb.VS.RA_trunk	0.0035524	0.68939	2.05295	1.71968
BB_forelimb.VS.SAR_hindlimb	0	0.278132	1.15819	1.86685
GAS-L_hindlimb.VS.RA_trunk	0.0035524	1.30097	1.56806	0.241012
EDC_forelimb.VS.SM_hindlimb	0.0035524	0.117867	4.43895	0.677319
SUB_forelimb.VS.TA_trunk	0.0017762	1.30763	1.18558	1.55159
LDM_trunk.VS.SSP_forelimb	0.026643	1.47622	4.68176	2.65828
GAS-M_hindlimb.VS.PS_trunk	0.0639432	1.25654	6.69435	0.132326
MAS_head.VS.TM_forelimb	0.0071048	0.232989	6.6603	1.66458
FDS-F_forelimb.VS.MAS_head	0.00888099	0.600776	5.59037	1.4465
FDP-F_forelimb.VS.TA_trunk	0	0.709372	1.23391	2.33912
EDC_forelimb.VS.SAR_hindlimb	0	0.21789	0.0820326	0.617923
DAP_forelimb.VS.VI_hindlimb	0	1.02485	2.86883	1.23518
EDC_forelimb.VS.RA_trunk	0.0053286	0.540698	0.774955	1.79877
GAS-L_hindlimb.VS.RHO_trunk	0	0.673152	0.481463	0.438777
EDL-F_forelimb.VS.SM_hindlimb	0.0071048	0.0126972	4.46462	0.398106
LIN_head.VS.RF_hindlimb	0.0373002	0.0258801	4.28396	1.50745
EDL-H_hindlimb.VS.ISP_forelimb	0.0017762	0.655201	1.69064	2.18202
GM_hindlimb.VS.LIN_head	0.165187	0.681381	6.02201	1.62212
DSP_forelimb.VS.LIN_head	0.0870337	0.271486	3.19193	1.15405
TB-LA_forelimb.VS.VM_hindlimb	0	1.29077	3.32933	0.564876
DSP_forelimb.VS.PP_trunk	0	0.692566	0.846571	0.946623
FDP-H_hindlimb.VS.LD_trunk	0.0017762	0.987888	4.89637	0.287057
MAS_head.VS.TA_trunk	0.017762	0.995008	5.78428	0.117402
DAP_forelimb.VS.PP_trunk	0	0.796482	0.87614	0.797889
EDC_forelimb.VS.LIN_head	0.0586146	0.0176265	2.60479	0.90568
BRA_trunk.VS.LD_trunk	0	0.839238	2.78565	1.35642
PS_trunk.VS.RF_hindlimb	0.0017762	0.0677162	2.71522	0.907169
ADD_hindlimb.VS.FDP-F_forelimb	0	0.815535	0.739706	0.321689
SUB_forelimb.VS.TM_forelimb	0	0.0796343	2.0616	0.00440763
RHO_trunk.VS.SOL_hindlimb	0.0035524	0.0427359	0.768012	0.718456
BB_forelimb.VS.LIN_head	0.0390764	0.478395	3.68095	2.15461
GM_hindlimb.VS.ST_hindlimb	0	0.170473	2.54334	1.05614
LDM_trunk.VS.TFL_hindlimb	0	0.695975	0.282705	0.198771
TB-LO_forelimb.VS.TRC_trunk	0	0.130201	0.804813	1.05161
GRA_hindlimb.VS.SOL_hindlimb	0.026643	0.441315	1.00545	2.39742
RF_hindlimb.VS.TRC_trunk	0	0.262568	0.787805	1.24572
BRA_trunk.VS.ST_hindlimb	0	0.985419	1.06072	1.35558
GM_hindlimb.VS.SSP_forelimb	0.0124334	1.69006	5.60891	1.16366
DAP_forelimb.VS.TB-LO_forelimb	0	0.534459	1.1046	0.398773
OEA_trunk.VS.VM_hindlimb	0.0035524	1.40337	1.78169	0.853267
SAR_hindlimb.VS.SOL_hindlimb	0.017762	0.173503	0.374337	2.45536
DSP_forelimb.VS.GAS-M_hindlimb	0	1.07865	2.88709	1.3929
DAP_forelimb.VS.MAS_head	0.00888099	0.0129996	6.29776	2.13852
LIN_head.VS.PM_hindlimb	0.062167	0.419375	3.75672	2.5168
BRA_trunk.VS.TB-M_forelimb	0	0.0258104	1.19815	1.1387
PM_hindlimb.VS.SM_hindlimb	0	0.554869	3.28703	0.933803
FDP-F_forelimb.VS.PP_trunk	0	1.09512	0.155716	1.11589
GAS-L_hindlimb.VS.ST_hindlimb	0	0.109205	0.080775	0.214823
PM_hindlimb.VS.TA_trunk	0.0035524	0.421062	1.10784	0.807097
DSP_forelimb.VS.LDM_trunk	0.0373002	0.739026	1.90293	1.02654
DAP_forelimb.VS.TFL_hindlimb	0	0.0608644	2.2152	0.976501
DAP_forelimb.VS.RA_trunk	0.0159858	0.390755	1.33252	1.40167
GRA_hindlimb.VS.TM_forelimb	0	0.0269946	0.371022	1.43102
EDL-F_forelimb.VS.VL_hindlimb	0	0.024032	2.00886	0.187109
TFL_hindlimb.VS.TM_forelimb	0	0.159125	1.85267	1.45044
ADD_hindlimb.VS.RF_hindlimb	0	0.658589	0.338526	0.200979
TB-LO_forelimb.VS.VL_hindlimb	0	0.513717	0.321027	0.329551
LIN_head.VS.SUB_forelimb	0.035524	0.467194	1.4633	1.77231
DAP_forelimb.VS.EDL-H_hindlimb	0	0.128903	0.191571	1.16691
EDL-H_hindlimb.VS.GM_hindlimb	0	0.720048	3.05122	1.48625
PS_trunk.VS.VM_hindlimb	0.0142096	0.42222	5.71876	0.0292402
FDP-F_forelimb.VS.VL_hindlimb	0	0.277894	0.705199	0.387223
ADD_hindlimb.VS.VI_hindlimb	0.0017762	0.507949	4.32896	1.23149
ADD_hindlimb.VS.SSP_forelimb	0	0.32421	4.20939	1.47932
GM_hindlimb.VS.TB-M_forelimb	0.0017762	0.789137	2.40591	0.839259
ADD_hindlimb.VS.RHO_trunk	0	0.753966	1.70606	0.718197
LIN_head.VS.VL_hindlimb	0.117229	0.146828	4.58798	1.372
BF_hindlimb.VS.FDS-F_forelimb	0	1.0769	1.74851	0.266317
ST_hindlimb.VS.TA_trunk	0	0.0114157	0.829795	0.645632
EDC_forelimb.VS.GAS-L_hindlimb	0.0035524	0.760275	0.793104	1.55776
FDS-F_forelimb.VS.SSP_forelimb	0	1.45488	2.04186	0.790982
GAS-L_hindlimb.VS.VI_hindlimb	0	1.93507	3.10436	0.0745184
LD_trunk.VS.TB-LO_forelimb	0	0.338783	0.936645	0.977552
PP_trunk.VS.PS_trunk	0	0.870456	2.96069	0.313948
FDS-H_hindlimb.VS.TA_trunk	0.0017762	1.40618	1.34462	1.7908
FDP-F_forelimb.VS.TB-LO_forelimb	0	0.235823	0.384173	0.716774
GM_hindlimb.VS.LD_trunk	0	0.024291	0.818409	1.05698
GAS-M_hindlimb.VS.LIN_head	0.0213144	1.35013	0.304836	2.54694
GAS-L_hindlimb.VS.TB-LO_forelimb	0	0.375759	0.869061	0.76189
LIN_head.VS.SOL_hindlimb	0.053286	0.0267607	2.14842	2.74312
RA_trunk.VS.SM_hindlimb	0.0071048	0.422831	5.21391	1.12146
PS_trunk.VS.SOL_hindlimb	0.0124334	0.120357	4.85076	0.328504
BB_forelimb.VS.SOL_hindlimb	0.0017762	0.451634	1.53253	0.588514
DSP_forelimb.VS.EDC_forelimb	0	0.25386	0.587138	0.248366
EDL-H_hindlimb.VS.TFL_hindlimb	0	0.189767	2.40678	0.190409
SAR_hindlimb.VS.VI_hindlimb	0.0053286	1.39268	2.22923	2.2502
GM_hindlimb.VS.PP_trunk	0	1.64543	1.98351	0.478547
SP_trunk.VS.TRC_trunk	0	0.173816	0.137543	0.528624
TB-M_forelimb.VS.TM_forelimb	0	0.279804	0.0912047	0.684661
FDP-H_hindlimb.VS.VM_hindlimb	0	0.2336	0.973194	0.00667159
RHO_trunk.VS.TB-LA_forelimb	0	0.705456	1.69332	0.204165
MAS_head.VS.TB-LO_forelimb	0.0053286	0.521459	7.40236	1.73975
FDS-F_forelimb.VS.PP_trunk	0	1.41026	1.58354	0.105865
TB-LO_forelimb.VS.TB-M_forelimb	0	0.474644	0.650858	0.759828
DSP_forelimb.VS.TB-M_forelimb	0	0.163731	0.424169	1.30733
RHO_trunk.VS.TIC_hindlimb	0.0017762	0.814405	0.982659	1.32647
SUB_forelimb.VS.TB-LO_forelimb	0	0.834083	2.80366	0.0707589
TIC_hindlimb.VS.TRC_trunk	0	0.981597	3.13799	2.05497
LIN_head.VS.TA_trunk	0.0692718	0.840438	2.64888	3.3239
EDC_forelimb.VS.PS_trunk	0.0195382	0.0759698	4.39439	1.50894
RA_trunk.VS.TIC_hindlimb	0.017762	0.186584	0.103938	2.00626
PP_trunk.VS.SUB_forelimb	0	0.496859	2.5752	0.328357
GAS-L_hindlimb.VS.ISP_forelimb	0	1.43652	2.11774	0.145557
GRA_hindlimb.VS.PM_hindlimb	0.0017762	0.83393	0.602845	2.1711
BRA_trunk.VS.GAS-L_hindlimb	0	0.876214	0.979945	1.14076
TB-LO_forelimb.VS.TIC_hindlimb	0	1.1118	2.33318	1.00336
DAP_forelimb.VS.SAR_hindlimb	0.0017762	0.367833	0.639601	1.01502
BB_forelimb.VS.FDS-F_forelimb	0	0.0321896	1.22599	0.159803
BF_hindlimb.VS.TRC_trunk	0	0.867382	0.868296	0.492046
BF_hindlimb.VS.DAP_forelimb	0	0.463124	1.04111	0.958341
LDM_trunk.VS.PS_trunk	0	0.561136	1.90433	2.28711
VI_hindlimb.VS.VL_hindlimb	0.0017762	1.04559	4.29445	1.16596
EDC_forelimb.VS.FDS-F_forelimb	0	0.463832	0.149829	1.08912
BF_hindlimb.VS.EDL-H_hindlimb	0.0035524	0.592027	1.23268	2.12525
EDL-H_hindlimb.VS.TB-LA_forelimb	0	0.813619	1.63896	1.68463
DAP_forelimb.VS.SUB_forelimb	0	0.299624	1.69906	0.469531
SM_hindlimb.VS.VL_hindlimb	0	0.0113348	2.45576	0.210997
FDP-H_hindlimb.VS.SP_trunk	0	0.345088	4.627	0.167504
ADD_hindlimb.VS.DSP_forelimb	0	0.412983	1.43056	0.152423
TIC_hindlimb.VS.VL_hindlimb	0	0.59808	2.65421	0.673806
TB-LA_forelimb.VS.TB-M_forelimb	0	0.882708	0.993653	0.64088
TIC_hindlimb.VS.VM_hindlimb	0.0017762	0.229092	0.65335	1.68718
FDS-F_forelimb.VS.PM_hindlimb	0.0035524	0.0268298	1.30175	0.521997
OEA_trunk.VS.SUB_forelimb	0.0035524	1.35474	1.59882	1.46633
EDC_forelimb.VS.TRC_trunk	0	0.254315	2.46698	1.84749
LD_trunk.VS.TIC_hindlimb	0	1.45058	3.26983	1.98091
TRC_trunk.VS.VL_hindlimb	0	0.383516	0.483786	1.38117
RF_hindlimb.VS.VI_hindlimb	0	1.16654	3.99043	1.03051
GM_hindlimb.VS.LDM_trunk	0	0.213841	0.927151	1.49461
GAS-L_hindlimb.VS.TB-LA_forelimb	0	0.0323041	1.21186	0.642942
GM_hindlimb.VS.VL_hindlimb	0	0.828209	1.43403	0.25012
ISP_forelimb.VS.TIC_hindlimb	0	0.05104	0.653622	1.61969
BRA_trunk.VS.SUB_forelimb	0.0017762	0.333628	0.954653	0.449628
GM_hindlimb.VS.VI_hindlimb	0.0106572	1.8738	5.72848	0.91584
GAS-M_hindlimb.VS.PP_trunk	0	0.38608	3.73367	0.446274
DSP_forelimb.VS.EDL-F_forelimb	0	0.14869	0.612803	0.030847
BF_hindlimb.VS.GM_hindlimb	0.0017762	1.31208	1.81854	0.639
ISP_forelimb.VS.LD_trunk	0	1.39954	3.92345	0.361219
DAP_forelimb.VS.SM_hindlimb	0.0053286	0.0320767	3.88138	0.280219
TB-LA_forelimb.VS.VL_hindlimb	0	0.921781	0.0217688	0.448498
FDS-H_hindlimb.VS.LDM_trunk	0.0142096	1.03329	3.7906	1.40559
GAS-L_hindlimb.VS.PM_hindlimb	0	0.323273	0.358821	0.0533587
EDL-F_forelimb.VS.TB-LA_forelimb	0	0.897749	2.03063	0.635608
LD_trunk.VS.ST_hindlimb	0	0.146181	1.72493	0.000839263
EDC_forelimb.VS.GAS-M_hindlimb	0	1.33251	2.29996	1.64126
EDL-F_forelimb.VS.EDL-H_hindlimb	0	0.084129	0.391662	1.04902
FDP-F_forelimb.VS.GRA_hindlimb	0	0.54562	0.728912	0.639079
BB_forelimb.VS.ST_hindlimb	0	0.373458	0.202281	0.523659
BRA_trunk.VS.SOL_hindlimb	0.0017762	0.160327	0.269529	1.42044
TA_trunk.VS.TB-M_forelimb	0.0017762	0.948193	0.967223	0.862518
GAS-M_hindlimb.VS.VI_hindlimb	0	0.157714	0.0113012	0.00898196
BB_forelimb.VS.GAS-L_hindlimb	0	0.264253	0.283056	0.308836
FDS-H_hindlimb.VS.GAS-M_hindlimb	0	0.784386	0.999422	1.01385
GAS-L_hindlimb.VS.MAS_head	0.0053286	0.897219	6.5333	0.977858
RHO_trunk.VS.SAR_hindlimb	0.0035524	0.130767	0.393674	1.73691
EDC_forelimb.VS.LD_trunk	0.0053286	0.723298	2.59881	1.77343
GAS-L_hindlimb.VS.SAR_hindlimb	0.0035524	0.542385	0.875137	2.17569
PS_trunk.VS.SP_trunk	0	0.156468	2.06496	0.190073
DAP_forelimb.VS.LD_trunk	0.0071048	0.873242	2.04124	1.37632
PS_trunk.VS.TFL_hindlimb	0.0017762	0.134838	1.62162	2.08834
RF_hindlimb.VS.TM_forelimb	0	0.361679	0.759069	0.269272
BRA_trunk.VS.TA_trunk	0	0.974004	0.230925	2.00121
OEA_trunk.VS.TRC_trunk	0	0.650861	2.00966	0.485476
MAS_head.VS.VM_hindlimb	0.0071048	0.361246	4.41583	1.05592
PP_trunk.VS.SSP_forelimb	0	0.0446267	3.6254	0.685117
SSP_forelimb.VS.TB-M_forelimb	0	0.900924	3.203	0.324406
ADD_hindlimb.VS.VM_hindlimb	0	0.168653	3.34207	1.07891
SUB_forelimb.VS.TIC_hindlimb	0	0.277715	0.470477	1.07412
EDC_forelimb.VS.EDL-F_forelimb	0	0.10517	0.025665	0.279213
DSP_forelimb.VS.TIC_hindlimb	0	0.473422	1.25816	0.455849
ISP_forelimb.VS.TFL_hindlimb	0	0.465434	4.09741	1.99161
FDS-H_hindlimb.VS.TB-M_forelimb	0	0.45799	2.31184	0.928283
EDL-H_hindlimb.VS.VM_hindlimb	0.0035524	0.477149	1.69036	2.24951
DAP_forelimb.VS.SSP_forelimb	0.0017762	0.841109	2.74926	1.48301
GM_hindlimb.VS.SP_trunk	0	0.618509	1.08778	0.602422
FDP-F_forelimb.VS.LD_trunk	0.0035524	0.574606	1.32082	1.69433
LD_trunk.VS.VL_hindlimb	0	0.8525	0.615618	1.3071
PP_trunk.VS.TB-LA_forelimb	0	1.739	0.571252	0.280169
LD_trunk.VS.MAS_head	0.00888099	0.860242	8.339	0.762195
MAS_head.VS.ST_hindlimb	0.0124334	1.00642	6.61407	0.763034
FDP-F_forelimb.VS.RHO_trunk	0.0035524	0.061569	0.966351	1.03989
GM_hindlimb.VS.TRC_trunk	0	0.444693	0.950241	1.13105
GRA_hindlimb.VS.SP_trunk	0	0.477426	1.78035	1.87884
EDC_forelimb.VS.TA_trunk	0	0.858064	0.044084	2.41822
LDM_trunk.VS.TA_trunk	0.0071048	0.372898	2.44598	3.19639
DSP_forelimb.VS.TFL_hindlimb	0	0.0430517	2.18563	0.827767
RHO_trunk.VS.TB-M_forelimb	0.0017762	0.177252	0.699666	0.436715
EDL-H_hindlimb.VS.SP_trunk	0.0017762	0.101539	1.96344	2.08867
BF_hindlimb.VS.EDL-F_forelimb	0.0017762	0.507898	1.62435	1.07623
TB-LA_forelimb.VS.VI_hindlimb	0	1.96737	4.31622	0.717461
DSP_forelimb.VS.EDL-H_hindlimb	0	0.232819	0.221141	1.01818
SP_trunk.VS.SSP_forelimb	0	1.07155	4.52112	0.561242
DAP_forelimb.VS.DSP_forelimb	0	0.103916	0.0295696	0.148735
FDS-H_hindlimb.VS.TB-LA_forelimb	0	1.3407	3.3055	0.287403
FDS-F_forelimb.VS.ST_hindlimb	0	0.405648	1.02371	0.683462
PM_hindlimb.VS.RF_hindlimb	0	0.445256	0.527247	1.00935
FDP-H_hindlimb.VS.GRA_hindlimb	0	0.132338	2.84664	2.04635
BF_hindlimb.VS.SUB_forelimb	0	0.1635	2.74018	0.48881
SSP_forelimb.VS.VL_hindlimb	0.0035524	0.861851	4.17488	1.41378
BF_hindlimb.VS.LD_trunk	0.0017762	1.33637	1.00013	0.417984
ADD_hindlimb.VS.TM_forelimb	0	0.29691	1.0976	0.470251
LIN_head.VS.SAR_hindlimb	0.124334	0.200263	2.52276	0.287757
PM_hindlimb.VS.VM_hindlimb	0	0.935192	2.47629	0.131425
PP_trunk.VS.RA_trunk	0	0.405728	2.20866	0.603786
RA_trunk.VS.SOL_hindlimb	0.0142096	0.585086	0.318585	0.0386664
EDL-H_hindlimb.VS.GAS-M_hindlimb	0.0213144	1.31147	2.66595	2.41107
GM_hindlimb.VS.GRA_hindlimb	0	1.09594	2.86814	1.27642
DAP_forelimb.VS.EDC_forelimb	0	0.149944	0.557569	0.397101
FDP-F_forelimb.VS.PS_trunk	0.0071048	0.224662	3.1164	1.42984
TA_trunk.VS.TB-LO_forelimb	0	0.473549	1.61808	1.62235
FDP-H_hindlimb.VS.TFL_hindlimb	0	0.0537813	5.07033	2.06577
LIN_head.VS.VI_hindlimb	0.0319716	1.19242	0.293535	2.53796
SUB_forelimb.VS.VM_hindlimb	0	0.0486224	0.182873	0.613065
ADD_hindlimb.VS.LD_trunk	0.0017762	1.39014	0.581112	1.37264
ST_hindlimb.VS.TRC_trunk	0	0.615165	1.5931	0.0749016
LDM_trunk.VS.TRC_trunk	0	0.230852	0.0230902	2.62566
EDC_forelimb.VS.GRA_hindlimb	0.0017762	0.396928	0.54908	0.559979
FDP-H_hindlimb.VS.FDS-F_forelimb	0	0.728421	2.14773	0.397244
GRA_hindlimb.VS.PS_trunk	0.0053286	0.320958	3.84531	2.06892
GAS-M_hindlimb.VS.VL_hindlimb	0.00888099	1.2033	4.28315	1.17494
FDP-F_forelimb.VS.SM_hindlimb	0.0053286	0.266559	3.16096	0.59822
GAS-L_hindlimb.VS.VL_hindlimb	0	0.889476	1.19009	1.09144
DAP_forelimb.VS.LDM_trunk	0.0248668	0.63511	1.9325	1.17527
GM_hindlimb.VS.RA_trunk	0.0195382	1.23971	4.19217	1.08233
EDC_forelimb.VS.SOL_hindlimb	0.00888099	0.0443872	0.45637	1.83744
FDP-H_hindlimb.VS.TM_forelimb	0	0.105344	3.21766	0.615329
SP_trunk.VS.ST_hindlimb	0	0.788982	1.45556	0.453722
EDL-H_hindlimb.VS.FDP-F_forelimb	0.0017762	0.169733	0.911995	0.848909
MAS_head.VS.SAR_hindlimb	0.044405	0.354834	5.65816	3.15354
EDL-H_hindlimb.VS.SUB_forelimb	0.0017762	0.428527	1.50749	1.63644
FDS-H_hindlimb.VS.ISP_forelimb	0	0.128122	0.0241041	0.784789
DAP_forelimb.VS.GRA_hindlimb	0.0035524	0.246984	0.0084883	0.95708
RA_trunk.VS.ST_hindlimb	0.0035524	1.41018	1.64883	0.0261887
LDM_trunk.VS.VL_hindlimb	0.0017762	0.614368	0.506876	1.24449
FDP-F_forelimb.VS.GM_hindlimb	0.0053286	0.550315	2.13923	0.637342
RF_hindlimb.VS.TIC_hindlimb	0	0.719028	2.35019	0.809251
TFL_hindlimb.VS.VM_hindlimb	0	0.287382	4.09714	2.0591
TA_trunk.VS.TM_forelimb	0	1.228	0.876019	1.54718
EDL-F_forelimb.VS.GRA_hindlimb	0.0017762	0.291758	0.574745	0.839192
EDL-H_hindlimb.VS.SAR_hindlimb	0.0035524	0.23893	0.44803	0.151887
DAP_forelimb.VS.ISP_forelimb	0	0.526298	1.88221	1.01511
PS_trunk.VS.VI_hindlimb	0.0124334	1.09882	6.70565	0.123344
GAS-M_hindlimb.VS.TRC_trunk	0	1.58682	4.76693	0.206224
SM_hindlimb.VS.TFL_hindlimb	0	0.0929411	1.66618	1.25672
FDS-H_hindlimb.VS.SP_trunk	0	0.628618	3.62997	0.691447
EDL-F_forelimb.VS.VI_hindlimb	0	1.06962	2.28559	1.35307
BRA_trunk.VS.TB-LO_forelimb	0	0.500455	1.84901	0.378869
BF_hindlimb.VS.GRA_hindlimb	0.0017762	0.21614	1.0496	1.91542
RHO_trunk.VS.TFL_hindlimb	0	0.297931	2.46113	1.69839
DSP_forelimb.VS.RA_trunk	0.017762	0.286839	1.36209	1.55041
BF_hindlimb.VS.SOL_hindlimb	0.0035524	0.657455	2.05505	0.482
LIN_head.VS.SSP_forelimb	0.0142096	1.00868	0.413102	2.78579
BB_forelimb.VS.TB-M_forelimb	0.0017762	0.586151	0.0648529	0.306773
PM_hindlimb.VS.SP_trunk	0	0.356504	1.17751	0.292257
ADD_hindlimb.VS.TRC_trunk	0	0.921158	0.449279	1.4467
GM_hindlimb.VS.ISP_forelimb	0	1.37525	4.74186	0.695765
FDP-H_hindlimb.VS.ST_hindlimb	0	1.13407	3.17144	0.286218
LIN_head.VS.TIC_hindlimb	0.0781528	0.744908	1.93378	0.698197
GM_hindlimb.VS.TFL_hindlimb	0.0017762	0.909815	0.644446	1.29584
BB_forelimb.VS.MAS_head	0.0142096	0.632965	6.81635	1.28669
DSP_forelimb.VS.TB-LO_forelimb	0	0.638375	1.07503	0.547507
DAP_forelimb.VS.PS_trunk	0.0106572	0.0739739	3.83683	1.11184
BB_forelimb.VS.OEA_trunk	0	0.409154	0.618839	1.08404
BF_hindlimb.VS.GAS-M_hindlimb	0.0017762	0.719438	3.89864	0.285822
GAS-M_hindlimb.VS.SSP_forelimb	0	0.341453	0.108266	0.238843
FDS-F_forelimb.VS.TA_trunk	0.0017762	0.394232	0.193913	1.32909
SSP_forelimb.VS.TIC_hindlimb	0.0035524	0.263771	1.52067	2.08759
BF_hindlimb.VS.MAS_head	0.00888099	0.476124	7.33888	1.18018
LDM_trunk.VS.TM_forelimb	0.0017762	0.8551	1.56997	1.64921
EDL-F_forelimb.VS.SAR_hindlimb	0	0.323059	0.0563676	0.897136
RF_hindlimb.VS.TA_trunk	0	0.866318	1.63509	1.81645
BRA_trunk.VS.SAR_hindlimb	0	0.333829	0.104808	1.03493
BF_hindlimb.VS.FDS-H_hindlimb	0	0.0649482	2.89922	0.728024
GAS-L_hindlimb.VS.GRA_hindlimb	0	1.1572	0.244024	2.11774
PP_trunk.VS.TFL_hindlimb	0	0.735618	1.33906	1.77439
PP_trunk.VS.TRC_trunk	0	1.20074	1.03327	0.652499
PP_trunk.VS.ST_hindlimb	0	1.81591	0.559829	0.577597
GAS-M_hindlimb.VS.RF_hindlimb	0	1.32425	3.97913	1.0395
BF_hindlimb.VS.TA_trunk	0	1.47113	1.5546	1.06278
DSP_forelimb.VS.SM_hindlimb	0.0053286	0.135993	3.85181	0.428953
TFL_hindlimb.VS.VI_hindlimb	0.0071048	0.963984	5.08403	2.21168
OEA_trunk.VS.TA_trunk	0	0.0471114	0.413237	0.0852546
DAP_forelimb.VS.FDP-H_hindlimb	0	0.114646	2.85513	1.08927
FDS-F_forelimb.VS.TB-LO_forelimb	0	0.0793165	1.81199	0.293251
EDC_forelimb.VS.FDS-H_hindlimb	0	0.54812	1.30053	0.627418
RHO_trunk.VS.SP_trunk	0.0035524	0.00662474	2.01779	0.199879
EDL-F_forelimb.VS.TB-LO_forelimb	0	0.489685	1.68783	0.51666
RA_trunk.VS.VL_hindlimb	0.0159858	0.411497	2.75815	1.33245
ST_hindlimb.VS.VL_hindlimb	0	0.998682	1.10931	1.30626
ISP_forelimb.VS.SUB_forelimb	0	0.226674	0.183145	0.545575
ISP_forelimb.VS.RHO_trunk	0.0017762	0.763365	1.63628	0.293221
GAS-L_hindlimb.VS.SOL_hindlimb	0.0017762	0.715887	1.24947	0.279678
ISP_forelimb.VS.PS_trunk	0.0142096	0.600272	5.71903	0.0967305
TB-M_forelimb.VS.TFL_hindlimb	0.0017762	0.120679	1.76147	2.1351
GRA_hindlimb.VS.LD_trunk	0	1.12023	2.04973	2.3334
GAS-M_hindlimb.VS.SP_trunk	0	1.413	4.62939	0.322399
TB-LA_forelimb.VS.TIC_hindlimb	0	1.51986	2.67598	1.1223
DSP_forelimb.VS.FDP-F_forelimb	0	0.402552	0.690854	0.169267
TIC_hindlimb.VS.TM_forelimb	0.0017762	0.357349	1.59112	1.07852
FDP-F_forelimb.VS.FDS-H_hindlimb	0	0.696812	2.57853	0.548318
BF_hindlimb.VS.TB-M_forelimb	0	0.522939	0.587374	0.200259
RHO_trunk.VS.TM_forelimb	0.0017762	0.457056	0.608461	0.247946
ADD_hindlimb.VS.FDP-H_hindlimb	0	0.402254	4.31526	1.08558
LD_trunk.VS.SAR_hindlimb	0.0035524	0.505409	2.68084	2.39135
BB_forelimb.VS.TM_forelimb	0	0.865954	0.156058	0.377888
GAS-L_hindlimb.VS.SUB_forelimb	0	1.20984	1.9346	0.691131
BRA_trunk.VS.TB-LA_forelimb	0	0.908518	2.1918	0.497817
OEA_trunk.VS.SSP_forelimb	0.0035524	1.89623	2.64901	0.452857
ISP_forelimb.VS.PP_trunk	0	0.270184	2.75835	0.217217
LD_trunk.VS.TA_trunk	0	0.134766	2.55473	0.644793
LDM_trunk.VS.PM_hindlimb	0.0017762	0.0481646	1.33814	2.38929
ST_hindlimb.VS.TB-M_forelimb	0.0017762	0.959609	0.137428	0.216885
BRA_trunk.VS.EDL-H_hindlimb	0.0017762	0.0948988	0.552838	1.18681
RHO_trunk.VS.TA_trunk	0.0017762	0.770941	0.267558	1.29923
EDL-F_forelimb.VS.OEA_trunk	0	1.01035	0.482986	2.05375
GAS-M_hindlimb.VS.MAS_head	0.0071048	1.19556	3.44024	0.894357
EDC_forelimb.VS.PP_trunk	0	0.946426	1.43371	1.19499
GM_hindlimb.VS.SAR_hindlimb	0.0071048	0.481118	3.49925	1.33436
MAS_head.VS.SUB_forelimb	0.0106572	0.312623	4.5987	1.66899
FDS-F_forelimb.VS.TIC_hindlimb	0	1.19111	0.521188	1.29661
ADD_hindlimb.VS.GAS-M_hindlimb	0.0142096	0.665663	4.31765	1.24047
BRA_trunk.VS.SSP_forelimb	0	0.875113	2.00485	1.4631
FDP-F_forelimb.VS.GAS-M_hindlimb	0	1.4812	3.57795	1.56216
OEA_trunk.VS.SAR_hindlimb	0.0053286	0.687286	0.539354	2.95089
EDL-F_forelimb.VS.TRC_trunk	0	0.359484	2.49264	1.56827
BRA_trunk.VS.TIC_hindlimb	0.0017762	0.611342	0.484176	0.624487
ISP_forelimb.VS.LDM_trunk	0.0071048	1.16141	3.81471	2.19038
ADD_hindlimb.VS.TB-LO_forelimb	0	1.05136	0.355533	0.395084
GAS-M_hindlimb.VS.SAR_hindlimb	0.0071048	1.5504	2.21792	2.25919
FDP-H_hindlimb.VS.SM_hindlimb	0	0.146722	6.73651	0.809049
DAP_forelimb.VS.RHO_trunk	0.0017762	0.237067	0.245927	0.721885
TA_trunk.VS.VM_hindlimb	0	1.35625	1.36845	0.938522
ISP_forelimb.VS.OEA_trunk	0	1.58142	1.78196	0.920757
FDS-H_hindlimb.VS.RA_trunk	0.0035524	0.00742122	0.525579	1.17136
BB_forelimb.VS.FDS-H_hindlimb	0.0017762	1.04414	2.3767	0.62151
BF_hindlimb.VS.TFL_hindlimb	0	0.40226	1.17409	1.93484
OEA_trunk.VS.TB-M_forelimb	0	0.995305	0.553986	0.777263
SSP_forelimb.VS.TB-LA_forelimb	0	1.78363	4.19665	0.965286
MAS_head.VS.TFL_hindlimb	0.035524	0.073864	8.51297	3.11502
MAS_head.VS.TB-LA_forelimb	0.00888099	0.929523	7.74515	1.6208
GAS-M_hindlimb.VS.LDM_trunk	0.0390764	1.81767	4.79002	2.41943
EDL-F_forelimb.VS.SOL_hindlimb	0	0.149557	0.430705	1.55823
SSP_forelimb.VS.TB-LO_forelimb	0	1.37557	3.85386	1.08423
OEA_trunk.VS.TIC_hindlimb	0	1.63246	1.12834	2.54045
EDL-H_hindlimb.VS.TB-M_forelimb	0.0017762	0.0690884	0.64531	2.32551
SM_hindlimb.VS.VM_hindlimb	0.0017762	0.380323	5.76332	0.802378
RHO_trunk.VS.ST_hindlimb	0	0.782357	0.562238	0.6536
RF_hindlimb.VS.TB-LO_forelimb	0	0.392769	0.0170072	0.194105
ISP_forelimb.VS.SOL_hindlimb	0.0017762	0.720629	0.868269	0.425235
GRA_hindlimb.VS.SM_hindlimb	0	0.279061	3.88987	1.2373
SP_trunk.VS.TIC_hindlimb	0.0017762	0.80778	3.00045	1.52635
LDM_trunk.VS.SM_hindlimb	0	0.603034	1.94889	1.45549
FDP-H_hindlimb.VS.PS_trunk	0	0.18862	6.69195	0.0225686
RA_trunk.VS.TA_trunk	0	1.39876	0.819039	0.619444
DSP_forelimb.VS.VM_hindlimb	0	0.24433	1.9115	1.23133
GAS-L_hindlimb.VS.PP_trunk	0	1.7067	0.640604	0.362774
TB-LO_forelimb.VS.TFL_hindlimb	0	0.595323	1.11061	1.37527
LIN_head.VS.RA_trunk	0.079929	0.558325	1.82984	2.70445
PM_hindlimb.VS.ST_hindlimb	0	0.432478	0.278046	0.161465
RF_hindlimb.VS.SSP_forelimb	0	0.982799	3.87086	1.27834
GAS-L_hindlimb.VS.TA_trunk	0	0.0977896	0.74902	0.860456
LD_trunk.VS.VM_hindlimb	0.00888099	1.22149	3.92318	0.293729
FDS-F_forelimb.VS.TRC_trunk	0	0.209517	2.61681	0.758363
EDL-F_forelimb.VS.TB-M_forelimb	0	0.0150406	1.03697	1.27649
BB_forelimb.VS.TIC_hindlimb	0	1.2233	1.74718	1.45641
EDL-F_forelimb.VS.TFL_hindlimb	0	0.105638	2.79844	0.858614
BRA_trunk.VS.GM_hindlimb	0	0.814947	3.60406	0.299438
ISP_forelimb.VS.VI_hindlimb	0	0.49855	0.986619	0.220075
BB_forelimb.VS.VM_hindlimb	0	0.994211	2.40053	0.230769
ADD_hindlimb.VS.TFL_hindlimb	0	0.456035	0.755074	0.980189
GRA_hindlimb.VS.SUB_forelimb	0.0017762	0.0526398	1.69057	1.42661
MAS_head.VS.PM_hindlimb	0.00888099	0.573946	6.89212	0.924499
PM_hindlimb.VS.TIC_hindlimb	0	1.16428	1.82294	1.8186
DSP_forelimb.VS.FDS-H_hindlimb	0	0.29426	1.88767	0.379052
RHO_trunk.VS.VM_hindlimb	0	0.585313	1.63601	0.360711
ADD_hindlimb.VS.DAP_forelimb	0.0017762	0.516899	1.46013	0.00368842
PM_hindlimb.VS.TRC_trunk	0	0.182687	1.31505	0.236366
DSP_forelimb.VS.TA_trunk	0	1.11192	0.543054	2.16985
PM_hindlimb.VS.TB-LO_forelimb	0	0.0524867	0.51024	0.815249
ADD_hindlimb.VS.BF_hindlimb	0	0.0537752	0.419017	0.954653
BF_hindlimb.VS.PS_trunk	0.00888099	0.537098	2.79571	0.153495
EDL-F_forelimb.VS.LIN_head	0.0248668	0.122796	2.57913	1.18489
TB-LA_forelimb.VS.TM_forelimb	0	1.16251	1.08486	0.0437812
EDL-H_hindlimb.VS.FDP-H_hindlimb	0	0.243549	2.66356	2.25618
DSP_forelimb.VS.GAS-L_hindlimb	0	1.01413	0.205966	1.3094
GAS-L_hindlimb.VS.RF_hindlimb	0	0.768528	0.886068	0.955995
DSP_forelimb.VS.FDS-F_forelimb	0	0.717692	0.736967	0.840758
EDL-F_forelimb.VS.GAS-L_hindlimb	0.0035524	0.865444	0.818769	1.27855
SAR_hindlimb.VS.SSP_forelimb	0.0017762	1.20894	2.10966	2.49803
PM_hindlimb.VS.TB-LA_forelimb	0	0.355577	0.853035	0.696301
SOL_hindlimb.VS.TA_trunk	0.0071048	0.813677	0.500454	0.580777
DAP_forelimb.VS.VM_hindlimb	0	0.348246	1.88194	1.0826
PS_trunk.VS.SSP_forelimb	0.0159858	0.915083	6.58608	0.37117
GAS-L_hindlimb.VS.PS_trunk	0.0017762	0.836244	3.60129	0.0488261
DAP_forelimb.VS.OEA_trunk	0	1.05512	0.100247	1.93586
BRA_trunk.VS.FDP-H_hindlimb	0	0.14865	2.11072	1.06936
ADD_hindlimb.VS.PS_trunk	0.0017762	0.590873	2.3767	1.10815
FDP-H_hindlimb.VS.RHO_trunk	0	0.351712	2.6092	0.367383
BB_forelimb.VS.PP_trunk	0	1.44245	0.357548	0.0539381
ST_hindlimb.VS.SUB_forelimb	0	1.31905	2.01537	0.905954
ADD_hindlimb.VS.TA_trunk	0	1.52491	1.97361	2.01743
BB_forelimb.VS.EDL-F_forelimb	0	0.601191	1.10183	0.969714
GRA_hindlimb.VS.TFL_hindlimb	0	0.18612	2.22369	0.0194214
VL_hindlimb.VS.VM_hindlimb	0	0.368988	3.30756	1.01337
PS_trunk.VS.RA_trunk	0.0142096	0.464729	5.16935	0.289838
GAS-M_hindlimb.VS.PM_hindlimb	0.017762	1.76951	3.45188	0.0301417
BB_forelimb.VS.TB-LO_forelimb	0	0.111506	0.586005	0.453054
ADD_hindlimb.VS.SUB_forelimb	0	0.217276	3.15919	0.465843
LD_trunk.VS.RHO_trunk	0	0.636175	2.28717	0.65444
EDL-H_hindlimb.VS.TIC_hindlimb	0	0.706241	1.03701	0.562327
DAP_forelimb.VS.EDL-F_forelimb	0	0.0447739	0.583234	0.117887
MAS_head.VS.PS_trunk	0.0319716	0.0609742	10.1346	1.02668
TRC_trunk.VS.VI_hindlimb	0	1.42911	4.77824	0.215206
LIN_head.VS.MAS_head	0.0106572	0.154571	3.1354	3.4413
FDP-F_forelimb.VS.VM_hindlimb	0	0.646882	2.60236	1.4006
EDL-H_hindlimb.VS.GRA_hindlimb	0	0.375887	0.183083	0.209831
EDL-F_forelimb.VS.PS_trunk	0.0195382	0.0292	4.42006	1.22972
FDP-H_hindlimb.VS.PM_hindlimb	0	0.701591	3.44949	0.124753
ST_hindlimb.VS.TB-LA_forelimb	0	0.0769011	1.13108	0.857765
SOL_hindlimb.VS.TFL_hindlimb	0.0124334	0.255195	3.22914	2.41684
FDP-H_hindlimb.VS.TA_trunk	0	1.12265	2.34164	0.93185
GAS-L_hindlimb.VS.TM_forelimb	0	1.13021	0.126998	0.686723
EDC_forelimb.VS.GM_hindlimb	0.00888099	0.699007	3.41722	0.716442
FDS-H_hindlimb.VS.SUB_forelimb	0	0.0985522	0.159041	0.239214
GAS-M_hindlimb.VS.TA_trunk	0.0017762	2.19057	2.34404	0.776955
FDS-F_forelimb.VS.GAS-L_hindlimb	0.0017762	0.296443	0.942933	0.468639
PS_trunk.VS.TIC_hindlimb	0.0284192	0.651312	5.06541	1.71642
FDP-H_hindlimb.VS.VL_hindlimb	0	0.135388	4.28075	1.02005
SP_trunk.VS.TB-LA_forelimb	0	0.71208	0.324474	0.404044
SP_trunk.VS.VM_hindlimb	0	0.578688	3.6538	0.160832
LIN_head.VS.ST_hindlimb	0.0515098	0.851853	3.47867	2.67827
BF_hindlimb.VS.GAS-L_hindlimb	0	1.37334	0.805577	0.202322
BF_hindlimb.VS.RF_hindlimb	0	0.604814	0.0804905	0.753673
EDL-F_forelimb.VS.FDP-H_hindlimb	0	0.15942	2.2719	1.20716
GAS-M_hindlimb.VS.TB-M_forelimb	0.0017762	1.24238	3.31126	0.0855626
SM_hindlimb.VS.TIC_hindlimb	0	0.609415	5.10997	0.884802
BB_forelimb.VS.GRA_hindlimb	0	0.892949	0.52708	1.80891
GAS-L_hindlimb.VS.SP_trunk	0	0.679776	1.53633	0.238899
FDP-F_forelimb.VS.TFL_hindlimb	0	0.3595	1.49478	0.6585
ISP_forelimb.VS.VM_hindlimb	0	0.178052	0.000271997	0.0674903
BB_forelimb.VS.VI_hindlimb	0	1.67081	3.38742	0.383354
SAR_hindlimb.VS.TM_forelimb	0	0.587823	1.00214	1.48896
LD_trunk.VS.RF_hindlimb	0	0.731552	0.919638	1.17166
MAS_head.VS.SSP_forelimb	0.0017762	0.854109	3.5485	0.655514
EDC_forelimb.VS.VM_hindlimb	0	0.49819	1.32437	1.4797
GRA_hindlimb.VS.TB-M_forelimb	0.0017762	0.306798	0.462227	2.11568
RHO_trunk.VS.TB-LO_forelimb	0.0017762	0.297392	1.35052	0.323113
RHO_trunk.VS.VI_hindlimb	0.0017762	1.26192	2.6229	0.513296
MAS_head.VS.SM_hindlimb	0.026643	0.0190771	10.1791	1.8583
BF_hindlimb.VS.RHO_trunk	0.0017762	0.700191	1.28704	0.236456
GAS-L_hindlimb.VS.SM_hindlimb	0	0.878142	3.64585	0.880444
DSP_forelimb.VS.GM_hindlimb	0	0.952867	2.83008	0.468076
BF_hindlimb.VS.VL_hindlimb	0	0.483866	0.38451	0.889119
BF_hindlimb.VS.LIN_head	0.0781528	0.630694	4.20347	2.26112
TM_forelimb.VS.VL_hindlimb	0	0.240731	1.06309	0.404717
EDC_forelimb.VS.PM_hindlimb	0.0053286	0.437002	1.15193	1.61112
LD_trunk.VS.SM_hindlimb	0	0.841165	1.84014	1.09611
LDM_trunk.VS.TB-M_forelimb	0.0195382	0.575296	1.47876	2.33387
EDC_forelimb.VS.RHO_trunk	0.0035524	0.087123	0.311642	1.11899
PM_hindlimb.VS.SUB_forelimb	0	0.886569	2.29342	0.74449
PS_trunk.VS.TB-LO_forelimb	0.0017762	0.460485	2.73223	0.713064
FDP-H_hindlimb.VS.PP_trunk	0	0.681837	3.73127	0.291379
BRA_trunk.VS.TM_forelimb	0	0.253994	1.10694	0.454036
BRA_trunk.VS.SM_hindlimb	0	0.00192744	4.62579	0.260315
ISP_forelimb.VS.MAS_head	0.0035524	0.539298	4.41556	1.12341
RA_trunk.VS.TFL_hindlimb	0.0142096	0.32989	3.54773	2.37818
LD_trunk.VS.VI_hindlimb	0.0017762	1.89809	4.91007	0.141144
FDS-H_hindlimb.VS.TM_forelimb	0	0.178187	2.22064	0.243622
BB_forelimb.VS.EDL-H_hindlimb	0	0.517062	0.710163	2.01874
EDC_forelimb.VS.VI_hindlimb	0	1.17479	2.31126	1.63228
GM_hindlimb.VS.PM_hindlimb	0.0017762	0.262005	2.26529	0.89468
BF_hindlimb.VS.FDP-F_forelimb	0.0017762	0.76176	0.320689	1.27634
FDS-F_forelimb.VS.LDM_trunk	0.00888099	0.0213348	2.6399	1.8673
GAS-M_hindlimb.VS.GM_hindlimb	0.0728242	2.03151	5.71718	0.924822
SP_trunk.VS.TM_forelimb	0	0.450431	1.40933	0.447825
RHO_trunk.VS.VL_hindlimb	0.0017762	0.216325	1.67155	0.652663
SM_hindlimb.VS.SP_trunk	0	0.198365	2.10952	0.641545
OEA_trunk.VS.RF_hindlimb	0	0.913429	1.22185	1.7312
MAS_head.VS.RHO_trunk	0.0124334	0.224067	6.05184	1.41663
SAR_hindlimb.VS.TIC_hindlimb	0	0.945172	0.588984	0.41044
PP_trunk.VS.TB-LO_forelimb	0	1.33094	0.228456	0.399116
BB_forelimb.VS.ISP_forelimb	0	1.17226	2.4008	0.163279
SM_hindlimb.VS.VI_hindlimb	0.0017762	1.05693	6.75021	0.954962
BB_forelimb.VS.RA_trunk	0.0071048	1.03672	1.85112	0.549847
PS_trunk.VS.SUB_forelimb	0.0124334	0.373598	5.53589	0.642305
FDP-H_hindlimb.VS.GM_hindlimb	0	0.963597	5.71478	0.769926
DAP_forelimb.VS.FDP-F_forelimb	0	0.298636	0.720424	0.318001
LD_trunk.VS.OEA_trunk	0	0.181877	2.14149	0.559538
RHO_trunk.VS.TRC_trunk	0	0.167192	2.15534	0.728502
ADD_hindlimb.VS.EDL-F_forelimb	0	0.561673	2.04336	0.121576
GRA_hindlimb.VS.ST_hindlimb	0	1.26641	0.324799	2.33257
FDS-F_forelimb.VS.LD_trunk	0	0.259467	2.74864	0.684301
DAP_forelimb.VS.FDS-H_hindlimb	0	0.398176	1.8581	0.230317
TA_trunk.VS.TRC_trunk	0	0.60375	2.42289	0.570731
EDC_forelimb.VS.ISP_forelimb	0	0.676242	1.32464	1.41221
FDP-F_forelimb.VS.TM_forelimb	0	0.518625	0.35789	0.79194
FDS-F_forelimb.VS.OEA_trunk	0	0.441344	0.60715	1.24384
GRA_hindlimb.VS.TB-LA_forelimb	0	1.18951	1.45588	1.4748
PM_hindlimb.VS.VL_hindlimb	0	0.566204	0.831266	1.1448
TB-LA_forelimb.VS.TRC_trunk	0	0.538264	0.462017	0.932667
SOL_hindlimb.VS.TB-LA_forelimb	0.0017762	0.748192	2.46133	0.922621
FDS-F_forelimb.VS.VL_hindlimb	0	0.593034	2.13302	0.622802
GAS-L_hindlimb.VS.LD_trunk	0	0.0369762	1.80571	0.215662
SSP_forelimb.VS.TA_trunk	0	1.84912	2.23577	0.538112
LDM_trunk.VS.SOL_hindlimb	0.0781528	0.440779	2.94644	2.61561
RF_hindlimb.VS.SP_trunk	0	0.0887519	0.650262	0.717096
LDM_trunk.VS.TB-LO_forelimb	0.0159858	0.100651	0.827903	1.57404
EDC_forelimb.VS.TIC_hindlimb	0	0.727282	0.671017	0.207483
PM_hindlimb.VS.SAR_hindlimb	0.0035524	0.219112	1.23396	2.22904
BRA_trunk.VS.LIN_head	0.0763766	0.133566	2.41795	1.32268
EDL-F_forelimb.VS.LDM_trunk	0.0106572	0.590336	2.51573	1.05738
EDL-H_hindlimb.VS.VL_hindlimb	0.0017762	0.108161	1.61719	1.23613
EDL-H_hindlimb.VS.OEA_trunk	0.0053286	0.926216	0.091324	3.10277
LIN_head.VS.PS_trunk	0.165187	0.0935963	6.99919	2.41462
LD_trunk.VS.LIN_head	0.0994671	0.705672	5.2036	2.67911
MAS_head.VS.SP_trunk	0.0159858	0.217442	8.06963	1.21676
BB_forelimb.VS.GAS-M_hindlimb	0.0017762	1.82853	3.37612	0.392336
FDS-H_hindlimb.VS.TB-LO_forelimb	0	0.932635	2.9627	0.168455
ADD_hindlimb.VS.VL_hindlimb	0	0.537641	0.0345065	0.0655334
BF_hindlimb.VS.SM_hindlimb	0	0.495201	2.84027	0.678122
LIN_head.VS.TB-LO_forelimb	0.119005	0.366889	4.26696	1.70155
EDL-H_hindlimb.VS.TRC_trunk	0.0035524	0.275355	2.10098	2.6173
LDM_trunk.VS.RHO_trunk	0	0.398044	2.17843	1.89716
LIN_head.VS.TRC_trunk	0.0497336	0.236688	5.07177	2.75317
RA_trunk.VS.RHO_trunk	0.0035524	0.627821	1.0866	0.679789
RA_trunk.VS.VM_hindlimb	0.0035524	0.0425086	0.549412	0.319078
EDC_forelimb.VS.FDP-H_hindlimb	0	0.264589	2.29756	1.48637
TB-LO_forelimb.VS.VI_hindlimb	0.0017762	1.55931	3.97342	0.836408
TB-M_forelimb.VS.VM_hindlimb	0	0.408061	2.33567	0.0760041
EDL-H_hindlimb.VS.TA_trunk	0.0035524	0.879105	0.321913	3.18803
TA_trunk.VS.VI_hindlimb	0	2.03286	2.35534	0.785937
LD_trunk.VS.TB-M_forelimb	0.0035524	0.813428	1.5875	0.217725
BF_hindlimb.VS.FDP-H_hindlimb	0	0.348478	3.89624	0.130927
BF_hindlimb.VS.VI_hindlimb	0	0.561724	3.90994	0.27684
EDL-H_hindlimb.VS.RA_trunk	0.0319716	0.519658	1.14095	2.56858
RA_trunk.VS.SSP_forelimb	0.0035524	0.450354	1.41674	0.0813318
FDP-H_hindlimb.VS.ISP_forelimb	0	0.411652	0.972922	0.0741618
GM_hindlimb.VS.PS_trunk	0	0.774977	0.977176	0.792495
LD_trunk.VS.TRC_trunk	0	0.468984	0.131832	0.0740624
FDS-H_hindlimb.VS.PP_trunk	0	0.398306	2.73424	0.567572
ISP_forelimb.VS.TM_forelimb	0	0.306309	2.24474	0.541167
BRA_trunk.VS.DAP_forelimb	0	0.0340041	0.74441	0.0199035
ISP_forelimb.VS.SSP_forelimb	0	0.314811	0.867051	0.4679
PS_trunk.VS.TB-LA_forelimb	0	0.868549	2.38943	0.594116
FDP-F_forelimb.VS.ST_hindlimb	0.0017762	0.720788	0.404113	1.69349
BB_forelimb.VS.BF_hindlimb	0	1.10909	0.522521	0.106514
RA_trunk.VS.TM_forelimb	0.0053286	0.170765	1.69506	0.927735
FDS-H_hindlimb.VS.GM_hindlimb	0.0230906	1.24713	4.71775	0.0890243
EDL-F_forelimb.VS.SP_trunk	0	0.185668	2.3551	1.03965
PS_trunk.VS.ST_hindlimb	0.0017762	0.94545	3.52051	0.263649
EDL-F_forelimb.VS.RHO_trunk	0.0017762	0.192293	0.337307	0.839773
MAS_head.VS.PP_trunk	0.0017762	0.809482	7.1739	1.34063
DSP_forelimb.VS.MAS_head	0.0159858	0.116916	6.32733	2.28725
FDP-H_hindlimb.VS.LIN_head	0.0124334	0.282216	0.307232	2.39205
OEA_trunk.VS.SOL_hindlimb	0.0053286	0.860788	0.913691	0.495523
PP_trunk.VS.RHO_trunk	0	1.03355	1.12207	0.0760036
BB_forelimb.VS.PS_trunk	0.0017762	0.571991	3.31823	0.26001
GRA_hindlimb.VS.VM_hindlimb	0	0.101262	1.87345	2.03968
SP_trunk.VS.TFL_hindlimb	0	0.291306	0.443338	1.89826
PS_trunk.VS.TM_forelimb	0.0071048	0.293963	3.47429	0.637897
LDM_trunk.VS.ST_hindlimb	0.0017762	0.384313	1.61619	2.55076
DSP_forelimb.VS.SP_trunk	0	0.334358	1.7423	1.0705
EDL-F_forelimb.VS.FDS-H_hindlimb	0	0.44295	1.27487	0.348205
FDS-H_hindlimb.VS.MAS_head	0.0053286	0.411176	4.43966	1.9082
GAS-M_hindlimb.VS.TB-LA_forelimb	0.0106572	2.12508	4.30492	0.726443
OEA_trunk.VS.PS_trunk	0.0035524	0.981145	3.93707	0.824027
DSP_forelimb.VS.GRA_hindlimb	0	0.143068	0.0380579	0.808345
PM_hindlimb.VS.RHO_trunk	0.0017762	0.349879	0.840284	0.492136
RA_trunk.VS.TB-LO_forelimb	0.0053286	0.925214	2.43712	1.0029
LDM_trunk.VS.LIN_head	0.181172	0.46754	5.09486	0.127508
SP_trunk.VS.TA_trunk	0	0.777566	2.28535	1.09935
OEA_trunk.VS.TM_forelimb	0	1.27511	0.462782	1.46192
GM_hindlimb.VS.SOL_hindlimb	0.0071048	0.65462	3.87359	1.121
RHO_trunk.VS.SUB_forelimb	0.0017762	0.53669	1.45314	0.252354
SOL_hindlimb.VS.VL_hindlimb	0.017762	0.173589	2.43956	1.37112
FDP-F_forelimb.VS.FDP-H_hindlimb	0	0.413281	3.57555	1.40727
PP_trunk.VS.RF_hindlimb	0	0.938172	0.245463	0.593221
ST_hindlimb.VS.TB-LO_forelimb	0	0.484965	0.788286	0.976713
GAS-M_hindlimb.VS.LD_trunk	0.0142096	2.0558	4.89877	0.132162
RF_hindlimb.VS.TB-LA_forelimb	0	0.800832	0.325788	0.313053
SM_hindlimb.VS.ST_hindlimb	0	0.987347	3.56507	1.09527
RF_hindlimb.VS.VL_hindlimb	0	0.120948	0.30402	0.135446
RF_hindlimb.VS.SUB_forelimb	0	0.441314	2.82067	0.264864
PS_trunk.VS.SM_hindlimb	0	0.0418972	0.0445587	0.831618
OEA_trunk.VS.PP_trunk	0	1.8516	0.976388	1.13797
TB-LA_forelimb.VS.TFL_hindlimb	0	1.00339	0.767812	1.49422
BRA_trunk.VS.PS_trunk	0.0053286	0.0399697	4.58124	1.09193
GM_hindlimb.VS.TIC_hindlimb	0.0017762	1.42629	4.08824	0.923925
BRA_trunk.VS.EDL-F_forelimb	0	0.0107698	0.161176	0.137791
GAS-L_hindlimb.VS.OEA_trunk	0	0.144901	0.335783	0.775201
EDC_forelimb.VS.EDL-H_hindlimb	0	0.0210407	0.365997	0.76981
PP_trunk.VS.SM_hindlimb	0	0.828559	3.00524	0.51767
RA_trunk.VS.SP_trunk	0.0053286	0.621197	3.10439	0.479911
EDL-F_forelimb.VS.ISP_forelimb	0	0.571072	1.29897	1.13299
RA_trunk.VS.TRC_trunk	0.0017762	0.795013	3.24193	0.0487129
GAS-L_hindlimb.VS.TB-M_forelimb	0	0.850404	0.218203	0.00206218
OEA_trunk.VS.VI_hindlimb	0	2.07997	2.76858	0.700683
GAS-M_hindlimb.VS.VM_hindlimb	0	0.834316	0.97559	0.161567
SP_trunk.VS.SUB_forelimb	0	0.530066	3.47093	0.452232
BF_hindlimb.VS.TB-LA_forelimb	0	1.40565	0.406279	0.440621
TFL_hindlimb.VS.TRC_trunk	0	0.465123	0.305795	2.42689
FDP-F_forelimb.VS.TB-M_forelimb	0	0.238821	0.266685	1.4766
FDS-F_forelimb.VS.RA_trunk	0	1.00453	0.625127	0.70965
EDC_forelimb.VS.TB-LA_forelimb	0	0.792579	2.00496	0.914821
GM_hindlimb.VS.TA_trunk	0.0035524	0.159057	3.37313	1.70178
SM_hindlimb.VS.SSP_forelimb	0.00888099	0.873186	6.63064	1.20279
ADD_hindlimb.VS.ISP_forelimb	0	0.00939887	3.34234	1.01142
OEA_trunk.VS.SP_trunk	0	0.824677	1.87211	1.0141
EDC_forelimb.VS.SSP_forelimb	0	0.991053	2.19169	1.88011
EDC_forelimb.VS.VL_hindlimb	0	0.129202	1.98319	0.466322
LIN_head.VS.SP_trunk	0.138544	0.0628718	4.93423	2.22454
RF_hindlimb.VS.TB-M_forelimb	0	0.0818755	0.667865	0.953933
FDS-F_forelimb.VS.GAS-M_hindlimb	0.0017762	1.79634	2.15013	0.552139
BRA_trunk.VS.RHO_trunk	0	0.203063	0.498483	0.701982
SAR_hindlimb.VS.TRC_trunk	0	0.036425	2.54901	2.46541
MAS_head.VS.TB-M_forelimb	0	0.0468149	6.7515	0.97992
EDC_forelimb.VS.TM_forelimb	0	0.369933	0.920103	0.87104
SSP_forelimb.VS.VI_hindlimb	0	0.183739	0.119568	0.247825
BB_forelimb.VS.EDC_forelimb	0	0.496021	1.07616	1.24893
FDP-H_hindlimb.VS.MAS_head	0	0.127645	3.44263	1.04925
DAP_forelimb.VS.TB-M_forelimb	0	0.0598145	0.453739	1.1586
OEA_trunk.VS.SM_hindlimb	0	1.02304	3.98163	1.65564
TRC_trunk.VS.VM_hindlimb	0	0.752505	3.79134	0.367791
LDM_trunk.VS.TB-LA_forelimb	0	0.307412	0.485107	1.69299
SUB_forelimb.VS.TB-LA_forelimb	0	1.24215	3.14645	0.0481888
SM_hindlimb.VS.SUB_forelimb	0	0.3317	5.58045	0.189313
EDL-F_forelimb.VS.PM_hindlimb	0.0035524	0.542172	1.17759	1.33191
FDS-F_forelimb.VS.TB-LA_forelimb	0	0.328747	2.15479	0.174304
RF_hindlimb.VS.SOL_hindlimb	0	0.0526408	2.13554	1.23567
SUB_forelimb.VS.TRC_trunk	0.0017762	0.703882	3.60847	0.980856
FDP-F_forelimb.VS.TIC_hindlimb	0	0.875974	1.94901	0.286583
EDL-F_forelimb.VS.LD_trunk	0.0071048	0.828468	2.62447	1.49421
BF_hindlimb.VS.SAR_hindlimb	0.0017762	0.830958	1.68071	1.97336
FDP-F_forelimb.VS.SSP_forelimb	0	1.13974	3.46968	1.80101
BF_hindlimb.VS.EDC_forelimb	0.0017762	0.613068	1.59868	1.35544
BRA_trunk.VS.EDC_forelimb	0	0.11594	0.186841	0.417004
DAP_forelimb.VS.GAS-L_hindlimb	0	0.910218	0.235536	1.16066
EDL-F_forelimb.VS.TA_trunk	0	0.963234	0.069749	2.13901
SSP_forelimb.VS.TM_forelimb	0	0.62112	3.11179	1.00907
TM_forelimb.VS.VI_hindlimb	0	0.804859	3.23136	0.761242
VI_hindlimb.VS.VM_hindlimb	0	0.676602	0.986891	0.152585
PS_trunk.VS.TRC_trunk	0	0.330284	1.92742	0.338551
EDL-H_hindlimb.VS.SOL_hindlimb	0.0053286	0.0654279	0.822367	2.60725
OEA_trunk.VS.VL_hindlimb	0.0017762	1.03438	1.52587	1.86664
SAR_hindlimb.VS.TB-M_forelimb	0	0.308019	1.09334	2.17362
PM_hindlimb.VS.SSP_forelimb	0.0035524	1.42805	3.34362	0.268985
LD_trunk.VS.SOL_hindlimb	0	0.678911	3.05518	0.0640158
GRA_hindlimb.VS.VI_hindlimb	0.0071048	0.777865	2.86034	2.19226
SAR_hindlimb.VS.TB-LO_forelimb	0	0.166626	1.7442	1.4138
PS_trunk.VS.SAR_hindlimb	0.0053286	0.29386	4.47643	2.12686
RF_hindlimb.VS.TFL_hindlimb	0	0.202554	1.0936	1.18117
DSP_forelimb.VS.LD_trunk	0.0071048	0.977158	2.01167	1.52506
BB_forelimb.VS.GM_hindlimb	0	0.202986	2.34106	0.532486
TB-M_forelimb.VS.VL_hindlimb	0	0.0390726	0.971884	1.08938
DSP_forelimb.VS.VL_hindlimb	0	0.124658	1.39605	0.217956
ISP_forelimb.VS.SM_hindlimb	0.0035524	0.558375	5.76359	0.734887
FDS-F_forelimb.VS.PS_trunk	0.0071048	0.539802	4.54422	0.419813
FDS-H_hindlimb.VS.GAS-L_hindlimb	0.0017762	1.30839	2.09364	0.930345
PM_hindlimb.VS.PP_trunk	0	1.38343	0.281783	0.416132
MAS_head.VS.RA_trunk	0.0213144	0.403754	4.96524	0.736846
FDS-H_hindlimb.VS.TIC_hindlimb	0	0.179162	0.629518	0.834901
ISP_forelimb.VS.TA_trunk	0	1.53431	1.36872	1.00601
GAS-L_hindlimb.VS.TIC_hindlimb	0	1.48756	1.46412	1.76525
FDS-F_forelimb.VS.GM_hindlimb	0.0017762	0.235176	3.56705	0.372683
ADD_hindlimb.VS.PM_hindlimb	0.0035524	1.10385	0.865773	1.21033
SUB_forelimb.VS.VI_hindlimb	0	0.725225	1.16976	0.76565
GM_hindlimb.VS.TB-LO_forelimb	0	0.314492	1.75505	0.0794312
PP_trunk.VS.TB-M_forelimb	0	0.856297	0.422401	0.360712
DAP_forelimb.VS.TA_trunk	0.0017762	1.00801	0.513485	2.02112
RHO_trunk.VS.SM_hindlimb	0	0.20499	4.12731	0.441667
RA_trunk.VS.VI_hindlimb	0.0017762	0.634094	1.5363	0.166493
BRA_trunk.VS.SP_trunk	0	0.196438	2.51628	0.90186
MAS_head.VS.VI_hindlimb	0.0017762	1.03785	3.42894	0.903339
DAP_forelimb.VS.TM_forelimb	0	0.219989	0.362534	0.473939
ADD_hindlimb.VS.PP_trunk	0	0.279583	0.58399	0.7942
SAR_hindlimb.VS.TB-LA_forelimb	0.0017762	0.574689	2.08699	1.53274
EDL-H_hindlimb.VS.FDS-H_hindlimb	0	0.527079	1.66653	1.39723
PS_trunk.VS.TB-M_forelimb	0.0053286	0.0141594	3.38309	0.0467639
FDS-H_hindlimb.VS.OEA_trunk	0	1.4533	1.75786	1.70555
FDP-F_forelimb.VS.LIN_head	0.0408526	0.131066	3.88278	0.984779
BB_forelimb.VS.LDM_trunk	0.0017762	0.0108548	1.41391	2.0271
GRA_hindlimb.VS.LIN_head	0.138544	0.414554	3.15387	0.345701
LDM_trunk.VS.TIC_hindlimb	0.0124334	1.21245	3.16108	0.570688
GRA_hindlimb.VS.SSP_forelimb	0.0053286	0.594125	2.74077	2.44009
DAP_forelimb.VS.SP_trunk	0	0.230442	1.77187	0.921764
EDC_forelimb.VS.SP_trunk	0	0.0804983	2.32943	1.31886
FDS-H_hindlimb.VS.LD_trunk	0.0053286	1.27142	3.89934	1.14601
RA_trunk.VS.RF_hindlimb	0.0017762	0.532445	2.45413	1.19701
ISP_forelimb.VS.ST_hindlimb	0	1.54572	2.19852	0.36038
DSP_forelimb.VS.VI_hindlimb	0.0017762	0.920932	2.8984	1.38392
GRA_hindlimb.VS.TB-LO_forelimb	0	0.781443	1.11308	1.35585
SSP_forelimb.VS.TFL_hindlimb	0.0035524	0.780245	4.96446	2.45951
FDP-F_forelimb.VS.PM_hindlimb	0.0035524	0.28831	0.126067	1.53202
EDL-H_hindlimb.VS.SM_hindlimb	0	0.0968262	4.07296	1.44713
RHO_trunk.VS.SSP_forelimb	0.0017762	1.07818	2.50333	0.761121
RA_trunk.VS.SUB_forelimb	0.0053286	0.091131	0.366539	0.932143
MAS_head.VS.OEA_trunk	0.0142096	1.04212	6.19752	0.202657
LIN_head.VS.TFL_hindlimb	0.0905861	0.228435	5.37757	0.326279
LD_trunk.VS.PP_trunk	0	1.66972	1.1651	0.578436
FDP-H_hindlimb.VS.TB-LO_forelimb	0	0.649105	3.95973	0.690495
PP_trunk.VS.SAR_hindlimb	0	1.16432	1.51574	1.81291
GAS-M_hindlimb.VS.ISP_forelimb	0	0.656264	0.975318	0.229057
LDM_trunk.VS.VM_hindlimb	0	0.983356	3.81443	2.25787
FDS-H_hindlimb.VS.RF_hindlimb	0	0.539866	2.97971	0.0256495
FDS-H_hindlimb.VS.LIN_head	0.0230906	0.565746	1.30426	1.5331
EDL-H_hindlimb.VS.LDM_trunk	0.0124334	0.506207	2.12407	0.00836168
GM_hindlimb.VS.SM_hindlimb	0	0.816874	1.02173	0.0391229
LIN_head.VS.RHO_trunk	0.101243	0.0694965	2.91643	2.02467
ADD_hindlimb.VS.FDS-F_forelimb	0.0071048	1.13067	2.16753	0.688336
EDL-F_forelimb.VS.ST_hindlimb	0	0.97465	0.899544	1.49337
PP_trunk.VS.TA_trunk	0	1.80449	1.38962	1.22323
SAR_hindlimb.VS.VM_hindlimb	0	0.71608	1.24233	2.09762
SP_trunk.VS.VI_hindlimb	0	1.25529	4.64069	0.313417
GAS-M_hindlimb.VS.SM_hindlimb	0.0284192	1.21464	6.73891	0.963944
BF_hindlimb.VS.VM_hindlimb	0	0.114878	2.92305	0.124255
DAP_forelimb.VS.RF_hindlimb	0	0.14169	1.1216	0.204668
FDS-F_forelimb.VS.SM_hindlimb	0	0.581699	4.58878	0.411805
FDS-H_hindlimb.VS.SM_hindlimb	0.0053286	0.430253	5.73949	0.0499015
SOL_hindlimb.VS.TB-M_forelimb	0	0.134516	1.46768	0.28174
ADD_hindlimb.VS.GRA_hindlimb	0	0.269915	1.46862	0.960768
SOL_hindlimb.VS.TM_forelimb	0.0017762	0.41432	1.37647	0.966402
DSP_forelimb.VS.TB-LA_forelimb	0	1.04644	1.41782	0.666455
FDP-H_hindlimb.VS.RF_hindlimb	0	0.256336	3.97673	0.8846
DSP_forelimb.VS.SAR_hindlimb	0.0017762	0.47175	0.669171	0.866289
ISP_forelimb.VS.SP_trunk	0	0.75674	3.65407	0.0933422
FDP-H_hindlimb.VS.FDS-H_hindlimb	0	0.28353	0.997026	0.858951
GAS-L_hindlimb.VS.LDM_trunk	0.0017762	0.275108	1.69696	2.33593
DAP_forelimb.VS.ST_hindlimb	0.0017762	1.01942	0.316311	1.37549
BB_forelimb.VS.DSP_forelimb	0	0.749881	0.489022	1.00056
RA_trunk.VS.TB-M_forelimb	0.0106572	0.450569	1.78626	0.243074
EDL-H_hindlimb.VS.RF_hindlimb	0	0.0127871	1.31318	1.37158
GAS-L_hindlimb.VS.LIN_head	0.0639432	0.742648	3.3979	2.46344
FDP-F_forelimb.VS.RF_hindlimb	0	0.156946	0.40118	0.522669
FDS-H_hindlimb.VS.VL_hindlimb	0	0.418918	3.28373	0.161095
SM_hindlimb.VS.TA_trunk	0	0.975931	4.39487	1.7409
DSP_forelimb.VS.OEA_trunk	0.0017762	1.15904	0.129817	2.0846
BB_forelimb.VS.DAP_forelimb	0.0017762	0.645965	0.518592	0.851827
BB_forelimb.VS.SSP_forelimb	0	1.48707	3.26785	0.631179
ADD_hindlimb.VS.GM_hindlimb	0	1.36585	1.39952	0.315653
GAS-L_hindlimb.VS.TFL_hindlimb	0	0.971083	1.97967	2.13716
FDS-F_forelimb.VS.GRA_hindlimb	0	0.860759	0.698909	1.6491
PP_trunk.VS.TM_forelimb	0	0.576493	0.513606	0.32395
FDS-H_hindlimb.VS.SSP_forelimb	0	0.442933	0.891156	1.25269
PM_hindlimb.VS.PS_trunk	0	0.512972	3.24247	0.102185
EDL-H_hindlimb.VS.LIN_head	0.115453	0.0386672	2.97079	0.13587
LIN_head.VS.PP_trunk	0.0159858	0.964053	4.0385	2.10067
TB-M_forelimb.VS.VI_hindlimb	0.0017762	1.08466	3.32257	0.0765806
BRA_trunk.VS.VM_hindlimb	0	0.38225	1.13753	1.06269
FDS-H_hindlimb.VS.VM_hindlimb	0	0.0499298	0.0238321	0.852279
SM_hindlimb.VS.TM_forelimb	0	0.252066	3.51885	0.193721
BB_forelimb.VS.TA_trunk	0	0.362043	1.03208	1.16929
BB_forelimb.VS.TRC_trunk	0	0.241707	1.39082	0.59856
TA_trunk.VS.TFL_hindlimb	0.0071048	1.06887	2.72869	2.99762
BB_forelimb.VS.RHO_trunk	0	0.408898	0.764519	0.129942
TB-M_forelimb.VS.TRC_trunk	0	0.344444	1.45567	0.291787
LIN_head.VS.OEA_trunk	0.0568384	0.887549	3.06211	3.23864
FDP-F_forelimb.VS.SOL_hindlimb	0.0017762	0.104305	1.73436	1.75834
ADD_hindlimb.VS.TIC_hindlimb	0	0.0604389	2.68872	0.608272
PM_hindlimb.VS.RA_trunk	0.0071048	0.9777	1.92688	0.187653

## Sheet: f
Supplementary Figure 19f
Comparision between tissues	DEG (miRNA) ratio	Log2-transformed MYH7 transcription difference	Log2-transformed MYH4 transcription difference	Log2-transformed MYH2 transcription difference
PP_trunk.VS.VM_hindlimb	0	0.448236	2.75808	0.284707
PP_trunk.VS.SP_trunk	0.0309278	1.02692	0.895726	0.123875
GAS-M_hindlimb.VS.SUB_forelimb	0.0103093	0.882939	1.15846	0.774631
DSP_forelimb.VS.RHO_trunk	0.0154639	0.340983	0.275497	0.87062
OEA_trunk.VS.RA_trunk	0	1.44587	1.23228	0.534189
ISP_forelimb.VS.RA_trunk	0.0154639	0.135544	0.549684	0.386568
EDC_forelimb.VS.TB-LO_forelimb	0	0.384515	1.66217	0.795873
MAS_head.VS.RF_hindlimb	0.0360825	0.12869	7.41937	1.93385
GRA_hindlimb.VS.TRC_trunk	0.0773196	0.651242	1.9179	2.40747
GM_hindlimb.VS.OEA_trunk	0.00515464	0.206168	2.9599	1.61652
BRA_trunk.VS.MAS_head	0.0412371	0.0210045	5.55335	2.11862
SSP_forelimb.VS.ST_hindlimb	0.0463918	1.86053	3.06557	0.10752
EDC_forelimb.VS.MAS_head	0.0360825	0.136944	5.74019	2.53562
EDL-F_forelimb.VS.RA_trunk	0.0154639	0.435529	0.74929	1.51956
PS_trunk.VS.TA_trunk	0.00515464	0.934034	4.35031	0.909282
FDS-H_hindlimb.VS.SOL_hindlimb	0	0.592507	0.844165	1.21002
RA_trunk.VS.SAR_hindlimb	0.0103093	0.758588	0.692923	2.4167
LD_trunk.VS.SUB_forelimb	0.00515464	1.17287	3.7403	0.906794
FDS-F_forelimb.VS.FDS-H_hindlimb	0.00515464	1.01195	1.15071	0.461707
GRA_hindlimb.VS.LDM_trunk	0.0257732	0.882094	1.94099	0.218192
LIN_head.VS.TB-LA_forelimb	0.14433	0.774952	4.60975	1.8205
FDS-F_forelimb.VS.SAR_hindlimb	0.0154639	0.245942	0.0677959	1.70705
BB_forelimb.VS.VL_hindlimb	0.0206186	0.625223	0.907031	0.782605
SSP_forelimb.VS.TRC_trunk	0.0927835	1.24537	4.65867	0.0326189
DSP_forelimb.VS.RF_hindlimb	0.00515464	0.245606	1.09203	0.353402
SOL_hindlimb.VS.SP_trunk	0.0154639	0.0361111	2.7858	0.518577
LD_trunk.VS.PM_hindlimb	0.00515464	0.286296	1.44688	0.162304
BB_forelimb.VS.SP_trunk	0.0515464	0.415523	1.25327	0.0699368
ISP_forelimb.VS.TB-LO_forelimb	0.0154639	1.06076	2.9868	0.616333
ST_hindlimb.VS.VM_hindlimb	0.0154639	1.36767	2.19825	0.292889
FDS-F_forelimb.VS.TFL_hindlimb	0.0206186	0.67464	2.9226	1.66852
BB_forelimb.VS.SM_hindlimb	0.0463918	0.613888	3.36279	0.571608
SUB_forelimb.VS.VL_hindlimb	0.0206186	0.320366	3.12469	0.40031
ADD_hindlimb.VS.SAR_hindlimb	0	0.884733	2.09973	1.01871
LDM_trunk.VS.RF_hindlimb	0	0.49342	0.810896	1.37994
BRA_trunk.VS.PM_hindlimb	0.0154639	0.552942	1.33877	1.19412
GAS-M_hindlimb.VS.TIC_hindlimb	0.00515464	0.605224	1.62894	1.84875
ADD_hindlimb.VS.SOL_hindlimb	0.0103093	0.71123	2.47407	1.43665
BRA_trunk.VS.RF_hindlimb	0.0154639	0.107686	1.86601	0.184764
GAS-M_hindlimb.VS.TB-LO_forelimb	0.0206186	1.71702	3.96212	0.84539
OEA_trunk.VS.TFL_hindlimb	0.00515464	1.11598	2.31545	2.91236
GRA_hindlimb.VS.TIC_hindlimb	0	0.330354	1.2201	0.352496
BF_hindlimb.VS.TM_forelimb	0.0103093	0.243135	0.678579	0.484402
EDL-H_hindlimb.VS.TB-LO_forelimb	0.0257732	0.405556	1.29617	1.56568
OEA_trunk.VS.TB-LO_forelimb	0	0.52066	1.20484	1.53709
EDC_forelimb.VS.TFL_hindlimb	0.00515464	0.210808	2.77277	0.579401
FDS-F_forelimb.VS.RF_hindlimb	0.00515464	0.472085	1.829	0.487356
BRA_trunk.VS.ISP_forelimb	0	0.560302	1.1378	0.995202
EDC_forelimb.VS.OEA_trunk	0	0.905176	0.457321	2.33296
BF_hindlimb.VS.TIC_hindlimb	0.0154639	0.114214	2.2697	1.56292
GRA_hindlimb.VS.SAR_hindlimb	0	0.614817	0.631113	0.0579437
TB-LO_forelimb.VS.VM_hindlimb	0.0206186	0.882705	2.98653	0.683824
EDL-H_hindlimb.VS.LD_trunk	0.0154639	0.744339	2.23281	2.54324
PS_trunk.VS.VL_hindlimb	0.0154639	0.053232	2.4112	1.04261
ADD_hindlimb.VS.FDS-H_hindlimb	0.0103093	0.118723	3.31823	0.226629
DSP_forelimb.VS.FDP-H_hindlimb	0.0154639	0.0107296	2.8847	1.238
EDL-H_hindlimb.VS.GAS-L_hindlimb	0	0.781315	0.427107	2.32757
LIN_head.VS.TM_forelimb	0.0618557	0.38756	3.5249	1.77672
LDM_trunk.VS.VI_hindlimb	0.056701	1.65996	4.80133	2.41045
BRA_trunk.VS.PP_trunk	0	0.830487	1.62055	0.777985
BRA_trunk.VS.VL_hindlimb	0.0103093	0.0132622	2.17003	0.0493183
ADD_hindlimb.VS.OEA_trunk	0.00515464	1.57202	1.56038	1.93218
BRA_trunk.VS.TFL_hindlimb	0.0309278	0.0948685	2.95961	0.996405
ISP_forelimb.VS.TB-M_forelimb	0	0.586113	2.33595	0.143494
FDP-H_hindlimb.VS.TB-LA_forelimb	0.0515464	1.05717	4.30252	0.571548
SAR_hindlimb.VS.SP_trunk	0.0154639	0.137391	2.41147	1.93679
EDL-H_hindlimb.VS.PS_trunk	0.0206186	0.0549291	4.0284	2.27875
RF_hindlimb.VS.ST_hindlimb	0	0.877734	0.805293	1.17082
MAS_head.VS.SOL_hindlimb	0.0309278	0.181331	5.28382	0.698179
FDS-F_forelimb.VS.RHO_trunk	0.0360825	0.376709	0.46147	0.0298613
BRA_trunk.VS.DSP_forelimb	0	0.13792	0.773979	0.168638
FDP-F_forelimb.VS.GAS-L_hindlimb	0.00515464	0.611583	0.484888	1.47866
SOL_hindlimb.VS.ST_hindlimb	0	0.825093	1.33025	0.0648551
SUB_forelimb.VS.TB-M_forelimb	0	0.359438	2.1528	0.689069
EDL-H_hindlimb.VS.SSP_forelimb	0.0824742	0.970012	2.55769	2.64992
BF_hindlimb.VS.TB-LO_forelimb	0.0103093	0.997583	0.0634833	0.559568
FDP-H_hindlimb.VS.LDM_trunk	0.0463918	0.749756	4.78763	2.26454
GRA_hindlimb.VS.PP_trunk	0.00515464	0.549498	0.884628	1.75497
ADD_hindlimb.VS.SM_hindlimb	0.0154639	0.548976	2.42125	0.27653
GAS-M_hindlimb.VS.TM_forelimb	0.0103093	0.962573	3.22006	0.770224
GRA_hindlimb.VS.VL_hindlimb	0.00515464	0.267726	1.43411	1.0263
GAS-L_hindlimb.VS.GM_hindlimb	0.00515464	0.0612673	2.62411	0.841321
ADD_hindlimb.VS.BB_forelimb	0.0309278	1.16286	0.941538	0.848139
FDP-F_forelimb.VS.SP_trunk	0.0463918	0.0681937	1.05144	1.23976
ISP_forelimb.VS.RF_hindlimb	0.00515464	0.667988	3.00381	0.810438
LD_trunk.VS.SSP_forelimb	0.0515464	1.71435	4.7905	0.106681
DSP_forelimb.VS.TRC_trunk	0.0257732	0.508174	1.87984	1.59912
GM_hindlimb.VS.TM_forelimb	0.0103093	1.06894	2.49712	0.154598
SM_hindlimb.VS.TB-LO_forelimb	0.0206186	0.502382	2.77679	0.118554
TFL_hindlimb.VS.TIC_hindlimb	0.0154639	0.516474	3.44379	0.371917
TA_trunk.VS.VL_hindlimb	0.00515464	0.987266	1.93911	1.9519
GM_hindlimb.VS.RHO_trunk	0.0206186	0.611884	3.10558	0.402544
BF_hindlimb.VS.ST_hindlimb	0	1.48255	0.724802	0.417145
ST_hindlimb.VS.TFL_hindlimb	0.00515464	1.08029	1.89889	2.35199
SP_trunk.VS.TB-LO_forelimb	0.056701	0.304017	0.667269	0.522991
EDL-F_forelimb.VS.RF_hindlimb	0.0257732	0.0969161	1.70484	0.322555
TM_forelimb.VS.VM_hindlimb	0.0103093	0.128257	2.24447	0.608657
ADD_hindlimb.VS.EDL-H_hindlimb	0.0103093	0.645802	1.6517	1.1706
GAS-M_hindlimb.VS.OEA_trunk	0	2.23768	2.75728	0.691701
DSP_forelimb.VS.SUB_forelimb	0.00515464	0.195708	1.72863	0.618266
DAP_forelimb.VS.TIC_hindlimb	0.00515464	0.577338	1.22859	0.604584
DSP_forelimb.VS.ISP_forelimb	0.00515464	0.422382	1.91178	1.16384
PP_trunk.VS.VI_hindlimb	0.0154639	0.228366	3.74497	0.437292
LDM_trunk.VS.PP_trunk	0.0103093	1.43159	1.05636	1.97316
LD_trunk.VS.TB-LA_forelimb	0.0463918	0.0692804	0.593849	0.858605
FDS-F_forelimb.VS.SP_trunk	0.0360825	0.383334	2.47926	0.22974
EDL-F_forelimb.VS.FDS-F_forelimb	0.0154639	0.569002	0.124164	0.809911
GRA_hindlimb.VS.TA_trunk	0.00515464	1.25499	0.504996	2.9782
EDL-F_forelimb.VS.SSP_forelimb	0.0463918	0.885883	2.16603	1.60089
LDM_trunk.VS.RA_trunk	0.00515464	1.02586	3.26502	2.57695
BF_hindlimb.VS.ISP_forelimb	0.00515464	0.0631741	2.92332	0.056765
SAR_hindlimb.VS.SM_hindlimb	0	0.335757	4.52099	1.29524
BRA_trunk.VS.VI_hindlimb	0.0154639	1.05885	2.12442	1.21528
SSP_forelimb.VS.SUB_forelimb	0.0721649	0.541485	1.0502	1.01347
SOL_hindlimb.VS.TRC_trunk	0.0154639	0.209928	2.92335	0.0100466
ADD_hindlimb.VS.BRA_trunk	0.0154639	0.550903	2.20454	0.0162151
TB-LA_forelimb.VS.TB-LO_forelimb	0.0360825	0.408063	0.342796	0.118948
BB_forelimb.VS.LD_trunk	0.0154639	0.227277	1.52265	0.524498
MAS_head.VS.TRC_trunk	0.118557	0.391259	8.20717	0.688133
PS_trunk.VS.RHO_trunk	0.0154639	0.163093	4.08275	0.389951
EDC_forelimb.VS.FDP-F_forelimb	0	0.148692	1.27799	0.0790995
ADD_hindlimb.VS.LIN_head	0.113402	0.68447	4.62249	1.30647
FDS-H_hindlimb.VS.PS_trunk	0.0103093	0.47215	5.69493	0.881519
EDL-H_hindlimb.VS.MAS_head	0.0773196	0.115903	6.10619	3.30543
GAS-M_hindlimb.VS.RHO_trunk	0.0309278	1.41963	2.6116	0.522278
PP_trunk.VS.TIC_hindlimb	0	0.219144	2.10473	1.40247
BRA_trunk.VS.OEA_trunk	0	1.02112	0.644162	1.91596
LD_trunk.VS.PS_trunk	0	0.799268	1.79558	0.264489
LDM_trunk.VS.LD_trunk	0	0.238132	0.108742	2.5516
GAS-M_hindlimb.VS.SOL_hindlimb	0.00515464	1.37689	1.84359	0.196178
SP_trunk.VS.TB-M_forelimb	0.0412371	0.170627	1.31813	0.236837
GM_hindlimb.VS.VM_hindlimb	0.00515464	1.1972	4.74159	0.763255
BF_hindlimb.VS.LDM_trunk	0.00515464	1.09823	0.891386	2.13361
LD_trunk.VS.RA_trunk	0.00515464	1.264	3.37377	0.0253495
EDL-H_hindlimb.VS.PP_trunk	0.0154639	0.925385	1.06771	1.9648
ADD_hindlimb.VS.ST_hindlimb	0	1.53632	1.14382	1.3718
FDS-H_hindlimb.VS.RHO_trunk	0.0412371	0.635243	1.61218	0.491568
EDL-F_forelimb.VS.SUB_forelimb	0.0103093	0.344398	1.11583	0.587419
OEA_trunk.VS.PM_hindlimb	0	0.468174	0.694604	0.721842
BF_hindlimb.VS.PP_trunk	0	0.333358	0.164973	0.160452
GM_hindlimb.VS.RF_hindlimb	0	0.707261	1.73805	0.114674
FDS-H_hindlimb.VS.SAR_hindlimb	0	0.766009	1.2185	1.24534
EDC_forelimb.VS.ST_hindlimb	0	0.86948	0.873879	1.77259
SOL_hindlimb.VS.VI_hindlimb	0.00515464	1.21918	1.85489	0.20516
BB_forelimb.VS.FDP-F_forelimb	0.0154639	0.347329	0.201832	1.16983
EDL-F_forelimb.VS.TIC_hindlimb	0.00515464	0.622112	0.645352	0.486696
BF_hindlimb.VS.SP_trunk	0.0463918	0.693566	0.730753	0.0365772
EDL-F_forelimb.VS.MAS_head	0.056701	0.0317743	5.71453	2.25641
EDL-H_hindlimb.VS.RHO_trunk	0.0412371	0.108164	0.0543555	1.8888
FDP-F_forelimb.VS.SAR_hindlimb	0.00515464	0.0691977	1.36003	0.697022
FDP-H_hindlimb.VS.SOL_hindlimb	0	0.308977	1.84119	0.351073
PM_hindlimb.VS.TB-M_forelimb	0.00515464	0.527131	0.140618	0.0554208
ST_hindlimb.VS.TM_forelimb	0.0154639	1.23941	0.0462234	0.901547
RF_hindlimb.VS.SAR_hindlimb	0	0.226143	1.7612	1.21969
ADD_hindlimb.VS.MAS_head	0.0618557	0.529899	7.75789	2.13483
SAR_hindlimb.VS.ST_hindlimb	0	0.65159	0.955912	2.39051
FDS-F_forelimb.VS.ISP_forelimb	0.0103093	1.14007	1.17481	0.323082
DAP_forelimb.VS.TRC_trunk	0.0360825	0.404258	1.90941	1.45039
TB-M_forelimb.VS.TIC_hindlimb	0.00515464	0.637153	1.68232	1.76318
FDP-F_forelimb.VS.VI_hindlimb	0.00515464	1.32348	3.58925	1.55318
FDP-F_forelimb.VS.FDS-F_forelimb	0.00515464	0.31514	1.42782	1.01003
FDP-H_hindlimb.VS.TRC_trunk	0.0463918	0.518904	4.76454	0.36112
BB_forelimb.VS.RF_hindlimb	0.0206186	0.504275	0.603012	0.647159
OEA_trunk.VS.TB-LA_forelimb	0	0.112597	1.54764	1.41814
LDM_trunk.VS.MAS_head	0.118557	0.622111	8.23026	3.31379
DSP_forelimb.VS.SSP_forelimb	0.0309278	0.737193	2.77883	1.63174
SM_hindlimb.VS.TB-LA_forelimb	0.0360825	0.910446	2.43399	0.237502
ST_hindlimb.VS.VI_hindlimb	0.0103093	2.04427	3.18514	0.140305
ISP_forelimb.VS.LIN_head	0.0463918	0.693868	1.28015	2.31789
SAR_hindlimb.VS.SUB_forelimb	0.00515464	0.667457	1.05946	1.48455
LD_trunk.VS.TM_forelimb	0	1.09323	1.67871	0.902386
LDM_trunk.VS.OEA_trunk	0.00515464	0.420009	2.03275	3.11114
ISP_forelimb.VS.PM_hindlimb	0.00515464	1.11324	2.47656	0.198915
EDL-H_hindlimb.VS.VI_hindlimb	0.0309278	1.15375	2.67725	2.40209
GRA_hindlimb.VS.ISP_forelimb	0.0257732	0.279314	1.87372	1.97219
ISP_forelimb.VS.TRC_trunk	0.0463918	0.930557	3.79162	0.435281
LIN_head.VS.TB-M_forelimb	0.0360825	0.107756	3.6161	2.46138
ADD_hindlimb.VS.LDM_trunk	0	1.15201	0.472369	1.17896
SUB_forelimb.VS.TFL_hindlimb	0.0154639	0.238759	3.91427	1.44603
GAS-M_hindlimb.VS.RA_trunk	0.0103093	0.791808	1.525	0.157512
SOL_hindlimb.VS.VM_hindlimb	0	0.542577	0.867997	0.357745
SAR_hindlimb.VS.TFL_hindlimb	0.00515464	0.428698	2.85481	0.0385223
BB_forelimb.VS.FDP-H_hindlimb	0.0412371	0.760611	3.37372	0.237441
FDP-H_hindlimb.VS.SSP_forelimb	0.0979381	0.726463	0.10587	0.393738
SOL_hindlimb.VS.SUB_forelimb	0.0103093	0.493955	0.685124	0.970809
FDS-F_forelimb.VS.SUB_forelimb	0.0103093	0.913399	0.991666	0.222493
FDP-H_hindlimb.VS.SUB_forelimb	0.0412371	0.184978	1.15607	0.619736
FDS-F_forelimb.VS.SOL_hindlimb	0.00515464	0.419445	0.306542	0.748317
SM_hindlimb.VS.TRC_trunk	0.0618557	0.372182	1.97198	1.17017
DSP_forelimb.VS.PS_trunk	0.0103093	0.17789	3.80726	1.26057
GAS-L_hindlimb.VS.GAS-M_hindlimb	0	2.09278	3.09306	0.0835004
ST_hindlimb.VS.TIC_hindlimb	0	1.59676	1.5449	1.98007
DAP_forelimb.VS.PM_hindlimb	0.0154639	0.586946	0.594357	1.21402
BRA_trunk.VS.RA_trunk	0.0103093	0.424759	0.588114	1.38177
TA_trunk.VS.TB-LA_forelimb	0.0360825	0.0654854	1.96088	1.5034
SAR_hindlimb.VS.VL_hindlimb	0	0.347092	2.06522	1.08425
OEA_trunk.VS.ST_hindlimb	0.00515464	0.0356958	0.416558	0.560378
ADD_hindlimb.VS.RA_trunk	0.00515464	0.126145	2.79265	1.39799
LD_trunk.VS.TFL_hindlimb	0.0154639	0.934106	0.173963	2.35283
LDM_trunk.VS.SUB_forelimb	0.0154639	0.934734	3.63156	1.6448
GM_hindlimb.VS.TB-LA_forelimb	0.0206186	0.0935714	1.41226	0.198379
FDS-H_hindlimb.VS.PM_hindlimb	0.0154639	0.985122	2.45246	0.983704
DSP_forelimb.VS.TM_forelimb	0	0.116073	0.332965	0.622674
FDS-H_hindlimb.VS.GRA_hindlimb	0.0103093	0.151192	1.84961	1.1874
FDP-F_forelimb.VS.TRC_trunk	0.0463918	0.105623	1.18899	1.76839
DAP_forelimb.VS.TB-LA_forelimb	0.0309278	0.942522	1.44739	0.51772
GAS-L_hindlimb.VS.TRC_trunk	0.0257732	0.50596	1.67387	0.289725
FDS-F_forelimb.VS.VI_hindlimb	0.0360825	1.63862	2.16143	0.543157
ISP_forelimb.VS.VL_hindlimb	0.0103093	0.54704	3.30783	0.945884
GRA_hindlimb.VS.OEA_trunk	0	1.3021	0.0917591	2.89294
DAP_forelimb.VS.GM_hindlimb	0.0206186	0.848951	2.85965	0.319341
PM_hindlimb.VS.TM_forelimb	0.0206186	0.806935	0.231823	0.740082
EDL-H_hindlimb.VS.ST_hindlimb	0.00515464	0.890521	0.507882	2.5424
FDP-F_forelimb.VS.ISP_forelimb	0	0.824934	2.60263	1.33311
BRA_trunk.VS.TRC_trunk	0.00515464	0.370254	2.65382	1.43048
ISP_forelimb.VS.TB-LA_forelimb	0.0154639	1.46882	3.3296	0.497386
GRA_hindlimb.VS.RF_hindlimb	0	0.388674	1.13009	1.16175
SM_hindlimb.VS.TB-M_forelimb	0.0103093	0.0277378	3.42765	0.878382
SSP_forelimb.VS.VM_hindlimb	0.0721649	0.492863	0.867323	0.40041
BRA_trunk.VS.GAS-M_hindlimb	0.0103093	1.21657	2.11312	1.22426
EDC_forelimb.VS.LDM_trunk	0.0257732	0.485167	2.49007	0.778171
FDS-F_forelimb.VS.TM_forelimb	0.0206186	0.833765	1.06993	0.218085
EDL-H_hindlimb.VS.TM_forelimb	0.0154639	0.348892	0.554106	1.64085
TM_forelimb.VS.TRC_trunk	0.0412371	0.624248	1.54687	0.976448
PM_hindlimb.VS.TFL_hindlimb	0.0103093	0.64781	1.62085	2.19052
DAP_forelimb.VS.SOL_hindlimb	0.0103093	0.194331	1.01394	1.44034
FDP-F_forelimb.VS.SUB_forelimb	0	0.598259	2.41949	0.787532
EDL-F_forelimb.VS.PP_trunk	0	0.841256	1.45937	0.915776
GRA_hindlimb.VS.RHO_trunk	0.0257732	0.484051	0.237439	1.67896
FDP-H_hindlimb.VS.VI_hindlimb	0	0.910203	0.0136972	0.145913
TIC_hindlimb.VS.VI_hindlimb	0.0103093	0.44751	1.64024	1.83976
MAS_head.VS.TIC_hindlimb	0.056701	0.590338	5.06918	2.7431
SAR_hindlimb.VS.TA_trunk	0.00515464	0.640174	0.126117	3.03614
FDS-F_forelimb.VS.TB-M_forelimb	0.0154639	0.553961	1.16114	0.466576
TB-LO_forelimb.VS.TM_forelimb	0.0103093	0.754448	0.742062	0.0751665
RF_hindlimb.VS.VM_hindlimb	0.0103093	0.489936	3.00354	0.877929
GRA_hindlimb.VS.MAS_head	0.0927835	0.259984	6.28927	3.0956
BRA_trunk.VS.GRA_hindlimb	0.0103093	0.280988	0.735921	0.976983
LDM_trunk.VS.SP_trunk	0.0463918	0.404668	0.160633	2.09704
FDP-H_hindlimb.VS.GAS-M_hindlimb	0.0103093	1.06792	0.00239606	0.154895
RF_hindlimb.VS.SM_hindlimb	0	0.109613	2.75978	0.075551
ADD_hindlimb.VS.GAS-L_hindlimb	0	1.42712	1.22459	1.15697
ADD_hindlimb.VS.TB-LA_forelimb	0.0257732	1.45942	0.0127377	0.514032
FDP-H_hindlimb.VS.GAS-L_hindlimb	0.00515464	1.02486	3.09066	0.0713947
FDP-H_hindlimb.VS.TB-M_forelimb	0.0154639	0.17446	3.30887	0.0693325
EDC_forelimb.VS.TB-M_forelimb	0	0.0901291	1.01131	1.5557
MAS_head.VS.VL_hindlimb	0.0618557	0.00774225	7.72339	2.0693
BB_forelimb.VS.TB-LA_forelimb	0.0412371	0.296557	0.9288	0.334107
FDS-H_hindlimb.VS.TFL_hindlimb	0.0154639	0.337312	4.07331	1.20682
FDS-H_hindlimb.VS.VI_hindlimb	0	0.626673	1.01072	1.00486
BF_hindlimb.VS.PM_hindlimb	0	1.05007	0.446756	0.25568
BRA_trunk.VS.FDP-F_forelimb	0	0.264632	1.46483	0.337905
EDL-F_forelimb.VS.GM_hindlimb	0.0154639	0.804177	3.44288	0.437229
EDC_forelimb.VS.RF_hindlimb	0.00515464	0.00825361	1.67917	0.601768
BB_forelimb.VS.TFL_hindlimb	0.0309278	0.706829	1.69661	1.82833
GAS-L_hindlimb.VS.VM_hindlimb	0.00515464	1.25846	2.11747	0.0780663
EDL-F_forelimb.VS.FDP-F_forelimb	0	0.253862	1.30366	0.200114
ADD_hindlimb.VS.EDC_forelimb	0.0103093	0.666843	2.0177	0.400789
EDL-H_hindlimb.VS.PM_hindlimb	0	0.458043	0.785928	2.38093
BF_hindlimb.VS.RA_trunk	0	0.0723694	2.37364	0.443333
FDS-H_hindlimb.VS.TRC_trunk	0.0412371	0.802434	3.76751	1.22007
FDP-H_hindlimb.VS.RA_trunk	0.0154639	0.276109	1.52261	0.312407
FDS-F_forelimb.VS.VM_hindlimb	0.0103093	0.962022	1.17454	0.390572
GAS-M_hindlimb.VS.TFL_hindlimb	0.0412371	1.1217	5.07273	2.22066
SP_trunk.VS.VL_hindlimb	0.0309278	0.2097	0.346243	0.852542
FDP-F_forelimb.VS.LDM_trunk	0.0103093	0.336475	1.21208	0.857271
ADD_hindlimb.VS.SP_trunk	0.0309278	0.747341	0.311736	0.918075
GM_hindlimb.VS.MAS_head	0.0721649	0.835951	9.15741	1.81918
EDL-H_hindlimb.VS.FDS-F_forelimb	0.0103093	0.484873	0.515826	1.85893
BF_hindlimb.VS.BRA_trunk	0.0154639	0.497128	1.78552	0.938437
BF_hindlimb.VS.SSP_forelimb	0.056701	0.377985	3.79037	0.524665
EDL-F_forelimb.VS.GAS-M_hindlimb	0.0103093	1.22734	2.27429	1.36205
GM_hindlimb.VS.SUB_forelimb	0.0103093	1.14857	4.55871	0.15019
SOL_hindlimb.VS.TB-LO_forelimb	0.0103093	0.340128	2.11854	1.04157
EDC_forelimb.VS.SUB_forelimb	0	0.449567	1.14149	0.866632
BRA_trunk.VS.FDS-F_forelimb	0.00515464	0.579771	0.0370124	0.67212
BF_hindlimb.VS.DSP_forelimb	0.00515464	0.359208	1.01154	1.10708
DAP_forelimb.VS.FDS-F_forelimb	0.0206186	0.613775	0.707397	0.692024
LDM_trunk.VS.SAR_hindlimb	0.0206186	0.267277	2.5721	0.160249
PM_hindlimb.VS.VI_hindlimb	0.0154639	1.61179	3.46318	0.0211598
SM_hindlimb.VS.SOL_hindlimb	0.00515464	0.162254	4.89532	1.16012
FDP-H_hindlimb.VS.OEA_trunk	0	1.16977	2.75488	0.846596
ISP_forelimb.VS.SAR_hindlimb	0.00515464	0.894132	1.24261	2.03013
DAP_forelimb.VS.LIN_head	0.0309278	0.16757	3.16236	1.30278
FDP-F_forelimb.VS.MAS_head	0.0412371	0.285636	7.01819	2.45652
BRA_trunk.VS.FDS-H_hindlimb	0.0103093	0.43218	1.11369	0.210414
PP_trunk.VS.VL_hindlimb	0	0.817224	0.549483	0.728667
BB_forelimb.VS.PM_hindlimb	0.0154639	0.0590194	0.0757651	0.362194
FDS-H_hindlimb.VS.ST_hindlimb	0	1.4176	2.17441	1.14517
EDL-F_forelimb.VS.TM_forelimb	0.0103093	0.264763	0.945768	0.591827
BRA_trunk.VS.LDM_trunk	0	0.601106	2.67691	1.19518
BB_forelimb.VS.BRA_trunk	0.0103093	0.611961	1.263	0.831923
GAS-M_hindlimb.VS.ST_hindlimb	0.00515464	2.20199	3.17384	0.131323
SOL_hindlimb.VS.TIC_hindlimb	0	0.771669	0.214647	2.04492
FDP-F_forelimb.VS.TB-LA_forelimb	0.0309278	0.643887	0.726968	0.835721
LIN_head.VS.SM_hindlimb	0.262887	0.135493	7.04375	1.583
FDS-F_forelimb.VS.LIN_head	0.0463918	0.446205	2.45496	1.9948
BF_hindlimb.VS.OEA_trunk	0	1.51824	1.14136	0.977522
PP_trunk.VS.SOL_hindlimb	0	0.990813	1.89008	0.642452
FDP-H_hindlimb.VS.TIC_hindlimb	0	0.462693	1.62654	1.69385
EDL-F_forelimb.VS.VM_hindlimb	0.0206186	0.39302	1.2987	1.20048
FDP-F_forelimb.VS.OEA_trunk	0.00515464	0.756484	0.820671	2.25386
SOL_hindlimb.VS.SSP_forelimb	0.0463918	1.03544	1.73532	0.0426654
BB_forelimb.VS.SUB_forelimb	0.0154639	0.945589	2.21765	0.382296
DSP_forelimb.VS.ST_hindlimb	0.0154639	1.12334	0.286741	1.52422
ADD_hindlimb.VS.TB-M_forelimb	0.00515464	0.576714	1.00639	1.15491
OEA_trunk.VS.RHO_trunk	0	0.818053	0.14568	1.21398
GRA_hindlimb.VS.RA_trunk	0.0103093	0.143771	1.32404	2.35875
GAS-M_hindlimb.VS.GRA_hindlimb	0.0103093	0.935578	2.84904	2.20124
TFL_hindlimb.VS.VL_hindlimb	0.0206186	0.0816063	0.789581	1.04572
TA_trunk.VS.TIC_hindlimb	0	1.58535	0.715101	2.6257
GAS-L_hindlimb.VS.SSP_forelimb	0.0360825	1.75133	2.98479	0.322344
DSP_forelimb.VS.SOL_hindlimb	0.0103093	0.298247	1.04351	1.58908
LD_trunk.VS.SP_trunk	0.0257732	0.6428	0.269375	0.454561
DAP_forelimb.VS.GAS-M_hindlimb	0.0154639	1.18256	2.85753	1.24416
RF_hindlimb.VS.RHO_trunk	0.0206186	0.0953767	1.36753	0.517218
DAP_forelimb.VS.VL_hindlimb	0.0257732	0.0207419	1.42562	0.0692218
PM_hindlimb.VS.SOL_hindlimb	0	0.392615	1.6083	0.22632
DSP_forelimb.VS.PM_hindlimb	0.00515464	0.690862	0.564787	1.36276
FDP-H_hindlimb.VS.SAR_hindlimb	0	0.482479	2.21553	2.10429
RA_trunk.VS.TB-LA_forelimb	0.0463918	1.33328	2.77992	0.883954
LIN_head.VS.VM_hindlimb	0.0773196	0.515816	1.28043	2.38538
FDP-F_forelimb.VS.RA_trunk	0.0103093	0.68939	2.05295	1.71968
BB_forelimb.VS.SAR_hindlimb	0.0257732	0.278132	1.15819	1.86685
GAS-L_hindlimb.VS.RA_trunk	0.00515464	1.30097	1.56806	0.241012
EDC_forelimb.VS.SM_hindlimb	0.00515464	0.117867	4.43895	0.677319
SUB_forelimb.VS.TA_trunk	0.0154639	1.30763	1.18558	1.55159
LDM_trunk.VS.SSP_forelimb	0.0618557	1.47622	4.68176	2.65828
GAS-M_hindlimb.VS.PS_trunk	0.0154639	1.25654	6.69435	0.132326
MAS_head.VS.TM_forelimb	0.0670103	0.232989	6.6603	1.66458
FDS-F_forelimb.VS.MAS_head	0.0773196	0.600776	5.59037	1.4465
FDP-F_forelimb.VS.TA_trunk	0.0360825	0.709372	1.23391	2.33912
EDC_forelimb.VS.SAR_hindlimb	0	0.21789	0.0820326	0.617923
DAP_forelimb.VS.VI_hindlimb	0.0309278	1.02485	2.86883	1.23518
EDC_forelimb.VS.RA_trunk	0.0103093	0.540698	0.774955	1.79877
GAS-L_hindlimb.VS.RHO_trunk	0.0103093	0.673152	0.481463	0.438777
EDL-F_forelimb.VS.SM_hindlimb	0.0309278	0.0126972	4.46462	0.398106
LIN_head.VS.RF_hindlimb	0.0515464	0.0258801	4.28396	1.50745
EDL-H_hindlimb.VS.ISP_forelimb	0.00515464	0.655201	1.69064	2.18202
GM_hindlimb.VS.LIN_head	0.103093	0.681381	6.02201	1.62212
DSP_forelimb.VS.LIN_head	0.0257732	0.271486	3.19193	1.15405
TB-LA_forelimb.VS.VM_hindlimb	0.0412371	1.29077	3.32933	0.564876
DSP_forelimb.VS.PP_trunk	0	0.692566	0.846571	0.946623
FDP-H_hindlimb.VS.LD_trunk	0.0309278	0.987888	4.89637	0.287057
MAS_head.VS.TA_trunk	0.056701	0.995008	5.78428	0.117402
DAP_forelimb.VS.PP_trunk	0	0.796482	0.87614	0.797889
EDC_forelimb.VS.LIN_head	0.0412371	0.0176265	2.60479	0.90568
BRA_trunk.VS.LD_trunk	0	0.839238	2.78565	1.35642
PS_trunk.VS.RF_hindlimb	0	0.0677162	2.71522	0.907169
ADD_hindlimb.VS.FDP-F_forelimb	0.0206186	0.815535	0.739706	0.321689
SUB_forelimb.VS.TM_forelimb	0.00515464	0.0796343	2.0616	0.00440763
RHO_trunk.VS.SOL_hindlimb	0.0154639	0.0427359	0.768012	0.718456
BB_forelimb.VS.LIN_head	0.0515464	0.478395	3.68095	2.15461
GM_hindlimb.VS.ST_hindlimb	0	0.170473	2.54334	1.05614
LDM_trunk.VS.TFL_hindlimb	0.0257732	0.695975	0.282705	0.198771
TB-LO_forelimb.VS.TRC_trunk	0.056701	0.130201	0.804813	1.05161
GRA_hindlimb.VS.SOL_hindlimb	0.0103093	0.441315	1.00545	2.39742
RF_hindlimb.VS.TRC_trunk	0.0309278	0.262568	0.787805	1.24572
BRA_trunk.VS.ST_hindlimb	0.0206186	0.985419	1.06072	1.35558
GM_hindlimb.VS.SSP_forelimb	0.0618557	1.69006	5.60891	1.16366
DAP_forelimb.VS.TB-LO_forelimb	0	0.534459	1.1046	0.398773
OEA_trunk.VS.VM_hindlimb	0	1.40337	1.78169	0.853267
SAR_hindlimb.VS.SOL_hindlimb	0	0.173503	0.374337	2.45536
DSP_forelimb.VS.GAS-M_hindlimb	0.0103093	1.07865	2.88709	1.3929
DAP_forelimb.VS.MAS_head	0.0309278	0.0129996	6.29776	2.13852
LIN_head.VS.PM_hindlimb	0.0876289	0.419375	3.75672	2.5168
BRA_trunk.VS.TB-M_forelimb	0.00515464	0.0258104	1.19815	1.1387
PM_hindlimb.VS.SM_hindlimb	0.0103093	0.554869	3.28703	0.933803
FDP-F_forelimb.VS.PP_trunk	0.0154639	1.09512	0.155716	1.11589
GAS-L_hindlimb.VS.ST_hindlimb	0	0.109205	0.080775	0.214823
PM_hindlimb.VS.TA_trunk	0.0103093	0.421062	1.10784	0.807097
DSP_forelimb.VS.LDM_trunk	0.00515464	0.739026	1.90293	1.02654
DAP_forelimb.VS.TFL_hindlimb	0.0412371	0.0608644	2.2152	0.976501
DAP_forelimb.VS.RA_trunk	0.0206186	0.390755	1.33252	1.40167
GRA_hindlimb.VS.TM_forelimb	0.0154639	0.0269946	0.371022	1.43102
EDL-F_forelimb.VS.VL_hindlimb	0.0206186	0.024032	2.00886	0.187109
TFL_hindlimb.VS.TM_forelimb	0.0309278	0.159125	1.85267	1.45044
ADD_hindlimb.VS.RF_hindlimb	0	0.658589	0.338526	0.200979
TB-LO_forelimb.VS.VL_hindlimb	0.0154639	0.513717	0.321027	0.329551
LIN_head.VS.SUB_forelimb	0.0876289	0.467194	1.4633	1.77231
DAP_forelimb.VS.EDL-H_hindlimb	0.0103093	0.128903	0.191571	1.16691
EDL-H_hindlimb.VS.GM_hindlimb	0.0154639	0.720048	3.05122	1.48625
PS_trunk.VS.VM_hindlimb	0.0257732	0.42222	5.71876	0.0292402
FDP-F_forelimb.VS.VL_hindlimb	0.0103093	0.277894	0.705199	0.387223
ADD_hindlimb.VS.VI_hindlimb	0.0257732	0.507949	4.32896	1.23149
ADD_hindlimb.VS.SSP_forelimb	0.056701	0.32421	4.20939	1.47932
GM_hindlimb.VS.TB-M_forelimb	0.0103093	0.789137	2.40591	0.839259
ADD_hindlimb.VS.RHO_trunk	0.0309278	0.753966	1.70606	0.718197
LIN_head.VS.VL_hindlimb	0.0463918	0.146828	4.58798	1.372
BF_hindlimb.VS.FDS-F_forelimb	0.0154639	1.0769	1.74851	0.266317
ST_hindlimb.VS.TA_trunk	0.00515464	0.0114157	0.829795	0.645632
EDC_forelimb.VS.GAS-L_hindlimb	0	0.760275	0.793104	1.55776
FDS-F_forelimb.VS.SSP_forelimb	0.0360825	1.45488	2.04186	0.790982
GAS-L_hindlimb.VS.VI_hindlimb	0.0103093	1.93507	3.10436	0.0745184
LD_trunk.VS.TB-LO_forelimb	0.0103093	0.338783	0.936645	0.977552
PP_trunk.VS.PS_trunk	0.0103093	0.870456	2.96069	0.313948
FDS-H_hindlimb.VS.TA_trunk	0.0103093	1.40618	1.34462	1.7908
FDP-F_forelimb.VS.TB-LO_forelimb	0	0.235823	0.384173	0.716774
GM_hindlimb.VS.LD_trunk	0	0.024291	0.818409	1.05698
GAS-M_hindlimb.VS.LIN_head	0.113402	1.35013	0.304836	2.54694
GAS-L_hindlimb.VS.TB-LO_forelimb	0.0103093	0.375759	0.869061	0.76189
LIN_head.VS.SOL_hindlimb	0.0412371	0.0267607	2.14842	2.74312
RA_trunk.VS.SM_hindlimb	0.0206186	0.422831	5.21391	1.12146
PS_trunk.VS.SOL_hindlimb	0	0.120357	4.85076	0.328504
BB_forelimb.VS.SOL_hindlimb	0.0154639	0.451634	1.53253	0.588514
DSP_forelimb.VS.EDC_forelimb	0	0.25386	0.587138	0.248366
EDL-H_hindlimb.VS.TFL_hindlimb	0.00515464	0.189767	2.40678	0.190409
SAR_hindlimb.VS.VI_hindlimb	0	1.39268	2.22923	2.2502
GM_hindlimb.VS.PP_trunk	0	1.64543	1.98351	0.478547
SP_trunk.VS.TRC_trunk	0.0463918	0.173816	0.137543	0.528624
TB-M_forelimb.VS.TM_forelimb	0.0103093	0.279804	0.0912047	0.684661
FDP-H_hindlimb.VS.VM_hindlimb	0.0206186	0.2336	0.973194	0.00667159
RHO_trunk.VS.TB-LA_forelimb	0.056701	0.705456	1.69332	0.204165
MAS_head.VS.TB-LO_forelimb	0.0463918	0.521459	7.40236	1.73975
FDS-F_forelimb.VS.PP_trunk	0.0103093	1.41026	1.58354	0.105865
TB-LO_forelimb.VS.TB-M_forelimb	0	0.474644	0.650858	0.759828
DSP_forelimb.VS.TB-M_forelimb	0	0.163731	0.424169	1.30733
RHO_trunk.VS.TIC_hindlimb	0.0257732	0.814405	0.982659	1.32647
SUB_forelimb.VS.TB-LO_forelimb	0.0103093	0.834083	2.80366	0.0707589
TIC_hindlimb.VS.TRC_trunk	0.056701	0.981597	3.13799	2.05497
LIN_head.VS.TA_trunk	0.108247	0.840438	2.64888	3.3239
EDC_forelimb.VS.PS_trunk	0.00515464	0.0759698	4.39439	1.50894
RA_trunk.VS.TIC_hindlimb	0.0103093	0.186584	0.103938	2.00626
PP_trunk.VS.SUB_forelimb	0.0103093	0.496859	2.5752	0.328357
GAS-L_hindlimb.VS.ISP_forelimb	0.0103093	1.43652	2.11774	0.145557
GRA_hindlimb.VS.PM_hindlimb	0.0412371	0.83393	0.602845	2.1711
BRA_trunk.VS.GAS-L_hindlimb	0.0103093	0.876214	0.979945	1.14076
TB-LO_forelimb.VS.TIC_hindlimb	0.0206186	1.1118	2.33318	1.00336
DAP_forelimb.VS.SAR_hindlimb	0.00515464	0.367833	0.639601	1.01502
BB_forelimb.VS.FDS-F_forelimb	0	0.0321896	1.22599	0.159803
BF_hindlimb.VS.TRC_trunk	0.0412371	0.867382	0.868296	0.492046
BF_hindlimb.VS.DAP_forelimb	0.0206186	0.463124	1.04111	0.958341
LDM_trunk.VS.PS_trunk	0.0154639	0.561136	1.90433	2.28711
VI_hindlimb.VS.VL_hindlimb	0.00515464	1.04559	4.29445	1.16596
EDC_forelimb.VS.FDS-F_forelimb	0	0.463832	0.149829	1.08912
BF_hindlimb.VS.EDL-H_hindlimb	0.00515464	0.592027	1.23268	2.12525
EDL-H_hindlimb.VS.TB-LA_forelimb	0.0463918	0.813619	1.63896	1.68463
DAP_forelimb.VS.SUB_forelimb	0	0.299624	1.69906	0.469531
SM_hindlimb.VS.VL_hindlimb	0.0154639	0.0113348	2.45576	0.210997
FDP-H_hindlimb.VS.SP_trunk	0.0463918	0.345088	4.627	0.167504
ADD_hindlimb.VS.DSP_forelimb	0.00515464	0.412983	1.43056	0.152423
TIC_hindlimb.VS.VL_hindlimb	0.0154639	0.59808	2.65421	0.673806
TB-LA_forelimb.VS.TB-M_forelimb	0.0206186	0.882708	0.993653	0.64088
TIC_hindlimb.VS.VM_hindlimb	0.00515464	0.229092	0.65335	1.68718
FDS-F_forelimb.VS.PM_hindlimb	0.00515464	0.0268298	1.30175	0.521997
OEA_trunk.VS.SUB_forelimb	0.00515464	1.35474	1.59882	1.46633
EDC_forelimb.VS.TRC_trunk	0.0412371	0.254315	2.46698	1.84749
LD_trunk.VS.TIC_hindlimb	0.0103093	1.45058	3.26983	1.98091
TRC_trunk.VS.VL_hindlimb	0.0463918	0.383516	0.483786	1.38117
RF_hindlimb.VS.VI_hindlimb	0.00515464	1.16654	3.99043	1.03051
GM_hindlimb.VS.LDM_trunk	0.00515464	0.213841	0.927151	1.49461
GAS-L_hindlimb.VS.TB-LA_forelimb	0.0154639	0.0323041	1.21186	0.642942
GM_hindlimb.VS.VL_hindlimb	0.0103093	0.828209	1.43403	0.25012
ISP_forelimb.VS.TIC_hindlimb	0.00515464	0.05104	0.653622	1.61969
BRA_trunk.VS.SUB_forelimb	0	0.333628	0.954653	0.449628
GM_hindlimb.VS.VI_hindlimb	0.0257732	1.8738	5.72848	0.91584
GAS-M_hindlimb.VS.PP_trunk	0	0.38608	3.73367	0.446274
DSP_forelimb.VS.EDL-F_forelimb	0.00515464	0.14869	0.612803	0.030847
BF_hindlimb.VS.GM_hindlimb	0	1.31208	1.81854	0.639
ISP_forelimb.VS.LD_trunk	0	1.39954	3.92345	0.361219
DAP_forelimb.VS.SM_hindlimb	0.0257732	0.0320767	3.88138	0.280219
TB-LA_forelimb.VS.VL_hindlimb	0.00515464	0.921781	0.0217688	0.448498
FDS-H_hindlimb.VS.LDM_trunk	0.0103093	1.03329	3.7906	1.40559
GAS-L_hindlimb.VS.PM_hindlimb	0.0103093	0.323273	0.358821	0.0533587
EDL-F_forelimb.VS.TB-LA_forelimb	0.0360825	0.897749	2.03063	0.635608
LD_trunk.VS.ST_hindlimb	0.00515464	0.146181	1.72493	0.000839263
EDC_forelimb.VS.GAS-M_hindlimb	0.0103093	1.33251	2.29996	1.64126
EDL-F_forelimb.VS.EDL-H_hindlimb	0.00515464	0.084129	0.391662	1.04902
FDP-F_forelimb.VS.GRA_hindlimb	0.0257732	0.54562	0.728912	0.639079
BB_forelimb.VS.ST_hindlimb	0.0412371	0.373458	0.202281	0.523659
BRA_trunk.VS.SOL_hindlimb	0.00515464	0.160327	0.269529	1.42044
TA_trunk.VS.TB-M_forelimb	0.00515464	0.948193	0.967223	0.862518
GAS-M_hindlimb.VS.VI_hindlimb	0	0.157714	0.0113012	0.00898196
BB_forelimb.VS.GAS-L_hindlimb	0.0103093	0.264253	0.283056	0.308836
FDS-H_hindlimb.VS.GAS-M_hindlimb	0.00515464	0.784386	0.999422	1.01385
GAS-L_hindlimb.VS.MAS_head	0.0463918	0.897219	6.5333	0.977858
RHO_trunk.VS.SAR_hindlimb	0.0154639	0.130767	0.393674	1.73691
EDC_forelimb.VS.LD_trunk	0.00515464	0.723298	2.59881	1.77343
GAS-L_hindlimb.VS.SAR_hindlimb	0	0.542385	0.875137	2.17569
PS_trunk.VS.SP_trunk	0.0360825	0.156468	2.06496	0.190073
DAP_forelimb.VS.LD_trunk	0.0103093	0.873242	2.04124	1.37632
PS_trunk.VS.TFL_hindlimb	0.0257732	0.134838	1.62162	2.08834
RF_hindlimb.VS.TM_forelimb	0.00515464	0.361679	0.759069	0.269272
BRA_trunk.VS.TA_trunk	0.00515464	0.974004	0.230925	2.00121
OEA_trunk.VS.TRC_trunk	0	0.650861	2.00966	0.485476
MAS_head.VS.VM_hindlimb	0.0360825	0.361246	4.41583	1.05592
PP_trunk.VS.SSP_forelimb	0.0360825	0.0446267	3.6254	0.685117
SSP_forelimb.VS.TB-M_forelimb	0.0412371	0.900924	3.203	0.324406
ADD_hindlimb.VS.VM_hindlimb	0.00515464	0.168653	3.34207	1.07891
SUB_forelimb.VS.TIC_hindlimb	0.00515464	0.277715	0.470477	1.07412
EDC_forelimb.VS.EDL-F_forelimb	0	0.10517	0.025665	0.279213
DSP_forelimb.VS.TIC_hindlimb	0.00515464	0.473422	1.25816	0.455849
ISP_forelimb.VS.TFL_hindlimb	0.00515464	0.465434	4.09741	1.99161
FDS-H_hindlimb.VS.TB-M_forelimb	0.0103093	0.45799	2.31184	0.928283
EDL-H_hindlimb.VS.VM_hindlimb	0.0154639	0.477149	1.69036	2.24951
DAP_forelimb.VS.SSP_forelimb	0.0257732	0.841109	2.74926	1.48301
GM_hindlimb.VS.SP_trunk	0.0309278	0.618509	1.08778	0.602422
FDP-F_forelimb.VS.LD_trunk	0.0103093	0.574606	1.32082	1.69433
LD_trunk.VS.VL_hindlimb	0.0154639	0.8525	0.615618	1.3071
PP_trunk.VS.TB-LA_forelimb	0	1.739	0.571252	0.280169
LD_trunk.VS.MAS_head	0.0670103	0.860242	8.339	0.762195
MAS_head.VS.ST_hindlimb	0.056701	1.00642	6.61407	0.763034
FDP-F_forelimb.VS.RHO_trunk	0.0412371	0.061569	0.966351	1.03989
GM_hindlimb.VS.TRC_trunk	0.0360825	0.444693	0.950241	1.13105
GRA_hindlimb.VS.SP_trunk	0.0154639	0.477426	1.78035	1.87884
EDC_forelimb.VS.TA_trunk	0	0.858064	0.044084	2.41822
LDM_trunk.VS.TA_trunk	0.0206186	0.372898	2.44598	3.19639
DSP_forelimb.VS.TFL_hindlimb	0.0103093	0.0430517	2.18563	0.827767
RHO_trunk.VS.TB-M_forelimb	0.0154639	0.177252	0.699666	0.436715
EDL-H_hindlimb.VS.SP_trunk	0.0360825	0.101539	1.96344	2.08867
BF_hindlimb.VS.EDL-F_forelimb	0.00515464	0.507898	1.62435	1.07623
TB-LA_forelimb.VS.VI_hindlimb	0.0463918	1.96737	4.31622	0.717461
DSP_forelimb.VS.EDL-H_hindlimb	0.0103093	0.232819	0.221141	1.01818
SP_trunk.VS.SSP_forelimb	0.0927835	1.07155	4.52112	0.561242
DAP_forelimb.VS.DSP_forelimb	0.00515464	0.103916	0.0295696	0.148735
FDS-H_hindlimb.VS.TB-LA_forelimb	0.0257732	1.3407	3.3055	0.287403
FDS-F_forelimb.VS.ST_hindlimb	0.0154639	0.405648	1.02371	0.683462
PM_hindlimb.VS.RF_hindlimb	0	0.445256	0.527247	1.00935
FDP-H_hindlimb.VS.GRA_hindlimb	0.0154639	0.132338	2.84664	2.04635
BF_hindlimb.VS.SUB_forelimb	0.00515464	0.1635	2.74018	0.48881
SSP_forelimb.VS.VL_hindlimb	0.0670103	0.861851	4.17488	1.41378
BF_hindlimb.VS.LD_trunk	0.00515464	1.33637	1.00013	0.417984
ADD_hindlimb.VS.TM_forelimb	0.00515464	0.29691	1.0976	0.470251
LIN_head.VS.SAR_hindlimb	0.056701	0.200263	2.52276	0.287757
PM_hindlimb.VS.VM_hindlimb	0.0103093	0.935192	2.47629	0.131425
PP_trunk.VS.RA_trunk	0	0.405728	2.20866	0.603786
RA_trunk.VS.SOL_hindlimb	0	0.585086	0.318585	0.0386664
EDL-H_hindlimb.VS.GAS-M_hindlimb	0.0154639	1.31147	2.66595	2.41107
GM_hindlimb.VS.GRA_hindlimb	0.0103093	1.09594	2.86814	1.27642
DAP_forelimb.VS.EDC_forelimb	0.0103093	0.149944	0.557569	0.397101
FDP-F_forelimb.VS.PS_trunk	0.0103093	0.224662	3.1164	1.42984
TA_trunk.VS.TB-LO_forelimb	0.0257732	0.473549	1.61808	1.62235
FDP-H_hindlimb.VS.TFL_hindlimb	0.0412371	0.0537813	5.07033	2.06577
LIN_head.VS.VI_hindlimb	0.123711	1.19242	0.293535	2.53796
SUB_forelimb.VS.VM_hindlimb	0.00515464	0.0486224	0.182873	0.613065
ADD_hindlimb.VS.LD_trunk	0.0154639	1.39014	0.581112	1.37264
ST_hindlimb.VS.TRC_trunk	0.0412371	0.615165	1.5931	0.0749016
LDM_trunk.VS.TRC_trunk	0.0360825	0.230852	0.0230902	2.62566
EDC_forelimb.VS.GRA_hindlimb	0	0.396928	0.54908	0.559979
FDP-H_hindlimb.VS.FDS-F_forelimb	0.0154639	0.728421	2.14773	0.397244
GRA_hindlimb.VS.PS_trunk	0.0154639	0.320958	3.84531	2.06892
GAS-M_hindlimb.VS.VL_hindlimb	0.00515464	1.2033	4.28315	1.17494
FDP-F_forelimb.VS.SM_hindlimb	0.0412371	0.266559	3.16096	0.59822
GAS-L_hindlimb.VS.VL_hindlimb	0.00515464	0.889476	1.19009	1.09144
DAP_forelimb.VS.LDM_trunk	0.0309278	0.63511	1.9325	1.17527
GM_hindlimb.VS.RA_trunk	0.0103093	1.23971	4.19217	1.08233
EDC_forelimb.VS.SOL_hindlimb	0	0.0443872	0.45637	1.83744
FDP-H_hindlimb.VS.TM_forelimb	0.00515464	0.105344	3.21766	0.615329
SP_trunk.VS.ST_hindlimb	0.0206186	0.788982	1.45556	0.453722
EDL-H_hindlimb.VS.FDP-F_forelimb	0.0154639	0.169733	0.911995	0.848909
MAS_head.VS.SAR_hindlimb	0.0412371	0.354834	5.65816	3.15354
EDL-H_hindlimb.VS.SUB_forelimb	0.0103093	0.428527	1.50749	1.63644
FDS-H_hindlimb.VS.ISP_forelimb	0.0154639	0.128122	0.0241041	0.784789
DAP_forelimb.VS.GRA_hindlimb	0.0103093	0.246984	0.0084883	0.95708
RA_trunk.VS.ST_hindlimb	0.0103093	1.41018	1.64883	0.0261887
LDM_trunk.VS.VL_hindlimb	0.0103093	0.614368	0.506876	1.24449
FDP-F_forelimb.VS.GM_hindlimb	0.0206186	0.550315	2.13923	0.637342
RF_hindlimb.VS.TIC_hindlimb	0.0206186	0.719028	2.35019	0.809251
TFL_hindlimb.VS.VM_hindlimb	0	0.287382	4.09714	2.0591
TA_trunk.VS.TM_forelimb	0.00515464	1.228	0.876019	1.54718
EDL-F_forelimb.VS.GRA_hindlimb	0.0154639	0.291758	0.574745	0.839192
EDL-H_hindlimb.VS.SAR_hindlimb	0	0.23893	0.44803	0.151887
DAP_forelimb.VS.ISP_forelimb	0	0.526298	1.88221	1.01511
PS_trunk.VS.VI_hindlimb	0.0360825	1.09882	6.70565	0.123344
GAS-M_hindlimb.VS.TRC_trunk	0.0309278	1.58682	4.76693	0.206224
SM_hindlimb.VS.TFL_hindlimb	0.0154639	0.0929411	1.66618	1.25672
FDS-H_hindlimb.VS.SP_trunk	0.0670103	0.628618	3.62997	0.691447
EDL-F_forelimb.VS.VI_hindlimb	0.0206186	1.06962	2.28559	1.35307
BRA_trunk.VS.TB-LO_forelimb	0	0.500455	1.84901	0.378869
BF_hindlimb.VS.GRA_hindlimb	0.0103093	0.21614	1.0496	1.91542
RHO_trunk.VS.TFL_hindlimb	0.0360825	0.297931	2.46113	1.69839
DSP_forelimb.VS.RA_trunk	0.0103093	0.286839	1.36209	1.55041
BF_hindlimb.VS.SOL_hindlimb	0	0.657455	2.05505	0.482
LIN_head.VS.SSP_forelimb	0.0773196	1.00868	0.413102	2.78579
BB_forelimb.VS.TB-M_forelimb	0.00515464	0.586151	0.0648529	0.306773
PM_hindlimb.VS.SP_trunk	0.0463918	0.356504	1.17751	0.292257
ADD_hindlimb.VS.TRC_trunk	0.0309278	0.921158	0.449279	1.4467
GM_hindlimb.VS.ISP_forelimb	0.00515464	1.37525	4.74186	0.695765
FDP-H_hindlimb.VS.ST_hindlimb	0.0103093	1.13407	3.17144	0.286218
LIN_head.VS.TIC_hindlimb	0.0670103	0.744908	1.93378	0.698197
GM_hindlimb.VS.TFL_hindlimb	0	0.909815	0.644446	1.29584
BB_forelimb.VS.MAS_head	0.0618557	0.632965	6.81635	1.28669
DSP_forelimb.VS.TB-LO_forelimb	0	0.638375	1.07503	0.547507
DAP_forelimb.VS.PS_trunk	0.0154639	0.0739739	3.83683	1.11184
BB_forelimb.VS.OEA_trunk	0	0.409154	0.618839	1.08404
BF_hindlimb.VS.GAS-M_hindlimb	0	0.719438	3.89864	0.285822
GAS-M_hindlimb.VS.SSP_forelimb	0.0515464	0.341453	0.108266	0.238843
FDS-F_forelimb.VS.TA_trunk	0.0206186	0.394232	0.193913	1.32909
SSP_forelimb.VS.TIC_hindlimb	0.0412371	0.263771	1.52067	2.08759
BF_hindlimb.VS.MAS_head	0.0463918	0.476124	7.33888	1.18018
LDM_trunk.VS.TM_forelimb	0.0103093	0.8551	1.56997	1.64921
EDL-F_forelimb.VS.SAR_hindlimb	0.0154639	0.323059	0.0563676	0.897136
RF_hindlimb.VS.TA_trunk	0	0.866318	1.63509	1.81645
BRA_trunk.VS.SAR_hindlimb	0.0154639	0.333829	0.104808	1.03493
BF_hindlimb.VS.FDS-H_hindlimb	0.00515464	0.0649482	2.89922	0.728024
GAS-L_hindlimb.VS.GRA_hindlimb	0.00515464	1.1572	0.244024	2.11774
PP_trunk.VS.TFL_hindlimb	0.0103093	0.735618	1.33906	1.77439
PP_trunk.VS.TRC_trunk	0.0360825	1.20074	1.03327	0.652499
PP_trunk.VS.ST_hindlimb	0	1.81591	0.559829	0.577597
GAS-M_hindlimb.VS.RF_hindlimb	0	1.32425	3.97913	1.0395
BF_hindlimb.VS.TA_trunk	0	1.47113	1.5546	1.06278
DSP_forelimb.VS.SM_hindlimb	0.00515464	0.135993	3.85181	0.428953
TFL_hindlimb.VS.VI_hindlimb	0.0412371	0.963984	5.08403	2.21168
OEA_trunk.VS.TA_trunk	0	0.0471114	0.413237	0.0852546
DAP_forelimb.VS.FDP-H_hindlimb	0.0154639	0.114646	2.85513	1.08927
FDS-F_forelimb.VS.TB-LO_forelimb	0.0257732	0.0793165	1.81199	0.293251
EDC_forelimb.VS.FDS-H_hindlimb	0	0.54812	1.30053	0.627418
RHO_trunk.VS.SP_trunk	0.0412371	0.00662474	2.01779	0.199879
EDL-F_forelimb.VS.TB-LO_forelimb	0.0257732	0.489685	1.68783	0.51666
RA_trunk.VS.VL_hindlimb	0	0.411497	2.75815	1.33245
ST_hindlimb.VS.VL_hindlimb	0	0.998682	1.10931	1.30626
ISP_forelimb.VS.SUB_forelimb	0	0.226674	0.183145	0.545575
ISP_forelimb.VS.RHO_trunk	0.0206186	0.763365	1.63628	0.293221
GAS-L_hindlimb.VS.SOL_hindlimb	0.0103093	0.715887	1.24947	0.279678
ISP_forelimb.VS.PS_trunk	0.0103093	0.600272	5.71903	0.0967305
TB-M_forelimb.VS.TFL_hindlimb	0.0103093	0.120679	1.76147	2.1351
GRA_hindlimb.VS.LD_trunk	0.0103093	1.12023	2.04973	2.3334
GAS-M_hindlimb.VS.SP_trunk	0.0618557	1.413	4.62939	0.322399
TB-LA_forelimb.VS.TIC_hindlimb	0.0412371	1.51986	2.67598	1.1223
DSP_forelimb.VS.FDP-F_forelimb	0.00515464	0.402552	0.690854	0.169267
TIC_hindlimb.VS.TM_forelimb	0.0103093	0.357349	1.59112	1.07852
FDP-F_forelimb.VS.FDS-H_hindlimb	0.0103093	0.696812	2.57853	0.548318
BF_hindlimb.VS.TB-M_forelimb	0.00515464	0.522939	0.587374	0.200259
RHO_trunk.VS.TM_forelimb	0.0309278	0.457056	0.608461	0.247946
ADD_hindlimb.VS.FDP-H_hindlimb	0.0206186	0.402254	4.31526	1.08558
LD_trunk.VS.SAR_hindlimb	0.00515464	0.505409	2.68084	2.39135
BB_forelimb.VS.TM_forelimb	0.0206186	0.865954	0.156058	0.377888
GAS-L_hindlimb.VS.SUB_forelimb	0.0154639	1.20984	1.9346	0.691131
BRA_trunk.VS.TB-LA_forelimb	0.00515464	0.908518	2.1918	0.497817
OEA_trunk.VS.SSP_forelimb	0.0154639	1.89623	2.64901	0.452857
ISP_forelimb.VS.PP_trunk	0	0.270184	2.75835	0.217217
LD_trunk.VS.TA_trunk	0	0.134766	2.55473	0.644793
LDM_trunk.VS.PM_hindlimb	0.00515464	0.0481646	1.33814	2.38929
ST_hindlimb.VS.TB-M_forelimb	0.00515464	0.959609	0.137428	0.216885
BRA_trunk.VS.EDL-H_hindlimb	0.0206186	0.0948988	0.552838	1.18681
RHO_trunk.VS.TA_trunk	0.0206186	0.770941	0.267558	1.29923
EDL-F_forelimb.VS.OEA_trunk	0.0103093	1.01035	0.482986	2.05375
GAS-M_hindlimb.VS.MAS_head	0.0515464	1.19556	3.44024	0.894357
EDC_forelimb.VS.PP_trunk	0	0.946426	1.43371	1.19499
GM_hindlimb.VS.SAR_hindlimb	0	0.481118	3.49925	1.33436
MAS_head.VS.SUB_forelimb	0.0773196	0.312623	4.5987	1.66899
FDS-F_forelimb.VS.TIC_hindlimb	0.0154639	1.19111	0.521188	1.29661
ADD_hindlimb.VS.GAS-M_hindlimb	0.00515464	0.665663	4.31765	1.24047
BRA_trunk.VS.SSP_forelimb	0.0206186	0.875113	2.00485	1.4631
FDP-F_forelimb.VS.GAS-M_hindlimb	0.0154639	1.4812	3.57795	1.56216
OEA_trunk.VS.SAR_hindlimb	0	0.687286	0.539354	2.95089
EDL-F_forelimb.VS.TRC_trunk	0.0463918	0.359484	2.49264	1.56827
BRA_trunk.VS.TIC_hindlimb	0.0154639	0.611342	0.484176	0.624487
ISP_forelimb.VS.LDM_trunk	0.0103093	1.16141	3.81471	2.19038
ADD_hindlimb.VS.TB-LO_forelimb	0.0103093	1.05136	0.355533	0.395084
GAS-M_hindlimb.VS.SAR_hindlimb	0	1.5504	2.21792	2.25919
FDP-H_hindlimb.VS.SM_hindlimb	0.0360825	0.146722	6.73651	0.809049
DAP_forelimb.VS.RHO_trunk	0.0257732	0.237067	0.245927	0.721885
TA_trunk.VS.VM_hindlimb	0.00515464	1.35625	1.36845	0.938522
ISP_forelimb.VS.OEA_trunk	0	1.58142	1.78196	0.920757
FDS-H_hindlimb.VS.RA_trunk	0	0.00742122	0.525579	1.17136
BB_forelimb.VS.FDS-H_hindlimb	0.0103093	1.04414	2.3767	0.62151
BF_hindlimb.VS.TFL_hindlimb	0.00515464	0.40226	1.17409	1.93484
OEA_trunk.VS.TB-M_forelimb	0	0.995305	0.553986	0.777263
SSP_forelimb.VS.TB-LA_forelimb	0.0721649	1.78363	4.19665	0.965286
MAS_head.VS.TFL_hindlimb	0.103093	0.073864	8.51297	3.11502
MAS_head.VS.TB-LA_forelimb	0.0979381	0.929523	7.74515	1.6208
GAS-M_hindlimb.VS.LDM_trunk	0.0206186	1.81767	4.79002	2.41943
EDL-F_forelimb.VS.SOL_hindlimb	0.00515464	0.149557	0.430705	1.55823
SSP_forelimb.VS.TB-LO_forelimb	0.0463918	1.37557	3.85386	1.08423
OEA_trunk.VS.TIC_hindlimb	0	1.63246	1.12834	2.54045
EDL-H_hindlimb.VS.TB-M_forelimb	0.0206186	0.0690884	0.64531	2.32551
SM_hindlimb.VS.VM_hindlimb	0.0103093	0.380323	5.76332	0.802378
RHO_trunk.VS.ST_hindlimb	0.0154639	0.782357	0.562238	0.6536
RF_hindlimb.VS.TB-LO_forelimb	0.00515464	0.392769	0.0170072	0.194105
ISP_forelimb.VS.SOL_hindlimb	0.0103093	0.720629	0.868269	0.425235
GRA_hindlimb.VS.SM_hindlimb	0.0206186	0.279061	3.88987	1.2373
SP_trunk.VS.TIC_hindlimb	0.0618557	0.80778	3.00045	1.52635
LDM_trunk.VS.SM_hindlimb	0.0515464	0.603034	1.94889	1.45549
FDP-H_hindlimb.VS.PS_trunk	0.0721649	0.18862	6.69195	0.0225686
RA_trunk.VS.TA_trunk	0.00515464	1.39876	0.819039	0.619444
DSP_forelimb.VS.VM_hindlimb	0.0103093	0.24433	1.9115	1.23133
GAS-L_hindlimb.VS.PP_trunk	0	1.7067	0.640604	0.362774
TB-LO_forelimb.VS.TFL_hindlimb	0.0309278	0.595323	1.11061	1.37527
LIN_head.VS.RA_trunk	0.0618557	0.558325	1.82984	2.70445
PM_hindlimb.VS.ST_hindlimb	0	0.432478	0.278046	0.161465
RF_hindlimb.VS.SSP_forelimb	0.0360825	0.982799	3.87086	1.27834
GAS-L_hindlimb.VS.TA_trunk	0.00515464	0.0977896	0.74902	0.860456
LD_trunk.VS.VM_hindlimb	0.00515464	1.22149	3.92318	0.293729
FDS-F_forelimb.VS.TRC_trunk	0.0412371	0.209517	2.61681	0.758363
EDL-F_forelimb.VS.TB-M_forelimb	0.00515464	0.0150406	1.03697	1.27649
BB_forelimb.VS.TIC_hindlimb	0.0257732	1.2233	1.74718	1.45641
EDL-F_forelimb.VS.TFL_hindlimb	0.0463918	0.105638	2.79844	0.858614
BRA_trunk.VS.GM_hindlimb	0.0154639	0.814947	3.60406	0.299438
ISP_forelimb.VS.VI_hindlimb	0.00515464	0.49855	0.986619	0.220075
BB_forelimb.VS.VM_hindlimb	0.0309278	0.994211	2.40053	0.230769
ADD_hindlimb.VS.TFL_hindlimb	0.0154639	0.456035	0.755074	0.980189
GRA_hindlimb.VS.SUB_forelimb	0.0154639	0.0526398	1.69057	1.42661
MAS_head.VS.PM_hindlimb	0.0670103	0.573946	6.89212	0.924499
PM_hindlimb.VS.TIC_hindlimb	0.00515464	1.16428	1.82294	1.8186
DSP_forelimb.VS.FDS-H_hindlimb	0.00515464	0.29426	1.88767	0.379052
RHO_trunk.VS.VM_hindlimb	0.0309278	0.585313	1.63601	0.360711
ADD_hindlimb.VS.DAP_forelimb	0.0154639	0.516899	1.46013	0.00368842
PM_hindlimb.VS.TRC_trunk	0.0257732	0.182687	1.31505	0.236366
DSP_forelimb.VS.TA_trunk	0	1.11192	0.543054	2.16985
PM_hindlimb.VS.TB-LO_forelimb	0.0154639	0.0524867	0.51024	0.815249
ADD_hindlimb.VS.BF_hindlimb	0.00515464	0.0537752	0.419017	0.954653
BF_hindlimb.VS.PS_trunk	0.0103093	0.537098	2.79571	0.153495
EDL-F_forelimb.VS.LIN_head	0.0309278	0.122796	2.57913	1.18489
TB-LA_forelimb.VS.TM_forelimb	0.0257732	1.16251	1.08486	0.0437812
EDL-H_hindlimb.VS.FDP-H_hindlimb	0.0360825	0.243549	2.66356	2.25618
DSP_forelimb.VS.GAS-L_hindlimb	0.00515464	1.01413	0.205966	1.3094
GAS-L_hindlimb.VS.RF_hindlimb	0	0.768528	0.886068	0.955995
DSP_forelimb.VS.FDS-F_forelimb	0.0103093	0.717692	0.736967	0.840758
EDL-F_forelimb.VS.GAS-L_hindlimb	0.0103093	0.865444	0.818769	1.27855
SAR_hindlimb.VS.SSP_forelimb	0.0618557	1.20894	2.10966	2.49803
PM_hindlimb.VS.TB-LA_forelimb	0.0360825	0.355577	0.853035	0.696301
SOL_hindlimb.VS.TA_trunk	0	0.813677	0.500454	0.580777
DAP_forelimb.VS.VM_hindlimb	0.0206186	0.348246	1.88194	1.0826
PS_trunk.VS.SSP_forelimb	0.0515464	0.915083	6.58608	0.37117
GAS-L_hindlimb.VS.PS_trunk	0.00515464	0.836244	3.60129	0.0488261
DAP_forelimb.VS.OEA_trunk	0.00515464	1.05512	0.100247	1.93586
BRA_trunk.VS.FDP-H_hindlimb	0.0103093	0.14865	2.11072	1.06936
ADD_hindlimb.VS.PS_trunk	0.0103093	0.590873	2.3767	1.10815
FDP-H_hindlimb.VS.RHO_trunk	0.0412371	0.351712	2.6092	0.367383
BB_forelimb.VS.PP_trunk	0.0154639	1.44245	0.357548	0.0539381
ST_hindlimb.VS.SUB_forelimb	0.0103093	1.31905	2.01537	0.905954
ADD_hindlimb.VS.TA_trunk	0.00515464	1.52491	1.97361	2.01743
BB_forelimb.VS.EDL-F_forelimb	0.0360825	0.601191	1.10183	0.969714
GRA_hindlimb.VS.TFL_hindlimb	0.0206186	0.18612	2.22369	0.0194214
VL_hindlimb.VS.VM_hindlimb	0	0.368988	3.30756	1.01337
PS_trunk.VS.RA_trunk	0.0154639	0.464729	5.16935	0.289838
GAS-M_hindlimb.VS.PM_hindlimb	0.0103093	1.76951	3.45188	0.0301417
BB_forelimb.VS.TB-LO_forelimb	0.0257732	0.111506	0.586005	0.453054
ADD_hindlimb.VS.SUB_forelimb	0.0154639	0.217276	3.15919	0.465843
LD_trunk.VS.RHO_trunk	0.0103093	0.636175	2.28717	0.65444
EDL-H_hindlimb.VS.TIC_hindlimb	0.0154639	0.706241	1.03701	0.562327
DAP_forelimb.VS.EDL-F_forelimb	0	0.0447739	0.583234	0.117887
MAS_head.VS.PS_trunk	0.108247	0.0609742	10.1346	1.02668
TRC_trunk.VS.VI_hindlimb	0.0773196	1.42911	4.77824	0.215206
LIN_head.VS.MAS_head	0.0773196	0.154571	3.1354	3.4413
FDP-F_forelimb.VS.VM_hindlimb	0.0206186	0.646882	2.60236	1.4006
EDL-H_hindlimb.VS.GRA_hindlimb	0.0103093	0.375887	0.183083	0.209831
EDL-F_forelimb.VS.PS_trunk	0.0103093	0.0292	4.42006	1.22972
FDP-H_hindlimb.VS.PM_hindlimb	0.0257732	0.701591	3.44949	0.124753
ST_hindlimb.VS.TB-LA_forelimb	0.0154639	0.0769011	1.13108	0.857765
SOL_hindlimb.VS.TFL_hindlimb	0.0103093	0.255195	3.22914	2.41684
FDP-H_hindlimb.VS.TA_trunk	0.0154639	1.12265	2.34164	0.93185
GAS-L_hindlimb.VS.TM_forelimb	0.0103093	1.13021	0.126998	0.686723
EDC_forelimb.VS.GM_hindlimb	0	0.699007	3.41722	0.716442
FDS-H_hindlimb.VS.SUB_forelimb	0.0206186	0.0985522	0.159041	0.239214
GAS-M_hindlimb.VS.TA_trunk	0.00515464	2.19057	2.34404	0.776955
FDS-F_forelimb.VS.GAS-L_hindlimb	0.0103093	0.296443	0.942933	0.468639
PS_trunk.VS.TIC_hindlimb	0.0154639	0.651312	5.06541	1.71642
FDP-H_hindlimb.VS.VL_hindlimb	0	0.135388	4.28075	1.02005
SP_trunk.VS.TB-LA_forelimb	0.0412371	0.71208	0.324474	0.404044
SP_trunk.VS.VM_hindlimb	0.0515464	0.578688	3.6538	0.160832
LIN_head.VS.ST_hindlimb	0.149485	0.851853	3.47867	2.67827
BF_hindlimb.VS.GAS-L_hindlimb	0	1.37334	0.805577	0.202322
BF_hindlimb.VS.RF_hindlimb	0	0.604814	0.0804905	0.753673
EDL-F_forelimb.VS.FDP-H_hindlimb	0.0103093	0.15942	2.2719	1.20716
GAS-M_hindlimb.VS.TB-M_forelimb	0.00515464	1.24238	3.31126	0.0855626
SM_hindlimb.VS.TIC_hindlimb	0.0154639	0.609415	5.10997	0.884802
BB_forelimb.VS.GRA_hindlimb	0.0309278	0.892949	0.52708	1.80891
GAS-L_hindlimb.VS.SP_trunk	0.0206186	0.679776	1.53633	0.238899
FDP-F_forelimb.VS.TFL_hindlimb	0.0360825	0.3595	1.49478	0.6585
ISP_forelimb.VS.VM_hindlimb	0.00515464	0.178052	0.000271997	0.0674903
BB_forelimb.VS.VI_hindlimb	0.0463918	1.67081	3.38742	0.383354
SAR_hindlimb.VS.TM_forelimb	0.0154639	0.587823	1.00214	1.48896
LD_trunk.VS.RF_hindlimb	0.00515464	0.731552	0.919638	1.17166
MAS_head.VS.SSP_forelimb	0.0876289	0.854109	3.5485	0.655514
EDC_forelimb.VS.VM_hindlimb	0.00515464	0.49819	1.32437	1.4797
GRA_hindlimb.VS.TB-M_forelimb	0.0103093	0.306798	0.462227	2.11568
RHO_trunk.VS.TB-LO_forelimb	0.0257732	0.297392	1.35052	0.323113
RHO_trunk.VS.VI_hindlimb	0.0309278	1.26192	2.6229	0.513296
MAS_head.VS.SM_hindlimb	0.0670103	0.0190771	10.1791	1.8583
BF_hindlimb.VS.RHO_trunk	0.0206186	0.700191	1.28704	0.236456
GAS-L_hindlimb.VS.SM_hindlimb	0.0103093	0.878142	3.64585	0.880444
DSP_forelimb.VS.GM_hindlimb	0.0103093	0.952867	2.83008	0.468076
BF_hindlimb.VS.VL_hindlimb	0	0.483866	0.38451	0.889119
BF_hindlimb.VS.LIN_head	0.0670103	0.630694	4.20347	2.26112
TM_forelimb.VS.VL_hindlimb	0.0154639	0.240731	1.06309	0.404717
EDC_forelimb.VS.PM_hindlimb	0.0154639	0.437002	1.15193	1.61112
LD_trunk.VS.SM_hindlimb	0.0257732	0.841165	1.84014	1.09611
LDM_trunk.VS.TB-M_forelimb	0	0.575296	1.47876	2.33387
EDC_forelimb.VS.RHO_trunk	0.0257732	0.087123	0.311642	1.11899
PM_hindlimb.VS.SUB_forelimb	0.0154639	0.886569	2.29342	0.74449
PS_trunk.VS.TB-LO_forelimb	0.0257732	0.460485	2.73223	0.713064
FDP-H_hindlimb.VS.PP_trunk	0	0.681837	3.73127	0.291379
BRA_trunk.VS.TM_forelimb	0	0.253994	1.10694	0.454036
BRA_trunk.VS.SM_hindlimb	0.0257732	0.00192744	4.62579	0.260315
ISP_forelimb.VS.MAS_head	0.0515464	0.539298	4.41556	1.12341
RA_trunk.VS.TFL_hindlimb	0.0309278	0.32989	3.54773	2.37818
LD_trunk.VS.VI_hindlimb	0.0103093	1.89809	4.91007	0.141144
FDS-H_hindlimb.VS.TM_forelimb	0.00515464	0.178187	2.22064	0.243622
BB_forelimb.VS.EDL-H_hindlimb	0.0154639	0.517062	0.710163	2.01874
EDC_forelimb.VS.VI_hindlimb	0.0154639	1.17479	2.31126	1.63228
GM_hindlimb.VS.PM_hindlimb	0	0.262005	2.26529	0.89468
BF_hindlimb.VS.FDP-F_forelimb	0.0206186	0.76176	0.320689	1.27634
FDS-F_forelimb.VS.LDM_trunk	0.0206186	0.0213348	2.6399	1.8673
GAS-M_hindlimb.VS.GM_hindlimb	0.00515464	2.03151	5.71718	0.924822
SP_trunk.VS.TM_forelimb	0.0463918	0.450431	1.40933	0.447825
RHO_trunk.VS.VL_hindlimb	0.0360825	0.216325	1.67155	0.652663
SM_hindlimb.VS.SP_trunk	0.0257732	0.198365	2.10952	0.641545
OEA_trunk.VS.RF_hindlimb	0	0.913429	1.22185	1.7312
MAS_head.VS.RHO_trunk	0.0515464	0.224067	6.05184	1.41663
SAR_hindlimb.VS.TIC_hindlimb	0	0.945172	0.588984	0.41044
PP_trunk.VS.TB-LO_forelimb	0.0103093	1.33094	0.228456	0.399116
BB_forelimb.VS.ISP_forelimb	0.0103093	1.17226	2.4008	0.163279
SM_hindlimb.VS.VI_hindlimb	0.0206186	1.05693	6.75021	0.954962
BB_forelimb.VS.RA_trunk	0.0309278	1.03672	1.85112	0.549847
PS_trunk.VS.SUB_forelimb	0	0.373598	5.53589	0.642305
FDP-H_hindlimb.VS.GM_hindlimb	0.0206186	0.963597	5.71478	0.769926
DAP_forelimb.VS.FDP-F_forelimb	0.00515464	0.298636	0.720424	0.318001
LD_trunk.VS.OEA_trunk	0	0.181877	2.14149	0.559538
RHO_trunk.VS.TRC_trunk	0.0309278	0.167192	2.15534	0.728502
ADD_hindlimb.VS.EDL-F_forelimb	0.0154639	0.561673	2.04336	0.121576
GRA_hindlimb.VS.ST_hindlimb	0	1.26641	0.324799	2.33257
FDS-F_forelimb.VS.LD_trunk	0.00515464	0.259467	2.74864	0.684301
DAP_forelimb.VS.FDS-H_hindlimb	0.0103093	0.398176	1.8581	0.230317
TA_trunk.VS.TRC_trunk	0.0309278	0.60375	2.42289	0.570731
EDC_forelimb.VS.ISP_forelimb	0	0.676242	1.32464	1.41221
FDP-F_forelimb.VS.TM_forelimb	0	0.518625	0.35789	0.79194
FDS-F_forelimb.VS.OEA_trunk	0	0.441344	0.60715	1.24384
GRA_hindlimb.VS.TB-LA_forelimb	0.0206186	1.18951	1.45588	1.4748
PM_hindlimb.VS.VL_hindlimb	0.0103093	0.566204	0.831266	1.1448
TB-LA_forelimb.VS.TRC_trunk	0.0515464	0.538264	0.462017	0.932667
SOL_hindlimb.VS.TB-LA_forelimb	0.0309278	0.748192	2.46133	0.922621
FDS-F_forelimb.VS.VL_hindlimb	0.0206186	0.593034	2.13302	0.622802
GAS-L_hindlimb.VS.LD_trunk	0.00515464	0.0369762	1.80571	0.215662
SSP_forelimb.VS.TA_trunk	0.0515464	1.84912	2.23577	0.538112
LDM_trunk.VS.SOL_hindlimb	0	0.440779	2.94644	2.61561
RF_hindlimb.VS.SP_trunk	0.0103093	0.0887519	0.650262	0.717096
LDM_trunk.VS.TB-LO_forelimb	0.0309278	0.100651	0.827903	1.57404
EDC_forelimb.VS.TIC_hindlimb	0	0.727282	0.671017	0.207483
PM_hindlimb.VS.SAR_hindlimb	0	0.219112	1.23396	2.22904
BRA_trunk.VS.LIN_head	0.0257732	0.133566	2.41795	1.32268
EDL-F_forelimb.VS.LDM_trunk	0.0103093	0.590336	2.51573	1.05738
EDL-H_hindlimb.VS.VL_hindlimb	0.00515464	0.108161	1.61719	1.23613
EDL-H_hindlimb.VS.OEA_trunk	0.00515464	0.926216	0.091324	3.10277
LIN_head.VS.PS_trunk	0.170103	0.0935963	6.99919	2.41462
LD_trunk.VS.LIN_head	0.0515464	0.705672	5.2036	2.67911
MAS_head.VS.SP_trunk	0.0721649	0.217442	8.06963	1.21676
BB_forelimb.VS.GAS-M_hindlimb	0.0154639	1.82853	3.37612	0.392336
FDS-H_hindlimb.VS.TB-LO_forelimb	0.00515464	0.932635	2.9627	0.168455
ADD_hindlimb.VS.VL_hindlimb	0.00515464	0.537641	0.0345065	0.0655334
BF_hindlimb.VS.SM_hindlimb	0	0.495201	2.84027	0.678122
LIN_head.VS.TB-LO_forelimb	0.103093	0.366889	4.26696	1.70155
EDL-H_hindlimb.VS.TRC_trunk	0.056701	0.275355	2.10098	2.6173
LDM_trunk.VS.RHO_trunk	0.0257732	0.398044	2.17843	1.89716
LIN_head.VS.TRC_trunk	0.118557	0.236688	5.07177	2.75317
RA_trunk.VS.RHO_trunk	0.0360825	0.627821	1.0866	0.679789
RA_trunk.VS.VM_hindlimb	0	0.0425086	0.549412	0.319078
EDC_forelimb.VS.FDP-H_hindlimb	0	0.264589	2.29756	1.48637
TB-LO_forelimb.VS.VI_hindlimb	0.0206186	1.55931	3.97342	0.836408
TB-M_forelimb.VS.VM_hindlimb	0.00515464	0.408061	2.33567	0.0760041
EDL-H_hindlimb.VS.TA_trunk	0.0309278	0.879105	0.321913	3.18803
TA_trunk.VS.VI_hindlimb	0.0360825	2.03286	2.35534	0.785937
LD_trunk.VS.TB-M_forelimb	0	0.813428	1.5875	0.217725
BF_hindlimb.VS.FDP-H_hindlimb	0.00515464	0.348478	3.89624	0.130927
BF_hindlimb.VS.VI_hindlimb	0.0103093	0.561724	3.90994	0.27684
EDL-H_hindlimb.VS.RA_trunk	0.0103093	0.519658	1.14095	2.56858
RA_trunk.VS.SSP_forelimb	0.0670103	0.450354	1.41674	0.0813318
FDP-H_hindlimb.VS.ISP_forelimb	0.0103093	0.411652	0.972922	0.0741618
GM_hindlimb.VS.PS_trunk	0	0.774977	0.977176	0.792495
LD_trunk.VS.TRC_trunk	0.0206186	0.468984	0.131832	0.0740624
FDS-H_hindlimb.VS.PP_trunk	0	0.398306	2.73424	0.567572
ISP_forelimb.VS.TM_forelimb	0	0.306309	2.24474	0.541167
BRA_trunk.VS.DAP_forelimb	0	0.0340041	0.74441	0.0199035
ISP_forelimb.VS.SSP_forelimb	0.0412371	0.314811	0.867051	0.4679
PS_trunk.VS.TB-LA_forelimb	0.0309278	0.868549	2.38943	0.594116
FDP-F_forelimb.VS.ST_hindlimb	0.0257732	0.720788	0.404113	1.69349
BB_forelimb.VS.BF_hindlimb	0.0206186	1.10909	0.522521	0.106514
RA_trunk.VS.TM_forelimb	0.00515464	0.170765	1.69506	0.927735
FDS-H_hindlimb.VS.GM_hindlimb	0	1.24713	4.71775	0.0890243
EDL-F_forelimb.VS.SP_trunk	0.0515464	0.185668	2.3551	1.03965
PS_trunk.VS.ST_hindlimb	0.0103093	0.94545	3.52051	0.263649
EDL-F_forelimb.VS.RHO_trunk	0.0463918	0.192293	0.337307	0.839773
MAS_head.VS.PP_trunk	0.0360825	0.809482	7.1739	1.34063
DSP_forelimb.VS.MAS_head	0.0206186	0.116916	6.32733	2.28725
FDP-H_hindlimb.VS.LIN_head	0.0618557	0.282216	0.307232	2.39205
OEA_trunk.VS.SOL_hindlimb	0.00515464	0.860788	0.913691	0.495523
PP_trunk.VS.RHO_trunk	0.0309278	1.03355	1.12207	0.0760036
BB_forelimb.VS.PS_trunk	0.0309278	0.571991	3.31823	0.26001
GRA_hindlimb.VS.VM_hindlimb	0.0309278	0.101262	1.87345	2.03968
SP_trunk.VS.TFL_hindlimb	0.0515464	0.291306	0.443338	1.89826
PS_trunk.VS.TM_forelimb	0.0103093	0.293963	3.47429	0.637897
LDM_trunk.VS.ST_hindlimb	0.0206186	0.384313	1.61619	2.55076
DSP_forelimb.VS.SP_trunk	0.0154639	0.334358	1.7423	1.0705
EDL-F_forelimb.VS.FDS-H_hindlimb	0.0154639	0.44295	1.27487	0.348205
FDS-H_hindlimb.VS.MAS_head	0.0257732	0.411176	4.43966	1.9082
GAS-M_hindlimb.VS.TB-LA_forelimb	0.0412371	2.12508	4.30492	0.726443
OEA_trunk.VS.PS_trunk	0.00515464	0.981145	3.93707	0.824027
DSP_forelimb.VS.GRA_hindlimb	0.0154639	0.143068	0.0380579	0.808345
PM_hindlimb.VS.RHO_trunk	0.0206186	0.349879	0.840284	0.492136
RA_trunk.VS.TB-LO_forelimb	0.0206186	0.925214	2.43712	1.0029
LDM_trunk.VS.LIN_head	0.134021	0.46754	5.09486	0.127508
SP_trunk.VS.TA_trunk	0.0309278	0.777566	2.28535	1.09935
OEA_trunk.VS.TM_forelimb	0.00515464	1.27511	0.462782	1.46192
GM_hindlimb.VS.SOL_hindlimb	0	0.65462	3.87359	1.121
RHO_trunk.VS.SUB_forelimb	0.0360825	0.53669	1.45314	0.252354
SOL_hindlimb.VS.VL_hindlimb	0	0.173589	2.43956	1.37112
FDP-F_forelimb.VS.FDP-H_hindlimb	0.0103093	0.413281	3.57555	1.40727
PP_trunk.VS.RF_hindlimb	0	0.938172	0.245463	0.593221
ST_hindlimb.VS.TB-LO_forelimb	0.0206186	0.484965	0.788286	0.976713
GAS-M_hindlimb.VS.LD_trunk	0.00515464	2.0558	4.89877	0.132162
RF_hindlimb.VS.TB-LA_forelimb	0.0154639	0.800832	0.325788	0.313053
SM_hindlimb.VS.ST_hindlimb	0	0.987347	3.56507	1.09527
RF_hindlimb.VS.VL_hindlimb	0	0.120948	0.30402	0.135446
RF_hindlimb.VS.SUB_forelimb	0.00515464	0.441314	2.82067	0.264864
PS_trunk.VS.SM_hindlimb	0.0257732	0.0418972	0.0445587	0.831618
OEA_trunk.VS.PP_trunk	0	1.8516	0.976388	1.13797
TB-LA_forelimb.VS.TFL_hindlimb	0.0463918	1.00339	0.767812	1.49422
BRA_trunk.VS.PS_trunk	0	0.0399697	4.58124	1.09193
GM_hindlimb.VS.TIC_hindlimb	0.00515464	1.42629	4.08824	0.923925
BRA_trunk.VS.EDL-F_forelimb	0.00515464	0.0107698	0.161176	0.137791
GAS-L_hindlimb.VS.OEA_trunk	0	0.144901	0.335783	0.775201
EDC_forelimb.VS.EDL-H_hindlimb	0.00515464	0.0210407	0.365997	0.76981
PP_trunk.VS.SM_hindlimb	0.0103093	0.828559	3.00524	0.51767
RA_trunk.VS.SP_trunk	0.00515464	0.621197	3.10439	0.479911
EDL-F_forelimb.VS.ISP_forelimb	0.0154639	0.571072	1.29897	1.13299
RA_trunk.VS.TRC_trunk	0.0206186	0.795013	3.24193	0.0487129
GAS-L_hindlimb.VS.TB-M_forelimb	0.0154639	0.850404	0.218203	0.00206218
OEA_trunk.VS.VI_hindlimb	0	2.07997	2.76858	0.700683
GAS-M_hindlimb.VS.VM_hindlimb	0	0.834316	0.97559	0.161567
SP_trunk.VS.SUB_forelimb	0.056701	0.530066	3.47093	0.452232
BF_hindlimb.VS.TB-LA_forelimb	0.0103093	1.40565	0.406279	0.440621
TFL_hindlimb.VS.TRC_trunk	0.0463918	0.465123	0.305795	2.42689
FDP-F_forelimb.VS.TB-M_forelimb	0.0154639	0.238821	0.266685	1.4766
FDS-F_forelimb.VS.RA_trunk	0.0206186	1.00453	0.625127	0.70965
EDC_forelimb.VS.TB-LA_forelimb	0.0154639	0.792579	2.00496	0.914821
GM_hindlimb.VS.TA_trunk	0.0154639	0.159057	3.37313	1.70178
SM_hindlimb.VS.SSP_forelimb	0.0773196	0.873186	6.63064	1.20279
ADD_hindlimb.VS.ISP_forelimb	0.0103093	0.00939887	3.34234	1.01142
OEA_trunk.VS.SP_trunk	0.00515464	0.824677	1.87211	1.0141
EDC_forelimb.VS.SSP_forelimb	0.0412371	0.991053	2.19169	1.88011
EDC_forelimb.VS.VL_hindlimb	0.00515464	0.129202	1.98319	0.466322
LIN_head.VS.SP_trunk	0.0979381	0.0628718	4.93423	2.22454
RF_hindlimb.VS.TB-M_forelimb	0.00515464	0.0818755	0.667865	0.953933
FDS-F_forelimb.VS.GAS-M_hindlimb	0.0360825	1.79634	2.15013	0.552139
BRA_trunk.VS.RHO_trunk	0	0.203063	0.498483	0.701982
SAR_hindlimb.VS.TRC_trunk	0.0618557	0.036425	2.54901	2.46541
MAS_head.VS.TB-M_forelimb	0.0206186	0.0468149	6.7515	0.97992
EDC_forelimb.VS.TM_forelimb	0.0103093	0.369933	0.920103	0.87104
SSP_forelimb.VS.VI_hindlimb	0.0670103	0.183739	0.119568	0.247825
BB_forelimb.VS.EDC_forelimb	0.0154639	0.496021	1.07616	1.24893
FDP-H_hindlimb.VS.MAS_head	0.056701	0.127645	3.44263	1.04925
DAP_forelimb.VS.TB-M_forelimb	0.0103093	0.0598145	0.453739	1.1586
OEA_trunk.VS.SM_hindlimb	0.00515464	1.02304	3.98163	1.65564
TRC_trunk.VS.VM_hindlimb	0.0515464	0.752505	3.79134	0.367791
LDM_trunk.VS.TB-LA_forelimb	0.0412371	0.307412	0.485107	1.69299
SUB_forelimb.VS.TB-LA_forelimb	0.0360825	1.24215	3.14645	0.0481888
SM_hindlimb.VS.SUB_forelimb	0.0103093	0.3317	5.58045	0.189313
EDL-F_forelimb.VS.PM_hindlimb	0.0309278	0.542172	1.17759	1.33191
FDS-F_forelimb.VS.TB-LA_forelimb	0.0206186	0.328747	2.15479	0.174304
RF_hindlimb.VS.SOL_hindlimb	0	0.0526408	2.13554	1.23567
SUB_forelimb.VS.TRC_trunk	0.0618557	0.703882	3.60847	0.980856
FDP-F_forelimb.VS.TIC_hindlimb	0.00515464	0.875974	1.94901	0.286583
EDL-F_forelimb.VS.LD_trunk	0.0103093	0.828468	2.62447	1.49421
BF_hindlimb.VS.SAR_hindlimb	0	0.830958	1.68071	1.97336
FDP-F_forelimb.VS.SSP_forelimb	0.0618557	1.13974	3.46968	1.80101
BF_hindlimb.VS.EDC_forelimb	0.0103093	0.613068	1.59868	1.35544
BRA_trunk.VS.EDC_forelimb	0	0.11594	0.186841	0.417004
DAP_forelimb.VS.GAS-L_hindlimb	0.00515464	0.910218	0.235536	1.16066
EDL-F_forelimb.VS.TA_trunk	0.0154639	0.963234	0.069749	2.13901
SSP_forelimb.VS.TM_forelimb	0.0463918	0.62112	3.11179	1.00907
TM_forelimb.VS.VI_hindlimb	0.0154639	0.804859	3.23136	0.761242
VI_hindlimb.VS.VM_hindlimb	0	0.676602	0.986891	0.152585
PS_trunk.VS.TRC_trunk	0.0309278	0.330284	1.92742	0.338551
EDL-H_hindlimb.VS.SOL_hindlimb	0	0.0654279	0.822367	2.60725
OEA_trunk.VS.VL_hindlimb	0	1.03438	1.52587	1.86664
SAR_hindlimb.VS.TB-M_forelimb	0.00515464	0.308019	1.09334	2.17362
PM_hindlimb.VS.SSP_forelimb	0.0670103	1.42805	3.34362	0.268985
LD_trunk.VS.SOL_hindlimb	0	0.678911	3.05518	0.0640158
GRA_hindlimb.VS.VI_hindlimb	0.0154639	0.777865	2.86034	2.19226
SAR_hindlimb.VS.TB-LO_forelimb	0.0103093	0.166626	1.7442	1.4138
PS_trunk.VS.SAR_hindlimb	0.00515464	0.29386	4.47643	2.12686
RF_hindlimb.VS.TFL_hindlimb	0.00515464	0.202554	1.0936	1.18117
DSP_forelimb.VS.LD_trunk	0.00515464	0.977158	2.01167	1.52506
BB_forelimb.VS.GM_hindlimb	0.0412371	0.202986	2.34106	0.532486
TB-M_forelimb.VS.VL_hindlimb	0.0154639	0.0390726	0.971884	1.08938
DSP_forelimb.VS.VL_hindlimb	0.0103093	0.124658	1.39605	0.217956
ISP_forelimb.VS.SM_hindlimb	0.00515464	0.558375	5.76359	0.734887
FDS-F_forelimb.VS.PS_trunk	0.0103093	0.539802	4.54422	0.419813
FDS-H_hindlimb.VS.GAS-L_hindlimb	0.00515464	1.30839	2.09364	0.930345
PM_hindlimb.VS.PP_trunk	0	1.38343	0.281783	0.416132
MAS_head.VS.RA_trunk	0.0463918	0.403754	4.96524	0.736846
FDS-H_hindlimb.VS.TIC_hindlimb	0.0103093	0.179162	0.629518	0.834901
ISP_forelimb.VS.TA_trunk	0.0154639	1.53431	1.36872	1.00601
GAS-L_hindlimb.VS.TIC_hindlimb	0.00515464	1.48756	1.46412	1.76525
FDS-F_forelimb.VS.GM_hindlimb	0.0103093	0.235176	3.56705	0.372683
ADD_hindlimb.VS.PM_hindlimb	0.00515464	1.10385	0.865773	1.21033
SUB_forelimb.VS.VI_hindlimb	0.0257732	0.725225	1.16976	0.76565
GM_hindlimb.VS.TB-LO_forelimb	0.0154639	0.314492	1.75505	0.0794312
PP_trunk.VS.TB-M_forelimb	0	0.856297	0.422401	0.360712
DAP_forelimb.VS.TA_trunk	0.0154639	1.00801	0.513485	2.02112
RHO_trunk.VS.SM_hindlimb	0.0309278	0.20499	4.12731	0.441667
RA_trunk.VS.VI_hindlimb	0.0103093	0.634094	1.5363	0.166493
BRA_trunk.VS.SP_trunk	0.0360825	0.196438	2.51628	0.90186
MAS_head.VS.VI_hindlimb	0.0618557	1.03785	3.42894	0.903339
DAP_forelimb.VS.TM_forelimb	0.0103093	0.219989	0.362534	0.473939
ADD_hindlimb.VS.PP_trunk	0.0154639	0.279583	0.58399	0.7942
SAR_hindlimb.VS.TB-LA_forelimb	0.0103093	0.574689	2.08699	1.53274
EDL-H_hindlimb.VS.FDS-H_hindlimb	0	0.527079	1.66653	1.39723
PS_trunk.VS.TB-M_forelimb	0.00515464	0.0141594	3.38309	0.0467639
FDS-H_hindlimb.VS.OEA_trunk	0	1.4533	1.75786	1.70555
FDP-F_forelimb.VS.LIN_head	0.0463918	0.131066	3.88278	0.984779
BB_forelimb.VS.LDM_trunk	0.0257732	0.0108548	1.41391	2.0271
GRA_hindlimb.VS.LIN_head	0.0360825	0.414554	3.15387	0.345701
LDM_trunk.VS.TIC_hindlimb	0.0206186	1.21245	3.16108	0.570688
GRA_hindlimb.VS.SSP_forelimb	0.0618557	0.594125	2.74077	2.44009
DAP_forelimb.VS.SP_trunk	0.0360825	0.230442	1.77187	0.921764
EDC_forelimb.VS.SP_trunk	0.0360825	0.0804983	2.32943	1.31886
FDS-H_hindlimb.VS.LD_trunk	0.0103093	1.27142	3.89934	1.14601
RA_trunk.VS.RF_hindlimb	0	0.532445	2.45413	1.19701
ISP_forelimb.VS.ST_hindlimb	0.0103093	1.54572	2.19852	0.36038
DSP_forelimb.VS.VI_hindlimb	0.0103093	0.920932	2.8984	1.38392
GRA_hindlimb.VS.TB-LO_forelimb	0.0257732	0.781443	1.11308	1.35585
SSP_forelimb.VS.TFL_hindlimb	0.0876289	0.780245	4.96446	2.45951
FDP-F_forelimb.VS.PM_hindlimb	0.0309278	0.28831	0.126067	1.53202
EDL-H_hindlimb.VS.SM_hindlimb	0.0103093	0.0968262	4.07296	1.44713
RHO_trunk.VS.SSP_forelimb	0.0773196	1.07818	2.50333	0.761121
RA_trunk.VS.SUB_forelimb	0.0103093	0.091131	0.366539	0.932143
MAS_head.VS.OEA_trunk	0	1.04212	6.19752	0.202657
LIN_head.VS.TFL_hindlimb	0.247423	0.228435	5.37757	0.326279
LD_trunk.VS.PP_trunk	0	1.66972	1.1651	0.578436
FDP-H_hindlimb.VS.TB-LO_forelimb	0.0309278	0.649105	3.95973	0.690495
PP_trunk.VS.SAR_hindlimb	0	1.16432	1.51574	1.81291
GAS-M_hindlimb.VS.ISP_forelimb	0.0103093	0.656264	0.975318	0.229057
LDM_trunk.VS.VM_hindlimb	0.0206186	0.983356	3.81443	2.25787
FDS-H_hindlimb.VS.RF_hindlimb	0	0.539866	2.97971	0.0256495
FDS-H_hindlimb.VS.LIN_head	0.0412371	0.565746	1.30426	1.5331
EDL-H_hindlimb.VS.LDM_trunk	0.0103093	0.506207	2.12407	0.00836168
GM_hindlimb.VS.SM_hindlimb	0.0154639	0.816874	1.02173	0.0391229
LIN_head.VS.RHO_trunk	0.0412371	0.0694965	2.91643	2.02467
ADD_hindlimb.VS.FDS-F_forelimb	0.0103093	1.13067	2.16753	0.688336
EDL-F_forelimb.VS.ST_hindlimb	0.0206186	0.97465	0.899544	1.49337
PP_trunk.VS.TA_trunk	0	1.80449	1.38962	1.22323
SAR_hindlimb.VS.VM_hindlimb	0.00515464	0.71608	1.24233	2.09762
SP_trunk.VS.VI_hindlimb	0.0670103	1.25529	4.64069	0.313417
GAS-M_hindlimb.VS.SM_hindlimb	0.0103093	1.21464	6.73891	0.963944
BF_hindlimb.VS.VM_hindlimb	0	0.114878	2.92305	0.124255
DAP_forelimb.VS.RF_hindlimb	0.0257732	0.14169	1.1216	0.204668
FDS-F_forelimb.VS.SM_hindlimb	0.0257732	0.581699	4.58878	0.411805
FDS-H_hindlimb.VS.SM_hindlimb	0.0154639	0.430253	5.73949	0.0499015
SOL_hindlimb.VS.TB-M_forelimb	0.0103093	0.134516	1.46768	0.28174
ADD_hindlimb.VS.GRA_hindlimb	0.00515464	0.269915	1.46862	0.960768
SOL_hindlimb.VS.TM_forelimb	0.00515464	0.41432	1.37647	0.966402
DSP_forelimb.VS.TB-LA_forelimb	0.0206186	1.04644	1.41782	0.666455
FDP-H_hindlimb.VS.RF_hindlimb	0.0257732	0.256336	3.97673	0.8846
DSP_forelimb.VS.SAR_hindlimb	0.0103093	0.47175	0.669171	0.866289
ISP_forelimb.VS.SP_trunk	0.0257732	0.75674	3.65407	0.0933422
FDP-H_hindlimb.VS.FDS-H_hindlimb	0	0.28353	0.997026	0.858951
GAS-L_hindlimb.VS.LDM_trunk	0	0.275108	1.69696	2.33593
DAP_forelimb.VS.ST_hindlimb	0.0154639	1.01942	0.316311	1.37549
BB_forelimb.VS.DSP_forelimb	0.0103093	0.749881	0.489022	1.00056
RA_trunk.VS.TB-M_forelimb	0.0103093	0.450569	1.78626	0.243074
EDL-H_hindlimb.VS.RF_hindlimb	0.0103093	0.0127871	1.31318	1.37158
GAS-L_hindlimb.VS.LIN_head	0.0257732	0.742648	3.3979	2.46344
FDP-F_forelimb.VS.RF_hindlimb	0.0154639	0.156946	0.40118	0.522669
FDS-H_hindlimb.VS.VL_hindlimb	0.00515464	0.418918	3.28373	0.161095
SM_hindlimb.VS.TA_trunk	0.0257732	0.975931	4.39487	1.7409
DSP_forelimb.VS.OEA_trunk	0	1.15904	0.129817	2.0846
BB_forelimb.VS.DAP_forelimb	0.0103093	0.645965	0.518592	0.851827
BB_forelimb.VS.SSP_forelimb	0.0670103	1.48707	3.26785	0.631179
ADD_hindlimb.VS.GM_hindlimb	0.00515464	1.36585	1.39952	0.315653
GAS-L_hindlimb.VS.TFL_hindlimb	0.00515464	0.971083	1.97967	2.13716
FDS-F_forelimb.VS.GRA_hindlimb	0.0154639	0.860759	0.698909	1.6491
PP_trunk.VS.TM_forelimb	0.00515464	0.576493	0.513606	0.32395
FDS-H_hindlimb.VS.SSP_forelimb	0.0463918	0.442933	0.891156	1.25269
PM_hindlimb.VS.PS_trunk	0.0103093	0.512972	3.24247	0.102185
EDL-H_hindlimb.VS.LIN_head	0.113402	0.0386672	2.97079	0.13587
LIN_head.VS.PP_trunk	0.0463918	0.964053	4.0385	2.10067
TB-M_forelimb.VS.VI_hindlimb	0.0309278	1.08466	3.32257	0.0765806
BRA_trunk.VS.VM_hindlimb	0.0206186	0.38225	1.13753	1.06269
FDS-H_hindlimb.VS.VM_hindlimb	0.0103093	0.0499298	0.0238321	0.852279
SM_hindlimb.VS.TM_forelimb	0.0309278	0.252066	3.51885	0.193721
BB_forelimb.VS.TA_trunk	0.0360825	0.362043	1.03208	1.16929
BB_forelimb.VS.TRC_trunk	0.0463918	0.241707	1.39082	0.59856
TA_trunk.VS.TFL_hindlimb	0.0257732	1.06887	2.72869	2.99762
BB_forelimb.VS.RHO_trunk	0.0257732	0.408898	0.764519	0.129942
TB-M_forelimb.VS.TRC_trunk	0.0206186	0.344444	1.45567	0.291787
LIN_head.VS.OEA_trunk	0	0.887549	3.06211	3.23864
FDP-F_forelimb.VS.SOL_hindlimb	0.00515464	0.104305	1.73436	1.75834
ADD_hindlimb.VS.TIC_hindlimb	0.0103093	0.0604389	2.68872	0.608272
PM_hindlimb.VS.RA_trunk	0	0.9777	1.92688	0.187653
