# Supplementary material for: A pig BodyMap transcriptome reveals diverse tissue physiologies and evolutionary dynamics of transcription
Source: Nat Commun. 2021 Jun 17;12:3715. doi: 10.1038/s41467-021-23560-8 (PMC8211698; doi:10.1038/s41467-021-23560-8)
Supplement: Supplementary file 12 — Source Data [file 41467_2021_23560_MOESM12_ESM.zip › Source data/Supplementary Figure 20.xlsx]

## Sheet: a
Supplementary Figure 20a
PCGs most significantly (top 10%) correlated with MYH expression				TUCPs most significantly (top 10%) correlated with MYH expression				LncRNAs most significantly (top 10%) correlated with MYH expression				circRNAs most significantly correlated with MYH expression				miRNAs most significantly correlated with MYH expression
MYH7	MYH2	MYH4		MYH7	MYH2	MYH4		MYH7	MYH2	MYH4		MYH7	MYH2	MYH4		MYH7	MYH2	MYH4
ENSSSCG00000025353	ENSSSCG00000033260	ENSSSCG00000015105		G20212	G33533	G582		G29983	G42009	G17189		ssc_circ_000137	ssc_circ_007331	ssc_circ_002291		conserve-ssc-miR-497-5p	ssc-miR-486-5p	ssc-miR-450b-5p
ENSSSCG00000024061	ENSSSCG00000031903	ENSSSCG00000005627		G14343	G17535	G47214		G809	G29559	G46970		ssc_circ_000139	ssc_circ_057033	ssc_circ_003051		conserve-ssc-miR-497-3p		conserve-ssc-miR-4645-3p
ENSSSCG00000006556	ENSSSCG00000035213	ENSSSCG00000016720		G34998	G11677	G32730		G674	G42238	G47215		ssc_circ_002715	ssc_circ_057036	ssc_circ_003103		ssc-miR-499-5p		ssc-miR-181d-5p
ENSSSCG00000039710	ENSSSCG00000022331	ENSSSCG00000012911		G43115	G24690	G15262		G10853	G17189	G7559		ssc_circ_005868	ssc_circ_057037	ssc_circ_003108		ssc-miR-499-3p		ssc-miR-181b-5p
ENSSSCG00000011441	ENSSSCG00000007799	ENSSSCG00000038607		G4845	G28650			G813	G5822	G34349		ssc_circ_007957	ssc_circ_057038	ssc_circ_003777		ssc-miR-378-5p		ssc-miR-181b-3p
ENSSSCG00000011325	ENSSSCG00000007424	ENSSSCG00000003812		G27550	G32730			G35028	G47469	G42009		ssc_circ_023838	ssc_circ_072888	ssc_circ_004220		ssc-miR-4338-3p		ssc-miR-181a-3p
ENSSSCG00000034386	ENSSSCG00000006872	ENSSSCG00000003521		G1150	G33210			G814	G25929	G24752		ssc_circ_023845	ssc_circ_095577	ssc_circ_004484		ssc-miR-30c-3p		ssc-miR-10b-5p
ENSSSCG00000024681	ENSSSCG00000016640	ENSSSCG00000013366		G9268	G35806			G33962	G19139	G3285		ssc_circ_028794		ssc_circ_005763				ssc-miR-10b-3p
ENSSSCG00000007288	ENSSSCG00000004725	ENSSSCG00000001930		G46133	G10537			G4648	G46970	G39002		ssc_circ_031159		ssc_circ_006232				ssc-miR-10a-5p
ENSSSCG00000026427	ENSSSCG00000004570	ENSSSCG00000038323		G17548	G1789			G10818	G137	G36816		ssc_circ_031160		ssc_circ_006250				ssc-miR-486-5p
ENSSSCG00000032838	ENSSSCG00000007805	ENSSSCG00000003814			G33211			G15157	G35371	G42238		ssc_circ_031167		ssc_circ_006448				ssc-miR-7134-3p
ENSSSCG00000026981	ENSSSCG00000036244	ENSSSCG00000032556			G1791			G47984	G26647	ENSSSCG00000033029		ssc_circ_035000		ssc_circ_006449				ssc-miR-542-5p
ENSSSCG00000010493	ENSSSCG00000013243	ENSSSCG00000017215			G17659			G678	G28641	G4840		ssc_circ_035139		ssc_circ_006453				ssc-miR-542-3p
ENSSSCG00000031300	ENSSSCG00000005229	ENSSSCG00000039425			G582			G7758	G11002	G30224		ssc_circ_036644		ssc_circ_007114				ssc-miR-885-5p
ENSSSCG00000003691	ENSSSCG00000011582	ENSSSCG00000010947			G4626			G28072	ENSSSCG00000033029	G29259		ssc_circ_040001		ssc_circ_007331				ssc-miR-885-3p
ENSSSCG00000027325	ENSSSCG00000004728	ENSSSCG00000009134			G1792			G7053	G47718	G41543		ssc_circ_040973		ssc_circ_007385				ssc-miR-340-3p
ENSSSCG00000028446	ENSSSCG00000035729	ENSSSCG00000017904			G12948			G676	G4822	G16779		ssc_circ_043735		ssc_circ_007435
ENSSSCG00000009074	ENSSSCG00000015937	ENSSSCG00000015872			G21926			G17107	G5356	G24334		ssc_circ_062763		ssc_circ_008429
ENSSSCG00000013736	ENSSSCG00000023133	ENSSSCG00000021129			G45748			G33239	G28642	G37875		ssc_circ_062996		ssc_circ_009562
ENSSSCG00000017565	ENSSSCG00000025087	ENSSSCG00000008003			G37175			G9340	G9999	G16793		ssc_circ_065983		ssc_circ_009563
ENSSSCG00000010144	ENSSSCG00000007744	ENSSSCG00000040507			G18454			G42147	G28511	G35419		ssc_circ_066060		ssc_circ_010384
ENSSSCG00000011324	ENSSSCG00000024453	ENSSSCG00000012440			G33536			G675	G997	G24249		ssc_circ_066061		ssc_circ_010566
ENSSSCG00000000576	ENSSSCG00000003582	ENSSSCG00000046707			G47214			G14846	G17247	G47467		ssc_circ_069652		ssc_circ_010876
ENSSSCG00000004250	ENSSSCG00000009773	ENSSSCG00000002873			G46965			G17109	G44452	G19139		ssc_circ_069859		ssc_circ_011229
ENSSSCG00000032787	ENSSSCG00000040607	ENSSSCG00000001872			G24143			G2137	G26767	G19541		ssc_circ_069925		ssc_circ_011413
ENSSSCG00000004218	ENSSSCG00000012411	ENSSSCG00000014037			G48524			G12288	G33594	G37877		ssc_circ_069953		ssc_circ_011704
ENSSSCG00000005449	ENSSSCG00000000685	ENSSSCG00000000694			G26117			G10908	G13762	G16787		ssc_circ_070450		ssc_circ_012828
ENSSSCG00000010481	ENSSSCG00000006084	ENSSSCG00000012411						G32546	G7618	G454		ssc_circ_071426		ssc_circ_013056
ENSSSCG00000009276	ENSSSCG00000011367	ENSSSCG00000016200						G42139	G133	G34908		ssc_circ_072948		ssc_circ_013295
ENSSSCG00000035956	ENSSSCG00000034191	ENSSSCG00000007424						G43683	G34349			ssc_circ_074884		ssc_circ_013296
ENSSSCG00000006745	ENSSSCG00000000691	ENSSSCG00000000685						G1149	G41831			ssc_circ_076816		ssc_circ_013919
ENSSSCG00000001762	ENSSSCG00000002844	ENSSSCG00000001931						G16814	G38638			ssc_circ_078326		ssc_circ_014655
ENSSSCG00000016821	ENSSSCG00000001930	ENSSSCG00000002844						G10767	G3669			ssc_circ_082303		ssc_circ_015499
ENSSSCG00000015584	ENSSSCG00000028035	ENSSSCG00000007799						G25898	G3114			ssc_circ_082963		ssc_circ_016837
ENSSSCG00000032557	ENSSSCG00000005425	ENSSSCG00000015223						G27113	G21220			ssc_circ_084141		ssc_circ_016948
ENSSSCG00000003506	ENSSSCG00000035429	ENSSSCG00000004570						G42553	G43961			ssc_circ_084461		ssc_circ_017264
ENSSSCG00000043687	ENSSSCG00000036115	ENSSSCG00000006816						G6531	G23966			ssc_circ_086174		ssc_circ_017265
ENSSSCG00000016156	ENSSSCG00000010569	ENSSSCG00000006754						G16813	G33726			ssc_circ_086175		ssc_circ_017353
ENSSSCG00000009150	ENSSSCG00000030396	ENSSSCG00000003218						G7994	G23161			ssc_circ_088111		ssc_circ_019865
ENSSSCG00000001723	ENSSSCG00000013125	ENSSSCG00000042162						G38344	G48332			ssc_circ_088669		ssc_circ_019901
ENSSSCG00000015336	ENSSSCG00000017419	ENSSSCG00000044227						G17108	G21607			ssc_circ_089569		ssc_circ_020086
ENSSSCG00000010522	ENSSSCG00000003218	ENSSSCG00000033260						G27696	G46323			ssc_circ_093719		ssc_circ_021492
ENSSSCG00000005467	ENSSSCG00000034139	ENSSSCG00000012663						G12789	G15718					ssc_circ_021828
ENSSSCG00000007143	ENSSSCG00000015227	ENSSSCG00000030113						G34760	G14225					ssc_circ_022187
ENSSSCG00000002013	ENSSSCG00000024158	ENSSSCG00000024696						G25908	G135					ssc_circ_022192
ENSSSCG00000003229	ENSSSCG00000003857	ENSSSCG00000032996						G7568	G28640					ssc_circ_022206
ENSSSCG00000034167	ENSSSCG00000017796	ENSSSCG00000002294						G13214	G38639					ssc_circ_022212
ENSSSCG00000010631	ENSSSCG00000037811	ENSSSCG00000012181						G19721	G40189					ssc_circ_022213
ENSSSCG00000016318	ENSSSCG00000037499	ENSSSCG00000013022						G22001	G48419					ssc_circ_023296
ENSSSCG00000001852	ENSSSCG00000009172	ENSSSCG00000006872						G22743	G37559					ssc_circ_023297
ENSSSCG00000007943	ENSSSCG00000014394	ENSSSCG00000001863						G10803	G13779					ssc_circ_023310
ENSSSCG00000022295	ENSSSCG00000006754	ENSSSCG00000040607						G6093	G23962					ssc_circ_023664
ENSSSCG00000010017	ENSSSCG00000008694	ENSSSCG00000016047						G11096	G47657					ssc_circ_024364
ENSSSCG00000002316	ENSSSCG00000013244	ENSSSCG00000025768						G37090	G36511					ssc_circ_024598
ENSSSCG00000008571	ENSSSCG00000035120	ENSSSCG00000013377						G17110	G15717					ssc_circ_025089
ENSSSCG00000017947	ENSSSCG00000016157	ENSSSCG00000010211						G1605	G13574					ssc_circ_025367
ENSSSCG00000011755	ENSSSCG00000015720	ENSSSCG00000031905						G26287	G10287					ssc_circ_026294
ENSSSCG00000043557	ENSSSCG00000040887	ENSSSCG00000014838						G7069	G10538					ssc_circ_026777
ENSSSCG00000013038	ENSSSCG00000014838	ENSSSCG00000024814						G12287	G24752					ssc_circ_026780
ENSSSCG00000027907	ENSSSCG00000042910	ENSSSCG00000031903						G35894	G134					ssc_circ_027403
ENSSSCG00000016732	ENSSSCG00000004300	ENSSSCG00000023110						G27365	G8250					ssc_circ_027843
ENSSSCG00000039506	ENSSSCG00000006544	ENSSSCG00000001992						ENSSSCG00000040582	G41404					ssc_circ_028581
ENSSSCG00000036883	ENSSSCG00000036454	ENSSSCG00000013435						G12289	G18836					ssc_circ_029863
ENSSSCG00000014324	ENSSSCG00000005084	ENSSSCG00000028327						G32280	G11521					ssc_circ_032074
ENSSSCG00000000216	ENSSSCG00000000694	ENSSSCG00000036115						G20293	G27830					ssc_circ_033307
ENSSSCG00000014298	ENSSSCG00000004814	ENSSSCG00000005604							G21303					ssc_circ_034315
ENSSSCG00000027019	ENSSSCG00000006303	ENSSSCG00000034191							G25334					ssc_circ_034810
ENSSSCG00000000939	ENSSSCG00000021129	ENSSSCG00000033442							G19539					ssc_circ_034971
ENSSSCG00000018041	ENSSSCG00000029811	ENSSSCG00000028513							G139					ssc_circ_035596
ENSSSCG00000006771	ENSSSCG00000005480	ENSSSCG00000027778							G31680					ssc_circ_036202
ENSSSCG00000008048	ENSSSCG00000013366	ENSSSCG00000040349							G30402					ssc_circ_036305
ENSSSCG00000004433	ENSSSCG00000001487	ENSSSCG00000006390							G1630					ssc_circ_036657
ENSSSCG00000005036	ENSSSCG00000023307	ENSSSCG00000039673							G19878					ssc_circ_039088
ENSSSCG00000029304	ENSSSCG00000011194	ENSSSCG00000007805							G30224					ssc_circ_039089
ENSSSCG00000013734	ENSSSCG00000012825	ENSSSCG00000000214							G10053					ssc_circ_041164
ENSSSCG00000035615	ENSSSCG00000017406	ENSSSCG00000006137							G1796					ssc_circ_041603
ENSSSCG00000001476	ENSSSCG00000010174	ENSSSCG00000026527							G34849					ssc_circ_042088
ENSSSCG00000017500	ENSSSCG00000030309	ENSSSCG00000016157							G17536					ssc_circ_042089
ENSSSCG00000049430	ENSSSCG00000015940	ENSSSCG00000006900							G27829					ssc_circ_042533
ENSSSCG00000025525	ENSSSCG00000035478	ENSSSCG00000007839							G21293					ssc_circ_045215
ENSSSCG00000011147	ENSSSCG00000027898	ENSSSCG00000035027							G47468					ssc_circ_045781
ENSSSCG00000006196	ENSSSCG00000014827	ENSSSCG00000007744							G37876					ssc_circ_047360
ENSSSCG00000003851	ENSSSCG00000010470	ENSSSCG00000025087							G2722					ssc_circ_048946
ENSSSCG00000007866	ENSSSCG00000016164	ENSSSCG00000036948							G19536					ssc_circ_049045
ENSSSCG00000015969	ENSSSCG00000002769	ENSSSCG00000037334							G10052					ssc_circ_050610
ENSSSCG00000035666	ENSSSCG00000014190	ENSSSCG00000027928							G47470					ssc_circ_050614
ENSSSCG00000035675	ENSSSCG00000027667	ENSSSCG00000000084							G37877					ssc_circ_050802
ENSSSCG00000001795	ENSSSCG00000029219	ENSSSCG00000014179							G37076					ssc_circ_051129
ENSSSCG00000000764	ENSSSCG00000038767	ENSSSCG00000002819							G39273					ssc_circ_051145
ENSSSCG00000000064	ENSSSCG00000009957	ENSSSCG00000027667							G14945					ssc_circ_051162
ENSSSCG00000023862	ENSSSCG00000026106	ENSSSCG00000037070							G1635					ssc_circ_051566
ENSSSCG00000021997	ENSSSCG00000006468	ENSSSCG00000013043							G27406					ssc_circ_054188
ENSSSCG00000003693	ENSSSCG00000033842	ENSSSCG00000012773							G8401					ssc_circ_054329
ENSSSCG00000032053	ENSSSCG00000039249	ENSSSCG00000005713							G19970					ssc_circ_055735
ENSSSCG00000013307	ENSSSCG00000004347	ENSSSCG00000013244							G10000					ssc_circ_056383
ENSSSCG00000016090	ENSSSCG00000040827	ENSSSCG00000035320							G29619					ssc_circ_056840
ENSSSCG00000004522	ENSSSCG00000000488								G35419					ssc_circ_057033
ENSSSCG00000030260	ENSSSCG00000049158								G10054					ssc_circ_057036
ENSSSCG00000004510	ENSSSCG00000008799								G21319					ssc_circ_057037
ENSSSCG00000006538	ENSSSCG00000046707								G10064					ssc_circ_057038
ENSSSCG00000038954	ENSSSCG00000033196								G47467					ssc_circ_061556
ENSSSCG00000011581	ENSSSCG00000005459								G21291					ssc_circ_061648
ENSSSCG00000015346	ENSSSCG00000006900								G46001					ssc_circ_061773
ENSSSCG00000005839	ENSSSCG00000015014								G17349					ssc_circ_062877
ENSSSCG00000029837	ENSSSCG00000033291								G32140					ssc_circ_062885
ENSSSCG00000012334	ENSSSCG00000008909								G131					ssc_circ_062896
ENSSSCG00000014578	ENSSSCG00000007289								G24991					ssc_circ_062903
ENSSSCG00000012290	ENSSSCG00000038469								G36444					ssc_circ_063017
ENSSSCG00000013591	ENSSSCG00000004110								G19541					ssc_circ_063448
ENSSSCG00000037673	ENSSSCG00000002806								G36646					ssc_circ_064264
ENSSSCG00000033116	ENSSSCG00000006283								G46002					ssc_circ_064280
ENSSSCG00000033690	ENSSSCG00000024814								G19548					ssc_circ_064860
ENSSSCG00000015784	ENSSSCG00000012746								G2269					ssc_circ_064883
ENSSSCG00000020926	ENSSSCG00000014179								G33445					ssc_circ_064947
ENSSSCG00000026025	ENSSSCG00000016567								G24386					ssc_circ_065492
ENSSSCG00000013615	ENSSSCG00000006631								G4155					ssc_circ_065500
ENSSSCG00000025492	ENSSSCG00000029651								G41211					ssc_circ_065518
ENSSSCG00000014431	ENSSSCG00000018057								G14643					ssc_circ_065985
ENSSSCG00000020785	ENSSSCG00000010744								G20319					ssc_circ_066050
ENSSSCG00000012202	ENSSSCG00000006816								G1794					ssc_circ_066166
ENSSSCG00000001000	ENSSSCG00000010304								ENSSSCG00000037166					ssc_circ_067329
ENSSSCG00000010795	ENSSSCG00000013838								G36292					ssc_circ_071140
ENSSSCG00000036275	ENSSSCG00000041114								G1223					ssc_circ_071151
ENSSSCG00000010929	ENSSSCG00000003870								G40706					ssc_circ_071198
ENSSSCG00000017260	ENSSSCG00000014058								G7559					ssc_circ_072200
ENSSSCG00000005943	ENSSSCG00000029790								G15694					ssc_circ_072209
ENSSSCG00000015886	ENSSSCG00000031692								G47950					ssc_circ_072469
ENSSSCG00000034978	ENSSSCG00000011361								G17561					ssc_circ_072888
ENSSSCG00000006624	ENSSSCG00000023665								G9388					ssc_circ_072899
ENSSSCG00000010429	ENSSSCG00000033987								G32141					ssc_circ_072903
ENSSSCG00000039873	ENSSSCG00000033753								G33520					ssc_circ_072904
ENSSSCG00000016406	ENSSSCG00000013110								G6015					ssc_circ_073209
ENSSSCG00000000866	ENSSSCG00000017278								G14051					ssc_circ_074260
ENSSSCG00000017792	ENSSSCG00000029578								G14653					ssc_circ_074586
ENSSSCG00000014396	ENSSSCG00000031271								G26646					ssc_circ_075312
ENSSSCG00000027307	ENSSSCG00000005582								G41016					ssc_circ_075336
ENSSSCG00000012606	ENSSSCG00000016532								G41237					ssc_circ_075992
ENSSSCG00000040608	ENSSSCG00000016717								G34293					ssc_circ_076134
ENSSSCG00000007952	ENSSSCG00000011521								G15782					ssc_circ_076526
ENSSSCG00000007026	ENSSSCG00000028327								G2729					ssc_circ_076530
ENSSSCG00000016841	ENSSSCG00000020744								G443					ssc_circ_076883
ENSSSCG00000036411	ENSSSCG00000016958								G16794					ssc_circ_076955
ENSSSCG00000016753	ENSSSCG00000001527								G39271					ssc_circ_077324
ENSSSCG00000007803	ENSSSCG00000017268								G1190					ssc_circ_077957
ENSSSCG00000010330	ENSSSCG00000036083								G38837					ssc_circ_078442
ENSSSCG00000026153	ENSSSCG00000017764								G11577					ssc_circ_079349
ENSSSCG00000012667	ENSSSCG00000008515								G37141					ssc_circ_079356
ENSSSCG00000011765	ENSSSCG00000038313								G33046					ssc_circ_079456
ENSSSCG00000002697	ENSSSCG00000017904								G31669					ssc_circ_079936
ENSSSCG00000010594	ENSSSCG00000015105								G14644					ssc_circ_080542
ENSSSCG00000003828	ENSSSCG00000031011								G10324					ssc_circ_080667
ENSSSCG00000017566	ENSSSCG00000015743								G27765					ssc_circ_080733
ENSSSCG00000023903	ENSSSCG00000001433								G25765					ssc_circ_081356
ENSSSCG00000037016	ENSSSCG00000002532								G22146					ssc_circ_081939
ENSSSCG00000002351	ENSSSCG00000014305								G41549					ssc_circ_082188
ENSSSCG00000009519	ENSSSCG00000039609								G18482					ssc_circ_082521
ENSSSCG00000003434	ENSSSCG00000006790								G32948					ssc_circ_083332
ENSSSCG00000006083	ENSSSCG00000011103								G11143					ssc_circ_083333
ENSSSCG00000016568	ENSSSCG00000003486								G32038					ssc_circ_084802
ENSSSCG00000005901	ENSSSCG00000031659								G14426					ssc_circ_086364
ENSSSCG00000039244	ENSSSCG00000015358								G17055					ssc_circ_086365
ENSSSCG00000025109	ENSSSCG00000016435								G42788					ssc_circ_086367
ENSSSCG00000000144	ENSSSCG00000040657								G973					ssc_circ_086373
ENSSSCG00000008753	ENSSSCG00000032556								G32951					ssc_circ_086375
ENSSSCG00000007275	ENSSSCG00000012440								ENSSSCG00000031587					ssc_circ_086379
ENSSSCG00000010651	ENSSSCG00000008096								G35407					ssc_circ_087502
ENSSSCG00000003189	ENSSSCG00000017717								G19562					ssc_circ_087738
ENSSSCG00000022364	ENSSSCG00000014010								G21258					ssc_circ_088823
ENSSSCG00000029761	ENSSSCG00000017601								G48477					ssc_circ_091966
ENSSSCG00000029145	ENSSSCG00000004314								G6580					ssc_circ_091987
ENSSSCG00000016605	ENSSSCG00000013644								G22823					ssc_circ_093103
ENSSSCG00000011435	ENSSSCG00000027051								G26451					ssc_circ_093237
ENSSSCG00000012000	ENSSSCG00000024373								G27734					ssc_circ_093314
ENSSSCG00000003435	ENSSSCG00000036731								G32947					ssc_circ_093508
ENSSSCG00000035532	ENSSSCG00000015402								G44728					ssc_circ_093755
ENSSSCG00000011346	ENSSSCG00000007692								G29498					ssc_circ_094186
ENSSSCG00000023014	ENSSSCG00000007369								G10299					ssc_circ_094623
ENSSSCG00000010034	ENSSSCG00000011235								G36816					ssc_circ_094624
ENSSSCG00000010931	ENSSSCG00000028698								G33526					ssc_circ_094938
ENSSSCG00000009916	ENSSSCG00000017877								G13772					ssc_circ_095577
ENSSSCG00000030345	ENSSSCG00000022953								G21536
ENSSSCG00000038766	ENSSSCG00000022070								G37102
ENSSSCG00000029034	ENSSSCG00000042572								G10987
ENSSSCG00000005528	ENSSSCG00000026098
ENSSSCG00000023165	ENSSSCG00000022401
ENSSSCG00000040145	ENSSSCG00000004144
ENSSSCG00000020963	ENSSSCG00000034493
ENSSSCG00000033514	ENSSSCG00000010738
ENSSSCG00000010537	ENSSSCG00000014255
ENSSSCG00000011714	ENSSSCG00000017397
ENSSSCG00000001862	ENSSSCG00000007235
ENSSSCG00000016877	ENSSSCG00000016208
ENSSSCG00000017488	ENSSSCG00000014043
ENSSSCG00000005678	ENSSSCG00000015872
ENSSSCG00000000405	ENSSSCG00000006174
ENSSSCG00000013028	ENSSSCG00000026087
ENSSSCG00000006126	ENSSSCG00000014828
ENSSSCG00000036436	ENSSSCG00000023247
ENSSSCG00000017357	ENSSSCG00000029637
ENSSSCG00000006325	ENSSSCG00000015599
ENSSSCG00000036659	ENSSSCG00000010301
ENSSSCG00000027299	ENSSSCG00000000359
ENSSSCG00000012842	ENSSSCG00000007160
ENSSSCG00000013622	ENSSSCG00000008242
ENSSSCG00000020783	ENSSSCG00000036145
ENSSSCG00000031781	ENSSSCG00000025791
ENSSSCG00000035825	ENSSSCG00000016430
ENSSSCG00000024313	ENSSSCG00000000846
ENSSSCG00000010290	ENSSSCG00000004592
ENSSSCG00000013830	ENSSSCG00000013155
ENSSSCG00000013988	ENSSSCG00000016543
ENSSSCG00000032067	ENSSSCG00000034773
ENSSSCG00000014909	ENSSSCG00000002873
ENSSSCG00000012327	ENSSSCG00000011375
ENSSSCG00000014568	ENSSSCG00000009631
ENSSSCG00000034994	ENSSSCG00000038397
ENSSSCG00000005840	ENSSSCG00000039673
ENSSSCG00000024655	ENSSSCG00000038007
ENSSSCG00000022874	ENSSSCG00000011183
ENSSSCG00000038829	ENSSSCG00000016200
ENSSSCG00000016216	ENSSSCG00000015486
ENSSSCG00000025272	ENSSSCG00000032062
ENSSSCG00000020879	ENSSSCG00000023110
ENSSSCG00000008132	ENSSSCG00000015391
ENSSSCG00000002496	ENSSSCG00000006137
ENSSSCG00000003359	ENSSSCG00000024412
ENSSSCG00000010853	ENSSSCG00000028031
ENSSSCG00000041499	ENSSSCG00000013405
ENSSSCG00000012896	ENSSSCG00000024696
ENSSSCG00000003555	ENSSSCG00000015013
ENSSSCG00000004490	ENSSSCG00000010211
ENSSSCG00000031053	ENSSSCG00000039368
ENSSSCG00000023806	ENSSSCG00000020878
ENSSSCG00000014891	ENSSSCG00000009090
ENSSSCG00000025486	ENSSSCG00000016217
ENSSSCG00000031206	ENSSSCG00000036568
ENSSSCG00000027423	ENSSSCG00000002741
ENSSSCG00000035775	ENSSSCG00000025514
ENSSSCG00000034763	ENSSSCG00000005356
ENSSSCG00000013778	ENSSSCG00000007839
ENSSSCG00000012699	ENSSSCG00000029199
ENSSSCG00000036033	ENSSSCG00000013402
ENSSSCG00000006354	ENSSSCG00000001838
ENSSSCG00000022784	ENSSSCG00000002377
ENSSSCG00000037999	ENSSSCG00000013312
ENSSSCG00000009290	ENSSSCG00000004941
ENSSSCG00000035760	ENSSSCG00000005060
ENSSSCG00000032910	ENSSSCG00000039701
ENSSSCG00000031306	ENSSSCG00000039201
ENSSSCG00000026710	ENSSSCG00000008487
ENSSSCG00000024144	ENSSSCG00000038843
ENSSSCG00000034948	ENSSSCG00000030610
ENSSSCG00000008844	ENSSSCG00000005984
ENSSSCG00000007117	ENSSSCG00000033113
ENSSSCG00000000997	ENSSSCG00000038253
ENSSSCG00000001983	ENSSSCG00000010555
ENSSSCG00000009111	ENSSSCG00000023276
ENSSSCG00000010861	ENSSSCG00000024555
ENSSSCG00000007425	ENSSSCG00000015414
ENSSSCG00000003662	ENSSSCG00000010941
ENSSSCG00000021067	ENSSSCG00000012772
ENSSSCG00000012238	ENSSSCG00000006994
ENSSSCG00000006530	ENSSSCG00000005219
ENSSSCG00000016215	ENSSSCG00000036926
ENSSSCG00000039921	ENSSSCG00000038443
ENSSSCG00000009852	ENSSSCG00000027444
ENSSSCG00000022358	ENSSSCG00000017799
ENSSSCG00000036855	ENSSSCG00000028336
ENSSSCG00000015405	ENSSSCG00000016047
ENSSSCG00000007763	ENSSSCG00000033074
ENSSSCG00000004029	ENSSSCG00000031452
ENSSSCG00000000456	ENSSSCG00000033692
ENSSSCG00000001453	ENSSSCG00000030326
ENSSSCG00000002813	ENSSSCG00000014165
ENSSSCG00000040199	ENSSSCG00000008268
ENSSSCG00000024316	ENSSSCG00000016874
ENSSSCG00000023272	ENSSSCG00000023714
ENSSSCG00000036534	ENSSSCG00000022192
ENSSSCG00000004349	ENSSSCG00000033301
ENSSSCG00000005646	ENSSSCG00000001805
ENSSSCG00000013936	ENSSSCG00000039060
ENSSSCG00000040317	ENSSSCG00000010142
ENSSSCG00000035934	ENSSSCG00000010180
ENSSSCG00000016695	ENSSSCG00000014116
ENSSSCG00000035061	ENSSSCG00000011253
ENSSSCG00000039514	ENSSSCG00000030369
ENSSSCG00000002815	ENSSSCG00000034973
ENSSSCG00000025114	ENSSSCG00000029652
ENSSSCG00000009335	ENSSSCG00000017546
ENSSSCG00000031311	ENSSSCG00000001924
ENSSSCG00000002907	ENSSSCG00000034883
ENSSSCG00000016226	ENSSSCG00000002008
ENSSSCG00000011501	ENSSSCG00000010947
ENSSSCG00000011312	ENSSSCG00000005713
ENSSSCG00000012566	ENSSSCG00000017670
ENSSSCG00000011775	ENSSSCG00000003401
ENSSSCG00000022672	ENSSSCG00000038760
ENSSSCG00000030130	ENSSSCG00000036658
ENSSSCG00000021494	ENSSSCG00000012163
ENSSSCG00000031129	ENSSSCG00000003809
ENSSSCG00000030991	ENSSSCG00000037334
ENSSSCG00000011437	ENSSSCG00000004272
ENSSSCG00000009410	ENSSSCG00000034562
ENSSSCG00000010039	ENSSSCG00000029633
ENSSSCG00000003553	ENSSSCG00000028266
ENSSSCG00000001959	ENSSSCG00000006554
ENSSSCG00000001440	ENSSSCG00000027700
ENSSSCG00000014920	ENSSSCG00000029285
ENSSSCG00000024254	ENSSSCG00000028949
ENSSSCG00000015894	ENSSSCG00000028148
ENSSSCG00000012111	ENSSSCG00000012743
ENSSSCG00000012657	ENSSSCG00000034017
ENSSSCG00000029102	ENSSSCG00000029343
ENSSSCG00000003161	ENSSSCG00000003107
ENSSSCG00000012332	ENSSSCG00000039885
ENSSSCG00000010613	ENSSSCG00000001563
ENSSSCG00000026078	ENSSSCG00000031899
ENSSSCG00000029154	ENSSSCG00000027778
ENSSSCG00000008503	ENSSSCG00000017672
ENSSSCG00000025344	ENSSSCG00000004103
ENSSSCG00000015380	ENSSSCG00000031083
ENSSSCG00000013513	ENSSSCG00000009994
ENSSSCG00000006312	ENSSSCG00000023710
ENSSSCG00000001073	ENSSSCG00000005291
ENSSSCG00000038918	ENSSSCG00000001667
ENSSSCG00000017926	ENSSSCG00000032216
ENSSSCG00000035969	ENSSSCG00000013344
ENSSSCG00000028159	ENSSSCG00000033687
ENSSSCG00000032443	ENSSSCG00000001436
ENSSSCG00000023604	ENSSSCG00000001819
ENSSSCG00000003909	ENSSSCG00000016189
ENSSSCG00000011358	ENSSSCG00000012102
ENSSSCG00000024550	ENSSSCG00000028771
ENSSSCG00000039416	ENSSSCG00000028475
ENSSSCG00000040631	ENSSSCG00000006390
ENSSSCG00000012953	ENSSSCG00000010824
ENSSSCG00000017583	ENSSSCG00000012569
ENSSSCG00000007430	ENSSSCG00000012371
ENSSSCG00000013524	ENSSSCG00000011301
ENSSSCG00000027407	ENSSSCG00000005955
ENSSSCG00000017068	ENSSSCG00000002703
ENSSSCG00000020686	ENSSSCG00000039887
ENSSSCG00000029385	ENSSSCG00000001075
ENSSSCG00000015200	ENSSSCG00000008621
ENSSSCG00000001659	ENSSSCG00000016572
ENSSSCG00000028567	ENSSSCG00000013233
ENSSSCG00000005319	ENSSSCG00000002378
ENSSSCG00000038604	ENSSSCG00000001863
ENSSSCG00000012273	ENSSSCG00000001621
ENSSSCG00000008877	ENSSSCG00000010433
ENSSSCG00000037890	ENSSSCG00000030155
ENSSSCG00000009836	ENSSSCG00000009914
ENSSSCG00000010073	ENSSSCG00000011514
ENSSSCG00000040203	ENSSSCG00000010802
ENSSSCG00000004973	ENSSSCG00000009310
ENSSSCG00000023334	ENSSSCG00000008363
ENSSSCG00000016593	ENSSSCG00000009178
ENSSSCG00000037013	ENSSSCG00000004719
ENSSSCG00000009534	ENSSSCG00000002841
ENSSSCG00000001963	ENSSSCG00000007395
ENSSSCG00000024184	ENSSSCG00000017402
ENSSSCG00000010012	ENSSSCG00000038026
ENSSSCG00000013046	ENSSSCG00000003104
ENSSSCG00000008569	ENSSSCG00000009053
ENSSSCG00000001455	ENSSSCG00000024614
ENSSSCG00000015792	ENSSSCG00000013435
ENSSSCG00000005424	ENSSSCG00000038465
ENSSSCG00000025751	ENSSSCG00000016441
ENSSSCG00000033830	ENSSSCG00000006267
ENSSSCG00000044952	ENSSSCG00000027131
ENSSSCG00000022788	ENSSSCG00000003461
ENSSSCG00000006547	ENSSSCG00000000019
ENSSSCG00000002746	ENSSSCG00000015566
ENSSSCG00000003142	ENSSSCG00000011166
ENSSSCG00000000719	ENSSSCG00000016760
ENSSSCG00000031918	ENSSSCG00000002381
ENSSSCG00000000901	ENSSSCG00000021427
ENSSSCG00000007030	ENSSSCG00000004318
ENSSSCG00000026414	ENSSSCG00000028902
ENSSSCG00000014395	ENSSSCG00000004729
ENSSSCG00000024071	ENSSSCG00000011794
ENSSSCG00000001457	ENSSSCG00000009226
ENSSSCG00000012173	ENSSSCG00000010563
ENSSSCG00000004831	ENSSSCG00000012322
ENSSSCG00000023956	ENSSSCG00000022197
ENSSSCG00000006127	ENSSSCG00000011454
ENSSSCG00000009229	ENSSSCG00000000462
ENSSSCG00000012157	ENSSSCG00000011769
ENSSSCG00000017791	ENSSSCG00000001892
ENSSSCG00000003655	ENSSSCG00000011720
ENSSSCG00000002314	ENSSSCG00000003642
ENSSSCG00000038086	ENSSSCG00000033732
ENSSSCG00000016954	ENSSSCG00000042162
ENSSSCG00000034086	ENSSSCG00000013406
ENSSSCG00000016349	ENSSSCG00000009259
ENSSSCG00000023186	ENSSSCG00000017407
ENSSSCG00000005296	ENSSSCG00000022903
ENSSSCG00000005669	ENSSSCG00000002723
ENSSSCG00000009532	ENSSSCG00000000887
ENSSSCG00000003612	ENSSSCG00000031073
ENSSSCG00000004142	ENSSSCG00000037341
ENSSSCG00000012905	ENSSSCG00000001689
ENSSSCG00000007307	ENSSSCG00000030487
ENSSSCG00000033120	ENSSSCG00000010816
ENSSSCG00000007133	ENSSSCG00000009814
ENSSSCG00000030005	ENSSSCG00000009713
ENSSSCG00000006159	ENSSSCG00000029471
ENSSSCG00000021911	ENSSSCG00000022353
ENSSSCG00000007845	ENSSSCG00000051291
ENSSSCG00000004520	ENSSSCG00000016846
ENSSSCG00000035727	ENSSSCG00000038505
ENSSSCG00000015203	ENSSSCG00000028225
ENSSSCG00000036078	ENSSSCG00000013650
ENSSSCG00000017544	ENSSSCG00000026004
ENSSSCG00000010131	ENSSSCG00000026898
ENSSSCG00000012758	ENSSSCG00000025942
ENSSSCG00000011385	ENSSSCG00000024481
ENSSSCG00000001716	ENSSSCG00000006628
ENSSSCG00000004939	ENSSSCG00000027988
ENSSSCG00000007027	ENSSSCG00000001080
ENSSSCG00000038255	ENSSSCG00000032198
ENSSSCG00000022011	ENSSSCG00000038359
ENSSSCG00000027072	ENSSSCG00000006663
ENSSSCG00000032097	ENSSSCG00000012251
ENSSSCG00000036724	ENSSSCG00000009134
ENSSSCG00000007173	ENSSSCG00000009793
ENSSSCG00000009278	ENSSSCG00000016907
ENSSSCG00000025106	ENSSSCG00000005300
ENSSSCG00000044127	ENSSSCG00000001779
ENSSSCG00000006866	ENSSSCG00000003566
ENSSSCG00000017835	ENSSSCG00000016111
ENSSSCG00000022032	ENSSSCG00000008167
ENSSSCG00000008194	ENSSSCG00000026536
ENSSSCG00000024109	ENSSSCG00000020965
ENSSSCG00000009431	ENSSSCG00000011783
ENSSSCG00000011538	ENSSSCG00000013362
ENSSSCG00000014296	ENSSSCG00000010327
ENSSSCG00000026281	ENSSSCG00000039969
ENSSSCG00000022901	ENSSSCG00000026473
ENSSSCG00000024932	ENSSSCG00000002467
ENSSSCG00000012841	ENSSSCG00000016207
ENSSSCG00000032094	ENSSSCG00000006729
ENSSSCG00000010654	ENSSSCG00000010566
ENSSSCG00000039494	ENSSSCG00000046387
ENSSSCG00000013598	ENSSSCG00000027128
ENSSSCG00000013755	ENSSSCG00000026001
ENSSSCG00000002006	ENSSSCG00000027551
ENSSSCG00000024564	ENSSSCG00000022212
ENSSSCG00000002265	ENSSSCG00000017073
ENSSSCG00000000951	ENSSSCG00000006559
ENSSSCG00000016848	ENSSSCG00000034860
ENSSSCG00000011356	ENSSSCG00000010172
ENSSSCG00000021867	ENSSSCG00000003586
ENSSSCG00000030217	ENSSSCG00000001346
ENSSSCG00000008874	ENSSSCG00000022404
ENSSSCG00000040636	ENSSSCG00000021343
ENSSSCG00000037821	ENSSSCG00000015455
ENSSSCG00000023277	ENSSSCG00000032060
ENSSSCG00000013566	ENSSSCG00000028406
ENSSSCG00000031130	ENSSSCG00000003760
ENSSSCG00000050722	ENSSSCG00000001904
ENSSSCG00000025788	ENSSSCG00000039719
ENSSSCG00000007286	ENSSSCG00000034406
ENSSSCG00000002763	ENSSSCG00000011972
ENSSSCG00000023033	ENSSSCG00000002867
ENSSSCG00000000185	ENSSSCG00000000176
ENSSSCG00000026793	ENSSSCG00000001402
ENSSSCG00000034771	ENSSSCG00000008175
ENSSSCG00000012969	ENSSSCG00000016509
ENSSSCG00000037431	ENSSSCG00000016720
ENSSSCG00000039009	ENSSSCG00000002441
ENSSSCG00000003904	ENSSSCG00000025768
	ENSSSCG00000021669
	ENSSSCG00000042430
	ENSSSCG00000006835
	ENSSSCG00000028592
	ENSSSCG00000013245
	ENSSSCG00000038607
	ENSSSCG00000016828
	ENSSSCG00000032674
	ENSSSCG00000011117
	ENSSSCG00000035795
	ENSSSCG00000021466
	ENSSSCG00000012181
	ENSSSCG00000038731
	ENSSSCG00000023112
	ENSSSCG00000035344
	ENSSSCG00000028606
	ENSSSCG00000012542
	ENSSSCG00000013347
	ENSSSCG00000015845
	ENSSSCG00000015360
	ENSSSCG00000012403
	ENSSSCG00000000202
	ENSSSCG00000010200
	ENSSSCG00000037647
	ENSSSCG00000042004
	ENSSSCG00000017352
	ENSSSCG00000016212
	ENSSSCG00000022790
	ENSSSCG00000023297
	ENSSSCG00000015011
	ENSSSCG00000007560
	ENSSSCG00000008693
	ENSSSCG00000002822
	ENSSSCG00000006388
	ENSSSCG00000017836
	ENSSSCG00000008971
	ENSSSCG00000033385
	ENSSSCG00000005627
	ENSSSCG00000007272
	ENSSSCG00000015283
	ENSSSCG00000000076
	ENSSSCG00000012739
	ENSSSCG00000011562
	ENSSSCG00000002629
	ENSSSCG00000026617
	ENSSSCG00000010309
	ENSSSCG00000021353
	ENSSSCG00000036643
	ENSSSCG00000036952
	ENSSSCG00000007088
	ENSSSCG00000005126
	ENSSSCG00000039550
	ENSSSCG00000010358
	ENSSSCG00000038534
	ENSSSCG00000004979
	ENSSSCG00000038904
	ENSSSCG00000029311
	ENSSSCG00000023354
	ENSSSCG00000020702
	ENSSSCG00000004829
	ENSSSCG00000028513
	ENSSSCG00000006156
	ENSSSCG00000014893
	ENSSSCG00000028168
	ENSSSCG00000006307
	ENSSSCG00000017301
	ENSSSCG00000011917
	ENSSSCG00000006342
	ENSSSCG00000028172
	ENSSSCG00000013891
	ENSSSCG00000012171
	ENSSSCG00000014170
	ENSSSCG00000021285
	ENSSSCG00000011642
	ENSSSCG00000005313
	ENSSSCG00000003738
	ENSSSCG00000027613
	ENSSSCG00000016606
	ENSSSCG00000021310
	ENSSSCG00000031629
	ENSSSCG00000010143
	ENSSSCG00000004634
	ENSSSCG00000010092
	ENSSSCG00000032357
	ENSSSCG00000022545
	ENSSSCG00000008008
	ENSSSCG00000017608
	ENSSSCG00000015113
	ENSSSCG00000002722
	ENSSSCG00000000071
	ENSSSCG00000007949
	ENSSSCG00000029066
	ENSSSCG00000026960
	ENSSSCG00000012325
	ENSSSCG00000009622
	ENSSSCG00000033669
	ENSSSCG00000007531
	ENSSSCG00000003652
	ENSSSCG00000039425
	ENSSSCG00000032657
	ENSSSCG00000008309
	ENSSSCG00000010834
	ENSSSCG00000021200
	ENSSSCG00000013523
	ENSSSCG00000022161
	ENSSSCG00000009890
	ENSSSCG00000006490
	ENSSSCG00000038714
	ENSSSCG00000048439
	ENSSSCG00000032180
	ENSSSCG00000040918
	ENSSSCG00000020954
	ENSSSCG00000014917
	ENSSSCG00000022668
	ENSSSCG00000006774
	ENSSSCG00000007460
	ENSSSCG00000033298
	ENSSSCG00000023266
	ENSSSCG00000017712
	ENSSSCG00000013919
	ENSSSCG00000024972
	ENSSSCG00000014577
	ENSSSCG00000012988
	ENSSSCG00000009071
	ENSSSCG00000002352
	ENSSSCG00000026269
	ENSSSCG00000016772
	ENSSSCG00000001806
	ENSSSCG00000014014
	ENSSSCG00000029198
	ENSSSCG00000000233
	ENSSSCG00000009556
	ENSSSCG00000025531
	ENSSSCG00000017336
	ENSSSCG00000009305
	ENSSSCG00000010703
	ENSSSCG00000010267
	ENSSSCG00000004517
	ENSSSCG00000003812
	ENSSSCG00000001868
	ENSSSCG00000009864
	ENSSSCG00000034709
	ENSSSCG00000008339
	ENSSSCG00000011257
	ENSSSCG00000001068
	ENSSSCG00000003713
	ENSSSCG00000008130
	ENSSSCG00000015233
	ENSSSCG00000024197
	ENSSSCG00000013005
	ENSSSCG00000025321
	ENSSSCG00000032467
	ENSSSCG00000010606
	ENSSSCG00000012910
	ENSSSCG00000029594
	ENSSSCG00000017213
	ENSSSCG00000008097
	ENSSSCG00000009733
	ENSSSCG00000015835
	ENSSSCG00000006626
	ENSSSCG00000017613
	ENSSSCG00000011803
	ENSSSCG00000011353
	ENSSSCG00000026161
	ENSSSCG00000004624
	ENSSSCG00000038436
	ENSSSCG00000000571
	ENSSSCG00000014901
	ENSSSCG00000008274
	ENSSSCG00000032007
	ENSSSCG00000024938
	ENSSSCG00000031636
	ENSSSCG00000020899
	ENSSSCG00000026644
	ENSSSCG00000011402
	ENSSSCG00000013460
	ENSSSCG00000011010
	ENSSSCG00000008068
	ENSSSCG00000000158
	ENSSSCG00000023667
	ENSSSCG00000010900
	ENSSSCG00000022869
	ENSSSCG00000028113
	ENSSSCG00000006494
	ENSSSCG00000008479
	ENSSSCG00000015862
	ENSSSCG00000010315
	ENSSSCG00000005441
	ENSSSCG00000002681
	ENSSSCG00000031332
	ENSSSCG00000008619
	ENSSSCG00000017335
	ENSSSCG00000030289
	ENSSSCG00000010672
	ENSSSCG00000028282
	ENSSSCG00000005066
	ENSSSCG00000002714
	ENSSSCG00000003805
	ENSSSCG00000013429
	ENSSSCG00000009241
	ENSSSCG00000033030
	ENSSSCG00000004432
	ENSSSCG00000028033
	ENSSSCG00000027722
	ENSSSCG00000000078
	ENSSSCG00000038561
	ENSSSCG00000013011
	ENSSSCG00000040396
	ENSSSCG00000028097
	ENSSSCG00000017953
	ENSSSCG00000040434
	ENSSSCG00000014331
	ENSSSCG00000009776
	ENSSSCG00000002140
	ENSSSCG00000009142
	ENSSSCG00000000077
	ENSSSCG00000037594
	ENSSSCG00000036001
	ENSSSCG00000038222
	ENSSSCG00000011953
	ENSSSCG00000013837
	ENSSSCG00000014946
	ENSSSCG00000024253
	ENSSSCG00000015648
	ENSSSCG00000017940
	ENSSSCG00000007315
	ENSSSCG00000016158
	ENSSSCG00000008852
	ENSSSCG00000033744
	ENSSSCG00000025440
	ENSSSCG00000010016
	ENSSSCG00000013554
	ENSSSCG00000006927
	ENSSSCG00000031172
	ENSSSCG00000007907
	ENSSSCG00000011845
	ENSSSCG00000002508
	ENSSSCG00000009308
	ENSSSCG00000024125
	ENSSSCG00000030947
	ENSSSCG00000015632
	ENSSSCG00000027135
	ENSSSCG00000013235
	ENSSSCG00000010360
	ENSSSCG00000010311
	ENSSSCG00000037267
	ENSSSCG00000016192
	ENSSSCG00000013752
	ENSSSCG00000011243
	ENSSSCG00000004390
	ENSSSCG00000004538
	ENSSSCG00000031459
	ENSSSCG00000008980
	ENSSSCG00000013426
	ENSSSCG00000017913
	ENSSSCG00000027777
	ENSSSCG00000037642
	ENSSSCG00000022895
	ENSSSCG00000008317
	ENSSSCG00000030378
	ENSSSCG00000006762
	ENSSSCG00000011615
	ENSSSCG00000012366
	ENSSSCG00000032782
	ENSSSCG00000033126
	ENSSSCG00000008227
	ENSSSCG00000027230
	ENSSSCG00000006202
	ENSSSCG00000005436
	ENSSSCG00000012911
	ENSSSCG00000011287
	ENSSSCG00000012940
	ENSSSCG00000005575
	ENSSSCG00000022725
	ENSSSCG00000027342
	ENSSSCG00000015423
	ENSSSCG00000017513
	ENSSSCG00000017818
	ENSSSCG00000026276
	ENSSSCG00000000890
	ENSSSCG00000006703
	ENSSSCG00000003385
	ENSSSCG00000003156
	ENSSSCG00000009220
	ENSSSCG00000000189
	ENSSSCG00000012713
	ENSSSCG00000023495
	ENSSSCG00000004249
	ENSSSCG00000000958
	ENSSSCG00000015107
	ENSSSCG00000024789
	ENSSSCG00000025900
	ENSSSCG00000023357
	ENSSSCG00000034677
	ENSSSCG00000021977
	ENSSSCG00000000702
	ENSSSCG00000034616
	ENSSSCG00000011858
	ENSSSCG00000004761
	ENSSSCG00000021802
	ENSSSCG00000037549
	ENSSSCG00000009480
	ENSSSCG00000009560
	ENSSSCG00000026392
	ENSSSCG00000037558
	ENSSSCG00000044227
	ENSSSCG00000020809
	ENSSSCG00000037153
	ENSSSCG00000007516
	ENSSSCG00000016193
	ENSSSCG00000016498
	ENSSSCG00000037420
	ENSSSCG00000022479
	ENSSSCG00000043102
	ENSSSCG00000025534
	ENSSSCG00000004169
	ENSSSCG00000006024
	ENSSSCG00000010239
	ENSSSCG00000004120
	ENSSSCG00000023318
	ENSSSCG00000014098
	ENSSSCG00000017514
	ENSSSCG00000022906
	ENSSSCG00000004070
	ENSSSCG00000016834
	ENSSSCG00000000746
	ENSSSCG00000034859
	ENSSSCG00000036610
	ENSSSCG00000017069
	ENSSSCG00000013453
	ENSSSCG00000005460
	ENSSSCG00000029805
	ENSSSCG00000036546
	ENSSSCG00000039652
	ENSSSCG00000001971
	ENSSSCG00000036924
	ENSSSCG00000009962
	ENSSSCG00000001556
	ENSSSCG00000035223
	ENSSSCG00000021410
	ENSSSCG00000006179
	ENSSSCG00000035057
	ENSSSCG00000007337
	ENSSSCG00000032810
	ENSSSCG00000015509
	ENSSSCG00000040053
	ENSSSCG00000003814
	ENSSSCG00000016817
	ENSSSCG00000037439
	ENSSSCG00000035410
	ENSSSCG00000021664
	ENSSSCG00000011494
	ENSSSCG00000009557
	ENSSSCG00000035320
	ENSSSCG00000027293
	ENSSSCG00000011622
	ENSSSCG00000013635
	ENSSSCG00000015670
	ENSSSCG00000005777
	ENSSSCG00000022164
	ENSSSCG00000003943
	ENSSSCG00000031608
	ENSSSCG00000004399
	ENSSSCG00000024240
	ENSSSCG00000024279
	ENSSSCG00000004351
	ENSSSCG00000017047
	ENSSSCG00000008098
	ENSSSCG00000015960
	ENSSSCG00000014081
	ENSSSCG00000014129
	ENSSSCG00000010243
	ENSSSCG00000026753
	ENSSSCG00000001884
	ENSSSCG00000004148
	ENSSSCG00000024232
	ENSSSCG00000017371
	ENSSSCG00000024623
	ENSSSCG00000001641
	ENSSSCG00000011653
	ENSSSCG00000029262
	ENSSSCG00000025028
	ENSSSCG00000022454
	ENSSSCG00000024296
	ENSSSCG00000029168
	ENSSSCG00000003863
	ENSSSCG00000004747
	ENSSSCG00000040912
	ENSSSCG00000014835
	ENSSSCG00000004943
	ENSSSCG00000002547
	ENSSSCG00000001865
	ENSSSCG00000035867
	ENSSSCG00000008981

## Sheet: b
Supplementary Figure 20b
MYH2
Category	Term	Description	LogP	Log(q-value)	InTerm_InList	Genes	Symbols
GO Biological Processes	GO:0044257	cellular protein catabolic process	-34.6645	-30.4441	97/795	163,267,550,3300,3416,4193,4734,5601,5685,5694,5708,5710,5714,5747,5887,5962,6048,6468,7415,7436,7874,7879,8065,8239,8451,8454,8473,8881,8945,9320,9361,9373,9575,9604,9683,9817,9861,10040,10134,10273,10425,10869,11011,11236,11315,23291,23304,23358,23392,25820,25852,26133,26235,26268,26994,27131,27338,29062,29761,51377,51433,51449,51676,54476,54542,54602,54764,55031,55139,55270,55527,55823,56957,5…	AP2B1,AMFR,AUP1,DNAJB2,IDE,MDM2,NEDD4,MAPK9,PSMA4,PSMB6,PSMD2,PSMD4,PSMD8,PTK2,RAD23B,RDX,RNF5,FBXW4,VCP,VLDLR,USP7,RAB7A,CUL5,USP9X,CUL4A,CUL1,OGT,CDC16,BTRC,TRIP12,LONP1,PLAA,CLOCK,RNF14,N4BP1,KEAP1,PSMD6,TOM1L1,BCAP31,STUB1,ARIH2,USP19,TLK2,RNF139,PARK7,FBXW11,UBR2,USP24,ECPAS,ARIH1,ARMC8,TRPC4AP,FBXL4,FBXO9,RNF11,SNX5,UBE2S,WDR91,USP25,UCHL5,ANAPC5,PCYOX1,ASB2,RNF216,RC3H2,NDFIP2,ZRANB1,USP47…
GO Biological Processes	GO:0006914	autophagy	-13.0601	-9.83975	50/539	550,738,1982,4734,5287,5563,5565,5747,6048,6794,7009,7415,7879,7942,8396,8517,8897,8987,9373,9817,9821,10133,10273,11011,11315,23118,23367,25782,27072,27131,27244,51399,53917,55255,55823,58528,58533,60412,60673,64771,65992,92140,93343,115201,128866,149371,165324,201475,203228,100287171	AUP1,VPS51,EIF4G2,NEDD4,PIK3C2B,PRKAA2,PRKAB2,PTK2,RNF5,STK11,TMBIM6,VCP,RAB7A,TFEB,PIP4K2B,IKBKG,MTMR3,STBD1,PLAA,KEAP1,RB1CC1,OPTN,STUB1,TLK2,PARK7,TAB2,LARP1,RAB3GAP2,VPS41,SNX5,SESN1,TRAPPC4,RAB24,WDR41,VPS11,RRAGD,SNX6,EXOC4,ATG101,ILRUN,DDRGK1,MTDH,MVB12A,ATG4A,CHMP4B,EXOC8,UBXN2A,RAB12,C9orf72,WASHC1
GO Biological Processes	GO:0048193	Golgi vesicle transport	-11.6516	-8.47265	39/380	738,830,2802,2803,3831,5870,6248,6643,7415,8615,8677,8934,9218,9527,10066,10133,10134,10427,10564,10640,11236,23243,29959,51128,51164,51399,51479,51594,53407,55297,55973,60412,64145,64225,84364,90196,123720,149371,375056,7879,91782,128866,274,808,3837,4205,5048,5108,5747,6794,7532,7942,8517,8636,23095,23291,26005,55823,56288,58533,84946,121441,201475	VPS51,CAPZA2,GOLGA3,GOLGA4,KLC1,RAB6A,RSC1A1,SNX2,VCP,USO1,STX10,RAB29,VAPA,GOSR1,SCAMP2,OPTN,BCAP31,SEC24B,ARFGEF2,EXOC5,RNF139,ANKRD28,NRBP1,SAR1B,DCTN4,TRAPPC4,ANKFY1,NBAS,STX18,CCDC91,BCAP29,EXOC4,RBSN,ATL2,ARFGAP2,SYS1,WHAMM,EXOC8,MIA3,RAB7A,CHMP7,CHMP4B,BIN1,CALM3,KPNB1,MEF2A,PAFAH1B1,PCM1,PTK2,STK11,YWHAG,TFEB,IKBKG,SSNA1,KIF1B,FBXW11,C2CD3,VPS11,PARD3,SNX6,LTV1,NEDD1,RAB12
GO Biological Processes	GO:0016579	protein deubiquitination	-9.40875	-6.46719	30/284	367,1643,4193,5685,5694,5708,5710,5714,5887,7415,7528,7874,8239,8473,8517,9817,9861,10445,10869,11315,23252,23358,29086,29761,51377,54764,55031,56957,84196,85015	AR,DDB2,MDM2,PSMA4,PSMB6,PSMD2,PSMD4,PSMD8,RAD23B,VCP,YY1,USP7,USP9X,OGT,IKBKG,KEAP1,PSMD6,MCRS1,USP19,PARK7,OTUD3,USP24,BABAM1,USP25,UCHL5,ZRANB1,USP47,OTUD7B,USP48,USP45
GO Biological Processes	GO:0042176	regulation of protein catabolic process	-11.0636	-7.95721	39/397	3300,3416,4193,4734,4898,4946,5601,5708,5747,5887,5962,7415,7874,7879,8473,8945,9604,9683,9817,10134,10273,10425,10869,11011,11236,11315,25820,27352,29062,29761,51377,54583,55270,55823,64326,65992,79699,112398,165324,5210,5563,6794,7942,8396,8517,10133,23112,23367,25782,27244,92140,201475,203228,825,1432,3066,4155,5978,23291	DNAJB2,IDE,MDM2,NEDD4,NRDC,OAZ1,MAPK9,PSMD2,PTK2,RAD23B,RDX,VCP,USP7,RAB7A,OGT,BTRC,RNF14,N4BP1,KEAP1,BCAP31,STUB1,ARIH2,USP19,TLK2,RNF139,PARK7,ARIH1,SGSM3,WDR91,USP25,UCHL5,EGLN1,NUDT15,VPS11,COP1,DDRGK1,ZYG11B,EGLN2,UBXN2A,PFKFB4,PRKAA2,STK11,TFEB,PIP4K2B,IKBKG,OPTN,TNRC6B,LARP1,RAB3GAP2,SESN1,MTDH,RAB12,C9orf72,CAPN3,MAPK14,HDAC2,MBP,REST,FBXW11
GO Biological Processes	GO:0016055	Wnt signaling pathway	-7.67952	-5.06127	39/520	163,267,331,1432,4286,5494,5530,5532,5563,5685,5694,5708,5710,5714,6259,6468,6794,7088,7415,8324,8454,8945,9646,9839,9861,23112,23168,23291,23401,51366,54764,55031,55182,55716,57447,59343,79960,192670,100113407	AP2B1,AMFR,XIAP,MAPK14,MITF,PPM1A,PPP3CA,PPP3CB,PRKAA2,PSMA4,PSMB6,PSMD2,PSMD4,PSMD8,RYK,FBXW4,STK11,TLE1,VCP,FZD7,CUL1,BTRC,CTR9,ZEB2,PSMD6,TNRC6B,RTF1,FBXW11,FRAT2,UBR5,ZRANB1,USP47,RNF220,LMBR1L,NDRG2,SENP2,JADE1,AGO4,TMEM170B
GO Biological Processes	GO:0016569	covalent chromatin modification	-10.1363	-7.09209	42/484	1643,2070,3066,3622,5563,5578,5978,6879,7874,8242,8473,9031,9320,9575,9646,10270,10445,10664,11315,22880,22992,23168,23304,26993,30827,51043,51111,51366,51780,55100,55274,55677,55683,79885,79960,80218,80764,80854,84108,84193,84333,90665,5494,51104,51304,54386,55146,57467,85459,122830,8550,8881,11011,23381,26054,51433,55795,825,4193,6612,10762,59343,129401	DDB2,EYA4,HDAC2,ING2,PRKAA2,PRKCA,REST,TAF7,USP7,KDM5C,OGT,BAZ1B,TRIP12,CLOCK,CTR9,AKAP8,MCRS1,CTCF,PARK7,MORC2,KDM2A,RTF1,UBR2,AKAP8L,CXXC1,ZBTB7B,KMT5B,UBR5,KDM3B,WDR70,PHF10,IWS1,KANSL3,HDAC11,JADE1,NAA50,THAP7,SETD7,PCGF6,SETD3,PCGF5,TBL1Y,PPM1A,ABHD17B,ZDHHC3,TERF2IP,ZDHHC4,HHATL,CEP295,NAA30,MAPKAPK5,CDC16,TLK2,SMG5,SENP6,ANAPC5,PCID2,CAPN3,MDM2,SUMO3,NUP50,SENP2,NUP35
GO Biological Processes	GO:1903827	regulation of cellular protein localization	-8.99698	-6.19164	43/548	163,367,1432,2035,4193,4946,5108,5295,5494,5525,5563,5781,5962,6248,6612,6794,7027,7029,7532,8934,9478,9520,10134,10425,10445,11315,22841,22902,23171,26060,26229,26993,51104,51128,51366,55677,55823,56957,57142,64771,65992,127933,246329,808,4734,5604,10427,11236,53407,58533,65055,5530,5532,5578,5978,6558,7009,7042,7273,9575,54602,55107,64215,85459,6453,65010	AP2B1,AR,MAPK14,EPB41,MDM2,OAZ1,PCM1,PIK3R1,PPM1A,PPP2R5A,PRKAA2,PTPN11,RDX,RSC1A1,SUMO3,STK11,TFDP1,TFDP2,YWHAG,RAB29,CABP1,NPEPPS,BCAP31,ARIH2,MCRS1,PARK7,RAB11FIP2,RUFY3,GPD1L,APPL1,B3GAT3,AKAP8L,ABHD17B,SAR1B,UBR5,IWS1,VPS11,OTUD7B,RTN4,ILRUN,DDRGK1,UHMK1,STAC3,CALM3,NEDD4,MAP2K1,SEC24B,RNF139,STX18,SNX6,REEP1,PPP3CA,PPP3CB,PRKCA,REST,SLC12A2,TMBIM6,TGFB2,TTN,CLOCK,NDFIP2,ANO1,DNAJC1,CEP295,I…
GO Biological Processes	GO:0031396	regulation of protein ubiquitination	-8.28915	-5.54596	24/211	331,2874,3300,3984,5601,8473,8945,9320,9373,9646,9683,10196,10273,11315,27338,51366,54602,55100,55208,55527,59343,165324,339745,100287171	XIAP,GPS2,DNAJB2,LIMK1,MAPK9,OGT,BTRC,TRIP12,PLAA,CTR9,N4BP1,PRMT3,STUB1,PARK7,UBE2S,UBR5,NDFIP2,WDR70,DCUN1D2,FEM1A,SENP2,UBXN2A,SPOPL,WASHC1
GO Biological Processes	GO:0051169	nuclear transport	-8.20703	-5.48993	32/357	1432,1434,3836,3837,3839,3842,4193,4734,5295,5494,5530,5781,9478,9877,10762,11269,11315,23381,23534,23633,26019,26060,26993,51366,54890,55027,55437,55677,55795,84946,127933,129401	MAPK14,CSE1L,KPNA1,KPNB1,KPNA3,TNPO1,MDM2,NEDD4,PIK3R1,PPM1A,PPP3CA,PTPN11,CABP1,ZC3H11A,NUP50,DDX19B,PARK7,SMG5,TNPO3,KPNA6,UPF2,APPL1,AKAP8L,UBR5,ALKBH5,HEATR3,STRADB,IWS1,PCID2,LTV1,UHMK1,NUP35
MYH4
Category	Term	Description	LogP	Log(q-value)	InTerm_InList	Genes	Symbols
GO Biological Processes	GO:0006096	glycolytic process	-19.5205	-16.5586	15/114	89,226,669,2027,2597,2819,2821,5207,5213,5224,5230,5236,7167,53632,283209	ACTN3,ALDOA,BPGM,ENO3,GAPDH,GPD1,GPI,PFKFB1,PFKM,PGAM2,PGK1,PGM1,TPI1,PRKAG3,PGM2L1
GO Biological Processes	GO:0005980	glycogen catabolic process	-14.3069	-11.9348	8/23	178,801,5236,5255,5257,5260,5837,283209	AGL,CALM1,PGM1,PHKA1,PHKB,PHKG1,PYGM,PGM2L1
GO Biological Processes	GO:0006936	muscle contraction	-12.2132	-9.98276	15/349	89,226,384,444,487,801,844,4606,4632,5224,7125,7136,7140,7168,29895	ACTN3,ALDOA,ARG2,ASPH,ATP2A1,CALM1,CASQ1,MYBPC2,MYL1,PGAM2,TNNC2,TNNI2,TNNT3,TPM1,MYLPF
KEGG Pathway	ko00030	Pentose phosphate pathway	-7.32548	-5.22555	5/30	226,2821,5213,5236,8789,5207,7167,2660,29904,53632	ALDOA,GPI,PFKM,PGM1,FBP2,PFKFB1,TPI1,MSTN,EEF2K,PRKAG3
GO Biological Processes	GO:1903779	regulation of cardiac conduction	-6.80178	-4.71813	6/73	444,487,801,844,3767,10768,4632,7136,7168,468,1950,29763,196996,2597,23568	ASPH,ATP2A1,CALM1,CASQ1,KCNJ11,AHCYL1,MYL1,TNNI2,TPM1,ATF4,EGF,PACSIN3,GRAMD2A,GAPDH,ARL2BP
GO Biological Processes	GO:0071320	cellular response to cAMP	-4.50611	-2.49844	4/54	610,2819,29904,348980	HCN2,GPD1,EEF2K,HCN1
GO Biological Processes	GO:0014819	regulation of skeletal muscle contraction	-4.81079	-2.78949	3/15	89,487,844,801,7140,53632,2660,7168,9260,29895,54361,55553,84814	ACTN3,ATP2A1,CASQ1,CALM1,TNNT3,PRKAG3,MSTN,TPM1,PDLIM7,MYLPF,WNT4,SOX6,PLPP7
GO Biological Processes	GO:0046033	AMP metabolic process	-4.72165	-2.71129	3/16	203,270,122622,5236	AK1,AMPD1,ADSS1,PGM1
GO Biological Processes	GO:0014850	response to muscle activity	-4.17196	-2.19532	3/24	2660,53632,122622,178,801,5207,2027,3767,468	MSTN,PRKAG3,ADSS1,AGL,CALM1,PFKFB1,ENO3,KCNJ11,ATF4
GO Biological Processes	GO:1903580	positive regulation of ATP metabolic process	-3.29215	-1.36499	3/47	89,2819,5207	ACTN3,GPD1,PFKFB1
MYH7
Category	Term	Description	LogP	Log(q-value)	InTerm_InList	Genes	Symbols
GO Biological Processes	GO:0006091	generation of precursor metabolites and energy	-38.6799	-34.4596	66/522	37,38,50,231,506,509,513,516,521,622,1327,1340,1351,1537,2108,2109,2110,2631,2632,3155,3418,3420,3643,4190,4191,4200,4694,4697,4702,4704,4705,4706,4713,4723,5256,5571,6389,6390,6834,7384,7385,8660,8801,9377,10105,10131,10165,11277,11331,23530,29796,51079,51218,51294,55902,56181,65018,79611,80183,84532,93974,246269,374291,400916,648791,100532726,211,617,1723,2101,3028,3791,4285,6648,7416,9093,9131…	ACADVL,ACAT1,ACO2,AKR1B1,ATP5F1B,ATP5F1C,ATP5F1D,ATP5MC1,ATP5ME,BDH1,COX4I1,COX6B1,COX8A,CYC1,ETFA,ETFB,ETFDH,NIPSNAP2,GBE1,HMGCL,IDH2,IDH3B,INSR,MDH1,MDH2,ME2,NDUFA1,NDUFA4,NDUFA8,NDUFA9,NDUFA10,NDUFAB1,NDUFB7,NDUFV1,PHKA2,PRKAG1,SDHA,SDHB,SURF1,UQCRC1,UQCRC2,IRS2,SUCLG2,COX5A,PPIF,TRAP1,SLC25A13,TREX1,PHB2,NNT,UQCR10,NDUFA13,GLRX5,PCDH12,ACSS2,MTFR1L,PINK1,ACSS3,RUBCNL,ACSS1,ATP5IF1,AFG1L,NDUFS…
GO Biological Processes	GO:0006631	fatty acid metabolic process	-23.3779	-20.199	44/396	33,35,37,38,224,948,1375,1376,1666,1892,2052,2108,2109,2110,2170,2180,3030,3032,3033,4023,4706,5264,5571,7923,8660,9444,10449,10455,10994,11019,11277,22937,51094,55258,55902,57678,80221,80724,84266,84532,145482,253017,283927,440503,682,3418,3643,4200,5629,6507,6566,7416,51181,57704,7941,1629,2805,2875,3028,3155,10295,11112,25828,622,2710,8578,22875,27124,84618,57104,375775,8503,55613,160851,7067,…	ACADL,ACADS,ACADVL,ACAT1,ALDH3A2,CD36,CPT1B,CPT2,DECR1,ECHS1,EPHX1,ETFA,ETFB,ETFDH,FABP3,ACSL1,HADHA,HADHB,HADH,LPL,NDUFAB1,PHYH,PRKAG1,HSD17B8,IRS2,QKI,ACAA2,ECI2,ILVBL,LIAS,TREX1,SCAP,ADIPOR1,THNSL2,ACSS2,GPAM,ACSF2,ACAD10,ALKBH7,ACSS1,PTGR2,TECRL,NUDT7,PLIN5,BSG,IDH2,INSR,ME2,PROX1,SLC1A3,SLC16A1,VDAC1,DCXR,GBA2,PLA2G7,DBT,GOT1,GPT,HSD17B10,HMGCL,BCKDK,HIBADH,TXN2,BDH1,GK,SCARF1,ENPP4,INPP5J,N…
GO Biological Processes	GO:0051186	cofactor metabolic process	-14.1226	-11.6099	41/603	38,210,211,231,645,2180,2805,3155,3418,3643,4190,4191,4200,4704,5264,5571,7001,7923,8801,9054,11019,11277,23382,23530,25961,51117,51181,55229,55856,55902,56997,57678,65018,80221,80308,84532,93974,171425,200205,283927,373156,1629,1892,3030,79611,4259,6482,8704,25828,26035,133584,222537	ACAT1,ALAD,ALAS1,AKR1B1,BLVRB,ACSL1,GOT1,HMGCL,IDH2,INSR,MDH1,MDH2,ME2,NDUFA9,PHYH,PRKAG1,PRDX2,HSD17B8,SUCLG2,NFS1,LIAS,TREX1,AHCYL2,NNT,NUDT13,COQ4,DCXR,PANK4,ACOT13,ACSS2,COQ8A,GPAM,PINK1,ACSF2,FLAD1,ACSS1,ATP5IF1,CLYBL,IBA57,NUDT7,GSTK1,DBT,ECHS1,HADHA,ACSS3,MGST3,ST3GAL1,B4GALT2,TXN2,GLCE,EGFLAM,HS3ST5
KEGG Pathway	ko04260	Cardiac muscle contraction	-13.0217	-10.5257	16/78	488,1327,1340,1351,1537,4633,4634,7134,7137,7170,7384,7385,9377,23439,29796,55799,88,845,1134,1410,1674,3760,4604,4637,5592,6442,6525,7135,7138,7423,7852,8557,8736,9499,10627,26287,54795,79784,127294,442721,29995,51778,3694,5571,6271,7067,7068,11277,1942,3611,3643,5629,8321,10370,23462,65009,5515,2254,3397,3399,9124,6648,65267	ATP2A2,COX4I1,COX6B1,COX8A,CYC1,MYL2,MYL3,TNNC1,TNNI3,TPM3,UQCRC1,UQCRC2,COX5A,ATP1B4,UQCR10,CACNA2D3,ACTN2,CASQ2,CHRNA1,CRYAB,DES,KCNJ3,MYBPC1,MYL6,PRKG1,SGCA,SMTN,TNNI1,TNNT1,VEGFB,CXCR4,TCAP,MYOM1,MYOT,MYL12A,ANKRD2,TRPM4,MYH14,MYOM3,LMOD2,LMCD1,MYOZ2,ITGB6,PRKAG1,S100A1,THRA,THRB,TREX1,EFNA1,ILK,INSR,PROX1,FZD1,CITED2,HEY1,NDRG4,PPP2CA,FGF9,ID1,ID3,PDLIM1,SOD2,WNK3
GO Biological Processes	GO:0006839	mitochondrial transport	-11.7444	-9.28754	25/268	506,509,513,516,521,1375,1376,1537,4285,9131,9927,10105,10165,10440,10449,10469,51079,55186,55294,65018,84134,84266,90550,93974,400916,617,10989,125988,38,204,1723,2170,2180,2710,3418,3643,5571,7923,8503,9054,11277,27124,27440,51181,55229,55613,55902,56910,57678,80308,84532,160851,6482,7423,8704,9653,26035,29906,55624,79070,145173,222537	ATP5F1B,ATP5F1C,ATP5F1D,ATP5MC1,ATP5ME,CPT1B,CPT2,CYC1,MIPEP,AIFM1,MFN2,PPIF,SLC25A13,TIMM17A,ACAA2,TIMM44,NDUFA13,SLC25A36,FBXW7,PINK1,TOMM40L,ALKBH7,MCU,ATP5IF1,CHCHD10,BCS1L,IMMT,MICOS13,ACAT1,AK2,DHODH,FABP3,ACSL1,GK,IDH2,INSR,PRKAG1,HSD17B8,PIK3R3,NFS1,TREX1,INPP5J,HDHD5,DCXR,PANK4,MTMR8,ACSS2,STARD7,GPAM,FLAD1,ACSS1,DGKH,ST3GAL1,VEGFB,B4GALT2,HS2ST1,GLCE,ST8SIA5,POMGNT1,POGLUT2,B3GLCT,HS3ST5
KEGG Pathway	hsa01200	Carbon metabolism	-11.4209	-8.97873	17/114	35,38,50,1892,2805,2875,3030,3418,3420,4190,4191,4200,6389,6390,8801,55902,84532,23530,231,6482,7001,65018,224,5264,10165,23382,25961	ACADS,ACAT1,ACO2,ECHS1,GOT1,GPT,HADHA,IDH2,IDH3B,MDH1,MDH2,ME2,SDHA,SDHB,SUCLG2,ACSS2,ACSS1,NNT,AKR1B1,ST3GAL1,PRDX2,PINK1,ALDH3A2,PHYH,SLC25A13,AHCYL2,NUDT13
GO Biological Processes	GO:0015672	monovalent inorganic cation transport	-10.6255	-8.23124	34/551	41,88,488,506,509,513,516,521,845,1327,1340,1351,1537,2273,3249,3760,4697,4704,5774,6507,6526,6527,6575,6834,9377,10105,11331,23439,23530,54795,54800,65267,254428,374291,2631,6271,7416,55799,90550	ASIC1,ACTN2,ATP2A2,ATP5F1B,ATP5F1C,ATP5F1D,ATP5MC1,ATP5ME,CASQ2,COX4I1,COX6B1,COX8A,CYC1,FHL1,HPN,KCNJ3,NDUFA4,NDUFA9,PTPN3,SLC1A3,SLC5A3,SLC5A4,SLC20A2,SURF1,COX5A,PPIF,PHB2,ATP1B4,NNT,TRPM4,KLHL24,WNK3,SLC41A1,NDUFS7,NIPSNAP2,S100A1,VDAC1,CACNA2D3,MCU
GO Biological Processes	GO:0008610	lipid biosynthetic process	-9.04829	-6.71446	37/733	33,37,224,231,2170,2180,2710,4023,4706,5571,5629,7923,8503,9444,10449,10826,11019,11277,22937,27124,27440,29906,50814,51094,51706,55258,55294,55613,55902,56910,57104,57678,84532,91012,160851,253017,440503,2805,2875,3643,4259,6507,10994	ACADL,ACADVL,ALDH3A2,AKR1B1,FABP3,ACSL1,GK,LPL,NDUFAB1,PRKAG1,PROX1,HSD17B8,PIK3R3,QKI,ACAA2,FAXDC2,LIAS,TREX1,SCAP,INPP5J,HDHD5,ST8SIA5,NSDHL,ADIPOR1,CYB5R1,THNSL2,FBXW7,MTMR8,ACSS2,STARD7,PNPLA2,GPAM,ACSS1,CERS5,DGKH,TECRL,PLIN5,GOT1,GPT,INSR,MGST3,SLC1A3,ILVBL
GO Biological Processes	GO:0061061	muscle structure development	-8.75433	-6.4425	35/683	88,488,845,1073,1134,1410,1466,2254,2273,3399,3611,4633,4634,4637,5629,6442,6525,6648,7134,7135,7137,7138,8321,8557,8736,9124,9444,23462,23646,26287,51177,51778,79784,117166,442721,5217,65009	ACTN2,ATP2A2,CASQ2,CFL2,CHRNA1,CRYAB,CSRP2,FGF9,FHL1,ID3,ILK,MYL2,MYL3,MYL6,PROX1,SGCA,SMTN,SOD2,TNNC1,TNNI1,TNNI3,TNNT1,FZD1,TCAP,MYOM1,PDLIM1,QKI,HEY1,PLD3,ANKRD2,PLEKHO1,MYOZ2,MYH14,WFIKKN1,LMOD2,PFN2,NDRG4
GO Biological Processes	GO:0097435	supramolecular fiber organization	-7.14204	-4.9085	33/719	88,845,948,1073,1410,1440,1466,1674,3397,3611,4633,4739,5217,5629,7138,7170,8557,9124,10300,11344,27124,29911,51778,54800,57704,84940,85464,90550,90952,144347,171024,256949,442721,3551,5592,6525,55785,79784,91010,488,7134,54795,5364,10039,54461,7067,1803,1942,4683,6457,8379,8482,9637,10105,10449,23258,65018,83478,1808,65267,6648,9862,647087	ACTN2,CASQ2,CD36,CFL2,CRYAB,CSF3,CSRP2,DES,ID1,ILK,MYL2,NEDD9,PFN2,PROX1,TNNT1,TPM3,TCAP,PDLIM1,KATNB1,TWF2,INPP5J,HOOK2,MYOZ2,KLHL24,GBA2,CORO6,SSH2,MCU,ESAM,RFLNA,SYNPO2,KANK3,LMOD2,IKBKB,PRKG1,SMTN,FGD6,MYH14,FMNL3,ATP2A2,TNNC1,TRPM4,PLXNB1,PARP3,FBXW5,THRA,DPP4,EFNA1,NBN,SH3GL3,MAD1L1,SEMA7A,FEZ2,PPIF,ACAA2,DENND5A,PINK1,ARHGAP24,DPYSL2,WNK3,SOD2,MED24,STMP1

## Sheet: c
Supplementary Figure 20c
MYH2
Category	Term	Description	LogP	Log(q-value)	InTerm_InList	Genes	Symbols
GO Biological Processes	GO:1903530	regulation of secretion by cell	-4.47247	-0.348719	6/692	2932,3708,5865,6558,7273,55107,1593,8500	GSK3B,ITPR1,RAB3B,SLC12A2,TTN,ANO1,CYP27A1,PPFIA1
KEGG Pathway	hsa04371	Apelin signaling pathway	-3.48034	-0.170823	3/146	3708,11345,53632,2932,6095,51060	ITPR1,GABARAPL2,PRKAG3,GSK3B,RORA,TXNDC12
GO Biological Processes	GO:0001505	regulation of neurotransmitter levels	-3.47018	-0.170823	4/365	2932,5865,6095,8500,6558,23038,8411	GSK3B,RAB3B,RORA,PPFIA1,SLC12A2,WDTC1,EEA1
GO Biological Processes	GO:0006006	glucose metabolic process	-2.99746	-0.00758883	3/214	2932,6095,23038	GSK3B,RORA,WDTC1
GO Biological Processes	GO:0072330	monocarboxylic acid biosynthetic process	-2.38003	0	3/353	1593,23038,53632	CYP27A1,WDTC1,PRKAG3
GO Biological Processes	GO:0080135	regulation of cellular response to stress	-2.26456	0	4/778	2932,3735,51060,54386,8500,11345	GSK3B,KARS1,TXNDC12,TERF2IP,PPFIA1,GABARAPL2
GO Biological Processes	GO:0009117	nucleotide metabolic process	-1.55157	0	3/717	3735,6095,53632	KARS1,RORA,PRKAG3
MYH7
Category	Term	Description	LogP	Log(q-value)	InTerm_InList	Genes	Symbols
GO Biological Processes	GO:0051651	maintenance of location in cell	-5.03325	-0.812932	3/84	3192,6672,7405	HNRNPU,SP100,UVRAG
GO Biological Processes	GO:0000723	telomere maintenance	-4.18795	-0.344635	3/161	3192,5424,6672	HNRNPU,POLD1,SP100

## Sheet: d
Supplementary Figure 20d
MYH2
Category	Term	Description	LogP	Log(q-value)	InTerm_InList	Genes	Symbols
GO Biological Processes	GO:0043043	peptide biosynthetic process	-5.26573	-1.04541	20/764	1756,2107,4677,6193,8667,9337,10492,23185,25929,29093,51069,51264,55133,56478,64951,66037,81554,84273,84881,123263	DMD,ETF1,NARS1,RPS5,EIF3H,CNOT8,SYNCRIP,LARP4B,GEMIN5,MRPL22,MRPL2,MRPL27,SRBD1,EIF4ENIF1,MRPS24,BOLL,RCC1L,NOA1,RPUSD4,MTFMT
GO Biological Processes	GO:0048193	Golgi vesicle transport	-4.77551	-1.03231	13/380	1201,2157,6642,8548,10113,10640,10890,22872,23041,55763,57410,122553,128637,5071,3313,6734,51768,8027,9839,5189,9043,83540,152579,196996	CLN3,F8,SNX1,BLZF1,PREB,EXOC5,RAB10,SEC31A,MON2,EXOC1,SCYL1,TRAPPC6B,TBC1D20,PRKN,HSPA9,SRPRA,TM7SF3,STAM,ZEB2,PEX1,SPAG9,NUF2,SCFD2,GRAMD2A
GO Biological Processes	GO:0140053	mitochondrial gene expression	-4.16954	-0.551278	8/165	29093,51069,51250,51264,64951,81554,84273,84881,2107,1201,5071,10982,57231,65991,6193	MRPL22,MRPL2,MTRES1,MRPL27,MRPS24,RCC1L,NOA1,RPUSD4,ETF1,CLN3,PRKN,MAPRE2,SNX14,FUNDC2,RPS5
GO Biological Processes	GO:0022613	ribonucleoprotein complex biogenesis	-3.97752	-0.542911	14/519	5563,6193,8487,8667,10360,10907,23560,25929,29093,51602,51747,79863,84881,88745,2965,5411,5978,10492,23318,56254,84321	PRKAA2,RPS5,GEMIN2,EIF3H,NPM3,TXNL4A,GTPBP4,GEMIN5,MRPL22,NOP58,LUC7L3,RBFA,RPUSD4,RRP36,GTF2H1,PNN,REST,SYNCRIP,TUT4,RNF20,THOC3
GO Biological Processes	GO:0043632	modification-dependent macromolecule catabolic process	-3.95028	-0.542911	16/657	1457,2272,5071,5686,5711,6468,7337,8027,9575,9958,10616,23318,56254,57484,64839,79699,1201,11200,26190,6642	CSNK2A1,FHIT,PRKN,PSMA5,PSMD5,FBXW4,UBE3A,STAM,CLOCK,USP15,RBCK1,TUT4,RNF20,RNF150,FBXL17,ZYG11B,CLN3,CHEK2,FBXW2,SNX1
GO Biological Processes	GO:0051301	cell division	-3.83574	-0.542911	15/603	905,989,5581,6660,10890,10907,10982,11200,22924,23331,54443,79184,83540,115098,203523	CCNT2,SEPTIN7,PRKCE,SOX5,RAB10,TXNL4A,MAPRE2,CHEK2,MAPRE3,TTC28,ANLN,BRCC3,NUF2,CCDC124,ZNF449
GO Biological Processes	GO:0006893	Golgi to plasma membrane transport	-3.80899	-0.542911	5/62	1201,8548,10640,10890,55763,23041,5071,8027,22872,65243,128637,284612,152579	CLN3,BLZF1,EXOC5,RAB10,EXOC1,MON2,PRKN,STAM,SEC31A,ZFP69B,TBC1D20,SYPL2,SCFD2
GO Biological Processes	GO:0006869	lipid transport	-3.56332	-0.533343	11/373	1201,5071,5563,10350,10351,23460,55911,80148,80820,114885,286410	CLN3,PRKN,PRKAA2,ABCA9,ABCA8,ABCA6,APOBR,SLC66A2,EEPD1,OSBPL11,ATP11C
GO Biological Processes	GO:0044827	modulation by host of viral genome replication	-3.39512	-0.497026	3/18	5071,5479,128637,5978,4774	PRKN,PPIB,TBC1D20,REST,NFIA
GO Biological Processes	GO:0016570	histone modification	-3.26484	-0.406248	12/471	5563,5977,5978,9575,9958,10782,51105,51780,56254,57673,79184,112869,122830,538	PRKAA2,DPF2,REST,CLOCK,USP15,ZNF274,PHF20L1,KDM3B,RNF20,BEND3,BRCC3,SGF29,NAA30,ATP7A
MYH4
Category	Term	Description	LogP	Log(q-value)	InTerm_InList	Genes	Symbols
GO Biological Processes	GO:0048706	embryonic skeletal system development	-4.6803	-0.459978	3/130	3231,3233,3235	HOXD1,HOXD4,HOXD9
GO Biological Processes	GO:0001501	skeletal system development	-4.29586	-0.376576	4/517	3231,3233,3234,3235	HOXD1,HOXD4,HOXD8,HOXD9
GO Biological Processes	GO:0009952	anterior/posterior pattern specification	-4.00602	-0.335999	3/219	3233,3234,3235	HOXD4,HOXD8,HOXD9
MYH7
Category	Term	Description	LogP	Log(q-value)	InTerm_InList	Genes	Symbols
GO Biological Processes	GO:0030036	actin cytoskeleton organization	-3.65915	0	7/708	2620,5217,7138,10094,30846,51778,171024,4137,84128,3020	GAS2,PFN2,TNNT1,ARPC3,EHD2,MYOZ2,SYNPO2,MAPT,WDR75,H3-3A
GO Biological Processes	GO:0042692	muscle cell differentiation	-3.21949	0	5/392	1491,3020,7138,30846,51778,7137,5217,4137	CTH,H3-3A,TNNT1,EHD2,MYOZ2,TNNI3,PFN2,MAPT
GO Biological Processes	GO:0019395	fatty acid oxidation	-3.06725	0	3/106	2170,3712,8660,8694,1491	FABP3,IVD,IRS2,DGAT1,CTH
GO Biological Processes	GO:0006641	triglyceride metabolic process	-3.02067	0	3/110	2170,8694,84803,54947,64746	FABP3,DGAT1,GPAT3,LPCAT2,ACBD3
GO Biological Processes	GO:0090263	positive regulation of canonical Wnt signaling pathway	-2.63464	0	3/150	5495,65125,84870	PPM1B,WNK1,RSPO3
GO Biological Processes	GO:0051656	establishment of organelle localization	-2.60129	0	5/541	4137,5217,10128,22870,55062	MAPT,PFN2,LRPPRC,PPP6R1,WIPI1
GO Biological Processes	GO:0010970	transport along microtubule	-2.54009	0	3/162	4137,10128,28981	MAPT,LRPPRC,IFT81
GO Biological Processes	GO:0009314	response to radiation	-2.10948	0	4/448	8491,112724,144715,163859,4796	MAP4K3,RDH13,RAD9B,SDE2,TONSL
KEGG Pathway	ko04010	MAPK signaling pathway	-1.99529	0	3/255	4137,5495,8491	MAPT,PPM1B,MAP4K3
GO Biological Processes	GO:0033673	negative regulation of kinase activity	-1.93711	0	3/268	4137,8660,65125	MAPT,IRS2,WNK1

## Sheet: e
Supplementary Figure 20e
MYH4
Category	Term	Description	LogP	Log(q-value)	InTerm_InList	Genes	Symbols
GO Biological Processes	GO:0003012	muscle system process	-7.35274	-3.26089	14/460	444,476,487,1739,1756,3066,4088,4089,4205,4606,4632,4703,85366,90523,1605,483,10257,29979,54602,1950,673	ASPH,ATP1A1,ATP2A1,DLG1,DMD,HDAC2,SMAD3,SMAD4,MEF2A,MYBPC2,MYL1,NEB,MYLK2,MLIP,DAG1,ATP1B3,ABCC4,UBQLN1,NDFIP2,EGF,BRAF
KEGG Pathway	ko04022	cGMP-PKG signaling pathway	-7.04326	-3.26089	9/163	107,476,483,487,4205,4772,7416,23236,85366,4088,4089,5563,6198,3066,9611,9882,5257,673,6197,10257,7373,23428,1950,7436,130507,1756	ADCY1,ATP1A1,ATP1B3,ATP2A1,MEF2A,NFATC1,VDAC1,PLCB1,MYLK2,SMAD3,SMAD4,PRKAA2,RPS6KB1,HDAC2,NCOR1,TBC1D4,PHKB,BRAF,RPS6KA3,ABCC4,COL14A1,SLC7A8,EGF,VLDLR,UBR3,DMD
GO Biological Processes	GO:0006090	pyruvate metabolic process	-6.09469	-2.77747	8/155	4199,5207,5236,5563,6396,7416,9611,283209,133686,1739,178,5257,107,270,5096,10588,444,3416,1950,9321,10402,10905,23236,472,8897,8761,27327,80153,255967,11059,29979,54832,339896,9555	ME1,PFKFB1,PGM1,PRKAA2,SEC13,VDAC1,NCOR1,PGM2L1,NADK2,DLG1,AGL,PHKB,ADCY1,AMPD1,PCCB,MTHFS,ASPH,IDE,EGF,TRIP11,ST3GAL6,MAN1A2,PLCB1,ATM,MTMR3,PABPC4,TNRC6A,EDC3,PAN3,WWP1,UBQLN1,VPS13C,GADL1,MACROH2A1
GO Biological Processes	GO:0030049	muscle filament sliding	-5.94501	-2.72469	5/39	1756,4606,4632,4703,85366	DMD,MYBPC2,MYL1,NEB,MYLK2
GO Biological Processes	GO:0005975	carbohydrate metabolic process	-5.70467	-2.52574	14/631	178,673,1950,2595,4199,5207,5236,5257,5563,6396,8789,9611,10402,283209,3416	AGL,BRAF,EGF,GANC,ME1,PFKFB1,PGM1,PHKB,PRKAA2,SEC13,FBP2,NCOR1,ST3GAL6,PGM2L1,IDE
GO Biological Processes	GO:0045787	positive regulation of cell cycle	-5.49626	-2.40584	11/396	472,546,685,1950,4331,5586,6198,7051,9555,23236,23476,1739,4088,4089,54832,123720,255967,3066,5563,23030,26009,55870,79813,114799,55031,55553,8493,80012,9882,657,5654,84236,107,2009,10927	ATM,ATRX,BTC,EGF,MNAT1,PKN2,RPS6KB1,TGM1,MACROH2A1,PLCB1,BRD4,DLG1,SMAD3,SMAD4,VPS13C,WHAMM,PAN3,HDAC2,PRKAA2,KDM4B,ZZZ3,ASH1L,EHMT1,ESCO1,USP47,SOX6,PPM1D,PHC3,TBC1D4,BMPR1A,HTRA1,RHBDD1,ADCY1,EML1,SPIN1
GO Biological Processes	GO:0007517	muscle organ development	-5.38285	-2.40584	11/407	657,1605,1756,4088,4089,4205,4703,51460,55553,55692,85366,4772,23236,472,4331,9321,90523,3066,1739,107,7416,673,9555,6198,444,546,5887,23358,55031,80013,2734,5654,1950,55870,3416,130507,29979	BMPR1A,DAG1,DMD,SMAD3,SMAD4,MEF2A,NEB,SFMBT1,SOX6,LUC7L,MYLK2,NFATC1,PLCB1,ATM,MNAT1,TRIP11,MLIP,HDAC2,DLG1,ADCY1,VDAC1,BRAF,MACROH2A1,RPS6KB1,ASPH,ATRX,RAD23B,USP24,USP47,MINDY3,GLG1,HTRA1,EGF,ASH1L,IDE,UBR3,UBQLN1
GO Biological Processes	GO:0005984	disaccharide metabolic process	-4.77408	-2.11854	3/11	673,2595,8789,10402	BRAF,GANC,FBP2,ST3GAL6
GO Biological Processes	GO:0007173	epidermal growth factor receptor signaling pathway	-4.53794	-2.00782	6/124	673,685,1950,2060,58513,89853,3416,6198,9788,23064,23236,80318,4088,11059,6396	BRAF,BTC,EGF,EPS15,EPS15L1,MVB12B,IDE,RPS6KB1,MTSS1,SETX,PLCB1,GKAP1,SMAD3,WWP1,SEC13
KEGG Pathway	ko04150	mTOR signaling pathway	-4.06032	-1.74254	6/151	673,5563,6197,6198,6396,58528,5257,8789,472,1756,5586,9882,5207,10257,1950,7436,107	BRAF,PRKAA2,RPS6KA3,RPS6KB1,SEC13,RRAGD,PHKB,FBP2,ATM,DMD,PKN2,TBC1D4,PFKFB1,ABCC4,EGF,VLDLR,ADCY1
MYH7
Category	Term	Description	LogP	Log(q-value)	InTerm_InList	Genes	Symbols
GO Biological Processes	GO:0003012	muscle system process	-5.94581	-1.98422	7/460	488,4604,4703,7138,8736,26287,51778,9124,9444	ATP2A2,MYBPC1,NEB,TNNT1,MYOM1,ANKRD2,MYOZ2,PDLIM1,QKI
GO Biological Processes	GO:0043501	skeletal muscle adaptation	-5.37933	-1.7547	3/26	488,7138,51778,4604,4703,9124,26287	ATP2A2,TNNT1,MYOZ2,MYBPC1,NEB,PDLIM1,ANKRD2
GO Biological Processes	GO:0022904	respiratory electron transport chain	-3.42281	-0.356842	3/116	2110,4719,246269,38	ETFDH,NDUFS1,AFG1L,ACAT1
GO Biological Processes	GO:0006631	fatty acid metabolic process	-2.88352	-0.0165201	4/396	38,2110,9444,253017	ACAT1,ETFDH,QKI,TECRL
GO Biological Processes	GO:0006979	response to oxidative stress	-2.64269	0	4/461	488,2110,9124,26287	ATP2A2,ETFDH,PDLIM1,ANKRD2
GO Biological Processes	GO:0019722	calcium-mediated signaling	-2.60978	0	3/222	488,10725,51778	ATP2A2,NFAT5,MYOZ2
