# Supplementary material for: A pig BodyMap transcriptome reveals diverse tissue physiologies and evolutionary dynamics of transcription
Source: Nat Commun. 2021 Jun 17;12:3715. doi: 10.1038/s41467-021-23560-8 (PMC8211698; doi:10.1038/s41467-021-23560-8)
Supplement: Supplementary file 12 — Source Data [file 41467_2021_23560_MOESM12_ESM.zip › Source data/Supplementary Figure 21.xlsx]

## Sheet: a
Supplementary Figure 21a
PM1-UMAP					PM1-heatmap				PM2-UMAP					PM2-heatmap
#	UMAP_1	UMAP_2	Cluster			Type I	Type II		#	UMAP_1	UMAP_2	Cluster			Type I	Type II
AAACAAGTATCTCCCA-1	-4.02846	1.40737	I		MYH7	19.3119	4.53876		AAACCCGAACGAAATC-1	-3.69333	1.02647	I		MYH7	21.9516	5.53071
AAACCGGGTAGGTACC-1	-7.90859	-0.129644	I		MYH7B	0.218349	0.0649961		AAACGGTTGCGAACTG-1	-5.12438	-1.15414	I		MYH7B	0.329032	0.0775194
AAACGGTTGCGAACTG-1	-5.50966	1.70682	I		MYH2	1.33028	7.08066		AAAGCTTGCCTACATA-1	-4.33437	2.05883	I		MYH2	3.15054	10.1497
AAAGTAGCATTGCTCA-1	-7.34382	0.121972	I		MYH4	0.181651	1.59906		AAAGGGATGTAGCAAG-1	-4.27495	-1.17191	I		MYH4	0.422581	2.22123
AAATAGGGTGCTATTG-1	-5.85316	-0.843322	I		MYH11	0.0110092	0.0195771		AAATAAGGTAGTGCCC-1	-7.70756	1.90591	I		MYH11	0.011828	0.025641
AAATGGTCAATGTGCC-1	-4.50413	-0.0948223	I		MYH14	0.00733945	0.00939702		AAATACCTATAAGCAT-1	-2.4625	3.69236	I		MYH14	0.0204301	0.0125224
AACAACTGGTAGTTGC-1	-4.06091	0.0367937	I						AAATAGCTTAGACTTT-1	-7.19886	2.73005	I
AACACACGCTCGCCGC-1	-4.6171	-0.0160921	I						AAATTAACGGGTAGCT-1	-0.976486	3.65109	I
AACAGCTGTGTGGCAA-1	-6.88489	1.15551	I						AACAACTGGTAGTTGC-1	-5.05364	3.14136	I
AACATAGCGTGTATCG-1	-6.84643	0.638309	I						AACACACGCTCGCCGC-1	-5.54972	-0.78162	I
AACATATCAACTGGTG-1	-5.59074	0.776358	I						AACAGCTGTGTGGCAA-1	-5.61804	2.18069	I
AACCGCTAAGGGATGC-1	-4.46228	1.4698	I						AACAGGAAATCGAATA-1	-7.29851	2.73128	I
AACGCTGTTGCTGAAA-1	-5.45004	0.353779	I						AACCCGACAACCCGTG-1	-7.6246	1.65048	I
AACGGCCATCTCCGGT-1	-7.37351	0.192799	I						AACCGAGCTTGGTCAT-1	-6.85276	3.22954	I
AACGTACTGTGGGTAC-1	-5.78946	-0.561719	I						AACCGCTAAGGGATGC-1	-5.78501	1.25186	I
AACTCTCAATAGAGCG-1	-6.09518	-1.17982	I						AACCTCGCTTTAGCCC-1	-5.18263	2.30007	I
AAGACTGCAAGCTACT-1	-5.85449	0.897017	I						AACCTGTCACGGAATT-1	-3.91947	1.93752	I
AAGAGGCATGGATCGC-1	-6.49993	1.48738	I						AACCTTTAAATACGGT-1	-0.445726	3.717	I
AAGCTCGTGCCAAGTC-1	-4.10585	0.195266	I						AACGATAGAAGGGCCG-1	-4.75544	2.4328	I
AAGGCTGTGCTCATCG-1	-8.15069	0.511621	I						AACGGACGTACGTATA-1	-3.21146	3.35344	I
AAGTGCCTTGACTGTA-1	-4.70993	-1.38244	I						AACGTACTGTGGGTAC-1	-5.20862	-0.671127	I
AAGTGTTTGGAGACGG-1	-5.05188	-0.293969	I						AACTAGGCTTGGGTGT-1	-4.72246	0.904665	I
AAGTTCACTCCAAGCT-1	-4.85439	-0.647982	I						AACTCTCAGTGTGCTC-1	-4.69715	2.28422	I
AATAACACTAGAACAA-1	-7.38679	1.46119	I						AACTGATATTAGGCCT-1	-4.89857	1.10928	I
AATATCGAGGGTTCTC-1	-5.70173	-1.06767	I						AAGACATACGTGGTTT-1	-5.26609	0.19496	I
AATCGAGGTCTCAAGG-1	-5.54154	0.234104	I						AAGCACCCTGCGTATC-1	-5.01188	-0.7864	I
AATCTGCGTTGGGACG-1	-7.51291	0.791211	I						AAGCGCAGGGCTTTGA-1	-5.65358	0.445959	I
ACAAATGGTAGTGTTT-1	-5.31532	-1.36674	I						AAGCGTCCCTCATCGA-1	-3.33551	-0.623109	I
ACAAGGAAATCCGCCC-1	-5.8017	0.160604	I						AAGCTCTTTCATGGTG-1	-5.75618	2.27872	I
ACAATGAATACGGAGA-1	-6.79697	-0.390119	I						AAGGCAGGCTGTCTCC-1	-5.6935	2.1633	I
ACAATTGTGTCTCTTT-1	-5.57587	0.621782	I						AAGGCGCGTAAAGCTT-1	-6.50777	2.64221	I
ACACACCAGGACCAGT-1	-3.31347	0.930277	I						AAGGTATCCTAATATA-1	1.01539	1.00583	I
ACAGAACTGAGAACAA-1	-3.50632	-1.75206	I						AAGTAGAAGACCGGGT-1	-4.82266	2.89509	I
ACAGGCTTGCCCGACT-1	-4.73789	-0.300073	I						AAGTAGTGACGCGAGG-1	-3.63876	0.547866	I
ACATCCTGGTAACTGT-1	-4.57129	0.37176	I						AAGTCAATTGTCGTCA-1	-5.61695	0.614432	I
ACATTTGAAACCTAAC-1	-4.40523	1.03564	I						AAGTGACGACCGAATT-1	-7.58392	2.55321	I
ACCACGTGCAGCTATA-1	-5.51234	0.984667	I						AAGTTCACTCCAAGCT-1	-5.64368	-0.652011	I
ACCCGGATGACGCATC-1	-7.9373	0.515306	I						AAGTTCAGTCTGCGTA-1	-5.63864	-0.322996	I
ACCCGTGTCATCAGTA-1	-5.96174	0.00270346	I						AAGTTGTGATGTTATA-1	-4.96854	-0.719291	I
ACCGACTGAGTCCCAC-1	-4.01358	-0.00326046	I						AATAGTCCGTCCCGAC-1	-3.73487	2.73984	I
ACCGATGGTAGCATCG-1	-5.73466	1.39033	I						AATCATGTAAAGACTC-1	-0.628973	3.40305	I
ACCGCGGTGGAAGTCG-1	-6.40364	0.131231	I						AATCGCCTCAGCGCCA-1	-3.94791	2.09	I
ACGATGCATATGTTAT-1	-2.76107	1.25572	I						AATCGCGCAGAGGACT-1	-0.684621	3.42372	I
ACGCGAAGTCAGACGA-1	-5.87926	1.13885	I						AATCTATGCCGGAGCC-1	-6.843	0.159066	I
ACGCTAGTGATACACT-1	-4.33125	-0.995709	I						AATCTGCGTTGGGACG-1	-5.78092	3.16038	I
ACGGCACTTGCTTGGG-1	-3.79333	-0.587404	I						AATGACAGCAATGTCT-1	-2.18733	0.135719	I
ACGGCGACGATGGGAA-1	-4.52889	0.963409	I						AATGATGATACGCTAT-1	-1.84474	3.34757	I
ACGGTACAGTTCAATG-1	-6.48965	-0.355015	I						AATGCACCAAGCAATG-1	-6.05758	1.42966	I
ACGTAGATTGCTGATG-1	-5.58708	-1.35364	I						AATGTGCCCGAGGTGT-1	-5.51047	2.30297	I
ACGTAGGAGAGTCGCT-1	-8.1476	0.529574	I						AATGTTGTCGTGAGAC-1	-5.0402	-0.685445	I
ACTAGTTGCGATCGTC-1	-4.79439	0.93682	I						AATTAAAGGTCGGCGT-1	-4.95127	0.811832	I
ACTCCCGAATTCGTTT-1	-6.70244	-0.560259	I						AATTAGCGCTGCAGCG-1	-5.62484	1.33539	I
ACTCTTGTATAGTAAC-1	-6.66462	1.08466	I						AATTCATAAGGGATCT-1	-2.06819	3.53245	I
ACTGTACGATACACAT-1	-4.27408	1.49628	I						AATTCCAAGCATGTAC-1	-6.69571	1.08021	I
ACTGTCCAGGATTATA-1	-5.23411	0.119115	I						AATTCGATTCGAGGAT-1	-3.34761	2.68983	I
ACTGTCTTCTTTAGAA-1	-4.31175	-0.206151	I						AATTCTAGAGTTAGGC-1	-7.14019	0.902848	I
ACTTATTTATGTGCCA-1	-4.2627	1.33379	I						AATTGAACGCTCTGGT-1	-0.28968	3.92145	I
ACTTCGCCATACGCAC-1	-6.35322	0.252872	I						ACAAATCGCACCGAAT-1	-4.77048	-0.589518	I
ACTTGGGACCCGGTGG-1	-5.24981	0.10397	I						ACAACAGCATGAGCTA-1	-7.31068	2.53199	I
ACTTTACCCTCATGAA-1	-4.39981	-1.40417	I						ACAAGGATGCTTTAGG-1	-7.62129	2.1328	I
AGAACGTGGTACATTC-1	-3.12585	1.27048	I						ACAATCCATTTAAACC-1	-5.66472	1.49397	I
AGAACTGTACTTTGTA-1	-4.87682	-0.482396	I						ACAATTGTGTCTCTTT-1	-5.28278	0.915291	I
AGAAGAGCGCCGTTCC-1	-7.19672	0.305681	I						ACAATTTGAGCAGTGG-1	-4.68572	1.44124	I
AGAAGGTTGCCGAATT-1	-6.12334	1.46185	I						ACACGAGACTCCTTCT-1	-7.75158	2.78877	I
AGAAGGTTGTAGGTCG-1	-7.18179	-0.72726	I						ACAGCGACATTCTCAT-1	-4.62037	1.57186	I
AGACGAAGTGCCGGTC-1	-7.33462	-0.388985	I						ACAGGCACGGATCCTT-1	-5.959	0.879779	I
AGAGAAGGAGTACAAT-1	-3.57811	0.970895	I						ACATAATAAGGCGGTG-1	-6.85151	2.46891	I
AGAGGCTTCGGAAACC-1	-7.53786	1.53173	I						ACATCCTGGTAACTGT-1	-6.08566	0.585388	I
AGAGTAAACTTCACTA-1	-7.23245	-0.756863	I						ACATCGATCGTTTACC-1	-2.21861	2.63326	I
AGATATAATACGACTA-1	-4.92458	-0.0808632	I						ACATCGGTCAGCCGCG-1	-6.50314	0.739721	I
AGCACTACCTCACCAG-1	-6.21722	-1.0213	I						ACATGGCGCCAAAGTA-1	-4.33878	-0.487774	I
AGCAGAAGGAGAAAGA-1	-3.94185	-1.59672	I						ACATTAGTTTATATCC-1	-5.05793	2.63688	I
AGCAGCCAGATGAATA-1	-3.88534	0.00323883	I						ACCACAAGTTTCTATC-1	-7.12719	2.8024	I
AGCAGTCGAAGCATGC-1	-8.0291	0.422083	I						ACCACGTGCAGCTATA-1	-0.680368	3.56293	I
AGCGCATAATGAATCG-1	-6.96909	1.5798	I						ACCAGTGCGGGAGACG-1	-2.88393	3.40391	I
AGCTCCTTCGCACATC-1	-5.93232	-0.441239	I						ACCCAACGCCCGTGGC-1	-6.09992	-0.78991	I
AGGACAGTCGAATCCC-1	-5.27524	0.190922	I						ACCCATTTGTCCCTCT-1	-4.97196	-1.00044	I
AGGACGACCCATTAGA-1	-6.96516	-0.637144	I						ACCCGGATGACGCATC-1	-4.2636	0.492489	I
AGGATATCCGACTGCA-1	-4.62704	1.01923	I						ACCCGTAGTCTAGTTG-1	-4.64229	1.9006	I
AGGCATTGTCGTAGGG-1	-6.99615	0.884933	I						ACCCGTGTCATCAGTA-1	-7.60991	1.82272	I
AGGCCACCCGTTATGA-1	-5.75801	-0.395506	I						ACCCTGGTAACGCCCT-1	-7.472	1.13145	I
AGGCCTATCATACCAA-1	-3.96471	0.409253	I						ACCTAAGTACCTTTCA-1	-7.57007	2.51695	I
AGTAAGGGACAGAATC-1	-7.83778	0.291684	I						ACCTAATCGACTTCCT-1	-4.5401	3.30583	I
AGTATACACAGCGACA-1	-7.27531	-0.152345	I						ACGAAATGGGCGGCAC-1	-2.85007	0.13807	I
AGTATTTGGCACGACC-1	-6.26214	0.0468057	I						ACGACTGGTCATACTC-1	-6.58441	2.55493	I
AGTCAAGATGACACTT-1	-2.57845	-2.0851	I						ACGATACATAGAACTA-1	-5.56082	2.75694	I
AGTCCATTGGCTGATG-1	-3.90299	0.309084	I						ACGATCATACATAGAG-1	-4.03575	-1.10914	I
AGTCGACGGTCTCAAG-1	-4.48729	0.417712	I						ACGCAAACTAATAGAT-1	-0.535285	3.38328	I
AGTGACCTACTTTACG-1	-4.59252	-0.606807	I						ACGCAATCACTACAGC-1	-6.50851	1.72676	I
AGTGAGACTTCCAGTA-1	-7.88051	0.793117	I						ACGCCAGATGATTTCT-1	-7.05201	3.44889	I
AGTGATATGAGTAGTT-1	-7.07673	-0.631572	I						ACGCCGCTAGACGACC-1	-2.09561	3.32846	I
AGTGCTAAACACAGCA-1	-3.14095	-0.867245	I						ACGCGAAGTCAGACGA-1	-0.758626	3.39566	I
AGTGGCCCGCAAATGG-1	-5.19826	-1.47268	I						ACGCTACTGAATGGGC-1	-5.30136	-0.180864	I
AGTTAAGTCAACCGCT-1	-5.24535	2.02886	I						ACGGATGGTGCGGATA-1	-5.6008	-0.462346	I
AGTTGACGGTCCTTGC-1	-7.01243	-0.841868	I						ACGTAGATTGCTGATG-1	-7.09451	1.38884	I
ATAAACGGACCCGTAA-1	-5.64459	1.58278	I						ACGTTAATGTCGAAGA-1	-5.67691	1.79199	I
ATAACGCCGGAGGGTC-1	-7.4015	0.143732	I						ACGTTCGCAATCAATT-1	-6.7673	1.58898	I
ATAAGTAGGATTCAGA-1	-6.51074	0.739387	I						ACTACAAAGAGAGGTG-1	-3.38081	3.46374	I
ATAATAGCTGTTGAAT-1	-5.47169	-0.132266	I						ACTATCTGCCCGCGTA-1	-5.1324	1.27373	I
ATAATTAGCTAAGTAG-1	-4.96011	-0.228037	I						ACTCAATAAAGGCACG-1	-7.81672	2.72379	I
ATACAGGCCCTCCAAT-1	-4.82772	-0.391306	I						ACTCCCGAATTCGTTT-1	-5.0145	0.893664	I
ATACGTCCACTCCTGT-1	-6.8669	1.65942	I						ACTCCCTAGAATAGTA-1	-5.10559	2.51472	I
ATACGTTATGCACGGA-1	-7.31485	0.799377	I						ACTCGTAACCCGTCCT-1	-5.57263	0.937935	I
ATACTGCCTTACACCG-1	-4.75771	-0.538201	I						ACTCGTCAGTAATCCC-1	-0.24896	3.62351	I
ATAGGCGGCTATAGAA-1	-5.22208	1.64447	I						ACTGCCGTCGTAACTC-1	-7.84254	2.15069	I
ATAGTGAAGCGTTCTC-1	-4.91766	-0.1895	I						ACTGCGGACACACCGT-1	-5.27473	2.97707	I
ATAGTTCCACCCACTC-1	-3.61996	-0.75975	I						ACTTACGCATCCACGC-1	-5.17006	3.0495	I
ATATCAACCTACAGAG-1	-4.8042	-1.23603	I						ACTTATTAGGATCGGT-1	-6.98207	0.738434	I
ATATGTCTAGAGCGTG-1	-8.0788	0.0333234	I						ACTTATTTATGTGCCA-1	-6.89209	2.05906	I
ATATTTAACCCTCAAG-1	-5.15559	0.822067	I						ACTTCAGGCTGATCCC-1	-3.63903	-0.863441	I
ATCAAACACTGTTCCA-1	-4.50089	1.35171	I						AGACCCACCGCTGATC-1	-5.07117	2.00072	I
ATCAATCTGGGCTGCA-1	-5.73372	0.290145	I						AGACCCGCCCTCCTCG-1	-0.492824	3.4837	I
ATCAGCCTCATGCTGC-1	-6.68016	-0.0076746	I						AGACGACGATGCCGCT-1	-5.58257	2.35951	I
ATCATCCAATATTTGT-1	-5.1603	0.2142	I						AGACTAGCCTTCCAGA-1	-7.73381	2.94088	I
ATCCAGAGCAACAACC-1	-7.14079	1.5215	I						AGACTGTTACCGGGTC-1	-6.50314	3.10324	I
ATCCTACCTAAGCTCT-1	-7.41614	1.44168	I						AGAGAAACACCAGAAA-1	-5.43805	3.18318	I
ATCCTGCGTGGAATGG-1	-5.67327	1.4835	I						AGAGAAGGAGTACAAT-1	-3.43315	3.28652	I
ATCGCCAGTCAACATT-1	-6.32125	1.30726	I						AGAGCGTACAAGCTCG-1	-6.30905	2.32262	I
ATCTGGTTAAGACTGT-1	-5.14912	-0.761941	I						AGAGGCTTCGGAAACC-1	-5.22613	2.44514	I
ATGATGCAATGGTACA-1	-5.92847	0.113611	I						AGAGTAAACTTCACTA-1	-5.36491	-0.207114	I
ATGCGACAGTCCCATT-1	-6.61879	-0.930983	I						AGAGTATAGTGTTACG-1	-6.65587	3.41243	I
ATGGGCCTCGGCCTCT-1	-7.8748	0.94607	I						AGATACCGGTGTTCAC-1	-6.54553	0.771851	I
ATGGTCGCGTGGTTTC-1	-6.43321	0.840147	I						AGATACTCAAGATCGA-1	-0.508162	3.62419	I
ATGTACGATGACGTCG-1	-4.67951	0.834484	I						AGATCGTGCATAAGAT-1	-3.89863	1.30734	I
ATGTGGACATCTTGAT-1	-4.56006	0.176483	I						AGATGACTCGCCCACG-1	-5.2496	-0.738793	I
ATGTTGATTAGAGACT-1	-7.47746	0.306068	I						AGATGCAAGACGTGCA-1	-2.9697	-0.559955	I
ATGTTGTAGTCTGTTT-1	-5.66855	-0.928552	I						AGCACCAGTACTCACG-1	-7.28828	2.50133	I
ATTCATATACTGTCCA-1	-5.54294	1.87811	I						AGCAGCCAGATGAATA-1	-6.76174	0.995499	I
ATTGAAGATCTTAGTG-1	-6.15398	0.650729	I						AGCATATCAATATGCT-1	-5.78824	1.59862	I
ATTGCGATCAGTAACT-1	-7.43335	1.5112	I						AGCATCGTCGATAATT-1	-5.24716	1.72157	I
ATTGTCTGTTTCATGT-1	-7.25362	1.51136	I						AGCATTACGAGGCAAG-1	-7.60804	1.62885	I
ATTTACAGTTTACTGG-1	-6.77699	1.6313	I						AGCCACTCCCGTGCTT-1	-6.73749	0.275981	I
CAAACCCTCCGGCGGG-1	-5.18511	-0.568864	I						AGCCCTTCTAATCCGA-1	-5.59602	0.553045	I
CAAACGGTCGCACTTT-1	-5.08242	0.698152	I						AGCCGTGGCTAAATGT-1	-5.28078	0.77222	I
CAAAGATTATTGGGCC-1	-6.61029	0.447339	I						AGCGACAGGAACGGTC-1	-3.78744	-0.863663	I
CAACTGCTCATCCGAT-1	-6.40249	0.103782	I						AGCGACCAACGATATT-1	-0.168594	3.73593	I
CAATAAACCTTGGCCC-1	-6.7252	1.15506	I						AGCGCATAATGAATCG-1	-3.35674	3.45867	I
CAATGCGAGAAGTATC-1	-2.28144	0.406549	I						AGCGCGGGTGCCAATG-1	-6.09285	3.18682	I
CAATTAAGGGTGATGA-1	-4.14995	0.172555	I						AGCGGACACTTCGTAG-1	-1.04158	3.38892	I
CAATTTCGTATAAGGG-1	-5.03942	-0.646509	I						AGCGTGGTATTCTACT-1	-0.0517889	2.73871	I
CACATATTAGCAGGAT-1	-5.0863	-0.245475	I						AGCTATTTAATCCAAC-1	-6.92922	2.74453	I
CACATCTCACCGACGA-1	-1.27893	0.579604	I						AGCTCTAGACGTTCCA-1	-3.24513	3.10224	I
CACATGATTCAGCAAC-1	-6.94425	-0.607012	I						AGCTTGATCTTAACTT-1	-7.55218	1.62492	I
CACATTTCTTGTCAGA-1	-4.89909	0.674893	I						AGGACAGTCGAATCCC-1	-5.54112	1.12734	I
CACCCGGTTTGTGACT-1	-5.81815	-0.99511	I						AGGACGCTCGATGTTG-1	-6.68298	2.68016	I
CACCGCCAGAAGGTTT-1	-4.92834	-0.56248	I						AGGAGGCCTTCGCGCG-1	-5.91509	-0.58381	I
CACCTTGCGAAACTCG-1	-5.47899	-1.02711	I						AGGATATAGGGATTTA-1	-5.89658	-0.509163	I
CACCTTGGCGCCTTTG-1	-4.94173	1.081	I						AGGCAGGGAGCGTACT-1	-7.07283	1.69399	I
CACGTCGGCAACCTCT-1	-7.84462	0.0570749	I						AGGCCTGAGAATCTCG-1	-3.996	-0.369021	I
CACGTTCGTGCTCTAG-1	-5.17799	-0.250323	I						AGGCTTCCCGAAGAAG-1	-3.6379	0.549828	I
CACTCGAGCTGAACAA-1	-5.99271	1.43537	I						AGGGACCGGCTGCGTT-1	-3.77108	1.72499	I
CACTTAATCAGACGGA-1	-3.90252	1.22438	I						AGGGCTGCAGTTACAG-1	-5.78213	2.77784	I
CAGAACTTAGCCCTCT-1	-5.82279	-0.682569	I						AGGGTCGATGCGAACT-1	-5.53677	-0.217499	I
CAGACCTGTAAGTGTT-1	-4.84125	1.44121	I						AGGGTCTGGACGCAGT-1	-3.49164	0.613124	I
CAGAGACGGTCACCCA-1	-4.83001	0.293547	I						AGGGTGCCGTTCTTTA-1	-5.66592	3.06243	I
CAGCAGCCCGTTCCTT-1	-5.83941	0.869674	I						AGGTAGGTACAAAGCT-1	-2.42679	-0.390854	I
CAGCAGTCCAGACTAT-1	-8.0348	0.181033	I						AGGTCGCGGAGTTACT-1	-6.08523	2.70461	I
CAGCTCACTGAGACAT-1	-4.89482	-1.37267	I						AGGTTGAGGCACGCTT-1	-5.76234	-0.792531	I
CAGGCGCCATGCTAGG-1	-6.94148	-0.581238	I						AGGTTTCACACACCTT-1	-7.24971	1.38143	I
CAGTGAATAAATGACT-1	-5.0428	-1.3247	I						AGTACTCTTATGCCCA-1	-4.84888	1.96633	I
CAGTGTCGGCTGGCCC-1	-5.85503	-0.777331	I						AGTATAATACTAGGCA-1	-5.30179	0.0307671	I
CAGTTCAAATTGACAC-1	-5.39401	-0.0777989	I						AGTATGCTGGAGACCA-1	-6.16811	3.56756	I
CATAACGGACAGTCGT-1	-2.43172	1.0667	I						AGTCAAATGATGTGAT-1	-5.81507	2.99871	I
CATACGGCGTCTGGGC-1	-5.73654	-0.197205	I						AGTCTTTAAAGTGTCC-1	-6.3662	-0.514597	I
CATACTATGTAATTGT-1	-5.15503	-0.389654	I						AGTGACTGTGACACAA-1	-7.17182	3.2968	I
CATCATTACCCTGAGG-1	-7.67755	0.326853	I						AGTGAGTCGAATTAAC-1	-4.67286	3.18361	I
CATCTTACACCACCTC-1	-8.22216	0.378033	I						AGTGCACGCTTAAGAA-1	-5.88614	2.29246	I
CATGATGGAAGTTAGC-1	-5.15413	1.86043	I						AGTGCTTGCACGAATA-1	-3.40278	0.611822	I
CATGCGACCAGTTTAA-1	-4.20645	1.37768	I						AGTGGCGTCTGAAGGT-1	-5.06339	2.3974	I
CATGGGTATGCCTTAT-1	-7.42503	0.507582	I						AGTTGACGGTCCTTGC-1	-3.30475	1.09989	I
CCAAGCGTAACTCGTA-1	-3.76331	0.620974	I						AGTTGGCAAGGCTAGA-1	-5.98505	1.77207	I
CCAATGTCACAGCAAG-1	-5.00964	-1.42518	I						AGTTTGCACCTGCCTC-1	-4.45429	1.49941	I
CCAGCTCGAACGCATT-1	-3.43725	-1.48802	I						ATAAACGGACCCGTAA-1	-4.96788	-0.577916	I
CCAGTCTAGACGGCGC-1	-4.09371	0.578196	I						ATAAGTAGGATTCAGA-1	-6.3301	-0.65369	I
CCAGTCTTGTCATAGA-1	-8.14176	0.581567	I						ATAAGTAGGGCGACTC-1	-0.403365	3.9395	I
CCCAACATACGTCGCG-1	-5.34057	-1.1768	I						ATAATAGCTGTTGAAT-1	-5.82378	2.566	I
CCCAGGAAGAATTCGA-1	-6.85393	-0.882393	I						ATAATTAGCTAAGTAG-1	-6.63131	2.82252	I
CCCGAGTTTCTCCGTA-1	-5.74048	1.31774	I						ATACAGGCCCTCCAAT-1	-3.54614	3.4025	I
CCCGGCACGTGTCAGG-1	-7.99267	0.605559	I						ATACCACGGGCAACTT-1	-5.76467	2.37013	I
CCCGTAAGTCTAGGCC-1	-6.15653	0.976631	I						ATACCTAACCAAGAAA-1	-0.237054	3.96122	I
CCCTCCTCGCTCGTAT-1	-6.89248	1.47469	I						ATACGCCGGCGAAACC-1	-7.04901	2.53253	I
CCCTGAAATGAGTTGA-1	-3.84352	0.489894	I						ATACGTCCACTCCTGT-1	-6.89966	0.986204	I
CCCTTTGACAGGTCTT-1	-6.48036	0.00934985	I						ATACGTTATGCACGGA-1	-5.72902	2.832	I
CCGATCTCAACCTTAT-1	-5.95596	0.17343	I						ATACTGCCTTACACCG-1	-4.65977	-0.988392	I
CCGCTATCAGCACCAG-1	-5.02774	0.0560585	I						ATAGAGTACTGGGACA-1	-6.06698	0.649318	I
CCGCTTACCTCACTCT-1	-8.26774	0.394795	I						ATAGCAACTAGGGAAG-1	-4.89125	1.51274	I
CCGGAAGTGCAATATG-1	-5.7174	-0.0335191	I						ATAGCCATAACAGTCA-1	-2.95874	3.77171	I
CCGGAGCGTACTTTCT-1	-2.50941	0.0657293	I						ATAGGGATATCCTTGA-1	-5.5318	-1.02745	I
CCGGTTTGTAATTGTG-1	-6.57606	1.70921	I						ATAGTTCCACCCACTC-1	-6.66519	3.19813	I
CCGTATCTCGTCGTAG-1	-3.27287	-1.53147	I						ATATAACACGGGCGCA-1	-4.84251	0.0540315	I
CCGTGTTAAATTCCAT-1	-7.01437	0.933167	I						ATATCTTAGGGCCTTC-1	-1.64934	3.45762	I
CCTCACCTTAGCATCG-1	-5.51887	0.846969	I						ATCAAACACTGTTCCA-1	-3.23829	0.639931	I
CCTGAACGATATATTC-1	-3.86972	0.243193	I						ATCAAACGAAGGTTTG-1	-5.51965	1.81685	I
CCTGACCACCGATGGT-1	-3.2157	0.224519	I						ATCACTTCATCCTCGC-1	-1.04226	3.52615	I
CCTGTAAGACATGATA-1	-3.40198	-0.546713	I						ATCAGCCTCATGCTGC-1	-6.11075	-0.742668	I
CCTGTCACCCGGGCTC-1	-6.1767	-0.106843	I						ATCCAACGCAGTCATA-1	-4.57322	1.2828	I
CCTGTTCAACCTCGGG-1	-7.35485	0.38318	I						ATCCCATTTCCGTGGG-1	-4.97475	2.41783	I
CCTTTAAGGGAGCACT-1	-3.66157	-0.170531	I						ATCGACTCTTTCCGTT-1	-5.94618	0.0916554	I
CGAAACGCAATTCATG-1	-6.2967	1.54777	I						ATCGCCAGTCAACATT-1	-4.87098	3.35017	I
CGAACCCGCATGCGTC-1	-7.38747	1.40788	I						ATCTCCCACGGAATAT-1	-7.28225	3.34782	I
CGACTTTGTATAGCCT-1	-3.87048	0.954636	I						ATCTCCCTGCAATCTA-1	-6.10938	-0.768981	I
CGAGACTACTGCTGCT-1	-5.41783	-0.929364	I						ATCTGCTGTTATCGCC-1	-3.74505	1.6904	I
CGAGGGTATCCAGGTG-1	-5.8512	1.24176	I						ATCTGTAATTGTACCC-1	-3.51627	1.62145	I
CGAGTTCTGTCCCACC-1	-6.08502	0.96448	I						ATCTTGACCTGCAACG-1	-5.98055	0.943489	I
CGAGTTTATCGGACTG-1	-7.83156	1.02714	I						ATCTTTCGTATAACCA-1	-7.25611	1.58589	I
CGATAGTCGTACTGCA-1	-4.89292	1.38023	I						ATGAGGAGTGTTAATC-1	-5.01269	1.41646	I
CGATCGAGAAGCACCA-1	-3.63415	0.384698	I						ATGAGGGCAGCGGCTA-1	-4.90077	1.1131	I
CGATTCGCCTGGCTGC-1	-5.37667	-0.515128	I						ATGATGCAATGGTACA-1	-6.32739	-0.406587	I
CGCAGGCGATCCAAAC-1	-3.73369	-0.836756	I						ATGCACTACCGCATTG-1	-5.72753	0.551237	I
CGCATGCCGAATGCGT-1	-8.00518	0.44447	I						ATGCATGATCCAGGAT-1	-5.09295	-1.00861	I
CGCCCAGCACGCCTAG-1	-5.68204	-0.294469	I						ATGCCGGTCTTGCATA-1	-5.27531	0.237166	I
CGCCTGGCCTACGTAA-1	-5.76186	-0.0285763	I						ATGCGAGTCCCACCAC-1	-5.02302	0.489377	I
CGCGCATGTTTGATTG-1	-4.9111	0.448943	I						ATGGAACCTTTGCACA-1	-4.0163	1.64976	I
CGCGGGAATTAGGCAG-1	-2.86595	1.36168	I						ATGGGACCTGCTGAAC-1	-3.0388	1.32462	I
CGCTACGGGACATTTA-1	-5.44355	0.787884	I						ATGGGCCTCGGCCTCT-1	-4.36584	0.580796	I
CGCTATTCTTAGGCTC-1	-4.21881	-0.740914	I						ATGGTCGCGTGGTTTC-1	-0.38603	3.27141	I
CGCTGGTGACTACCCT-1	-2.54714	0.298872	I						ATGTAAGGCTGCTCTT-1	-7.54837	2.34431	I
CGCTGTGTGGATGTTG-1	-6.91205	1.57684	I						ATGTAGCGCGCGTAGG-1	-4.5187	1.85272	I
CGGACCTTTACGTCCC-1	-6.0672	-0.837865	I						ATGTTGATTAGAGACT-1	-6.2767	0.217275	I
CGGCAGGGTCGGGTTG-1	-5.67397	1.72499	I						ATGTTGTAGTCTGTTT-1	-5.50483	2.51079	I
CGGCCCAGGTATATCC-1	-6.01959	1.80171	I						ATTAATGAACCAGTCG-1	-5.06068	-0.267116	I
CGGGAATTTATGTAAA-1	-6.64064	1.02182	I						ATTACCACACTGCCTG-1	-3.99659	1.14294	I
CGGGCAGCTAAACCGC-1	-7.92379	1.07895	I						ATTACTTACTGGGCAT-1	-7.45304	3.32368	I
CGGGCCTTCTTTGTAA-1	-6.06508	-0.340079	I						ATTAGATTCCTCAGCA-1	-6.23706	2.71734	I
CGGGCGATGGATCACG-1	-7.73666	0.840004	I						ATTATAGCTACTTTAC-1	-6.92597	3.01944	I
CGGTACTAGAATCAAA-1	-5.30018	-0.49094	I						ATTATGCCATAGGGAG-1	-6.11397	-0.663222	I
CGGTCAAGTGGGAACC-1	-5.52096	1.11147	I						ATTCCCACATAAACAA-1	-5.28916	2.72245	I
CGGTCCGTCGCAAGCC-1	-8.17152	0.423992	I						ATTCGCGCCTTGAGAG-1	-4.87165	-0.509653	I
CGGTGCAGATAGAACG-1	-7.20387	-0.545457	I						ATTGAAGATCTTAGTG-1	-5.2097	2.05178	I
CGGTGCGCGTTGGTCC-1	-3.13244	1.40443	I						ATTGCCTTTATGTTTG-1	-5.59574	0.517012	I
CGGTTATCCAACAGTG-1	-4.26885	1.14093	I						ATTGCGATCAGTAACT-1	-7.42152	0.916544	I
CGGTTCAAGTAGGTGT-1	-5.43452	-0.704587	I						ATTGGATTACAGCGTA-1	-0.600686	1.44856	I
CGTAGAGAGTAATTAT-1	-7.49127	1.16159	I						ATTGTCGCAATACCTT-1	-6.95318	2.6252	I
CGTATTAAGAGATCTA-1	-5.17457	1.75788	I						ATTTAACTCGTATTAC-1	-4.10156	1.98387	I
CGTCGCATGTGAGCCA-1	-3.73345	0.166905	I						ATTTGTCTTGGGAGCT-1	-5.27366	0.944217	I
CGTGAAGTTAATTCAC-1	-7.58543	-0.245113	I						ATTTGTTCCAGGGCTC-1	-6.95968	1.82958	I
CGTGTCCCATTCGCGA-1	-5.51708	-0.466983	I						CAAACTCGCGACGCCG-1	-6.53418	3.03824	I
CGTTCAGACCCGCGAA-1	-8.02007	0.82196	I						CAAATTGGATTATGCC-1	-6.65619	2.62708	I
CGTTGCCCGCGTGGGA-1	-6.3369	-0.38158	I						CAAGCAACGTCGGAGT-1	-7.33912	0.75175	I
CGTTGTCGGCAATTGA-1	-3.42749	-0.306553	I						CAATGGATCTCTACCA-1	-5.64525	0.20625	I
CTAACGAAACTTGCTG-1	-2.83287	1.3699	I						CAATGTGCCAACCCTT-1	-6.26615	0.745837	I
CTAACTGATAATCGCC-1	-6.87414	1.70335	I						CACAAACCGCAGAACT-1	-6.91883	2.05442	I
CTACCCTAAGGTCATA-1	-4.7524	1.16102	I						CACACAGGGATAGATT-1	-6.90448	3.01985	I
CTACTCAAGGTATAGT-1	-7.54262	0.707277	I						CACAGCACCCACGGCA-1	-2.89208	0.908721	I
CTAGCATAGTATAATG-1	-6.60348	-0.287299	I						CACATCTCACCGACGA-1	-4.53513	1.86459	I
CTAGGCGCCCTATCAG-1	-6.2275	0.518955	I						CACATTTCTTGTCAGA-1	-7.65371	1.38815	I
CTAGGTTCGGACGTGA-1	-4.02118	-1.57345	I						CACCCACGAGGCAATT-1	-5.35456	1.95611	I
CTATAAGAGCCAATCG-1	-5.98077	-0.846856	I						CACCGCCAGAAGGTTT-1	-5.30171	1.12996	I
CTATCGACGAAATACA-1	-7.21328	0.48607	I						CACCGTTAGGGATCAC-1	-4.77571	3.15285	I
CTATCGGGTCTCAACA-1	-5.88702	0.858566	I						CACCGTTGCGCGATAT-1	-0.141375	3.7203	I
CTATGTCACTAGCCCA-1	-4.8436	0.83421	I						CACCTAATCAGTTTAC-1	-7.70405	1.76786	I
CTATTTGGTTACGGAT-1	-5.04076	-0.941383	I						CACGAAAGTTAGTCCC-1	-7.34677	2.33378	I
CTCACTGTGATACTTA-1	-3.45793	-0.89922	I						CACGCACAGCGCAGCT-1	-6.7023	3.57453	I
CTCATAAATGTGTATA-1	-6.30692	-0.748944	I						CACTCCTCTCGGTCGG-1	-7.78238	1.86058	I
CTCATGGTAATTTGCG-1	-6.55311	-0.88878	I						CACTCTTCTGCTAGCC-1	-5.61244	1.83954	I
CTCCCTCCTTTCGATC-1	-4.28457	0.793985	I						CACTGTCCAAGTGAGA-1	-5.70668	2.12384	I
CTCGAGGTCGAACAGT-1	-5.40261	0.17573	I						CACTTAATCAGACGGA-1	-7.48885	1.99556	I
CTCGCTAGGTAAGCGA-1	-5.19564	-0.922067	I						CAGACCTGTAAGTGTT-1	-4.90953	2.17257	I
CTCTAGCCCTCGGAAA-1	-7.95113	1.10114	I						CAGAGACGGTCACCCA-1	-0.410103	3.56937	I
CTGCACAACTACATAT-1	-5.01339	1.5758	I						CAGAGCATGAGCTTGC-1	-2.33307	3.32975	I
CTGCCATGCATCACAT-1	-5.43922	1.27331	I						CAGATACTAACATAGT-1	-5.45225	1.11607	I
CTGCGACCTCGCCGAA-1	-6.86241	-0.104751	I						CAGCAGCCCGTTCCTT-1	-5.82095	1.26337	I
CTGCTGAGGCCACGAA-1	-4.39891	-1.27729	I						CAGCCTCCTGCAGAGG-1	-4.0519	-0.935412	I
CTGGATTTACACTTGA-1	-5.33657	0.127993	I						CAGCTTAGTAGGTAGC-1	-6.02916	3.46949	I
CTGGCGATTTACATGT-1	-6.54158	0.853923	I						CAGGCGCACGGTGGTC-1	-3.03943	0.248105	I
CTGGGATAAATAATGG-1	-7.45265	1.4698	I						CAGTAACTATTTATTG-1	-6.70209	3.25394	I
CTGGTAAAGACTTACA-1	-7.0476	-0.66382	I						CAGTACATTCTCTAAA-1	-6.00614	3.35281	I
CTTACATAGATTTCTT-1	-4.9651	1.13101	I						CAGTCTGTATACTGGG-1	-5.05211	1.39967	I
CTTCATTGTCAGTGGA-1	-3.4444	-0.139298	I						CAGTTCAAATTGACAC-1	-3.5769	0.663563	I
CTTCCGCTCCGTGAAG-1	-5.13641	1.93021	I						CATAAGAAGCTTGGCT-1	-3.7223	2.45218	I
CTTCGATTGCGCAAGC-1	-4.08665	0.75604	I						CATACTTAGGCAATAC-1	-6.01034	2.88007	I
CTTCGTAGATAGGTGA-1	-5.05978	0.103295	I						CATAGAGGAGATACTA-1	-5.68911	2.92153	I
CTTGAGTTAGGGTAAT-1	-4.1049	0.510231	I						CATAGTAGCATAGTAG-1	-7.03852	0.934925	I
CTTGATGACCATCCAG-1	-6.06561	1.64237	I						CATAGTCCACAAGAAC-1	-1.14223	3.51953	I
CTTGCCCACCCACGCA-1	-7.583	0.546856	I						CATATACTACTGATAA-1	-6.32749	-0.557352	I
CTTGTTGCTGAGTCAA-1	-4.77241	1.35021	I						CATATGTCAGGCTACG-1	-3.84843	1.63818	I
GAAACCTATACAAATG-1	-4.52359	1.41503	I						CATCATTACCCTGAGG-1	-5.54132	0.59913	I
GAAAGAACAGCGTTAT-1	-6.33074	1.0508	I						CATCCCGAGATTCATA-1	-6.26916	1.09797	I
GAAAGCAGTGCACTTT-1	-4.24849	0.920636	I						CATCTAGTGAAGGGAA-1	-2.72899	-0.490186	I
GAAATTGTCTCTATAA-1	-6.57283	0.26612	I						CATCTATCCCGTGTCT-1	-6.43941	1.92984	I
GAACAACTGGGATGAA-1	-6.15515	-0.235402	I						CATCTTACACCACCTC-1	-4.53328	-0.968875	I
GAACAGATTACTAAAT-1	-5.21378	0.76091	I						CATGATGCACAATTCT-1	-7.41301	1.50983	I
GAAGCCACTGATTATG-1	-4.549	0.871432	I						CATGATGGAAGTTAGC-1	-7.1564	3.55421	I
GAAGGAGTCGAGTGCG-1	-2.71133	0.268448	I						CATGCGTTAGACAGAA-1	-5.01377	2.54202	I
GAAGTTTCCACTCAAT-1	-6.48287	-0.23737	I						CATGGGTATGCCTTAT-1	-4.32722	2.11072	I
GAATAGACGCGACCCA-1	-5.71103	1.32162	I						CATGGGTCGGGTGTGG-1	-6.896	3.16393	I
GAATTATAGTGAAAGG-1	-3.69459	-1.69131	I						CATGGTCTAGATACCG-1	-7.38812	0.840025	I
GACACAGCCGGGACTG-1	-6.5815	-0.908775	I						CATGGTTTATTAATCA-1	-0.341134	3.91481	I
GACACTGAGTTCAGTG-1	-5.98428	0.892823	I						CATGTCTCATTTATGG-1	-5.66064	-0.79792	I
GACATCCGTCGAACTG-1	-3.52434	0.345357	I						CATTACATAGATTGTG-1	-7.37516	1.52607	I
GACGGGCATCGAATTT-1	-7.15117	-0.0639445	I						CATTCCCATTCCGTCG-1	-4.99804	2.88817	I
GAGACTGATGGGTAGA-1	-4.26079	0.327049	I						CCAACCTTATGTAACT-1	-3.81925	-0.928208	I
GAGAGGGCGCGAGGTT-1	-5.21976	0.598344	I						CCAACGATGCACTGAT-1	-7.87426	2.51326	I
GAGATCTGCTTGGCAT-1	-4.4778	1.42519	I						CCAATAGTGCCGTCGA-1	-4.61975	-0.46097	I
GAGATGGCTTTAATCA-1	-6.8927	0.498802	I						CCAATTGAATGTTAAT-1	-4.98748	1.73262	I
GAGCCAGCTACCTGTG-1	-3.804	0.162824	I						CCACAATGTACGTCTT-1	-6.07301	-0.566063	I
GAGTATGCGCGTGCAT-1	-7.12892	0.267388	I						CCACACTGAGATATTA-1	-5.20942	0.888356	I
GAGTGTGCGGTACCCA-1	-5.11426	-0.958905	I						CCACAGTACCCATCCT-1	-3.97218	2.55774	I
GATAACTCGCACTGTG-1	-4.07858	-1.50786	I						CCACCCAAGGAAAGTG-1	-1.79773	3.50313	I
GATACGATGGGAGTCA-1	-5.16619	1.3936	I						CCACGAATTTAACCTC-1	-5.75263	2.21984	I
GATAGATAGTACAGTC-1	-5.60551	0.00731572	I						CCACGTAAATTAGACT-1	-4.95166	2.38286	I
GATCATTCCAAACATT-1	-5.82184	1.64391	I						CCAGAAACTGATGCGA-1	-4.05381	1.23937	I
GATCCCTTTATACTGC-1	-5.78175	0.645481	I						CCAGAAAGCAACTCAT-1	-5.73619	2.96769	I
GATCGCTACCCGATTT-1	-7.05701	-0.552808	I						CCAGATAGTTGAGTGA-1	-7.17546	1.50415	I
GATGACAAGTAGGGCA-1	-5.30476	-0.295104	I						CCAGCCTGGACCAATA-1	-0.301437	3.82325	I
GATGCGTCCTGCATTC-1	-7.58609	0.653758	I						CCAGCTCGAACGCATT-1	-0.905804	3.4587	I
GATTCTGTTAATGAGT-1	-7.54712	0.0140893	I						CCATCGCAGTTAAACT-1	-6.81901	1.53781	I
GCAACCACGGCCGCGT-1	-5.288	0.0995269	I						CCATCTCACCAGTGAA-1	-5.79728	-0.715847	I
GCAGCACACAGCCCAG-1	-5.90921	0.0605605	I						CCATGCTCTGCAGGAA-1	-7.03408	1.03462	I
GCATAGAGCACTCAGG-1	-5.92502	1.83169	I						CCATGGCCCTTGTACC-1	-7.19893	1.47553	I
GCCCGACTTCTTCCCG-1	-7.05122	-0.838193	I						CCCAACATACGTCGCG-1	-1.16333	0.500823	I
GCCCGCGCGTAAACGG-1	-6.39767	-0.452458	I						CCCAGGTCTGAAGGCT-1	-6.3503	2.5974	I
GCCCGTAATACCTTCT-1	-5.81357	-0.15523	I						CCCATTATTGTATCCT-1	-4.12336	-0.483786	I
GCCGAAATTCCTACGT-1	-4.86147	0.412223	I						CCCGACCATAGTCCGC-1	-6.67221	2.72045	I
GCGACCCAACCATCTG-1	-4.40047	0.952398	I						CCCGAGTTTCTCCGTA-1	-7.17955	2.13438	I
GCGAGAGTTGCGTCCA-1	-5.49787	0.540723	I						CCCGCAGCGCGAACTA-1	-4.82681	2.4366	I
GCGAGGCCCGAGCAGA-1	-6.13114	0.755486	I						CCCGGGTCGTTCAGGG-1	-5.88944	1.79593	I
GCGCAAATATATTCAA-1	-3.78687	-0.399267	I						CCCGTCAGCGTCTGAC-1	-3.05116	0.98194	I
GCGCGTCATTGGTACA-1	-7.5782	-0.412066	I						CCCTGAAATGAGTTGA-1	-4.85741	-1.21634	I
GCGCTAATTGAATAGA-1	-6.02529	0.711437	I						CCCTGCGCTACGCATA-1	-0.552584	3.45325	I
GCGCTATGCCGAGGCA-1	-4.75581	0.99518	I						CCGACGGGCATGAGGT-1	-6.89425	3.68969	I
GCGCTTAAATAATTGG-1	-5.61787	-1.26438	I						CCGAGAAGTCGCATAA-1	-5.34465	2.66615	I
GCGGAGAAACTTCGCA-1	-6.59568	1.60752	I						CCGAGCTGTGCTTGTC-1	-4.81733	2.36479	I
GCGGCTTTAGCAAGTT-1	-4.77257	1.23658	I						CCGCACAAAGACCAAC-1	-0.359309	3.83582	I
GCGGGCAGACGGGTGA-1	-7.54956	0.699427	I						CCGCACTTGCAATGAC-1	-3.80535	-0.926187	I
GCGGGCGAGCCTTACC-1	-7.86346	0.830393	I						CCGCCTGCGAATTGGT-1	-5.71317	2.59516	I
GCGTCTCTGCATTGGG-1	-3.47941	0.114502	I						CCGCGGAATGCGTCAC-1	-5.22442	0.133556	I
GCTAACTGAAGTCTGA-1	-6.13955	0.188926	I						CCGCGGGTACGAAGAA-1	-0.739687	3.45452	I
GCTAAGCCCAGTATGC-1	-6.21078	1.35764	I						CCGGAGCGTACTTTCT-1	-4.77576	-0.0155517	I
GCTAGGCACCACGGAG-1	-1.71211	0.408113	I						CCGGGCGGTCTCGTCA-1	-3.45861	3.1695	I
GCTAGTAGAGCTTGTA-1	-3.62522	-0.248996	I						CCGGTAATGGCTAGTC-1	-4.47296	2.79676	I
GCTCCTGACATACTGG-1	-4.98026	-0.89166	I						CCGTAAGTTGGTCCCA-1	-5.23573	0.253256	I
GCTGAGGCGTGAGTAT-1	-3.91536	-0.0968957	I						CCGTAGGAAATCCCTG-1	-4.80208	2.83885	I
GCTTGGATCGATTAGG-1	-7.56564	-0.315489	I						CCGTGGAACGATCCAA-1	-2.66224	-0.209151	I
GCTTTCAGAGGAGGTG-1	-4.43289	1.32199	I						CCGTTACGTTAGAACA-1	-6.7828	2.96363	I
GGAAGGACACCGTATA-1	-4.27587	-0.177296	I						CCGTTCCGAATCTCGG-1	-5.95954	2.4147	I
GGACACCTCGGTGTTG-1	-5.85967	-0.708565	I						CCTAAATTAACGGTTC-1	-5.98314	-0.503262	I
GGAGCACCAAGAACTA-1	-4.36453	1.3145	I						CCTAACTAAGGCTCTA-1	-6.17922	1.60603	I
GGATCCGGAATATACT-1	-5.89859	1.02502	I						CCTACATTCACAGACG-1	-7.73914	2.6854	I
GGATGAAGATCGCTGA-1	-7.02722	0.986219	I						CCTACTGCTTACACTT-1	-3.10709	2.93524	I
GGATGACGCGAGTTTA-1	-6.28586	0.311577	I						CCTATGGCTCCTAGTG-1	-3.97641	1.86185	I
GGCAATAGTCAATGAG-1	-6.66854	0.970052	I						CCTCGAAGTGGACGGG-1	-6.82357	2.97721	I
GGCACTCCACTGGGCA-1	-6.2654	0.916322	I						CCTCGCCAGCAAATTA-1	-6.99605	2.45738	I
GGCCAATTGTATAGAC-1	-7.30483	0.271179	I						CCTCGCGCGATATAGG-1	-5.92654	1.87796	I
GGCCCAGCTGGTTTGC-1	-4.10049	-0.152289	I						CCTCGCGCTGTGCGAT-1	-4.25795	1.77008	I
GGCGAAATCTAACTTG-1	-4.4003	0.159464	I						CCTCGGACCGGGATAG-1	-6.20001	2.91675	I
GGCGCACAGTTTACCT-1	-6.28719	-0.408129	I						CCTCTAATCTGCCAAG-1	-4.58373	0.752024	I
GGCGCGGAGATCTTTC-1	-4.00983	-0.833541	I						CCTCTGGCCTAGACGG-1	-3.14592	0.453151	I
GGCGGTAGGATCATTG-1	-5.53828	1.23539	I						CCTGAATATTTACATA-1	-4.31114	2.83845	I
GGCTCCTCCACCTGTT-1	-4.59618	-1.45487	I						CCTGGAAACGTTCTGC-1	-4.01292	1.10862	I
GGCTCGCGTTGAGGTA-1	-6.2719	1.34366	I						CCTGTACTCACGCCCA-1	-7.60011	2.79741	I
GGCTTCTCGTGGGTGG-1	-3.03492	-0.150006	I						CCTGTCCCTCACGTTA-1	-5.61508	2.9235	I
GGGAAGACGGTCTGTC-1	-5.1869	-0.991422	I						CCTGTCGCCCGTAAAT-1	-4.52779	2.40327	I
GGGACCCGTATATCTT-1	-6.36289	-1.0319	I						CCTGTTCAACCTCGGG-1	-4.09496	2.07147	I
GGGATGGTCGTAACCG-1	-4.11172	-1.55758	I						CCTTCAGTTAAAGTGA-1	-6.0767	2.37091	I
GGGCCGGCCGAAGTAC-1	-5.12951	1.3363	I						CCTTCTTGATCCAGTG-1	-4.66044	-0.0560647	I
GGGCGATATGTGTGAA-1	-5.12466	-1.33912	I						CGAAACGCAATTCATG-1	-6.05067	2.94604	I
GGGCGGGTTCCCTACG-1	-3.30104	1.3173	I						CGAACAGTATGGGCGT-1	-5.5361	-1.01834	I
GGGCTATGATCGATGG-1	-7.8826	0.741001	I						CGAAGCTATAAATTCA-1	-5.8976	1.67682	I
GGGCTCATCGAACCCA-1	-4.55479	1.22522	I						CGACACGCTCCGACAG-1	-6.36872	1.94282	I
GGGTACTTCATGAACT-1	-2.91678	-1.69685	I						CGAGATTTCGCTCGGG-1	-7.61223	2.48191	I
GGGTCACCGTGACGGT-1	-5.29532	1.5703	I						CGAGCTGGGCTTTAGG-1	-7.24146	2.21125	I
GGGTTTAGGATAGGAT-1	-4.42485	0.637174	I						CGAGGATCGGGAACGA-1	-6.39667	2.34895	I
GGTACAAACATGCTAT-1	-5.30983	-0.62635	I						CGAGGGACTGCGGTCG-1	-6.84934	1.46669	I
GGTAGTGCTCGCACCA-1	-5.52633	-0.65226	I						CGAGGGTATCCAGGTG-1	-2.82284	3.46135	I
GGTATTGCCGAGTTTA-1	-5.27939	-1.421	I						CGAGTTCTGTCCCACC-1	-4.61024	-1.15082	I
GGTCAGTGGGTCCCAC-1	-7.09095	1.3374	I						CGATACCTCGCGGACA-1	-6.5881	2.14864	I
GGTCGGTCGTCCACAG-1	-5.05924	0.556846	I						CGATAGTCGTACTGCA-1	-5.02834	1.86171	I
GGTCTTGAGCGCTCTT-1	-7.79618	0.924799	I						CGATCCGACCCAGTGC-1	-2.24941	-0.606196	I
GGTGCTGGTACACATT-1	0.00665679	1.1357	I						CGATTCGCCTGGCTGC-1	-6.18073	-0.560469	I
GGTGGACTGCTCTGGC-1	-4.19518	-0.198164	I						CGCAAACACGAGTTAC-1	-5.0964	2.68806	I
GGTTACCACCCTCGGG-1	-5.84375	0.665896	I						CGCAATTAGGGTAATA-1	-5.83518	-0.821412	I
GTAATAAAGGGCTCCC-1	-5.17393	-1.38243	I						CGCACGTGCGCTATCA-1	-6.94279	1.13533	I
GTACAGAGGCAAGGGT-1	-5.34425	0.725688	I						CGCAGATCTTCACCCG-1	-7.63429	2.47753	I
GTACGCTTCATTGCAC-1	-5.17961	-0.615118	I						CGCATGGTGCGATGCT-1	-2.27039	2.85826	I
GTACTACGGCCTCGTT-1	-7.80378	-0.0647689	I						CGCATTAGCTAATAGG-1	-3.04174	3.0788	I
GTACTCCTGGGTATGC-1	-6.96656	0.673055	I						CGCCATCCGATTATGA-1	-5.22778	2.28656	I
GTAGCCAAACATGGGA-1	-7.57326	1.41307	I						CGCCGTTCAGCATAGT-1	-4.23493	1.58881	I
GTAGCTTCCTCTTGTT-1	-5.64195	1.46148	I						CGCCTGGCCTACGTAA-1	-6.21447	1.86008	I
GTAGTCTACGATATTG-1	-3.68616	0.223304	I						CGCGCAAATGTCCAGA-1	-6.57686	2.71483	I
GTATCAAGGTACTTCC-1	-3.99049	0.870299	I						CGCGCATGTTTGATTG-1	-5.61657	0.0801085	I
GTATCCTTTGGTAACC-1	-6.2602	0.942793	I						CGCGGGAATTAGGCAG-1	-2.95476	3.72041	I
GTATCTTTCATAACCA-1	-6.92843	1.14067	I						CGCTACGGGACATTTA-1	-4.67133	0.852813	I
GTATGTGGGTCTAGTT-1	-5.13479	1.6481	I						CGCTCGACATAATGAT-1	-6.52172	2.48633	I
GTATTCTGAGAAACGA-1	-4.176	0.901599	I						CGCTGTGACGCCGCAC-1	-3.31194	3.23168	I
GTCATGCACCTCCGTT-1	-4.33019	0.10904	I						CGCTTCGGTCTAAGAC-1	-4.95594	0.114285	I
GTCATTAGAGCGAACG-1	-2.71005	0.323931	I						CGCTTTCATACCGGTG-1	-7.08308	2.84553	I
GTCCAATATTTAGCCT-1	-6.5444	0.760015	I						CGGAAAGAATCAAACG-1	-5.34869	0.449687	I
GTCCATTACTGCTACG-1	-7.79162	1.23368	I						CGGAACGTAAACATAG-1	-5.29274	0.897296	I
GTCCGGACCTGAAATT-1	-5.99295	-0.0845496	I						CGGCAGGGTCGGGTTG-1	-4.53253	2.32078	I
GTCCGGGTTCACATTA-1	-4.66638	1.88069	I						CGGCCACGCACAAAGT-1	-2.55857	3.33931	I
GTCCGTTAGAGGGCCT-1	-7.57901	0.561116	I						CGGCTCTAAAGCTGCA-1	-6.9574	3.13083	I
GTCCTACGAATAGTCT-1	-6.10684	1.7467	I						CGGGAATATAGTATAC-1	-5.40602	-0.53258	I
GTCGCCGTTGTGTGTT-1	-4.4613	0.281825	I						CGGTAGAGGTGCAGGT-1	-5.78647	2.05803	I
GTCGTACCATCTCGGG-1	-4.99748	0.681115	I						CGGTCAAGTGGGAACC-1	-3.30929	3.08078	I
GTCTATCTGAGTTTCT-1	-2.13285	-1.11387	I						CGGTGCAGATAGAACG-1	-5.65014	2.6057	I
GTGAAACGGCGCCACC-1	-5.44449	-1.17309	I						CGGTGGGCTCCAGCCT-1	-7.1521	1.36331	I
GTGAACTCCCATTCGA-1	-6.13647	1.78065	I						CGGTTATCCAACAGTG-1	-5.25252	0.887641	I
GTGACAGCTTCCCACT-1	-5.71891	-0.941738	I						CGGTTGACCTGGCATA-1	-2.71458	3.56606	I
GTGACCGCACACTACG-1	-5.48357	-1.3724	I						CGTACCTGATAGGCCT-1	-4.61533	1.24428	I
GTGAGTGGTACAACGC-1	-4.41156	-0.532815	I						CGTATTAAGAGATCTA-1	-6.45446	0.180618	I
GTGATTCGCCGCTCAA-1	-6.15075	-0.270958	I						CGTCGTCCTTCGCGAA-1	-3.92093	-0.817519	I
GTGCTCAAGTACTGTC-1	-6.53908	1.276	I						CGTGACATTGGGTCGT-1	-4.67442	2.70822	I
GTGGGCTTAGACACAC-1	-6.90632	-0.120206	I						CGTGCAGACTGGGACA-1	-5.34541	2.43806	I
GTGGTATAGTCTGCCG-1	-4.44617	0.0263879	I						CGTGGCCGAATATCTA-1	-5.21482	1.24225	I
GTGGTTACTTCTTTCG-1	-6.60853	-0.698621	I						CGTGGTACCCAAAGGC-1	-6.57421	3.45662	I
GTGTACCTTGGCTACG-1	-4.79994	-0.333583	I						CGTGTCTCGTTACGAC-1	-5.1659	0.573922	I
GTTACTTTGGGCCTAG-1	-4.08897	0.6555	I						CGTGTGTTAAACCCTG-1	-5.57076	2.20849	I
GTTCATCGTTTGGCTG-1	-7.10443	0.147442	I						CGTTAAATACGACCAG-1	-5.56808	2.41703	I
GTTCGGGCGTACCATT-1	-7.0971	-0.273143	I						CGTTCAAGGAAACGGA-1	-1.90777	2.8607	I
GTTGAGTCCCGCCGGT-1	-8.05638	0.201279	I						CGTTCAGACCCGCGAA-1	-6.76196	2.27101	I
GTTTACGTTCCATCTG-1	-2.64541	0.426887	I						CGTTGCCCGCGTGGGA-1	-6.83136	3.06058	I
GTTTCTGCAGTCTCCC-1	-4.92435	1.88365	I						CGTTGTAAGATTGATT-1	-6.75013	1.22311	I
TAAAGCGGTATTTCCA-1	-3.01609	0.331843	I						CGTTGTTTCAATTCCC-1	-3.77956	3.09721	I
TAACTCATCCGCGCGG-1	-2.97768	0.0948779	I						CGTTTACAAGGCAGCT-1	-5.65443	1.87142	I
TAAGGGCCTGTCCGAT-1	-5.94472	0.675214	I						CGTTTCGCTCATTACA-1	-5.82761	0.95068	I
TAAGTAACATCTTGAC-1	-6.86059	-0.695369	I						CGTTTCGGTTATATGC-1	-7.03125	3.71394	I
TAAGTTGCGACGTAGG-1	-4.54464	-1.06338	I						CTAACGAAACTTGCTG-1	-5.69167	0.298236	I
TAATACTAGAACAGAC-1	-6.6622	0.585903	I						CTAACTGATAATCGCC-1	-0.440409	-1.76878	I
TAATTAGGACATCCGT-1	-4.25135	1.03688	I						CTAACTGGTCCGGTTC-1	-4.11211	-0.745947	I
TACAGAAACGGTGGGC-1	-4.83556	1.28391	I						CTAAGGGAATGATTGG-1	-5.6368	2.52539	I
TACATAGGCATACACC-1	-5.28524	1.98027	I						CTAATTCGCACGCGCT-1	-2.51472	-0.636648	I
TACCGGCTCACTGCCC-1	-2.96659	0.470151	I						CTACGCACGGAGTACC-1	-4.1496	0.138333	I
TACCGGTCGTTTCCAT-1	-7.74457	0.352456	I						CTACTATCTTTCAGAG-1	-5.17324	0.879057	I
TACGACTGCCTCTTAG-1	-6.82833	1.27815	I						CTAGATGTGAGTGTAA-1	-7.01732	1.55236	I
TACGCCGAGGGTACCC-1	-5.79404	1.40105	I						CTAGGTCTGAAGGAAT-1	-6.75482	3.38899	I
TACGCCTCCATTCCGA-1	-4.20024	-1.30794	I						CTAGGTTCGGACGTGA-1	-4.47682	-0.0817863	I
TACGGAAGCCAAACCA-1	-6.54152	1.18779	I						CTAGTAGAAAGGGATT-1	-6.75444	1.23655	I
TACTGAACAGATTTAG-1	-8.06231	0.950805	I						CTAGTTGGGCCCGGTA-1	-6.20913	1.91828	I
TACTTGTTAGTAGTCC-1	-4.94049	-0.333534	I						CTATTCATGTGTCCCA-1	-3.74487	1.26674	I
TACTTTACTGAGCCGG-1	-5.17509	0.558306	I						CTCAAACCACTGCCCG-1	-3.61824	1.39802	I
TAGACGAAACGCCAAT-1	-5.4655	-0.464418	I						CTCAACTAACCCGGAT-1	-6.43981	-0.30498	I
TAGACGCCCGTACCGG-1	-5.74846	-0.360136	I						CTCACTTGGCTGGTAA-1	-4.21975	2.00896	I
TAGACTACCTAGCGTT-1	-4.30175	0.476392	I						CTCATTTGATGGGCGG-1	-5.84744	1.12926	I
TAGAGGGAGTTTATCT-1	-8.12669	0.642585	I						CTCCGCCCACATGAGG-1	-6.88501	3.48464	I
TAGAGGTTCTACTTGT-1	-5.36073	1.56052	I						CTCGAGGTCGAACAGT-1	-6.05164	-0.665705	I
TAGAGTCTAAGCGAAC-1	-6.48172	1.45451	I						CTCGCACCTATATAGT-1	-3.36046	-0.80674	I
TAGCGTCCCTCGATTG-1	-7.14141	-0.872473	I						CTCGGTTGTCGGCCCT-1	-3.73636	2.14696	I
TAGCTAAGTCCGGGAG-1	-6.12677	0.24653	I						CTCGTTACGGCTACCA-1	-0.607455	3.50046	I
TAGCTCGCCTGATAAC-1	-5.70668	1.80226	I						CTGAATCCGAGACCTC-1	-5.3691	0.90473	I
TAGGCTAAAGTGGCAC-1	-5.4521	1.80447	I						CTGCACTCCAGTACAG-1	-3.27516	3.3633	I
TAGGTTCGAGTTCGTC-1	-5.65822	0.277153	I						CTGCAGAGAATCAGAG-1	-5.44494	1.46312	I
TAGTCCCGGAGACCAC-1	-6.89545	0.860401	I						CTGCCTTTAATACCTT-1	-0.172912	1.42993	I
TAGTGCCCTCCAGAGT-1	-7.12527	1.04816	I						CTGCGGGTGAAATGTT-1	-2.76201	-0.386365	I
TATAGAGTCGCTTGAA-1	-8.13809	0.333609	I						CTGCTGAGGCCACGAA-1	-7.01804	3.50534	I
TATCCCTCGATCTGCA-1	-7.38566	-0.000268668	I						CTGGAAATGGATGCTT-1	-6.35184	1.07115	I
TATCCGCACCGTCGGG-1	-5.63541	-0.0322264	I						CTGGATTTACACTTGA-1	-2.81441	3.05031	I
TATTCCACTCAGCTCG-1	-6.24469	1.05344	I						CTGGGATACGCTACCC-1	-5.3797	1.52727	I
TCAAACTTAGATTGTT-1	-3.00812	0.254982	I						CTGGTAACACATAGAA-1	-4.85607	-1.04297	I
TCAAATTGTTGTGCCG-1	-6.44106	-0.756694	I						CTGGTAACGAGCTCTT-1	-5.84922	0.847708	I
TCAACATAGCGCCCTA-1	-5.53173	1.53275	I						CTGTACTTCTTAGCAT-1	-5.06583	0.694831	I
TCAAGAAATACTAGCT-1	-6.86717	0.601224	I						CTGTGCAGGGTAGGTC-1	-3.20933	3.49647	I
TCAATCCGGGAAGTTT-1	-7.17521	-0.287566	I						CTGTTCACTGCCTGTG-1	-3.07948	-0.16771	I
TCACCGCTCGGCACTC-1	-6.04317	1.58179	I						CTTAGCCTTCCACATG-1	-4.77075	-0.97877	I
TCACGTGCCCGATTCA-1	-6.10386	0.25816	I						CTTAGTAGGCCTACAG-1	-7.19979	0.624133	I
TCAGAACCTCCACAGG-1	-2.48272	0.147787	I						CTTCATTGTCAGTGGA-1	-3.00897	3.05011	I
TCAGAACGGCGGTAAT-1	-3.81712	0.112247	I						CTTCTGGGCGTACCTA-1	-7.16216	2.85125	I
TCAGACGCTATAGAAG-1	-4.19724	1.14085	I						CTTCTTACGTCGTATA-1	-6.21117	0.231378	I
TCATATGAGCTTTGTT-1	-4.89915	0.0823858	I						CTTGTACTTGTTGACT-1	-7.04343	0.968547	I
TCATCCTCAGCTGCTT-1	-6.92264	0.446998	I						CTTGTCAACATTCGAG-1	-5.40791	2.63363	I
TCATCGATGGTCCCAA-1	-7.48034	-0.209941	I						CTTGTGCTCACCGATT-1	-2.85629	3.09894	I
TCCAACTCAGCTATCT-1	-7.77598	0.788344	I						CTTTACCGAATAGTAG-1	-6.48213	1.07679	I
TCCAACTTTAAATTCT-1	-5.03547	-0.197064	I						CTTTAGGAACACTGTT-1	-5.05459	-0.898881	I
TCCAGGCGAGTACGGT-1	-3.05357	-1.64323	I						CTTTGCATCGCTCTTG-1	-6.2138	1.11535	I
TCCCACTCTCTTCCGG-1	-5.7354	-0.800625	I						CTTTGGCTTTAGTAAA-1	-6.89315	1.70182	I
TCCCAGGCTTAGCTAA-1	-4.49037	0.400405	I						GAAACCATGGTGCGCT-1	-5.80694	1.42762	I
TCCGCCTGTCTACAAG-1	-7.89003	0.323521	I						GAAACCGAATTACCTT-1	-7.78553	2.00945	I
TCCGCGGCAGCATCTG-1	-6.25467	1.61705	I						GAAATATCACCATCAG-1	-3.08626	3.74414	I
TCCGGCCTAGCGTACA-1	-7.16246	-0.0519638	I						GAAATGGCGGTGTTAG-1	-5.04396	0.14116	I
TCCGTTAAGCTAATAT-1	-7.23394	1.62826	I						GAAATTAGCACGGATA-1	-5.94737	3.03935	I
TCGAATATCCCGCAGG-1	-6.49571	-0.198874	I						GAACACACATCAACCA-1	-5.21841	1.10302	I
TCGATTTACGAAACGA-1	-7.11982	0.494407	I						GAACAGATTACTAAAT-1	-5.33184	-1.02653	I
TCGCAAAGATGCATTT-1	-4.19985	-0.7224	I						GAACCTTTAACGATCC-1	-5.94127	-0.231563	I
TCGCCGACATATTCGC-1	-7.30189	0.679198	I						GAACGATAAGTTAAAG-1	-5.73603	3.0292	I
TCGCTACTGGCTTTGA-1	-6.49514	0.934065	I						GAAGCGTGAGGAATTT-1	-0.390972	3.88957	I
TCGCTGGGCGGATTGT-1	-8.01866	0.949979	I						GAAGGAGTCGAGTGCG-1	-5.8549	1.88823	I
TCGCTTTAAACGTTTG-1	-3.54908	0.602056	I						GAAGGCTACCATTGTT-1	-3.16497	3.77732	I
TCGGGCCGTCGTGGTA-1	-6.44248	1.61853	I						GAAGTGATTTATCGTG-1	-4.08185	2.34353	I
TCGGTCCCGACAATAG-1	-7.88634	0.546199	I						GAAGTGCTGGATAGCT-1	-4.36111	-0.841174	I
TCGTAAGACGACATTG-1	-5.33225	-0.616273	I						GAAGTTTCCACTCAAT-1	-5.00043	0.263318	I
TCGTCTTAGGCGTTAA-1	-5.21563	-1.01435	I						GAATCTGAACATTCTC-1	-5.83294	1.84096	I
TCGTGTACTATGGATG-1	-3.48998	-0.358193	I						GAATGTGGTCCGGATT-1	-7.35352	2.83992	I
TCTATCCGATTGCACA-1	-6.97941	0.0559857	I						GAATGTTGGGTAATCT-1	-3.03275	-0.447036	I
TCTCCCTGGGCAGCGT-1	-5.07092	-0.505601	I						GAATTATAGTGAAAGG-1	-6.73462	0.892774	I
TCTGAAGCACGTGGTC-1	-5.04919	-0.803369	I						GAATTCACCCGGGTGT-1	-3.33291	0.745375	I
TCTGATGTATTCTGTC-1	-2.14377	0.22926	I						GACAACGCAGCTTACG-1	-5.17676	-0.229157	I
TCTGGGTAGCGCTCAT-1	-7.21389	1.54156	I						GACACAAGGGAAGAAA-1	-5.22387	2.67921	I
TCTTCCCATGGGCACA-1	-7.11727	1.40299	I						GACAGCCAGACCTGAC-1	-4.9935	0.94085	I
TCTTCGATACCAATAA-1	-3.8988	-0.482675	I						GACCGTGCTGACGGTG-1	-5.98065	1.2544	I
TCTTCTATAACCCGCC-1	-6.88023	1.27292	I						GACGAGGCTAATAAAC-1	-4.08167	0.939971	I
TGAAAGGACCTGACTC-1	-6.31818	0.119019	I						GACGTGTAGGGATTAT-1	-6.77689	3.3796	I
TGAATGTCAGCCGGCC-1	-5.36021	0.959983	I						GACTAAGATCATGCAC-1	-3.72856	3.15217	I
TGACCAAATCTTAAAC-1	-4.684	-0.733876	I						GACTAGGCCGTTAGGT-1	-5.4801	1.6012	I
TGACGATGCACTAGAA-1	-7.62667	1.21034	I						GACTCACCCACGTGAG-1	-0.323888	3.39236	I
TGAGTGTAACAACGGG-1	-6.52853	-0.182361	I						GACTCGCGGGAATGAC-1	-4.80812	0.205803	I
TGATACATTTAGCCGT-1	-7.25749	1.20854	I						GAGACTGATGGGTAGA-1	-5.20563	0.0131079	I
TGATCTCCGGCGCCAG-1	-2.81664	-1.51679	I						GAGATGACAATCCTTA-1	-7.13938	2.59	I
TGATGTCAATTAAGTG-1	-3.20646	-1.79169	I						GAGCACCTGTGTCCAG-1	-5.10417	0.819765	I
TGATTCCCGGTTACCT-1	-5.31797	-0.822684	I						GAGCGAGGGAGTACCG-1	-3.78522	1.8397	I
TGCAAGAATGACGTAA-1	-4.86316	-0.109489	I						GAGCTAAGGGCATATC-1	-6.15987	1.96077	I
TGCAGAGTACCGAGCA-1	-6.28461	1.66067	I						GAGGAATATCTCTTTG-1	-6.63606	3.16496	I
TGCATATGTCTGTCAC-1	-5.75486	0.273863	I						GAGGCTATCAAAGTCG-1	-3.92066	1.77013	I
TGCCAGTACGTGGAGA-1	-7.60034	1.11249	I						GAGTAGATACTAGTTG-1	-0.632286	3.37231	I
TGCCTTGGCCAGGCAA-1	-7.31734	1.3247	I						GAGTATGCCCGCCTTG-1	-6.96873	0.665929	I
TGCTAAGTGTCTATTT-1	-6.27588	1.26842	I						GAGTGTCAACCAGAAA-1	-5.3485	-0.372431	I
TGCTCTTGAGAGTTTG-1	-6.71375	0.441545	I						GAGTGTGCGGTACCCA-1	-3.80115	0.704056	I
TGGACTGTTCGCTCAA-1	-3.20233	-0.694815	I						GATATTGAGATTGGCG-1	-5.55848	2.83602	I
TGGAGTGATGCGATGA-1	-5.41798	0.651341	I						GATCCCTTTATACTGC-1	-4.90048	-1.02157	I
TGGCAGCAGTAATAGT-1	-5.48709	-1.37255	I						GATCCGGGAATTAACA-1	-4.13442	0.997825	I
TGGCCAAACTGAAGTA-1	-6.06524	0.576574	I						GATCCTCGACACTGGC-1	-5.14337	1.67965	I
TGGCGATCAAGTTATG-1	-4.15975	1.34336	I						GATCGTGACTGATATC-1	-3.87366	1.9773	I
TGGTTCAACGGGTAAT-1	-5.8225	0.531396	I						GATCTTGGAGGGCATA-1	-4.45863	3.14571	I
TGTACGAACAAATCCG-1	-6.33722	0.293335	I						GATCTTTGCAGGGTAT-1	-5.12018	2.24179	I
TGTCCACGGCTCAACT-1	-5.30252	1.22319	I						GATGACAAGTAGGGCA-1	-2.99374	3.78381	I
TGTCCGCAAACAATTC-1	-7.71123	0.560744	I						GATGACGATGATCGCG-1	-3.66859	1.12667	I
TGTCGTGGGTATAGGC-1	-7.64245	0.628059	I						GATGCGTCCTGCATTC-1	-2.38314	3.72977	I
TGTGGTTGCTAAAGCT-1	-7.38937	0.404919	I						GATGCTGTATTTCATC-1	-0.237532	3.8785	I
TGTTATTGTATGTGGC-1	-4.95882	-0.147174	I						GATTACTGAATTTGGG-1	-3.12332	3.29308	I
TGTTCCGCTTCCATGA-1	-4.87154	0.3155	I						GATTCCCTTGTCGCAG-1	-6.31171	0.0826679	I
TTAAACTCGAATTCAT-1	-6.80894	1.6999	I						GATTCGACGGTTCACG-1	-4.99505	1.36773	I
TTAAGATAGGATTGAC-1	-3.0526	0.767096	I						GCAAATATTACGCTTT-1	-5.19822	-0.600677	I
TTAAGGCCCGTACTTT-1	-4.72367	1.09709	I						GCAACAGCAGTATGCG-1	-4.30772	1.51969	I
TTAATGTAGACCAGGT-1	-4.31562	0.0741669	I						GCAACGGCTAGTTATG-1	-4.6215	2.13481	I
TTACTGGGATATTTCA-1	-8.22548	0.256226	I						GCAAGTGTAAAGCATG-1	-3.09732	3.4917	I
TTATGAATGAAAGGGA-1	-3.04411	0.376337	I						GCAGACCCAGCACGTA-1	-5.79343	2.33688	I
TTATGATCTTAACGAA-1	-5.45463	-0.296168	I						GCAGATCCATAAGACT-1	-6.51729	1.28779	I
TTCCGCGTGAGGCGAT-1	-5.51865	-0.275256	I						GCAGCCTATATCACAT-1	-6.713	3.30356	I
TTCCGGTTACCCACTT-1	-5.35224	0.13201	I						GCAGTGTGGCTATAGG-1	-3.58401	0.185969	I
TTCGGGACTAATCGCG-1	-5.38222	-0.925659	I						GCATAGAGCACTCAGG-1	-4.89281	0.722166	I
TTCTGACCGGGCTCAA-1	-5.95504	0.183987	I						GCATGCTAATAACGAT-1	-5.8416	-0.68045	I
TTCTTATCCGCTGGGT-1	-7.3946	1.07936	I						GCCAACCATTTCCGGA-1	-7.29932	1.58896	I
TTCTTGAGCCGCGCTA-1	-6.30601	-0.631459	I						GCCAATAGGGCATCTC-1	-6.68014	2.86121	I
TTGAAGAATTCCCAGG-1	-4.03481	-0.0371702	I						GCCACTCAGAGCGCGA-1	-5.40683	2.81983	I
TTGACATGAACGTGGA-1	-7.84562	0.900129	I						GCCAGGAGTAACCGAT-1	-6.04629	0.907899	I
TTGACGCTCCATGAGC-1	-4.66699	1.36603	I						GCCATATTGCACACAG-1	-7.03887	1.41881	I
TTGATCTAACTTTGTC-1	-5.42232	-0.491805	I						GCCCAGATGCTGGAGA-1	-4.20125	0.278031	I
TTGATGTGTAGTCCCG-1	-4.80689	0.822267	I						GCCCGATCTGTGGTCG-1	-0.0515265	3.07148	I
TTGCGCACAACCACGT-1	-7.66047	0.472018	I						GCCCGCGCGTAAACGG-1	-4.85903	-1.07559	I
TTGCTGATCATGTTCG-1	-4.51497	-0.0648845	I						GCCCGTAATACCTTCT-1	-7.43473	2.24483	I
TTGGAAGAATACAGTC-1	-6.746	-0.656597	I						GCCCTGAGGATGGGCT-1	-4.73627	-1.0037	I
TTGGACCTATAACAGT-1	-6.92422	-0.811248	I						GCCGAAATTCCTACGT-1	-4.89125	0.812578	I
TTGTAAGGCCAGTTGG-1	-6.11513	1.73376	I						GCCGATTGGCCAAGCT-1	-6.76848	2.90462	I
TTGTGGTAGGAGGGAT-1	-6.23509	1.6513	I						GCCGTGGAAGAAATGT-1	-4.77684	1.51957	I
TTGTGTTTCCCGAAAG-1	-3.97356	0.534828	I						GCCTAGCGATCTGACC-1	-6.29542	2.19499	I
TTGTTTCACATCCAGG-1	-5.2484	-0.257097	I						GCCTCCGACAATTCAC-1	-5.2463	-0.126535	I
AAACATTTCCCGGATT-1	3.37813	-0.953198	II						GCGAAACTTAACTGGA-1	-4.78328	-1.15178	I
AAACCGTTCGTCCAGG-1	4.35587	0.394741	II						GCGACCCAACCATCTG-1	-5.33333	1.00975	I
AAACCTAAGCAGCCGG-1	5.11086	-0.760934	II						GCGACGATAGTTGTAC-1	-2.56897	3.46938	I
AAACGAGACGGTTGAT-1	3.68869	2.09848	II						GCGAGAGGCCATGTAA-1	-6.67146	2.88453	I
AAACGGGCGTACGGGT-1	-2.11753	0.966019	II						GCGAGTTCTGCAAAGA-1	-6.13017	2.75241	I
AAACTCGGTTCGCAAT-1	1.15668	-0.56159	II						GCGATTGTTAACGTTA-1	-5.09683	1.32571	I
AAACTGCTGGCTCCAA-1	-0.247641	0.410622	II						GCGCATCCAGTCAGCA-1	-7.48061	1.90898	I
AAAGAATGTGGACTAA-1	1.22135	0.11212	II						GCGCCTCCCACTCCGA-1	-0.416871	3.87742	I
AAAGGCTACGGACCAT-1	4.08957	-0.942578	II						GCGCGTCATTGGTACA-1	-6.70106	1.66206	I
AAAGGCTCTCGCGCCG-1	3.96797	-0.318814	II						GCGCTAATTGAATAGA-1	-6.10045	0.664891	I
AAAGTGTGATTTATCT-1	4.12349	2.08493	II						GCGCTGCTTTGCATTT-1	-6.95255	2.1476	I
AAAGTTGACTCCCGTA-1	1.20123	0.296722	II						GCGCTTAAATAATTGG-1	-4.33422	1.4938	I
AAATACCTATAAGCAT-1	3.81801	-0.515194	II						GCGGACCGCGTTGTGG-1	-4.72846	2.04894	I
AAATAGCTTAGACTTT-1	1.5544	0.350163	II						GCGGGAACCAGGCCCT-1	-6.20103	2.14421	I
AAATCCGATACACGCC-1	-2.21579	1.08019	II						GCGGTGAACTGCGCTC-1	-3.6604	0.709213	I
AAATCGTGTACCACAA-1	3.31554	-1.63028	II						GCGTCGAAATGTCGGT-1	-7.03924	1.29841	I
AAATCTAGCCCTGCTA-1	-1.16607	-2.05692	II						GCGTTCGGAGACCGGG-1	-6.33541	1.80608	I
AAATGACTGATCAAAC-1	1.76882	1.59765	II						GCTAACTGAAGTCTGA-1	-0.846699	-0.492941	I
AAATTACCTATCGATG-1	-0.882688	-2.66262	II						GCTAATACCGAATGCC-1	-6.33366	1.02661	I
AAATTGATAGTCCTTT-1	0.324113	0.235675	II						GCTACGACTTATTGGG-1	-6.82708	1.6726	I
AAATTTGCGGGTGTGG-1	0.553113	0.0496359	II						GCTACTATAGTAGAGT-1	-4.58462	3.01146	I
AACAATACATTGTCGA-1	4.56735	-2.26563	II						GCTAGCACCTGGGCCA-1	-7.51757	2.07535	I
AACATTGTGACTCGAG-1	3.02034	-1.96925	II						GCTAGCAGGGAGTGGG-1	-5.16484	0.772079	I
AACCCGCTGTATTCCA-1	0.819562	-3.07473	II						GCTCCCAGTCGGTCCA-1	-6.89211	0.913025	I
AACCCTACTGTCAATA-1	0.675309	-1.92782	II						GCTCTCGGGTACCGAA-1	-1.93072	3.17632	I
AACCTCGCTTTAGCCC-1	3.3991	0.80823	II						GCTGCTAAGTAGTCGA-1	-7.01123	2.35548	I
AACCTTTAAATACGGT-1	3.74056	-0.873852	II						GCTTAATGTAACTAAC-1	-7.28481	1.75213	I
AACGATAATGCCGTAG-1	4.15581	-0.297358	II						GCTTACGTAGTTAGTA-1	-5.90569	1.7158	I
AACGCGACCTTGGGCG-1	4.74312	2.28496	II						GCTTGGATCGATTAGG-1	-4.4405	0.916872	I
AACGGACGTACGTATA-1	1.36371	1.03109	II						GCTTTACACAACTGGG-1	-3.16017	3.53819	I
AACGTCATCCGGCTTG-1	-2.26925	-1.29424	II						GCTTTCAGAGGAGGTG-1	-4.40142	-0.332624	I
AACGTGCGAAAGTCTC-1	0.779728	-0.026224	II						GGAAACTAAATGGGCC-1	-2.00408	-0.993468	I
AACTAGGCTTGGGTGT-1	-0.0241822	-3.58658	II						GGAAAGTGCCCATGCC-1	-4.70989	0.456244	I
AACTCAAGTTAATTGC-1	-1.34534	0.839791	II						GGAACTTTGGCGATTA-1	-3.83375	1.58508	I
AACTCCAGAGCGTGTT-1	-1.42436	-2.11554	II						GGACACAAGTTTACAC-1	-3.67772	1.78278	I
AACTCTCAGTGTGCTC-1	4.70879	-0.577164	II						GGACTCGTGAGTGGTC-1	-3.1164	3.83055	I
AAGACCCAACTGAACA-1	-0.825945	0.410644	II						GGAGACCAATGTGCTT-1	-6.60964	3.07436	I
AAGAGCTCTTTATCGG-1	5.69705	2.70334	II						GGAGACGACACCTTTG-1	-3.24137	0.405165	I
AAGATGGCACCGGACC-1	4.48956	0.163747	II						GGATCATCCCGTACGC-1	-5.73716	1.64151	I
AAGATTGGCGGAACGT-1	3.19258	1.7758	II						GGATCTTACTGCCCTT-1	-4.60286	2.38533	I
AAGCACCCTGCGTATC-1	-0.222421	-2.05239	II						GGCAATAGTCAATGAG-1	-6.94658	3.37087	I
AAGCATACTCTCCTGA-1	2.58078	2.75056	II						GGCACGCTGCTACAGT-1	-4.37498	-0.960837	I
AAGCCGAAGCGGTTTA-1	4.57542	1.39009	II						GGCACTCCACTGGGCA-1	-4.46147	0.668202	I
AAGCGCAGGGCTTTGA-1	5.3108	-0.472792	II						GGCATATCGGTTCTGC-1	-6.45748	3.58019	I
AAGCGTCCCTCATCGA-1	-0.420462	0.375279	II						GGCCCGTATACCATGC-1	-6.88633	0.580537	I
AAGCTAGATCGAGTAA-1	2.8034	-1.93241	II						GGCCGCAGGAACCGCA-1	-4.96153	0.0802864	I
AAGCTCTTTCATGGTG-1	-3.08119	-1.09248	II						GGCCGTTTGGGTTTCA-1	-6.44508	-0.213387	I
AAGGAGCGGTTGGTGC-1	5.03696	3.72387	II						GGCGAAATCTAACTTG-1	-5.70459	1.61305	I
AAGGATGAGGGACCTC-1	5.29909	3.04679	II						GGCGCGGAGATCTTTC-1	-4.94588	0.381081	I
AAGGGACAGATTCTGT-1	-1.38463	-1.95167	II						GGCGTAGGGAAAGCTG-1	-5.88588	-0.302034	I
AAGGTATCCTAATATA-1	1.63732	-0.214947	II						GGCTAAAGGGCGGGTC-1	-7.04469	1.23496	I
AAGGTGATAAACCAGC-1	0.198615	-3.44376	II						GGCTACTATACACTCC-1	-6.28337	0.927827	I
AAGTCAATTGTCGTCA-1	-0.155836	2.0039	II						GGCTCCTCCACCTGTT-1	-5.26322	-1.08868	I
AAGTGAGTCGGGTTTA-1	5.46697	0.606412	II						GGCTCGCGTTGAGGTA-1	-5.99724	1.11483	I
AAGTGCGTTAGAATCT-1	4.44837	-1.08112	II						GGCTCTGCTCCAACGC-1	-6.96191	3.59941	I
AAGTTCGGCCAACAGG-1	2.28768	-0.221705	II						GGGAACGGGAGGTTAG-1	-5.83943	2.66395	I
AATACCTGATGTGAAC-1	0.802663	0.742032	II						GGGAAGACGGTCTGTC-1	-0.889881	3.50297	I
AATAGAACAGAGTGGC-1	5.56202	2.73379	II						GGGAAGGGCTTTCTCA-1	-5.09036	1.48708	I
AATAGAATCTGTTTCA-1	3.714	-0.658191	II						GGGAGTTAATGAGGCG-1	-6.38703	0.947724	I
AATAGTCCGTCCCGAC-1	3.67469	-2.03031	II						GGGATGGTCGTAACCG-1	-5.46644	0.900218	I
AATCATGTAAAGACTC-1	3.35788	2.40395	II						GGGCACGTAGTACTGT-1	-6.22104	3.21884	I
AATCCCGCTCAGAGCC-1	-1.68862	-1.33887	II						GGGCGATATGTGTGAA-1	-5.60147	1.12832	I
AATCGCCTCAGCGCCA-1	0.884576	0.373602	II						GGGCGGCAAATGAATT-1	-5.47626	1.26594	I
AATCGTGAGCCGAGCA-1	-1.94384	-0.0229594	II						GGGCGGGTTCCCTACG-1	-4.08352	-0.321473	I
AATGACAGCAATGTCT-1	4.67639	1.81491	II						GGGCGTACATTTATAT-1	-0.294092	3.7819	I
AATGACGTAGGATGTC-1	4.33673	-1.31987	II						GGGCGTCCACTGGCTC-1	-6.6518	2.10206	I
AATGTGCCCGAGGTGT-1	3.35741	-1.32496	II						GGGCTGCCTAGGGCGA-1	-4.59012	-0.198676	I
AATGTTAAGACCCTGA-1	-1.2928	0.753881	II						GGGTCACCGTGACGGT-1	-4.4257	3.20597	I
AATTAAAGGTCGGCGT-1	1.24568	1.18003	II						GGGTCGTGGCAAGTGT-1	-5.33007	2.53352	I
AATTAACGGATTTCCA-1	1.10137	-1.8848	II						GGGTGTTTCAGCTATG-1	-6.89282	2.64282	I
AATTAGCGCTGCAGCG-1	1.9431	0.474647	II						GGGTTTAGGATAGGAT-1	-4.40781	-0.800292	I
AATTATACCCAGCAAG-1	3.37555	1.96355	II						GGTAACCGGGAGGATA-1	-3.87817	1.80345	I
AATTCGATTCGAGGAT-1	4.91909	-1.82514	II						GGTACACCAGATTTAT-1	-7.14293	1.8073	I
AATTCTAGAGTTAGGC-1	-1.16347	-0.586266	II						GGTACCATTAAGACGG-1	-5.15358	0.112825	I
AATTGAACGCTCTGGT-1	0.965336	0.219909	II						GGTCAGTGGGTCCCAC-1	-6.44237	2.65117	I
AATTGCAGCAATCGAC-1	-0.729577	-2.85897	II						GGTCTCTGAATGGACT-1	-3.35197	0.683103	I
ACAAAGCATGACCTAG-1	3.85861	-0.679317	II						GGTGATAAGGAGCAGT-1	-3.7243	1.67975	I
ACAAATCGCACCGAAT-1	5.51278	3.09473	II						GGTGGACTGCTCTGGC-1	-1.04072	3.44827	I
ACAAGGATGCTTTAGG-1	-0.604558	-0.800012	II						GGTTTAATTACCATCG-1	-1.77119	2.60041	I
ACAAGGGCAGGCTCTG-1	5.05054	3.74054	II						GGTTTAGCCTTTCTTG-1	-5.28871	0.72673	I
ACAATTTGAGCAGTGG-1	4.69587	1.90946	II						GGTTTCAATCGGTCAG-1	-0.795901	3.29149	I
ACACATTTCCGTAGAC-1	0.311452	1.95229	II						GTAACTGCCCAAGGAG-1	-6.13407	0.170261	I
ACACGAGACTCCTTCT-1	3.12367	-1.85566	II						GTAAGCGGGCAGTCAG-1	-2.33362	-0.5662	I
ACACTGATCAAGGTGT-1	4.28039	3.06428	II						GTAAGTAGGGTATACC-1	-6.83116	1.76719	I
ACAGCGACATTCTCAT-1	4.1388	-0.798979	II						GTAATCTGATTCTTCG-1	-5.60874	1.26712	I
ACAGGCACGGATCCTT-1	3.79329	0.146669	II						GTACACTTACCTGAAG-1	-3.11398	3.73483	I
ACAGGTGGAGGTGAGG-1	3.91929	-0.938601	II						GTACGAGATTGCGACA-1	-4.83111	-0.741821	I
ACATACAATCAAGCGG-1	2.84966	-1.72628	II						GTACGTTTGCCCGTCA-1	-5.39417	0.614128	I
ACATCCCGGCCATACG-1	4.87007	-0.367011	II						GTACTCCCTTATCGCT-1	-5.60709	-0.293215	I
ACATCGATCGTTTACC-1	5.24775	0.971352	II						GTAGCTCCGGGAGGCT-1	-7.07872	1.77364	I
ACATCGGTCAGCCGCG-1	-3.38861	-0.023254	II						GTAGTCGCGGGAATCA-1	-3.8515	1.08625	I
ACATCGTATGCAATGG-1	1.19036	-2.16483	II						GTAGTGAGCAACCTCA-1	-6.66532	1.09148	I
ACATGGCGCCAAAGTA-1	4.73063	2.50475	II						GTAGTTCGAAGGCGAA-1	-5.52504	2.84113	I
ACATTAGTTTATATCC-1	-0.270478	1.93082	II						GTCAAGCGGACTCGGG-1	-3.30835	3.44238	I
ACCAACCGCACTCCAC-1	1.41811	1.98208	II						GTCATGCACCTCCGTT-1	-3.45877	3.02789	I
ACCAACGCTTATTTAT-1	0.838394	-2.65191	II						GTCCCAACGTAAAGTA-1	-5.3907	0.267701	I
ACCAAGTCATCGGCAG-1	3.52204	-1.44971	II						GTCCCGCGACGTTATG-1	-5.56247	-0.769343	I
ACCAATATGCAAGTTA-1	4.61538	-1.21203	II						GTCGCGTAACCCGTTG-1	-5.26089	-0.748517	I
ACCACAAGTTTCTATC-1	1.12502	2.16832	II						GTCGTACCATCTCGGG-1	-4.57052	3.3062	I
ACCACACGGTTGATGG-1	1.51421	-0.902008	II						GTCGTTATTCGCTTAT-1	-0.366123	3.33405	I
ACCACCAATGTAACAA-1	4.85868	-0.351505	II						GTCTAGTGAGCCGCTT-1	-4.68458	0.494379	I
ACCAGTGCGGGAGACG-1	0.809271	-1.77864	II						GTCTATTGCATGCTCG-1	-4.71542	-0.417729	I
ACCATATCCGCAATAA-1	-0.666017	0.525226	II						GTCTCCGCCTCAATAC-1	-2.06405	2.65774	I
ACCATCGTATATGGTA-1	3.9491	-0.217709	II						GTCTGGGCGGTCGAGA-1	-5.33355	2.06043	I
ACCCAACGCCCGTGGC-1	4.41384	-1.33135	II						GTCTTGAGGAGCAGTG-1	-5.6428	2.03391	I
ACCCATCTTGAGGGTA-1	3.67906	-0.0644743	II						GTCTTGTAGCTATTCA-1	-4.70233	3.16141	I
ACCCATTTGTCCCTCT-1	4.64646	3.53354	II						GTGAACTCCCATTCGA-1	-6.60115	0.0529138	I
ACCCGGAAACTCCCAG-1	2.03736	2.25751	II						GTGACGAGGGTGACCC-1	-7.78575	2.28064	I
ACCCGGTTACACTTCC-1	5.45908	3.22986	II						GTGACGCAGGTTTCAT-1	-4.19563	-0.940701	I
ACCCTATGCCATATCG-1	0.882648	-3.06329	II						GTGAGCGTGCTGCACT-1	-2.68942	3.76315	I
ACCCTCCCGTCAGGGC-1	0.97974	-0.715505	II						GTGAGGACACTTAAGG-1	-4.82778	-0.916522	I
ACCCTCCCTTGCTATT-1	0.0206038	-2.98785	II						GTGAGTCGACTAATAG-1	-5.82578	0.643518	I
ACCGACACATCTCCCA-1	1.74706	1.63269	II						GTGATCACTAACGCCT-1	-6.21429	1.278	I
ACCGAGTCTCCTTATT-1	5.44019	2.23245	II						GTGATCCTTGTCATGA-1	-6.6878	1.07761	I
ACCGCAATAACTGCCT-1	0.337674	1.73597	II						GTGATTCGCCGCTCAA-1	-4.82617	-0.0736476	I
ACCGGGCCTTTGTTGA-1	4.1806	1.382	II						GTGCACGAAAGTGACT-1	-7.00918	3.60438	I
ACCGTGACCACGTGGG-1	3.38332	-0.202146	II						GTGCCATCACACGGTG-1	-5.747	1.64826	I
ACCTAAGTACCTTTCA-1	1.11913	-0.94673	II						GTGCCTGAGACCAAAC-1	-4.70137	-0.145147	I
ACCTACTATAAATCTA-1	3.02121	-1.39779	II						GTGCGGGTCTCCAAAT-1	-5.22761	0.238855	I
ACCTCAGCGAGGCGCA-1	4.89372	3.42183	II						GTGCGTGTATATGAGC-1	-2.49559	3.5295	I
ACGACTCTAGGGCCGA-1	1.71525	1.3001	II						GTGGGAACAAACCGGG-1	-3.68959	2.98251	I
ACGAGTACGGATGCCC-1	1.95036	-0.470303	II						GTGGTTACTTCTTTCG-1	-5.00856	-0.46334	I
ACGATCATCTTGTAAA-1	-1.40057	-1.47133	II						GTGGTTTCCGCCTTTC-1	-3.4692	-0.0974671	I
ACGCAAACTAATAGAT-1	1.22205	2.14344	II						GTGTACCTTGGCTACG-1	-7.27225	1.40623	I
ACGCATACGTTTACTA-1	4.40207	3.53142	II						GTGTATATCAGCGGGC-1	-4.65992	-0.300048	I
ACGCATTCGTGAGTAC-1	4.50546	-2.39197	II						GTGTGAATAACTTAGG-1	-2.42642	3.41782	I
ACGCCACTCGAAACAG-1	1.17824	1.56525	II						GTTAAAGTAGGACTGG-1	-5.64561	2.73391	I
ACGCCAGTGCGTTTGC-1	2.97642	-1.26467	II						GTTAACATCACTTAAA-1	-4.00382	0.442051	I
ACGCCGCTAGACGACC-1	3.46419	-0.56716	II						GTTAACTATGTTGTCA-1	-5.5955	-0.477384	I
ACGCGCTACACAGGGT-1	-0.3078	-0.226966	II						GTTAATAGCGTCATTA-1	-4.07555	0.847018	I
ACGCGGGCCAAGGACA-1	4.71835	2.74987	II						GTTAGCCCATGACATC-1	-5.36672	1.20341	I
ACGGAACACGAGTGCC-1	1.70296	-0.811593	II						GTTATATCAGGAGCCA-1	1.49348	1.24379	I
ACGGACTCTCAAAGCG-1	4.99274	-1.45417	II						GTTATATTATCTCCCT-1	1.81027	1.68306	I
ACGGATGGTGCGGATA-1	3.7755	0.736597	II						GTTCATCGTTTGGCTG-1	-2.6509	3.46954	I
ACGGCCAACATGGACT-1	4.42989	-1.31707	II						GTTCGGATCGGGAACA-1	-6.64239	1.38482	I
ACGTATTACTCCGATC-1	4.79112	2.00128	II						GTTCTTCCCTCGATGT-1	-7.37859	3.49657	I
ACGTTAATGTCGAAGA-1	-1.07096	-1.70712	II						GTTGAACCGGTTCCAT-1	-5.51051	1.18626	I
ACGTTAGATTTGCCCG-1	-0.539231	-3.51834	II						GTTGCACGGAGTTTCG-1	-5.35836	0.154374	I
ACGTTCGTTCAGGAAA-1	-0.364234	0.152385	II						GTTGCGCTAACATTAC-1	-4.83506	1.66842	I
ACGTTCTGTACAAGTC-1	4.01749	-0.997361	II						GTTGGATTCAGTGGCT-1	-6.86882	3.11861	I
ACTACGCGTTAGAATT-1	3.48325	-0.682736	II						GTTTACGTTCCATCTG-1	-3.67396	2.61278	I
ACTATCCAGGGCATGG-1	4.4335	0.187542	II						GTTTCCTGGAGGGTGA-1	-5.07852	1.08604	I
ACTATTTCCGGGCCCA-1	-0.214209	-0.0559118	II						GTTTCTAGAGGCGCGG-1	-5.68797	-0.662202	I
ACTCAAGTGCAAGGCT-1	3.87927	-1.18153	II						GTTTGACCAAATCCTA-1	-6.16121	2.55327	I
ACTCAATAAAGGCACG-1	0.301533	-2.53368	II						GTTTGGGCTTGTGAGC-1	-4.66254	1.7615	I
ACTCCCTAATGCTAAA-1	-1.03546	-2.98373	II						GTTTGGTGATCGGTGC-1	-4.10639	2.16799	I
ACTCCCTAGAATAGTA-1	0.0177208	-1.11605	II						TAAAGACAACCCTTTA-1	-3.81736	-0.676946	I
ACTCCGGCCGACCACT-1	0.711424	1.19661	II						TAAATGAATCCGTTTC-1	-3.33678	0.963094	I
ACTCGTCAGTAATCCC-1	5.01711	1.5269	II						TAAATTTAGTAACACC-1	-0.931543	3.49163	I
ACTCTCTGACTTAGGT-1	1.00242	-0.512676	II						TAACAGCGTTTGTGCT-1	-0.686892	3.29299	I
ACTCTGACCTAATAGA-1	3.4444	0.578511	II						TAACATACACGCGATC-1	-6.42388	1.60678	I
ACTGAAACGCCGTTAG-1	3.03282	-0.982382	II						TAACCTACCGTCCGAG-1	-4.47182	1.45445	I
ACTGAATGGCGAAAGT-1	4.99236	3.47477	II						TAACTCATCCGCGCGG-1	-2.68901	3.55195	I
ACTGGGATGCCAGTGC-1	3.35266	0.154355	II						TAAGTTGCGACGTAGG-1	-4.76007	1.47696	I
ACTTACGCATCCACGC-1	1.15448	0.736524	II						TAATACTAGAACAGAC-1	-5.2412	1.90239	I
ACTTATACTTACCCGG-1	-0.782796	-1.91161	II						TAATAGTGACGACCAG-1	-6.20654	2.06461	I
ACTTATTAGGATCGGT-1	4.59298	2.73416	II						TAATTACGTCAGTAGA-1	-4.02825	-0.908315	I
ACTTCAGGCTGATCCC-1	-0.268931	0.435413	II						TAATTGGAATCGGGAA-1	-4.6468	3.25618	I
ACTTCCATGCGGGACA-1	-0.752731	-0.909358	II						TACAAGGGCTTCTTTA-1	-6.92578	1.4193	I
ACTTGACTCCCTCTTT-1	1.45256	-2.15954	II						TACACCGTCGTTAGTC-1	-4.77727	3.07869	I
ACTTGGGCTTTCGCCA-1	3.89565	-1.86327	II						TACATAGGCATACACC-1	-3.58322	-0.143571	I
ACTTGTTACCGGATCA-1	-0.732252	-1.92585	II						TACCGAATAATTGTAA-1	-5.56152	-0.934762	I
ACTTTCCTATAGCTTC-1	0.594666	0.757776	II						TACCGTGCCTCGGACC-1	-7.48256	2.24881	I
AGAAGTGATTCGTGAT-1	5.16427	0.324741	II						TACCTCAGTTGTCTGT-1	-4.6129	2.37365	I
AGAATACAGGCTATCC-1	3.62667	-1.06956	II						TACCTTAAGATTTCCC-1	-7.07774	1.85589	I
AGAATTATGGATTCGA-1	5.34203	1.29707	II						TACGAACACGACTTCA-1	-2.95889	3.78735	I
AGACCCACCGCTGATC-1	1.9943	0.071049	II						TACGACGCTTGCTGCG-1	-5.29307	1.46359	I
AGACGACGATGCCGCT-1	4.3812	0.166028	II						TACGAGAACTTCACGT-1	-5.635	0.471481	I
AGACTAGCCTTCCAGA-1	0.389186	-3.27345	II						TACGCCTCCATTCCGA-1	-3.08544	0.27419	I
AGACTGTTACCGGGTC-1	2.30898	-2.1962	II						TACTCCTCTAGTTGAC-1	-6.97369	2.40284	I
AGAGAACCGTCTAGGA-1	2.36584	-1.84014	II						TACTCTTTCGTCTTCA-1	-7.19076	0.950022	I
AGATAACTTCAGGGCC-1	4.61336	3.38359	II						TACTGTTTCTCTGGTA-1	-4.81025	0.011567	I
AGATACCGGTGTTCAC-1	0.510631	-3.21758	II						TACTTAAACATGTACA-1	-6.90842	0.22629	I
AGATACTCAAGATCGA-1	0.387452	-1.89056	II						TACTTTACTGAGCCGG-1	-5.28746	-0.847504	I
AGATCTCAGGTGTGAT-1	1.29027	0.806775	II						TAGAATAGCCGATGAA-1	-3.75261	1.96923	I
AGATGATGGAGTCTGG-1	-0.495873	-2.71675	II						TAGACTACCTAGCGTT-1	-0.377655	3.77615	I
AGATGCAAGACGTGCA-1	1.09352	-1.39247	II						TAGAGTCTAAGCGAAC-1	-4.81396	2.63032	I
AGATTATAGGACGTTT-1	3.04454	1.7072	II						TAGATATGGACTGGAA-1	-4.02945	0.781005	I
AGCAAAGGCCGCTAGT-1	-0.574381	-0.792333	II						TAGATGGTTCCTTACT-1	-6.88452	2.92537	I
AGCAACATATCTTATT-1	3.26097	-2.18471	II						TAGATTCTCTAGCAAA-1	-5.18501	1.84167	I
AGCACCAGTACTCACG-1	2.42328	-0.298073	II						TAGCCATTTCAAAGTC-1	-5.49839	1.36223	I
AGCATATCAATATGCT-1	3.35126	-1.73134	II						TAGCCGGCGGTCAGCG-1	-5.17267	2.10341	I
AGCCAAGCTTTGTGTC-1	5.30006	3.37334	II						TAGCGTCCCTCGATTG-1	-7.32949	3.23369	I
AGCCACAGGTTACCCG-1	1.4676	0.621698	II						TAGCTAAGTCCGGGAG-1	-3.42144	3.31505	I
AGCCATATAGTATGTG-1	1.09729	-1.49919	II						TAGCTAGTGATGATGG-1	-6.95817	0.874609	I
AGCCCGCAACAAGCAG-1	2.43263	0.0324588	II						TAGGGTGTTTCAAGAG-1	-3.81996	3.45372	I
AGCCCGGTAGCCTGTA-1	4.36878	-1.10474	II						TAGGTCGCCGGAACTG-1	-4.51257	1.45999	I
AGCGACAGGAACGGTC-1	5.45435	0.75048	II						TAGGTGAGCCCTACTC-1	-1.02126	3.63076	I
AGCGCGGGTGCCAATG-1	2.74128	-0.569597	II						TAGTCCGCAGAGAATG-1	-5.31733	-0.671091	I
AGCGGACACTTCGTAG-1	0.964354	-0.751209	II						TAGTCGATCACGGGTT-1	-4.90884	-0.933657	I
AGCGGGTCTGACACTC-1	4.52295	3.53692	II						TAGTCTAACAACGAGA-1	-2.39452	-0.550194	I
AGCGTGGTATTCTACT-1	1.83435	0.690791	II						TATAAATCCACAAGCT-1	-7.2033	1.18445	I
AGCTAAGTACGCAGGC-1	1.125	0.116688	II						TATACGCGTCATCACT-1	-0.37315	1.26684	I
AGCTACGAATGGTGGT-1	3.01609	-2.29934	II						TATAGATGGTCGCAGT-1	-6.95335	3.36988	I
AGCTCTAGACGTTCCA-1	-0.237407	-3.85539	II						TATCCTGCATGGGAAT-1	-5.15304	2.48898	I
AGCTCTTCGTAACCTT-1	1.83956	0.86914	II						TATCGATCTATGCATA-1	-5.38727	1.13345	I
AGCTCTTTACTCAGTT-1	5.66774	0.818238	II						TATGGGACCGAGCAGG-1	-4.17761	1.03882	I
AGCTGTAACCTCAATC-1	2.60266	-0.232865	II						TATGGTCTGAGTAACA-1	-3.16025	2.88021	I
AGCTTCTTCTCGAGCA-1	5.09167	3.53806	II						TATGTAAAGTGCTTAA-1	-6.81563	2.90785	I
AGGAAGCTGTCCGCCG-1	0.299697	-3.12391	II						TATGTCAAGACCGACT-1	-4.38576	2.8434	I
AGGAGGCCTTCGCGCG-1	4.12123	-2.34391	II						TATGTCTCATTGTGCC-1	-2.97745	3.12003	I
AGGATAAAGTCGGGAT-1	1.53523	1.69904	II						TATTAACCTGACCGCG-1	-7.16734	3.53964	I
AGGATATAGGGATTTA-1	4.71959	2.4686	II						TATTACCATCCTGCTT-1	-5.71055	-0.782348	I
AGGCAGATGCGTAAAC-1	-0.378361	-3.72432	II						TATTCAATTCTAATCC-1	-3.09023	0.19218	I
AGGCAGGGAGCGTACT-1	0.608936	1.73764	II						TATTCCTCCGCCCACT-1	-4.20626	1.8097	I
AGGCCTGAGAATCTCG-1	4.95893	2.40788	II						TCAAATTGTTGTGCCG-1	-5.22891	1.60338	I
AGGCTTAAGTTGCACA-1	5.01711	-1.14945	II						TCAAATTTGAGACTCA-1	-3.82748	-0.956093	I
AGGCTTCCCGAAGAAG-1	2.11022	0.381322	II						TCAACATAGCGCCCTA-1	-5.81669	0.789564	I
AGGGACTCTACGCGAC-1	2.365	-1.16928	II						TCAACGCAGGAAATAA-1	-3.89056	-0.522272	I
AGGGCTGCAGTTACAG-1	-1.88778	0.59832	II						TCAACGCGACCGGCAG-1	-3.57692	1.24962	I
AGGGTCGATGCGAACT-1	3.40729	-2.15316	II						TCAAGGTTACTACACC-1	-3.54374	1.00729	I
AGGGTGCTCTCGAGGG-1	3.31866	-0.955046	II						TCAATACGCCGTCATG-1	-6.17033	3.11453	I
AGGGTTCCCTTTGGTT-1	3.19486	-0.496385	II						TCAATATACAGGAGGC-1	-4.09236	1.51748	I
AGGGTTTAGTTCGGGA-1	4.8025	-2.10788	II						TCACAAACCGAGGTAC-1	-4.35501	-0.266922	I
AGGTGCACGTCCACAT-1	1.59713	0.907374	II						TCACCGCTCGGCACTC-1	-6.56885	2.15769	I
AGGTGGTGACCTTCGC-1	5.11983	3.72166	II						TCAGAACCTCCACAGG-1	-7.17243	1.40015	I
AGGTTTCACACACCTT-1	3.49872	-2.24295	II						TCAGCAAATGCATCTC-1	-6.13395	2.31445	I
AGTAATCTAAGGGTGG-1	5.48225	1.59112	II						TCAGTACTGACCCGCG-1	-5.73396	0.601287	I
AGTACAGAAGCTTATA-1	0.780709	-1.3025	II						TCAGTGTATACGTCAT-1	-4.03018	1.64376	I
AGTACGGGCACCTGGC-1	4.186	-0.430562	II						TCATATGAGCTTTGTT-1	-6.06187	2.41236	I
AGTACTCTTATGCCCA-1	0.111468	0.131324	II						TCCAACTCAGCTATCT-1	-4.82647	1.86211	I
AGTAGAAGGCGCCTCA-1	3.13671	-0.441398	II						TCCAAGCCTAGACACA-1	-5.13768	0.0729417	I
AGTATGCTGGAGACCA-1	1.81283	-1.19269	II						TCCACTTTATCTAGGT-1	-4.98923	1.13616	I
AGTCAACACCACCATC-1	4.41765	2.56466	II						TCCAGGCGAGTACGGT-1	-5.7672	-0.792645	I
AGTCACTAGCTCTCGA-1	5.53536	1.53521	II						TCCCAAAGACGAAGGA-1	-4.63331	-0.453696	I
AGTCGTATAAAGCAGA-1	5.36283	2.65374	II						TCCCAAAGCCCTAAAT-1	-5.01204	1.47681	I
AGTCGTCGACCACCAA-1	1.83061	-0.939665	II						TCCCACTCTCTTCCGG-1	-5.24573	2.16327	I
AGTCGTGGGCATTACG-1	0.374442	-0.25244	II						TCCCAGCTTTAGTCTG-1	-1.2517	3.55879	I
AGTCTCACAAGACTAC-1	4.02282	-2.02911	II						TCCCGCGTACTCCTGG-1	-4.37287	-0.357179	I
AGTCTTTAAAGTGTCC-1	-0.489402	-1.99617	II						TCCCTGGCTCGCTGGA-1	-3.13461	3.72864	I
AGTGAACAAACTTCTC-1	-2.43236	1.17647	II						TCCGAATGGTCCTGAG-1	0.173231	2.25887	I
AGTGAGCCTCGCCGCC-1	3.50488	2.84963	II						TCCGCCTGTCTACAAG-1	-5.51455	-0.297583	I
AGTGATAACCTGCGCG-1	3.21574	-0.463343	II						TCCGCTTATCCCATTA-1	-2.99556	3.15227	I
AGTGATTCAAGCAGGA-1	0.336075	-3.51116	II						TCCGGCCTAGCGTACA-1	-4.19177	-0.996197	I
AGTGCACGCTTAAGAA-1	2.05128	1.1827	II						TCCGGTTCGTCCGGTC-1	-5.1299	2.55713	I
AGTGCGTAGCTCGTAA-1	-2.66201	-0.902959	II						TCCTACATCCACGGCC-1	-0.125297	2.87984	I
AGTGCTTGCACGAATA-1	0.810017	-2.04753	II						TCCTAGCAAAGAAGCT-1	-3.30802	-0.0475596	I
AGTGGCGGCAATTTGA-1	1.94244	0.155155	II						TCCTATCATAGGTAAC-1	-3.76761	0.208697	I
AGTGGCGTCTGAAGGT-1	5.36399	3.0087	II						TCCTCGGGCTGGGCTT-1	-4.98849	-0.81662	I
AGTTAAACACTTGCGA-1	4.55224	3.38196	II						TCCTCTACGAGATGGC-1	-7.61224	2.03277	I
AGTTCCTACAGAATTA-1	1.34613	2.02152	II						TCCTTACGACGGTCCG-1	-4.61815	-0.027172	I
AGTTCCTATTTATGTT-1	-0.342038	-3.74819	II						TCCTTCAGTGGTCGAA-1	-4.42885	3.01768	I
AGTTTGCACCTGCCTC-1	2.43814	-1.22765	II						TCCTTTCTTACGCTTA-1	-2.6755	3.60666	I
AGTTTGGCACGGGTTG-1	4.11809	-0.783656	II						TCGAAATTTAGGACCA-1	-5.14791	0.269312	I
ATAAAGGCTCGGTCGT-1	1.65364	-0.616142	II						TCGAATATCCCGCAGG-1	-6.38003	1.10188	I
ATAAGGTGGAGAACAT-1	-1.3209	0.726716	II						TCGCAAAGATGCATTT-1	-0.36986	3.82338	I
ATAAGTTACCGCGACG-1	5.41593	3.36823	II						TCGGAGTACATGAGTA-1	-5.37312	-0.934117	I
ATAATCTTGGAGAACC-1	5.26126	2.12625	II						TCGGCGAACCCAAACC-1	-6.56162	2.36579	I
ATACCTAACCAAGAAA-1	5.32565	1.33717	II						TCGGGAGACAGCGTAC-1	-4.03089	-0.648575	I
ATACGCCGGCGAAACC-1	4.27925	2.36605	II						TCGTAAGACGACATTG-1	-5.58867	1.3539	I
ATACGGAACGTCGTTT-1	3.34269	2.88631	II						TCGTGTACTATGGATG-1	-0.469647	3.35254	I
ATACGTACTTAGCCAC-1	3.71524	-1.28358	II						TCGTTAGGAGTCCCTA-1	-3.62544	0.815315	I
ATAGACAACGGGACCT-1	5.30725	1.75907	II						TCTAATACTGCCTCAG-1	-3.57268	-0.587437	I
ATAGACGAAGAGAAAG-1	1.72602	-1.15723	II						TCTACCGTCCACAAGC-1	-4.61235	-1.02873	I
ATAGAGTTATCAACTT-1	2.14918	0.45596	II						TCTAGGTGGCGACGCT-1	-4.72633	-0.966142	I
ATAGCAACTAGGGAAG-1	4.53208	3.60078	II						TCTATAGGTGGGTAAT-1	-5.98109	2.46353	I
ATAGGCTAGCTTCGCA-1	3.5599	-1.6505	II						TCTATCGGTCGCAACA-1	-6.25485	2.04726	I
ATAGGTTGGGCAGATG-1	5.21129	1.07404	II						TCTCCAACGTAGGTTA-1	-1.14596	3.21961	I
ATATAAATGTAGCTGC-1	2.39015	0.195213	II						TCTCGACGTATCGCCG-1	-4.47392	-0.434929	I
ATATAACACGGGCGCA-1	-1.35904	0.567264	II						TCTCTAATAGCTGGTA-1	-5.6551	1.2506	I
ATATCGTTCCTCGAAC-1	2.98511	-0.455941	II						TCTGAACTCGTACCCG-1	-7.38918	1.45371	I
ATATCTTAGGGCCTTC-1	5.3161	1.3682	II						TCTGAAGCACGTGGTC-1	-4.35161	3.2454	I
ATATGGGATAGCAACT-1	3.07879	-2.40103	II						TCTGACGGGCTAACCC-1	-6.4045	2.41281	I
ATATGTCTCCCTAGCC-1	-0.97258	-1.34465	II						TCTGATGTATTCTGTC-1	-4.33801	-1.0273	I
ATATTCAGTTAAACCT-1	2.36872	0.587397	II						TCTGATTGGAAATGGA-1	-1.45791	-0.388637	I
ATATTCCACATAGTGA-1	1.47082	-0.68533	II						TCTGCATACCTTGCTT-1	-5.42111	1.4363	I
ATCAAACGAAGGTTTG-1	0.0371572	-2.95769	II						TCTGGGTAGCGCTCAT-1	-5.58833	1.17596	I
ATCAAAGAGCCGTGGT-1	0.318366	-2.74589	II						TCTGTTACCCAGCATA-1	-5.3951	1.87951	I
ATCAAGATCCCAGGAC-1	-0.533914	-3.49094	II						TCTTACCGGAACTCGT-1	-7.86895	2.41056	I
ATCACGTGCTAATTAA-1	-0.679483	-0.305661	II						TCTTACTTATGCCTCT-1	-2.51616	-0.454482	I
ATCCACATCGACAGAA-1	1.73224	0.857092	II						TCTTAGAGCTCCAATT-1	-0.453572	3.42306	I
ATCCAGGATTCGTGAA-1	0.360553	1.15238	II						TCTTCCCATGGGCACA-1	-5.31992	0.728952	I
ATCCCATTTCCGTGGG-1	3.96662	-0.324774	II						TCTTGGTAACACCAAA-1	-5.89604	3.45988	I
ATCGACCCAATACAGA-1	0.19134	-2.23894	II						TGAACAAGCAGGGACT-1	-7.74217	2.79084	I
ATCGGAGACAGACGGC-1	2.57809	-0.985526	II						TGAATGAGTGTTTCCC-1	-0.492283	3.41791	I
ATCGTTAGCTAGCGGA-1	3.91803	2.38685	II						TGAATGTCAGCCGGCC-1	-1.05841	3.42376	I
ATCTAATATCCTACGG-1	0.53896	-3.62423	II						TGACCCACGTTAGACA-1	-5.4176	2.10705	I
ATCTACCATCTGCTCC-1	1.2229	2.14925	II						TGACGATGCACTAGAA-1	-3.17746	3.12555	I
ATCTAGCTTGTGAGGG-1	2.82977	2.41442	II						TGAGCCATACAGTCTC-1	-5.24945	-0.046053	I
ATCTGCACCTCTGCGA-1	4.92607	3.10111	II						TGAGGAGTGCCAGCTT-1	-6.02868	3.02492	I
ATCTGCTGTTATCGCC-1	0.93527	1.87986	II						TGAGTGGTCCGTGACG-1	-4.07472	-0.950115	I
ATCTGGGCTGTTCTTG-1	5.53704	0.537686	II						TGATCACCACACTGAC-1	-0.873576	0.0383962	I
ATGACGCGTTCTATCC-1	4.76117	3.80087	II						TGATCCCAGCATTAGT-1	-5.8103	3.15532	I
ATGACTATCAGCTGTG-1	1.56709	-2.54384	II						TGATCTACGCTGATCT-1	-4.4864	2.75404	I
ATGACTATGCGACATT-1	4.36033	1.17668	II						TGATTCTGTCGCCGGT-1	-5.42502	1.50307	I
ATGCATGATCCAGGAT-1	5.0836	3.02588	II						TGCAAAGTTCGTCTGT-1	-7.29489	3.27412	I
ATGCCATTTGCGACCA-1	2.72417	-2.11309	II						TGCAACTACTGGTTGA-1	-5.50601	0.709089	I
ATGCCGGTCTTGCATA-1	4.92727	0.168495	II						TGCAAGAATGACGTAA-1	-7.27941	1.83152	I
ATGCGAGTCCCACCAC-1	4.05402	2.03172	II						TGCAGAACTATATCGT-1	-2.68551	2.68066	I
ATGCTCTGGCGCGGTA-1	-1.9464	0.903031	II						TGCATGTGGTAATCTA-1	-6.18363	1.72064	I
ATGGAGCAGGCCGTGA-1	0.572035	0.856799	II						TGCCAGTACGTGGAGA-1	-6.14541	1.17	I
ATGGATTGACCAAACG-1	-2.29084	0.476477	II						TGCCATTACTAAAGAA-1	-5.97945	2.20548	I
ATGGTATTGGGAACCG-1	4.54578	-1.66902	II						TGCCGTGGATCGTCCT-1	-2.74942	2.90113	I
ATGTAGCGCGCGTAGG-1	4.84784	-1.15459	II						TGCCGTGGGACCCAAT-1	-2.76071	3.61548	I
ATGTCATAATAAACGA-1	0.274229	-1.82702	II						TGCCTGATCAAACGAT-1	-3.88387	1.75379	I
ATTAAACATGCGGACC-1	3.1975	-1.24392	II						TGCGACGGCCGAACGT-1	-4.70181	-0.978827	I
ATTACGCGCTGGCAGG-1	4.61645	-0.0471719	II						TGCGGACTTGACTCCG-1	-3.73413	-0.983219	I
ATTAGGCGATGCTTTC-1	2.70926	-1.41118	II						TGCGGAGTAAAGGTGC-1	-6.81608	1.08096	I
ATTATCGGAATGTACG-1	5.17079	2.15721	II						TGCTCCACAGTTCTTA-1	-4.66108	2.99255	I
ATTATTATGTCCGTCA-1	1.39699	0.703078	II						TGCTCGGCGAAACCCA-1	-3.74049	1.38166	I
ATTATTCAGAGTCACT-1	4.9785	1.41018	II						TGCTGGTTGGACAATT-1	-7.11908	3.12378	I
ATTCAACCATTTAAGG-1	0.378062	-2.9143	II						TGGACCAATCTAAGAT-1	-5.52198	2.47114	I
ATTCACTGATGTTGGA-1	5.06004	3.83933	II						TGGCTACACTCTACCT-1	-6.63411	2.98524	I
ATTCATCGTTGAGGCA-1	-0.871498	-3.11316	II						TGGGCACGTTCTATGG-1	-7.18732	1.33716	I
ATTCGTGTACCCATTC-1	4.85676	1.98653	II						TGGGCCACAAGAGCGC-1	-6.83835	2.28514	I
ATTGATGAGTCCTAAC-1	4.51012	3.70381	II						TGGTAGAATATATGGG-1	-4.45013	2.05693	I
ATTGCCTTTATGTTTG-1	4.50663	-0.222859	II						TGTACTTCCGGGCATG-1	-5.66803	0.464509	I
ATTGCTGCTCCTCCAT-1	0.167284	1.7096	II						TGTAGTGATCTATAAT-1	-4.54413	2.18643	I
ATTGGATTACAGCGTA-1	4.54279	-0.953245	II						TGTCCTAAGTCACCGC-1	-1.78506	-1.42128	I
ATTGGTTGTGCATTAC-1	1.91074	0.0307602	II						TGTGACTACGCCAGTC-1	-4.76654	1.58647	I
ATTGTACAACTCGGCT-1	1.47685	-2.44542	II						TGTGCCGGTGCCGGAA-1	-4.67221	2.27723	I
ATTTATACTGGTAAAG-1	1.17573	-2.84445	II						TGTGGCAAAGCGTATG-1	-2.02205	3.43654	I
ATTTCCGGGTTCTGCG-1	5.24902	3.25686	II						TGTGGCGGGCTTCTGG-1	-5.48604	0.487757	I
ATTTGCGCGAGTAGCT-1	-0.22573	-3.68156	II						TGTGTCGCGAGTTGCA-1	-5.65282	1.92159	I
ATTTGTCTTGGGAGCT-1	2.16998	-0.338086	II						TGTTATTGTATGTGGC-1	-5.14519	0.529598	I
CAAACCATAAGCGTAT-1	1.89988	0.889973	II						TGTTCCGCTTCCATGA-1	-4.29578	0.379994	I
CAAATGTCCTTCCGTG-1	1.25385	-1.15605	II						TGTTCCGGCCTGAGCT-1	-1.5178	2.47277	I
CAACCTACCGAGCAGT-1	5.72382	1.95116	II						TGTTCGTATTGCGGTG-1	-7.55604	1.6662	I
CAAGAGGGCGGAGTAC-1	1.56023	-0.219487	II						TGTTGTCAAGAAGTCT-1	-6.09013	2.28594	I
CAAGATATTATAACGT-1	-2.67477	-1.07966	II						TTAAACTCGAATTCAT-1	-5.1672	1.27127	I
CAAGCAACGTCGGAGT-1	4.44195	-0.732482	II						TTAACCAACCCTCCCT-1	-4.24148	-0.864439	I
CAAGCGGCACATAATT-1	3.2503	2.50001	II						TTAACGAACAAGCAGT-1	-6.32935	0.90194	I
CAAGGATCGCATGTTC-1	3.79104	-1.60884	II						TTAATCAGTACGTCAG-1	-0.961127	3.39902	I
CAAGGCCAGTGGTGCA-1	-0.624992	-0.0684229	II						TTAATTTCAGACGCGG-1	-7.22764	2.22384	I
CAAGTAAGTGATAGAC-1	3.91389	-2.21089	II						TTACATGCCACAACTA-1	-3.70709	1.81911	I
CAAGTGTGGTTGCAAA-1	5.17017	1.17306	II						TTACCATTGATTACCC-1	-3.31313	3.59932	I
CAATATTCTTGACCTA-1	-0.810563	-2.26671	II						TTACCCATTGCCGGGT-1	-3.58977	1.03093	I
CAATGACCCTTAATTT-1	3.8507	0.0493731	II						TTAGAAGAACATGACT-1	-4.33902	-0.711289	I
CAATGGATCTCTACCA-1	-0.605319	-0.80386	II						TTAGACACGATCGTTG-1	-6.9178	1.23457	I
CACAATGAGCTGCTAT-1	0.0162627	-3.09573	II						TTAGAGTTTAGAAGGA-1	-0.338408	3.22726	I
CACACACGCTAACGAG-1	3.56242	0.971365	II						TTAGTAGGGCGGCGGG-1	-7.34587	2.9847	I
CACACGCGCTGTCTTA-1	-1.14471	-1.9644	II						TTAGTTATTCGTGGCA-1	-6.18308	2.39746	I
CACAGCACCCACGGCA-1	-1.36351	-1.65927	II						TTAGTTCAAGTGTTCG-1	-5.38708	2.60563	I
CACAGGGCCATATAGT-1	2.77575	0.316124	II						TTATATACGCTGTCAC-1	-3.19628	3.40779	I
CACAGGGCCGTTGTCA-1	-0.759444	-1.37779	II						TTATATTTGGCAATCC-1	-6.70555	0.698659	I
CACATCGTGCACGCGC-1	4.65599	-1.96011	II						TTATCTGTATCATAAC-1	-2.26037	3.50908	I
CACCCAAATCTTATGT-1	2.82467	-0.743026	II						TTATGACAAACTGGAT-1	-7.32332	0.799435	I
CACCCTAACAAGATCT-1	3.59763	-1.9604	II						TTATTAGGGAAGCATC-1	-6.8387	3.58099	I
CACCGGGCATCACAAG-1	1.41979	-0.371602	II						TTCAACGACCCGACCG-1	-6.7307	2.70858	I
CACCGTATCCCATCCG-1	4.42958	-2.05905	II						TTCACGAAAGGATCAC-1	-5.63814	2.59115	I
CACCGTTAGGGATCAC-1	5.10519	2.72304	II						TTCATGGCGCAACAGG-1	-1.90449	3.38071	I
CACGCAGCGAGGCTTT-1	4.44517	2.90978	II						TTCCGGTATCTGTGTC-1	-2.26977	3.48158	I
CACGCGGAACTGTTGC-1	-0.273819	0.458719	II						TTCCTCGGACTAACCA-1	-5.07724	0.655028	I
CACGTTTCGTACACAC-1	1.7186	1.79806	II						TTCGCACTCGCGTGCT-1	-5.00723	1.34027	I
CACTAAAGTTGCCTAT-1	4.70101	3.64057	II						TTCGCGCGCCATACGA-1	-5.72731	0.795525	I
CACTCAAGAGCTATGG-1	3.73746	1.77995	II						TTCGGCAACCCGCTGA-1	-7.80032	2.65142	I
CACTCCTATGTAAGAT-1	4.95363	0.48685	II						TTCGTACTCCAGAACG-1	-6.99931	3.48547	I
CACTCTTCTGCTAGCC-1	4.0967	0.986503	II						TTCTAGAAAGTCTTAT-1	-4.2478	0.231805	I
CACTGACGATTGTGGA-1	0.741078	0.949386	II						TTCTAGGCCAATTGTG-1	-5.69758	1.52978	I
CAGACACCGATCGCTG-1	4.62739	1.12717	II						TTCTATGCCTTTCGCA-1	-3.23829	3.06751	I
CAGACGAACCTGATAC-1	3.52368	-0.517321	II						TTCTTGTAACCTAATG-1	-5.48835	1.47285	I
CAGAGGCGATGCATGA-1	4.08414	-1.74515	II						TTGAAGAATTCCCAGG-1	-6.40832	3.52978	I
CAGATAATGGGCGGGT-1	4.54285	3.34516	II						TTGAATATGGACTTTC-1	-2.54139	-0.558805	I
CAGCAGTCTGTGCTGC-1	2.76358	1.58222	II						TTGAATTCACGTGAGG-1	-4.48032	-1.11161	I
CAGCGATTCCCTTCAA-1	1.83166	0.741135	II						TTGACAGGAGCTCCCG-1	-4.759	2.43479	I
CAGCTCGACAAGTTAA-1	4.25627	-0.281924	II						TTGACCAGGAACAACT-1	-5.37645	0.417802	I
CAGGATATATCGTTGT-1	1.98162	-2.32277	II						TTGACCATGTTCTCCG-1	-5.97526	2.8991	I
CAGGCAGTCTTACCAG-1	-2.07729	1.05704	II						TTGACCGTGTTAATGA-1	-6.4529	2.50689	I
CAGGCCGTTTGGGTGT-1	4.04985	-1.08301	II						TTGACGCTCCATGAGC-1	-0.529047	3.70912	I
CAGGCGCACGGTGGTC-1	3.92847	-2.03872	II						TTGACTATTGTCCGGC-1	-6.52959	1.85648	I
CAGTAGCCCACGCGGT-1	4.53697	0.791328	II						TTGAGAGTACTGCTAA-1	-7.60143	3.15096	I
CAGTCGAGGATGCAAT-1	-0.425044	-1.67435	II						TTGAGCAGCCCACGGT-1	-6.34302	2.79431	I
CAGTCTGTATACTGGG-1	5.51736	2.04033	II						TTGAGCGCCACGTGAT-1	-6.93337	0.44761	I
CATAAGAAGCTTGGCT-1	0.614329	2.03102	II						TTGAGTCCCGCTGCTG-1	-5.15506	0.961279	I
CATACACGGTTCCCAC-1	-0.251303	-2.02024	II						TTGATTAGCTGTTTCT-1	-6.78346	3.58598	I
CATACTTCTTTCTCCG-1	0.350622	-3.10431	II						TTGATTATGCAGATGA-1	-5.08963	-0.211294	I
CATAGAGGAGATACTA-1	4.61157	0.977989	II						TTGCATGCTGATCACG-1	-5.81687	2.14175	I
CATAGCGTTGCCCACC-1	2.30499	-1.12051	II						TTGCCAAGCAGAACCC-1	-6.87216	2.86488	I
CATAGTCAAATACATA-1	2.54552	-1.60723	II						TTGCCATAGCCCGCTC-1	-7.08507	3.64371	I
CATAGTCCACAAGAAC-1	-1.56521	0.867636	II						TTGCGGCATCAGAAAG-1	-6.00244	-0.721408	I
CATATAGGTACAGTCA-1	2.42925	-2.22954	II						TTGCGTCGGCCAACCG-1	-4.17545	0.68519	I
CATCCTCTCAAAGATC-1	2.45277	-1.41207	II						TTGCTCATAGTACGTG-1	-5.95296	1.97286	I
CATCGGACGGGTTAAT-1	4.10079	-2.47918	II						TTGCTCCCATACCGGA-1	-6.15159	-0.685897	I
CATGACTTCGCTGAAT-1	4.59228	2.40881	II						TTGGAAGAATACAGTC-1	-3.49192	0.77559	I
CATGAGATGCACTCTC-1	3.46015	-0.691714	II						TTGGACCTATAACAGT-1	-4.50084	-1.02181	I
CATGATACGGTGAAAC-1	3.93898	-0.835669	II						TTGGATATCGTCTACG-1	-4.20739	0.418087	I
CATGGATTGTCTTCCG-1	5.18831	1.74125	II						TTGGCCTAGAATTTCG-1	-7.2314	3.24975	I
CATGGTAAGTAGCGTT-1	2.81734	-0.435608	II						TTGGCTCGCATGAGAC-1	-6.66561	1.72475	I
CATGGTCTAGATACCG-1	5.41284	2.91851	II						TTGTAATCCGTACTCG-1	-1.96993	3.45896	I
CATGGTTTATTAATCA-1	5.48668	3.01505	II						TTGTGGTAGGAGGGAT-1	-6.23157	2.61623	I
CATGTAAGAGACATTT-1	3.44421	-1.98488	II						TTGTGTATGCCACCAA-1	-6.21182	0.539349	I
CATGTCTCATTTATGG-1	5.36775	1.64695	II						TTGTTAGCAAATTCGA-1	-2.93481	-0.077386	I
CATGTGGGCTCATCAC-1	4.69653	0.00332847	II						TTGTTGTGTGTCAAGA-1	-5.56343	-0.0255896	I
CATTACGCAGGAAGGG-1	2.74565	-1.3009	II						TTGTTTCACATCCAGG-1	-0.472646	3.83343	I
CATTTAGCGGACCATG-1	-0.18331	-1.49949	II						TTGTTTCATTAGTCTA-1	-6.19473	2.52903	I
CATTTGAGTGGTACGT-1	5.60602	1.54473	II						AAACAAGTATCTCCCA-1	1.03225	-0.608126	II
CCAACGATGCACTGAT-1	4.61674	-0.624271	II						AAACATTTCCCGGATT-1	-2.19269	-0.532534	II
CCAAGAAAGTGGGCGA-1	5.23868	2.28712	II						AAACCGTTCGTCCAGG-1	2.28606	3.25008	II
CCAATAGTGCCGTCGA-1	3.8963	-1.2134	II						AAACCTAAGCAGCCGG-1	-1.18223	-1.9792	II
CCACAATGTACGTCTT-1	5.01112	1.48329	II						AAACGAGACGGTTGAT-1	3.52477	-0.930166	II
CCACACTGAGATATTA-1	-1.43922	-1.95167	II						AAACGGGCGTACGGGT-1	4.26154	-0.337104	II
CCACAGTACCCATCCT-1	-1.48797	-1.55367	II						AAACTCGGTTCGCAAT-1	3.57086	-2.21296	II
CCACCAACTTTACTGT-1	5.0201	-1.55975	II						AAACTCGTGATATAAG-1	4.93665	0.557715	II
CCACCCAAGGAAAGTG-1	5.21941	0.375291	II						AAACTGCTGGCTCCAA-1	2.48961	-4.01106	II
CCACGAATTTAACCTC-1	2.32185	2.5363	II						AAAGAATGTGGACTAA-1	2.56991	-0.107256	II
CCACGGTGCCCGGTAG-1	4.81131	-0.779482	II						AAAGGCTACGGACCAT-1	5.41843	-0.427331	II
CCACTCAGATCCGCAA-1	-0.806993	-1.81219	II						AAAGGCTCTCGCGCCG-1	3.62373	-2.58673	II
CCAGAAAGCAACTCAT-1	-0.0900205	-2.49257	II						AAAGTAGCATTGCTCA-1	1.64592	1.36994	II
CCAGATAGTTGAGTGA-1	1.22234	-1.98689	II						AAAGTGTGATTTATCT-1	5.77944	0.883202	II
CCAGCCTGGACCAATA-1	2.09247	-1.62485	II						AAAGTTGACTCCCGTA-1	3.17331	0.174592	II
CCAGGGACGTGGCCTC-1	3.22191	0.57331	II						AAATAGGGTGCTATTG-1	4.86008	0.919541	II
CCAGTAGTCTGATCCA-1	-1.40183	-2.14093	II						AAATCCGATACACGCC-1	2.28516	-2.43138	II
CCAGTTCGGTAACTCA-1	4.13581	-2.3664	II						AAATCGTGTACCACAA-1	6.27998	1.15062	II
CCATACCTTTACTTGT-1	2.7267	-1.3334	II						AAATCTAGCCCTGCTA-1	-0.320644	-0.580596	II
CCATATGGAAACTATA-1	2.80641	0.0675103	II						AAATGATTCGATCAGC-1	3.6271	-4.00125	II
CCATCGCAGTTAAACT-1	2.41253	-0.840162	II						AAATGGTCAATGTGCC-1	5.24608	-0.188742	II
CCATCTCACCAGTGAA-1	3.9849	2.36251	II						AAATTACCTATCGATG-1	2.57905	1.85939	II
CCATGCCCTAGATTTC-1	1.84971	-1.31335	II						AAATTCCAGGTCCAAA-1	3.18315	-2.06905	II
CCATGCCTGTTTAGTA-1	4.81465	2.26431	II						AAATTGATAGTCCTTT-1	1.15911	0.391153	II
CCATTAGCGATAATCC-1	4.8854	3.12784	II						AACAATACATTGTCGA-1	4.16671	-3.23707	II
CCATTCCCTGCCCACA-1	1.75562	1.9272	II						AACAATTACTCTACGC-1	2.20792	0.969594	II
CCATTTCTACCTATTA-1	3.79627	-2.37242	II						AACAGGATGGGCCGCG-1	3.63712	-1.49086	II
CCCAAACATGCTGCTC-1	3.95972	0.792175	II						AACAGGTAGTATGGAT-1	4.67174	-0.377546	II
CCCAAGTCATTACACT-1	4.2443	1.26185	II						AACATATCAACTGGTG-1	3.78338	-2.12337	II
CCCAATGAGATTTGCA-1	2.23567	-2.57278	II						AACATTGTGACTCGAG-1	4.53368	-2.90398	II
CCCAGTTAAGGCGCCG-1	3.95679	-1.9347	II						AACCCGAGCAGAATCG-1	1.60611	0.0502995	II
CCCGCAAATAATCATC-1	1.30937	-2.73749	II						AACCCTACTGTCAATA-1	2.3481	1.57039	II
CCCGCAGCGCGAACTA-1	0.748006	-0.232396	II						AACCTTTACGACGTCT-1	3.88977	-3.76244	II
CCCGTAGCTGGGAAGA-1	1.46212	-2.24972	II						AACGACCTCCTAGCCG-1	3.764	-1.51674	II
CCCGTGACAGTGCCTT-1	4.13981	-1.90762	II						AACGATAATGCCGTAG-1	3.8277	1.2327	II
CCCGTTTCGCAGATGT-1	5.62536	1.06181	II						AACGATATGTCAACTG-1	0.715487	-0.0121344	II
CCCTACCCACACCCAG-1	4.29007	-1.06963	II						AACGCATGATCTGGGT-1	2.25209	3.19743	II
CCCTACTTGAACAATG-1	-0.89639	-2.51486	II						AACGCGACCTTGGGCG-1	3.86455	0.592036	II
CCCTAGCTCTAAGGTC-1	3.58292	-2.46419	II						AACGCGGTCTCCAGCC-1	0.668539	-0.803047	II
CCCTGGGAGGGATCCT-1	2.03544	0.0445285	II						AACGCTGTTGCTGAAA-1	1.09204	-0.105129	II
CCGAACCTTCCCGGCC-1	-1.06767	0.673673	II						AACGGCCATCTCCGGT-1	0.708181	-1.46629	II
CCGACGGGCATGAGGT-1	4.52461	-0.744336	II						AACGTCAGACTAGTGG-1	2.13845	0.0800952	II
CCGCATGTGGTACGAT-1	2.64008	-0.182449	II						AACGTGCGAAAGTCTC-1	5.73364	-1.33726	II
CCGCGGAATGCGTCAC-1	4.30508	2.83113	II						AACTACCCGTTTGTCA-1	2.07688	-2.03906	II
CCGCTCCAGGGCGATC-1	2.22444	-1.82839	II						AACTCAAGTTAATTGC-1	3.96722	-1.97789	II
CCGCTCTTCCGAACTA-1	5.58147	1.00848	II						AACTCCAGAGCGTGTT-1	0.596322	-2.39761	II
CCGGGCGGTCTCGTCA-1	4.1686	2.55481	II						AACTCTCAATAGAGCG-1	3.61568	1.24572	II
CCGGGCTGCTCCATAC-1	-1.57466	-1.29104	II						AACTGGGTCCCGACGT-1	2.92291	-3.49938	II
CCGGTATCTGGCGACT-1	4.05067	3.10581	II						AACTTGCCCGTATGCA-1	2.92127	1.3485	II
CCGTAAGTTGGTCCCA-1	4.48901	3.42716	II						AAGACCCAACTGAACA-1	1.56528	-0.589789	II
CCGTAGGAAATCCCTG-1	5.17424	3.18733	II						AAGACTGCAAGCTACT-1	1.18559	-2.33926	II
CCTAAATTAACGGTTC-1	-2.71874	1.35423	II						AAGAGCTCTTTATCGG-1	2.06854	2.95519	II
CCTAACCCAAACAAGT-1	-0.575234	-2.65487	II						AAGAGGATGTACGCGA-1	0.0859362	1.47142	II
CCTACAGTTGAGGGAG-1	1.75596	-1.36994	II						AAGAGGCATGGATCGC-1	3.59227	-1.01255	II
CCTACATTCACAGACG-1	4.27614	-1.84674	II						AAGAGGCCCTTTGGAA-1	2.39362	-2.44316	II
CCTAGGCGTAGCGATC-1	-1.22449	-1.6476	II						AAGATGGCACCGGACC-1	6.36557	0.403244	II
CCTATAATGAGTGCCC-1	2.961	-0.313479	II						AAGATTGGCGGAACGT-1	6.58011	1.29696	II
CCTATACCGTCCTGTC-1	5.12415	0.888559	II						AAGCATACTCTCCTGA-1	0.722922	1.92566	II
CCTATATTTGTCCTGG-1	4.66976	-2.14407	II						AAGCCGAAGCGGTTTA-1	-0.24729	-0.157269	II
CCTATGGGTTACCGTC-1	0.54688	1.85119	II						AAGCTAGATCGAGTAA-1	2.97998	-1.80272	II
CCTATGGTCAAAGCTG-1	5.25408	1.9273	II						AAGCTCGTGCCAAGTC-1	2.86464	-2.27477	II
CCTATGTCCACTCCAC-1	5.31109	0.551398	II						AAGGAGCGGTTGGTGC-1	2.24211	-3.97841	II
CCTCACCTGAGGGAGC-1	1.26705	-1.20156	II						AAGGATCGATCGCTTG-1	3.26068	-1.75018	II
CCTCCTGTTGTGTCGT-1	3.25945	0.966472	II						AAGGATGAGGGACCTC-1	-1.00643	-1.76499	II
CCTCGCGCTGTGCGAT-1	1.99506	2.45285	II						AAGGCTGTGCTCATCG-1	2.72442	1.91819	II
CCTCGGACCGGGATAG-1	-0.593132	-0.892281	II						AAGGGACAGATTCTGT-1	2.79132	1.50209	II
CCTCTATCGATTAGCA-1	3.78269	-2.51162	II						AAGGGACTATGCATTC-1	2.12172	-3.00351	II
CCTCTGTACTATTCTA-1	4.09548	-0.941995	II						AAGTGAGTCGGGTTTA-1	2.81733	-0.908041	II
CCTGATTCGCGAAGAA-1	1.73474	0.675066	II						AAGTGCCTTGACTGTA-1	6.5741	1.49894	II
CCTGCTACAACCATAC-1	4.65146	2.67804	II						AAGTGCGTTAGAATCT-1	1.3716	-0.686406	II
CCTGGCTAGACCCGCC-1	1.00205	0.852063	II						AAGTGCTTCTCTATTG-1	5.33166	0.818324	II
CCTGGTCGAATGTGGG-1	0.492935	-2.10022	II						AAGTGTTTGGAGACGG-1	4.54416	1.28449	II
CCTGTTTGAAGACACG-1	3.05061	2.3586	II						AAGTTCGGCCAACAGG-1	-0.937523	-1.55221	II
CCTTAAGTACGCAATT-1	2.16583	-1.84168	II						AAGTTTATGGGCCCAA-1	2.20156	-0.0483175	II
CCTTCAGTTAAAGTGA-1	3.97586	0.636817	II						AATAACAACGCTCGGC-1	2.10946	-3.80811	II
CCTTCGTATAGAATCC-1	-0.654133	-2.39082	II						AATAACGTCGCGCCCA-1	6.21413	1.04701	II
CCTTTCAATGAAGAAA-1	2.87779	0.802983	II						AATACCGGAGGGCTGT-1	2.50635	0.0276791	II
CGAACAGTATGGGCGT-1	0.483467	-1.15011	II						AATAGAACAGAGTGGC-1	-0.125577	-1.83781	II
CGAAGATCAGTTTCAT-1	-1.28604	0.752305	II						AATAGAATCTGTTTCA-1	0.43233	-2.12004	II
CGAATGACGCATAATG-1	5.34397	3.27751	II						AATAGCTACCGCGTGC-1	2.83646	-0.68728	II
CGACAATTTGATCTAA-1	0.390513	0.677847	II						AATATCGAATCAATGC-1	5.02018	-0.693619	II
CGACACGCTCCGACAG-1	4.18026	0.767043	II						AATATCGAGGGTTCTC-1	0.00957266	1.5323	II
CGACAGTTCGCGTTAT-1	-1.26449	-1.60981	II						AATATTGGAGTATTGA-1	2.32824	-3.5701	II
CGAGACCCTAGAGTGT-1	-0.419216	-3.83169	II						AATCAGGTTTCATTTA-1	3.9639	-1.32923	II
CGAGAGATGTGAACCT-1	2.8087	-1.52678	II						AATCGGTATAGCCCTC-1	2.9089	-2.00678	II
CGAGAGCTTTCACTAC-1	-0.252698	0.0284792	II						AATCGTGAGCCGAGCA-1	3.94197	-2.61463	II
CGAGAGGGTAGCCGCG-1	5.24488	3.35953	II						AATGACGTAGGATGTC-1	5.39368	-0.806146	II
CGAGGCTAAATATGGC-1	4.84483	-1.34776	II						AATGACTGTCAGCCGG-1	5.96119	0.258794	II
CGAGGGACTGCGGTCG-1	3.06752	-0.39128	II						AATGATGCGACTCCTG-1	0.0518141	-2.41402	II
CGAGTACTAAAGAGGA-1	-0.500842	-0.148628	II						AATGCAACCGGGTACC-1	1.8413	-2.85924	II
CGAGTGAAGGTACCAG-1	2.12367	-0.189714	II						AATGTGCTAATCTGAG-1	1.70821	1.66012	II
CGATACCTCGCGGACA-1	5.09295	3.69383	II						AATTAACGGATTTCCA-1	6.38185	-0.0422219	II
CGATCCACCATTGTTG-1	0.733831	1.15033	II						AATTGCAGCAATCGAC-1	1.53463	-2.18289	II
CGATCCGACCCAGTGC-1	2.77924	-1.72666	II						ACAAAGCATGACCTAG-1	1.50714	-1.99059	II
CGATTAAATATCTCCT-1	-0.988226	-2.00103	II						ACAAATGGTAGTGTTT-1	-1.44293	-1.23404	II
CGCAATTAGGGTAATA-1	0.866585	-0.863044	II						ACAAGCAGTGCCTAGC-1	3.61811	-2.04913	II
CGCACATGTCCACTAC-1	-1.89887	0.0646404	II						ACAAGGAAATCCGCCC-1	5.61658	-0.633731	II
CGCACGTGCGCTATCA-1	3.9957	0.166077	II						ACAAGGACAAGAGGTT-1	1.50803	-2.60406	II
CGCATGGTGCGATGCT-1	3.48186	-2.30131	II						ACAAGGGCAGGCTCTG-1	2.98089	0.77465	II
CGCATTAGCTAATAGG-1	4.74452	2.4398	II						ACAATGAATACGGAGA-1	0.749088	1.85224	II
CGCCCAGCGTTTCACG-1	-2.22662	0.946684	II						ACACAAAGACGGGTGG-1	5.55241	0.463828	II
CGCCGCCCATGCCTGT-1	-2.03811	0.978296	II						ACACACCAGGACCAGT-1	3.23277	1.32591	II
CGCCTCCCTCCTCTAT-1	-0.30806	-2.90927	II						ACACCACATAATTAGC-1	2.00262	-3.40048	II
CGCGAAGTGGCATACT-1	2.20895	-1.58336	II						ACACCCAGCATGCAGC-1	3.24146	-3.99633	II
CGCGACCGCGACAGAT-1	3.62378	-0.959299	II						ACACCTTAAGTAGGGC-1	0.201292	-0.51918	II
CGCGCAAATGTCCAGA-1	5.66546	1.44315	II						ACACCTTACTACTTGC-1	1.12572	-0.843736	II
CGCGGCTCAACTTGAA-1	1.36907	-1.5327	II						ACACGGGAACTTAGGG-1	3.20784	-2.56834	II
CGCGGGAATTCCTTTC-1	-0.463832	0.456313	II						ACACGTAGGCCACAAG-1	5.62304	-0.714971	II
CGCTAGAGACCGCTGC-1	-2.72355	-0.890299	II						ACACTGATCAAGGTGT-1	2.20559	-3.20485	II
CGCTCTCCGTAGATTA-1	-0.948531	-1.60617	II						ACAGAACTGAGAACAA-1	3.19901	-2.78392	II
CGCTTAGTATTGATAC-1	2.16929	-1.91486	II						ACAGGCTTGCCCGACT-1	2.30872	2.60927	II
CGCTTATTCCCGGTCG-1	4.8595	-0.999908	II						ACAGGTGGAGGTGAGG-1	0.945413	1.55946	II
CGCTTTCCGCCAAGGT-1	1.04965	1.93625	II						ACATCCCGGCCATACG-1	-0.940222	-1.51483	II
CGCTTTCTTGCATTCG-1	4.36718	2.91188	II						ACATCGTATGCAATGG-1	1.60094	-1.6996	II
CGGAAAGAATCAAACG-1	3.1834	0.263281	II						ACCAACACCACACACT-1	0.929663	1.53578	II
CGGAACGTAAACATAG-1	5.59391	2.99779	II						ACCAACCGCACTCCAC-1	3.27225	-3.84464	II
CGGACCTCTGTAGTTA-1	5.33151	2.8811	II						ACCAACGCTTATTTAT-1	4.47873	-3.88479	II
CGGAGCAATTTAATCG-1	3.47388	-0.224041	II						ACCAAGAACGCGTGTC-1	2.01594	0.821302	II
CGGAGCATGGCGATCC-1	3.62188	2.65859	II						ACCAAGTCATCGGCAG-1	2.24685	-2.26034	II
CGGATCCTCAAGGACT-1	-0.0159787	-1.85301	II						ACCAATATGCAAGTTA-1	-0.0667678	1.39983	II
CGGCAAACATCGTGCG-1	4.89215	0.822086	II						ACCACCAATGTAACAA-1	0.210058	-0.834541	II
CGGCCACGCACAAAGT-1	1.38033	1.83677	II						ACCACCCTCTCTTCTA-1	0.582179	-0.906536	II
CGGCCAGAGCGACCAT-1	2.82854	-2.2625	II						ACCATATCCGCAATAA-1	5.8044	1.80775	II
CGGCGCCATCAATCCC-1	5.20016	3.1933	II						ACCATCGTATATGGTA-1	1.90057	-3.07841	II
CGGCTCTAAAGCTGCA-1	2.5891	0.0269539	II						ACCCATCTTGAGGGTA-1	5.92173	0.976236	II
CGGGAATATAGTATAC-1	-1.63326	0.995367	II						ACCCGAGCGAAATTAC-1	-0.255847	-2.03228	II
CGGGAGCTTCAGTGTA-1	1.92033	-1.62225	II						ACCCGATTGGTTCCGA-1	2.73463	-2.54839	II
CGGGTGTACCCATTTA-1	4.60702	1.95779	II						ACCCGGAAACTCCCAG-1	4.97293	-1.64959	II
CGGTATGGGCACTCTG-1	4.64334	-2.11325	II						ACCCGGTTACACTTCC-1	3.48409	-3.70291	II
CGGTTGGGCAGGGTCC-1	2.56731	-2.11093	II						ACCCTATGCCATATCG-1	5.75444	-0.930112	II
CGTAAATAACAAAGGG-1	-0.372203	-2.72233	II						ACCCTCCCGTCAGGGC-1	0.903697	-0.952701	II
CGTAACTTCGACACTT-1	2.05386	0.0768076	II						ACCCTCCCTTGCTATT-1	-0.615534	-0.934198	II
CGTCACGTCCATTGGT-1	0.389948	-1.82584	II						ACCGACACATCTCCCA-1	3.91101	-2.61839	II
CGTCGGATAGTGTTGA-1	3.44069	0.705438	II						ACCGACTGAGTCCCAC-1	2.41039	-2.69855	II
CGTCGGGTCTAAGCGC-1	4.33425	3.73458	II						ACCGATGGTAGCATCG-1	0.961627	0.928588	II
CGTCGTCCTTCGCGAA-1	0.674332	-2.44142	II						ACCGCAATAACTGCCT-1	1.04303	-0.23609	II
CGTGACCAGTCCTCTG-1	1.1504	2.05372	II						ACCGCGGTGGAAGTCG-1	1.21254	0.0244776	II
CGTGCACACCACTGTA-1	1.83876	1.76554	II						ACCGGGCCTTTGTTGA-1	1.84644	1.52278	II
CGTGCAGACTGGGACA-1	3.54351	-1.06271	II						ACCGTGACCACGTGGG-1	2.59459	-0.119969	II
CGTGCCCTCCCGAAGA-1	-0.303086	-1.83501	II						ACCTACAGTATGTGGT-1	4.0491	-3.24771	II
CGTGGCCGAATATCTA-1	4.14174	-0.53081	II						ACCTACTATAAATCTA-1	2.75613	-1.14173	II
CGTTAATGTCCCGACG-1	0.0839769	0.998898	II						ACCTCCGCCCTCGCTG-1	3.27187	0.916098	II
CGTTGAATACCGCGCT-1	-0.959745	-1.19817	II						ACCTCCGTTATTCACC-1	3.01715	1.14191	II
CGTTGAGCGACCGTCG-1	-0.0170115	-3.56113	II						ACGAGTACGGATGCCC-1	4.20303	-3.00419	II
CGTTGTTTCAATTCCC-1	5.46198	0.464701	II						ACGATCATCTTGTAAA-1	2.24134	2.92814	II
CGTTTCGCTCATTACA-1	4.7628	-0.93969	II						ACGATGCATATGTTAT-1	0.0522523	-1.19617	II
CGTTTGTGTAGAGGGT-1	0.484371	-0.6665	II						ACGCATACGTTTACTA-1	2.48726	-1.00154	II
CTAAAGGATGAGATAC-1	3.42297	-2.20326	II						ACGCATTCGTGAGTAC-1	5.82227	-0.241118	II
CTAAAGGGAAATAGGA-1	2.01259	-1.17249	II						ACGCGCTACACAGGGT-1	5.69687	1.14692	II
CTAAATCCTATTCCGG-1	3.08507	-1.84406	II						ACGCGGGCCAAGGACA-1	0.124523	3.55321	II
CTAACTGGTCCGGTTC-1	4.18401	3.25551	II						ACGCTAGTGATACACT-1	0.192273	1.15236	II
CTAAGGGAATGATTGG-1	0.927804	0.180471	II						ACGGACTCTCAAAGCG-1	0.783957	-3.23648	II
CTACAAGAAATAACCC-1	2.4601	-0.143876	II						ACGGAGCGCAAATTAC-1	1.64196	-0.88184	II
CTACACTCGCAGATGG-1	5.04775	2.8787	II						ACGGCACTTGCTTGGG-1	4.17192	-3.94768	II
CTACGCACGGAGTACC-1	1.04431	-2.39456	II						ACGGCCAACATGGACT-1	0.614656	1.97967	II
CTACTATCATAGGTTT-1	4.27534	-0.667972	II						ACGGCGACGATGGGAA-1	1.50392	-2.64243	II
CTACTATCTTTCAGAG-1	0.286525	-0.699111	II						ACGGGAGTGTCGGCCC-1	2.34349	-3.10493	II
CTACTGCCACCTGACC-1	2.89176	-0.692329	II						ACGGGCGTATGCGACA-1	3.09459	1.57832	II
CTAGATGTGAGTGTAA-1	1.60106	0.508983	II						ACGTAGGAGAGTCGCT-1	4.03085	-3.08027	II
CTAGATTTACGACGGC-1	-0.159039	-2.48062	II						ACGTATTACTCCGATC-1	2.60568	-2.71153	II
CTAGGTCTGAAGGAAT-1	3.02465	0.0552684	II						ACGTTAGATTTGCCCG-1	4.89533	-2.73972	II
CTAGTAGAAAGGGATT-1	3.12864	-0.335018	II						ACGTTCGTTCAGGAAA-1	2.47776	2.95884	II
CTAGTCACGTCTTAAG-1	1.84066	-0.70049	II						ACGTTCTGTACAAGTC-1	4.25584	-0.199384	II
CTAGTGAAGGACAGGA-1	4.77894	-0.396113	II						ACTACCAGCTCTCTGG-1	3.26101	0.92256	II
CTAGTTACAACCCGGT-1	1.76942	1.32185	II						ACTACGCGTTAGAATT-1	4.59073	-3.5546	II
CTAGTTGGGCCCGGTA-1	2.27145	0.508144	II						ACTAGTTGCGATCGTC-1	6.30364	0.192039	II
CTATCACAACGCTGGA-1	4.60459	1.74658	II						ACTATCCAGGGCATGG-1	1.93239	-2.93197	II
CTATGCCCGAATGCAA-1	-0.854302	-2.98287	II						ACTATTTCCGGGCCCA-1	3.70571	-3.33775	II
CTATGGGAAGCGGAAT-1	5.40418	1.81218	II						ACTCAAGTGCAAGGCT-1	2.83319	1.19097	II
CTATTCATGTGTCCCA-1	3.73042	-0.906077	II						ACTCCAATATCATCAT-1	4.87012	1.36302	II
CTATTTGCTTGGAGGA-1	2.2623	-1.58286	II						ACTCCCTAATGCTAAA-1	0.663089	-2.82151	II
CTCAACTAACCCGGAT-1	3.00465	-0.0438688	II						ACTCGCCGTTCGATAA-1	2.83877	-3.36728	II
CTCACATTTACTAAAT-1	-1.56588	-1.85194	II						ACTCTCTGACTTAGGT-1	2.1612	1.94113	II
CTCAGAGCTAATGTCG-1	4.18302	-0.879686	II						ACTCTGACCTAATAGA-1	3.75996	-3.96389	II
CTCAGTCACGACAAAT-1	2.9795	-1.38968	II						ACTCTTGTATAGTAAC-1	1.78618	-2.9324	II
CTCATTGCTCTAACAA-1	-0.974972	0.428629	II						ACTGAAACGCCGTTAG-1	4.49406	-3.38333	II
CTCCGCCCACATGAGG-1	4.30544	3.22431	II						ACTGAATGGCGAAAGT-1	4.50446	-0.739785	II
CTCCTCCAGCTCACAC-1	0.541559	1.94731	II						ACTGCCCGCCATTCTC-1	4.79988	-0.738377	II
CTCGCCGAATGTAGGG-1	2.97604	2.1008	II						ACTGTACGATACACAT-1	5.23569	-1.03761	II
CTCGGTACCACTGCTC-1	0.12976	-2.01546	II						ACTGTAGCACTTTGGA-1	3.71616	1.2747	II
CTCGGTTGTCGGCCCT-1	4.87435	2.31332	II						ACTGTCCAGGATTATA-1	3.98902	-1.59215	II
CTCGTCTGTGCCTTCG-1	4.54184	3.23638	II						ACTGTCTTCTTTAGAA-1	4.21333	-2.90217	II
CTCTAACACCGGCAGC-1	4.36335	-2.41704	II						ACTTATACTTACCCGG-1	-0.336759	-2.36584	II
CTCTACATCCTGCGTG-1	0.511353	-0.544803	II						ACTTCCATGCGGGACA-1	2.57355	-3.88728	II
CTCTATTTGGCTGCAG-1	0.065025	-2.73725	II						ACTTCGCCATACGCAC-1	3.49764	-0.930356	II
CTCTCACAATCGATGA-1	-0.504281	-2.48551	II						ACTTGACTCCCTCTTT-1	-0.445437	0.899897	II
CTCTGGACGCCTGGTG-1	2.9611	-1.28582	II						ACTTGGGACCCGGTGG-1	3.71539	-2.20507	II
CTCTGTCCATGCACCA-1	5.47791	1.23756	II						ACTTGTGGATGGAACG-1	2.57627	-2.33893	II
CTCTTCTATTGACTGG-1	3.77328	-1.38715	II						ACTTTACCCTCATGAA-1	-1.67935	-1.37208	II
CTCTTCTGGAAGTTAG-1	-1.07081	-2.59237	II						ACTTTCCTATAGCTTC-1	4.53179	-2.57653	II
CTCTTGTCCCGCTTGG-1	4.12238	0.951617	II						AGAAATTATGACTCGC-1	-4.031	0.0747458	II
CTGAATCCGAGACCTC-1	1.91724	1.01738	II						AGAACGTGGTACATTC-1	4.09169	-1.56674	II
CTGACTGCGCAGCTCG-1	4.14373	2.40374	II						AGAAGAGCGCCGTTCC-1	5.42073	1.37056	II
CTGCACTCCAGTACAG-1	3.90107	1.50035	II						AGAAGGTTGCCGAATT-1	3.86874	-3.50351	II
CTGCAGAGAATCAGAG-1	4.3197	1.89773	II						AGAAGGTTGTAGGTCG-1	5.51353	-1.52119	II
CTGCCTTTCTAGTAAA-1	3.45444	0.159917	II						AGAAGTGATTCGTGAT-1	0.244436	-1.16355	II
CTGCGATTTCGAGATT-1	0.819344	-3.06958	II						AGAATTATGGATTCGA-1	-2.18207	-0.937887	II
CTGCTCTGACGGCAAA-1	4.17478	1.54581	II						AGACCGCTCCGCGGTT-1	6.02092	-0.0281206	II
CTGCTTGGCGATAGCT-1	2.19643	0.909457	II						AGACGAAGTGCCGGTC-1	4.14813	-0.127232	II
CTGGAAATGGATGCTT-1	2.39199	-1.45879	II						AGAGAACCGTCTAGGA-1	2.70029	-1.85996	II
CTGGAAGACACGGTGG-1	2.27353	0.0089843	II						AGAGCCGCCGAGATTT-1	6.35657	1.2406	II
CTGGCGCACAGGTCTG-1	5.11722	1.14387	II						AGAGCGGGCTAATCAT-1	0.476018	-2.52547	II
CTGGCTGATTCATCCT-1	4.21598	1.94662	II						AGATAACTTCAGGGCC-1	1.75382	-3.66744	II
CTGGCTGGTTGTCAGT-1	0.114081	-3.18005	II						AGATACCAATAGAACC-1	-0.720482	-0.316235	II
CTGGGCCTGCTATATC-1	-0.378466	0.340001	II						AGATATAATACGACTA-1	2.83163	-2.92646	II
CTGGGCTACTGGAGAG-1	3.38088	-1.73725	II						AGATCTCAGGTGTGAT-1	0.417926	-0.501235	II
CTGGGTAGGCAGTTAA-1	3.87841	-1.2188	II						AGATGATGGAGTCTGG-1	4.33294	-1.99527	II
CTGGTAACACATAGAA-1	3.48818	-2.22112	II						AGATTATAGGACGTTT-1	2.23659	-2.6167	II
CTGGTAACGAGCTCTT-1	5.31878	1.55923	II						AGCAAAGGCCGCTAGT-1	6.5485	0.774432	II
CTGGTTTCGAGCAAGA-1	3.23424	-0.0815003	II						AGCAACATATCTTATT-1	3.27821	1.55969	II
CTGTACTTCTTAGCAT-1	2.59032	-1.13037	II						AGCACTACCTCACCAG-1	5.62631	0.977739	II
CTGTAGCCATCTCACT-1	4.73559	-1.48322	II						AGCACTTAAGGACGCC-1	3.39482	-0.740349	II
CTGTGCAGGGTAGGTC-1	4.82927	1.97372	II						AGCAGAAGGAGAAAGA-1	2.93839	-0.918849	II
CTGTGGTCGGGAGATA-1	4.04545	-0.0173132	II						AGCCAAGCTTTGTGTC-1	4.18587	-2.78138	II
CTGTTACCCAATCTAG-1	3.14737	-0.75307	II						AGCCACAGGTTACCCG-1	2.34405	-3.56241	II
CTTAATCGACTTAGTA-1	2.09506	-1.31448	II						AGCCATATAGTATGTG-1	1.42465	-1.1783	II
CTTACACGGTATTCCA-1	1.73129	1.82273	II						AGCCCATACATGTAAG-1	-7.48397	3.0458	II
CTTAGATGTTTCATCC-1	5.36431	0.949614	II						AGCCCGCAACAAGCAG-1	0.870903	-1.15793	II
CTTAGTAGGCCTACAG-1	-2.45704	-0.735948	II						AGCCCGCACTACAATG-1	2.20034	-2.77488	II
CTTAGTGTAGTAGCAT-1	-0.414878	-0.246138	II						AGCCCGGCATTAGAGG-1	2.11299	1.24895	II
CTTCAACTCCACTTGG-1	1.43618	-1.76826	II						AGCCCGGTAGCCTGTA-1	2.64897	-3.28609	II
CTTCAGTTGGACAACG-1	1.86543	1.23356	II						AGCCCTAAGCGAAGTT-1	2.57193	-3.41955	II
CTTCATCACCAGGGCT-1	4.71667	2.84684	II						AGCCCTCCCTGGTGGC-1	3.26123	-3.3255	II
CTTCTATTAATGCTAG-1	4.49624	-2.43913	II						AGCCCTGTCGCACCGT-1	1.9138	2.20496	II
CTTGCCCAGGCTCTAC-1	3.86965	-1.43034	II						AGCGACATCCCATTCA-1	2.68025	-2.38628	II
CTTGGCCAAGCTGGGA-1	-1.42007	-1.49625	II						AGCGATGCGCCTAATA-1	-2.52479	-0.86773	II
CTTGTCAACATTCGAG-1	4.45203	0.262541	II						AGCGCTAGAGCGATGT-1	2.54398	-1.08715	II
CTTTAATATTGGTCGA-1	3.24495	-0.715033	II						AGCGGGTCTGACACTC-1	5.04604	-1.36092	II
CTTTAGGAACACTGTT-1	-0.102973	-2.77828	II						AGCTAACAAGCAATGT-1	3.02797	-1.40342	II
CTTTAGTGCTATTATT-1	-2.25309	-1.467	II						AGCTAAGTACGCAGGC-1	0.866066	2.38829	II
CTTTATCCGACGCATG-1	2.53587	-1.51144	II						AGCTAGAAGCAGAAGT-1	3.7086	-0.531417	II
CTTTCTGTGCGGGCTT-1	-1.11755	-1.32114	II						AGCTCCATATATGTTC-1	4.53396	1.29856	II
CTTTGCATCGCTCTTG-1	-0.388548	-3.00754	II						AGCTCCTTCGCACATC-1	6.09032	-0.131622	II
CTTTGGCTTTAGTAAA-1	4.27372	-1.23604	II						AGCTCTTCCCAGTGCA-1	6.04218	1.406	II
CTTTGGGATTGTTGCA-1	-1.55931	-1.54158	II						AGCTCTTCGTAACCTT-1	5.70466	-0.906026	II
GAAACAGATGACCACC-1	3.01336	-0.25057	II						AGCTCTTTACTCAGTT-1	4.76917	-2.4136	II
GAAACCGAATTACCTT-1	0.723282	0.630064	II						AGCTGAAGTAAACCAA-1	1.74816	1.0658	II
GAAATGGCGGTGTTAG-1	-0.522337	-3.11372	II						AGCTGTAACCTCAATC-1	1.28213	1.71827	II
GAACCCTCTGTGTTCT-1	0.931643	-3.19283	II						AGCTTCTTCTCGAGCA-1	4.2013	-2.26279	II
GAACCTTTAACGATCC-1	-1.44323	-1.52171	II						AGGACGACCCATTAGA-1	5.6905	-1.0262	II
GAACGTCTCATGGTCG-1	0.758032	-0.0144089	II						AGGAGACATCCACAGT-1	0.100874	-1.92087	II
GAACTGTGGAGAGACA-1	5.18145	-0.594435	II						AGGATAAAGTCGGGAT-1	0.569745	1.60323	II
GAAGAAACGATATTGT-1	2.02917	-1.64082	II						AGGATTGCTTACGACA-1	0.432836	-1.72394	II
GAAGCCTGCACATTCC-1	-0.0783876	-2.28631	II						AGGCAGATGCGTAAAC-1	6.41077	1.61381	II
GAAGCGTGAGGAATTT-1	0.242283	-3.13355	II						AGGCATTGTCGTAGGG-1	1.69757	-2.99935	II
GAAGCTCGGACCCGTC-1	4.39967	-1.31787	II						AGGCCACCCGTTATGA-1	2.01886	-2.55003	II
GAAGGGTCATTAAGAC-1	-0.973702	-2.96029	II						AGGCCCTAGAACGCCA-1	1.81351	0.439154	II
GAAGTCAGTTGCACTA-1	0.24668	1.50455	II						AGGCTATGGTTAGCTT-1	5.53504	0.401612	II
GAAGTCTCCCTAGCGA-1	-1.52837	-2.7967	II						AGGGACTCTACGCGAC-1	2.71796	-2.75322	II
GAAGTGATTTATCGTG-1	5.10735	2.9862	II						AGGGAGACATACTTCG-1	6.29638	1.82891	II
GAATAGTGCTCGATTA-1	1.47985	-0.96487	II						AGGGCGTGATCGGCTA-1	0.418634	-0.455379	II
GAATCTGAACATTCTC-1	5.16806	2.36277	II						AGGGTCAGAGCACTCG-1	3.6684	-2.5413	II
GAATGCGAATCGGTTC-1	3.99747	-0.448973	II						AGGGTGCTCTCGAGGG-1	2.02223	-1.76923	II
GAATGTGGTCCGGATT-1	1.95044	-0.667765	II						AGGGTTCAGACGGTCC-1	2.17318	3.08364	II
GAATTCACCCGGGTGT-1	4.17393	1.30717	II						AGGGTTCCCTTTGGTT-1	0.757884	-0.347614	II
GACAAACATATGCAGG-1	0.357568	-0.748823	II						AGGGTTTAGTTCGGGA-1	-0.4916	-2.42683	II
GACAACGACCATTGAA-1	3.86305	0.206319	II						AGGTAGATCGAGATAT-1	3.39935	-2.49677	II
GACACAAGGGAAGAAA-1	4.54332	1.5519	II						AGGTATAATTGATAGT-1	3.50423	-1.47453	II
GACACTTCCAATTACC-1	5.43057	0.542598	II						AGGTATGCGGACATTA-1	-1.74616	-1.31846	II
GACAGAGGTCTTCAGT-1	-2.88531	-0.691516	II						AGGTGCACGTCCACAT-1	1.45945	-1.78946	II
GACAGCCAGACCTGAC-1	-4.05484	1.1885	II						AGGTGGTGACCTTCGC-1	3.44223	-3.92946	II
GACCACACTTCCCTTT-1	2.97626	-2.05784	II						AGGTTACACCATGCCG-1	4.11913	-3.64518	II
GACCAGAGCCCTGTAG-1	5.01669	1.22597	II						AGTAACTATAGCAGCC-1	2.53858	-2.66928	II
GACCCAATTATGATAC-1	4.67514	0.751332	II						AGTAATGTCTTGCCGC-1	-0.436255	-1.25218	II
GACCGTGCTGACGGTG-1	5.59322	3.12371	II						AGTACATCATTTATCA-1	6.62488	1.24742	II
GACCTTCCACGTCTAC-1	-2.60161	-1.78061	II						AGTACGGGCACCTGGC-1	0.533323	1.85361	II
GACGACGATCCGCGTT-1	5.40126	1.1748	II						AGTAGAAGGCGCCTCA-1	2.37909	1.73152	II
GACGAGGCTAATAAAC-1	4.69247	2.71889	II						AGTAGGAAGGAAGTTG-1	-1.11041	3.12109	II
GACGCCGTAAAGGCTA-1	4.07899	-2.56767	II						AGTATTTGGCACGACC-1	2.18904	-2.36544	II
GACGCTTGCTTCTAAA-1	4.33243	-0.611514	II						AGTCAACACCACCATC-1	4.05103	-1.60034	II
GACGGGTTGGCCCGTA-1	4.07795	-2.07167	II						AGTCAAGATGACACTT-1	4.17933	-3.37191	II
GACGGTCAATAGAAGC-1	-1.28258	-1.61579	II						AGTCACTAGCTCTCGA-1	0.931468	1.85964	II
GACTAGGCCGTTAGGT-1	5.02058	0.282523	II						AGTCCATTGGCTGATG-1	1.62214	-2.47044	II
GACTCACCCACGTGAG-1	3.66987	0.209373	II						AGTCCCGCCTTTAATT-1	4.74542	1.87713	II
GACTCGCGGGAATGAC-1	2.07643	-1.60276	II						AGTCGACGGTCTCAAG-1	4.93059	0.880947	II
GACTCTAGAGTTCCAA-1	3.94507	-0.856802	II						AGTCGGCCCAAACGAC-1	0.686345	-1.48675	II
GACTGCAAATCGAGCT-1	1.44115	-2.33211	II						AGTCGGCTCAACTTTA-1	2.92029	-2.46365	II
GACTGCACCAGCCCAG-1	3.10217	2.62686	II						AGTCGGTTGCGTGAGA-1	4.38654	-2.37661	II
GACTTCAACGCATCAA-1	3.64235	-2.06953	II						AGTCGTATAAAGCAGA-1	-1.99806	-1.16402	II
GACTTTCGAGCGGTTC-1	4.66584	3.88064	II						AGTCGTCGACCACCAA-1	2.52111	1.55833	II
GAGAACGGTTCTGACT-1	4.44959	-1.03138	II						AGTCGTGGGCATTACG-1	2.62641	3.04492	II
GAGACTTCGCGACCGA-1	0.913787	-1.65328	II						AGTCTAAAGTATACTC-1	0.181576	1.52329	II
GAGATCTGTCACTCCG-1	1.84109	-2.24457	II						AGTCTCACAAGACTAC-1	3.12775	-1.61275	II
GAGATCTTCCATGACA-1	4.64495	2.65248	II						AGTCTTCTCCTCAAAT-1	1.44657	-3.21979	II
GAGATGGGAGTCGACA-1	4.49887	3.19742	II						AGTGAACAAACTTCTC-1	2.40562	-3.51429	II
GAGCACCTGTGTCCAG-1	0.280899	0.604592	II						AGTGACCTACTTTACG-1	3.66896	-3.17863	II
GAGCGCGCACGAGTAG-1	3.23691	2.8065	II						AGTGAGACTTCCAGTA-1	2.75278	0.702262	II
GAGCTAAGGGCATATC-1	4.58182	2.40514	II						AGTGAGCCTCGCCGCC-1	5.53148	0.410895	II
GAGCTCAACATGAGCG-1	4.34744	-2.14199	II						AGTGATAACCTGCGCG-1	4.28735	-3.36107	II
GAGGCCCGACTCCGCA-1	2.91187	1.79891	II						AGTGATATGAGTAGTT-1	-1.08119	-0.639661	II
GAGGGCGCAGCTCTGC-1	-0.937039	-2.38406	II						AGTGATTCAAGCAGGA-1	2.84505	-4.24012	II
GAGGTACGCGTGTCCC-1	3.58688	2.07712	II						AGTGCGTAGCTCGTAA-1	-0.614426	-2.22343	II
GAGTAGATACTAGTTG-1	1.94048	-0.883772	II						AGTGCTAAACACAGCA-1	4.93452	-2.38339	II
GAGTCAGACCAGAATC-1	5.14955	1.13471	II						AGTGTATTGCGCATTG-1	3.10105	-2.88544	II
GAGTCCACCAGGTTTA-1	2.37301	0.717767	II						AGTTAAACACTTGCGA-1	6.32154	1.24815	II
GAGTCCGCTTACCGGA-1	4.19641	-0.636265	II						AGTTAAGCGGTCCCGG-1	3.3681	1.35512	II
GAGTGTCAACCAGAAA-1	-0.632589	-0.54812	II						AGTTAAGTCAACCGCT-1	4.00105	-0.370924	II
GATAGGTAACGTTGAC-1	-0.825294	-2.84892	II						AGTTACTCTATCGTGG-1	1.94887	-1.35907	II
GATATGAGACACTAAC-1	-1.49817	-0.312105	II						AGTTCCTACAGAATTA-1	3.54565	-3.13685	II
GATATTGAGATTGGCG-1	5.3794	1.35229	II						AGTTCCTATTTATGTT-1	-0.284335	-2.41346	II
GATCCTAAATCGGGAC-1	4.30649	3.49243	II						AGTTTATGTAAAGACA-1	2.80916	-3.91596	II
GATCCTCGACACTGGC-1	0.841321	-2.74221	II						AGTTTGGCACGGGTTG-1	2.15888	-1.5468	II
GATCGCGGGCTCTCCA-1	-0.294909	-3.61346	II						AGTTTGGCCAGACCTA-1	6.12711	1.70287	II
GATCGGTGGCCATAAC-1	1.7769	-0.0860476	II						ATAAACGTTGCACCAC-1	1.8935	0.53791	II
GATCGTGACTGATATC-1	2.43187	-0.871246	II						ATAAAGGCTCGGTCGT-1	4.9319	1.47854	II
GATCTGCTATCTAAGG-1	1.68801	0.61222	II						ATAAATATTAGCAGCT-1	0.433083	1.50961	II
GATCTTGGAGGGCATA-1	5.30651	3.43439	II						ATAACGCCGGAGGGTC-1	3.48243	-0.440471	II
GATCTTTGCAGGGTAT-1	4.41617	-0.854456	II						ATAACGGAGTCCAACG-1	2.12606	-1.26086	II
GATGAGGAACCTTCGG-1	3.12716	-1.74229	II						ATAAGGTGGAGAACAT-1	1.14108	-1.42077	II
GATGCTACCTTCGATG-1	-0.479019	-3.41354	II						ATAAGTTACCGCGACG-1	1.24333	-2.70973	II
GATGCTGTATTTCATC-1	3.98696	0.347768	II						ATAATCTTGGAGAACC-1	2.265	-3.81229	II
GATGTTCAATCCACGA-1	-0.262728	-3.73419	II						ATACGAAGGCTTTCCA-1	6.62922	1.53488	II
GATTAACCGAAAGCCC-1	5.521	0.739599	II						ATACGGGTTTCGATTG-1	3.19244	0.147584	II
GATTACTGAATTTGGG-1	4.56369	3.41648	II						ATACGTACTTAGCCAC-1	2.29571	-3.74119	II
GATTATCTTGCATTAT-1	4.55085	-1.73979	II						ATACTACCCGTACCAC-1	2.81934	-2.85856	II
GATTCCCTTGTCGCAG-1	3.88251	-1.47321	II						ATACTAGCATGACCCT-1	0.0156232	-0.541964	II
GATTCGACGGTTCACG-1	-1.07331	-1.88202	II						ATAGACAACGGGACCT-1	6.74848	1.22501	II
GATTGGGAAAGGTTGT-1	-0.317461	-1.79787	II						ATAGACGAAGAGAAAG-1	1.02478	-2.15341	II
GATTTGCGCTAACACC-1	5.05118	3.35231	II						ATAGAGTTATCAACTT-1	5.61332	-1.45458	II
GCAAACCCTACATTAT-1	3.64269	1.71678	II						ATAGGCGGCTATAGAA-1	3.16936	-3.05318	II
GCAAACCTTGGCCATA-1	5.54535	1.99431	II						ATAGGCTAGCTTCGCA-1	6.41993	1.90256	II
GCAAATATTACGCTTT-1	4.53792	1.66055	II						ATAGGTTGGGCAGATG-1	3.2949	1.51182	II
GCAACAGCAGTATGCG-1	3.08528	-0.587627	II						ATAGTGAAGCGTTCTC-1	2.03411	2.98611	II
GCAAGAATTCCTTGGC-1	-6.57218	-0.000787229	II						ATATAAAGCGCTCGTG-1	5.42698	0.130748	II
GCACACACTGGTAGCC-1	5.17212	2.81379	II						ATATAAATGTAGCTGC-1	-0.290106	-0.396285	II
GCACACAGCTATTACC-1	3.91166	-1.22937	II						ATATACGCTCGTGACG-1	5.90767	-0.103636	II
GCACCTAGGCGAGTCC-1	0.565785	-2.19987	II						ATATCAACCTACAGAG-1	-1.45333	-1.23233	II
GCACGCCGATTCCCGC-1	1.3578	-2.43411	II						ATATCGGTAGGGAGAT-1	1.82047	-2.06738	II
GCACGCCTACTTAGAT-1	4.68441	-1.69604	II						ATATCGTTCCTCGAAC-1	4.76386	-1.95637	II
GCACTGCCTACCTTTA-1	4.97375	-2.00942	II						ATATCTCCCTCGTTAA-1	4.06704	-1.2435	II
GCAGACCCAGCACGTA-1	-0.210928	0.238955	II						ATATGGGATAGCAACT-1	3.61832	-2.51744	II
GCAGATCCATAAGACT-1	0.75546	0.721925	II						ATATGTCTCCCTAGCC-1	5.11583	1.55304	II
GCAGATTAGGGATATC-1	-2.18265	-0.116775	II						ATATTCAGTTAAACCT-1	-5.31743	0.515667	II
GCAGCTGTCAACGCAT-1	3.06897	-1.93151	II						ATATTCCACATAGTGA-1	1.91724	0.858999	II
GCAGGACTATAGAATA-1	1.48018	-0.372981	II						ATATTTAACCCTCAAG-1	3.76687	-2.39347	II
GCAGTGTGGCTATAGG-1	3.17504	-0.607014	II						ATCAATCTGGGCTGCA-1	4.91687	-1.55575	II
GCATCGGCCGTGTAGG-1	-2.00737	-1.21683	II						ATCACATTAGAATATC-1	4.95002	-0.475234	II
GCATGAGGGACGCGGC-1	-2.27203	0.349888	II						ATCACGTGCTAATTAA-1	5.65024	-1.09747	II
GCATGCTAATAACGAT-1	-0.543797	-0.329567	II						ATCAGACGGCACGCCG-1	1.17648	-1.55632	II
GCCACAATTTAAGGAC-1	4.90815	-1.51763	II						ATCAGTAGGCAGGGAT-1	4.40508	-3.19037	II
GCCACTCAGAGCGCGA-1	4.20092	-0.142308	II						ATCATAGCCCTATGTA-1	5.78383	0.488863	II
GCCATCGAGCTGCGTG-1	4.02208	-0.80553	II						ATCATCCAATATTTGT-1	2.27362	-1.86227	II
GCCCTAAGTGCAGGAT-1	3.0549	-1.64047	II						ATCCAATGGAGGGTCC-1	2.81556	-3.14861	II
GCCCTGAGGATGGGCT-1	0.574075	-2.95675	II						ATCCACATCGACAGAA-1	2.45358	1.38293	II
GCCGATTGGCCAAGCT-1	-1.8601	0.860777	II						ATCCAGAGCAACAACC-1	-1.1294	-1.03045	II
GCCGCTTGTGAGAAAC-1	1.84831	-0.163713	II						ATCCAGGATTCGTGAA-1	2.57957	-1.61165	II
GCCGGGTTAGGGTCGC-1	4.70956	2.58565	II						ATCCTACCTAAGCTCT-1	2.58416	-2.88909	II
GCCTACGTTCTGTGCA-1	2.91166	2.48117	II						ATCCTGAATCGCTGCG-1	1.15584	0.510487	II
GCCTATAGTGTCAGGG-1	-0.0546583	-1.35457	II						ATCCTGCGTGGAATGG-1	5.62426	1.24748	II
GCCTCATCTGGAAATA-1	4.09998	3.30371	II						ATCGACCCAATACAGA-1	4.28884	-2.89707	II
GCCTCCGACAATTCAC-1	5.01895	2.07879	II						ATCGCACGCCGGGAGA-1	4.80212	0.668038	II
GCCTCTATACATAGCA-1	3.7662	-0.283042	II						ATCGCTGCGTGCAGCA-1	3.16166	-0.797296	II
GCCTGTCCCGGTGCAT-1	-0.414646	0.351972	II						ATCGGAGACAGACGGC-1	2.89261	1.92618	II
GCGAAACGATCGGGAG-1	4.94088	3.49977	II						ATCGGCAAGCAGTCCA-1	2.34174	-2.39156	II
GCGAAACTTAACTGGA-1	-1.08872	-0.821614	II						ATCGTTAGCTAGCGGA-1	-0.503494	-0.772762	II
GCGAAGAATCTGACGG-1	-2.80675	-0.816265	II						ATCTAATATCCTACGG-1	3.05193	0.548782	II
GCGAAGCCATACCCGT-1	1.57905	0.207809	II						ATCTAGCTTGTGAGGG-1	5.00891	-0.990543	II
GCGAATGGACTAGCGA-1	5.57849	0.684934	II						ATCTCGTGAGCGAAAC-1	2.72863	1.29599	II
GCGACATGTAAACATC-1	0.593047	-0.346977	II						ATCTGACATGGAAGGA-1	2.60528	-0.715659	II
GCGACGATAGTTGTAC-1	-1.93477	-1.48294	II						ATCTGCACCTCTGCGA-1	3.22489	1.70016	II
GCGACGGTAGTCTCCT-1	2.2693	-1.13581	II						ATCTGGGCTGTTCTTG-1	4.58561	-3.48551	II
GCGAGTTCTGCAAAGA-1	0.043111	-2.35488	II						ATCTGGTTAAGACTGT-1	4.7177	-2.03552	II
GCGATTGTTAACGTTA-1	3.29436	-1.14922	II						ATCTTATCGCACACCC-1	2.45574	-3.47364	II
GCGCAAGAGCGCGCTG-1	0.986581	-2.79934	II						ATCTTGACTTGTCCAA-1	1.28203	-2.28989	II
GCGCATCCAGTCAGCA-1	4.51666	-0.211721	II						ATGAAGCCAAGGAGCC-1	-0.148597	-0.293534	II
GCGCCGTTCCACGATA-1	1.0552	-0.779071	II						ATGACGCCGGCTCTAA-1	2.95995	-2.76525	II
GCGCGGTCTAGTAACT-1	3.87227	-1.61488	II						ATGACGCGTTCTATCC-1	2.27328	-1.50606	II
GCGCTGCTTTGCATTT-1	2.78052	0.285645	II						ATGACTATCAGCTGTG-1	2.20432	-0.520853	II
GCGGACCGCGTTGTGG-1	4.43251	-1.07053	II						ATGACTATGCGACATT-1	2.38168	3.1361	II
GCGGAGAGGGAGAACG-1	2.65269	0.673829	II						ATGATCGGGAATAGAC-1	2.60767	-1.91812	II
GCGGCAAAGTATTGCC-1	2.23959	0.387042	II						ATGCCATTTGCGACCA-1	2.98879	-3.90791	II
GCGGCTCTGACGTACC-1	4.65007	-0.973783	II						ATGCCGGTTGATGGGA-1	1.98081	-2.05958	II
GCGGTCTTGCTTTCAC-1	0.2736	-0.0171435	II						ATGCGACAGTCCCATT-1	1.17021	-1.44426	II
GCGGTTCCCTATCATG-1	4.14057	0.699316	II						ATGCTCTGGCGCGGTA-1	4.57331	-0.251552	II
GCGTAAATGGCCATAA-1	3.52664	0.424956	II						ATGCTTAGGAGTTGAT-1	2.3314	-0.15565	II
GCGTCGCCAGGGTGAT-1	5.15226	1.7722	II						ATGGAGCAGGCCGTGA-1	1.71029	-0.358769	II
GCGTCGTAACATGGTC-1	4.76025	-1.85226	II						ATGGATCCGGCGTCCG-1	5.56728	1.65646	II
GCGTGGTACTGGGTTA-1	-0.197194	-3.18926	II						ATGGATTGACCAAACG-1	-1.71491	-1.59101	II
GCTAAGTAGTTTCTCT-1	0.688737	-2.85485	II						ATGGGTGTATACCTCC-1	6.10539	1.75762	II
GCTACGACTTATTGGG-1	1.56825	2.32541	II						ATGTACATGCGGTGAG-1	-0.263025	-2.54022	II
GCTACTATAGTAGAGT-1	2.72337	0.738403	II						ATGTACGATGACGTCG-1	5.33928	0.325939	II
GCTAGACCGTCTACTG-1	-1.29735	0.310394	II						ATGTGCATCCGACGCA-1	5.55604	-1.55842	II
GCTAGAGTAGAGATGT-1	2.76056	-0.343209	II						ATGTGGACATCTTGAT-1	2.40878	2.04854	II
GCTAGCAACGCACCTA-1	4.00711	-1.76442	II						ATTAAACATGCGGACC-1	5.87562	0.917096	II
GCTAGCTTGAATAGCT-1	4.30795	-2.24861	II						ATTAATACTACGCGGG-1	1.83003	-2.39577	II
GCTATAAGGGCCAGGA-1	0.824488	-0.796143	II						ATTACATGTCAGTCTT-1	-0.0356167	1.07518	II
GCTATACGTCTCGGAC-1	1.2714	-0.00492105	II						ATTACGCGCTGGCAGG-1	1.41471	0.696017	II
GCTATCATACTCATGG-1	4.99219	-1.70447	II						ATTACTAGCCTCTTGC-1	-1.6536	-1.3385	II
GCTCAATCCGTTTATT-1	5.49137	1.19777	II						ATTAGATTGATAGCGG-1	3.38623	-2.93478	II
GCTCAATGTAATACCG-1	4.63626	-1.66612	II						ATTAGGCGATGCTTTC-1	3.1633	-3.75203	II
GCTCCCAGTCGGTCCA-1	1.9585	0.123995	II						ATTATACTTTGCTCGT-1	4.04692	-3.57692	II
GCTCGCTCATGTCCAA-1	1.98669	0.250694	II						ATTATCGGAATGTACG-1	2.24229	-0.188147	II
GCTCTTTCCGCTAGTG-1	5.58963	2.50531	II						ATTATTATGTCCGTCA-1	4.4968	-3.753	II
GCTGCACGGTTTCTTA-1	4.57597	-0.245844	II						ATTATTCAGAGTCACT-1	4.07883	-2.48357	II
GCTGCTAAGTAGTCGA-1	2.39141	-0.465511	II						ATTCAACCATTTAAGG-1	-1.36929	-1.11801	II
GCTGCTACTGCGTAGC-1	0.321044	-0.102921	II						ATTCACTGATGTTGGA-1	6.49355	0.803805	II
GCTGCTCTCCGGACAC-1	3.01194	-1.03182	II						ATTCAGGACCTATTTC-1	2.02158	0.628901	II
GCTGGCGGCGCATGCT-1	4.42645	-2.25935	II						ATTCAGTAGCAGGGTC-1	2.92621	-4.01951	II
GCTGTATTACTGGCCC-1	2.58382	-1.9652	II						ATTCATATACTGTCCA-1	3.6736	-2.24017	II
GCTGTTGCTACCGAAC-1	0.469936	-1.9606	II						ATTCATCGTTGAGGCA-1	2.43503	3.09278	II
GCTTAATGTAACTAAC-1	4.05192	3.42216	II						ATTCCTCCGCCAGTGC-1	-1.01699	-1.10295	II
GCTTATGAAGCAGGAA-1	4.84392	3.21108	II						ATTCGACGCCGGGCCT-1	-1.21585	-0.555443	II
GCTTCCATGTAACCGC-1	4.17032	-2.22025	II						ATTCGTGCTATCTCTT-1	-2.18933	-0.547608	II
GCTTCCCGTAAGCTCC-1	0.799157	-0.146458	II						ATTGACCGGCGATGAC-1	2.43018	1.54032	II
GCTTCCGTCCCTAGAC-1	3.52808	1.2824	II						ATTGATGAGTCCTAAC-1	-0.554013	-1.75023	II
GCTTTATTAAGTTACC-1	2.90253	0.209252	II						ATTGCTGCTCCTCCAT-1	-1.44341	-1.31737	II
GGAAACTAAATGGGCC-1	-0.331436	-3.10405	II						ATTGGTTGTGCATTAC-1	3.50915	-4.24301	II
GGAAAGGGAATTGAGC-1	2.75252	-0.550683	II						ATTGTACAACTCGGCT-1	3.19395	-3.6309	II
GGAACCGTGTAAATTG-1	0.862452	-2.91886	II						ATTGTCTGTTTCATGT-1	6.72851	1.02189	II
GGAATGCGCTAGCGTG-1	4.98031	3.06423	II						ATTTACAGTTTACTGG-1	5.50338	-1.17902	II
GGACAACCATGAAGCC-1	2.19669	-1.75093	II						ATTTACTAAGTCCATT-1	1.35126	1.48241	II
GGACCAACAGGATAAC-1	1.35518	0.74659	II						ATTTCCGGGTTCTGCG-1	-0.205882	1.35579	II
GGACCTCTAGGCCGCC-1	0.064273	1.97485	II						ATTTGCGCGAGTAGCT-1	2.85877	-1.95128	II
GGACTCTTTGACTAAG-1	4.59976	-0.321357	II						CAAACCCTCCGGCGGG-1	1.77461	-1.12552	II
GGAGACGACACCTTTG-1	1.88916	2.38728	II						CAAACGAGTATCGCAG-1	5.49374	1.5943	II
GGAGCAACATTTCAAG-1	4.51028	1.66935	II						CAAACGGTCGCACTTT-1	2.22839	2.83672	II
GGAGGGCTTGGTTGGC-1	4.63322	3.53134	II						CAAAGATTATTGGGCC-1	3.96952	-0.661361	II
GGATGGCTTGAAGTAT-1	4.77026	1.40221	II						CAAATGTCCTTCCGTG-1	3.8397	-3.58385	II
GGATGTCCTTACCGCA-1	-0.771972	0.565833	II						CAACACATCTCCTGCC-1	3.61508	-1.2988	II
GGATTAATCATGGACC-1	1.11382	2.05629	II						CAACCAGTGGCCTACC-1	1.34301	-0.393842	II
GGATTGAAGTAGCCTC-1	2.2001	-0.208544	II						CAACCTACCGAGCAGT-1	-0.00934371	-2.39985	II
GGATTGCTGTGACTCC-1	-0.405803	-3.27782	II						CAACCTGAACCTGCCA-1	0.609226	-1.91279	II
GGATTTCACTTCTATA-1	-1.45504	-2.16104	II						CAACGACCCGTTTACA-1	3.63302	-4.02229	II
GGCAAAGGCGCCAATA-1	4.54798	1.14529	II						CAACGTGGTGGAGTCT-1	0.766003	1.71814	II
GGCAAATTACTTTACT-1	5.1101	1.52039	II						CAACTATATCGAATGC-1	5.40582	-1.72166	II
GGCAAGCCCATAGTGG-1	4.52807	-2.12173	II						CAACTCCTTGATCCCG-1	1.00459	-1.18817	II
GGCAAGGCGAAATAGC-1	0.296647	1.05398	II						CAACTGCTCATCCGAT-1	1.52224	0.0639323	II
GGCAGCAAACCTATGC-1	-0.975882	0.504025	II						CAAGAGGGCGGAGTAC-1	3.12411	0.810109	II
GGCATTGAACATCTCA-1	4.1944	-0.896204	II						CAAGATATTATAACGT-1	-0.356347	-0.385966	II
GGCCGGCGTCTGCTAT-1	0.924544	0.741793	II						CAAGCACCAAATGCCT-1	1.45963	2.58095	II
GGCCGTTTGGGTTTCA-1	2.29785	0.149485	II						CAAGCGGCACATAATT-1	5.27404	-0.985145	II
GGCCTGCTCTGATGTT-1	1.69355	0.323462	II						CAAGGATCGCATGTTC-1	0.706522	2.26614	II
GGCGCATGAATTGATG-1	4.30569	-1.23663	II						CAAGGCCAGTGGTGCA-1	2.06016	-0.828867	II
GGCGCGTTCGAGTTTA-1	2.0994	-0.459985	II						CAAGGTCCTATAGGCT-1	4.7813	-1.29846	II
GGCGCTTCATTCCCTG-1	3.2659	-2.28268	II						CAAGTAAGTGATAGAC-1	4.15618	-0.381387	II
GGCGGAGTAATATTAG-1	2.05255	0.360774	II						CAAGTGTGGTTGCAAA-1	3.17773	-2.46016	II
GGCGTAGGGAAAGCTG-1	2.31007	0.535992	II						CAATAAACCTTGGCCC-1	3.20591	-2.7006	II
GGCTACTATACACTCC-1	4.59465	-1.72647	II						CAATACGAGAGTCTGA-1	2.93615	0.559863	II
GGCTATTAAGTTGTAT-1	0.374234	-3.12094	II						CAATATTCTTGACCTA-1	6.25928	0.0687584	II
GGCTGAAATAGCAAAG-1	3.27473	-1.14982	II						CAATGAGGTTCGACTA-1	2.32639	3.13711	II
GGCTGGCAATCCCACG-1	5.40685	2.57322	II						CAATGCGAGAAGTATC-1	5.36069	-0.146856	II
GGCTTTCAATAAGGGT-1	5.23826	2.41319	II						CAATTAAGGGTGATGA-1	5.78797	1.90457	II
GGGAACGGGAGGTTAG-1	4.58225	1.13487	II						CAATTTCGTATAAGGG-1	6.14448	1.91218	II
GGGAAGGGCTTTCTCA-1	4.58404	-1.95114	II						CACAATGAGCTGCTAT-1	3.7201	-3.85644	II
GGGACTGCATAGATAG-1	4.63386	-1.46042	II						CACACACGCTAACGAG-1	0.0677175	1.4617	II
GGGAGAACTCACAGTA-1	0.56276	0.722123	II						CACACAGCTTGCGCTC-1	2.00746	-1.97849	II
GGGAGCGACCGTAGTG-1	3.08843	-0.105424	II						CACACGCGCTGTCTTA-1	6.72044	0.995166	II
GGGAGGATGCCCGAAA-1	0.132138	-3.08346	II						CACAGCTAGGGAGTGA-1	2.97459	-2.10953	II
GGGAGTTAATGAGGCG-1	3.58409	-1.00546	II						CACAGGGCCGTTGTCA-1	3.10771	-2.19267	II
GGGATTTACCGCACCT-1	4.22387	-0.423864	II						CACAGTCCCGCTTCGC-1	5.63783	1.03845	II
GGGCAGAGCAATCGTT-1	4.28346	-1.99022	II						CACAGTTCGCTTCCCA-1	0.731713	1.68027	II
GGGCAGTCAACGCCAA-1	1.86994	1.32058	II						CACATCGTGCACGCGC-1	1.94443	-1.72952	II
GGGCCCGTCTTAAACA-1	-0.00475678	-3.52378	II						CACATGATTCAGCAAC-1	6.0403	0.663691	II
GGGCGGCAAATGAATT-1	0.374593	-3.28086	II						CACATTCTTTCGATGG-1	4.42708	-2.86215	II
GGGCGTCACCACGTAA-1	4.75326	-2.03338	II						CACCCAAATCTTATGT-1	1.86768	-2.21137	II
GGGCGTGGTTTCCCAG-1	-0.701937	-0.0530981	II						CACCCGCGTTTGACAC-1	-0.492165	-0.210429	II
GGGCTGCCTAGGGCGA-1	3.34472	-1.33476	II						CACCCTAACAAGATCT-1	2.07378	2.87118	II
GGGCTGGTTAGTCGCG-1	3.91202	1.38092	II						CACCGATGATGGGTAC-1	6.2634	1.96005	II
GGGTCAGGAGCTAGAT-1	4.3005	0.327168	II						CACCGCGTCCACTCTA-1	3.06892	-3.69086	II
GGGTGACACCTTAACT-1	4.09486	2.45404	II						CACCGTATCCCATCCG-1	0.736321	2.13302	II
GGGTTAACATTTGAGT-1	2.44783	-0.679448	II						CACCTCGATGGTGGAC-1	-0.45677	-0.332824	II
GGTAACCGGGAGGATA-1	4.86558	0.94213	II						CACCTTGCGAAACTCG-1	1.92159	-3.68848	II
GGTACCATTAAGACGG-1	0.389321	-3.11959	II						CACCTTGGCGCCTTTG-1	2.16584	-1.74899	II
GGTAGAAGACCGCCTG-1	4.77018	-0.87954	II						CACGCAGCGAGGCTTT-1	1.30027	-3.3963	II
GGTAGACCGTTGGGCG-1	3.82812	1.35563	II						CACGCGGAACTGTTGC-1	3.33137	-1.17157	II
GGTAGGCCAATATCAC-1	5.37329	2.6445	II						CACGTCGGCAACCTCT-1	2.2416	1.5175	II
GGTCAAGACTACTTCG-1	5.48174	2.90857	II						CACGTTTCGTACACAC-1	-0.104502	-1.02431	II
GGTCGGCCAGGAGCTT-1	-0.218774	-3.18295	II						CACTAAAGTTGCCTAT-1	5.68602	0.0812284	II
GGTCTCCGTCCAGGTT-1	4.47949	2.80927	II						CACTACGGGAGCTGCC-1	0.0418079	-2.16439	II
GGTCTCTGAATGGACT-1	4.53093	3.45797	II						CACTCAAGAGCTATGG-1	2.47984	1.11801	II
GGTCTGAGAATCTGGA-1	1.4919	2.25386	II						CACTCCTATGTAAGAT-1	2.14334	-3.33528	II
GGTGAAGTACAGGGAT-1	-2.28168	1.07044	II						CACTCGAGCTGAACAA-1	4.5712	-0.181125	II
GGTGATAAGGAGCAGT-1	0.824964	-1.87548	II						CACTCTCAAGCATCGA-1	2.8461	-1.83094	II
GGTGTAAATCGATTGT-1	2.40263	-0.453869	II						CACTGACGATTGTGGA-1	1.93903	-0.240362	II
GGTTAGCTATATGTCT-1	3.18391	2.72436	II						CAGAACTTAGCCCTCT-1	-1.19236	-0.765178	II
GGTTCGCATTTGCCGT-1	0.269387	-0.478859	II						CAGAATAACACACGGA-1	3.32843	-1.16283	II
GGTTCTACTCGTCTGA-1	0.309482	-3.11378	II						CAGACACCGATCGCTG-1	3.82376	-3.88232	II
GGTTTAGCCTTTCTTG-1	3.37845	-1.60769	II						CAGACGAACCTGATAC-1	3.32237	-0.98949	II
GGTTTCAATCGGTCAG-1	0.725186	-0.933096	II						CAGAGGCGATGCATGA-1	4.22968	-3.57105	II
GTAACAGGTTAACGGC-1	4.00567	-0.316336	II						CAGATAATGGGCGGGT-1	2.43204	-2.98211	II
GTAAGTAACAGTCTGG-1	1.39045	0.951757	II						CAGATCATTTAAAGTC-1	3.578	0.102634	II
GTAATCTGATTCTTCG-1	-0.619567	-2.82815	II						CAGCAGTCCAGACTAT-1	0.95605	-2.55416	II
GTACACTTACCTGAAG-1	4.54002	2.94239	II						CAGCAGTCTGTGCTGC-1	0.661517	-3.05951	II
GTACGTTTGCCCGTCA-1	3.97926	1.4504	II						CAGCGATTCCCTTCAA-1	4.74542	-3.34653	II
GTACTAAGATTTGGAG-1	1.18495	0.919857	II						CAGCTCACTGAGACAT-1	5.21346	-1.85202	II
GTACTGGAGTTAGACC-1	4.56826	0.518506	II						CAGCTCGACAAGTTAA-1	3.69201	-3.63673	II
GTAGACACGCCTGACT-1	3.15135	0.426118	II						CAGGATATATCGTTGT-1	4.91163	-2.60672	II
GTAGAGGGAGACAAGT-1	2.15819	-0.162107	II						CAGGCAGTCTTACCAG-1	1.20329	-2.52828	II
GTAGCGGCTATACACT-1	2.23769	2.52177	II						CAGGCCGTTTGGGTGT-1	6.52571	1.04457	II
GTATCAAACGTTAGCT-1	1.06081	-0.906704	II						CAGGCGCCATGCTAGG-1	5.5462	1.71708	II
GTATGAAATTTCACTC-1	1.6566	0.0479642	II						CAGTAGCCCACGCGGT-1	5.43143	1.5394	II
GTCAAGCGGACTCGGG-1	4.81341	1.36965	II						CAGTCGAGGATGCAAT-1	5.31786	1.50713	II
GTCATGCGCGAGGGCT-1	0.0974351	1.97001	II						CAGTGAATAAATGACT-1	3.72566	-3.30103	II
GTCATGGACATGACTA-1	4.86584	1.15109	II						CAGTGTCGGCTGGCCC-1	0.692323	-1.42508	II
GTCCCAACGTAAAGTA-1	1.97502	-0.759429	II						CAGTTCCGCGGGTCGA-1	-2.85745	0.840447	II
GTCCCGCGACGTTATG-1	2.23962	-0.806136	II						CATAACGGACAGTCGT-1	-0.624732	-1.54552	II
GTCCGGCTGAATTGCG-1	4.58502	2.22321	II						CATACACGGTTCCCAC-1	6.07027	1.25321	II
GTCGCGTAACCCGTTG-1	4.62728	1.25326	II						CATACCCGTACCCAGT-1	4.22868	-3.12868	II
GTCGGGAAGCAGAAAC-1	4.51877	0.67982	II						CATACGAACTAGCTGG-1	2.4292	-1.90864	II
GTCGTTATTCGCTTAT-1	2.07245	-1.00159	II						CATACGGCGTCTGGGC-1	3.45487	-2.29137	II
GTCTAGTGAGCCGCTT-1	-2.2824	1.04098	II						CATACTATGTAATTGT-1	-0.505153	-1.90942	II
GTCTATTGGTTCCGGT-1	-3.02304	-0.142875	II						CATACTTCTTTCTCCG-1	6.16208	1.84185	II
GTCTCCGCCTCAATAC-1	5.56067	1.62135	II						CATAGCGTTGCCCACC-1	1.90049	-1.41173	II
GTCTGCCGACTCGACG-1	3.07154	-1.47889	II						CATAGTACATTGAGAG-1	1.61277	-1.13226	II
GTCTGGGCGGTCGAGA-1	5.62559	2.4343	II						CATAGTCAAATACATA-1	-0.204135	-0.610203	II
GTGACGCAGGTTTCAT-1	0.149397	0.729956	II						CATATAGGTACAGTCA-1	3.76528	-1.09206	II
GTGACTTCAGTAGTGC-1	0.513946	-3.01199	II						CATCCTCTCAAAGATC-1	4.12473	-2.13307	II
GTGAGGACACTTAAGG-1	4.6595	2.31284	II						CATCGGACGGGTTAAT-1	3.14465	-1.73119	II
GTGATCACTAACGCCT-1	0.0162818	-0.248959	II						CATGACTTCGCTGAAT-1	4.06565	-0.895081	II
GTGATCATAGATCTGC-1	4.16575	-2.04826	II						CATGAGATGCACTCTC-1	1.79294	0.916332	II
GTGATCCTTGTCATGA-1	3.76507	-0.415163	II						CATGATCGCTTTGAGA-1	0.382136	-2.14178	II
GTGCACCAGCTTCAAC-1	2.84404	-1.79582	II						CATGCGACCAGTTTAA-1	5.76217	0.669194	II
GTGCCATCACACGGTG-1	-0.818218	0.210814	II						CATGGATTGTCTTCCG-1	1.98082	1.08587	II
GTGCCCGTTCGGATTC-1	3.50107	-1.32936	II						CATGGCAGGAAGATCG-1	4.19365	-2.31342	II
GTGCCGCTTCAAAGGT-1	-2.5378	-0.97771	II						CATGGTAAGTAGCGTT-1	5.80293	-0.506207	II
GTGCCTGAGACCAAAC-1	-3.33667	0.0207722	II						CATGTAAGAGACATTT-1	2.8621	1.8927	II
GTGCGAAATCGAACAC-1	3.93701	0.714746	II						CATTACGTCGGCCCGT-1	2.87194	-0.579216	II
GTGCGACAGGGAGTGT-1	2.475	-2.01857	II						CATTATCCCATTAACG-1	0.288745	-0.25129	II
GTGCGTGTATATGAGC-1	-0.689653	-0.272878	II						CATTATGCTTGTTGTG-1	4.16342	-1.67052	II
GTGCTATCCAGCTGGA-1	2.07332	-1.10702	II						CATTGATGAACACGCC-1	1.29042	-1.49487	II
GTGCTGTTAGAACATA-1	3.78978	-1.88416	II						CATTGCGGGTCAATTC-1	6.10868	1.86985	II
GTGGACGCATTTGTCC-1	5.27518	3.54417	II						CATTTAGCGGACCATG-1	3.14895	-2.18116	II
GTGGAGTCGGCGGTTG-1	1.3409	-0.429594	II						CATTTGAGTGGTACGT-1	3.2346	1.17668	II
GTGGCTGTTTCTGTTC-1	0.756141	-1.14663	II						CCAAACAGAACCCTCG-1	0.150907	-2.63211	II
GTGGTTTCCGCCTTTC-1	2.23039	-0.303871	II						CCAAATAACAAGATTC-1	5.61441	1.53563	II
GTGTATATCAGCGGGC-1	3.97491	-0.977412	II						CCAAGAAAGTGGGCGA-1	2.06569	-2.55807	II
GTGTCGTATAGCGTTC-1	1.16281	0.0398762	II						CCAAGACTTCTGCGAA-1	3.30107	0.664721	II
GTGTGAATAACTTAGG-1	1.00673	-3.15516	II						CCAAGCGTAACTCGTA-1	-4.26329	-0.0468606	II
GTGTTACTATGCGTCC-1	5.18276	1.37756	II						CCAAGGAACAGAGAGG-1	1.5443	0.0267438	II
GTTAAAGTAGGACTGG-1	3.4797	-0.29573	II						CCAAGGTTGCCCTTTC-1	0.620292	-3.00826	II
GTTAACATCACTTAAA-1	0.366424	1.85606	II						CCAATGTCACAGCAAG-1	0.569857	-3.11502	II
GTTAAGGGTGCGATGT-1	5.18549	1.89739	II						CCAATTACGGGTCGAG-1	2.45812	-1.82167	II
GTTACCTACAACTTGC-1	0.859465	1.03668	II						CCACCAACTTTACTGT-1	2.06455	-3.4792	II
GTTAGCCCATGACATC-1	2.43527	-1.98657	II						CCACGAGAAGAGAATC-1	0.898591	-3.26829	II
GTTATATTATCTCCCT-1	-1.40873	-2.47577	II						CCACGGAGCCATAAGA-1	1.93546	1.94449	II
GTTATCAAGCTATCGA-1	3.80662	1.78842	II						CCACGGTGCCCGGTAG-1	5.51557	-1.16178	II
GTTCAGTCGCCAAATG-1	2.82573	2.22966	II						CCACTATCCGGGTCAC-1	2.79203	-3.75131	II
GTTCGCCATAAGTGCC-1	2.61895	-1.14719	II						CCACTGTTTGGATTAA-1	2.04399	-0.955831	II
GTTCGGATCGGGAACA-1	4.73299	2.56463	II						CCAGGGACGTGGCCTC-1	5.98923	1.2637	II
GTTCGTCTAAAGAACT-1	-2.35378	0.809583	II						CCAGTAGTCTGATCCA-1	3.41835	-2.55813	II
GTTCTTGTAACTCAAT-1	1.98021	1.5389	II						CCAGTCTAGACGGCGC-1	1.91673	-0.497008	II
GTTGAACCGGTTCCAT-1	1.5058	1.49655	II						CCAGTCTTGTCATAGA-1	2.33132	-2.01517	II
GTTGGATTGAGAACAC-1	2.13578	2.49925	II						CCATACCTTTACTTGT-1	6.02165	0.785404	II
GTTGGATTTGCGTTGG-1	2.73006	-1.17204	II						CCATAGGTTGGCGTGG-1	4.34013	-3.36769	II
GTTGGTCATGCTATCC-1	5.49355	2.12605	II						CCATATGGAAACTATA-1	1.14097	2.32045	II
GTTGTAGATTTATGAG-1	3.15144	-1.45771	II						CCATGCCCTAGATTTC-1	2.86723	-1.23661	II
GTTTCTAGAGGCGCGG-1	5.55744	0.585994	II						CCATGCCTGTTTAGTA-1	1.77637	-1.86911	II
GTTTGACCAAATCCTA-1	-2.20146	1.24028	II						CCATTAGCGATAATCC-1	-0.692996	-2.17161	II
GTTTGGCCCAAGTTAT-1	3.27687	-0.861556	II						CCATTCCCTGCCCACA-1	3.25814	0.565389	II
GTTTGGGCTTGTGAGC-1	4.94252	2.41288	II						CCATTGTTTCCTCCAT-1	-1.83209	-0.656548	II
GTTTGGGTTTCGCCCG-1	4.59528	-0.0200699	II						CCATTTCTACCTATTA-1	1.90328	-1.81324	II
GTTTGGTAGGGTCAAC-1	2.96627	-1.44058	II						CCCAAACATGCTGCTC-1	5.56507	-1.67157	II
TAAACCCAGGAGGGCA-1	4.19641	-1.00593	II						CCCAAGTCATTACACT-1	1.97245	2.95348	II
TAAAGCGTTAGGAGAA-1	-0.632802	-0.558737	II						CCCAATGAGATTTGCA-1	4.22901	-3.24681	II
TAAATTGTGGGTAAAG-1	4.81384	-1.77957	II						CCCAATTTCACAACTT-1	0.136446	1.42905	II
TAACAGGTTCCCTTAG-1	4.01549	2.2576	II						CCCAGAGGAGGGCGTA-1	1.12622	0.977879	II
TAACATACAATGTGGG-1	4.41972	1.28715	II						CCCAGTTAAGGCGCCG-1	-1.28835	-1.17655	II
TAACATACACGCGATC-1	2.12406	-1.29667	II						CCCATATAGGTCGATT-1	1.45237	-2.38304	II
TAACCTACCGTCCGAG-1	3.34877	1.80203	II						CCCGTAGCTGGGAAGA-1	2.7128	-0.46657	II
TAAGGCATAACATCAA-1	0.490052	-0.981533	II						CCCGTTTCGCAGATGT-1	1.75205	2.56707	II
TAAGGCCCGTCACCCT-1	4.75426	-1.60473	II						CCCTATGTAGAGCAGA-1	2.73056	1.3258	II
TAAGGCTGAATCCCTC-1	1.18104	-2.88747	II						CCCTCCTCGCTCGTAT-1	2.5232	-3.29886	II
TAAGTCGCCGAGTATC-1	4.21387	2.61165	II						CCCTTTAATGGAGTTC-1	4.40944	-0.652789	II
TAATAGAACAGAGTTA-1	4.31381	-1.73921	II						CCCTTTGACAGGTCTT-1	-0.613557	-1.4015	II
TAATAGTGACGACCAG-1	-1.1111	0.771009	II						CCGAACCTTCCCGGCC-1	1.9105	0.946831	II
TAATCGATCCGTACGT-1	3.90862	2.16649	II						CCGACAATAGGCCGCC-1	0.457714	2.54645	II
TAATTACGTCAGTAGA-1	4.0312	1.62556	II						CCGATCTCAACCTTAT-1	4.31916	-4.00701	II
TACAAGGGCTTCTTTA-1	3.48873	-1.61521	II						CCGCATGTGGTACGAT-1	5.572	1.93431	II
TACACAGCCGTGGTGC-1	-1.86358	-1.57227	II						CCGCCGTTGAGGATAA-1	4.88372	0.0276014	II
TACACCTCTTCGAATC-1	1.46914	1.91197	II						CCGCGTAGGTAAGGGC-1	3.06204	-2.66257	II
TACATTTCTAACGTGC-1	3.72546	-0.0079883	II						CCGCTATCAGCACCAG-1	4.64983	-3.00393	II
TACCAAATAGCCCAGA-1	2.33546	-2.19287	II						CCGCTCCAGGGCGATC-1	3.96788	-1.81401	II
TACCAATAAAGTACCA-1	-2.65344	-0.0364021	II						CCGCTCTTCCGAACTA-1	4.65618	-3.5164	II
TACCAGAAGTAGGTTC-1	5.3623	0.720051	II						CCGCTTACCTCACTCT-1	5.83067	-0.898539	II
TACCGAATAATTGTAA-1	-0.934276	0.458554	II						CCGCTTGCTGACATGG-1	5.10937	-0.718155	II
TACCGCGGACTTGCAG-1	-0.00170073	-0.453117	II						CCGGAATGGTTTCAGT-1	3.70409	-1.11584	II
TACCGTAGGTTAACTA-1	5.38413	0.664468	II						CCGGCACGACCGTTTC-1	2.77945	-4.09108	II
TACCGTGCCTCGGACC-1	1.65768	0.532785	II						CCGGCGCATATTGGAT-1	3.33931	-3.34158	II
TACCTACTCCCAGTAT-1	-0.702331	-2.25163	II						CCGGGACCCGCAGAGA-1	1.69152	-1.16421	II
TACCTCAGTTGTCTGT-1	2.03599	-1.72076	II						CCGGGCTGCTCCATAC-1	5.10174	-0.113225	II
TACCTTAAGATTTCCC-1	1.31234	1.68215	II						CCGGGTTCGAGGTTAC-1	1.00895	1.61552	II
TACGAACACGACTTCA-1	1.72213	0.71824	II						CCGGTTTGTAATTGTG-1	6.67787	1.29965	II
TACGACGCTTGCTGCG-1	5.20231	1.09261	II						CCGTAGGGTTGTTTAC-1	2.73502	-0.05607	II
TACGAGAACTTCACGT-1	5.42761	0.0739242	II						CCGTATCTCGTCGTAG-1	2.14716	-1.60587	II
TACGCAGTTCTTTCCT-1	3.75187	-1.76929	II						CCGTGAGGCATTCATG-1	6.23173	1.78059	II
TACGCCATATTCTAAT-1	4.88287	3.02992	II						CCGTGTTAAATTCCAT-1	6.12049	1.83087	II
TACGCTATAGAAACCT-1	2.17176	1.17187	II						CCTAAATTGTATCCTA-1	0.0418243	-1.32754	II
TACGGGTAATAACATA-1	3.16212	-2.31877	II						CCTAACCCAAACAAGT-1	2.68684	-1.52576	II
TACGTACTAGTGCTGA-1	-1.49328	-2.08976	II						CCTAGGCGTAGCGATC-1	3.36687	-2.32226	II
TACGTGGGCCCAGGGC-1	3.59588	-0.0699948	II						CCTATAATGAGTGCCC-1	3.42707	-0.454085	II
TACTACGTGCAATGCG-1	-0.398664	-1.77459	II						CCTATACCGTCCTGTC-1	2.92645	-0.424711	II
TACTATGGTTCCTCAG-1	4.88672	-0.815665	II						CCTATATTTGTCCTGG-1	2.13426	-1.10941	II
TACTCGTTTGAATCAA-1	0.27789	-0.818215	II						CCTATCTATATCGGAA-1	0.501249	-0.156024	II
TACTCTTTCGTCTTCA-1	3.36083	0.160237	II						CCTATGAAGTGGTGCC-1	5.8099	0.607112	II
TACTGCATGATTAAAT-1	4.51375	2.2054	II						CCTATGGGTTACCGTC-1	-0.203074	-0.219813	II
TAGAAAGGTGGCGCTA-1	4.85394	2.75002	II						CCTATGGTCAAAGCTG-1	4.00829	-3.15427	II
TAGAATAGCCGATGAA-1	4.01293	2.58341	II						CCTATGTCCACTCCAC-1	6.41527	1.29666	II
TAGAGTGTTCCGGGTA-1	2.41429	-1.18664	II						CCTCACCTGAGGGAGC-1	3.37701	0.716223	II
TAGATATGGACTGGAA-1	2.71359	1.88226	II						CCTCACCTTAGCATCG-1	0.86901	-1.32141	II
TAGATGGTTCCTTACT-1	3.99149	-0.155008	II						CCTCCGACAATTCAAG-1	6.36785	0.148679	II
TAGCAGATACTTAGGG-1	2.73375	-0.0408279	II						CCTCCTGTTGTGTCGT-1	0.524533	-2.01941	II
TAGCAGTATGACTAAA-1	-0.643883	-0.193403	II						CCTCGGTTTCCTTGCC-1	4.23136	-2.22558	II
TAGCCATTTCAAAGTC-1	2.7305	-0.519735	II						CCTCTACAAGGATTGG-1	-0.195106	-2.33566	II
TAGCCGGCGGTCAGCG-1	0.324082	-2.96117	II						CCTCTATCGATTAGCA-1	4.28312	-3.41022	II
TAGCGTCCGGTGTGGT-1	0.990719	0.402079	II						CCTCTCTCCCATCTAG-1	5.39262	-0.586179	II
TAGCGTTGGGTCTTAC-1	4.97784	3.5313	II						CCTCTGTACTATTCTA-1	0.478815	2.29261	II
TAGCTAGAAGGCATGA-1	4.37614	-2.32896	II						CCTGAACGATATATTC-1	3.95896	-1.81517	II
TAGCTAGTGATGATGG-1	1.46772	-1.46761	II						CCTGCTATTTGAGAAG-1	-0.455098	-0.122098	II
TAGGATCTTAACCGCA-1	2.68481	-0.884683	II						CCTGGCTAGACCCGCC-1	4.82116	1.3113	II
TAGGGAGCTTGGGATG-1	0.901845	-3.04578	II						CCTGGTCGAATGTGGG-1	-0.427918	-1.64434	II
TAGGTCGCCGGAACTG-1	4.18864	3.34466	II						CCTGTAAGACATGATA-1	4.41432	0.313519	II
TAGGTGACGATAACCT-1	-0.733069	-0.137779	II						CCTGTCACCCGGGCTC-1	2.88978	-3.25022	II
TAGGTGCTCGCCTAGC-1	2.22311	-2.34665	II						CCTGTTTGAAGACACG-1	1.31271	-2.26076	II
TAGGTGTTCCACAGAT-1	1.16621	-0.773488	II						CCTTCGTATAGAATCC-1	5.30811	-1.46048	II
TAGGTTCTGCTGAGAA-1	3.69283	-1.52026	II						CCTTGACCACTTTATT-1	6.32415	1.32055	II
TAGTAGCTTATACCAG-1	2.50326	-2.1844	II						CCTTTAAGGGAGCACT-1	-1.35656	-0.960125	II
TAGTAGTTGCCGGACA-1	1.42644	1.829	II						CCTTTCAATGAAGAAA-1	5.66581	-1.17354	II
TAGTCCGCAGAGAATG-1	2.56936	0.286378	II						CGAACCCGCATGCGTC-1	4.69795	0.00585473	II
TAGTCGATCACGGGTT-1	0.943018	-1.42832	II						CGAAGTTGCTCTGTGT-1	6.5995	1.14751	II
TAGTCTAACAACGAGA-1	1.92942	-0.0486426	II						CGAATGACGCATAATG-1	2.5573	2.97955	II
TATACACAGACGCCTT-1	0.0421392	1.89386	II						CGACAATTTGATCTAA-1	3.76621	-2.75549	II
TATACGCGTCATCACT-1	4.45336	1.91605	II						CGACAGTTCGCGTTAT-1	-1.08004	-1.3175	II
TATAGATGGTCGCAGT-1	4.67912	0.140914	II						CGACTCAGGATGTTAT-1	1.06766	-2.96988	II
TATATCCCTGGGAGGA-1	3.672	1.4761	II						CGACTTTGTATAGCCT-1	0.80299	-1.99612	II
TATCCAATTGGTTATC-1	5.29526	0.570207	II						CGAGACCCTAGAGTGT-1	2.32532	-2.75224	II
TATCCTATCAACTGGT-1	3.2256	-2.28392	II						CGAGAGATGTGAACCT-1	6.25414	1.03774	II
TATCTACCACAGCGGG-1	-0.100376	-2.54108	II						CGAGAGCTTTCACTAC-1	1.82292	-3.19631	II
TATGAAGAATTAAGGT-1	5.38924	1.98004	II						CGAGAGGGTAGCCGCG-1	2.44189	-3.39498	II
TATGATCTTCTCTTTA-1	1.22434	0.552905	II						CGAGGAGCTTCCATAT-1	3.67754	-0.437538	II
TATGGGACCGAGCAGG-1	2.80341	-2.10539	II						CGAGGCTAAATATGGC-1	4.3361	-2.81726	II
TATGGGTACGTATCGT-1	2.05418	-1.5219	II						CGAGTACTAAAGAGGA-1	6.21735	1.02387	II
TATGGTTAGTGGGAGA-1	3.71097	0.871136	II						CGAGTGAAGGTACCAG-1	1.69255	-2.65269	II
TATGTCTCATTGTGCC-1	5.12632	3.46771	II						CGAGTTTATCGGACTG-1	-0.25454	-2.52008	II
TATTAACCTGACCGCG-1	0.388547	-0.20315	II						CGATAATACTCAGGTT-1	-0.143258	-0.220968	II
TATTACCATCCTGCTT-1	-0.0576681	-3.62399	II						CGATCCTCGCAACATA-1	0.597516	-0.533394	II
TATTCAATTCTAATCC-1	1.70131	-0.419581	II						CGATCTGTTGGAGGAC-1	3.35968	-0.484625	II
TATTCCGAGCTGTTAT-1	1.48152	0.679469	II						CGATGGACCCTACGCC-1	1.72878	-1.61033	II
TATTCCTCCGCCCACT-1	4.5117	-2.33112	II						CGATTAAATATCTCCT-1	-1.10468	-0.967149	II
TATTCGTGCCAGAATA-1	-1.83725	1.05201	II						CGCAATTACTTTCGGT-1	4.91	1.72826	II
TCAAATTTGAGACTCA-1	4.29499	0.279653	II						CGCAATTCTACAATAA-1	4.81556	-1.12011	II
TCAACAAAGATAATTC-1	1.71773	1.55629	II						CGCACATGTCCACTAC-1	-1.31779	-1.72964	II
TCAACGAGGAGACAAA-1	-1.54646	0.659447	II						CGCACGTCTGTTTATG-1	2.7068	-0.0529133	II
TCAACGCAGGAAATAA-1	3.89738	1.30541	II						CGCAGGCGATCCAAAC-1	4.43955	-3.32809	II
TCAAGGTTACTACACC-1	3.46335	0.206191	II						CGCATCCATCAGCCAG-1	1.73425	-1.43501	II
TCAATACGCCGTCATG-1	1.1096	-0.457723	II						CGCATGCCGAATGCGT-1	3.58147	-2.2098	II
TCACAAACCGAGGTAC-1	0.968964	-2.92894	II						CGCCCAGCACGCCTAG-1	-0.387996	-2.01691	II
TCACAGCAAACTCGAA-1	5.05861	0.599779	II						CGCCCAGCGTTTCACG-1	6.41952	1.26449	II
TCACAGGAGAATAAGA-1	4.67006	-0.525007	II						CGCCCGCTTCCGTACA-1	3.36287	-0.801762	II
TCACAGGGAATCGCAA-1	0.0140034	-1.9409	II						CGCCGCCCATGCCTGT-1	0.138211	-2.66796	II
TCACAGGTTATTGGGC-1	2.63162	2.01031	II						CGCCGTCTACCCATCG-1	5.8055	-0.280974	II
TCACCCTCTTAAGATT-1	2.92474	-0.0638491	II						CGCCTCCCTCCTCTAT-1	-0.863956	-2.18344	II
TCACGATGTCCGTGGA-1	4.86133	-1.87097	II						CGCCTTTAGCATGCTC-1	2.43329	-2.34917	II
TCACGCATTGTAGATC-1	1.75695	-1.07613	II						CGCGAAGTGGCATACT-1	2.93058	1.95907	II
TCACTATCCCTTCGGT-1	1.7673	-0.12114	II						CGCGACCGCGACAGAT-1	2.47211	-4.12806	II
TCAGAGGACGCGTTAG-1	2.55634	1.78115	II						CGCGCCCGACTTAATA-1	-1.0197	-1.04534	II
TCAGCAAATGCATCTC-1	4.73984	-0.00996301	II						CGCGGCTCAACTTGAA-1	1.40854	-0.391228	II
TCAGCAGTAGGCCCTG-1	4.55464	-0.692216	II						CGCGGTAAGTCTAGCT-1	3.54153	-0.273315	II
TCAGCGCACGCCGTTT-1	0.829466	0.834017	II						CGCGGTCACAAACCAA-1	0.034609	2.0893	II
TCAGGGTGTAACGTAA-1	-0.210131	-0.999486	II						CGCGTTCATGAAATAC-1	5.38188	1.62824	II
TCAGGTTCTTTGAGAA-1	-0.396337	0.910198	II						CGCTAGAGACCGCTGC-1	1.70837	2.44295	II
TCAGTAGGGACTATAA-1	-0.0874058	-3.57148	II						CGCTATTCTTAGGCTC-1	2.52818	1.19494	II
TCAGTGTATACGTCAT-1	3.17514	1.94913	II						CGCTCTCCGTAGATTA-1	4.65196	-2.90465	II
TCATCGACGACCGTCG-1	2.97928	-0.671081	II						CGCTGGTGACTACCCT-1	1.37018	-0.682089	II
TCATTTAAGTCTCCGA-1	-1.25211	-2.25775	II						CGCTGTGTGGATGTTG-1	1.64395	-1.56424	II
TCCAAGCCTAGACACA-1	0.121399	-2.96549	II						CGCTTAGTATTGATAC-1	3.21083	-0.283636	II
TCCAATAAAGGCTACC-1	3.56926	-0.648178	II						CGCTTTCTTGCATTCG-1	2.11491	-2.81714	II
TCCACATCGTATATTG-1	0.962394	-0.315041	II						CGGAGCAATTTAATCG-1	-1.16356	-0.215725	II
TCCACCTCTAGCCTTT-1	-1.33196	-1.58428	II						CGGAGCATGGCGATCC-1	5.34838	-1.70468	II
TCCACTTTATCTAGGT-1	5.0539	0.71122	II						CGGAGTTTGAGAGACA-1	4.38422	-2.6975	II
TCCAGAGCACCGGTTC-1	-1.36357	-1.67637	II						CGGATCCTCAAGGACT-1	1.45978	-2.58966	II
TCCAGGCAGGACGATC-1	1.56972	0.400851	II						CGGCAAACATCGTGCG-1	1.42938	0.983864	II
TCCAGGGTATATACGA-1	5.04076	3.88904	II						CGGCAATAAGATCGCC-1	-0.0937814	3.88911	II
TCCCAAAGACGAAGGA-1	-0.607605	0.317962	II						CGGCCAGAGCGACCAT-1	2.27709	1.75219	II
TCCCAATATCGACGAC-1	4.17555	0.629369	II						CGGCCCAACCTGTAGT-1	3.55735	-0.277595	II
TCCCAGCTTTAGTCTG-1	4.22882	-1.54667	II						CGGCCCAGGTATATCC-1	1.20079	-2.26572	II
TCCCGTGTGCAATTTG-1	3.1196	-0.594671	II						CGGCGCCATCAATCCC-1	1.42451	-2.72536	II
TCCGCGGCCCAATGAA-1	2.11033	-0.620963	II						CGGGAATTTATGTAAA-1	5.18124	-2.54775	II
TCCGCTGTCATCCCGG-1	0.272486	-2.25281	II						CGGGAGCTTCAGTGTA-1	6.67394	1.64352	II
TCCGCTTATCCCATTA-1	4.13873	-1.37189	II						CGGGATCAATGTAAGA-1	5.9606	-0.642796	II
TCCGGGCCACTAACGG-1	2.62872	2.08617	II						CGGGCAGCTAAACCGC-1	2.87847	1.23967	II
TCCGGGCTTGACGGGA-1	-0.114595	-0.443644	II						CGGGCCTTCTTTGTAA-1	4.59767	-2.42874	II
TCCGGTTCGTCCGGTC-1	1.31367	1.68247	II						CGGGTGTACCCATTTA-1	5.37471	0.486191	II
TCCGTTTAGCCTTGAA-1	2.48215	0.0653284	II						CGGGTTTGTTAGGGCT-1	5.02217	0.426231	II
TCCTAAAGATTCAGAC-1	2.63176	-1.04112	II						CGGTACTAGAATCAAA-1	-1.74107	-0.717858	II
TCCTAAATTGGGAAGC-1	-1.95673	-1.4407	II						CGGTCCGTCGCAAGCC-1	4.66896	-3.05625	II
TCCTAACCGTCGGGCA-1	3.88335	-0.76138	II						CGGTCTATCAACCCGT-1	3.86757	-1.85165	II
TCCTACATCCACGGCC-1	3.3885	-0.873946	II						CGGTGAAGACTAAAGT-1	1.93541	-0.569543	II
TCCTAGCAAAGAAGCT-1	0.921432	1.84311	II						CGGTGCGCGTTGGTCC-1	6.62578	1.6023	II
TCCTCGGGCTGGGCTT-1	4.68582	1.20887	II						CGGTTCAAGTAGGTGT-1	6.40189	0.703683	II
TCCTGCAGCCGCCAAT-1	2.13176	1.05649	II						CGGTTGAGTATCCTTC-1	3.17897	-3.05877	II
TCCTTACGACGGTCCG-1	-0.151654	-0.594547	II						CGTAACTTCGACACTT-1	3.15826	-1.91708	II
TCCTTGTCCTTTAATT-1	1.62501	1.81578	II						CGTAGAGAGTAATTAT-1	-0.580529	-1.81651	II
TCCTTTAAATCCGCTT-1	3.22417	0.712377	II						CGTCACGTCCATTGGT-1	1.33567	-3.37946	II
TCCTTTCTTACGCTTA-1	2.6943	0.126308	II						CGTCCTCATCGCGTGC-1	-1.16349	-0.949107	II
TCGAAATTTAGGACCA-1	-0.267702	-3.54979	II						CGTCGCATGTGAGCCA-1	1.6279	-0.482302	II
TCGAAGAACCGAGCAC-1	2.68887	0.482734	II						CGTCGCTTGGTTATAC-1	-4.26465	2.05246	II
TCGAATCGCAGGGTAG-1	5.58662	0.884579	II						CGTCGGATAGTGTTGA-1	1.15951	-1.49993	II
TCGAGCCAGGCAGGCC-1	5.33191	3.10356	II						CGTCTGGAAGGGCCCG-1	3.02361	-2.71422	II
TCGCACCAGGAGGCAG-1	2.1835	-0.956103	II						CGTGAAGTTAATTCAC-1	0.273892	-0.310937	II
TCGCCGAAGTTGCGTC-1	2.1288	-1.22037	II						CGTGACCAGTCCTCTG-1	3.47116	-3.34812	II
TCGCCTCCTTCGGCTC-1	2.29605	-0.209623	II						CGTGCATTGTCGACGC-1	4.86034	-1.93905	II
TCGCGTAGCAGTGTCC-1	2.79355	-1.06178	II						CGTGCCCTCCCGAAGA-1	4.58197	-1.91351	II
TCGCTCGATATATTCC-1	2.36321	-0.121471	II						CGTGCTTCTACCTAAA-1	4.08994	-2.61296	II
TCGCTGCCAATGCTGT-1	4.59272	2.69659	II						CGTGTATGGGAGCTGA-1	2.70648	-1.38486	II
TCGGACGCCCAGCCCA-1	4.27435	2.6371	II						CGTGTCCCATTCGCGA-1	0.790007	-0.656742	II
TCGGAGTACATGAGTA-1	0.184717	-2.99403	II						CGTTAAACTAGTTAGG-1	5.4487	1.59964	II
TCGGCGAACCCAAACC-1	5.35814	1.23714	II						CGTTAATGTCCCGACG-1	2.04297	-3.42891	II
TCGGCTTGTATCGACG-1	-0.316845	-2.57241	II						CGTTCTTCGCACACCT-1	2.54239	-1.15876	II
TCGGGAGACAGCGTAC-1	-0.288992	-1.62908	II						CGTTGAATACCGCGCT-1	6.42129	1.9941	II
TCGTACCGACGTCAAG-1	4.37448	-0.648327	II						CGTTGAGCGACCGTCG-1	5.1167	-1.26266	II
TCGTCAAGTACGCGCA-1	2.30618	-0.210323	II						CGTTGTCGGCAATTGA-1	1.45525	-2.58571	II
TCGTTAGGAGTCCCTA-1	4.8986	-1.01392	II						CGTTTCACTTCGGGCG-1	6.00804	0.849198	II
TCGTTTACGCGACCCT-1	4.90013	-1.89217	II						CGTTTGTGTAGAGGGT-1	1.71719	0.406121	II
TCTAATACTGCCTCAG-1	4.04659	2.28118	II						CTAAAGAATGCCTACT-1	2.09973	-3.02342	II
TCTAGCATGCCCAGAA-1	0.571904	-1.86853	II						CTAAAGGGAAATAGGA-1	3.50417	-1.57877	II
TCTAGGTGGCGACGCT-1	4.19378	2.5528	II						CTAAATCCGGTGTACA-1	3.89927	0.262673	II
TCTAGTGATATCGTGG-1	0.446972	-1.73671	II						CTAAATCCTATTCCGG-1	0.698253	2.33975	II
TCTAGTTATCAGAAGA-1	-2.27469	-1.68272	II						CTAACCGCGCGCCCGT-1	2.75048	-2.2839	II
TCTATGCTATAACGAC-1	1.25984	-0.502298	II						CTAATTCTCAGATATT-1	-1.36979	-1.74801	II
TCTCAAATCAATCGGG-1	4.69371	-0.730367	II						CTACAAGAAATAACCC-1	5.48341	1.42879	II
TCTCATGAGATAGGGT-1	3.10562	-1.3868	II						CTACACTCGCAGATGG-1	5.33917	0.341909	II
TCTCCACAAGTTGAAT-1	3.1522	-1.65366	II						CTACCCTAAGGTCATA-1	3.36727	-3.79841	II
TCTGAACTCGTACCCG-1	4.19059	-1.96365	II						CTACGACTAGCTATAA-1	-2.76847	1.30486	II
TCTGAATTCCGTACAA-1	4.21945	-1.16193	II						CTACTATCATAGGTTT-1	3.10764	-3.00429	II
TCTGCATACCTTGCTT-1	-1.46473	-1.6379	II						CTACTCAAGGTATAGT-1	4.26156	-2.90042	II
TCTGCCAGAAACTGCA-1	1.42234	-0.396802	II						CTACTCTAGGCCCGGC-1	2.01322	-2.24936	II
TCTGGGAACCTTTGAA-1	-0.367501	-3.61869	II						CTACTGCCACCTGACC-1	3.67021	-0.919125	II
TCTGTGCCATCATAGT-1	4.55802	1.03654	II						CTAGATTTACGACGGC-1	1.83143	-3.07543	II
TCTGTTACCCAGCATA-1	4.3811	-0.25386	II						CTAGCATAGTATAATG-1	2.43383	-4.08136	II
TCTTACTTATGCCTCT-1	4.40133	2.65719	II						CTAGCCGATGTTATGA-1	3.28654	-0.00663578	II
TCTTAGAGCTCCAATT-1	4.07744	1.1284	II						CTAGGCGCCCTATCAG-1	2.99234	-2.90797	II
TCTTAGAGTGAACTCT-1	-0.0263914	-0.951164	II						CTAGGGATAGGGACAA-1	4.20054	0.150375	II
TCTTCGAATAGACGTT-1	0.326921	0.339724	II						CTAGTCACGTCTTAAG-1	3.47238	-0.683944	II
TCTTGATGCGTAGCGA-1	-0.911335	-2.57415	II						CTAGTGAAGGACAGGA-1	0.89138	-2.44778	II
TCTTGCTCCCGATACT-1	3.00795	2.61802	II						CTAGTTACAACCCGGT-1	2.00677	2.16427	II
TCTTTAAGACTATGAA-1	4.98507	2.84354	II						CTATAAGAGCCAATCG-1	1.83118	-3.29107	II
TGAATACCGACGCGTA-1	4.73778	-1.55304	II						CTATAGGCGTTGATGT-1	-0.0300575	2.4804	II
TGAATGAGTGTTTCCC-1	2.99449	0.325787	II						CTATCGACGAAATACA-1	1.52635	-1.67547	II
TGACATCGAGCGGACC-1	5.24865	1.68223	II						CTATCGGGTCTCAACA-1	-0.0265293	-1.93209	II
TGACATGTAACGTGAC-1	4.47299	-2.03684	II						CTATGCCCGAATGCAA-1	5.14669	-1.22469	II
TGACCCACGTTAGACA-1	-0.151623	-3.87731	II						CTATGGGAAGCGGAAT-1	3.20693	1.21637	II
TGACTATAATCCTTTC-1	-0.855058	-1.52637	II						CTATGTCACTAGCCCA-1	3.91041	-3.18834	II
TGAGAGATTTACCACG-1	2.28945	0.178575	II						CTATTTGCTTGGAGGA-1	2.3632	0.880145	II
TGAGCCATACAGTCTC-1	0.693885	-1.96834	II						CTATTTGGTTACGGAT-1	5.6095	-0.0972759	II
TGAGCGGAAAGTGTTC-1	-0.283325	-3.69176	II						CTCACATTTACTAAAT-1	2.69518	1.35338	II
TGAGGAGTGCCAGCTT-1	1.58619	-2.08004	II						CTCACTGTGATACTTA-1	0.631392	-2.78249	II
TGAGGTGTGTGGCGGA-1	1.70009	-1.7532	II						CTCAGTCACGACAAAT-1	6.0594	-0.111753	II
TGAGTAAATTAGCGTA-1	2.98119	-0.381626	II						CTCATCACTTAGTGAT-1	0.93416	-2.43897	II
TGAGTGCCTCTTAAAT-1	4.25868	-1.62938	II						CTCATGGTAATTTGCG-1	0.652522	1.01963	II
TGAGTGGTCCGTGACG-1	5.38109	2.99941	II						CTCATTGCTCTAACAA-1	2.96779	-2.84591	II
TGATCACCACACTGAC-1	1.28048	-2.11451	II						CTCCCAATGAGTCGCG-1	5.52018	1.20388	II
TGATCGGTTTGACCCT-1	1.69734	-1.23216	II						CTCCCTCCTTTCGATC-1	6.24798	-0.222748	II
TGATCTATCACACTCT-1	1.29668	1.95302	II						CTCCGGCCTAATATGC-1	1.8438	2.84681	II
TGATTCGTCTATCACT-1	0.867442	2.08498	II						CTCCTCCAGCTCACAC-1	4.69637	-3.4596	II
TGATTCTGTCGCCGGT-1	4.42735	3.1633	II						CTCCTTTACGCAAGTC-1	3.36081	-3.015	II
TGCAAAGTTCGTCTGT-1	0.438775	-3.47274	II						CTCGATATTTGCGAGC-1	2.80171	1.12458	II
TGCAACCCATCTGCGG-1	-1.00985	-2.81379	II						CTCGCCGAATGTAGGG-1	5.64656	0.100356	II
TGCAACTACTGGTTGA-1	2.16144	1.95395	II						CTCGGGATAACACCTA-1	5.44567	1.32112	II
TGCAATCTAACACGGT-1	2.34207	-1.00718	II						CTCGGGTTCTCTGGCC-1	1.95614	-1.3042	II
TGCAGTTTCCTCCCAT-1	3.23748	-1.12493	II						CTCGGTACCACTGCTC-1	2.45343	2.98327	II
TGCATGTGGTAATCTA-1	3.81904	1.6813	II						CTCGGTCCGTAGCCTG-1	2.36287	1.44686	II
TGCCAATGGGTACTCT-1	4.69823	-2.03921	II						CTCGTTTCTAATGTTT-1	1.69167	-3.63785	II
TGCCCGATAGTTAGAA-1	4.93304	-0.576693	II						CTCTAATGCATTGATC-1	1.81297	-2.73587	II
TGCCCGTACCGTTAAA-1	4.3943	-2.15837	II						CTCTAGCCCTCGGAAA-1	0.556782	1.87378	II
TGCCGTGGATCGTCCT-1	4.19485	2.02351	II						CTCTATTTGGCTGCAG-1	5.89108	-0.500142	II
TGCCGTGGGACCCAAT-1	3.69264	-1.91055	II						CTCTCACAATCGATGA-1	5.5333	1.63154	II
TGCCTAATTGAAGATT-1	5.02971	1.56107	II						CTCTGGACGCCTGGTG-1	6.39967	1.75265	II
TGCGACACCCTAGTGC-1	2.16531	-1.67499	II						CTCTTCTATTGACTGG-1	-0.739934	-1.06215	II
TGCGAGAATATTACCC-1	3.7867	-0.834968	II						CTCTTCTGGAAGTTAG-1	2.72195	-1.31278	II
TGCGCAAAGCATTTGG-1	-1.32831	0.234549	II						CTCTTGTCCCGCTTGG-1	5.85125	1.40809	II
TGCGGACTTGACTCCG-1	2.27785	1.12042	II						CTGAAAGAGATCCGAC-1	2.62047	-3.96318	II
TGCGTAAGAACCTGAT-1	3.40275	-1.25456	II						CTGAATTTATTGCCAG-1	4.99546	0.0434035	II
TGCGTACGGCTAATTG-1	5.43519	2.69244	II						CTGACTGCGCAGCTCG-1	6.04597	0.458261	II
TGCGTCATGACTGAGC-1	-1.29583	0.19124	II						CTGAGAAAGTTCGGCG-1	4.95131	0.802856	II
TGCGTTTGTTGACACT-1	3.14717	-0.647628	II						CTGCAAGCACGTTCCG-1	5.45497	-0.9958	II
TGCTCCACAGTTCTTA-1	-0.333824	-3.50251	II						CTGCACAACTACATAT-1	2.65475	-0.508195	II
TGCTCGGCGAAACCCA-1	2.08686	-1.52618	II						CTGCACCTAGTCCACA-1	2.84684	-0.771971	II
TGCTCGGTGGGTCACC-1	0.173355	1.10675	II						CTGCCAAGGTTGGAAG-1	4.5833	-3.31845	II
TGCTGTTGAAGAACTC-1	-1.39444	0.544763	II						CTGCCATGCATCACAT-1	6.51646	1.83121	II
TGCTTCCCAAGCAGTA-1	4.40975	2.86568	II						CTGCCTCATATGCAAC-1	5.20434	1.22254	II
TGGACCAATCTAAGAT-1	-0.681973	-0.368128	II						CTGCCTTTCTAGTAAA-1	2.18275	-0.685601	II
TGGCAAACTAAATTAC-1	1.71915	-1.076	II						CTGCGTTACGATATAA-1	0.346206	-0.888847	II
TGGCAAGCACAAGTCG-1	4.52357	-2.39058	II						CTGCTGTCTAACGAGC-1	-1.81411	-0.796599	II
TGGCAGATTACGATCA-1	3.77536	-1.73364	II						CTGCTTGGCGATAGCT-1	5.6193	0.791327	II
TGGCGACTGCTCCAAA-1	3.48877	0.0652793	II						CTGCTTTATGTCCGCG-1	2.55429	1.03394	II
TGGCTACACTCTACCT-1	1.53339	-1.62291	II						CTGGAAGACACGGTGG-1	1.43913	-3.48082	II
TGGCTATGTGACATAC-1	0.310546	-1.86416	II						CTGGCATCCGAATGAG-1	0.96347	-0.450178	II
TGGGCAATAGTTGGGT-1	2.55296	-0.98084	II						CTGGCGACATAAGTCC-1	2.81847	1.58199	II
TGGGCCCATACTAATT-1	5.72991	1.54384	II						CTGGCGCACAGGTCTG-1	4.86398	-1.40405	II
TGGGCGATACAATAAG-1	5.15432	3.68153	II						CTGGCTGATTCATCCT-1	3.34066	-2.82771	II
TGGGTGCACAAGCCAT-1	5.22257	3.31618	II						CTGGCTGGTTGTCAGT-1	2.07736	-0.247885	II
TGGGTGTAATAGATTT-1	-0.297463	-1.15236	II						CTGGGATAAATAATGG-1	2.83745	-3.77829	II
TGGGTGTTAAGTAGAA-1	-2.08645	-1.292	II						CTGGGCCTGCTATATC-1	6.47234	1.71566	II
TGGTAGAATATATGGG-1	-5.50793	1.32578	II						CTGGTAAAGTGTGGGC-1	6.04003	1.31186	II
TGGTCCCACGCTACGG-1	3.98874	-1.59408	II						CTGGTTTCGAGCAAGA-1	-0.674388	-1.2888	II
TGGTGCCCTGCCTTAC-1	4.18182	1.1966	II						CTGTAGCCATCTCACT-1	4.10264	-2.81695	II
TGTACCTACACGAGGG-1	3.83518	-1.24225	II						CTGTCAAATGGCTCGG-1	1.19101	-2.66275	II
TGTACTATCGCTCGTT-1	3.90598	-0.550722	II						CTGTGGTCGGGAGATA-1	3.70255	-2.8072	II
TGTAGCCAATTCCGTT-1	5.05713	3.85645	II						CTGTTACCCAATCTAG-1	0.970161	-0.397446	II
TGTAGGAGAAATTTCC-1	0.881324	-0.374034	II						CTGTTCATCTCACGGG-1	1.44198	2.281	II
TGTATAACAGATCCTG-1	-1.00263	0.674907	II						CTTAACTTACAGTATA-1	-2.18289	-0.984303	II
TGTATGGCGCAGACAG-1	-2.63129	-1.27237	II						CTTACACGGTATTCCA-1	3.77931	-0.785554	II
TGTGAGACTAGCCCAA-1	5.42716	0.781363	II						CTTACACTGGGAAATA-1	3.56556	-2.6279	II
TGTGCCGGTGCCGGAA-1	-1.49544	0.274231	II						CTTAGTGTAGTAGCAT-1	3.55913	-3.51033	II
TGTGGCAAAGCGTATG-1	4.28212	0.96555	II						CTTAGTTGAGGAATCG-1	-2.56563	0.852417	II
TGTGGCGGGCTTCTGG-1	1.86598	-0.351679	II						CTTCAACTCCACTTGG-1	2.28131	-3.2506	II
TGTTCGTATTGCGGTG-1	1.62442	-1.31859	II						CTTCCGCTCCGTGAAG-1	2.6067	1.42663	II
TGTTCTTCCATTGACT-1	4.31401	-2.47696	II						CTTCGATTGCGCAAGC-1	3.94269	-2.77724	II
TTAAAGTAAGTCGCCA-1	2.90216	-0.425108	II						CTTCGGCCAATTGTTT-1	3.4736	-3.28076	II
TTAAGCGCCTGACCCA-1	-0.0389384	-3.52535	II						CTTCGTAGATAGGTGA-1	4.87518	1.1511	II
TTAAGTATTGTTATCC-1	-1.80818	0.924537	II						CTTCTATGTTGAAGTA-1	6.30207	1.72915	II
TTAATTGCTTTGGGTG-1	1.6927	-0.345778	II						CTTCTATTAATGCTAG-1	-0.368584	-1.89156	II
TTACAGACCTAAATGA-1	2.50397	-0.714661	II						CTTGAGTTAGGGTAAT-1	2.40143	1.15707	II
TTACATGCCACAACTA-1	4.4584	-0.178229	II						CTTGATGACCATCCAG-1	3.10308	0.53507	II
TTACCCTAGGGATTGG-1	4.63866	-1.90579	II						CTTGCCCACCCACGCA-1	3.37773	0.372113	II
TTACGGATGGTTCGAG-1	0.342325	0.0420407	II						CTTGCCCAGGCTCTAC-1	4.40175	-2.95364	II
TTACTAAAGGACTTTA-1	-0.349771	-0.066804	II						CTTGGCCAAGCTGGGA-1	4.06252	-1.32072	II
TTACTCCGGCCGGGAA-1	4.50606	-0.797582	II						CTTGTTGCTGAGTCAA-1	-1.3971	-1.12773	II
TTACTCTGGTACGTAC-1	0.32744	0.0525735	II						CTTTAACTTTCAAAGG-1	2.98413	-3.29818	II
TTAGAAGAACATGACT-1	4.43062	3.65012	II						CTTTAATATTGGTCGA-1	-0.945702	-1.30492	II
TTAGAATAAGGGTCGG-1	-1.2509	-1.60788	II						CTTTAGTGCTATTATT-1	6.2044	-0.0154055	II
TTAGACGAGTCACCTC-1	0.541989	0.546244	II						CTTTCTGTGCGGGCTT-1	0.392401	1.83068	II
TTAGAGTTTAGAAGGA-1	0.719018	-0.158353	II						CTTTGGGATTGTTGCA-1	2.80674	-3.11353	II
TTAGCGAATAGATAGG-1	3.54166	0.871183	II						GAAACAGATGACCACC-1	5.06472	-0.305677	II
TTAGCTGATTTGCCGT-1	0.604108	-2.98097	II						GAAACCTATACAAATG-1	3.1104	-2.35558	II
TTAGGTCATAACCGAC-1	0.398895	-2.70555	II						GAAACTCGTGCGATGC-1	3.48111	-3.87562	II
TTAGTAAACCTGCTCT-1	3.72406	2.32334	II						GAAAGAACAGCGTTAT-1	3.85048	-0.581517	II
TTAGTTATTCGTGGCA-1	-1.39572	-2.76167	II						GAAAGCAGTGCACTTT-1	1.51941	-2.90325	II
TTATAGGTAATTGTCT-1	4.9259	1.49754	II						GAAAGTGACTAACTGC-1	5.42713	1.02659	II
TTATATACGCTGTCAC-1	3.93437	1.04256	II						GAAATCGCGCGCAACT-1	1.63253	-2.05973	II
TTATATTTGGCAATCC-1	-2.99103	-1.0882	II						GAAATTGTCTCTATAA-1	4.12421	-1.59696	II
TTATCCGGGATCTATA-1	0.338445	-3.48856	II						GAACAACTGGGATGAA-1	1.98327	-2.16419	II
TTATTAGAGCGTGTTC-1	1.73917	-2.12909	II						GAACCCTCTGTGTTCT-1	1.60517	-2.77541	II
TTCAAAGTCTCTAGCC-1	0.247229	1.96698	II						GAACGACCGAATGATA-1	5.31746	-1.34706	II
TTCAATACTCTGAATC-1	1.98676	-0.95631	II						GAACGCGGGTCACACG-1	6.08743	0.150454	II
TTCACGAAAGGATCAC-1	4.7572	-1.36392	II						GAACGTCTCATGGTCG-1	3.01328	-1.60066	II
TTCACTCGAGCACCTA-1	0.0356533	-2.94345	II						GAACTGTGGAGAGACA-1	1.81194	-2.84377	II
TTCACTTCCTAGAACG-1	2.87556	0.128174	II						GAAGAAACGATATTGT-1	0.676199	0.0280248	II
TTCAGCCCTGGTCCAC-1	2.28247	-0.53186	II						GAAGCCACTGATTATG-1	5.58486	-0.531483	II
TTCAGCTGGCGTGCCC-1	1.82004	-2.23372	II						GAAGCCTGCACATTCC-1	0.203569	1.68374	II
TTCCAATCTGGCTATC-1	4.48456	-1.29737	II						GAAGCTTGCTGACCGC-1	-1.16242	-1.45237	II
TTCCACACAGATTTGA-1	1.73912	0.83272	II						GAAGTCAGTTGCACTA-1	6.48485	0.878075	II
TTCCGGCCTTGAGGCT-1	3.95069	-1.7578	II						GAAGTCTCCCTAGCGA-1	3.01665	-1.80234	II
TTCCTCGGACTAACCA-1	2.67556	-2.06576	II						GAATAGACGCGACCCA-1	0.343441	-0.675308	II
TTCGACAGAGCCCGTG-1	4.93655	0.321158	II						GAATAGCATTTAGGGT-1	6.29261	1.98938	II
TTCGCACTGTACGACA-1	-0.42024	-1.91237	II						GAATAGCCCTGCGGTC-1	3.3387	-3.0125	II
TTCGCGCGCCATACGA-1	1.27947	-0.787	II						GAATAGTGCTCGATTA-1	0.501186	-2.2085	II
TTCGGGCGCTAGTCTT-1	3.73909	-1.40349	II						GAATCGACATGGTCAC-1	4.11153	-1.35819	II
TTCGGTACTGTAGAGG-1	3.80286	-2.32339	II						GAATGCGAATCGGTTC-1	0.783758	0.20556	II
TTCTAACCGAAGCTTA-1	-1.34986	-2.09608	II						GAATGTATGGCAGGTC-1	-1.49205	-1.54621	II
TTCTAGAAAGTCTTAT-1	3.37412	-0.371138	II						GAATTTCTCGCTGCAG-1	3.05948	-0.975919	II
TTCTATTAAACGCAGC-1	2.08363	1.62744	II						GACAAACATATGCAGG-1	-0.417833	-0.49341	II
TTCTGCCGCGCCTAGA-1	0.499526	0.446285	II						GACAACGACCATTGAA-1	-1.07938	-0.814536	II
TTCTGCGGGTTAGCGG-1	4.451	0.694387	II						GACACTGAGTTCAGTG-1	3.9545	1.01728	II
TTCTTGGACGATCTGC-1	4.24753	2.29736	II						GACACTGGAACCCGAT-1	5.48522	0.420235	II
TTGAACGACGTGCTGA-1	-0.356968	-3.33313	II						GACAGGCACACACTAT-1	1.081	-2.86892	II
TTGAATATGGACTTTC-1	3.5534	-0.721804	II						GACATCCGTCGAACTG-1	2.81694	-3.2958	II
TTGAATTCACGTGAGG-1	2.60698	-0.913117	II						GACATCGATTTATAAC-1	2.65105	-4.08077	II
TTGACAGGAGCTCCCG-1	3.75026	2.37435	II						GACCAAACGTTGACTG-1	4.47102	-0.636793	II
TTGACCAGGAACAACT-1	0.0526339	-3.22168	II						GACCAGAGCCCTGTAG-1	-0.0757994	-0.233624	II
TTGACCGTGTTAATGA-1	4.04294	1.85018	II						GACCGACGTGAAAGCA-1	1.00056	-0.381017	II
TTGACTACCATATGGT-1	-0.736376	-2.85895	II						GACCGACTGAAGCGTC-1	2.8899	-4.0364	II
TTGACTATTGTCCGGC-1	2.87467	-0.811195	II						GACCGCGTCTGACGTG-1	6.28576	0.0205318	II
TTGAGAAGTTTAGCAT-1	3.36883	-2.07788	II						GACCTTCCACGTCTAC-1	-1.81577	3.24881	II
TTGAGAGTACTGCTAA-1	3.67941	-0.770685	II						GACGACGATCCGCGTT-1	0.218669	-0.317867	II
TTGATTAGCTGTTTCT-1	0.454084	-0.961541	II						GACGCCGTAAAGGCTA-1	5.2825	-1.92924	II
TTGCAAGAAGACTCCT-1	2.6216	2.27653	II						GACGCTTGCTTCTAAA-1	-0.0817376	1.39073	II
TTGCACAATTCAGAAA-1	2.30325	-0.542864	II						GACGGGTTGGCCCGTA-1	-1.22603	-1.15276	II
TTGCATGCTGATCACG-1	2.7393	-0.340767	II						GACGGTCAATAGAAGC-1	-1.7658	-0.205521	II
TTGCCATAGCCCGCTC-1	5.12948	2.53678	II						GACGTTCGTAAATACA-1	4.98559	1.06596	II
TTGCCGCTTTCTAGTA-1	4.94683	3.83993	II						GACTAAGTAGGCTCAC-1	3.82181	-1.43868	II
TTGCCTTCTCGCCGGG-1	4.95212	0.838617	II						GACTCCCAGAATAAGG-1	0.296769	-0.30141	II
TTGCGCTTGATCAATA-1	2.44707	-0.232562	II						GACTGCAAATCGAGCT-1	-0.462798	-0.376828	II
TTGCGGCATCAGAAAG-1	-0.14421	-2.05975	II						GACTGCACCAGCCCAG-1	5.19318	1.72121	II
TTGCGTCGGCCAACCG-1	4.09655	1.81852	II						GACTGCTGGTGAGAAA-1	5.03654	-0.824001	II
TTGCGTGTGTAGGCAT-1	3.57902	2.87527	II						GAGAACGGTTCTGACT-1	-1.5442	-1.35111	II
TTGGACATGTGGCTTA-1	2.14496	0.0229509	II						GAGACTTCGCGACCGA-1	1.58021	1.26067	II
TTGGACCATCTGGCAA-1	-0.188754	-3.36434	II						GAGAGGCCTATGTGTA-1	5.89177	0.988665	II
TTGGATATCGTCTACG-1	5.37567	3.24617	II						GAGAGGGCGCGAGGTT-1	4.00418	0.0824701	II
TTGGCCAAATTGTATC-1	1.2884	-1.32159	II						GAGAGGTGCATTCTGG-1	2.89259	0.271487	II
TTGGGAAGACGAGCCG-1	4.85908	2.30099	II						GAGATCTGCTTGGCAT-1	-1.27642	-1.88965	II
TTGGGACACTGCCCGC-1	2.97432	1.99698	II						GAGATCTGTCACTCCG-1	2.14969	-2.60603	II
TTGGGCGGCGGTTGCC-1	2.70673	-1.79773	II						GAGATCTTCCATGACA-1	3.21044	-3.61995	II
TTGGTCACACTCGTAA-1	2.08843	-2.29234	II						GAGATGGGAGTCGACA-1	3.62983	-3.01764	II
TTGGTTGCGGTGCGCG-1	4.22719	2.40805	II						GAGCACGGCGCCTCTT-1	5.89903	0.289795	II
TTGTAAGGACCTAAGT-1	3.97403	-2.54357	II						GAGCATCAACAACTTG-1	6.39362	1.48363	II
TTGTAATCCGTACTCG-1	4.18688	2.45299	II						GAGCCAGCTACCTGTG-1	4.19471	-3.91108	II
TTGTGAACCTAATCCG-1	-1.48873	-1.87365	II						GAGCGCAAATACTCCG-1	4.43518	-3.92082	II
TTGTGCAGCCACGTCA-1	-0.688147	-0.380815	II						GAGCGCGCACGAGTAG-1	1.71311	-3.6797	II
TTGTGGTGGTACTAAG-1	3.66081	-0.446645	II						GAGCGGAATGCGGTGT-1	2.46613	1.25775	II
TTGTGTATGCCACCAA-1	4.17396	2.2671	II						GAGCTGTCGTCTCGGA-1	4.80687	0.0870188	II
TTGTTGTGTGTCAAGA-1	4.42644	2.04851	II						GAGGAATGGAGAGGTT-1	3.86553	-0.449438	II
									GAGGATAAACAGTGCT-1	0.234639	-0.445803	II
									GAGGCCTGTTGATACA-1	4.59652	1.64319	II
									GAGGGAGTCAGATCGC-1	2.35606	-2.67732	II
									GAGGGCGCAGCTCTGC-1	4.63534	-2.53342	II
									GAGGGTAGTAACAAAG-1	5.51194	0.920108	II
									GAGGTACGCGTGTCCC-1	3.63954	1.07912	II
									GAGTAAACCGGAAAGT-1	5.13195	1.14137	II
									GAGTATGCGCGTGCAT-1	0.976877	-1.34722	II
									GAGTCAGACCAGAATC-1	0.858897	1.52886	II
									GAGTCCGCTTACCGGA-1	3.11628	-2.90691	II
									GATAACTCGCACTGTG-1	5.08283	0.571202	II
									GATACGATGGGAGTCA-1	5.38477	0.380463	II
									GATAGAACCCGCTAGG-1	6.25668	0.472554	II
									GATAGGTAACGTTGAC-1	1.88397	-3.14123	II
									GATAGGTGTCCCGGGC-1	6.03679	1.24911	II
									GATAGTGCGAGTAAGT-1	2.1687	-3.84362	II
									GATATGCGGTAGCCAA-1	2.61884	1.84702	II
									GATATTTCCTACATGG-1	1.32965	-0.501911	II
									GATCATTCCAAACATT-1	-1.69101	-1.25019	II
									GATCCGAATATAAGTG-1	5.00435	1.84098	II
									GATCCTAAATCGGGAC-1	2.43792	-0.246288	II
									GATCGACACTATCTGA-1	0.484568	1.33128	II
									GATCGCGGGCTCTCCA-1	3.41433	-1.70038	II
									GATCGCTACCCGATTT-1	-1.50553	-1.59847	II
									GATCGCTATATCTCAG-1	2.05794	2.01126	II
									GATCGGTGGCCATAAC-1	5.2894	2.0469	II
									GATCTCGACGCTGTGG-1	4.83639	1.31845	II
									GATCTGCTATCTAAGG-1	6.54506	1.78252	II
									GATGAGGAACCTTCGG-1	2.43885	-1.09938	II
									GATGCTACAAGCGCCT-1	5.5576	-1.58588	II
									GATGCTACCTTCGATG-1	1.29633	-0.477988	II
									GATGTTCAATCCACGA-1	3.86606	-3.99103	II
									GATTAACCGAAAGCCC-1	2.80215	-0.282325	II
									GATTCCGCGTTTCCGT-1	1.74409	-1.53592	II
									GATTGCTCCAGTTGCA-1	3.25309	-2.88366	II
									GATTGGGAAAGGTTGT-1	0.810557	-2.86914	II
									GCAAACCCTACATTAT-1	1.23691	0.025407	II
									GCAAACCTTGGCCATA-1	2.74227	1.38321	II
									GCAAACGTCGCCAGGT-1	0.358381	1.76018	II
									GCAACCACGGCCGCGT-1	2.2082	1.65046	II
									GCAAGAATTCCTTGGC-1	3.24353	-2.88181	II
									GCAAGTGCACAGAGAA-1	4.70637	-0.35489	II
									GCACAAACGAGGCGTG-1	1.52114	-2.33334	II
									GCACACACTGGTAGCC-1	2.18532	3.14181	II
									GCACAGCACGGGCCGA-1	2.95845	-3.31785	II
									GCACGCCTACTTAGAT-1	2.28255	0.0271815	II
									GCACGTGGTTTACTTA-1	1.81749	-1.29238	II
									GCACTGCCTACCTTTA-1	4.6843	-2.70862	II
									GCAGATTAGGGATATC-1	3.96572	-3.04615	II
									GCAGCACACAGCCCAG-1	5.72061	-1.20682	II
									GCAGGACTATAGAATA-1	2.9201	-3.68563	II
									GCAGGTAGAGTATGGT-1	2.7741	-3.38487	II
									GCATCGGCCGTGTAGG-1	4.16594	-3.70122	II
									GCATGAGGGACGCGGC-1	2.35042	2.90348	II
									GCATTCAAGGCAACGC-1	2.23225	-3.15169	II
									GCATTTCCAAGGCTCC-1	2.57293	-2.32542	II
									GCCACAATTTAAGGAC-1	2.16507	-3.52543	II
									GCCATCGAGCTGCGTG-1	2.45891	1.11942	II
									GCCATCGATGCTGCAT-1	5.0262	-1.25707	II
									GCCCAGTTGGTATGCC-1	2.2517	0.214168	II
									GCCCGACTTCTTCCCG-1	0.561459	1.97489	II
									GCCGCACTCCGTTTCA-1	0.284581	-1.60402	II
									GCCGCTTGTGAGAAAC-1	-2.05239	-0.9028	II
									GCCGGGTTAGGGTCGC-1	4.56528	-0.799235	II
									GCCGTCGGTTTCGGGC-1	3.69999	-2.21504	II
									GCCTACGTTCTGTGCA-1	3.27349	-3.44095	II
									GCCTATAGTGTCAGGG-1	5.24711	-0.960524	II
									GCCTATTCCGATATAG-1	5.52357	1.10251	II
									GCCTCATCTGGAAATA-1	1.22888	-1.88304	II
									GCCTCTATACATAGCA-1	3.09725	-3.33489	II
									GCCTTCAGCCCTACCG-1	3.93947	-0.47352	II
									GCGAAACGATCGGGAG-1	3.3907	-2.57105	II
									GCGAAGAATCTGACGG-1	0.955175	-3.20754	II
									GCGAAGCCATACCCGT-1	1.34785	0.199805	II
									GCGACATGTAAACATC-1	4.57418	0.295167	II
									GCGAGAGTTGCGTCCA-1	0.764341	-2.29255	II
									GCGAGCGCATGCTCCC-1	1.46005	-0.0860783	II
									GCGAGGCCCGAGCAGA-1	-0.269284	-2.55807	II
									GCGCAAATATATTCAA-1	2.09739	0.753991	II
									GCGCAAGAGCGCGCTG-1	3.70117	-2.15875	II
									GCGCCGTTCCACGATA-1	-1.95604	-1.09963	II
									GCGCGGTCTAGTAACT-1	2.41089	1.2825	II
									GCGCTATGCCGAGGCA-1	3.27886	1.11718	II
									GCGCTGATCCAGACTC-1	3.25318	-2.84886	II
									GCGGAGAAACTTCGCA-1	-0.14278	1.209	II
									GCGGAGAGGGAGAACG-1	1.32213	-0.990647	II
									GCGGCTCTGACGTACC-1	1.96564	2.2727	II
									GCGGGCATTACGATGC-1	-1.26174	-1.44717	II
									GCGGGCGAGCCTTACC-1	4.1278	-3.63588	II
									GCGGTTCCCTATCATG-1	1.17283	-3.12236	II
									GCGTAAATGGCCATAA-1	5.19925	0.601931	II
									GCGTCCCTAAGACATA-1	2.50055	-2.55191	II
									GCGTCGCCAGGGTGAT-1	3.30078	-4.23064	II
									GCGTCTCTGCATTGGG-1	4.01439	-2.31929	II
									GCGTGGTACTGGGTTA-1	4.01853	1.16609	II
									GCTAAGTAGTTTCTCT-1	2.62611	-3.00511	II
									GCTACAATCGAGGATA-1	4.24984	-2.34513	II
									GCTAGAGTAGAGATGT-1	4.20826	-0.761717	II
									GCTAGCTTGAATAGCT-1	1.51446	-2.7133	II
									GCTAGGCACCACGGAG-1	5.53232	-0.325788	II
									GCTAGTAGAGCTTGTA-1	2.06685	-0.856396	II
									GCTATACGTCTCGGAC-1	3.14927	-2.01942	II
									GCTATCATACTCATGG-1	5.89971	-0.125741	II
									GCTCAATCCGTTTATT-1	3.52809	-3.11699	II
									GCTCAATGTAATACCG-1	3.30326	1.23669	II
									GCTCCATGCAAAGCAA-1	5.63055	1.9818	II
									GCTCCGCTCGCTTCAG-1	2.1748	-2.29935	II
									GCTCCTGACATACTGG-1	2.51876	-2.76128	II
									GCTCGCTCATGTCCAA-1	5.65506	-1.14538	II
									GCTCGGAATTTAAAGC-1	0.277119	-0.137218	II
									GCTCTAAACCCTGACG-1	2.31478	1.10387	II
									GCTCTATGTTACGTGC-1	5.5144	0.096361	II
									GCTCTTTCCGCTAGTG-1	4.96917	1.71178	II
									GCTGAACTCTCCAGGG-1	0.84734	1.52179	II
									GCTGAGGCGTGAGTAT-1	1.91274	-1.53269	II
									GCTGCACGGTTTCTTA-1	-0.449187	-0.31025	II
									GCTGCTCTCCGGACAC-1	2.22135	1.11789	II
									GCTGGCATATTCACCT-1	6.50221	1.1138	II
									GCTGGCGGCGCATGCT-1	4.21775	-1.79087	II
									GCTGTATTACTGGCCC-1	5.17586	-0.170574	II
									GCTGTTGCTACCGAAC-1	3.75561	-2.91658	II
									GCTTATGAAGCAGGAA-1	2.66972	1.82511	II
									GCTTCCGTCCCTAGAC-1	1.48621	-1.59545	II
									GCTTGAGTGACCTCTG-1	2.58163	-0.892159	II
									GCTTGATGATAATCAG-1	2.75754	-1.61311	II
									GGAAACCTTGTTGAAT-1	5.6407	1.28373	II
									GGAACCGTGTAAATTG-1	-0.184058	-0.405117	II
									GGAATGCGCTAGCGTG-1	2.21895	-2.27392	II
									GGACAACCATGAAGCC-1	3.63151	-2.25864	II
									GGACCAACAGGATAAC-1	3.16082	-2.88551	II
									GGACCTACGGTAACGT-1	3.34066	-3.95674	II
									GGACCTCTAGGCCGCC-1	1.12268	-1.05461	II
									GGACGGGCGACCAACC-1	1.55403	-1.383	II
									GGACTCGACAGCGCAT-1	2.74862	0.22077	II
									GGAGAAGTCATTGGCA-1	5.18583	-2.02049	II
									GGAGCAACATTTCAAG-1	6.06207	-0.77693	II
									GGAGCACCAAGAACTA-1	5.65441	-0.246052	II
									GGAGCGAGGCCTACTT-1	4.26979	-2.84136	II
									GGAGGCCGAAGTCGTC-1	2.99372	-3.72369	II
									GGAGGGCTTGGTTGGC-1	-0.753762	-1.70503	II
									GGAGGGTCAAGTAAGA-1	5.97592	0.670522	II
									GGAGTGCCGCCCTGGA-1	2.03044	1.20817	II
									GGAGTTGATTCTGTGT-1	0.328087	-0.89418	II
									GGATCCGGAATATACT-1	3.65005	-3.065	II
									GGATGAAGATCGCTGA-1	2.29105	-3.0677	II
									GGATGACGCGAGTTTA-1	-1.54477	-1.5256	II
									GGATGGCTTGAAGTAT-1	3.47506	-2.67421	II
									GGATGTCCTTACCGCA-1	2.61792	1.68627	II
									GGATTCCGCTATACCC-1	3.13697	-2.31656	II
									GGATTGCTGTGACTCC-1	2.65614	1.72778	II
									GGATTTCACTTCTATA-1	3.4742	-3.61717	II
									GGCAAAGGCGCCAATA-1	3.33495	0.304077	II
									GGCAAATTACTTTACT-1	1.38796	-3.05438	II
									GGCAAGCCCATAGTGG-1	1.2357	1.84351	II
									GGCAAGGCGAAATAGC-1	1.18439	-2.72128	II
									GGCACTGCGGTGGTTT-1	3.80397	-0.236861	II
									GGCATACAGGTAGCGG-1	0.944246	-1.55166	II
									GGCCCGGAGCATGTCT-1	6.03777	-0.140827	II
									GGCCCTCACCCACTTA-1	3.43857	-1.38951	II
									GGCCGGCGTCTGCTAT-1	2.15725	1.68453	II
									GGCCTGCTTCTCCCGA-1	5.71852	1.10995	II
									GGCGCAGGACATCTTC-1	0.745579	-0.880345	II
									GGCGCATGAATTGATG-1	2.01217	2.62724	II
									GGCGCGTTCGAGTTTA-1	1.71413	-0.948674	II
									GGCGCTTCATTCCCTG-1	2.37797	-3.98197	II
									GGCGGAGTAATATTAG-1	2.97385	-2.03069	II
									GGCGGTAGGATCATTG-1	1.43148	-1.92247	II
									GGCGTCCTATCCGCTG-1	5.75632	-1.44681	II
									GGCTATTAAGTTGTAT-1	1.22278	-3.14992	II
									GGCTGAAATAGCAAAG-1	3.34437	-2.58615	II
									GGCTTTCAATAAGGGT-1	2.14319	2.95078	II
									GGGAAAGAATGCCAAC-1	3.98579	-1.31814	II
									GGGAACGGTTTCAGAT-1	3.49267	-0.413789	II
									GGGACCCGTATATCTT-1	0.822951	1.18985	II
									GGGACTGCATAGATAG-1	5.11542	-0.798405	II
[truncated: 610 more rows]

## Sheet: b
Supplementary Figure 21b
PM1-UMAP								PM2-UMAP
#	UMAP_1	UMAP_2	Cluster	MYH7	MYH2	MYH4			UMAP_1	UMAP_2	Cluster	MYH7	MYH2	MYH4
AAACAAGTATCTCCCA-1	-4.02846	1.40737	I	17	4	0		AAACCCGAACGAAATC-1	-3.69333	1.02647	I	13	2	0
AAACCGGGTAGGTACC-1	-7.90859	-0.129644	I	16	4	0		AAACGGTTGCGAACTG-1	-5.12438	-1.15414	I	18	3	0
AAACGGTTGCGAACTG-1	-5.50966	1.70682	I	20	6	0		AAAGCTTGCCTACATA-1	-4.33437	2.05883	I	17	0	0
AAAGTAGCATTGCTCA-1	-7.34382	0.121972	I	20	0	0		AAAGGGATGTAGCAAG-1	-4.27495	-1.17191	I	20	16	1
AAATAGGGTGCTATTG-1	-5.85316	-0.843322	I	18	1	0		AAATAAGGTAGTGCCC-1	-7.70756	1.90591	I	12	3	0
AAATGGTCAATGTGCC-1	-4.50413	-0.0948223	I	23	0	0		AAATACCTATAAGCAT-1	-2.4625	3.69236	I	18	2	2
AACAACTGGTAGTTGC-1	-4.06091	0.0367937	I	18	1	1		AAATAGCTTAGACTTT-1	-7.19886	2.73005	I	16	2	1
AACACACGCTCGCCGC-1	-4.6171	-0.0160921	I	21	1	0		AAATTAACGGGTAGCT-1	-0.976486	3.65109	I	10	1	3
AACAGCTGTGTGGCAA-1	-6.88489	1.15551	I	19	0	0		AACAACTGGTAGTTGC-1	-5.05364	3.14136	I	29	4	2
AACATAGCGTGTATCG-1	-6.84643	0.638309	I	23	0	0		AACACACGCTCGCCGC-1	-5.54972	-0.78162	I	15	0	0
AACATATCAACTGGTG-1	-5.59074	0.776358	I	25	0	0		AACAGCTGTGTGGCAA-1	-5.61804	2.18069	I	27	1	0
AACCGCTAAGGGATGC-1	-4.46228	1.4698	I	17	1	0		AACAGGAAATCGAATA-1	-7.29851	2.73128	I	20	1	0
AACGCTGTTGCTGAAA-1	-5.45004	0.353779	I	18	0	0		AACCCGACAACCCGTG-1	-7.6246	1.65048	I	31	0	0
AACGGCCATCTCCGGT-1	-7.37351	0.192799	I	18	1	0		AACCGAGCTTGGTCAT-1	-6.85276	3.22954	I	29	0	0
AACGTACTGTGGGTAC-1	-5.78946	-0.561719	I	13	4	0		AACCGCTAAGGGATGC-1	-5.78501	1.25186	I	25	0	0
AACTCTCAATAGAGCG-1	-6.09518	-1.17982	I	14	0	0		AACCTCGCTTTAGCCC-1	-5.18263	2.30007	I	28	3	0
AAGACTGCAAGCTACT-1	-5.85449	0.897017	I	20	2	0		AACCTGTCACGGAATT-1	-3.91947	1.93752	I	13	6	2
AAGAGGCATGGATCGC-1	-6.49993	1.48738	I	20	0	1		AACCTTTAAATACGGT-1	-0.445726	3.717	I	4	4	3
AAGCTCGTGCCAAGTC-1	-4.10585	0.195266	I	15	0	0		AACGATAGAAGGGCCG-1	-4.75544	2.4328	I	25	1	0
AAGGCTGTGCTCATCG-1	-8.15069	0.511621	I	19	0	0		AACGGACGTACGTATA-1	-3.21146	3.35344	I	22	2	0
AAGTGCCTTGACTGTA-1	-4.70993	-1.38244	I	20	0	2		AACGTACTGTGGGTAC-1	-5.20862	-0.671127	I	34	1	0
AAGTGTTTGGAGACGG-1	-5.05188	-0.293969	I	17	0	0		AACTAGGCTTGGGTGT-1	-4.72246	0.904665	I	17	4	0
AAGTTCACTCCAAGCT-1	-4.85439	-0.647982	I	21	0	0		AACTCTCAGTGTGCTC-1	-4.69715	2.28422	I	14	5	1
AATAACACTAGAACAA-1	-7.38679	1.46119	I	13	1	0		AACTGATATTAGGCCT-1	-4.89857	1.10928	I	22	5	0
AATATCGAGGGTTCTC-1	-5.70173	-1.06767	I	29	0	0		AAGACATACGTGGTTT-1	-5.26609	0.19496	I	20	7	0
AATCGAGGTCTCAAGG-1	-5.54154	0.234104	I	12	3	0		AAGCACCCTGCGTATC-1	-5.01188	-0.7864	I	18	2	0
AATCTGCGTTGGGACG-1	-7.51291	0.791211	I	19	0	0		AAGCGCAGGGCTTTGA-1	-5.65358	0.445959	I	24	1	0
ACAAATGGTAGTGTTT-1	-5.31532	-1.36674	I	18	0	0		AAGCGTCCCTCATCGA-1	-3.33551	-0.623109	I	19	8	0
ACAAGGAAATCCGCCC-1	-5.8017	0.160604	I	22	0	1		AAGCTCTTTCATGGTG-1	-5.75618	2.27872	I	34	0	0
ACAATGAATACGGAGA-1	-6.79697	-0.390119	I	30	0	0		AAGGCAGGCTGTCTCC-1	-5.6935	2.1633	I	25	0	0
ACAATTGTGTCTCTTT-1	-5.57587	0.621782	I	23	2	1		AAGGCGCGTAAAGCTT-1	-6.50777	2.64221	I	23	4	0
ACACACCAGGACCAGT-1	-3.31347	0.930277	I	10	4	0		AAGGTATCCTAATATA-1	1.01539	1.00583	I	18	10	1
ACAGAACTGAGAACAA-1	-3.50632	-1.75206	I	20	3	2		AAGTAGAAGACCGGGT-1	-4.82266	2.89509	I	20	1	0
ACAGGCTTGCCCGACT-1	-4.73789	-0.300073	I	23	0	0		AAGTAGTGACGCGAGG-1	-3.63876	0.547866	I	17	5	0
ACATCCTGGTAACTGT-1	-4.57129	0.37176	I	14	3	0		AAGTCAATTGTCGTCA-1	-5.61695	0.614432	I	18	3	0
ACATTTGAAACCTAAC-1	-4.40523	1.03564	I	19	1	0		AAGTGACGACCGAATT-1	-7.58392	2.55321	I	29	0	1
ACCACGTGCAGCTATA-1	-5.51234	0.984667	I	24	0	0		AAGTTCACTCCAAGCT-1	-5.64368	-0.652011	I	28	2	0
ACCCGGATGACGCATC-1	-7.9373	0.515306	I	19	0	0		AAGTTCAGTCTGCGTA-1	-5.63864	-0.322996	I	22	0	0
ACCCGTGTCATCAGTA-1	-5.96174	0.00270346	I	23	0	0		AAGTTGTGATGTTATA-1	-4.96854	-0.719291	I	24	0	0
ACCGACTGAGTCCCAC-1	-4.01358	-0.00326046	I	18	1	0		AATAGTCCGTCCCGAC-1	-3.73487	2.73984	I	20	1	0
ACCGATGGTAGCATCG-1	-5.73466	1.39033	I	19	0	0		AATCATGTAAAGACTC-1	-0.628973	3.40305	I	4	8	1
ACCGCGGTGGAAGTCG-1	-6.40364	0.131231	I	18	0	0		AATCGCCTCAGCGCCA-1	-3.94791	2.09	I	17	7	0
ACGATGCATATGTTAT-1	-2.76107	1.25572	I	12	6	0		AATCGCGCAGAGGACT-1	-0.684621	3.42372	I	5	15	1
ACGCGAAGTCAGACGA-1	-5.87926	1.13885	I	19	3	0		AATCTATGCCGGAGCC-1	-6.843	0.159066	I	22	0	0
ACGCTAGTGATACACT-1	-4.33125	-0.995709	I	15	0	1		AATCTGCGTTGGGACG-1	-5.78092	3.16038	I	27	3	0
ACGGCACTTGCTTGGG-1	-3.79333	-0.587404	I	22	1	0		AATGACAGCAATGTCT-1	-2.18733	0.135719	I	10	15	3
ACGGCGACGATGGGAA-1	-4.52889	0.963409	I	18	1	0		AATGATGATACGCTAT-1	-1.84474	3.34757	I	5	12	1
ACGGTACAGTTCAATG-1	-6.48965	-0.355015	I	17	0	0		AATGCACCAAGCAATG-1	-6.05758	1.42966	I	19	2	0
ACGTAGATTGCTGATG-1	-5.58708	-1.35364	I	21	1	1		AATGTGCCCGAGGTGT-1	-5.51047	2.30297	I	36	2	0
ACGTAGGAGAGTCGCT-1	-8.1476	0.529574	I	24	0	0		AATGTTGTCGTGAGAC-1	-5.0402	-0.685445	I	14	2	0
ACTAGTTGCGATCGTC-1	-4.79439	0.93682	I	20	1	0		AATTAAAGGTCGGCGT-1	-4.95127	0.811832	I	25	2	0
ACTCCCGAATTCGTTT-1	-6.70244	-0.560259	I	20	0	0		AATTAGCGCTGCAGCG-1	-5.62484	1.33539	I	22	1	0
ACTCTTGTATAGTAAC-1	-6.66462	1.08466	I	23	0	0		AATTCATAAGGGATCT-1	-2.06819	3.53245	I	11	11	1
ACTGTACGATACACAT-1	-4.27408	1.49628	I	6	2	1		AATTCCAAGCATGTAC-1	-6.69571	1.08021	I	21	0	0
ACTGTCCAGGATTATA-1	-5.23411	0.119115	I	23	0	0		AATTCGATTCGAGGAT-1	-3.34761	2.68983	I	19	2	0
ACTGTCTTCTTTAGAA-1	-4.31175	-0.206151	I	15	2	0		AATTCTAGAGTTAGGC-1	-7.14019	0.902848	I	28	0	0
ACTTATTTATGTGCCA-1	-4.2627	1.33379	I	21	1	0		AATTGAACGCTCTGGT-1	-0.28968	3.92145	I	1	4	7
ACTTCGCCATACGCAC-1	-6.35322	0.252872	I	29	0	0		ACAAATCGCACCGAAT-1	-4.77048	-0.589518	I	24	3	1
ACTTGGGACCCGGTGG-1	-5.24981	0.10397	I	21	0	0		ACAACAGCATGAGCTA-1	-7.31068	2.53199	I	25	0	1
ACTTTACCCTCATGAA-1	-4.39981	-1.40417	I	21	0	0		ACAAGGATGCTTTAGG-1	-7.62129	2.1328	I	24	1	0
AGAACGTGGTACATTC-1	-3.12585	1.27048	I	16	2	0		ACAATCCATTTAAACC-1	-5.66472	1.49397	I	28	0	0
AGAACTGTACTTTGTA-1	-4.87682	-0.482396	I	23	3	0		ACAATTGTGTCTCTTT-1	-5.28278	0.915291	I	34	1	0
AGAAGAGCGCCGTTCC-1	-7.19672	0.305681	I	13	1	1		ACAATTTGAGCAGTGG-1	-4.68572	1.44124	I	37	0	0
AGAAGGTTGCCGAATT-1	-6.12334	1.46185	I	6	7	0		ACACGAGACTCCTTCT-1	-7.75158	2.78877	I	17	0	0
AGAAGGTTGTAGGTCG-1	-7.18179	-0.72726	I	15	0	0		ACAGCGACATTCTCAT-1	-4.62037	1.57186	I	21	4	0
AGACGAAGTGCCGGTC-1	-7.33462	-0.388985	I	19	0	0		ACAGGCACGGATCCTT-1	-5.959	0.879779	I	15	14	0
AGAGAAGGAGTACAAT-1	-3.57811	0.970895	I	14	3	0		ACATAATAAGGCGGTG-1	-6.85151	2.46891	I	28	0	0
AGAGGCTTCGGAAACC-1	-7.53786	1.53173	I	17	0	0		ACATCCTGGTAACTGT-1	-6.08566	0.585388	I	26	3	1
AGAGTAAACTTCACTA-1	-7.23245	-0.756863	I	17	1	1		ACATCGATCGTTTACC-1	-2.21861	2.63326	I	24	4	1
AGATATAATACGACTA-1	-4.92458	-0.0808632	I	16	0	0		ACATCGGTCAGCCGCG-1	-6.50314	0.739721	I	31	0	0
AGCACTACCTCACCAG-1	-6.21722	-1.0213	I	26	0	0		ACATGGCGCCAAAGTA-1	-4.33878	-0.487774	I	17	5	1
AGCAGAAGGAGAAAGA-1	-3.94185	-1.59672	I	26	1	0		ACATTAGTTTATATCC-1	-5.05793	2.63688	I	25	3	0
AGCAGCCAGATGAATA-1	-3.88534	0.00323883	I	20	4	0		ACCACAAGTTTCTATC-1	-7.12719	2.8024	I	20	1	0
AGCAGTCGAAGCATGC-1	-8.0291	0.422083	I	17	1	0		ACCACGTGCAGCTATA-1	-0.680368	3.56293	I	6	3	4
AGCGCATAATGAATCG-1	-6.96909	1.5798	I	24	0	0		ACCAGTGCGGGAGACG-1	-2.88393	3.40391	I	19	3	0
AGCTCCTTCGCACATC-1	-5.93232	-0.441239	I	22	1	0		ACCCAACGCCCGTGGC-1	-6.09992	-0.78991	I	20	4	0
AGGACAGTCGAATCCC-1	-5.27524	0.190922	I	21	0	0		ACCCATTTGTCCCTCT-1	-4.97196	-1.00044	I	23	1	0
AGGACGACCCATTAGA-1	-6.96516	-0.637144	I	22	1	0		ACCCGGATGACGCATC-1	-4.2636	0.492489	I	14	6	0
AGGATATCCGACTGCA-1	-4.62704	1.01923	I	21	1	0		ACCCGTAGTCTAGTTG-1	-4.64229	1.9006	I	17	5	0
AGGCATTGTCGTAGGG-1	-6.99615	0.884933	I	25	0	0		ACCCGTGTCATCAGTA-1	-7.60991	1.82272	I	28	3	1
AGGCCACCCGTTATGA-1	-5.75801	-0.395506	I	17	3	0		ACCCTGGTAACGCCCT-1	-7.472	1.13145	I	29	1	0
AGGCCTATCATACCAA-1	-3.96471	0.409253	I	26	1	0		ACCTAAGTACCTTTCA-1	-7.57007	2.51695	I	28	1	0
AGTAAGGGACAGAATC-1	-7.83778	0.291684	I	14	2	0		ACCTAATCGACTTCCT-1	-4.5401	3.30583	I	20	3	0
AGTATACACAGCGACA-1	-7.27531	-0.152345	I	28	0	0		ACGAAATGGGCGGCAC-1	-2.85007	0.13807	I	11	10	0
AGTATTTGGCACGACC-1	-6.26214	0.0468057	I	29	0	0		ACGACTGGTCATACTC-1	-6.58441	2.55493	I	17	5	0
AGTCAAGATGACACTT-1	-2.57845	-2.0851	I	10	4	0		ACGATACATAGAACTA-1	-5.56082	2.75694	I	24	2	0
AGTCCATTGGCTGATG-1	-3.90299	0.309084	I	19	1	0		ACGATCATACATAGAG-1	-4.03575	-1.10914	I	15	1	1
AGTCGACGGTCTCAAG-1	-4.48729	0.417712	I	21	0	0		ACGCAAACTAATAGAT-1	-0.535285	3.38328	I	10	6	0
AGTGACCTACTTTACG-1	-4.59252	-0.606807	I	19	0	0		ACGCAATCACTACAGC-1	-6.50851	1.72676	I	30	0	0
AGTGAGACTTCCAGTA-1	-7.88051	0.793117	I	16	2	0		ACGCCAGATGATTTCT-1	-7.05201	3.44889	I	24	0	1
AGTGATATGAGTAGTT-1	-7.07673	-0.631572	I	18	3	0		ACGCCGCTAGACGACC-1	-2.09561	3.32846	I	15	8	0
AGTGCTAAACACAGCA-1	-3.14095	-0.867245	I	9	2	0		ACGCGAAGTCAGACGA-1	-0.758626	3.39566	I	4	20	2
AGTGGCCCGCAAATGG-1	-5.19826	-1.47268	I	20	4	1		ACGCTACTGAATGGGC-1	-5.30136	-0.180864	I	25	2	0
AGTTAAGTCAACCGCT-1	-5.24535	2.02886	I	19	1	0		ACGGATGGTGCGGATA-1	-5.6008	-0.462346	I	28	2	0
AGTTGACGGTCCTTGC-1	-7.01243	-0.841868	I	29	0	0		ACGTAGATTGCTGATG-1	-7.09451	1.38884	I	20	2	0
ATAAACGGACCCGTAA-1	-5.64459	1.58278	I	22	1	0		ACGTTAATGTCGAAGA-1	-5.67691	1.79199	I	37	0	0
ATAACGCCGGAGGGTC-1	-7.4015	0.143732	I	19	1	0		ACGTTCGCAATCAATT-1	-6.7673	1.58898	I	19	3	0
ATAAGTAGGATTCAGA-1	-6.51074	0.739387	I	24	1	0		ACTACAAAGAGAGGTG-1	-3.38081	3.46374	I	26	0	0
ATAATAGCTGTTGAAT-1	-5.47169	-0.132266	I	23	0	0		ACTATCTGCCCGCGTA-1	-5.1324	1.27373	I	21	1	1
ATAATTAGCTAAGTAG-1	-4.96011	-0.228037	I	29	0	0		ACTCAATAAAGGCACG-1	-7.81672	2.72379	I	27	0	0
ATACAGGCCCTCCAAT-1	-4.82772	-0.391306	I	24	0	0		ACTCCCGAATTCGTTT-1	-5.0145	0.893664	I	19	0	0
ATACGTCCACTCCTGT-1	-6.8669	1.65942	I	20	1	0		ACTCCCTAGAATAGTA-1	-5.10559	2.51472	I	18	2	2
ATACGTTATGCACGGA-1	-7.31485	0.799377	I	17	0	0		ACTCGTAACCCGTCCT-1	-5.57263	0.937935	I	17	3	0
ATACTGCCTTACACCG-1	-4.75771	-0.538201	I	14	2	0		ACTCGTCAGTAATCCC-1	-0.24896	3.62351	I	5	4	0
ATAGGCGGCTATAGAA-1	-5.22208	1.64447	I	23	0	0		ACTGCCGTCGTAACTC-1	-7.84254	2.15069	I	15	4	1
ATAGTGAAGCGTTCTC-1	-4.91766	-0.1895	I	27	0	0		ACTGCGGACACACCGT-1	-5.27473	2.97707	I	25	2	2
ATAGTTCCACCCACTC-1	-3.61996	-0.75975	I	24	0	0		ACTTACGCATCCACGC-1	-5.17006	3.0495	I	25	1	4
ATATCAACCTACAGAG-1	-4.8042	-1.23603	I	16	0	0		ACTTATTAGGATCGGT-1	-6.98207	0.738434	I	30	0	0
ATATGTCTAGAGCGTG-1	-8.0788	0.0333234	I	18	0	0		ACTTATTTATGTGCCA-1	-6.89209	2.05906	I	25	2	0
ATATTTAACCCTCAAG-1	-5.15559	0.822067	I	21	1	0		ACTTCAGGCTGATCCC-1	-3.63903	-0.863441	I	22	4	0
ATCAAACACTGTTCCA-1	-4.50089	1.35171	I	25	1	0		AGACCCACCGCTGATC-1	-5.07117	2.00072	I	26	0	0
ATCAATCTGGGCTGCA-1	-5.73372	0.290145	I	21	0	0		AGACCCGCCCTCCTCG-1	-0.492824	3.4837	I	5	12	2
ATCAGCCTCATGCTGC-1	-6.68016	-0.0076746	I	24	0	0		AGACGACGATGCCGCT-1	-5.58257	2.35951	I	29	3	0
ATCATCCAATATTTGT-1	-5.1603	0.2142	I	24	0	0		AGACTAGCCTTCCAGA-1	-7.73381	2.94088	I	16	7	1
ATCCAGAGCAACAACC-1	-7.14079	1.5215	I	19	0	0		AGACTGTTACCGGGTC-1	-6.50314	3.10324	I	22	1	0
ATCCTACCTAAGCTCT-1	-7.41614	1.44168	I	19	0	0		AGAGAAACACCAGAAA-1	-5.43805	3.18318	I	19	2	0
ATCCTGCGTGGAATGG-1	-5.67327	1.4835	I	22	0	0		AGAGAAGGAGTACAAT-1	-3.43315	3.28652	I	36	1	0
ATCGCCAGTCAACATT-1	-6.32125	1.30726	I	20	2	0		AGAGCGTACAAGCTCG-1	-6.30905	2.32262	I	27	0	0
ATCTGGTTAAGACTGT-1	-5.14912	-0.761941	I	15	5	0		AGAGGCTTCGGAAACC-1	-5.22613	2.44514	I	13	2	0
ATGATGCAATGGTACA-1	-5.92847	0.113611	I	17	0	0		AGAGTAAACTTCACTA-1	-5.36491	-0.207114	I	22	0	0
ATGCGACAGTCCCATT-1	-6.61879	-0.930983	I	24	0	0		AGAGTATAGTGTTACG-1	-6.65587	3.41243	I	18	1	0
ATGGGCCTCGGCCTCT-1	-7.8748	0.94607	I	22	0	0		AGATACCGGTGTTCAC-1	-6.54553	0.771851	I	25	0	1
ATGGTCGCGTGGTTTC-1	-6.43321	0.840147	I	22	0	0		AGATACTCAAGATCGA-1	-0.508162	3.62419	I	2	10	1
ATGTACGATGACGTCG-1	-4.67951	0.834484	I	13	3	0		AGATCGTGCATAAGAT-1	-3.89863	1.30734	I	22	7	0
ATGTGGACATCTTGAT-1	-4.56006	0.176483	I	19	3	3		AGATGACTCGCCCACG-1	-5.2496	-0.738793	I	19	1	0
ATGTTGATTAGAGACT-1	-7.47746	0.306068	I	15	2	0		AGATGCAAGACGTGCA-1	-2.9697	-0.559955	I	14	5	0
ATGTTGTAGTCTGTTT-1	-5.66855	-0.928552	I	27	0	0		AGCACCAGTACTCACG-1	-7.28828	2.50133	I	28	0	2
ATTCATATACTGTCCA-1	-5.54294	1.87811	I	25	0	0		AGCAGCCAGATGAATA-1	-6.76174	0.995499	I	20	1	0
ATTGAAGATCTTAGTG-1	-6.15398	0.650729	I	12	11	0		AGCATATCAATATGCT-1	-5.78824	1.59862	I	37	0	0
ATTGCGATCAGTAACT-1	-7.43335	1.5112	I	24	0	0		AGCATCGTCGATAATT-1	-5.24716	1.72157	I	23	0	0
ATTGTCTGTTTCATGT-1	-7.25362	1.51136	I	20	2	0		AGCATTACGAGGCAAG-1	-7.60804	1.62885	I	30	1	0
ATTTACAGTTTACTGG-1	-6.77699	1.6313	I	17	0	0		AGCCACTCCCGTGCTT-1	-6.73749	0.275981	I	22	0	0
CAAACCCTCCGGCGGG-1	-5.18511	-0.568864	I	26	1	0		AGCCCTTCTAATCCGA-1	-5.59602	0.553045	I	18	0	0
CAAACGGTCGCACTTT-1	-5.08242	0.698152	I	23	0	0		AGCCGTGGCTAAATGT-1	-5.28078	0.77222	I	20	0	0
CAAAGATTATTGGGCC-1	-6.61029	0.447339	I	24	2	0		AGCGACAGGAACGGTC-1	-3.78744	-0.863663	I	21	6	0
CAACTGCTCATCCGAT-1	-6.40249	0.103782	I	20	1	0		AGCGACCAACGATATT-1	-0.168594	3.73593	I	3	3	8
CAATAAACCTTGGCCC-1	-6.7252	1.15506	I	31	0	2		AGCGCATAATGAATCG-1	-3.35674	3.45867	I	28	0	1
CAATGCGAGAAGTATC-1	-2.28144	0.406549	I	7	6	0		AGCGCGGGTGCCAATG-1	-6.09285	3.18682	I	26	3	1
CAATTAAGGGTGATGA-1	-4.14995	0.172555	I	16	0	0		AGCGGACACTTCGTAG-1	-1.04158	3.38892	I	4	16	2
CAATTTCGTATAAGGG-1	-5.03942	-0.646509	I	16	3	0		AGCGTGGTATTCTACT-1	-0.0517889	2.73871	I	5	11	0
CACATATTAGCAGGAT-1	-5.0863	-0.245475	I	27	0	0		AGCTATTTAATCCAAC-1	-6.92922	2.74453	I	30	0	0
CACATCTCACCGACGA-1	-1.27893	0.579604	I	12	7	0		AGCTCTAGACGTTCCA-1	-3.24513	3.10224	I	29	0	0
CACATGATTCAGCAAC-1	-6.94425	-0.607012	I	13	2	0		AGCTTGATCTTAACTT-1	-7.55218	1.62492	I	28	0	0
CACATTTCTTGTCAGA-1	-4.89909	0.674893	I	10	5	0		AGGACAGTCGAATCCC-1	-5.54112	1.12734	I	20	2	0
CACCCGGTTTGTGACT-1	-5.81815	-0.99511	I	17	1	0		AGGACGCTCGATGTTG-1	-6.68298	2.68016	I	23	1	0
CACCGCCAGAAGGTTT-1	-4.92834	-0.56248	I	17	0	0		AGGAGGCCTTCGCGCG-1	-5.91509	-0.58381	I	29	0	0
CACCTTGCGAAACTCG-1	-5.47899	-1.02711	I	28	0	0		AGGATATAGGGATTTA-1	-5.89658	-0.509163	I	34	0	0
CACCTTGGCGCCTTTG-1	-4.94173	1.081	I	20	1	0		AGGCAGGGAGCGTACT-1	-7.07283	1.69399	I	22	1	0
CACGTCGGCAACCTCT-1	-7.84462	0.0570749	I	17	1	0		AGGCCTGAGAATCTCG-1	-3.996	-0.369021	I	19	11	0
CACGTTCGTGCTCTAG-1	-5.17799	-0.250323	I	16	0	0		AGGCTTCCCGAAGAAG-1	-3.6379	0.549828	I	24	10	0
CACTCGAGCTGAACAA-1	-5.99271	1.43537	I	25	0	0		AGGGACCGGCTGCGTT-1	-3.77108	1.72499	I	21	8	0
CACTTAATCAGACGGA-1	-3.90252	1.22438	I	15	5	0		AGGGCTGCAGTTACAG-1	-5.78213	2.77784	I	32	2	0
CAGAACTTAGCCCTCT-1	-5.82279	-0.682569	I	23	0	0		AGGGTCGATGCGAACT-1	-5.53677	-0.217499	I	26	2	0
CAGACCTGTAAGTGTT-1	-4.84125	1.44121	I	19	3	0		AGGGTCTGGACGCAGT-1	-3.49164	0.613124	I	14	5	0
CAGAGACGGTCACCCA-1	-4.83001	0.293547	I	23	0	0		AGGGTGCCGTTCTTTA-1	-5.66592	3.06243	I	29	5	0
CAGCAGCCCGTTCCTT-1	-5.83941	0.869674	I	17	0	0		AGGTAGGTACAAAGCT-1	-2.42679	-0.390854	I	13	8	0
CAGCAGTCCAGACTAT-1	-8.0348	0.181033	I	21	0	0		AGGTCGCGGAGTTACT-1	-6.08523	2.70461	I	28	0	0
CAGCTCACTGAGACAT-1	-4.89482	-1.37267	I	24	3	0		AGGTTGAGGCACGCTT-1	-5.76234	-0.792531	I	26	0	0
CAGGCGCCATGCTAGG-1	-6.94148	-0.581238	I	25	0	0		AGGTTTCACACACCTT-1	-7.24971	1.38143	I	32	0	0
CAGTGAATAAATGACT-1	-5.0428	-1.3247	I	16	0	0		AGTACTCTTATGCCCA-1	-4.84888	1.96633	I	13	2	0
CAGTGTCGGCTGGCCC-1	-5.85503	-0.777331	I	32	0	0		AGTATAATACTAGGCA-1	-5.30179	0.0307671	I	21	1	1
CAGTTCAAATTGACAC-1	-5.39401	-0.0777989	I	20	1	0		AGTATGCTGGAGACCA-1	-6.16811	3.56756	I	17	3	0
CATAACGGACAGTCGT-1	-2.43172	1.0667	I	10	4	0		AGTCAAATGATGTGAT-1	-5.81507	2.99871	I	29	0	0
CATACGGCGTCTGGGC-1	-5.73654	-0.197205	I	23	0	0		AGTCTTTAAAGTGTCC-1	-6.3662	-0.514597	I	29	2	0
CATACTATGTAATTGT-1	-5.15503	-0.389654	I	22	0	0		AGTGACTGTGACACAA-1	-7.17182	3.2968	I	29	2	0
CATCATTACCCTGAGG-1	-7.67755	0.326853	I	18	0	0		AGTGAGTCGAATTAAC-1	-4.67286	3.18361	I	16	7	0
CATCTTACACCACCTC-1	-8.22216	0.378033	I	15	0	0		AGTGCACGCTTAAGAA-1	-5.88614	2.29246	I	27	0	0
CATGATGGAAGTTAGC-1	-5.15413	1.86043	I	19	0	0		AGTGCTTGCACGAATA-1	-3.40278	0.611822	I	20	5	1
CATGCGACCAGTTTAA-1	-4.20645	1.37768	I	16	10	1		AGTGGCGTCTGAAGGT-1	-5.06339	2.3974	I	21	4	0
CATGGGTATGCCTTAT-1	-7.42503	0.507582	I	23	0	0		AGTTGACGGTCCTTGC-1	-3.30475	1.09989	I	12	4	1
CCAAGCGTAACTCGTA-1	-3.76331	0.620974	I	15	1	1		AGTTGGCAAGGCTAGA-1	-5.98505	1.77207	I	25	0	0
CCAATGTCACAGCAAG-1	-5.00964	-1.42518	I	17	1	0		AGTTTGCACCTGCCTC-1	-4.45429	1.49941	I	24	2	0
CCAGCTCGAACGCATT-1	-3.43725	-1.48802	I	20	0	0		ATAAACGGACCCGTAA-1	-4.96788	-0.577916	I	11	6	0
CCAGTCTAGACGGCGC-1	-4.09371	0.578196	I	22	0	0		ATAAGTAGGATTCAGA-1	-6.3301	-0.65369	I	22	4	0
CCAGTCTTGTCATAGA-1	-8.14176	0.581567	I	16	1	0		ATAAGTAGGGCGACTC-1	-0.403365	3.9395	I	2	13	5
CCCAACATACGTCGCG-1	-5.34057	-1.1768	I	21	0	0		ATAATAGCTGTTGAAT-1	-5.82378	2.566	I	34	3	1
CCCAGGAAGAATTCGA-1	-6.85393	-0.882393	I	20	0	0		ATAATTAGCTAAGTAG-1	-6.63131	2.82252	I	18	2	1
CCCGAGTTTCTCCGTA-1	-5.74048	1.31774	I	19	2	1		ATACAGGCCCTCCAAT-1	-3.54614	3.4025	I	23	1	0
CCCGGCACGTGTCAGG-1	-7.99267	0.605559	I	17	2	0		ATACCACGGGCAACTT-1	-5.76467	2.37013	I	45	1	0
CCCGTAAGTCTAGGCC-1	-6.15653	0.976631	I	19	3	0		ATACCTAACCAAGAAA-1	-0.237054	3.96122	I	2	16	13
CCCTCCTCGCTCGTAT-1	-6.89248	1.47469	I	14	2	2		ATACGCCGGCGAAACC-1	-7.04901	2.53253	I	26	2	0
CCCTGAAATGAGTTGA-1	-3.84352	0.489894	I	20	2	0		ATACGTCCACTCCTGT-1	-6.89966	0.986204	I	27	0	0
CCCTTTGACAGGTCTT-1	-6.48036	0.00934985	I	19	0	0		ATACGTTATGCACGGA-1	-5.72902	2.832	I	39	2	0
CCGATCTCAACCTTAT-1	-5.95596	0.17343	I	21	0	0		ATACTGCCTTACACCG-1	-4.65977	-0.988392	I	19	4	0
CCGCTATCAGCACCAG-1	-5.02774	0.0560585	I	21	0	0		ATAGAGTACTGGGACA-1	-6.06698	0.649318	I	28	1	0
CCGCTTACCTCACTCT-1	-8.26774	0.394795	I	10	0	1		ATAGCAACTAGGGAAG-1	-4.89125	1.51274	I	25	2	0
CCGGAAGTGCAATATG-1	-5.7174	-0.0335191	I	25	0	0		ATAGCCATAACAGTCA-1	-2.95874	3.77171	I	23	6	0
CCGGAGCGTACTTTCT-1	-2.50941	0.0657293	I	17	1	1		ATAGGGATATCCTTGA-1	-5.5318	-1.02745	I	28	0	0
CCGGTTTGTAATTGTG-1	-6.57606	1.70921	I	19	1	0		ATAGTTCCACCCACTC-1	-6.66519	3.19813	I	24	5	0
CCGTATCTCGTCGTAG-1	-3.27287	-1.53147	I	12	3	1		ATATAACACGGGCGCA-1	-4.84251	0.0540315	I	19	5	0
CCGTGTTAAATTCCAT-1	-7.01437	0.933167	I	22	0	0		ATATCTTAGGGCCTTC-1	-1.64934	3.45762	I	9	7	2
CCTCACCTTAGCATCG-1	-5.51887	0.846969	I	14	6	0		ATCAAACACTGTTCCA-1	-3.23829	0.639931	I	13	7	1
CCTGAACGATATATTC-1	-3.86972	0.243193	I	18	0	0		ATCAAACGAAGGTTTG-1	-5.51965	1.81685	I	35	0	0
CCTGACCACCGATGGT-1	-3.2157	0.224519	I	10	3	0		ATCACTTCATCCTCGC-1	-1.04226	3.52615	I	13	19	0
CCTGTAAGACATGATA-1	-3.40198	-0.546713	I	13	1	0		ATCAGCCTCATGCTGC-1	-6.11075	-0.742668	I	27	0	0
CCTGTCACCCGGGCTC-1	-6.1767	-0.106843	I	16	0	0		ATCCAACGCAGTCATA-1	-4.57322	1.2828	I	25	4	0
CCTGTTCAACCTCGGG-1	-7.35485	0.38318	I	19	1	0		ATCCCATTTCCGTGGG-1	-4.97475	2.41783	I	25	9	2
CCTTTAAGGGAGCACT-1	-3.66157	-0.170531	I	14	1	0		ATCGACTCTTTCCGTT-1	-5.94618	0.0916554	I	20	1	2
CGAAACGCAATTCATG-1	-6.2967	1.54777	I	16	4	0		ATCGCCAGTCAACATT-1	-4.87098	3.35017	I	26	6	0
CGAACCCGCATGCGTC-1	-7.38747	1.40788	I	21	2	0		ATCTCCCACGGAATAT-1	-7.28225	3.34782	I	21	1	0
CGACTTTGTATAGCCT-1	-3.87048	0.954636	I	9	6	0		ATCTCCCTGCAATCTA-1	-6.10938	-0.768981	I	28	0	0
CGAGACTACTGCTGCT-1	-5.41783	-0.929364	I	25	0	0		ATCTGCTGTTATCGCC-1	-3.74505	1.6904	I	22	1	3
CGAGGGTATCCAGGTG-1	-5.8512	1.24176	I	23	4	0		ATCTGTAATTGTACCC-1	-3.51627	1.62145	I	19	6	0
CGAGTTCTGTCCCACC-1	-6.08502	0.96448	I	24	2	0		ATCTTGACCTGCAACG-1	-5.98055	0.943489	I	21	2	0
CGAGTTTATCGGACTG-1	-7.83156	1.02714	I	18	1	0		ATCTTTCGTATAACCA-1	-7.25611	1.58589	I	14	5	0
CGATAGTCGTACTGCA-1	-4.89292	1.38023	I	15	0	0		ATGAGGAGTGTTAATC-1	-5.01269	1.41646	I	35	0	0
CGATCGAGAAGCACCA-1	-3.63415	0.384698	I	19	3	0		ATGAGGGCAGCGGCTA-1	-4.90077	1.1131	I	23	3	1
CGATTCGCCTGGCTGC-1	-5.37667	-0.515128	I	19	0	0		ATGATGCAATGGTACA-1	-6.32739	-0.406587	I	27	3	0
CGCAGGCGATCCAAAC-1	-3.73369	-0.836756	I	19	0	1		ATGCACTACCGCATTG-1	-5.72753	0.551237	I	30	2	0
CGCATGCCGAATGCGT-1	-8.00518	0.44447	I	13	0	0		ATGCATGATCCAGGAT-1	-5.09295	-1.00861	I	29	0	0
CGCCCAGCACGCCTAG-1	-5.68204	-0.294469	I	28	0	1		ATGCCGGTCTTGCATA-1	-5.27531	0.237166	I	23	3	0
CGCCTGGCCTACGTAA-1	-5.76186	-0.0285763	I	16	1	1		ATGCGAGTCCCACCAC-1	-5.02302	0.489377	I	23	1	0
CGCGCATGTTTGATTG-1	-4.9111	0.448943	I	24	1	0		ATGGAACCTTTGCACA-1	-4.0163	1.64976	I	10	5	0
CGCGGGAATTAGGCAG-1	-2.86595	1.36168	I	14	5	1		ATGGGACCTGCTGAAC-1	-3.0388	1.32462	I	16	9	0
CGCTACGGGACATTTA-1	-5.44355	0.787884	I	14	3	0		ATGGGCCTCGGCCTCT-1	-4.36584	0.580796	I	17	3	0
CGCTATTCTTAGGCTC-1	-4.21881	-0.740914	I	21	0	0		ATGGTCGCGTGGTTTC-1	-0.38603	3.27141	I	5	5	1
CGCTGGTGACTACCCT-1	-2.54714	0.298872	I	10	4	0		ATGTAAGGCTGCTCTT-1	-7.54837	2.34431	I	25	0	0
CGCTGTGTGGATGTTG-1	-6.91205	1.57684	I	20	1	0		ATGTAGCGCGCGTAGG-1	-4.5187	1.85272	I	28	6	1
CGGACCTTTACGTCCC-1	-6.0672	-0.837865	I	24	1	1		ATGTTGATTAGAGACT-1	-6.2767	0.217275	I	27	1	0
CGGCAGGGTCGGGTTG-1	-5.67397	1.72499	I	19	0	0		ATGTTGTAGTCTGTTT-1	-5.50483	2.51079	I	24	0	0
CGGCCCAGGTATATCC-1	-6.01959	1.80171	I	14	1	0		ATTAATGAACCAGTCG-1	-5.06068	-0.267116	I	24	1	0
CGGGAATTTATGTAAA-1	-6.64064	1.02182	I	23	0	0		ATTACCACACTGCCTG-1	-3.99659	1.14294	I	13	3	0
CGGGCAGCTAAACCGC-1	-7.92379	1.07895	I	19	0	0		ATTACTTACTGGGCAT-1	-7.45304	3.32368	I	13	3	0
CGGGCCTTCTTTGTAA-1	-6.06508	-0.340079	I	19	2	0		ATTAGATTCCTCAGCA-1	-6.23706	2.71734	I	16	3	0
CGGGCGATGGATCACG-1	-7.73666	0.840004	I	19	5	0		ATTATAGCTACTTTAC-1	-6.92597	3.01944	I	19	1	0
CGGTACTAGAATCAAA-1	-5.30018	-0.49094	I	24	0	0		ATTATGCCATAGGGAG-1	-6.11397	-0.663222	I	16	0	0
CGGTCAAGTGGGAACC-1	-5.52096	1.11147	I	24	0	0		ATTCCCACATAAACAA-1	-5.28916	2.72245	I	25	2	1
CGGTCCGTCGCAAGCC-1	-8.17152	0.423992	I	25	2	0		ATTCGCGCCTTGAGAG-1	-4.87165	-0.509653	I	19	2	0
CGGTGCAGATAGAACG-1	-7.20387	-0.545457	I	26	2	4		ATTGAAGATCTTAGTG-1	-5.2097	2.05178	I	23	1	0
CGGTGCGCGTTGGTCC-1	-3.13244	1.40443	I	21	6	1		ATTGCCTTTATGTTTG-1	-5.59574	0.517012	I	13	6	0
CGGTTATCCAACAGTG-1	-4.26885	1.14093	I	13	7	2		ATTGCGATCAGTAACT-1	-7.42152	0.916544	I	22	1	0
CGGTTCAAGTAGGTGT-1	-5.43452	-0.704587	I	22	1	2		ATTGGATTACAGCGTA-1	-0.600686	1.44856	I	20	3	1
CGTAGAGAGTAATTAT-1	-7.49127	1.16159	I	24	1	1		ATTGTCGCAATACCTT-1	-6.95318	2.6252	I	21	0	0
CGTATTAAGAGATCTA-1	-5.17457	1.75788	I	24	0	0		ATTTAACTCGTATTAC-1	-4.10156	1.98387	I	25	0	0
CGTCGCATGTGAGCCA-1	-3.73345	0.166905	I	9	3	0		ATTTGTCTTGGGAGCT-1	-5.27366	0.944217	I	27	0	0
CGTGAAGTTAATTCAC-1	-7.58543	-0.245113	I	19	4	1		ATTTGTTCCAGGGCTC-1	-6.95968	1.82958	I	29	10	1
CGTGTCCCATTCGCGA-1	-5.51708	-0.466983	I	26	1	0		CAAACTCGCGACGCCG-1	-6.53418	3.03824	I	33	0	0
CGTTCAGACCCGCGAA-1	-8.02007	0.82196	I	18	1	0		CAAATTGGATTATGCC-1	-6.65619	2.62708	I	15	0	0
CGTTGCCCGCGTGGGA-1	-6.3369	-0.38158	I	32	0	0		CAAGCAACGTCGGAGT-1	-7.33912	0.75175	I	25	1	0
CGTTGTCGGCAATTGA-1	-3.42749	-0.306553	I	26	0	0		CAATGGATCTCTACCA-1	-5.64525	0.20625	I	30	0	0
CTAACGAAACTTGCTG-1	-2.83287	1.3699	I	12	2	0		CAATGTGCCAACCCTT-1	-6.26615	0.745837	I	21	1	0
CTAACTGATAATCGCC-1	-6.87414	1.70335	I	18	3	1		CACAAACCGCAGAACT-1	-6.91883	2.05442	I	25	7	0
CTACCCTAAGGTCATA-1	-4.7524	1.16102	I	27	0	0		CACACAGGGATAGATT-1	-6.90448	3.01985	I	29	2	2
CTACTCAAGGTATAGT-1	-7.54262	0.707277	I	20	0	0		CACAGCACCCACGGCA-1	-2.89208	0.908721	I	11	9	0
CTAGCATAGTATAATG-1	-6.60348	-0.287299	I	17	5	0		CACATCTCACCGACGA-1	-4.53513	1.86459	I	34	2	0
CTAGGCGCCCTATCAG-1	-6.2275	0.518955	I	28	0	0		CACATTTCTTGTCAGA-1	-7.65371	1.38815	I	26	0	0
CTAGGTTCGGACGTGA-1	-4.02118	-1.57345	I	16	4	1		CACCCACGAGGCAATT-1	-5.35456	1.95611	I	18	1	0
CTATAAGAGCCAATCG-1	-5.98077	-0.846856	I	29	0	0		CACCGCCAGAAGGTTT-1	-5.30171	1.12996	I	34	4	0
CTATCGACGAAATACA-1	-7.21328	0.48607	I	20	0	0		CACCGTTAGGGATCAC-1	-4.77571	3.15285	I	31	2	0
CTATCGGGTCTCAACA-1	-5.88702	0.858566	I	24	0	0		CACCGTTGCGCGATAT-1	-0.141375	3.7203	I	4	7	3
CTATGTCACTAGCCCA-1	-4.8436	0.83421	I	19	0	0		CACCTAATCAGTTTAC-1	-7.70405	1.76786	I	13	6	1
CTATTTGGTTACGGAT-1	-5.04076	-0.941383	I	24	0	1		CACGAAAGTTAGTCCC-1	-7.34677	2.33378	I	27	1	0
CTCACTGTGATACTTA-1	-3.45793	-0.89922	I	10	5	1		CACGCACAGCGCAGCT-1	-6.7023	3.57453	I	31	1	2
CTCATAAATGTGTATA-1	-6.30692	-0.748944	I	15	4	0		CACTCCTCTCGGTCGG-1	-7.78238	1.86058	I	28	1	0
CTCATGGTAATTTGCG-1	-6.55311	-0.88878	I	22	0	0		CACTCTTCTGCTAGCC-1	-5.61244	1.83954	I	20	2	0
CTCCCTCCTTTCGATC-1	-4.28457	0.793985	I	17	2	0		CACTGTCCAAGTGAGA-1	-5.70668	2.12384	I	34	0	0
CTCGAGGTCGAACAGT-1	-5.40261	0.17573	I	19	0	0		CACTTAATCAGACGGA-1	-7.48885	1.99556	I	31	1	0
CTCGCTAGGTAAGCGA-1	-5.19564	-0.922067	I	19	0	0		CAGACCTGTAAGTGTT-1	-4.90953	2.17257	I	21	2	0
CTCTAGCCCTCGGAAA-1	-7.95113	1.10114	I	14	0	0		CAGAGACGGTCACCCA-1	-0.410103	3.56937	I	6	20	2
CTGCACAACTACATAT-1	-5.01339	1.5758	I	20	0	0		CAGAGCATGAGCTTGC-1	-2.33307	3.32975	I	27	3	0
CTGCCATGCATCACAT-1	-5.43922	1.27331	I	34	0	0		CAGATACTAACATAGT-1	-5.45225	1.11607	I	33	3	0
CTGCGACCTCGCCGAA-1	-6.86241	-0.104751	I	23	0	0		CAGCAGCCCGTTCCTT-1	-5.82095	1.26337	I	23	6	0
CTGCTGAGGCCACGAA-1	-4.39891	-1.27729	I	21	0	0		CAGCCTCCTGCAGAGG-1	-4.0519	-0.935412	I	13	5	1
CTGGATTTACACTTGA-1	-5.33657	0.127993	I	23	0	0		CAGCTTAGTAGGTAGC-1	-6.02916	3.46949	I	25	1	0
CTGGCGATTTACATGT-1	-6.54158	0.853923	I	23	0	0		CAGGCGCACGGTGGTC-1	-3.03943	0.248105	I	17	6	0
CTGGGATAAATAATGG-1	-7.45265	1.4698	I	22	0	0		CAGTAACTATTTATTG-1	-6.70209	3.25394	I	29	0	0
CTGGTAAAGACTTACA-1	-7.0476	-0.66382	I	22	0	0		CAGTACATTCTCTAAA-1	-6.00614	3.35281	I	28	4	0
CTTACATAGATTTCTT-1	-4.9651	1.13101	I	18	3	0		CAGTCTGTATACTGGG-1	-5.05211	1.39967	I	31	0	0
CTTCATTGTCAGTGGA-1	-3.4444	-0.139298	I	17	5	1		CAGTTCAAATTGACAC-1	-3.5769	0.663563	I	15	4	0
CTTCCGCTCCGTGAAG-1	-5.13641	1.93021	I	17	3	0		CATAAGAAGCTTGGCT-1	-3.7223	2.45218	I	26	1	0
CTTCGATTGCGCAAGC-1	-4.08665	0.75604	I	15	3	0		CATACTTAGGCAATAC-1	-6.01034	2.88007	I	16	3	0
CTTCGTAGATAGGTGA-1	-5.05978	0.103295	I	21	1	2		CATAGAGGAGATACTA-1	-5.68911	2.92153	I	22	6	6
CTTGAGTTAGGGTAAT-1	-4.1049	0.510231	I	11	0	0		CATAGTAGCATAGTAG-1	-7.03852	0.934925	I	16	4	0
CTTGATGACCATCCAG-1	-6.06561	1.64237	I	20	5	0		CATAGTCCACAAGAAC-1	-1.14223	3.51953	I	21	4	2
CTTGCCCACCCACGCA-1	-7.583	0.546856	I	13	11	0		CATATACTACTGATAA-1	-6.32749	-0.557352	I	24	0	0
CTTGTTGCTGAGTCAA-1	-4.77241	1.35021	I	21	0	1		CATATGTCAGGCTACG-1	-3.84843	1.63818	I	31	13	0
GAAACCTATACAAATG-1	-4.52359	1.41503	I	23	1	0		CATCATTACCCTGAGG-1	-5.54132	0.59913	I	23	6	0
GAAAGAACAGCGTTAT-1	-6.33074	1.0508	I	19	2	1		CATCCCGAGATTCATA-1	-6.26916	1.09797	I	33	0	0
GAAAGCAGTGCACTTT-1	-4.24849	0.920636	I	18	1	0		CATCTAGTGAAGGGAA-1	-2.72899	-0.490186	I	13	5	3
GAAATTGTCTCTATAA-1	-6.57283	0.26612	I	12	1	0		CATCTATCCCGTGTCT-1	-6.43941	1.92984	I	23	0	0
GAACAACTGGGATGAA-1	-6.15515	-0.235402	I	19	0	0		CATCTTACACCACCTC-1	-4.53328	-0.968875	I	20	4	0
GAACAGATTACTAAAT-1	-5.21378	0.76091	I	14	5	0		CATGATGCACAATTCT-1	-7.41301	1.50983	I	29	3	0
GAAGCCACTGATTATG-1	-4.549	0.871432	I	19	0	0		CATGATGGAAGTTAGC-1	-7.1564	3.55421	I	18	2	0
GAAGGAGTCGAGTGCG-1	-2.71133	0.268448	I	6	4	0		CATGCGTTAGACAGAA-1	-5.01377	2.54202	I	27	2	0
GAAGTTTCCACTCAAT-1	-6.48287	-0.23737	I	20	0	0		CATGGGTATGCCTTAT-1	-4.32722	2.11072	I	21	2	0
GAATAGACGCGACCCA-1	-5.71103	1.32162	I	26	0	1		CATGGGTCGGGTGTGG-1	-6.896	3.16393	I	18	12	0
GAATTATAGTGAAAGG-1	-3.69459	-1.69131	I	15	0	1		CATGGTCTAGATACCG-1	-7.38812	0.840025	I	29	0	1
GACACAGCCGGGACTG-1	-6.5815	-0.908775	I	11	2	0		CATGGTTTATTAATCA-1	-0.341134	3.91481	I	4	8	4
GACACTGAGTTCAGTG-1	-5.98428	0.892823	I	21	1	0		CATGTCTCATTTATGG-1	-5.66064	-0.79792	I	24	0	0
GACATCCGTCGAACTG-1	-3.52434	0.345357	I	14	3	0		CATTACATAGATTGTG-1	-7.37516	1.52607	I	21	1	0
GACGGGCATCGAATTT-1	-7.15117	-0.0639445	I	19	1	0		CATTCCCATTCCGTCG-1	-4.99804	2.88817	I	17	3	0
GAGACTGATGGGTAGA-1	-4.26079	0.327049	I	26	0	0		CCAACCTTATGTAACT-1	-3.81925	-0.928208	I	14	4	0
GAGAGGGCGCGAGGTT-1	-5.21976	0.598344	I	17	0	0		CCAACGATGCACTGAT-1	-7.87426	2.51326	I	24	3	0
GAGATCTGCTTGGCAT-1	-4.4778	1.42519	I	19	0	0		CCAATAGTGCCGTCGA-1	-4.61975	-0.46097	I	17	11	0
GAGATGGCTTTAATCA-1	-6.8927	0.498802	I	26	1	0		CCAATTGAATGTTAAT-1	-4.98748	1.73262	I	20	2	0
GAGCCAGCTACCTGTG-1	-3.804	0.162824	I	21	0	0		CCACAATGTACGTCTT-1	-6.07301	-0.566063	I	31	0	0
GAGTATGCGCGTGCAT-1	-7.12892	0.267388	I	18	1	0		CCACACTGAGATATTA-1	-5.20942	0.888356	I	23	2	0
GAGTGTGCGGTACCCA-1	-5.11426	-0.958905	I	25	1	0		CCACAGTACCCATCCT-1	-3.97218	2.55774	I	27	3	0
GATAACTCGCACTGTG-1	-4.07858	-1.50786	I	13	3	0		CCACCCAAGGAAAGTG-1	-1.79773	3.50313	I	9	7	0
GATACGATGGGAGTCA-1	-5.16619	1.3936	I	28	0	0		CCACGAATTTAACCTC-1	-5.75263	2.21984	I	24	7	1
GATAGATAGTACAGTC-1	-5.60551	0.00731572	I	26	0	0		CCACGTAAATTAGACT-1	-4.95166	2.38286	I	19	2	2
GATCATTCCAAACATT-1	-5.82184	1.64391	I	25	0	0		CCAGAAACTGATGCGA-1	-4.05381	1.23937	I	22	3	0
GATCCCTTTATACTGC-1	-5.78175	0.645481	I	17	0	0		CCAGAAAGCAACTCAT-1	-5.73619	2.96769	I	27	3	0
GATCGCTACCCGATTT-1	-7.05701	-0.552808	I	20	0	0		CCAGATAGTTGAGTGA-1	-7.17546	1.50415	I	21	0	0
GATGACAAGTAGGGCA-1	-5.30476	-0.295104	I	23	0	1		CCAGCCTGGACCAATA-1	-0.301437	3.82325	I	4	7	3
GATGCGTCCTGCATTC-1	-7.58609	0.653758	I	24	0	0		CCAGCTCGAACGCATT-1	-0.905804	3.4587	I	2	19	2
GATTCTGTTAATGAGT-1	-7.54712	0.0140893	I	14	5	0		CCATCGCAGTTAAACT-1	-6.81901	1.53781	I	28	0	0
GCAACCACGGCCGCGT-1	-5.288	0.0995269	I	14	6	0		CCATCTCACCAGTGAA-1	-5.79728	-0.715847	I	24	0	0
GCAGCACACAGCCCAG-1	-5.90921	0.0605605	I	20	0	0		CCATGCTCTGCAGGAA-1	-7.03408	1.03462	I	31	0	0
GCATAGAGCACTCAGG-1	-5.92502	1.83169	I	28	1	0		CCATGGCCCTTGTACC-1	-7.19893	1.47553	I	27	0	0
GCCCGACTTCTTCCCG-1	-7.05122	-0.838193	I	19	0	0		CCCAACATACGTCGCG-1	-1.16333	0.500823	I	9	10	1
GCCCGCGCGTAAACGG-1	-6.39767	-0.452458	I	15	2	0		CCCAGGTCTGAAGGCT-1	-6.3503	2.5974	I	26	3	0
GCCCGTAATACCTTCT-1	-5.81357	-0.15523	I	28	0	0		CCCATTATTGTATCCT-1	-4.12336	-0.483786	I	10	9	1
GCCGAAATTCCTACGT-1	-4.86147	0.412223	I	21	1	0		CCCGACCATAGTCCGC-1	-6.67221	2.72045	I	31	0	0
GCGACCCAACCATCTG-1	-4.40047	0.952398	I	20	1	0		CCCGAGTTTCTCCGTA-1	-7.17955	2.13438	I	28	1	0
GCGAGAGTTGCGTCCA-1	-5.49787	0.540723	I	12	0	0		CCCGCAGCGCGAACTA-1	-4.82681	2.4366	I	24	1	1
GCGAGGCCCGAGCAGA-1	-6.13114	0.755486	I	15	0	0		CCCGGGTCGTTCAGGG-1	-5.88944	1.79593	I	25	4	0
GCGCAAATATATTCAA-1	-3.78687	-0.399267	I	20	7	0		CCCGTCAGCGTCTGAC-1	-3.05116	0.98194	I	9	7	0
GCGCGTCATTGGTACA-1	-7.5782	-0.412066	I	20	0	0		CCCTGAAATGAGTTGA-1	-4.85741	-1.21634	I	17	4	1
GCGCTAATTGAATAGA-1	-6.02529	0.711437	I	19	0	0		CCCTGCGCTACGCATA-1	-0.552584	3.45325	I	5	16	1
GCGCTATGCCGAGGCA-1	-4.75581	0.99518	I	27	0	0		CCGACGGGCATGAGGT-1	-6.89425	3.68969	I	30	2	0
GCGCTTAAATAATTGG-1	-5.61787	-1.26438	I	21	0	0		CCGAGAAGTCGCATAA-1	-5.34465	2.66615	I	27	0	0
GCGGAGAAACTTCGCA-1	-6.59568	1.60752	I	20	1	0		CCGAGCTGTGCTTGTC-1	-4.81733	2.36479	I	17	6	2
GCGGCTTTAGCAAGTT-1	-4.77257	1.23658	I	26	1	0		CCGCACAAAGACCAAC-1	-0.359309	3.83582	I	4	4	5
GCGGGCAGACGGGTGA-1	-7.54956	0.699427	I	15	2	0		CCGCACTTGCAATGAC-1	-3.80535	-0.926187	I	18	6	0
GCGGGCGAGCCTTACC-1	-7.86346	0.830393	I	18	0	0		CCGCCTGCGAATTGGT-1	-5.71317	2.59516	I	23	0	0
GCGTCTCTGCATTGGG-1	-3.47941	0.114502	I	15	2	3		CCGCGGAATGCGTCAC-1	-5.22442	0.133556	I	20	6	1
GCTAACTGAAGTCTGA-1	-6.13955	0.188926	I	12	2	0		CCGCGGGTACGAAGAA-1	-0.739687	3.45452	I	15	20	1
GCTAAGCCCAGTATGC-1	-6.21078	1.35764	I	17	4	0		CCGGAGCGTACTTTCT-1	-4.77576	-0.0155517	I	22	10	0
GCTAGGCACCACGGAG-1	-1.71211	0.408113	I	9	3	0		CCGGGCGGTCTCGTCA-1	-3.45861	3.1695	I	32	0	0
GCTAGTAGAGCTTGTA-1	-3.62522	-0.248996	I	12	1	0		CCGGTAATGGCTAGTC-1	-4.47296	2.79676	I	17	3	0
GCTCCTGACATACTGG-1	-4.98026	-0.89166	I	28	0	0		CCGTAAGTTGGTCCCA-1	-5.23573	0.253256	I	27	1	0
GCTGAGGCGTGAGTAT-1	-3.91536	-0.0968957	I	10	0	0		CCGTAGGAAATCCCTG-1	-4.80208	2.83885	I	25	1	0
GCTTGGATCGATTAGG-1	-7.56564	-0.315489	I	27	1	0		CCGTGGAACGATCCAA-1	-2.66224	-0.209151	I	16	7	0
GCTTTCAGAGGAGGTG-1	-4.43289	1.32199	I	19	1	0		CCGTTACGTTAGAACA-1	-6.7828	2.96363	I	32	0	0
GGAAGGACACCGTATA-1	-4.27587	-0.177296	I	19	0	0		CCGTTCCGAATCTCGG-1	-5.95954	2.4147	I	32	0	0
GGACACCTCGGTGTTG-1	-5.85967	-0.708565	I	23	0	0		CCTAAATTAACGGTTC-1	-5.98314	-0.503262	I	27	0	0
GGAGCACCAAGAACTA-1	-4.36453	1.3145	I	18	2	0		CCTAACTAAGGCTCTA-1	-6.17922	1.60603	I	36	0	0
GGATCCGGAATATACT-1	-5.89859	1.02502	I	23	1	0		CCTACATTCACAGACG-1	-7.73914	2.6854	I	27	0	0
GGATGAAGATCGCTGA-1	-7.02722	0.986219	I	16	1	0		CCTACTGCTTACACTT-1	-3.10709	2.93524	I	24	2	0
GGATGACGCGAGTTTA-1	-6.28586	0.311577	I	25	1	0		CCTATGGCTCCTAGTG-1	-3.97641	1.86185	I	16	5	0
GGCAATAGTCAATGAG-1	-6.66854	0.970052	I	19	1	0		CCTCGAAGTGGACGGG-1	-6.82357	2.97721	I	27	0	0
GGCACTCCACTGGGCA-1	-6.2654	0.916322	I	16	2	0		CCTCGCCAGCAAATTA-1	-6.99605	2.45738	I	22	0	1
GGCCAATTGTATAGAC-1	-7.30483	0.271179	I	24	3	0		CCTCGCGCGATATAGG-1	-5.92654	1.87796	I	26	0	0
GGCCCAGCTGGTTTGC-1	-4.10049	-0.152289	I	20	0	0		CCTCGCGCTGTGCGAT-1	-4.25795	1.77008	I	21	0	0
GGCGAAATCTAACTTG-1	-4.4003	0.159464	I	13	2	0		CCTCGGACCGGGATAG-1	-6.20001	2.91675	I	25	0	0
GGCGCACAGTTTACCT-1	-6.28719	-0.408129	I	22	7	0		CCTCTAATCTGCCAAG-1	-4.58373	0.752024	I	20	3	0
GGCGCGGAGATCTTTC-1	-4.00983	-0.833541	I	25	0	0		CCTCTGGCCTAGACGG-1	-3.14592	0.453151	I	12	11	0
GGCGGTAGGATCATTG-1	-5.53828	1.23539	I	15	5	0		CCTGAATATTTACATA-1	-4.31114	2.83845	I	26	2	0
GGCTCCTCCACCTGTT-1	-4.59618	-1.45487	I	27	4	0		CCTGGAAACGTTCTGC-1	-4.01292	1.10862	I	37	7	0
GGCTCGCGTTGAGGTA-1	-6.2719	1.34366	I	27	0	0		CCTGTACTCACGCCCA-1	-7.60011	2.79741	I	39	0	0
GGCTTCTCGTGGGTGG-1	-3.03492	-0.150006	I	19	3	0		CCTGTCCCTCACGTTA-1	-5.61508	2.9235	I	28	3	0
GGGAAGACGGTCTGTC-1	-5.1869	-0.991422	I	22	0	0		CCTGTCGCCCGTAAAT-1	-4.52779	2.40327	I	29	0	1
GGGACCCGTATATCTT-1	-6.36289	-1.0319	I	20	0	0		CCTGTTCAACCTCGGG-1	-4.09496	2.07147	I	16	7	0
GGGATGGTCGTAACCG-1	-4.11172	-1.55758	I	20	1	0		CCTTCAGTTAAAGTGA-1	-6.0767	2.37091	I	27	0	0
GGGCCGGCCGAAGTAC-1	-5.12951	1.3363	I	18	0	0		CCTTCTTGATCCAGTG-1	-4.66044	-0.0560647	I	24	5	7
GGGCGATATGTGTGAA-1	-5.12466	-1.33912	I	23	0	0		CGAAACGCAATTCATG-1	-6.05067	2.94604	I	28	2	0
GGGCGGGTTCCCTACG-1	-3.30104	1.3173	I	14	2	1		CGAACAGTATGGGCGT-1	-5.5361	-1.01834	I	37	0	0
GGGCTATGATCGATGG-1	-7.8826	0.741001	I	31	0	0		CGAAGCTATAAATTCA-1	-5.8976	1.67682	I	23	1	1
GGGCTCATCGAACCCA-1	-4.55479	1.22522	I	14	3	0		CGACACGCTCCGACAG-1	-6.36872	1.94282	I	28	0	0
GGGTACTTCATGAACT-1	-2.91678	-1.69685	I	17	7	0		CGAGATTTCGCTCGGG-1	-7.61223	2.48191	I	15	3	0
GGGTCACCGTGACGGT-1	-5.29532	1.5703	I	17	1	0		CGAGCTGGGCTTTAGG-1	-7.24146	2.21125	I	26	0	0
GGGTTTAGGATAGGAT-1	-4.42485	0.637174	I	19	2	0		CGAGGATCGGGAACGA-1	-6.39667	2.34895	I	24	4	0
GGTACAAACATGCTAT-1	-5.30983	-0.62635	I	12	4	0		CGAGGGACTGCGGTCG-1	-6.84934	1.46669	I	40	0	0
GGTAGTGCTCGCACCA-1	-5.52633	-0.65226	I	18	0	0		CGAGGGTATCCAGGTG-1	-2.82284	3.46135	I	20	2	0
GGTATTGCCGAGTTTA-1	-5.27939	-1.421	I	24	0	0		CGAGTTCTGTCCCACC-1	-4.61024	-1.15082	I	12	4	1
GGTCAGTGGGTCCCAC-1	-7.09095	1.3374	I	24	0	0		CGATACCTCGCGGACA-1	-6.5881	2.14864	I	25	1	0
GGTCGGTCGTCCACAG-1	-5.05924	0.556846	I	31	0	0		CGATAGTCGTACTGCA-1	-5.02834	1.86171	I	28	2	0
GGTCTTGAGCGCTCTT-1	-7.79618	0.924799	I	21	0	0		CGATCCGACCCAGTGC-1	-2.24941	-0.606196	I	8	7	0
GGTGCTGGTACACATT-1	0.00665679	1.1357	I	17	3	3		CGATTCGCCTGGCTGC-1	-6.18073	-0.560469	I	27	0	0
GGTGGACTGCTCTGGC-1	-4.19518	-0.198164	I	18	4	0		CGCAAACACGAGTTAC-1	-5.0964	2.68806	I	22	2	0
GGTTACCACCCTCGGG-1	-5.84375	0.665896	I	15	1	0		CGCAATTAGGGTAATA-1	-5.83518	-0.821412	I	29	2	0
GTAATAAAGGGCTCCC-1	-5.17393	-1.38243	I	10	1	0		CGCACGTGCGCTATCA-1	-6.94279	1.13533	I	18	1	0
GTACAGAGGCAAGGGT-1	-5.34425	0.725688	I	23	0	0		CGCAGATCTTCACCCG-1	-7.63429	2.47753	I	18	0	2
GTACGCTTCATTGCAC-1	-5.17961	-0.615118	I	13	0	0		CGCATGGTGCGATGCT-1	-2.27039	2.85826	I	23	4	4
GTACTACGGCCTCGTT-1	-7.80378	-0.0647689	I	26	1	0		CGCATTAGCTAATAGG-1	-3.04174	3.0788	I	24	0	1
GTACTCCTGGGTATGC-1	-6.96656	0.673055	I	19	0	0		CGCCATCCGATTATGA-1	-5.22778	2.28656	I	30	5	0
GTAGCCAAACATGGGA-1	-7.57326	1.41307	I	16	1	1		CGCCGTTCAGCATAGT-1	-4.23493	1.58881	I	17	11	0
GTAGCTTCCTCTTGTT-1	-5.64195	1.46148	I	20	2	0		CGCCTGGCCTACGTAA-1	-6.21447	1.86008	I	32	1	2
GTAGTCTACGATATTG-1	-3.68616	0.223304	I	9	0	0		CGCGCAAATGTCCAGA-1	-6.57686	2.71483	I	35	0	0
GTATCAAGGTACTTCC-1	-3.99049	0.870299	I	9	3	0		CGCGCATGTTTGATTG-1	-5.61657	0.0801085	I	17	1	0
GTATCCTTTGGTAACC-1	-6.2602	0.942793	I	18	2	0		CGCGGGAATTAGGCAG-1	-2.95476	3.72041	I	21	7	0
GTATCTTTCATAACCA-1	-6.92843	1.14067	I	20	1	0		CGCTACGGGACATTTA-1	-4.67133	0.852813	I	27	2	0
GTATGTGGGTCTAGTT-1	-5.13479	1.6481	I	24	1	1		CGCTCGACATAATGAT-1	-6.52172	2.48633	I	28	0	0
GTATTCTGAGAAACGA-1	-4.176	0.901599	I	20	0	0		CGCTGTGACGCCGCAC-1	-3.31194	3.23168	I	17	2	0
GTCATGCACCTCCGTT-1	-4.33019	0.10904	I	9	3	0		CGCTTCGGTCTAAGAC-1	-4.95594	0.114285	I	22	7	0
GTCATTAGAGCGAACG-1	-2.71005	0.323931	I	13	4	0		CGCTTTCATACCGGTG-1	-7.08308	2.84553	I	20	0	0
GTCCAATATTTAGCCT-1	-6.5444	0.760015	I	25	1	0		CGGAAAGAATCAAACG-1	-5.34869	0.449687	I	17	4	0
GTCCATTACTGCTACG-1	-7.79162	1.23368	I	15	0	0		CGGAACGTAAACATAG-1	-5.29274	0.897296	I	18	7	1
GTCCGGACCTGAAATT-1	-5.99295	-0.0845496	I	16	2	0		CGGCAGGGTCGGGTTG-1	-4.53253	2.32078	I	28	1	0
GTCCGGGTTCACATTA-1	-4.66638	1.88069	I	8	4	0		CGGCCACGCACAAAGT-1	-2.55857	3.33931	I	16	4	0
GTCCGTTAGAGGGCCT-1	-7.57901	0.561116	I	12	5	0		CGGCTCTAAAGCTGCA-1	-6.9574	3.13083	I	25	3	0
GTCCTACGAATAGTCT-1	-6.10684	1.7467	I	19	2	0		CGGGAATATAGTATAC-1	-5.40602	-0.53258	I	35	0	0
GTCGCCGTTGTGTGTT-1	-4.4613	0.281825	I	13	3	0		CGGTAGAGGTGCAGGT-1	-5.78647	2.05803	I	43	1	0
GTCGTACCATCTCGGG-1	-4.99748	0.681115	I	23	0	0		CGGTCAAGTGGGAACC-1	-3.30929	3.08078	I	28	3	0
GTCTATCTGAGTTTCT-1	-2.13285	-1.11387	I	27	0	0		CGGTGCAGATAGAACG-1	-5.65014	2.6057	I	25	2	0
GTGAAACGGCGCCACC-1	-5.44449	-1.17309	I	22	0	0		CGGTGGGCTCCAGCCT-1	-7.1521	1.36331	I	20	0	0
GTGAACTCCCATTCGA-1	-6.13647	1.78065	I	22	1	0		CGGTTATCCAACAGTG-1	-5.25252	0.887641	I	22	0	0
GTGACAGCTTCCCACT-1	-5.71891	-0.941738	I	28	0	0		CGGTTGACCTGGCATA-1	-2.71458	3.56606	I	23	2	0
GTGACCGCACACTACG-1	-5.48357	-1.3724	I	17	1	0		CGTACCTGATAGGCCT-1	-4.61533	1.24428	I	31	7	0
GTGAGTGGTACAACGC-1	-4.41156	-0.532815	I	18	2	0		CGTATTAAGAGATCTA-1	-6.45446	0.180618	I	30	0	0
GTGATTCGCCGCTCAA-1	-6.15075	-0.270958	I	26	0	0		CGTCGTCCTTCGCGAA-1	-3.92093	-0.817519	I	20	7	0
GTGCTCAAGTACTGTC-1	-6.53908	1.276	I	15	0	0		CGTGACATTGGGTCGT-1	-4.67442	2.70822	I	24	4	0
GTGGGCTTAGACACAC-1	-6.90632	-0.120206	I	22	0	0		CGTGCAGACTGGGACA-1	-5.34541	2.43806	I	37	1	1
GTGGTATAGTCTGCCG-1	-4.44617	0.0263879	I	19	3	0		CGTGGCCGAATATCTA-1	-5.21482	1.24225	I	31	4	0
GTGGTTACTTCTTTCG-1	-6.60853	-0.698621	I	16	0	0		CGTGGTACCCAAAGGC-1	-6.57421	3.45662	I	21	5	0
GTGTACCTTGGCTACG-1	-4.79994	-0.333583	I	18	0	0		CGTGTCTCGTTACGAC-1	-5.1659	0.573922	I	36	1	0
GTTACTTTGGGCCTAG-1	-4.08897	0.6555	I	15	5	0		CGTGTGTTAAACCCTG-1	-5.57076	2.20849	I	26	1	0
GTTCATCGTTTGGCTG-1	-7.10443	0.147442	I	24	4	0		CGTTAAATACGACCAG-1	-5.56808	2.41703	I	22	2	1
GTTCGGGCGTACCATT-1	-7.0971	-0.273143	I	18	0	0		CGTTCAAGGAAACGGA-1	-1.90777	2.8607	I	13	2	0
GTTGAGTCCCGCCGGT-1	-8.05638	0.201279	I	17	0	0		CGTTCAGACCCGCGAA-1	-6.76196	2.27101	I	29	1	0
GTTTACGTTCCATCTG-1	-2.64541	0.426887	I	13	4	0		CGTTGCCCGCGTGGGA-1	-6.83136	3.06058	I	34	5	0
GTTTCTGCAGTCTCCC-1	-4.92435	1.88365	I	16	0	0		CGTTGTAAGATTGATT-1	-6.75013	1.22311	I	30	2	0
TAAAGCGGTATTTCCA-1	-3.01609	0.331843	I	10	4	0		CGTTGTTTCAATTCCC-1	-3.77956	3.09721	I	28	0	0
TAACTCATCCGCGCGG-1	-2.97768	0.0948779	I	11	2	0		CGTTTACAAGGCAGCT-1	-5.65443	1.87142	I	23	3	0
TAAGGGCCTGTCCGAT-1	-5.94472	0.675214	I	15	2	2		CGTTTCGCTCATTACA-1	-5.82761	0.95068	I	21	3	0
TAAGTAACATCTTGAC-1	-6.86059	-0.695369	I	19	6	0		CGTTTCGGTTATATGC-1	-7.03125	3.71394	I	21	4	0
TAAGTTGCGACGTAGG-1	-4.54464	-1.06338	I	20	0	0		CTAACGAAACTTGCTG-1	-5.69167	0.298236	I	24	1	0
TAATACTAGAACAGAC-1	-6.6622	0.585903	I	20	0	0		CTAACTGATAATCGCC-1	-0.440409	-1.76878	I	12	7	1
TAATTAGGACATCCGT-1	-4.25135	1.03688	I	18	0	1		CTAACTGGTCCGGTTC-1	-4.11211	-0.745947	I	8	8	0
TACAGAAACGGTGGGC-1	-4.83556	1.28391	I	14	2	0		CTAAGGGAATGATTGG-1	-5.6368	2.52539	I	43	1	0
TACATAGGCATACACC-1	-5.28524	1.98027	I	15	3	1		CTAATTCGCACGCGCT-1	-2.51472	-0.636648	I	12	5	0
TACCGGCTCACTGCCC-1	-2.96659	0.470151	I	13	5	0		CTACGCACGGAGTACC-1	-4.1496	0.138333	I	21	5	1
TACCGGTCGTTTCCAT-1	-7.74457	0.352456	I	20	0	0		CTACTATCTTTCAGAG-1	-5.17324	0.879057	I	11	10	0
TACGACTGCCTCTTAG-1	-6.82833	1.27815	I	22	0	0		CTAGATGTGAGTGTAA-1	-7.01732	1.55236	I	32	1	0
TACGCCGAGGGTACCC-1	-5.79404	1.40105	I	10	6	0		CTAGGTCTGAAGGAAT-1	-6.75482	3.38899	I	24	2	0
TACGCCTCCATTCCGA-1	-4.20024	-1.30794	I	27	2	1		CTAGGTTCGGACGTGA-1	-4.47682	-0.0817863	I	19	6	0
TACGGAAGCCAAACCA-1	-6.54152	1.18779	I	20	2	1		CTAGTAGAAAGGGATT-1	-6.75444	1.23655	I	23	1	0
TACTGAACAGATTTAG-1	-8.06231	0.950805	I	12	0	0		CTAGTTGGGCCCGGTA-1	-6.20913	1.91828	I	23	0	0
TACTTGTTAGTAGTCC-1	-4.94049	-0.333534	I	18	3	2		CTATTCATGTGTCCCA-1	-3.74487	1.26674	I	24	6	0
TACTTTACTGAGCCGG-1	-5.17509	0.558306	I	15	4	0		CTCAAACCACTGCCCG-1	-3.61824	1.39802	I	25	1	0
TAGACGAAACGCCAAT-1	-5.4655	-0.464418	I	27	0	0		CTCAACTAACCCGGAT-1	-6.43981	-0.30498	I	19	1	0
TAGACGCCCGTACCGG-1	-5.74846	-0.360136	I	27	0	0		CTCACTTGGCTGGTAA-1	-4.21975	2.00896	I	31	0	0
TAGACTACCTAGCGTT-1	-4.30175	0.476392	I	15	4	0		CTCATTTGATGGGCGG-1	-5.84744	1.12926	I	25	0	0
TAGAGGGAGTTTATCT-1	-8.12669	0.642585	I	17	0	0		CTCCGCCCACATGAGG-1	-6.88501	3.48464	I	24	5	1
TAGAGGTTCTACTTGT-1	-5.36073	1.56052	I	16	1	0		CTCGAGGTCGAACAGT-1	-6.05164	-0.665705	I	20	0	0
TAGAGTCTAAGCGAAC-1	-6.48172	1.45451	I	29	0	0		CTCGCACCTATATAGT-1	-3.36046	-0.80674	I	15	2	0
TAGCGTCCCTCGATTG-1	-7.14141	-0.872473	I	16	3	1		CTCGGTTGTCGGCCCT-1	-3.73636	2.14696	I	34	0	0
TAGCTAAGTCCGGGAG-1	-6.12677	0.24653	I	20	0	0		CTCGTTACGGCTACCA-1	-0.607455	3.50046	I	5	9	1
TAGCTCGCCTGATAAC-1	-5.70668	1.80226	I	24	0	0		CTGAATCCGAGACCTC-1	-5.3691	0.90473	I	27	3	0
TAGGCTAAAGTGGCAC-1	-5.4521	1.80447	I	15	0	0		CTGCACTCCAGTACAG-1	-3.27516	3.3633	I	22	3	0
TAGGTTCGAGTTCGTC-1	-5.65822	0.277153	I	20	2	0		CTGCAGAGAATCAGAG-1	-5.44494	1.46312	I	32	1	0
TAGTCCCGGAGACCAC-1	-6.89545	0.860401	I	22	2	0		CTGCCTTTAATACCTT-1	-0.172912	1.42993	I	16	5	3
TAGTGCCCTCCAGAGT-1	-7.12527	1.04816	I	24	0	0		CTGCGGGTGAAATGTT-1	-2.76201	-0.386365	I	16	6	2
TATAGAGTCGCTTGAA-1	-8.13809	0.333609	I	15	0	0		CTGCTGAGGCCACGAA-1	-7.01804	3.50534	I	31	2	1
TATCCCTCGATCTGCA-1	-7.38566	-0.000268668	I	17	1	0		CTGGAAATGGATGCTT-1	-6.35184	1.07115	I	26	4	0
TATCCGCACCGTCGGG-1	-5.63541	-0.0322264	I	23	0	0		CTGGATTTACACTTGA-1	-2.81441	3.05031	I	16	4	0
TATTCCACTCAGCTCG-1	-6.24469	1.05344	I	22	0	0		CTGGGATACGCTACCC-1	-5.3797	1.52727	I	32	1	0
TCAAACTTAGATTGTT-1	-3.00812	0.254982	I	13	3	0		CTGGTAACACATAGAA-1	-4.85607	-1.04297	I	18	1	0
TCAAATTGTTGTGCCG-1	-6.44106	-0.756694	I	11	4	0		CTGGTAACGAGCTCTT-1	-5.84922	0.847708	I	24	2	0
TCAACATAGCGCCCTA-1	-5.53173	1.53275	I	13	4	1		CTGTACTTCTTAGCAT-1	-5.06583	0.694831	I	21	0	2
TCAAGAAATACTAGCT-1	-6.86717	0.601224	I	21	0	0		CTGTGCAGGGTAGGTC-1	-3.20933	3.49647	I	30	3	0
TCAATCCGGGAAGTTT-1	-7.17521	-0.287566	I	18	2	0		CTGTTCACTGCCTGTG-1	-3.07948	-0.16771	I	10	8	0
TCACCGCTCGGCACTC-1	-6.04317	1.58179	I	26	4	0		CTTAGCCTTCCACATG-1	-4.77075	-0.97877	I	25	3	1
TCACGTGCCCGATTCA-1	-6.10386	0.25816	I	18	0	0		CTTAGTAGGCCTACAG-1	-7.19979	0.624133	I	27	0	0
TCAGAACCTCCACAGG-1	-2.48272	0.147787	I	13	6	0		CTTCATTGTCAGTGGA-1	-3.00897	3.05011	I	31	0	0
TCAGAACGGCGGTAAT-1	-3.81712	0.112247	I	15	4	0		CTTCTGGGCGTACCTA-1	-7.16216	2.85125	I	26	1	0
TCAGACGCTATAGAAG-1	-4.19724	1.14085	I	16	0	0		CTTCTTACGTCGTATA-1	-6.21117	0.231378	I	35	0	0
TCATATGAGCTTTGTT-1	-4.89915	0.0823858	I	26	0	0		CTTGTACTTGTTGACT-1	-7.04343	0.968547	I	22	1	0
TCATCCTCAGCTGCTT-1	-6.92264	0.446998	I	23	0	0		CTTGTCAACATTCGAG-1	-5.40791	2.63363	I	19	1	0
TCATCGATGGTCCCAA-1	-7.48034	-0.209941	I	23	0	0		CTTGTGCTCACCGATT-1	-2.85629	3.09894	I	17	2	0
TCCAACTCAGCTATCT-1	-7.77598	0.788344	I	24	1	0		CTTTACCGAATAGTAG-1	-6.48213	1.07679	I	26	1	0
TCCAACTTTAAATTCT-1	-5.03547	-0.197064	I	17	2	1		CTTTAGGAACACTGTT-1	-5.05459	-0.898881	I	31	0	0
TCCAGGCGAGTACGGT-1	-3.05357	-1.64323	I	15	0	0		CTTTGCATCGCTCTTG-1	-6.2138	1.11535	I	23	1	0
TCCCACTCTCTTCCGG-1	-5.7354	-0.800625	I	25	0	0		CTTTGGCTTTAGTAAA-1	-6.89315	1.70182	I	24	1	0
TCCCAGGCTTAGCTAA-1	-4.49037	0.400405	I	19	0	0		GAAACCATGGTGCGCT-1	-5.80694	1.42762	I	25	1	0
TCCGCCTGTCTACAAG-1	-7.89003	0.323521	I	14	1	0		GAAACCGAATTACCTT-1	-7.78553	2.00945	I	25	1	0
TCCGCGGCAGCATCTG-1	-6.25467	1.61705	I	20	1	0		GAAATATCACCATCAG-1	-3.08626	3.74414	I	14	8	0
TCCGGCCTAGCGTACA-1	-7.16246	-0.0519638	I	18	5	4		GAAATGGCGGTGTTAG-1	-5.04396	0.14116	I	26	5	0
TCCGTTAAGCTAATAT-1	-7.23394	1.62826	I	12	0	0		GAAATTAGCACGGATA-1	-5.94737	3.03935	I	28	2	0
TCGAATATCCCGCAGG-1	-6.49571	-0.198874	I	34	0	0		GAACACACATCAACCA-1	-5.21841	1.10302	I	21	2	0
TCGATTTACGAAACGA-1	-7.11982	0.494407	I	14	3	1		GAACAGATTACTAAAT-1	-5.33184	-1.02653	I	26	2	0
TCGCAAAGATGCATTT-1	-4.19985	-0.7224	I	26	0	0		GAACCTTTAACGATCC-1	-5.94127	-0.231563	I	30	0	0
TCGCCGACATATTCGC-1	-7.30189	0.679198	I	22	0	0		GAACGATAAGTTAAAG-1	-5.73603	3.0292	I	19	6	0
TCGCTACTGGCTTTGA-1	-6.49514	0.934065	I	23	2	0		GAAGCGTGAGGAATTT-1	-0.390972	3.88957	I	7	9	4
TCGCTGGGCGGATTGT-1	-8.01866	0.949979	I	18	0	0		GAAGGAGTCGAGTGCG-1	-5.8549	1.88823	I	26	0	1
TCGCTTTAAACGTTTG-1	-3.54908	0.602056	I	17	8	0		GAAGGCTACCATTGTT-1	-3.16497	3.77732	I	20	3	1
TCGGGCCGTCGTGGTA-1	-6.44248	1.61853	I	23	1	0		GAAGTGATTTATCGTG-1	-4.08185	2.34353	I	28	3	0
TCGGTCCCGACAATAG-1	-7.88634	0.546199	I	18	0	0		GAAGTGCTGGATAGCT-1	-4.36111	-0.841174	I	22	5	0
TCGTAAGACGACATTG-1	-5.33225	-0.616273	I	24	0	0		GAAGTTTCCACTCAAT-1	-5.00043	0.263318	I	20	1	0
TCGTCTTAGGCGTTAA-1	-5.21563	-1.01435	I	28	0	0		GAATCTGAACATTCTC-1	-5.83294	1.84096	I	33	0	0
TCGTGTACTATGGATG-1	-3.48998	-0.358193	I	15	1	0		GAATGTGGTCCGGATT-1	-7.35352	2.83992	I	27	0	0
TCTATCCGATTGCACA-1	-6.97941	0.0559857	I	26	1	0		GAATGTTGGGTAATCT-1	-3.03275	-0.447036	I	22	10	0
TCTCCCTGGGCAGCGT-1	-5.07092	-0.505601	I	38	1	1		GAATTATAGTGAAAGG-1	-6.73462	0.892774	I	21	2	0
TCTGAAGCACGTGGTC-1	-5.04919	-0.803369	I	29	0	0		GAATTCACCCGGGTGT-1	-3.33291	0.745375	I	16	4	0
TCTGATGTATTCTGTC-1	-2.14377	0.22926	I	7	4	0		GACAACGCAGCTTACG-1	-5.17676	-0.229157	I	22	4	0
TCTGGGTAGCGCTCAT-1	-7.21389	1.54156	I	22	0	0		GACACAAGGGAAGAAA-1	-5.22387	2.67921	I	27	0	1
TCTTCCCATGGGCACA-1	-7.11727	1.40299	I	24	0	1		GACAGCCAGACCTGAC-1	-4.9935	0.94085	I	27	0	0
TCTTCGATACCAATAA-1	-3.8988	-0.482675	I	18	1	0		GACCGTGCTGACGGTG-1	-5.98065	1.2544	I	25	0	0
TCTTCTATAACCCGCC-1	-6.88023	1.27292	I	21	0	0		GACGAGGCTAATAAAC-1	-4.08167	0.939971	I	23	3	0
TGAAAGGACCTGACTC-1	-6.31818	0.119019	I	20	0	0		GACGTGTAGGGATTAT-1	-6.77689	3.3796	I	13	5	2
TGAATGTCAGCCGGCC-1	-5.36021	0.959983	I	15	0	1		GACTAAGATCATGCAC-1	-3.72856	3.15217	I	17	5	0
TGACCAAATCTTAAAC-1	-4.684	-0.733876	I	20	2	0		GACTAGGCCGTTAGGT-1	-5.4801	1.6012	I	9	6	0
TGACGATGCACTAGAA-1	-7.62667	1.21034	I	17	0	0		GACTCACCCACGTGAG-1	-0.323888	3.39236	I	2	3	6
TGAGTGTAACAACGGG-1	-6.52853	-0.182361	I	26	0	0		GACTCGCGGGAATGAC-1	-4.80812	0.205803	I	19	0	1
TGATACATTTAGCCGT-1	-7.25749	1.20854	I	20	3	0		GAGACTGATGGGTAGA-1	-5.20563	0.0131079	I	13	7	0
TGATCTCCGGCGCCAG-1	-2.81664	-1.51679	I	16	1	1		GAGATGACAATCCTTA-1	-7.13938	2.59	I	32	0	0
TGATGTCAATTAAGTG-1	-3.20646	-1.79169	I	15	3	0		GAGCACCTGTGTCCAG-1	-5.10417	0.819765	I	19	2	0
TGATTCCCGGTTACCT-1	-5.31797	-0.822684	I	27	1	0		GAGCGAGGGAGTACCG-1	-3.78522	1.8397	I	16	6	0
TGCAAGAATGACGTAA-1	-4.86316	-0.109489	I	10	2	5		GAGCTAAGGGCATATC-1	-6.15987	1.96077	I	36	0	0
TGCAGAGTACCGAGCA-1	-6.28461	1.66067	I	18	0	0		GAGGAATATCTCTTTG-1	-6.63606	3.16496	I	24	2	0
TGCATATGTCTGTCAC-1	-5.75486	0.273863	I	22	0	1		GAGGCTATCAAAGTCG-1	-3.92066	1.77013	I	23	3	0
TGCCAGTACGTGGAGA-1	-7.60034	1.11249	I	14	1	1		GAGTAGATACTAGTTG-1	-0.632286	3.37231	I	7	13	0
TGCCTTGGCCAGGCAA-1	-7.31734	1.3247	I	17	0	0		GAGTATGCCCGCCTTG-1	-6.96873	0.665929	I	18	1	0
TGCTAAGTGTCTATTT-1	-6.27588	1.26842	I	15	1	0		GAGTGTCAACCAGAAA-1	-5.3485	-0.372431	I	23	0	0
TGCTCTTGAGAGTTTG-1	-6.71375	0.441545	I	20	3	0		GAGTGTGCGGTACCCA-1	-3.80115	0.704056	I	20	6	0
TGGACTGTTCGCTCAA-1	-3.20233	-0.694815	I	16	5	0		GATATTGAGATTGGCG-1	-5.55848	2.83602	I	38	1	0
TGGAGTGATGCGATGA-1	-5.41798	0.651341	I	23	1	0		GATCCCTTTATACTGC-1	-4.90048	-1.02157	I	23	0	0
TGGCAGCAGTAATAGT-1	-5.48709	-1.37255	I	22	0	0		GATCCGGGAATTAACA-1	-4.13442	0.997825	I	23	1	0
TGGCCAAACTGAAGTA-1	-6.06524	0.576574	I	17	0	0		GATCCTCGACACTGGC-1	-5.14337	1.67965	I	19	2	0
TGGCGATCAAGTTATG-1	-4.15975	1.34336	I	11	5	0		GATCGTGACTGATATC-1	-3.87366	1.9773	I	19	4	0
TGGTTCAACGGGTAAT-1	-5.8225	0.531396	I	16	0	0		GATCTTGGAGGGCATA-1	-4.45863	3.14571	I	17	5	0
TGTACGAACAAATCCG-1	-6.33722	0.293335	I	23	0	1		GATCTTTGCAGGGTAT-1	-5.12018	2.24179	I	22	7	0
TGTCCACGGCTCAACT-1	-5.30252	1.22319	I	20	1	0		GATGACAAGTAGGGCA-1	-2.99374	3.78381	I	33	2	0
TGTCCGCAAACAATTC-1	-7.71123	0.560744	I	29	0	0		GATGACGATGATCGCG-1	-3.66859	1.12667	I	21	8	2
TGTCGTGGGTATAGGC-1	-7.64245	0.628059	I	22	2	0		GATGCGTCCTGCATTC-1	-2.38314	3.72977	I	14	5	2
TGTGGTTGCTAAAGCT-1	-7.38937	0.404919	I	29	0	1		GATGCTGTATTTCATC-1	-0.237532	3.8785	I	2	6	7
TGTTATTGTATGTGGC-1	-4.95882	-0.147174	I	27	0	0		GATTACTGAATTTGGG-1	-3.12332	3.29308	I	25	4	0
TGTTCCGCTTCCATGA-1	-4.87154	0.3155	I	23	0	0		GATTCCCTTGTCGCAG-1	-6.31171	0.0826679	I	21	0	1
TTAAACTCGAATTCAT-1	-6.80894	1.6999	I	17	0	0		GATTCGACGGTTCACG-1	-4.99505	1.36773	I	30	4	0
TTAAGATAGGATTGAC-1	-3.0526	0.767096	I	10	5	0		GCAAATATTACGCTTT-1	-5.19822	-0.600677	I	28	1	0
TTAAGGCCCGTACTTT-1	-4.72367	1.09709	I	14	5	0		GCAACAGCAGTATGCG-1	-4.30772	1.51969	I	14	8	1
TTAATGTAGACCAGGT-1	-4.31562	0.0741669	I	18	0	0		GCAACGGCTAGTTATG-1	-4.6215	2.13481	I	33	3	0
TTACTGGGATATTTCA-1	-8.22548	0.256226	I	6	2	1		GCAAGTGTAAAGCATG-1	-3.09732	3.4917	I	17	4	0
TTATGAATGAAAGGGA-1	-3.04411	0.376337	I	17	1	0		GCAGACCCAGCACGTA-1	-5.79343	2.33688	I	33	2	0
TTATGATCTTAACGAA-1	-5.45463	-0.296168	I	22	0	0		GCAGATCCATAAGACT-1	-6.51729	1.28779	I	27	2	0
TTCCGCGTGAGGCGAT-1	-5.51865	-0.275256	I	19	0	0		GCAGCCTATATCACAT-1	-6.713	3.30356	I	25	2	0
TTCCGGTTACCCACTT-1	-5.35224	0.13201	I	15	1	0		GCAGTGTGGCTATAGG-1	-3.58401	0.185969	I	22	11	1
TTCGGGACTAATCGCG-1	-5.38222	-0.925659	I	19	0	0		GCATAGAGCACTCAGG-1	-4.89281	0.722166	I	24	5	0
TTCTGACCGGGCTCAA-1	-5.95504	0.183987	I	30	0	1		GCATGCTAATAACGAT-1	-5.8416	-0.68045	I	22	5	0
TTCTTATCCGCTGGGT-1	-7.3946	1.07936	I	19	0	0		GCCAACCATTTCCGGA-1	-7.29932	1.58896	I	27	0	0
TTCTTGAGCCGCGCTA-1	-6.30601	-0.631459	I	25	0	0		GCCAATAGGGCATCTC-1	-6.68014	2.86121	I	20	3	0
TTGAAGAATTCCCAGG-1	-4.03481	-0.0371702	I	10	1	1		GCCACTCAGAGCGCGA-1	-5.40683	2.81983	I	32	2	0
TTGACATGAACGTGGA-1	-7.84562	0.900129	I	18	0	1		GCCAGGAGTAACCGAT-1	-6.04629	0.907899	I	28	0	0
TTGACGCTCCATGAGC-1	-4.66699	1.36603	I	23	2	0		GCCATATTGCACACAG-1	-7.03887	1.41881	I	30	0	0
TTGATCTAACTTTGTC-1	-5.42232	-0.491805	I	16	0	0		GCCCAGATGCTGGAGA-1	-4.20125	0.278031	I	14	3	4
TTGATGTGTAGTCCCG-1	-4.80689	0.822267	I	22	0	0		GCCCGATCTGTGGTCG-1	-0.0515265	3.07148	I	7	12	0
TTGCGCACAACCACGT-1	-7.66047	0.472018	I	14	6	1		GCCCGCGCGTAAACGG-1	-4.85903	-1.07559	I	25	3	0
TTGCTGATCATGTTCG-1	-4.51497	-0.0648845	I	21	3	1		GCCCGTAATACCTTCT-1	-7.43473	2.24483	I	34	1	0
TTGGAAGAATACAGTC-1	-6.746	-0.656597	I	23	0	0		GCCCTGAGGATGGGCT-1	-4.73627	-1.0037	I	27	1	0
TTGGACCTATAACAGT-1	-6.92422	-0.811248	I	21	0	0		GCCGAAATTCCTACGT-1	-4.89125	0.812578	I	21	5	0
TTGTAAGGCCAGTTGG-1	-6.11513	1.73376	I	21	1	0		GCCGATTGGCCAAGCT-1	-6.76848	2.90462	I	29	1	0
TTGTGGTAGGAGGGAT-1	-6.23509	1.6513	I	24	1	0		GCCGTGGAAGAAATGT-1	-4.77684	1.51957	I	22	1	0
TTGTGTTTCCCGAAAG-1	-3.97356	0.534828	I	17	3	0		GCCTAGCGATCTGACC-1	-6.29542	2.19499	I	23	3	1
TTGTTTCACATCCAGG-1	-5.2484	-0.257097	I	17	3	0		GCCTCCGACAATTCAC-1	-5.2463	-0.126535	I	23	1	0
AAACATTTCCCGGATT-1	3.37813	-0.953198	II	2	7	0		GCGAAACTTAACTGGA-1	-4.78328	-1.15178	I	24	3	0
AAACCGTTCGTCCAGG-1	4.35587	0.394741	II	3	5	2		GCGACCCAACCATCTG-1	-5.33333	1.00975	I	29	2	0
AAACCTAAGCAGCCGG-1	5.11086	-0.760934	II	4	14	2		GCGACGATAGTTGTAC-1	-2.56897	3.46938	I	20	4	0
AAACGAGACGGTTGAT-1	3.68869	2.09848	II	0	3	4		GCGAGAGGCCATGTAA-1	-6.67146	2.88453	I	23	1	1
AAACGGGCGTACGGGT-1	-2.11753	0.966019	II	9	4	0		GCGAGTTCTGCAAAGA-1	-6.13017	2.75241	I	13	7	1
AAACTCGGTTCGCAAT-1	1.15668	-0.56159	II	4	4	0		GCGATTGTTAACGTTA-1	-5.09683	1.32571	I	36	1	2
AAACTGCTGGCTCCAA-1	-0.247641	0.410622	II	3	7	0		GCGCATCCAGTCAGCA-1	-7.48061	1.90898	I	25	0	0
AAAGAATGTGGACTAA-1	1.22135	0.11212	II	2	4	0		GCGCCTCCCACTCCGA-1	-0.416871	3.87742	I	4	6	6
AAAGGCTACGGACCAT-1	4.08957	-0.942578	II	2	12	0		GCGCGTCATTGGTACA-1	-6.70106	1.66206	I	19	0	0
AAAGGCTCTCGCGCCG-1	3.96797	-0.318814	II	3	7	2		GCGCTAATTGAATAGA-1	-6.10045	0.664891	I	32	0	0
AAAGTGTGATTTATCT-1	4.12349	2.08493	II	1	5	4		GCGCTGCTTTGCATTT-1	-6.95255	2.1476	I	19	4	1
AAAGTTGACTCCCGTA-1	1.20123	0.296722	II	2	9	1		GCGCTTAAATAATTGG-1	-4.33422	1.4938	I	14	8	0
AAATACCTATAAGCAT-1	3.81801	-0.515194	II	4	10	1		GCGGACCGCGTTGTGG-1	-4.72846	2.04894	I	31	2	0
AAATAGCTTAGACTTT-1	1.5544	0.350163	II	6	5	1		GCGGGAACCAGGCCCT-1	-6.20103	2.14421	I	16	2	0
AAATCCGATACACGCC-1	-2.21579	1.08019	II	6	4	0		GCGGTGAACTGCGCTC-1	-3.6604	0.709213	I	19	8	0
AAATCGTGTACCACAA-1	3.31554	-1.63028	II	4	2	0		GCGTCGAAATGTCGGT-1	-7.03924	1.29841	I	18	2	0
AAATCTAGCCCTGCTA-1	-1.16607	-2.05692	II	14	6	3		GCGTTCGGAGACCGGG-1	-6.33541	1.80608	I	27	1	0
AAATGACTGATCAAAC-1	1.76882	1.59765	II	6	6	0		GCTAACTGAAGTCTGA-1	-0.846699	-0.492941	I	7	10	2
AAATTACCTATCGATG-1	-0.882688	-2.66262	II	5	4	4		GCTAATACCGAATGCC-1	-6.33366	1.02661	I	23	7	0
AAATTGATAGTCCTTT-1	0.324113	0.235675	II	6	5	2		GCTACGACTTATTGGG-1	-6.82708	1.6726	I	20	0	0
AAATTTGCGGGTGTGG-1	0.553113	0.0496359	II	6	8	0		GCTACTATAGTAGAGT-1	-4.58462	3.01146	I	22	1	0
AACAATACATTGTCGA-1	4.56735	-2.26563	II	7	7	0		GCTAGCACCTGGGCCA-1	-7.51757	2.07535	I	22	2	3
AACATTGTGACTCGAG-1	3.02034	-1.96925	II	2	9	0		GCTAGCAGGGAGTGGG-1	-5.16484	0.772079	I	24	0	0
AACCCGCTGTATTCCA-1	0.819562	-3.07473	II	8	8	0		GCTCCCAGTCGGTCCA-1	-6.89211	0.913025	I	26	0	0
AACCCTACTGTCAATA-1	0.675309	-1.92782	II	0	10	3		GCTCTCGGGTACCGAA-1	-1.93072	3.17632	I	11	10	0
AACCTCGCTTTAGCCC-1	3.3991	0.80823	II	4	9	2		GCTGCTAAGTAGTCGA-1	-7.01123	2.35548	I	21	3	0
AACCTTTAAATACGGT-1	3.74056	-0.873852	II	2	2	0		GCTTAATGTAACTAAC-1	-7.28481	1.75213	I	27	0	0
AACGATAATGCCGTAG-1	4.15581	-0.297358	II	3	8	0		GCTTACGTAGTTAGTA-1	-5.90569	1.7158	I	35	1	0
AACGCGACCTTGGGCG-1	4.74312	2.28496	II	2	6	4		GCTTGGATCGATTAGG-1	-4.4405	0.916872	I	33	2	1
AACGGACGTACGTATA-1	1.36371	1.03109	II	3	10	0		GCTTTACACAACTGGG-1	-3.16017	3.53819	I	23	0	0
AACGTCATCCGGCTTG-1	-2.26925	-1.29424	II	8	3	2		GCTTTCAGAGGAGGTG-1	-4.40142	-0.332624	I	12	8	1
AACGTGCGAAAGTCTC-1	0.779728	-0.026224	II	4	6	0		GGAAACTAAATGGGCC-1	-2.00408	-0.993468	I	10	13	0
AACTAGGCTTGGGTGT-1	-0.0241822	-3.58658	II	5	5	3		GGAAAGTGCCCATGCC-1	-4.70989	0.456244	I	14	12	0
AACTCAAGTTAATTGC-1	-1.34534	0.839791	II	7	6	1		GGAACTTTGGCGATTA-1	-3.83375	1.58508	I	24	7	1
AACTCCAGAGCGTGTT-1	-1.42436	-2.11554	II	2	0	0		GGACACAAGTTTACAC-1	-3.67772	1.78278	I	18	5	2
AACTCTCAGTGTGCTC-1	4.70879	-0.577164	II	1	3	1		GGACTCGTGAGTGGTC-1	-3.1164	3.83055	I	21	3	1
AAGACCCAACTGAACA-1	-0.825945	0.410644	II	4	5	0		GGAGACCAATGTGCTT-1	-6.60964	3.07436	I	25	1	0
AAGAGCTCTTTATCGG-1	5.69705	2.70334	II	3	1	6		GGAGACGACACCTTTG-1	-3.24137	0.405165	I	17	4	0
AAGATGGCACCGGACC-1	4.48956	0.163747	II	5	12	2		GGATCATCCCGTACGC-1	-5.73716	1.64151	I	21	0	1
AAGATTGGCGGAACGT-1	3.19258	1.7758	II	2	9	3		GGATCTTACTGCCCTT-1	-4.60286	2.38533	I	30	0	0
AAGCACCCTGCGTATC-1	-0.222421	-2.05239	II	12	6	4		GGCAATAGTCAATGAG-1	-6.94658	3.37087	I	26	2	1
AAGCATACTCTCCTGA-1	2.58078	2.75056	II	1	7	6		GGCACGCTGCTACAGT-1	-4.37498	-0.960837	I	24	1	1
AAGCCGAAGCGGTTTA-1	4.57542	1.39009	II	4	4	3		GGCACTCCACTGGGCA-1	-4.46147	0.668202	I	18	5	0
AAGCGCAGGGCTTTGA-1	5.3108	-0.472792	II	4	3	0		GGCATATCGGTTCTGC-1	-6.45748	3.58019	I	15	10	2
AAGCGTCCCTCATCGA-1	-0.420462	0.375279	II	1	6	1		GGCCCGTATACCATGC-1	-6.88633	0.580537	I	20	0	0
AAGCTAGATCGAGTAA-1	2.8034	-1.93241	II	4	3	0		GGCCGCAGGAACCGCA-1	-4.96153	0.0802864	I	21	1	0
AAGCTCTTTCATGGTG-1	-3.08119	-1.09248	II	11	5	0		GGCCGTTTGGGTTTCA-1	-6.44508	-0.213387	I	30	2	0
AAGGAGCGGTTGGTGC-1	5.03696	3.72387	II	11	5	3		GGCGAAATCTAACTTG-1	-5.70459	1.61305	I	27	0	0
AAGGATGAGGGACCTC-1	5.29909	3.04679	II	4	11	9		GGCGCGGAGATCTTTC-1	-4.94588	0.381081	I	17	2	0
AAGGGACAGATTCTGT-1	-1.38463	-1.95167	II	6	4	6		GGCGTAGGGAAAGCTG-1	-5.88588	-0.302034	I	21	0	0
AAGGTATCCTAATATA-1	1.63732	-0.214947	II	2	10	0		GGCTAAAGGGCGGGTC-1	-7.04469	1.23496	I	28	3	0
AAGGTGATAAACCAGC-1	0.198615	-3.44376	II	3	8	3		GGCTACTATACACTCC-1	-6.28337	0.927827	I	22	2	0
AAGTCAATTGTCGTCA-1	-0.155836	2.0039	II	9	6	0		GGCTCCTCCACCTGTT-1	-5.26322	-1.08868	I	23	0	0
AAGTGAGTCGGGTTTA-1	5.46697	0.606412	II	3	6	2		GGCTCGCGTTGAGGTA-1	-5.99724	1.11483	I	18	0	0
AAGTGCGTTAGAATCT-1	4.44837	-1.08112	II	1	6	0		GGCTCTGCTCCAACGC-1	-6.96191	3.59941	I	32	1	0
AAGTTCGGCCAACAGG-1	2.28768	-0.221705	II	1	9	1		GGGAACGGGAGGTTAG-1	-5.83943	2.66395	I	22	5	0
AATACCTGATGTGAAC-1	0.802663	0.742032	II	3	11	0		GGGAAGACGGTCTGTC-1	-0.889881	3.50297	I	4	11	2
AATAGAACAGAGTGGC-1	5.56202	2.73379	II	3	3	9		GGGAAGGGCTTTCTCA-1	-5.09036	1.48708	I	32	1	1
AATAGAATCTGTTTCA-1	3.714	-0.658191	II	7	9	0		GGGAGTTAATGAGGCG-1	-6.38703	0.947724	I	33	0	0
AATAGTCCGTCCCGAC-1	3.67469	-2.03031	II	2	10	0		GGGATGGTCGTAACCG-1	-5.46644	0.900218	I	29	1	0
AATCATGTAAAGACTC-1	3.35788	2.40395	II	8	7	4		GGGCACGTAGTACTGT-1	-6.22104	3.21884	I	25	3	0
AATCCCGCTCAGAGCC-1	-1.68862	-1.33887	II	4	3	0		GGGCGATATGTGTGAA-1	-5.60147	1.12832	I	25	1	0
AATCGCCTCAGCGCCA-1	0.884576	0.373602	II	2	8	0		GGGCGGCAAATGAATT-1	-5.47626	1.26594	I	18	3	1
AATCGTGAGCCGAGCA-1	-1.94384	-0.0229594	II	10	4	0		GGGCGGGTTCCCTACG-1	-4.08352	-0.321473	I	28	7	0
AATGACAGCAATGTCT-1	4.67639	1.81491	II	3	7	3		GGGCGTACATTTATAT-1	-0.294092	3.7819	I	1	13	5
AATGACGTAGGATGTC-1	4.33673	-1.31987	II	2	1	1		GGGCGTCCACTGGCTC-1	-6.6518	2.10206	I	28	0	0
AATGTGCCCGAGGTGT-1	3.35741	-1.32496	II	4	10	1		GGGCTGCCTAGGGCGA-1	-4.59012	-0.198676	I	11	2	7
AATGTTAAGACCCTGA-1	-1.2928	0.753881	II	9	5	0		GGGTCACCGTGACGGT-1	-4.4257	3.20597	I	25	0	0
AATTAAAGGTCGGCGT-1	1.24568	1.18003	II	3	11	3		GGGTCGTGGCAAGTGT-1	-5.33007	2.53352	I	28	0	2
AATTAACGGATTTCCA-1	1.10137	-1.8848	II	5	14	4		GGGTGTTTCAGCTATG-1	-6.89282	2.64282	I	24	3	0
AATTAGCGCTGCAGCG-1	1.9431	0.474647	II	8	5	0		GGGTTTAGGATAGGAT-1	-4.40781	-0.800292	I	16	7	0
AATTATACCCAGCAAG-1	3.37555	1.96355	II	8	8	2		GGTAACCGGGAGGATA-1	-3.87817	1.80345	I	17	11	0
AATTCGATTCGAGGAT-1	4.91909	-1.82514	II	3	15	0		GGTACACCAGATTTAT-1	-7.14293	1.8073	I	27	0	0
AATTCTAGAGTTAGGC-1	-1.16347	-0.586266	II	4	7	0		GGTACCATTAAGACGG-1	-5.15358	0.112825	I	24	8	0
AATTGAACGCTCTGGT-1	0.965336	0.219909	II	1	3	0		GGTCAGTGGGTCCCAC-1	-6.44237	2.65117	I	34	0	0
AATTGCAGCAATCGAC-1	-0.729577	-2.85897	II	6	2	3		GGTCTCTGAATGGACT-1	-3.35197	0.683103	I	19	5	0
ACAAAGCATGACCTAG-1	3.85861	-0.679317	II	2	2	0		GGTGATAAGGAGCAGT-1	-3.7243	1.67975	I	32	8	1
ACAAATCGCACCGAAT-1	5.51278	3.09473	II	2	1	6		GGTGGACTGCTCTGGC-1	-1.04072	3.44827	I	3	8	1
ACAAGGATGCTTTAGG-1	-0.604558	-0.800012	II	10	4	5		GGTTTAATTACCATCG-1	-1.77119	2.60041	I	10	11	0
ACAAGGGCAGGCTCTG-1	5.05054	3.74054	II	4	3	7		GGTTTAGCCTTTCTTG-1	-5.28871	0.72673	I	32	0	0
ACAATTTGAGCAGTGG-1	4.69587	1.90946	II	1	15	5		GGTTTCAATCGGTCAG-1	-0.795901	3.29149	I	2	10	2
ACACATTTCCGTAGAC-1	0.311452	1.95229	II	5	3	0		GTAACTGCCCAAGGAG-1	-6.13407	0.170261	I	23	2	0
ACACGAGACTCCTTCT-1	3.12367	-1.85566	II	4	3	0		GTAAGCGGGCAGTCAG-1	-2.33362	-0.5662	I	9	8	0
ACACTGATCAAGGTGT-1	4.28039	3.06428	II	2	9	6		GTAAGTAGGGTATACC-1	-6.83116	1.76719	I	23	4	0
ACAGCGACATTCTCAT-1	4.1388	-0.798979	II	3	12	2		GTAATCTGATTCTTCG-1	-5.60874	1.26712	I	23	2	0
ACAGGCACGGATCCTT-1	3.79329	0.146669	II	3	5	1		GTACACTTACCTGAAG-1	-3.11398	3.73483	I	23	1	0
ACAGGTGGAGGTGAGG-1	3.91929	-0.938601	II	2	11	0		GTACGAGATTGCGACA-1	-4.83111	-0.741821	I	23	2	0
ACATACAATCAAGCGG-1	2.84966	-1.72628	II	5	7	0		GTACGTTTGCCCGTCA-1	-5.39417	0.614128	I	26	3	0
ACATCCCGGCCATACG-1	4.87007	-0.367011	II	2	4	2		GTACTCCCTTATCGCT-1	-5.60709	-0.293215	I	33	0	0
ACATCGATCGTTTACC-1	5.24775	0.971352	II	5	10	2		GTAGCTCCGGGAGGCT-1	-7.07872	1.77364	I	27	0	0
ACATCGGTCAGCCGCG-1	-3.38861	-0.023254	II	13	2	1		GTAGTCGCGGGAATCA-1	-3.8515	1.08625	I	12	3	0
ACATCGTATGCAATGG-1	1.19036	-2.16483	II	2	7	2		GTAGTGAGCAACCTCA-1	-6.66532	1.09148	I	23	1	0
ACATGGCGCCAAAGTA-1	4.73063	2.50475	II	5	11	5		GTAGTTCGAAGGCGAA-1	-5.52504	2.84113	I	23	4	0
ACATTAGTTTATATCC-1	-0.270478	1.93082	II	6	3	0		GTCAAGCGGACTCGGG-1	-3.30835	3.44238	I	29	1	0
ACCAACCGCACTCCAC-1	1.41811	1.98208	II	5	12	0		GTCATGCACCTCCGTT-1	-3.45877	3.02789	I	34	0	0
ACCAACGCTTATTTAT-1	0.838394	-2.65191	II	2	7	0		GTCCCAACGTAAAGTA-1	-5.3907	0.267701	I	18	5	0
ACCAAGTCATCGGCAG-1	3.52204	-1.44971	II	1	13	0		GTCCCGCGACGTTATG-1	-5.56247	-0.769343	I	20	1	2
ACCAATATGCAAGTTA-1	4.61538	-1.21203	II	4	8	0		GTCGCGTAACCCGTTG-1	-5.26089	-0.748517	I	30	0	0
ACCACAAGTTTCTATC-1	1.12502	2.16832	II	4	3	0		GTCGTACCATCTCGGG-1	-4.57052	3.3062	I	21	5	1
ACCACACGGTTGATGG-1	1.51421	-0.902008	II	13	3	0		GTCGTTATTCGCTTAT-1	-0.366123	3.33405	I	1	5	0
ACCACCAATGTAACAA-1	4.85868	-0.351505	II	6	8	1		GTCTAGTGAGCCGCTT-1	-4.68458	0.494379	I	17	1	0
ACCAGTGCGGGAGACG-1	0.809271	-1.77864	II	2	6	1		GTCTATTGCATGCTCG-1	-4.71542	-0.417729	I	21	5	0
ACCATATCCGCAATAA-1	-0.666017	0.525226	II	0	7	0		GTCTCCGCCTCAATAC-1	-2.06405	2.65774	I	22	6	0
ACCATCGTATATGGTA-1	3.9491	-0.217709	II	2	15	0		GTCTGGGCGGTCGAGA-1	-5.33355	2.06043	I	23	3	0
ACCCAACGCCCGTGGC-1	4.41384	-1.33135	II	2	8	2		GTCTTGAGGAGCAGTG-1	-5.6428	2.03391	I	28	0	0
ACCCATCTTGAGGGTA-1	3.67906	-0.0644743	II	2	5	1		GTCTTGTAGCTATTCA-1	-4.70233	3.16141	I	28	2	0
ACCCATTTGTCCCTCT-1	4.64646	3.53354	II	3	6	11		GTGAACTCCCATTCGA-1	-6.60115	0.0529138	I	18	0	2
ACCCGGAAACTCCCAG-1	2.03736	2.25751	II	7	6	3		GTGACGAGGGTGACCC-1	-7.78575	2.28064	I	18	0	0
ACCCGGTTACACTTCC-1	5.45908	3.22986	II	11	2	5		GTGACGCAGGTTTCAT-1	-4.19563	-0.940701	I	21	4	1
ACCCTATGCCATATCG-1	0.882648	-3.06329	II	4	8	0		GTGAGCGTGCTGCACT-1	-2.68942	3.76315	I	30	5	1
ACCCTCCCGTCAGGGC-1	0.97974	-0.715505	II	4	7	0		GTGAGGACACTTAAGG-1	-4.82778	-0.916522	I	21	5	1
ACCCTCCCTTGCTATT-1	0.0206038	-2.98785	II	1	6	2		GTGAGTCGACTAATAG-1	-5.82578	0.643518	I	21	1	0
ACCGACACATCTCCCA-1	1.74706	1.63269	II	10	3	0		GTGATCACTAACGCCT-1	-6.21429	1.278	I	27	0	0
ACCGAGTCTCCTTATT-1	5.44019	2.23245	II	6	6	4		GTGATCCTTGTCATGA-1	-6.6878	1.07761	I	18	1	0
ACCGCAATAACTGCCT-1	0.337674	1.73597	II	3	4	0		GTGATTCGCCGCTCAA-1	-4.82617	-0.0736476	I	19	5	1
ACCGGGCCTTTGTTGA-1	4.1806	1.382	II	7	16	3		GTGCACGAAAGTGACT-1	-7.00918	3.60438	I	25	0	0
ACCGTGACCACGTGGG-1	3.38332	-0.202146	II	5	12	0		GTGCCATCACACGGTG-1	-5.747	1.64826	I	30	1	0
ACCTAAGTACCTTTCA-1	1.11913	-0.94673	II	4	7	0		GTGCCTGAGACCAAAC-1	-4.70137	-0.145147	I	15	8	1
ACCTACTATAAATCTA-1	3.02121	-1.39779	II	5	5	0		GTGCGGGTCTCCAAAT-1	-5.22761	0.238855	I	25	2	0
ACCTCAGCGAGGCGCA-1	4.89372	3.42183	II	7	2	6		GTGCGTGTATATGAGC-1	-2.49559	3.5295	I	26	3	0
ACGACTCTAGGGCCGA-1	1.71525	1.3001	II	10	7	0		GTGGGAACAAACCGGG-1	-3.68959	2.98251	I	31	0	0
ACGAGTACGGATGCCC-1	1.95036	-0.470303	II	3	6	0		GTGGTTACTTCTTTCG-1	-5.00856	-0.46334	I	35	1	0
ACGATCATCTTGTAAA-1	-1.40057	-1.47133	II	1	6	0		GTGGTTTCCGCCTTTC-1	-3.4692	-0.0974671	I	20	4	0
ACGCAAACTAATAGAT-1	1.22205	2.14344	II	2	9	1		GTGTACCTTGGCTACG-1	-7.27225	1.40623	I	29	0	0
ACGCATACGTTTACTA-1	4.40207	3.53142	II	2	3	8		GTGTATATCAGCGGGC-1	-4.65992	-0.300048	I	18	5	4
ACGCATTCGTGAGTAC-1	4.50546	-2.39197	II	4	8	0		GTGTGAATAACTTAGG-1	-2.42642	3.41782	I	19	4	0
ACGCCACTCGAAACAG-1	1.17824	1.56525	II	7	7	0		GTTAAAGTAGGACTGG-1	-5.64561	2.73391	I	29	3	1
ACGCCAGTGCGTTTGC-1	2.97642	-1.26467	II	9	8	0		GTTAACATCACTTAAA-1	-4.00382	0.442051	I	18	6	0
ACGCCGCTAGACGACC-1	3.46419	-0.56716	II	2	4	0		GTTAACTATGTTGTCA-1	-5.5955	-0.477384	I	35	1	0
ACGCGCTACACAGGGT-1	-0.3078	-0.226966	II	5	11	1		GTTAATAGCGTCATTA-1	-4.07555	0.847018	I	13	2	0
ACGCGGGCCAAGGACA-1	4.71835	2.74987	II	2	4	4		GTTAGCCCATGACATC-1	-5.36672	1.20341	I	26	2	0
ACGGAACACGAGTGCC-1	1.70296	-0.811593	II	7	7	0		GTTATATCAGGAGCCA-1	1.49348	1.24379	I	17	12	1
ACGGACTCTCAAAGCG-1	4.99274	-1.45417	II	7	3	0		GTTATATTATCTCCCT-1	1.81027	1.68306	I	4	9	3
ACGGATGGTGCGGATA-1	3.7755	0.736597	II	3	3	0		GTTCATCGTTTGGCTG-1	-2.6509	3.46954	I	22	6	0
ACGGCCAACATGGACT-1	4.42989	-1.31707	II	3	6	0		GTTCGGATCGGGAACA-1	-6.64239	1.38482	I	29	0	0
ACGTATTACTCCGATC-1	4.79112	2.00128	II	1	5	5		GTTCTTCCCTCGATGT-1	-7.37859	3.49657	I	20	1	0
ACGTTAATGTCGAAGA-1	-1.07096	-1.70712	II	0	4	1		GTTGAACCGGTTCCAT-1	-5.51051	1.18626	I	27	1	0
ACGTTAGATTTGCCCG-1	-0.539231	-3.51834	II	12	5	0		GTTGCACGGAGTTTCG-1	-5.35836	0.154374	I	16	3	0
ACGTTCGTTCAGGAAA-1	-0.364234	0.152385	II	0	5	0		GTTGCGCTAACATTAC-1	-4.83506	1.66842	I	18	4	0
ACGTTCTGTACAAGTC-1	4.01749	-0.997361	II	4	19	0		GTTGGATTCAGTGGCT-1	-6.86882	3.11861	I	25	1	0
ACTACGCGTTAGAATT-1	3.48325	-0.682736	II	5	13	0		GTTTACGTTCCATCTG-1	-3.67396	2.61278	I	28	0	0
ACTATCCAGGGCATGG-1	4.4335	0.187542	II	1	4	2		GTTTCCTGGAGGGTGA-1	-5.07852	1.08604	I	23	0	0
ACTATTTCCGGGCCCA-1	-0.214209	-0.0559118	II	3	5	1		GTTTCTAGAGGCGCGG-1	-5.68797	-0.662202	I	29	0	0
ACTCAAGTGCAAGGCT-1	3.87927	-1.18153	II	3	9	0		GTTTGACCAAATCCTA-1	-6.16121	2.55327	I	32	0	0
ACTCAATAAAGGCACG-1	0.301533	-2.53368	II	2	10	2		GTTTGGGCTTGTGAGC-1	-4.66254	1.7615	I	19	4	0
ACTCCCTAATGCTAAA-1	-1.03546	-2.98373	II	7	6	0		GTTTGGTGATCGGTGC-1	-4.10639	2.16799	I	15	6	0
ACTCCCTAGAATAGTA-1	0.0177208	-1.11605	II	1	7	0		TAAAGACAACCCTTTA-1	-3.81736	-0.676946	I	10	6	0
ACTCCGGCCGACCACT-1	0.711424	1.19661	II	9	8	2		TAAATGAATCCGTTTC-1	-3.33678	0.963094	I	25	15	0
ACTCGTCAGTAATCCC-1	5.01711	1.5269	II	5	1	3		TAAATTTAGTAACACC-1	-0.931543	3.49163	I	4	12	1
ACTCTCTGACTTAGGT-1	1.00242	-0.512676	II	6	12	0		TAACAGCGTTTGTGCT-1	-0.686892	3.29299	I	6	7	1
ACTCTGACCTAATAGA-1	3.4444	0.578511	II	6	6	2		TAACATACACGCGATC-1	-6.42388	1.60678	I	34	3	0
ACTGAAACGCCGTTAG-1	3.03282	-0.982382	II	7	5	0		TAACCTACCGTCCGAG-1	-4.47182	1.45445	I	15	3	0
ACTGAATGGCGAAAGT-1	4.99236	3.47477	II	2	9	6		TAACTCATCCGCGCGG-1	-2.68901	3.55195	I	31	4	0
ACTGGGATGCCAGTGC-1	3.35266	0.154355	II	4	4	3		TAAGTTGCGACGTAGG-1	-4.76007	1.47696	I	18	1	0
ACTTACGCATCCACGC-1	1.15448	0.736524	II	3	13	1		TAATACTAGAACAGAC-1	-5.2412	1.90239	I	27	2	0
ACTTATACTTACCCGG-1	-0.782796	-1.91161	II	16	1	7		TAATAGTGACGACCAG-1	-6.20654	2.06461	I	19	1	0
ACTTATTAGGATCGGT-1	4.59298	2.73416	II	2	7	6		TAATTACGTCAGTAGA-1	-4.02825	-0.908315	I	15	6	0
ACTTCAGGCTGATCCC-1	-0.268931	0.435413	II	4	5	0		TAATTGGAATCGGGAA-1	-4.6468	3.25618	I	16	3	0
ACTTCCATGCGGGACA-1	-0.752731	-0.909358	II	7	5	2		TACAAGGGCTTCTTTA-1	-6.92578	1.4193	I	25	0	0
ACTTGACTCCCTCTTT-1	1.45256	-2.15954	II	6	4	0		TACACCGTCGTTAGTC-1	-4.77727	3.07869	I	16	4	0
ACTTGGGCTTTCGCCA-1	3.89565	-1.86327	II	3	9	0		TACATAGGCATACACC-1	-3.58322	-0.143571	I	12	10	2
ACTTGTTACCGGATCA-1	-0.732252	-1.92585	II	1	8	0		TACCGAATAATTGTAA-1	-5.56152	-0.934762	I	26	0	0
ACTTTCCTATAGCTTC-1	0.594666	0.757776	II	1	7	0		TACCGTGCCTCGGACC-1	-7.48256	2.24881	I	22	1	3
AGAAGTGATTCGTGAT-1	5.16427	0.324741	II	1	11	3		TACCTCAGTTGTCTGT-1	-4.6129	2.37365	I	30	5	0
AGAATACAGGCTATCC-1	3.62667	-1.06956	II	3	2	0		TACCTTAAGATTTCCC-1	-7.07774	1.85589	I	30	0	0
AGAATTATGGATTCGA-1	5.34203	1.29707	II	2	11	4		TACGAACACGACTTCA-1	-2.95889	3.78735	I	26	4	1
AGACCCACCGCTGATC-1	1.9943	0.071049	II	5	6	0		TACGACGCTTGCTGCG-1	-5.29307	1.46359	I	16	3	2
AGACGACGATGCCGCT-1	4.3812	0.166028	II	2	8	2		TACGAGAACTTCACGT-1	-5.635	0.471481	I	24	0	0
AGACTAGCCTTCCAGA-1	0.389186	-3.27345	II	7	7	0		TACGCCTCCATTCCGA-1	-3.08544	0.27419	I	18	7	0
AGACTGTTACCGGGTC-1	2.30898	-2.1962	II	5	5	0		TACTCCTCTAGTTGAC-1	-6.97369	2.40284	I	32	1	0
AGAGAACCGTCTAGGA-1	2.36584	-1.84014	II	3	15	0		TACTCTTTCGTCTTCA-1	-7.19076	0.950022	I	25	0	0
AGATAACTTCAGGGCC-1	4.61336	3.38359	II	4	10	5		TACTGTTTCTCTGGTA-1	-4.81025	0.011567	I	22	0	0
AGATACCGGTGTTCAC-1	0.510631	-3.21758	II	3	8	0		TACTTAAACATGTACA-1	-6.90842	0.22629	I	25	1	0
AGATACTCAAGATCGA-1	0.387452	-1.89056	II	2	6	1		TACTTTACTGAGCCGG-1	-5.28746	-0.847504	I	25	2	0
AGATCTCAGGTGTGAT-1	1.29027	0.806775	II	2	13	1		TAGAATAGCCGATGAA-1	-3.75261	1.96923	I	19	3	0
AGATGATGGAGTCTGG-1	-0.495873	-2.71675	II	5	10	0		TAGACTACCTAGCGTT-1	-0.377655	3.77615	I	4	8	5
AGATGCAAGACGTGCA-1	1.09352	-1.39247	II	10	8	1		TAGAGTCTAAGCGAAC-1	-4.81396	2.63032	I	19	7	0
AGATTATAGGACGTTT-1	3.04454	1.7072	II	6	8	3		TAGATATGGACTGGAA-1	-4.02945	0.781005	I	18	7	0
AGCAAAGGCCGCTAGT-1	-0.574381	-0.792333	II	3	1	6		TAGATGGTTCCTTACT-1	-6.88452	2.92537	I	29	0	0
AGCAACATATCTTATT-1	3.26097	-2.18471	II	8	11	0		TAGATTCTCTAGCAAA-1	-5.18501	1.84167	I	25	1	0
AGCACCAGTACTCACG-1	2.42328	-0.298073	II	1	12	2		TAGCCATTTCAAAGTC-1	-5.49839	1.36223	I	40	4	0
AGCATATCAATATGCT-1	3.35126	-1.73134	II	5	12	0		TAGCCGGCGGTCAGCG-1	-5.17267	2.10341	I	22	2	0
AGCCAAGCTTTGTGTC-1	5.30006	3.37334	II	2	5	7		TAGCGTCCCTCGATTG-1	-7.32949	3.23369	I	16	1	0
AGCCACAGGTTACCCG-1	1.4676	0.621698	II	7	3	0		TAGCTAAGTCCGGGAG-1	-3.42144	3.31505	I	35	2	0
AGCCATATAGTATGTG-1	1.09729	-1.49919	II	5	8	0		TAGCTAGTGATGATGG-1	-6.95817	0.874609	I	25	0	0
AGCCCGCAACAAGCAG-1	2.43263	0.0324588	II	5	13	0		TAGGGTGTTTCAAGAG-1	-3.81996	3.45372	I	21	1	0
AGCCCGGTAGCCTGTA-1	4.36878	-1.10474	II	2	10	1		TAGGTCGCCGGAACTG-1	-4.51257	1.45999	I	21	5	0
AGCGACAGGAACGGTC-1	5.45435	0.75048	II	3	10	2		TAGGTGAGCCCTACTC-1	-1.02126	3.63076	I	16	6	6
AGCGCGGGTGCCAATG-1	2.74128	-0.569597	II	3	8	0		TAGTCCGCAGAGAATG-1	-5.31733	-0.671091	I	34	0	0
AGCGGACACTTCGTAG-1	0.964354	-0.751209	II	3	6	0		TAGTCGATCACGGGTT-1	-4.90884	-0.933657	I	20	7	0
AGCGGGTCTGACACTC-1	4.52295	3.53692	II	3	8	8		TAGTCTAACAACGAGA-1	-2.39452	-0.550194	I	13	9	0
AGCGTGGTATTCTACT-1	1.83435	0.690791	II	7	9	0		TATAAATCCACAAGCT-1	-7.2033	1.18445	I	27	0	0
AGCTAAGTACGCAGGC-1	1.125	0.116688	II	6	11	2		TATACGCGTCATCACT-1	-0.37315	1.26684	I	19	2	1
AGCTACGAATGGTGGT-1	3.01609	-2.29934	II	8	8	0		TATAGATGGTCGCAGT-1	-6.95335	3.36988	I	23	0	0
AGCTCTAGACGTTCCA-1	-0.237407	-3.85539	II	4	4	0		TATCCTGCATGGGAAT-1	-5.15304	2.48898	I	36	0	0
AGCTCTTCGTAACCTT-1	1.83956	0.86914	II	6	3	1		TATCGATCTATGCATA-1	-5.38727	1.13345	I	19	2	0
AGCTCTTTACTCAGTT-1	5.66774	0.818238	II	5	3	2		TATGGGACCGAGCAGG-1	-4.17761	1.03882	I	22	1	1
AGCTGTAACCTCAATC-1	2.60266	-0.232865	II	3	6	0		TATGGTCTGAGTAACA-1	-3.16025	2.88021	I	21	4	1
AGCTTCTTCTCGAGCA-1	5.09167	3.53806	II	3	6	6		TATGTAAAGTGCTTAA-1	-6.81563	2.90785	I	22	0	0
AGGAAGCTGTCCGCCG-1	0.299697	-3.12391	II	3	1	0		TATGTCAAGACCGACT-1	-4.38576	2.8434	I	18	3	0
AGGAGGCCTTCGCGCG-1	4.12123	-2.34391	II	7	3	0		TATGTCTCATTGTGCC-1	-2.97745	3.12003	I	19	4	0
AGGATAAAGTCGGGAT-1	1.53523	1.69904	II	0	5	1		TATTAACCTGACCGCG-1	-7.16734	3.53964	I	20	1	0
AGGATATAGGGATTTA-1	4.71959	2.4686	II	3	5	5		TATTACCATCCTGCTT-1	-5.71055	-0.782348	I	27	0	1
AGGCAGATGCGTAAAC-1	-0.378361	-3.72432	II	6	11	2		TATTCAATTCTAATCC-1	-3.09023	0.19218	I	13	6	2
AGGCAGGGAGCGTACT-1	0.608936	1.73764	II	2	5	0		TATTCCTCCGCCCACT-1	-4.20626	1.8097	I	17	2	1
AGGCCTGAGAATCTCG-1	4.95893	2.40788	II	7	3	3		TCAAATTGTTGTGCCG-1	-5.22891	1.60338	I	25	2	0
AGGCTTAAGTTGCACA-1	5.01711	-1.14945	II	4	8	0		TCAAATTTGAGACTCA-1	-3.82748	-0.956093	I	10	5	1
AGGCTTCCCGAAGAAG-1	2.11022	0.381322	II	4	6	0		TCAACATAGCGCCCTA-1	-5.81669	0.789564	I	18	2	0
AGGGACTCTACGCGAC-1	2.365	-1.16928	II	11	11	0		TCAACGCAGGAAATAA-1	-3.89056	-0.522272	I	15	4	0
AGGGCTGCAGTTACAG-1	-1.88778	0.59832	II	10	3	0		TCAACGCGACCGGCAG-1	-3.57692	1.24962	I	9	7	0
AGGGTCGATGCGAACT-1	3.40729	-2.15316	II	7	7	0		TCAAGGTTACTACACC-1	-3.54374	1.00729	I	23	5	0
AGGGTGCTCTCGAGGG-1	3.31866	-0.955046	II	2	10	0		TCAATACGCCGTCATG-1	-6.17033	3.11453	I	21	1	0
AGGGTTCCCTTTGGTT-1	3.19486	-0.496385	II	1	10	0		TCAATATACAGGAGGC-1	-4.09236	1.51748	I	8	4	0
AGGGTTTAGTTCGGGA-1	4.8025	-2.10788	II	3	8	0		TCACAAACCGAGGTAC-1	-4.35501	-0.266922	I	15	9	0
AGGTGCACGTCCACAT-1	1.59713	0.907374	II	5	8	3		TCACCGCTCGGCACTC-1	-6.56885	2.15769	I	16	3	6
AGGTGGTGACCTTCGC-1	5.11983	3.72166	II	2	2	10		TCAGAACCTCCACAGG-1	-7.17243	1.40015	I	22	1	0
AGGTTTCACACACCTT-1	3.49872	-2.24295	II	4	9	0		TCAGCAAATGCATCTC-1	-6.13395	2.31445	I	26	0	0
AGTAATCTAAGGGTGG-1	5.48225	1.59112	II	10	10	3		TCAGTACTGACCCGCG-1	-5.73396	0.601287	I	22	0	0
AGTACAGAAGCTTATA-1	0.780709	-1.3025	II	17	8	1		TCAGTGTATACGTCAT-1	-4.03018	1.64376	I	25	5	0
AGTACGGGCACCTGGC-1	4.186	-0.430562	II	4	9	0		TCATATGAGCTTTGTT-1	-6.06187	2.41236	I	31	1	0
AGTACTCTTATGCCCA-1	0.111468	0.131324	II	7	4	0		TCCAACTCAGCTATCT-1	-4.82647	1.86211	I	30	1	0
AGTAGAAGGCGCCTCA-1	3.13671	-0.441398	II	10	14	0		TCCAAGCCTAGACACA-1	-5.13768	0.0729417	I	13	3	1
AGTATGCTGGAGACCA-1	1.81283	-1.19269	II	1	5	1		TCCACTTTATCTAGGT-1	-4.98923	1.13616	I	24	4	1
AGTCAACACCACCATC-1	4.41765	2.56466	II	2	2	4		TCCAGGCGAGTACGGT-1	-5.7672	-0.792645	I	35	1	0
AGTCACTAGCTCTCGA-1	5.53536	1.53521	II	4	9	4		TCCCAAAGACGAAGGA-1	-4.63331	-0.453696	I	15	8	0
AGTCGTATAAAGCAGA-1	5.36283	2.65374	II	4	7	4		TCCCAAAGCCCTAAAT-1	-5.01204	1.47681	I	27	0	0
AGTCGTCGACCACCAA-1	1.83061	-0.939665	II	17	10	0		TCCCACTCTCTTCCGG-1	-5.24573	2.16327	I	36	0	0
AGTCGTGGGCATTACG-1	0.374442	-0.25244	II	2	5	0		TCCCAGCTTTAGTCTG-1	-1.2517	3.55879	I	10	3	1
AGTCTCACAAGACTAC-1	4.02282	-2.02911	II	3	5	0		TCCCGCGTACTCCTGG-1	-4.37287	-0.357179	I	13	11	0
AGTCTTTAAAGTGTCC-1	-0.489402	-1.99617	II	13	5	1		TCCCTGGCTCGCTGGA-1	-3.13461	3.72864	I	28	0	0
AGTGAACAAACTTCTC-1	-2.43236	1.17647	II	15	4	0		TCCGAATGGTCCTGAG-1	0.173231	2.25887	I	15	5	0
AGTGAGCCTCGCCGCC-1	3.50488	2.84963	II	7	4	2		TCCGCCTGTCTACAAG-1	-5.51455	-0.297583	I	20	1	0
AGTGATAACCTGCGCG-1	3.21574	-0.463343	II	6	8	0		TCCGCTTATCCCATTA-1	-2.99556	3.15227	I	36	1	0
AGTGATTCAAGCAGGA-1	0.336075	-3.51116	II	2	11	3		TCCGGCCTAGCGTACA-1	-4.19177	-0.996197	I	16	8	0
AGTGCACGCTTAAGAA-1	2.05128	1.1827	II	4	8	0		TCCGGTTCGTCCGGTC-1	-5.1299	2.55713	I	23	1	0
AGTGCGTAGCTCGTAA-1	-2.66201	-0.902959	II	15	3	0		TCCTACATCCACGGCC-1	-0.125297	2.87984	I	4	11	0
AGTGCTTGCACGAATA-1	0.810017	-2.04753	II	8	12	0		TCCTAGCAAAGAAGCT-1	-3.30802	-0.0475596	I	19	5	0
AGTGGCGGCAATTTGA-1	1.94244	0.155155	II	0	12	0		TCCTATCATAGGTAAC-1	-3.76761	0.208697	I	13	4	1
AGTGGCGTCTGAAGGT-1	5.36399	3.0087	II	3	6	6		TCCTCGGGCTGGGCTT-1	-4.98849	-0.81662	I	27	2	0
AGTTAAACACTTGCGA-1	4.55224	3.38196	II	2	17	9		TCCTCTACGAGATGGC-1	-7.61224	2.03277	I	16	2	7
AGTTCCTACAGAATTA-1	1.34613	2.02152	II	6	7	1		TCCTTACGACGGTCCG-1	-4.61815	-0.027172	I	15	4	0
AGTTCCTATTTATGTT-1	-0.342038	-3.74819	II	5	3	5		TCCTTCAGTGGTCGAA-1	-4.42885	3.01768	I	28	1	0
AGTTTGCACCTGCCTC-1	2.43814	-1.22765	II	8	10	0		TCCTTTCTTACGCTTA-1	-2.6755	3.60666	I	18	6	1
AGTTTGGCACGGGTTG-1	4.11809	-0.783656	II	3	12	0		TCGAAATTTAGGACCA-1	-5.14791	0.269312	I	20	6	0
ATAAAGGCTCGGTCGT-1	1.65364	-0.616142	II	1	3	1		TCGAATATCCCGCAGG-1	-6.38003	1.10188	I	23	1	0
ATAAGGTGGAGAACAT-1	-1.3209	0.726716	II	3	1	0		TCGCAAAGATGCATTT-1	-0.36986	3.82338	I	3	6	4
ATAAGTTACCGCGACG-1	5.41593	3.36823	II	5	2	9		TCGGAGTACATGAGTA-1	-5.37312	-0.934117	I	28	1	0
ATAATCTTGGAGAACC-1	5.26126	2.12625	II	1	8	4		TCGGCGAACCCAAACC-1	-6.56162	2.36579	I	26	0	0
ATACCTAACCAAGAAA-1	5.32565	1.33717	II	3	5	3		TCGGGAGACAGCGTAC-1	-4.03089	-0.648575	I	12	8	0
ATACGCCGGCGAAACC-1	4.27925	2.36605	II	4	14	3		TCGTAAGACGACATTG-1	-5.58867	1.3539	I	23	3	0
ATACGGAACGTCGTTT-1	3.34269	2.88631	II	8	8	4		TCGTGTACTATGGATG-1	-0.469647	3.35254	I	6	13	0
ATACGTACTTAGCCAC-1	3.71524	-1.28358	II	1	8	0		TCGTTAGGAGTCCCTA-1	-3.62544	0.815315	I	17	12	0
ATAGACAACGGGACCT-1	5.30725	1.75907	II	3	11	5		TCTAATACTGCCTCAG-1	-3.57268	-0.587437	I	19	8	0
ATAGACGAAGAGAAAG-1	1.72602	-1.15723	II	3	4	1		TCTACCGTCCACAAGC-1	-4.61235	-1.02873	I	13	8	1
ATAGAGTTATCAACTT-1	2.14918	0.45596	II	1	10	2		TCTAGGTGGCGACGCT-1	-4.72633	-0.966142	I	21	4	1
ATAGCAACTAGGGAAG-1	4.53208	3.60078	II	2	5	8		TCTATAGGTGGGTAAT-1	-5.98109	2.46353	I	27	0	0
ATAGGCTAGCTTCGCA-1	3.5599	-1.6505	II	1	8	0		TCTATCGGTCGCAACA-1	-6.25485	2.04726	I	19	1	0
ATAGGTTGGGCAGATG-1	5.21129	1.07404	II	3	5	3		TCTCCAACGTAGGTTA-1	-1.14596	3.21961	I	11	4	0
ATATAAATGTAGCTGC-1	2.39015	0.195213	II	1	14	1		TCTCGACGTATCGCCG-1	-4.47392	-0.434929	I	10	4	0
ATATAACACGGGCGCA-1	-1.35904	0.567264	II	5	5	0		TCTCTAATAGCTGGTA-1	-5.6551	1.2506	I	26	1	0
ATATCGTTCCTCGAAC-1	2.98511	-0.455941	II	4	7	0		TCTGAACTCGTACCCG-1	-7.38918	1.45371	I	33	0	0
ATATCTTAGGGCCTTC-1	5.3161	1.3682	II	12	3	2		TCTGAAGCACGTGGTC-1	-4.35161	3.2454	I	22	3	0
ATATGGGATAGCAACT-1	3.07879	-2.40103	II	5	5	0		TCTGACGGGCTAACCC-1	-6.4045	2.41281	I	21	0	0
ATATGTCTCCCTAGCC-1	-0.97258	-1.34465	II	8	11	1		TCTGATGTATTCTGTC-1	-4.33801	-1.0273	I	21	3	0
ATATTCAGTTAAACCT-1	2.36872	0.587397	II	5	10	0		TCTGATTGGAAATGGA-1	-1.45791	-0.388637	I	15	8	0
ATATTCCACATAGTGA-1	1.47082	-0.68533	II	2	5	0		TCTGCATACCTTGCTT-1	-5.42111	1.4363	I	26	1	0
ATCAAACGAAGGTTTG-1	0.0371572	-2.95769	II	2	6	2		TCTGGGTAGCGCTCAT-1	-5.58833	1.17596	I	21	1	0
ATCAAAGAGCCGTGGT-1	0.318366	-2.74589	II	3	6	3		TCTGTTACCCAGCATA-1	-5.3951	1.87951	I	24	4	0
ATCAAGATCCCAGGAC-1	-0.533914	-3.49094	II	7	2	2		TCTTACCGGAACTCGT-1	-7.86895	2.41056	I	26	0	0
ATCACGTGCTAATTAA-1	-0.679483	-0.305661	II	7	9	1		TCTTACTTATGCCTCT-1	-2.51616	-0.454482	I	14	5	1
ATCCACATCGACAGAA-1	1.73224	0.857092	II	6	4	0		TCTTAGAGCTCCAATT-1	-0.453572	3.42306	I	5	5	2
ATCCAGGATTCGTGAA-1	0.360553	1.15238	II	20	5	1		TCTTCCCATGGGCACA-1	-5.31992	0.728952	I	28	1	0
ATCCCATTTCCGTGGG-1	3.96662	-0.324774	II	3	2	0		TCTTGGTAACACCAAA-1	-5.89604	3.45988	I	14	5	0
ATCGACCCAATACAGA-1	0.19134	-2.23894	II	4	12	2		TGAACAAGCAGGGACT-1	-7.74217	2.79084	I	24	1	0
ATCGGAGACAGACGGC-1	2.57809	-0.985526	II	5	3	0		TGAATGAGTGTTTCCC-1	-0.492283	3.41791	I	14	4	1
ATCGTTAGCTAGCGGA-1	3.91803	2.38685	II	1	5	4		TGAATGTCAGCCGGCC-1	-1.05841	3.42376	I	6	8	0
ATCTAATATCCTACGG-1	0.53896	-3.62423	II	1	3	0		TGACCCACGTTAGACA-1	-5.4176	2.10705	I	16	7	0
ATCTACCATCTGCTCC-1	1.2229	2.14925	II	6	10	0		TGACGATGCACTAGAA-1	-3.17746	3.12555	I	29	0	0
ATCTAGCTTGTGAGGG-1	2.82977	2.41442	II	7	6	3		TGAGCCATACAGTCTC-1	-5.24945	-0.046053	I	15	5	0
ATCTGCACCTCTGCGA-1	4.92607	3.10111	II	3	15	6		TGAGGAGTGCCAGCTT-1	-6.02868	3.02492	I	20	3	0
ATCTGCTGTTATCGCC-1	0.93527	1.87986	II	3	7	0		TGAGTGGTCCGTGACG-1	-4.07472	-0.950115	I	11	6	0
ATCTGGGCTGTTCTTG-1	5.53704	0.537686	II	4	4	2		TGATCACCACACTGAC-1	-0.873576	0.0383962	I	9	4	1
ATGACGCGTTCTATCC-1	4.76117	3.80087	II	4	11	5		TGATCCCAGCATTAGT-1	-5.8103	3.15532	I	32	1	0
ATGACTATCAGCTGTG-1	1.56709	-2.54384	II	8	14	0		TGATCTACGCTGATCT-1	-4.4864	2.75404	I	24	2	0
ATGACTATGCGACATT-1	4.36033	1.17668	II	3	10	3		TGATTCTGTCGCCGGT-1	-5.42502	1.50307	I	23	0	0
ATGCATGATCCAGGAT-1	5.0836	3.02588	II	3	9	5		TGCAAAGTTCGTCTGT-1	-7.29489	3.27412	I	26	1	1
ATGCCATTTGCGACCA-1	2.72417	-2.11309	II	2	7	0		TGCAACTACTGGTTGA-1	-5.50601	0.709089	I	27	1	0
ATGCCGGTCTTGCATA-1	4.92727	0.168495	II	6	8	2		TGCAAGAATGACGTAA-1	-7.27941	1.83152	I	28	1	0
ATGCGAGTCCCACCAC-1	4.05402	2.03172	II	4	10	4		TGCAGAACTATATCGT-1	-2.68551	2.68066	I	16	1	0
ATGCTCTGGCGCGGTA-1	-1.9464	0.903031	II	13	4	1		TGCATGTGGTAATCTA-1	-6.18363	1.72064	I	22	2	0
ATGGAGCAGGCCGTGA-1	0.572035	0.856799	II	4	10	2		TGCCAGTACGTGGAGA-1	-6.14541	1.17	I	19	2	0
ATGGATTGACCAAACG-1	-2.29084	0.476477	II	3	3	0		TGCCATTACTAAAGAA-1	-5.97945	2.20548	I	31	1	0
ATGGTATTGGGAACCG-1	4.54578	-1.66902	II	2	6	0		TGCCGTGGATCGTCCT-1	-2.74942	2.90113	I	25	3	0
ATGTAGCGCGCGTAGG-1	4.84784	-1.15459	II	3	8	0		TGCCGTGGGACCCAAT-1	-2.76071	3.61548	I	31	6	0
ATGTCATAATAAACGA-1	0.274229	-1.82702	II	10	2	0		TGCCTGATCAAACGAT-1	-3.88387	1.75379	I	18	5	0
ATTAAACATGCGGACC-1	3.1975	-1.24392	II	2	9	0		TGCGACGGCCGAACGT-1	-4.70181	-0.978827	I	25	0	0
ATTACGCGCTGGCAGG-1	4.61645	-0.0471719	II	0	5	0		TGCGGACTTGACTCCG-1	-3.73413	-0.983219	I	10	6	0
ATTAGGCGATGCTTTC-1	2.70926	-1.41118	II	4	7	0		TGCGGAGTAAAGGTGC-1	-6.81608	1.08096	I	30	0	0
ATTATCGGAATGTACG-1	5.17079	2.15721	II	4	4	4		TGCTCCACAGTTCTTA-1	-4.66108	2.99255	I	16	5	1
ATTATTATGTCCGTCA-1	1.39699	0.703078	II	4	4	0		TGCTCGGCGAAACCCA-1	-3.74049	1.38166	I	14	3	0
ATTATTCAGAGTCACT-1	4.9785	1.41018	II	2	7	3		TGCTGGTTGGACAATT-1	-7.11908	3.12378	I	24	1	0
ATTCAACCATTTAAGG-1	0.378062	-2.9143	II	5	6	2		TGGACCAATCTAAGAT-1	-5.52198	2.47114	I	23	4	1
ATTCACTGATGTTGGA-1	5.06004	3.83933	II	3	6	6		TGGCTACACTCTACCT-1	-6.63411	2.98524	I	13	7	1
ATTCATCGTTGAGGCA-1	-0.871498	-3.11316	II	5	3	2		TGGGCACGTTCTATGG-1	-7.18732	1.33716	I	37	0	0
ATTCGTGTACCCATTC-1	4.85676	1.98653	II	6	13	4		TGGGCCACAAGAGCGC-1	-6.83835	2.28514	I	24	0	1
ATTGATGAGTCCTAAC-1	4.51012	3.70381	II	2	8	8		TGGTAGAATATATGGG-1	-4.45013	2.05693	I	32	3	0
ATTGCCTTTATGTTTG-1	4.50663	-0.222859	II	2	7	1		TGTACTTCCGGGCATG-1	-5.66803	0.464509	I	23	0	0
ATTGCTGCTCCTCCAT-1	0.167284	1.7096	II	7	6	0		TGTAGTGATCTATAAT-1	-4.54413	2.18643	I	22	2	1
ATTGGATTACAGCGTA-1	4.54279	-0.953245	II	2	12	0		TGTCCTAAGTCACCGC-1	-1.78506	-1.42128	I	10	7	0
ATTGGTTGTGCATTAC-1	1.91074	0.0307602	II	3	3	0		TGTGACTACGCCAGTC-1	-4.76654	1.58647	I	18	0	0
ATTGTACAACTCGGCT-1	1.47685	-2.44542	II	5	20	3		TGTGCCGGTGCCGGAA-1	-4.67221	2.27723	I	37	2	0
ATTTATACTGGTAAAG-1	1.17573	-2.84445	II	3	6	0		TGTGGCAAAGCGTATG-1	-2.02205	3.43654	I	15	6	0
ATTTCCGGGTTCTGCG-1	5.24902	3.25686	II	4	3	5		TGTGGCGGGCTTCTGG-1	-5.48604	0.487757	I	19	3	0
ATTTGCGCGAGTAGCT-1	-0.22573	-3.68156	II	3	3	1		TGTGTCGCGAGTTGCA-1	-5.65282	1.92159	I	21	1	0
ATTTGTCTTGGGAGCT-1	2.16998	-0.338086	II	3	14	0		TGTTATTGTATGTGGC-1	-5.14519	0.529598	I	25	1	1
CAAACCATAAGCGTAT-1	1.89988	0.889973	II	3	4	0		TGTTCCGCTTCCATGA-1	-4.29578	0.379994	I	16	5	0
CAAATGTCCTTCCGTG-1	1.25385	-1.15605	II	2	13	0		TGTTCCGGCCTGAGCT-1	-1.5178	2.47277	I	11	6	0
CAACCTACCGAGCAGT-1	5.72382	1.95116	II	5	5	5		TGTTCGTATTGCGGTG-1	-7.55604	1.6662	I	26	2	0
CAAGAGGGCGGAGTAC-1	1.56023	-0.219487	II	1	8	0		TGTTGTCAAGAAGTCT-1	-6.09013	2.28594	I	23	0	0
CAAGATATTATAACGT-1	-2.67477	-1.07966	II	12	2	0		TTAAACTCGAATTCAT-1	-5.1672	1.27127	I	30	1	0
CAAGCAACGTCGGAGT-1	4.44195	-0.732482	II	2	6	0		TTAACCAACCCTCCCT-1	-4.24148	-0.864439	I	16	5	0
CAAGCGGCACATAATT-1	3.2503	2.50001	II	4	3	10		TTAACGAACAAGCAGT-1	-6.32935	0.90194	I	30	0	0
CAAGGATCGCATGTTC-1	3.79104	-1.60884	II	9	2	0		TTAATCAGTACGTCAG-1	-0.961127	3.39902	I	5	17	0
CAAGGCCAGTGGTGCA-1	-0.624992	-0.0684229	II	7	4	0		TTAATTTCAGACGCGG-1	-7.22764	2.22384	I	26	0	0
CAAGTAAGTGATAGAC-1	3.91389	-2.21089	II	11	11	0		TTACATGCCACAACTA-1	-3.70709	1.81911	I	19	12	2
CAAGTGTGGTTGCAAA-1	5.17017	1.17306	II	7	13	4		TTACCATTGATTACCC-1	-3.31313	3.59932	I	26	0	0
CAATATTCTTGACCTA-1	-0.810563	-2.26671	II	5	3	0		TTACCCATTGCCGGGT-1	-3.58977	1.03093	I	15	6	1
CAATGACCCTTAATTT-1	3.8507	0.0493731	II	3	5	1		TTAGAAGAACATGACT-1	-4.33902	-0.711289	I	15	3	0
CAATGGATCTCTACCA-1	-0.605319	-0.80386	II	3	14	3		TTAGACACGATCGTTG-1	-6.9178	1.23457	I	25	0	0
CACAATGAGCTGCTAT-1	0.0162627	-3.09573	II	4	9	0		TTAGAGTTTAGAAGGA-1	-0.338408	3.22726	I	4	5	0
CACACACGCTAACGAG-1	3.56242	0.971365	II	3	8	1		TTAGTAGGGCGGCGGG-1	-7.34587	2.9847	I	21	3	0
CACACGCGCTGTCTTA-1	-1.14471	-1.9644	II	5	4	10		TTAGTTATTCGTGGCA-1	-6.18308	2.39746	I	26	0	1
CACAGCACCCACGGCA-1	-1.36351	-1.65927	II	7	1	11		TTAGTTCAAGTGTTCG-1	-5.38708	2.60563	I	29	1	1
CACAGGGCCATATAGT-1	2.77575	0.316124	II	5	12	0		TTATATACGCTGTCAC-1	-3.19628	3.40779	I	34	0	0
CACAGGGCCGTTGTCA-1	-0.759444	-1.37779	II	5	7	0		TTATATTTGGCAATCC-1	-6.70555	0.698659	I	18	3	0
CACATCGTGCACGCGC-1	4.65599	-1.96011	II	4	10	0		TTATCTGTATCATAAC-1	-2.26037	3.50908	I	13	5	0
CACCCAAATCTTATGT-1	2.82467	-0.743026	II	4	11	0		TTATGACAAACTGGAT-1	-7.32332	0.799435	I	27	0	1
CACCCTAACAAGATCT-1	3.59763	-1.9604	II	5	2	0		TTATTAGGGAAGCATC-1	-6.8387	3.58099	I	29	1	2
CACCGGGCATCACAAG-1	1.41979	-0.371602	II	6	6	0		TTCAACGACCCGACCG-1	-6.7307	2.70858	I	25	2	0
CACCGTATCCCATCCG-1	4.42958	-2.05905	II	4	6	0		TTCACGAAAGGATCAC-1	-5.63814	2.59115	I	44	1	2
CACCGTTAGGGATCAC-1	5.10519	2.72304	II	4	4	6		TTCATGGCGCAACAGG-1	-1.90449	3.38071	I	4	7	1
CACGCAGCGAGGCTTT-1	4.44517	2.90978	II	3	5	7		TTCCGGTATCTGTGTC-1	-2.26977	3.48158	I	22	2	1
CACGCGGAACTGTTGC-1	-0.273819	0.458719	II	13	7	1		TTCCTCGGACTAACCA-1	-5.07724	0.655028	I	20	3	0
CACGTTTCGTACACAC-1	1.7186	1.79806	II	2	16	0		TTCGCACTCGCGTGCT-1	-5.00723	1.34027	I	24	2	0
CACTAAAGTTGCCTAT-1	4.70101	3.64057	II	1	8	7		TTCGCGCGCCATACGA-1	-5.72731	0.795525	I	24	2	0
CACTCAAGAGCTATGG-1	3.73746	1.77995	II	1	12	3		TTCGGCAACCCGCTGA-1	-7.80032	2.65142	I	20	0	0
CACTCCTATGTAAGAT-1	4.95363	0.48685	II	4	7	2		TTCGTACTCCAGAACG-1	-6.99931	3.48547	I	29	3	0
CACTCTTCTGCTAGCC-1	4.0967	0.986503	II	1	8	2		TTCTAGAAAGTCTTAT-1	-4.2478	0.231805	I	19	3	0
CACTGACGATTGTGGA-1	0.741078	0.949386	II	7	5	0		TTCTAGGCCAATTGTG-1	-5.69758	1.52978	I	28	0	0
CAGACACCGATCGCTG-1	4.62739	1.12717	II	2	9	4		TTCTATGCCTTTCGCA-1	-3.23829	3.06751	I	16	1	0
CAGACGAACCTGATAC-1	3.52368	-0.517321	II	3	6	1		TTCTTGTAACCTAATG-1	-5.48835	1.47285	I	23	5	0
CAGAGGCGATGCATGA-1	4.08414	-1.74515	II	7	7	0		TTGAAGAATTCCCAGG-1	-6.40832	3.52978	I	27	3	2
CAGATAATGGGCGGGT-1	4.54285	3.34516	II	4	17	6		TTGAATATGGACTTTC-1	-2.54139	-0.558805	I	11	5	0
CAGCAGTCTGTGCTGC-1	2.76358	1.58222	II	4	12	2		TTGAATTCACGTGAGG-1	-4.48032	-1.11161	I	13	7	0
CAGCGATTCCCTTCAA-1	1.83166	0.741135	II	5	7	0		TTGACAGGAGCTCCCG-1	-4.759	2.43479	I	30	2	0
CAGCTCGACAAGTTAA-1	4.25627	-0.281924	II	2	11	0		TTGACCAGGAACAACT-1	-5.37645	0.417802	I	23	1	0
CAGGATATATCGTTGT-1	1.98162	-2.32277	II	3	7	0		TTGACCATGTTCTCCG-1	-5.97526	2.8991	I	26	1	0
CAGGCAGTCTTACCAG-1	-2.07729	1.05704	II	8	7	1		TTGACCGTGTTAATGA-1	-6.4529	2.50689	I	25	1	0
CAGGCCGTTTGGGTGT-1	4.04985	-1.08301	II	6	6	0		TTGACGCTCCATGAGC-1	-0.529047	3.70912	I	5	12	3
CAGGCGCACGGTGGTC-1	3.92847	-2.03872	II	4	8	0		TTGACTATTGTCCGGC-1	-6.52959	1.85648	I	24	0	0
CAGTAGCCCACGCGGT-1	4.53697	0.791328	II	1	6	2		TTGAGAGTACTGCTAA-1	-7.60143	3.15096	I	22	12	0
CAGTCGAGGATGCAAT-1	-0.425044	-1.67435	II	4	9	3		TTGAGCAGCCCACGGT-1	-6.34302	2.79431	I	22	3	0
CAGTCTGTATACTGGG-1	5.51736	2.04033	II	0	4	5		TTGAGCGCCACGTGAT-1	-6.93337	0.44761	I	28	0	1
CATAAGAAGCTTGGCT-1	0.614329	2.03102	II	13	4	4		TTGAGTCCCGCTGCTG-1	-5.15506	0.961279	I	11	3	0
CATACACGGTTCCCAC-1	-0.251303	-2.02024	II	2	4	1		TTGATTAGCTGTTTCT-1	-6.78346	3.58598	I	18	1	0
CATACTTCTTTCTCCG-1	0.350622	-3.10431	II	5	8	3		TTGATTATGCAGATGA-1	-5.08963	-0.211294	I	30	2	0
CATAGAGGAGATACTA-1	4.61157	0.977989	II	4	11	2		TTGCATGCTGATCACG-1	-5.81687	2.14175	I	38	0	0
CATAGCGTTGCCCACC-1	2.30499	-1.12051	II	2	19	0		TTGCCAAGCAGAACCC-1	-6.87216	2.86488	I	27	2	0
CATAGTCAAATACATA-1	2.54552	-1.60723	II	3	8	0		TTGCCATAGCCCGCTC-1	-7.08507	3.64371	I	38	4	0
CATAGTCCACAAGAAC-1	-1.56521	0.867636	II	6	4	0		TTGCGGCATCAGAAAG-1	-6.00244	-0.721408	I	24	1	0
CATATAGGTACAGTCA-1	2.42925	-2.22954	II	2	7	0		TTGCGTCGGCCAACCG-1	-4.17545	0.68519	I	23	7	0
CATCCTCTCAAAGATC-1	2.45277	-1.41207	II	4	4	1		TTGCTCATAGTACGTG-1	-5.95296	1.97286	I	24	0	0
CATCGGACGGGTTAAT-1	4.10079	-2.47918	II	4	7	0		TTGCTCCCATACCGGA-1	-6.15159	-0.685897	I	20	0	0
CATGACTTCGCTGAAT-1	4.59228	2.40881	II	1	7	6		TTGGAAGAATACAGTC-1	-3.49192	0.77559	I	9	4	0
CATGAGATGCACTCTC-1	3.46015	-0.691714	II	6	9	0		TTGGACCTATAACAGT-1	-4.50084	-1.02181	I	15	6	0
CATGATACGGTGAAAC-1	3.93898	-0.835669	II	3	6	0		TTGGATATCGTCTACG-1	-4.20739	0.418087	I	27	4	1
CATGGATTGTCTTCCG-1	5.18831	1.74125	II	1	8	12		TTGGCCTAGAATTTCG-1	-7.2314	3.24975	I	13	4	2
CATGGTAAGTAGCGTT-1	2.81734	-0.435608	II	3	7	0		TTGGCTCGCATGAGAC-1	-6.66561	1.72475	I	33	1	1
CATGGTCTAGATACCG-1	5.41284	2.91851	II	3	15	5		TTGTAATCCGTACTCG-1	-1.96993	3.45896	I	19	5	0
CATGGTTTATTAATCA-1	5.48668	3.01505	II	4	6	6		TTGTGGTAGGAGGGAT-1	-6.23157	2.61623	I	37	0	0
CATGTAAGAGACATTT-1	3.44421	-1.98488	II	4	13	0		TTGTGTATGCCACCAA-1	-6.21182	0.539349	I	19	3	1
CATGTCTCATTTATGG-1	5.36775	1.64695	II	2	4	2		TTGTTAGCAAATTCGA-1	-2.93481	-0.077386	I	10	8	0
CATGTGGGCTCATCAC-1	4.69653	0.00332847	II	1	6	1		TTGTTGTGTGTCAAGA-1	-5.56343	-0.0255896	I	20	4	0
CATTACGCAGGAAGGG-1	2.74565	-1.3009	II	2	8	0		TTGTTTCACATCCAGG-1	-0.472646	3.83343	I	7	3	3
CATTTAGCGGACCATG-1	-0.18331	-1.49949	II	5	5	0		TTGTTTCATTAGTCTA-1	-6.19473	2.52903	I	27	3	1
CATTTGAGTGGTACGT-1	5.60602	1.54473	II	2	6	3		AAACAAGTATCTCCCA-1	1.03225	-0.608126	II	8	16	2
CCAACGATGCACTGAT-1	4.61674	-0.624271	II	3	5	0		AAACATTTCCCGGATT-1	-2.19269	-0.532534	II	11	4	1
CCAAGAAAGTGGGCGA-1	5.23868	2.28712	II	1	3	6		AAACCGTTCGTCCAGG-1	2.28606	3.25008	II	8	11	0
CCAATAGTGCCGTCGA-1	3.8963	-1.2134	II	9	3	0		AAACCTAAGCAGCCGG-1	-1.18223	-1.9792	II	9	14	0
CCACAATGTACGTCTT-1	5.01112	1.48329	II	1	6	4		AAACGAGACGGTTGAT-1	3.52477	-0.930166	II	4	12	3
CCACACTGAGATATTA-1	-1.43922	-1.95167	II	3	9	3		AAACGGGCGTACGGGT-1	4.26154	-0.337104	II	5	10	4
CCACAGTACCCATCCT-1	-1.48797	-1.55367	II	10	5	0		AAACTCGGTTCGCAAT-1	3.57086	-2.21296	II	6	8	0
CCACCAACTTTACTGT-1	5.0201	-1.55975	II	2	4	0		AAACTCGTGATATAAG-1	4.93665	0.557715	II	11	15	5
CCACCCAAGGAAAGTG-1	5.21941	0.375291	II	1	4	3		AAACTGCTGGCTCCAA-1	2.48961	-4.01106	II	12	9	0
CCACGAATTTAACCTC-1	2.32185	2.5363	II	2	0	11		AAAGAATGTGGACTAA-1	2.56991	-0.107256	II	9	12	0
CCACGGTGCCCGGTAG-1	4.81131	-0.779482	II	4	4	0		AAAGGCTACGGACCAT-1	5.41843	-0.427331	II	11	3	3
CCACTCAGATCCGCAA-1	-0.806993	-1.81219	II	12	1	3		AAAGGCTCTCGCGCCG-1	3.62373	-2.58673	II	4	6	0
CCAGAAAGCAACTCAT-1	-0.0900205	-2.49257	II	3	8	5		AAAGTAGCATTGCTCA-1	1.64592	1.36994	II	2	5	0
CCAGATAGTTGAGTGA-1	1.22234	-1.98689	II	1	11	2		AAAGTGTGATTTATCT-1	5.77944	0.883202	II	2	4	7
CCAGCCTGGACCAATA-1	2.09247	-1.62485	II	4	12	0		AAAGTTGACTCCCGTA-1	3.17331	0.174592	II	3	2	2
CCAGGGACGTGGCCTC-1	3.22191	0.57331	II	2	6	2		AAATAGGGTGCTATTG-1	4.86008	0.919541	II	0	8	6
CCAGTAGTCTGATCCA-1	-1.40183	-2.14093	II	4	6	0		AAATCCGATACACGCC-1	2.28516	-2.43138	II	8	26	0
CCAGTTCGGTAACTCA-1	4.13581	-2.3664	II	5	16	0		AAATCGTGTACCACAA-1	6.27998	1.15062	II	5	11	11
CCATACCTTTACTTGT-1	2.7267	-1.3334	II	5	2	0		AAATCTAGCCCTGCTA-1	-0.320644	-0.580596	II	1	14	0
CCATATGGAAACTATA-1	2.80641	0.0675103	II	3	9	2		AAATGATTCGATCAGC-1	3.6271	-4.00125	II	1	11	0
CCATCGCAGTTAAACT-1	2.41253	-0.840162	II	1	9	1		AAATGGTCAATGTGCC-1	5.24608	-0.188742	II	6	15	5
CCATCTCACCAGTGAA-1	3.9849	2.36251	II	4	18	4		AAATTACCTATCGATG-1	2.57905	1.85939	II	1	7	2
CCATGCCCTAGATTTC-1	1.84971	-1.31335	II	6	9	1		AAATTCCAGGTCCAAA-1	3.18315	-2.06905	II	3	16	2
CCATGCCTGTTTAGTA-1	4.81465	2.26431	II	1	10	4		AAATTGATAGTCCTTT-1	1.15911	0.391153	II	4	8	1
CCATTAGCGATAATCC-1	4.8854	3.12784	II	1	6	7		AACAATACATTGTCGA-1	4.16671	-3.23707	II	4	20	1
CCATTCCCTGCCCACA-1	1.75562	1.9272	II	2	6	1		AACAATTACTCTACGC-1	2.20792	0.969594	II	7	9	0
CCATTTCTACCTATTA-1	3.79627	-2.37242	II	6	2	0		AACAGGATGGGCCGCG-1	3.63712	-1.49086	II	7	19	3
CCCAAACATGCTGCTC-1	3.95972	0.792175	II	1	7	2		AACAGGTAGTATGGAT-1	4.67174	-0.377546	II	5	7	3
CCCAAGTCATTACACT-1	4.2443	1.26185	II	2	6	2		AACATATCAACTGGTG-1	3.78338	-2.12337	II	2	13	0
CCCAATGAGATTTGCA-1	2.23567	-2.57278	II	8	10	0		AACATTGTGACTCGAG-1	4.53368	-2.90398	II	2	8	2
CCCAGTTAAGGCGCCG-1	3.95679	-1.9347	II	5	11	0		AACCCGAGCAGAATCG-1	1.60611	0.0502995	II	6	13	1
CCCGCAAATAATCATC-1	1.30937	-2.73749	II	6	2	0		AACCCTACTGTCAATA-1	2.3481	1.57039	II	2	9	1
CCCGCAGCGCGAACTA-1	0.748006	-0.232396	II	4	4	2		AACCTTTACGACGTCT-1	3.88977	-3.76244	II	4	18	0
CCCGTAGCTGGGAAGA-1	1.46212	-2.24972	II	3	2	0		AACGACCTCCTAGCCG-1	3.764	-1.51674	II	6	19	3
CCCGTGACAGTGCCTT-1	4.13981	-1.90762	II	5	9	0		AACGATAATGCCGTAG-1	3.8277	1.2327	II	4	4	5
CCCGTTTCGCAGATGT-1	5.62536	1.06181	II	1	14	4		AACGATATGTCAACTG-1	0.715487	-0.0121344	II	5	9	2
CCCTACCCACACCCAG-1	4.29007	-1.06963	II	1	9	0		AACGCATGATCTGGGT-1	2.25209	3.19743	II	5	12	2
CCCTACTTGAACAATG-1	-0.89639	-2.51486	II	13	4	0		AACGCGACCTTGGGCG-1	3.86455	0.592036	II	9	7	5
CCCTAGCTCTAAGGTC-1	3.58292	-2.46419	II	8	3	0		AACGCGGTCTCCAGCC-1	0.668539	-0.803047	II	6	7	0
CCCTGGGAGGGATCCT-1	2.03544	0.0445285	II	6	9	1		AACGCTGTTGCTGAAA-1	1.09204	-0.105129	II	2	11	0
CCGAACCTTCCCGGCC-1	-1.06767	0.673673	II	6	6	0		AACGGCCATCTCCGGT-1	0.708181	-1.46629	II	2	13	0
CCGACGGGCATGAGGT-1	4.52461	-0.744336	II	3	3	0		AACGTCAGACTAGTGG-1	2.13845	0.0800952	II	0	15	3
CCGCATGTGGTACGAT-1	2.64008	-0.182449	II	3	8	1		AACGTGCGAAAGTCTC-1	5.73364	-1.33726	II	4	14	4
CCGCGGAATGCGTCAC-1	4.30508	2.83113	II	2	4	5		AACTACCCGTTTGTCA-1	2.07688	-2.03906	II	4	7	1
CCGCTCCAGGGCGATC-1	2.22444	-1.82839	II	5	11	0		AACTCAAGTTAATTGC-1	3.96722	-1.97789	II	5	8	2
CCGCTCTTCCGAACTA-1	5.58147	1.00848	II	1	11	3		AACTCCAGAGCGTGTT-1	0.596322	-2.39761	II	5	3	0
CCGGGCGGTCTCGTCA-1	4.1686	2.55481	II	3	3	5		AACTCTCAATAGAGCG-1	3.61568	1.24572	II	7	6	4
CCGGGCTGCTCCATAC-1	-1.57466	-1.29104	II	15	7	0		AACTGGGTCCCGACGT-1	2.92291	-3.49938	II	7	18	0
CCGGTATCTGGCGACT-1	4.05067	3.10581	II	4	3	4		AACTTGCCCGTATGCA-1	2.92127	1.3485	II	6	8	0
CCGTAAGTTGGTCCCA-1	4.48901	3.42716	II	1	6	6		AAGACCCAACTGAACA-1	1.56528	-0.589789	II	6	5	0
CCGTAGGAAATCCCTG-1	5.17424	3.18733	II	3	1	9		AAGACTGCAAGCTACT-1	1.18559	-2.33926	II	5	14	0
CCTAAATTAACGGTTC-1	-2.71874	1.35423	II	17	4	1		AAGAGCTCTTTATCGG-1	2.06854	2.95519	II	5	8	0
CCTAACCCAAACAAGT-1	-0.575234	-2.65487	II	4	4	0		AAGAGGATGTACGCGA-1	0.0859362	1.47142	II	2	3	2
CCTACAGTTGAGGGAG-1	1.75596	-1.36994	II	8	13	0		AAGAGGCATGGATCGC-1	3.59227	-1.01255	II	4	11	3
CCTACATTCACAGACG-1	4.27614	-1.84674	II	7	10	0		AAGAGGCCCTTTGGAA-1	2.39362	-2.44316	II	4	10	0
CCTAGGCGTAGCGATC-1	-1.22449	-1.6476	II	4	5	4		AAGATGGCACCGGACC-1	6.36557	0.403244	II	5	2	8
CCTATAATGAGTGCCC-1	2.961	-0.313479	II	1	10	1		AAGATTGGCGGAACGT-1	6.58011	1.29696	II	4	6	10
CCTATACCGTCCTGTC-1	5.12415	0.888559	II	4	14	2		AAGCATACTCTCCTGA-1	0.722922	1.92566	II	3	11	1
CCTATATTTGTCCTGG-1	4.66976	-2.14407	II	5	10	0		AAGCCGAAGCGGTTTA-1	-0.24729	-0.157269	II	9	12	1
CCTATGGGTTACCGTC-1	0.54688	1.85119	II	13	6	1		AAGCTAGATCGAGTAA-1	2.97998	-1.80272	II	6	9	0
CCTATGGTCAAAGCTG-1	5.25408	1.9273	II	5	10	4		AAGCTCGTGCCAAGTC-1	2.86464	-2.27477	II	3	6	2
CCTATGTCCACTCCAC-1	5.31109	0.551398	II	2	7	2		AAGGAGCGGTTGGTGC-1	2.24211	-3.97841	II	6	12	0
CCTCACCTGAGGGAGC-1	1.26705	-1.20156	II	2	13	0		AAGGATCGATCGCTTG-1	3.26068	-1.75018	II	1	12	2
CCTCCTGTTGTGTCGT-1	3.25945	0.966472	II	1	15	2		AAGGATGAGGGACCTC-1	-1.00643	-1.76499	II	7	10	0
CCTCGCGCTGTGCGAT-1	1.99506	2.45285	II	4	8	4		AAGGCTGTGCTCATCG-1	2.72442	1.91819	II	5	9	1
CCTCGGACCGGGATAG-1	-0.593132	-0.892281	II	5	6	5		AAGGGACAGATTCTGT-1	2.79132	1.50209	II	3	11	5
CCTCTATCGATTAGCA-1	3.78269	-2.51162	II	3	7	0		AAGGGACTATGCATTC-1	2.12172	-3.00351	II	4	8	1
CCTCTGTACTATTCTA-1	4.09548	-0.941995	II	1	2	0		AAGTGAGTCGGGTTTA-1	2.81733	-0.908041	II	7	15	1
CCTGATTCGCGAAGAA-1	1.73474	0.675066	II	6	2	0		AAGTGCCTTGACTGTA-1	6.5741	1.49894	II	15	7	9
CCTGCTACAACCATAC-1	4.65146	2.67804	II	2	10	4		AAGTGCGTTAGAATCT-1	1.3716	-0.686406	II	8	14	0
CCTGGCTAGACCCGCC-1	1.00205	0.852063	II	3	11	1		AAGTGCTTCTCTATTG-1	5.33166	0.818324	II	10	10	5
CCTGGTCGAATGTGGG-1	0.492935	-2.10022	II	2	11	1		AAGTGTTTGGAGACGG-1	4.54416	1.28449	II	10	16	7
CCTGTTTGAAGACACG-1	3.05061	2.3586	II	2	4	5		AAGTTCGGCCAACAGG-1	-0.937523	-1.55221	II	4	14	0
CCTTAAGTACGCAATT-1	2.16583	-1.84168	II	3	11	0		AAGTTTATGGGCCCAA-1	2.20156	-0.0483175	II	8	8	2
CCTTCAGTTAAAGTGA-1	3.97586	0.636817	II	1	4	3		AATAACAACGCTCGGC-1	2.10946	-3.80811	II	5	9	1
CCTTCGTATAGAATCC-1	-0.654133	-2.39082	II	3	2	3		AATAACGTCGCGCCCA-1	6.21413	1.04701	II	10	10	8
CCTTTCAATGAAGAAA-1	2.87779	0.802983	II	1	7	2		AATACCGGAGGGCTGT-1	2.50635	0.0276791	II	2	10	0
CGAACAGTATGGGCGT-1	0.483467	-1.15011	II	9	10	1		AATAGAACAGAGTGGC-1	-0.125577	-1.83781	II	4	12	0
CGAAGATCAGTTTCAT-1	-1.28604	0.752305	II	6	4	0		AATAGAATCTGTTTCA-1	0.43233	-2.12004	II	2	7	0
CGAATGACGCATAATG-1	5.34397	3.27751	II	2	2	7		AATAGCTACCGCGTGC-1	2.83646	-0.68728	II	6	17	3
CGACAATTTGATCTAA-1	0.390513	0.677847	II	4	8	1		AATATCGAATCAATGC-1	5.02018	-0.693619	II	7	7	3
CGACACGCTCCGACAG-1	4.18026	0.767043	II	1	8	2		AATATCGAGGGTTCTC-1	0.00957266	1.5323	II	3	5	12
CGACAGTTCGCGTTAT-1	-1.26449	-1.60981	II	3	7	1		AATATTGGAGTATTGA-1	2.32824	-3.5701	II	8	16	1
CGAGACCCTAGAGTGT-1	-0.419216	-3.83169	II	4	2	0		AATCAGGTTTCATTTA-1	3.9639	-1.32923	II	7	3	3
CGAGAGATGTGAACCT-1	2.8087	-1.52678	II	2	22	0		AATCGGTATAGCCCTC-1	2.9089	-2.00678	II	7	7	2
CGAGAGCTTTCACTAC-1	-0.252698	0.0284792	II	5	7	0		AATCGTGAGCCGAGCA-1	3.94197	-2.61463	II	6	9	0
CGAGAGGGTAGCCGCG-1	5.24488	3.35953	II	5	5	7		AATGACGTAGGATGTC-1	5.39368	-0.806146	II	4	8	4
CGAGGCTAAATATGGC-1	4.84483	-1.34776	II	2	6	0		AATGACTGTCAGCCGG-1	5.96119	0.258794	II	8	4	6
CGAGGGACTGCGGTCG-1	3.06752	-0.39128	II	4	13	0		AATGATGCGACTCCTG-1	0.0518141	-2.41402	II	2	13	0
CGAGTACTAAAGAGGA-1	-0.500842	-0.148628	II	5	11	1		AATGCAACCGGGTACC-1	1.8413	-2.85924	II	6	9	0
CGAGTGAAGGTACCAG-1	2.12367	-0.189714	II	2	9	0		AATGTGCTAATCTGAG-1	1.70821	1.66012	II	14	7	0
CGATACCTCGCGGACA-1	5.09295	3.69383	II	4	3	11		AATTAACGGATTTCCA-1	6.38185	-0.0422219	II	11	7	6
CGATCCACCATTGTTG-1	0.733831	1.15033	II	17	2	1		AATTGCAGCAATCGAC-1	1.53463	-2.18289	II	1	13	0
CGATCCGACCCAGTGC-1	2.77924	-1.72666	II	3	3	0		ACAAAGCATGACCTAG-1	1.50714	-1.99059	II	3	10	2
CGATTAAATATCTCCT-1	-0.988226	-2.00103	II	3	3	6		ACAAATGGTAGTGTTT-1	-1.44293	-1.23404	II	9	5	0
CGCAATTAGGGTAATA-1	0.866585	-0.863044	II	5	11	0		ACAAGCAGTGCCTAGC-1	3.61811	-2.04913	II	3	27	2
CGCACATGTCCACTAC-1	-1.89887	0.0646404	II	6	5	1		ACAAGGAAATCCGCCC-1	5.61658	-0.633731	II	5	7	5
CGCACGTGCGCTATCA-1	3.9957	0.166077	II	7	19	2		ACAAGGACAAGAGGTT-1	1.50803	-2.60406	II	3	18	1
CGCATGGTGCGATGCT-1	3.48186	-2.30131	II	13	2	0		ACAAGGGCAGGCTCTG-1	2.98089	0.77465	II	6	2	2
CGCATTAGCTAATAGG-1	4.74452	2.4398	II	3	5	5		ACAATGAATACGGAGA-1	0.749088	1.85224	II	11	6	1
CGCCCAGCGTTTCACG-1	-2.22662	0.946684	II	11	6	0		ACACAAAGACGGGTGG-1	5.55241	0.463828	II	4	3	5
CGCCGCCCATGCCTGT-1	-2.03811	0.978296	II	9	5	0		ACACACCAGGACCAGT-1	3.23277	1.32591	II	4	4	3
CGCCTCCCTCCTCTAT-1	-0.30806	-2.90927	II	6	5	0		ACACCACATAATTAGC-1	2.00262	-3.40048	II	9	13	1
CGCGAAGTGGCATACT-1	2.20895	-1.58336	II	3	7	0		ACACCCAGCATGCAGC-1	3.24146	-3.99633	II	2	7	0
CGCGACCGCGACAGAT-1	3.62378	-0.959299	II	2	10	0		ACACCTTAAGTAGGGC-1	0.201292	-0.51918	II	3	9	0
CGCGCAAATGTCCAGA-1	5.66546	1.44315	II	2	7	4		ACACCTTACTACTTGC-1	1.12572	-0.843736	II	1	8	1
CGCGGCTCAACTTGAA-1	1.36907	-1.5327	II	3	18	0		ACACGGGAACTTAGGG-1	3.20784	-2.56834	II	8	13	1
CGCGGGAATTCCTTTC-1	-0.463832	0.456313	II	3	3	0		ACACGTAGGCCACAAG-1	5.62304	-0.714971	II	4	6	6
CGCTAGAGACCGCTGC-1	-2.72355	-0.890299	II	11	0	0		ACACTGATCAAGGTGT-1	2.20559	-3.20485	II	4	11	1
CGCTCTCCGTAGATTA-1	-0.948531	-1.60617	II	6	3	0		ACAGAACTGAGAACAA-1	3.19901	-2.78392	II	3	10	0
CGCTTAGTATTGATAC-1	2.16929	-1.91486	II	4	9	0		ACAGGCTTGCCCGACT-1	2.30872	2.60927	II	15	19	1
CGCTTATTCCCGGTCG-1	4.8595	-0.999908	II	2	6	0		ACAGGTGGAGGTGAGG-1	0.945413	1.55946	II	0	10	0
CGCTTTCCGCCAAGGT-1	1.04965	1.93625	II	4	10	1		ACATCCCGGCCATACG-1	-0.940222	-1.51483	II	13	12	1
CGCTTTCTTGCATTCG-1	4.36718	2.91188	II	6	8	12		ACATCGTATGCAATGG-1	1.60094	-1.6996	II	2	14	1
CGGAAAGAATCAAACG-1	3.1834	0.263281	II	3	7	0		ACCAACACCACACACT-1	0.929663	1.53578	II	7	13	1
CGGAACGTAAACATAG-1	5.59391	2.99779	II	2	4	8		ACCAACCGCACTCCAC-1	3.27225	-3.84464	II	4	17	0
CGGACCTCTGTAGTTA-1	5.33151	2.8811	II	4	4	4		ACCAACGCTTATTTAT-1	4.47873	-3.88479	II	3	9	0
CGGAGCAATTTAATCG-1	3.47388	-0.224041	II	4	2	0		ACCAAGAACGCGTGTC-1	2.01594	0.821302	II	3	8	0
CGGAGCATGGCGATCC-1	3.62188	2.65859	II	13	6	3		ACCAAGTCATCGGCAG-1	2.24685	-2.26034	II	9	8	1
CGGATCCTCAAGGACT-1	-0.0159787	-1.85301	II	8	10	0		ACCAATATGCAAGTTA-1	-0.0667678	1.39983	II	2	4	0
CGGCAAACATCGTGCG-1	4.89215	0.822086	II	2	22	2		ACCACCAATGTAACAA-1	0.210058	-0.834541	II	7	23	0
CGGCCACGCACAAAGT-1	1.38033	1.83677	II	2	2	0		ACCACCCTCTCTTCTA-1	0.582179	-0.906536	II	3	19	0
CGGCCAGAGCGACCAT-1	2.82854	-2.2625	II	4	3	0		ACCATATCCGCAATAA-1	5.8044	1.80775	II	3	7	14
CGGCGCCATCAATCCC-1	5.20016	3.1933	II	4	8	7		ACCATCGTATATGGTA-1	1.90057	-3.07841	II	4	14	0
CGGCTCTAAAGCTGCA-1	2.5891	0.0269539	II	1	7	1		ACCCATCTTGAGGGTA-1	5.92173	0.976236	II	6	10	8
CGGGAATATAGTATAC-1	-1.63326	0.995367	II	13	8	0		ACCCGAGCGAAATTAC-1	-0.255847	-2.03228	II	12	11	2
CGGGAGCTTCAGTGTA-1	1.92033	-1.62225	II	3	5	0		ACCCGATTGGTTCCGA-1	2.73463	-2.54839	II	4	35	1
CGGGTGTACCCATTTA-1	4.60702	1.95779	II	2	6	5		ACCCGGAAACTCCCAG-1	4.97293	-1.64959	II	6	6	2
CGGTATGGGCACTCTG-1	4.64334	-2.11325	II	4	3	0		ACCCGGTTACACTTCC-1	3.48409	-3.70291	II	5	8	0
CGGTTGGGCAGGGTCC-1	2.56731	-2.11093	II	7	9	0		ACCCTATGCCATATCG-1	5.75444	-0.930112	II	3	7	5
CGTAAATAACAAAGGG-1	-0.372203	-2.72233	II	7	7	0		ACCCTCCCGTCAGGGC-1	0.903697	-0.952701	II	5	10	1
CGTAACTTCGACACTT-1	2.05386	0.0768076	II	4	3	0		ACCCTCCCTTGCTATT-1	-0.615534	-0.934198	II	4	11	0
CGTCACGTCCATTGGT-1	0.389948	-1.82584	II	1	1	2		ACCGACACATCTCCCA-1	3.91101	-2.61839	II	8	11	0
CGTCGGATAGTGTTGA-1	3.44069	0.705438	II	2	7	1		ACCGACTGAGTCCCAC-1	2.41039	-2.69855	II	8	10	1
CGTCGGGTCTAAGCGC-1	4.33425	3.73458	II	3	6	6		ACCGATGGTAGCATCG-1	0.961627	0.928588	II	8	19	0
CGTCGTCCTTCGCGAA-1	0.674332	-2.44142	II	3	7	0		ACCGCAATAACTGCCT-1	1.04303	-0.23609	II	5	4	1
CGTGACCAGTCCTCTG-1	1.1504	2.05372	II	4	17	0		ACCGCGGTGGAAGTCG-1	1.21254	0.0244776	II	4	21	0
CGTGCACACCACTGTA-1	1.83876	1.76554	II	1	5	2		ACCGGGCCTTTGTTGA-1	1.84644	1.52278	II	11	9	0
CGTGCAGACTGGGACA-1	3.54351	-1.06271	II	5	10	0		ACCGTGACCACGTGGG-1	2.59459	-0.119969	II	2	9	2
CGTGCCCTCCCGAAGA-1	-0.303086	-1.83501	II	1	1	0		ACCTACAGTATGTGGT-1	4.0491	-3.24771	II	6	13	0
CGTGGCCGAATATCTA-1	4.14174	-0.53081	II	1	9	2		ACCTACTATAAATCTA-1	2.75613	-1.14173	II	3	13	0
CGTTAATGTCCCGACG-1	0.0839769	0.998898	II	9	4	0		ACCTCCGCCCTCGCTG-1	3.27187	0.916098	II	5	4	3
CGTTGAATACCGCGCT-1	-0.959745	-1.19817	II	0	7	0		ACCTCCGTTATTCACC-1	3.01715	1.14191	II	7	10	2
CGTTGAGCGACCGTCG-1	-0.0170115	-3.56113	II	0	7	1		ACGAGTACGGATGCCC-1	4.20303	-3.00419	II	0	22	0
CGTTGTTTCAATTCCC-1	5.46198	0.464701	II	5	6	2		ACGATCATCTTGTAAA-1	2.24134	2.92814	II	11	12	0
CGTTTCGCTCATTACA-1	4.7628	-0.93969	II	2	4	0		ACGATGCATATGTTAT-1	0.0522523	-1.19617	II	7	12	3
CGTTTGTGTAGAGGGT-1	0.484371	-0.6665	II	5	12	0		ACGCATACGTTTACTA-1	2.48726	-1.00154	II	1	15	3
CTAAAGGATGAGATAC-1	3.42297	-2.20326	II	5	8	0		ACGCATTCGTGAGTAC-1	5.82227	-0.241118	II	7	3	6
CTAAAGGGAAATAGGA-1	2.01259	-1.17249	II	3	3	0		ACGCGCTACACAGGGT-1	5.69687	1.14692	II	9	8	10
CTAAATCCTATTCCGG-1	3.08507	-1.84406	II	4	16	0		ACGCGGGCCAAGGACA-1	0.124523	3.55321	II	6	12	0
CTAACTGGTCCGGTTC-1	4.18401	3.25551	II	4	14	4		ACGCTAGTGATACACT-1	0.192273	1.15236	II	6	11	0
CTAAGGGAATGATTGG-1	0.927804	0.180471	II	3	5	0		ACGGACTCTCAAAGCG-1	0.783957	-3.23648	II	2	13	1
CTACAAGAAATAACCC-1	2.4601	-0.143876	II	9	16	0		ACGGAGCGCAAATTAC-1	1.64196	-0.88184	II	7	16	2
CTACACTCGCAGATGG-1	5.04775	2.8787	II	2	3	13		ACGGCACTTGCTTGGG-1	4.17192	-3.94768	II	3	12	0
CTACGCACGGAGTACC-1	1.04431	-2.39456	II	3	2	0		ACGGCCAACATGGACT-1	0.614656	1.97967	II	2	4	0
CTACTATCATAGGTTT-1	4.27534	-0.667972	II	4	0	0		ACGGCGACGATGGGAA-1	1.50392	-2.64243	II	3	3	3
CTACTATCTTTCAGAG-1	0.286525	-0.699111	II	4	13	0		ACGGGAGTGTCGGCCC-1	2.34349	-3.10493	II	3	5	0
CTACTGCCACCTGACC-1	2.89176	-0.692329	II	3	9	0		ACGGGCGTATGCGACA-1	3.09459	1.57832	II	15	6	2
CTAGATGTGAGTGTAA-1	1.60106	0.508983	II	6	10	0		ACGTAGGAGAGTCGCT-1	4.03085	-3.08027	II	4	12	1
CTAGATTTACGACGGC-1	-0.159039	-2.48062	II	4	4	2		ACGTATTACTCCGATC-1	2.60568	-2.71153	II	4	11	0
CTAGGTCTGAAGGAAT-1	3.02465	0.0552684	II	5	7	1		ACGTTAGATTTGCCCG-1	4.89533	-2.73972	II	8	14	3
CTAGTAGAAAGGGATT-1	3.12864	-0.335018	II	3	15	0		ACGTTCGTTCAGGAAA-1	2.47776	2.95884	II	13	9	4
CTAGTCACGTCTTAAG-1	1.84066	-0.70049	II	2	4	0		ACGTTCTGTACAAGTC-1	4.25584	-0.199384	II	4	6	3
CTAGTGAAGGACAGGA-1	4.77894	-0.396113	II	4	5	1		ACTACCAGCTCTCTGG-1	3.26101	0.92256	II	5	15	5
CTAGTTACAACCCGGT-1	1.76942	1.32185	II	2	7	1		ACTACGCGTTAGAATT-1	4.59073	-3.5546	II	7	10	0
CTAGTTGGGCCCGGTA-1	2.27145	0.508144	II	3	7	0		ACTAGTTGCGATCGTC-1	6.30364	0.192039	II	4	8	6
CTATCACAACGCTGGA-1	4.60459	1.74658	II	6	8	2		ACTATCCAGGGCATGG-1	1.93239	-2.93197	II	2	14	2
CTATGCCCGAATGCAA-1	-0.854302	-2.98287	II	6	9	0		ACTATTTCCGGGCCCA-1	3.70571	-3.33775	II	4	8	0
CTATGGGAAGCGGAAT-1	5.40418	1.81218	II	2	2	3		ACTCAAGTGCAAGGCT-1	2.83319	1.19097	II	6	12	0
CTATTCATGTGTCCCA-1	3.73042	-0.906077	II	3	13	0		ACTCCAATATCATCAT-1	4.87012	1.36302	II	4	12	7
CTATTTGCTTGGAGGA-1	2.2623	-1.58286	II	8	3	0		ACTCCCTAATGCTAAA-1	0.663089	-2.82151	II	4	8	2
CTCAACTAACCCGGAT-1	3.00465	-0.0438688	II	1	6	0		ACTCGCCGTTCGATAA-1	2.83877	-3.36728	II	15	21	1
CTCACATTTACTAAAT-1	-1.56588	-1.85194	II	1	1	2		ACTCTCTGACTTAGGT-1	2.1612	1.94113	II	6	2	1
CTCAGAGCTAATGTCG-1	4.18302	-0.879686	II	1	6	0		ACTCTGACCTAATAGA-1	3.75996	-3.96389	II	4	10	1
CTCAGTCACGACAAAT-1	2.9795	-1.38968	II	5	15	0		ACTCTTGTATAGTAAC-1	1.78618	-2.9324	II	2	15	0
CTCATTGCTCTAACAA-1	-0.974972	0.428629	II	6	12	0		ACTGAAACGCCGTTAG-1	4.49406	-3.38333	II	5	5	1
CTCCGCCCACATGAGG-1	4.30544	3.22431	II	2	2	5		ACTGAATGGCGAAAGT-1	4.50446	-0.739785	II	5	15	4
CTCCTCCAGCTCACAC-1	0.541559	1.94731	II	2	8	0		ACTGCCCGCCATTCTC-1	4.79988	-0.738377	II	6	5	3
CTCGCCGAATGTAGGG-1	2.97604	2.1008	II	2	5	2		ACTGTACGATACACAT-1	5.23569	-1.03761	II	4	4	4
CTCGGTACCACTGCTC-1	0.12976	-2.01546	II	5	11	0		ACTGTAGCACTTTGGA-1	3.71616	1.2747	II	4	7	6
CTCGGTTGTCGGCCCT-1	4.87435	2.31332	II	3	6	4		ACTGTCCAGGATTATA-1	3.98902	-1.59215	II	5	16	0
CTCGTCTGTGCCTTCG-1	4.54184	3.23638	II	3	10	6		ACTGTCTTCTTTAGAA-1	4.21333	-2.90217	II	5	9	1
CTCTAACACCGGCAGC-1	4.36335	-2.41704	II	3	2	0		ACTTATACTTACCCGG-1	-0.336759	-2.36584	II	5	14	0
CTCTACATCCTGCGTG-1	0.511353	-0.544803	II	6	4	0		ACTTCCATGCGGGACA-1	2.57355	-3.88728	II	5	18	1
CTCTATTTGGCTGCAG-1	0.065025	-2.73725	II	5	7	0		ACTTCGCCATACGCAC-1	3.49764	-0.930356	II	4	14	3
CTCTCACAATCGATGA-1	-0.504281	-2.48551	II	8	8	3		ACTTGACTCCCTCTTT-1	-0.445437	0.899897	II	5	11	0
CTCTGGACGCCTGGTG-1	2.9611	-1.28582	II	6	12	0		ACTTGGGACCCGGTGG-1	3.71539	-2.20507	II	4	16	1
CTCTGTCCATGCACCA-1	5.47791	1.23756	II	2	5	2		ACTTGTGGATGGAACG-1	2.57627	-2.33893	II	10	13	0
CTCTTCTATTGACTGG-1	3.77328	-1.38715	II	1	17	0		ACTTTACCCTCATGAA-1	-1.67935	-1.37208	II	12	11	0
CTCTTCTGGAAGTTAG-1	-1.07081	-2.59237	II	4	1	0		ACTTTCCTATAGCTTC-1	4.53179	-2.57653	II	2	19	1
CTCTTGTCCCGCTTGG-1	4.12238	0.951617	II	3	12	3		AGAAATTATGACTCGC-1	-4.031	0.0747458	II	19	3	1
CTGAATCCGAGACCTC-1	1.91724	1.01738	II	3	11	0		AGAACGTGGTACATTC-1	4.09169	-1.56674	II	3	12	3
CTGACTGCGCAGCTCG-1	4.14373	2.40374	II	5	10	4		AGAAGAGCGCCGTTCC-1	5.42073	1.37056	II	5	4	8
CTGCACTCCAGTACAG-1	3.90107	1.50035	II	1	13	3		AGAAGGTTGCCGAATT-1	3.86874	-3.50351	II	2	8	0
CTGCAGAGAATCAGAG-1	4.3197	1.89773	II	5	4	5		AGAAGGTTGTAGGTCG-1	5.51353	-1.52119	II	11	5	3
CTGCCTTTCTAGTAAA-1	3.45444	0.159917	II	6	3	1		AGAAGTGATTCGTGAT-1	0.244436	-1.16355	II	6	15	0
CTGCGATTTCGAGATT-1	0.819344	-3.06958	II	5	10	0		AGAATTATGGATTCGA-1	-2.18207	-0.937887	II	10	9	1
CTGCTCTGACGGCAAA-1	4.17478	1.54581	II	15	5	2		AGACCGCTCCGCGGTT-1	6.02092	-0.0281206	II	2	2	8
CTGCTTGGCGATAGCT-1	2.19643	0.909457	II	0	7	1		AGACGAAGTGCCGGTC-1	4.14813	-0.127232	II	4	9	2
CTGGAAATGGATGCTT-1	2.39199	-1.45879	II	5	7	0		AGAGAACCGTCTAGGA-1	2.70029	-1.85996	II	2	7	0
CTGGAAGACACGGTGG-1	2.27353	0.0089843	II	5	6	0		AGAGCCGCCGAGATTT-1	6.35657	1.2406	II	4	13	11
CTGGCGCACAGGTCTG-1	5.11722	1.14387	II	5	3	2		AGAGCGGGCTAATCAT-1	0.476018	-2.52547	II	7	9	0
CTGGCTGATTCATCCT-1	4.21598	1.94662	II	1	9	6		AGATAACTTCAGGGCC-1	1.75382	-3.66744	II	4	15	1
CTGGCTGGTTGTCAGT-1	0.114081	-3.18005	II	3	3	0		AGATACCAATAGAACC-1	-0.720482	-0.316235	II	8	6	1
CTGGGCCTGCTATATC-1	-0.378466	0.340001	II	5	7	0		AGATATAATACGACTA-1	2.83163	-2.92646	II	5	13	0
CTGGGCTACTGGAGAG-1	3.38088	-1.73725	II	7	10	0		AGATCTCAGGTGTGAT-1	0.417926	-0.501235	II	3	13	0
CTGGGTAGGCAGTTAA-1	3.87841	-1.2188	II	2	11	0		AGATGATGGAGTCTGG-1	4.33294	-1.99527	II	2	9	2
CTGGTAACACATAGAA-1	3.48818	-2.22112	II	11	11	0		AGATTATAGGACGTTT-1	2.23659	-2.6167	II	4	7	0
CTGGTAACGAGCTCTT-1	5.31878	1.55923	II	5	5	5		AGCAAAGGCCGCTAGT-1	6.5485	0.774432	II	4	13	7
CTGGTTTCGAGCAAGA-1	3.23424	-0.0815003	II	5	5	0		AGCAACATATCTTATT-1	3.27821	1.55969	II	4	8	6
CTGTACTTCTTAGCAT-1	2.59032	-1.13037	II	2	9	0		AGCACTACCTCACCAG-1	5.62631	0.977739	II	5	5	10
CTGTAGCCATCTCACT-1	4.73559	-1.48322	II	2	2	0		AGCACTTAAGGACGCC-1	3.39482	-0.740349	II	1	8	1
CTGTGCAGGGTAGGTC-1	4.82927	1.97372	II	2	6	2		AGCAGAAGGAGAAAGA-1	2.93839	-0.918849	II	4	8	4
CTGTGGTCGGGAGATA-1	4.04545	-0.0173132	II	2	7	0		AGCCAAGCTTTGTGTC-1	4.18587	-2.78138	II	4	3	0
CTGTTACCCAATCTAG-1	3.14737	-0.75307	II	7	8	0		AGCCACAGGTTACCCG-1	2.34405	-3.56241	II	6	6	2
CTTAATCGACTTAGTA-1	2.09506	-1.31448	II	10	3	0		AGCCATATAGTATGTG-1	1.42465	-1.1783	II	6	5	1
CTTACACGGTATTCCA-1	1.73129	1.82273	II	2	13	0		AGCCCATACATGTAAG-1	-7.48397	3.0458	II	12	8	4
CTTAGATGTTTCATCC-1	5.36431	0.949614	II	5	4	3		AGCCCGCAACAAGCAG-1	0.870903	-1.15793	II	5	20	1
CTTAGTAGGCCTACAG-1	-2.45704	-0.735948	II	5	5	0		AGCCCGCACTACAATG-1	2.20034	-2.77488	II	3	16	0
CTTAGTGTAGTAGCAT-1	-0.414878	-0.246138	II	5	5	0		AGCCCGGCATTAGAGG-1	2.11299	1.24895	II	7	3	1
CTTCAACTCCACTTGG-1	1.43618	-1.76826	II	6	13	0		AGCCCGGTAGCCTGTA-1	2.64897	-3.28609	II	5	8	0
CTTCAGTTGGACAACG-1	1.86543	1.23356	II	3	6	0		AGCCCTAAGCGAAGTT-1	2.57193	-3.41955	II	2	15	2
CTTCATCACCAGGGCT-1	4.71667	2.84684	II	2	8	9		AGCCCTCCCTGGTGGC-1	3.26123	-3.3255	II	6	13	0
CTTCTATTAATGCTAG-1	4.49624	-2.43913	II	8	12	0		AGCCCTGTCGCACCGT-1	1.9138	2.20496	II	6	10	1
CTTGCCCAGGCTCTAC-1	3.86965	-1.43034	II	2	7	0		AGCGACATCCCATTCA-1	2.68025	-2.38628	II	5	7	0
CTTGGCCAAGCTGGGA-1	-1.42007	-1.49625	II	2	1	0		AGCGATGCGCCTAATA-1	-2.52479	-0.86773	II	5	7	0
CTTGTCAACATTCGAG-1	4.45203	0.262541	II	2	4	1		AGCGCTAGAGCGATGT-1	2.54398	-1.08715	II	4	23	0
CTTTAATATTGGTCGA-1	3.24495	-0.715033	II	3	3	0		AGCGGGTCTGACACTC-1	5.04604	-1.36092	II	3	3	3
CTTTAGGAACACTGTT-1	-0.102973	-2.77828	II	3	8	4		AGCTAACAAGCAATGT-1	3.02797	-1.40342	II	13	4	0
CTTTAGTGCTATTATT-1	-2.25309	-1.467	II	16	2	2		AGCTAAGTACGCAGGC-1	0.866066	2.38829	II	11	7	1
CTTTATCCGACGCATG-1	2.53587	-1.51144	II	5	12	0		AGCTAGAAGCAGAAGT-1	3.7086	-0.531417	II	11	11	4
CTTTCTGTGCGGGCTT-1	-1.11755	-1.32114	II	2	6	1		AGCTCCATATATGTTC-1	4.53396	1.29856	II	6	5	10
CTTTGCATCGCTCTTG-1	-0.388548	-3.00754	II	4	10	2		AGCTCCTTCGCACATC-1	6.09032	-0.131622	II	6	19	5
CTTTGGCTTTAGTAAA-1	4.27372	-1.23604	II	5	8	0		AGCTCTTCCCAGTGCA-1	6.04218	1.406	II	6	12	5
CTTTGGGATTGTTGCA-1	-1.55931	-1.54158	II	1	1	0		AGCTCTTCGTAACCTT-1	5.70466	-0.906026	II	4	6	4
GAAACAGATGACCACC-1	3.01336	-0.25057	II	3	8	0		AGCTCTTTACTCAGTT-1	4.76917	-2.4136	II	3	11	0
GAAACCGAATTACCTT-1	0.723282	0.630064	II	5	4	0		AGCTGAAGTAAACCAA-1	1.74816	1.0658	II	7	18	2
GAAATGGCGGTGTTAG-1	-0.522337	-3.11372	II	3	6	1		AGCTGTAACCTCAATC-1	1.28213	1.71827	II	17	3	2
GAACCCTCTGTGTTCT-1	0.931643	-3.19283	II	7	18	2		AGCTTCTTCTCGAGCA-1	4.2013	-2.26279	II	6	9	0
GAACCTTTAACGATCC-1	-1.44323	-1.52171	II	1	6	0		AGGACGACCCATTAGA-1	5.6905	-1.0262	II	4	4	4
GAACGTCTCATGGTCG-1	0.758032	-0.0144089	II	1	10	0		AGGAGACATCCACAGT-1	0.100874	-1.92087	II	8	16	0
GAACTGTGGAGAGACA-1	5.18145	-0.594435	II	7	3	3		AGGATAAAGTCGGGAT-1	0.569745	1.60323	II	4	4	0
GAAGAAACGATATTGT-1	2.02917	-1.64082	II	4	8	0		AGGATTGCTTACGACA-1	0.432836	-1.72394	II	4	13	0
GAAGCCTGCACATTCC-1	-0.0783876	-2.28631	II	5	8	2		AGGCAGATGCGTAAAC-1	6.41077	1.61381	II	4	6	14
GAAGCGTGAGGAATTT-1	0.242283	-3.13355	II	6	6	2		AGGCATTGTCGTAGGG-1	1.69757	-2.99935	II	11	21	2
GAAGCTCGGACCCGTC-1	4.39967	-1.31787	II	9	2	0		AGGCCACCCGTTATGA-1	2.01886	-2.55003	II	1	14	0
GAAGGGTCATTAAGAC-1	-0.973702	-2.96029	II	13	2	0		AGGCCCTAGAACGCCA-1	1.81351	0.439154	II	8	16	2
GAAGTCAGTTGCACTA-1	0.24668	1.50455	II	5	7	1		AGGCTATGGTTAGCTT-1	5.53504	0.401612	II	2	11	7
GAAGTCTCCCTAGCGA-1	-1.52837	-2.7967	II	17	1	3		AGGGACTCTACGCGAC-1	2.71796	-2.75322	II	1	12	0
GAAGTGATTTATCGTG-1	5.10735	2.9862	II	4	4	6		AGGGAGACATACTTCG-1	6.29638	1.82891	II	4	10	15
GAATAGTGCTCGATTA-1	1.47985	-0.96487	II	7	7	0		AGGGCGTGATCGGCTA-1	0.418634	-0.455379	II	4	12	3
GAATCTGAACATTCTC-1	5.16806	2.36277	II	7	9	4		AGGGTCAGAGCACTCG-1	3.6684	-2.5413	II	4	8	1
GAATGCGAATCGGTTC-1	3.99747	-0.448973	II	2	6	0		AGGGTGCTCTCGAGGG-1	2.02223	-1.76923	II	3	13	0
GAATGTGGTCCGGATT-1	1.95044	-0.667765	II	4	10	1		AGGGTTCAGACGGTCC-1	2.17318	3.08364	II	4	12	2
GAATTCACCCGGGTGT-1	4.17393	1.30717	II	7	10	2		AGGGTTCCCTTTGGTT-1	0.757884	-0.347614	II	0	12	2
GACAAACATATGCAGG-1	0.357568	-0.748823	II	1	12	0		AGGGTTTAGTTCGGGA-1	-0.4916	-2.42683	II	4	9	0
GACAACGACCATTGAA-1	3.86305	0.206319	II	10	10	1		AGGTAGATCGAGATAT-1	3.39935	-2.49677	II	11	5	1
GACACAAGGGAAGAAA-1	4.54332	1.5519	II	6	2	3		AGGTATAATTGATAGT-1	3.50423	-1.47453	II	3	3	0
GACACTTCCAATTACC-1	5.43057	0.542598	II	2	6	2		AGGTATGCGGACATTA-1	-1.74616	-1.31846	II	2	9	0
GACAGAGGTCTTCAGT-1	-2.88531	-0.691516	II	17	5	2		AGGTGCACGTCCACAT-1	1.45945	-1.78946	II	5	11	0
GACAGCCAGACCTGAC-1	-4.05484	1.1885	II	11	6	2		AGGTGGTGACCTTCGC-1	3.44223	-3.92946	II	4	3	1
GACCACACTTCCCTTT-1	2.97626	-2.05784	II	10	3	0		AGGTTACACCATGCCG-1	4.11913	-3.64518	II	3	13	0
GACCAGAGCCCTGTAG-1	5.01669	1.22597	II	3	9	3		AGTAACTATAGCAGCC-1	2.53858	-2.66928	II	4	30	1
GACCCAATTATGATAC-1	4.67514	0.751332	II	2	4	2		AGTAATGTCTTGCCGC-1	-0.436255	-1.25218	II	3	10	0
GACCGTGCTGACGGTG-1	5.59322	3.12371	II	3	1	8		AGTACATCATTTATCA-1	6.62488	1.24742	II	4	3	13
GACCTTCCACGTCTAC-1	-2.60161	-1.78061	II	10	7	2		AGTACGGGCACCTGGC-1	0.533323	1.85361	II	1	10	0
GACGACGATCCGCGTT-1	5.40126	1.1748	II	3	2	3		AGTAGAAGGCGCCTCA-1	2.37909	1.73152	II	8	14	2
GACGAGGCTAATAAAC-1	4.69247	2.71889	II	0	1	11		AGTAGGAAGGAAGTTG-1	-1.11041	3.12109	II	8	8	0
GACGCCGTAAAGGCTA-1	4.07899	-2.56767	II	4	3	0		AGTATTTGGCACGACC-1	2.18904	-2.36544	II	0	8	1
GACGCTTGCTTCTAAA-1	4.33243	-0.611514	II	3	8	0		AGTCAACACCACCATC-1	4.05103	-1.60034	II	8	8	2
GACGGGTTGGCCCGTA-1	4.07795	-2.07167	II	2	7	0		AGTCAAGATGACACTT-1	4.17933	-3.37191	II	5	10	1
GACGGTCAATAGAAGC-1	-1.28258	-1.61579	II	10	9	5		AGTCACTAGCTCTCGA-1	0.931468	1.85964	II	3	5	0
GACTAGGCCGTTAGGT-1	5.02058	0.282523	II	2	3	3		AGTCCATTGGCTGATG-1	1.62214	-2.47044	II	4	23	0
GACTCACCCACGTGAG-1	3.66987	0.209373	II	4	15	2		AGTCCCGCCTTTAATT-1	4.74542	1.87713	II	2	16	8
GACTCGCGGGAATGAC-1	2.07643	-1.60276	II	4	14	0		AGTCGACGGTCTCAAG-1	4.93059	0.880947	II	4	6	7
GACTCTAGAGTTCCAA-1	3.94507	-0.856802	II	3	14	0		AGTCGGCCCAAACGAC-1	0.686345	-1.48675	II	6	11	0
GACTGCAAATCGAGCT-1	1.44115	-2.33211	II	4	8	1		AGTCGGCTCAACTTTA-1	2.92029	-2.46365	II	3	6	0
GACTGCACCAGCCCAG-1	3.10217	2.62686	II	3	2	13		AGTCGGTTGCGTGAGA-1	4.38654	-2.37661	II	3	15	0
GACTTCAACGCATCAA-1	3.64235	-2.06953	II	4	7	0		AGTCGTATAAAGCAGA-1	-1.99806	-1.16402	II	4	10	0
GACTTTCGAGCGGTTC-1	4.66584	3.88064	II	4	3	7		AGTCGTCGACCACCAA-1	2.52111	1.55833	II	0	13	1
GAGAACGGTTCTGACT-1	4.44959	-1.03138	II	4	10	2		AGTCGTGGGCATTACG-1	2.62641	3.04492	II	3	12	3
GAGACTTCGCGACCGA-1	0.913787	-1.65328	II	5	11	0		AGTCTAAAGTATACTC-1	0.181576	1.52329	II	4	9	2
GAGATCTGTCACTCCG-1	1.84109	-2.24457	II	3	5	0		AGTCTCACAAGACTAC-1	3.12775	-1.61275	II	4	4	1
GAGATCTTCCATGACA-1	4.64495	2.65248	II	0	3	10		AGTCTTCTCCTCAAAT-1	1.44657	-3.21979	II	6	16	2
GAGATGGGAGTCGACA-1	4.49887	3.19742	II	9	5	5		AGTGAACAAACTTCTC-1	2.40562	-3.51429	II	4	10	0
GAGCACCTGTGTCCAG-1	0.280899	0.604592	II	1	5	0		AGTGACCTACTTTACG-1	3.66896	-3.17863	II	4	12	0
GAGCGCGCACGAGTAG-1	3.23691	2.8065	II	3	7	12		AGTGAGACTTCCAGTA-1	2.75278	0.702262	II	8	4	0
GAGCTAAGGGCATATC-1	4.58182	2.40514	II	6	10	9		AGTGAGCCTCGCCGCC-1	5.53148	0.410895	II	3	4	5
GAGCTCAACATGAGCG-1	4.34744	-2.14199	II	4	1	0		AGTGATAACCTGCGCG-1	4.28735	-3.36107	II	1	13	0
GAGGCCCGACTCCGCA-1	2.91187	1.79891	II	4	11	2		AGTGATATGAGTAGTT-1	-1.08119	-0.639661	II	6	8	0
GAGGGCGCAGCTCTGC-1	-0.937039	-2.38406	II	9	8	0		AGTGATTCAAGCAGGA-1	2.84505	-4.24012	II	6	6	0
GAGGTACGCGTGTCCC-1	3.58688	2.07712	II	2	6	4		AGTGCGTAGCTCGTAA-1	-0.614426	-2.22343	II	4	9	0
GAGTAGATACTAGTTG-1	1.94048	-0.883772	II	3	5	0		AGTGCTAAACACAGCA-1	4.93452	-2.38339	II	5	7	3
GAGTCAGACCAGAATC-1	5.14955	1.13471	II	8	14	2		AGTGTATTGCGCATTG-1	3.10105	-2.88544	II	4	19	0
GAGTCCACCAGGTTTA-1	2.37301	0.717767	II	3	7	1		AGTTAAACACTTGCGA-1	6.32154	1.24815	II	4	7	8
GAGTCCGCTTACCGGA-1	4.19641	-0.636265	II	5	9	0		AGTTAAGCGGTCCCGG-1	3.3681	1.35512	II	5	7	6
GAGTGTCAACCAGAAA-1	-0.632589	-0.54812	II	4	9	2		AGTTAAGTCAACCGCT-1	4.00105	-0.370924	II	7	10	3
GATAGGTAACGTTGAC-1	-0.825294	-2.84892	II	5	4	0		AGTTACTCTATCGTGG-1	1.94887	-1.35907	II	7	7	0
GATATGAGACACTAAC-1	-1.49817	-0.312105	II	8	5	0		AGTTCCTACAGAATTA-1	3.54565	-3.13685	II	4	18	0
GATATTGAGATTGGCG-1	5.3794	1.35229	II	2	4	4		AGTTCCTATTTATGTT-1	-0.284335	-2.41346	II	6	13	0
GATCCTAAATCGGGAC-1	4.30649	3.49243	II	2	15	15		AGTTTATGTAAAGACA-1	2.80916	-3.91596	II	2	17	1
GATCCTCGACACTGGC-1	0.841321	-2.74221	II	5	14	0		AGTTTGGCACGGGTTG-1	2.15888	-1.5468	II	6	15	0
GATCGCGGGCTCTCCA-1	-0.294909	-3.61346	II	2	3	1		AGTTTGGCCAGACCTA-1	6.12711	1.70287	II	3	13	12
GATCGGTGGCCATAAC-1	1.7769	-0.0860476	II	2	11	1		ATAAACGTTGCACCAC-1	1.8935	0.53791	II	4	11	3
GATCGTGACTGATATC-1	2.43187	-0.871246	II	11	15	0		ATAAAGGCTCGGTCGT-1	4.9319	1.47854	II	6	8	9
GATCTGCTATCTAAGG-1	1.68801	0.61222	II	4	9	2		ATAAATATTAGCAGCT-1	0.433083	1.50961	II	4	3	0
GATCTTGGAGGGCATA-1	5.30651	3.43439	II	4	3	5		ATAACGCCGGAGGGTC-1	3.48243	-0.440471	II	17	9	2
GATCTTTGCAGGGTAT-1	4.41617	-0.854456	II	1	10	0		ATAACGGAGTCCAACG-1	2.12606	-1.26086	II	7	10	0
GATGAGGAACCTTCGG-1	3.12716	-1.74229	II	4	3	0		ATAAGGTGGAGAACAT-1	1.14108	-1.42077	II	7	12	0
GATGCTACCTTCGATG-1	-0.479019	-3.41354	II	3	2	7		ATAAGTTACCGCGACG-1	1.24333	-2.70973	II	6	18	1
GATGCTGTATTTCATC-1	3.98696	0.347768	II	3	9	2		ATAATCTTGGAGAACC-1	2.265	-3.81229	II	3	13	2
GATGTTCAATCCACGA-1	-0.262728	-3.73419	II	3	1	0		ATACGAAGGCTTTCCA-1	6.62922	1.53488	II	4	8	15
GATTAACCGAAAGCCC-1	5.521	0.739599	II	2	6	4		ATACGGGTTTCGATTG-1	3.19244	0.147584	II	3	13	3
GATTACTGAATTTGGG-1	4.56369	3.41648	II	5	5	11		ATACGTACTTAGCCAC-1	2.29571	-3.74119	II	3	7	0
GATTATCTTGCATTAT-1	4.55085	-1.73979	II	3	9	0		ATACTACCCGTACCAC-1	2.81934	-2.85856	II	16	5	0
GATTCCCTTGTCGCAG-1	3.88251	-1.47321	II	2	13	0		ATACTAGCATGACCCT-1	0.0156232	-0.541964	II	2	12	2
GATTCGACGGTTCACG-1	-1.07331	-1.88202	II	2	5	3		ATAGACAACGGGACCT-1	6.74848	1.22501	II	5	4	8
GATTGGGAAAGGTTGT-1	-0.317461	-1.79787	II	4	4	2		ATAGACGAAGAGAAAG-1	1.02478	-2.15341	II	4	17	1
GATTTGCGCTAACACC-1	5.05118	3.35231	II	7	14	4		ATAGAGTTATCAACTT-1	5.61332	-1.45458	II	3	6	4
GCAAACCCTACATTAT-1	3.64269	1.71678	II	2	9	4		ATAGGCGGCTATAGAA-1	3.16936	-3.05318	II	10	3	0
GCAAACCTTGGCCATA-1	5.54535	1.99431	II	2	16	4		ATAGGCTAGCTTCGCA-1	6.41993	1.90256	II	10	3	9
GCAAATATTACGCTTT-1	4.53792	1.66055	II	3	6	3		ATAGGTTGGGCAGATG-1	3.2949	1.51182	II	3	3	19
GCAACAGCAGTATGCG-1	3.08528	-0.587627	II	5	14	0		ATAGTGAAGCGTTCTC-1	2.03411	2.98611	II	10	5	2
GCAAGAATTCCTTGGC-1	-6.57218	-0.000787229	II	11	3	0		ATATAAAGCGCTCGTG-1	5.42698	0.130748	II	6	8	4
GCACACACTGGTAGCC-1	5.17212	2.81379	II	1	1	8		ATATAAATGTAGCTGC-1	-0.290106	-0.396285	II	1	18	2
GCACACAGCTATTACC-1	3.91166	-1.22937	II	2	13	0		ATATACGCTCGTGACG-1	5.90767	-0.103636	II	6	6	5
GCACCTAGGCGAGTCC-1	0.565785	-2.19987	II	1	10	0		ATATCAACCTACAGAG-1	-1.45333	-1.23233	II	6	10	0
GCACGCCGATTCCCGC-1	1.3578	-2.43411	II	6	3	0		ATATCGGTAGGGAGAT-1	1.82047	-2.06738	II	7	11	0
GCACGCCTACTTAGAT-1	4.68441	-1.69604	II	6	6	0		ATATCGTTCCTCGAAC-1	4.76386	-1.95637	II	0	4	2
GCACTGCCTACCTTTA-1	4.97375	-2.00942	II	2	2	0		ATATCTCCCTCGTTAA-1	4.06704	-1.2435	II	7	5	0
GCAGACCCAGCACGTA-1	-0.210928	0.238955	II	5	8	1		ATATGGGATAGCAACT-1	3.61832	-2.51744	II	6	12	1
GCAGATCCATAAGACT-1	0.75546	0.721925	II	7	8	0		ATATGTCTCCCTAGCC-1	5.11583	1.55304	II	1	9	11
GCAGATTAGGGATATC-1	-2.18265	-0.116775	II	8	5	1		ATATTCAGTTAAACCT-1	-5.31743	0.515667	II	27	2	1
GCAGCTGTCAACGCAT-1	3.06897	-1.93151	II	4	4	0		ATATTCCACATAGTGA-1	1.91724	0.858999	II	4	8	0
GCAGGACTATAGAATA-1	1.48018	-0.372981	II	3	9	1		ATATTTAACCCTCAAG-1	3.76687	-2.39347	II	5	14	2
GCAGTGTGGCTATAGG-1	3.17504	-0.607014	II	3	11	0		ATCAATCTGGGCTGCA-1	4.91687	-1.55575	II	9	6	3
GCATCGGCCGTGTAGG-1	-2.00737	-1.21683	II	10	1	0		ATCACATTAGAATATC-1	4.95002	-0.475234	II	7	10	5
GCATGAGGGACGCGGC-1	-2.27203	0.349888	II	8	7	0		ATCACGTGCTAATTAA-1	5.65024	-1.09747	II	4	15	5
GCATGCTAATAACGAT-1	-0.543797	-0.329567	II	6	9	2		ATCAGACGGCACGCCG-1	1.17648	-1.55632	II	3	13	2
GCCACAATTTAAGGAC-1	4.90815	-1.51763	II	4	3	0		ATCAGTAGGCAGGGAT-1	4.40508	-3.19037	II	4	3	0
GCCACTCAGAGCGCGA-1	4.20092	-0.142308	II	4	10	2		ATCATAGCCCTATGTA-1	5.78383	0.488863	II	4	11	9
GCCATCGAGCTGCGTG-1	4.02208	-0.80553	II	4	10	0		ATCATCCAATATTTGT-1	2.27362	-1.86227	II	5	7	2
GCCCTAAGTGCAGGAT-1	3.0549	-1.64047	II	3	7	0		ATCCAATGGAGGGTCC-1	2.81556	-3.14861	II	4	8	1
GCCCTGAGGATGGGCT-1	0.574075	-2.95675	II	7	5	0		ATCCACATCGACAGAA-1	2.45358	1.38293	II	4	16	0
GCCGATTGGCCAAGCT-1	-1.8601	0.860777	II	9	3	0		ATCCAGAGCAACAACC-1	-1.1294	-1.03045	II	6	7	0
GCCGCTTGTGAGAAAC-1	1.84831	-0.163713	II	4	9	0		ATCCAGGATTCGTGAA-1	2.57957	-1.61165	II	5	7	2
GCCGGGTTAGGGTCGC-1	4.70956	2.58565	II	11	1	6		ATCCTACCTAAGCTCT-1	2.58416	-2.88909	II	2	14	0
GCCTACGTTCTGTGCA-1	2.91166	2.48117	II	2	2	5		ATCCTGAATCGCTGCG-1	1.15584	0.510487	II	7	14	0
GCCTATAGTGTCAGGG-1	-0.0546583	-1.35457	II	1	7	1		ATCCTGCGTGGAATGG-1	5.62426	1.24748	II	4	4	11
GCCTCATCTGGAAATA-1	4.09998	3.30371	II	4	15	7		ATCGACCCAATACAGA-1	4.28884	-2.89707	II	4	6	0
GCCTCCGACAATTCAC-1	5.01895	2.07879	II	3	6	7		ATCGCACGCCGGGAGA-1	4.80212	0.668038	II	0	5	5
GCCTCTATACATAGCA-1	3.7662	-0.283042	II	2	5	0		ATCGCTGCGTGCAGCA-1	3.16166	-0.797296	II	5	27	4
GCCTGTCCCGGTGCAT-1	-0.414646	0.351972	II	2	8	1		ATCGGAGACAGACGGC-1	2.89261	1.92618	II	4	8	3
GCGAAACGATCGGGAG-1	4.94088	3.49977	II	8	5	14		ATCGGCAAGCAGTCCA-1	2.34174	-2.39156	II	5	18	0
GCGAAACTTAACTGGA-1	-1.08872	-0.821614	II	3	5	0		ATCGTTAGCTAGCGGA-1	-0.503494	-0.772762	II	6	9	0
GCGAAGAATCTGACGG-1	-2.80675	-0.816265	II	19	3	0		ATCTAATATCCTACGG-1	3.05193	0.548782	II	2	6	4
GCGAAGCCATACCCGT-1	1.57905	0.207809	II	1	10	0		ATCTAGCTTGTGAGGG-1	5.00891	-0.990543	II	4	7	3
GCGAATGGACTAGCGA-1	5.57849	0.684934	II	5	2	3		ATCTCGTGAGCGAAAC-1	2.72863	1.29599	II	4	17	2
GCGACATGTAAACATC-1	0.593047	-0.346977	II	7	12	1		ATCTGACATGGAAGGA-1	2.60528	-0.715659	II	3	14	2
GCGACGATAGTTGTAC-1	-1.93477	-1.48294	II	12	1	1		ATCTGCACCTCTGCGA-1	3.22489	1.70016	II	3	3	3
GCGACGGTAGTCTCCT-1	2.2693	-1.13581	II	1	2	0		ATCTGGGCTGTTCTTG-1	4.58561	-3.48551	II	4	8	1
GCGAGTTCTGCAAAGA-1	0.043111	-2.35488	II	4	3	0		ATCTGGTTAAGACTGT-1	4.7177	-2.03552	II	3	7	0
GCGATTGTTAACGTTA-1	3.29436	-1.14922	II	7	7	0		ATCTTATCGCACACCC-1	2.45574	-3.47364	II	8	10	2
GCGCAAGAGCGCGCTG-1	0.986581	-2.79934	II	5	7	0		ATCTTGACTTGTCCAA-1	1.28203	-2.28989	II	9	21	0
GCGCATCCAGTCAGCA-1	4.51666	-0.211721	II	2	8	2		ATGAAGCCAAGGAGCC-1	-0.148597	-0.293534	II	11	9	5
GCGCCGTTCCACGATA-1	1.0552	-0.779071	II	7	9	0		ATGACGCCGGCTCTAA-1	2.95995	-2.76525	II	4	8	1
GCGCGGTCTAGTAACT-1	3.87227	-1.61488	II	5	3	0		ATGACGCGTTCTATCC-1	2.27328	-1.50606	II	5	19	1
GCGCTGCTTTGCATTT-1	2.78052	0.285645	II	1	14	2		ATGACTATCAGCTGTG-1	2.20432	-0.520853	II	4	8	0
GCGGACCGCGTTGTGG-1	4.43251	-1.07053	II	6	6	0		ATGACTATGCGACATT-1	2.38168	3.1361	II	6	11	0
GCGGAGAGGGAGAACG-1	2.65269	0.673829	II	5	18	2		ATGATCGGGAATAGAC-1	2.60767	-1.91812	II	4	17	0
GCGGCAAAGTATTGCC-1	2.23959	0.387042	II	4	11	1		ATGCCATTTGCGACCA-1	2.98879	-3.90791	II	4	7	0
GCGGCTCTGACGTACC-1	4.65007	-0.973783	II	12	10	0		ATGCCGGTTGATGGGA-1	1.98081	-2.05958	II	2	13	0
GCGGTCTTGCTTTCAC-1	0.2736	-0.0171435	II	5	5	0		ATGCGACAGTCCCATT-1	1.17021	-1.44426	II	7	9	0
GCGGTTCCCTATCATG-1	4.14057	0.699316	II	3	6	2		ATGCTCTGGCGCGGTA-1	4.57331	-0.251552	II	5	7	2
GCGTAAATGGCCATAA-1	3.52664	0.424956	II	2	13	2		ATGCTTAGGAGTTGAT-1	2.3314	-0.15565	II	4	16	0
GCGTCGCCAGGGTGAT-1	5.15226	1.7722	II	6	4	4		ATGGAGCAGGCCGTGA-1	1.71029	-0.358769	II	3	12	0
GCGTCGTAACATGGTC-1	4.76025	-1.85226	II	4	9	0		ATGGATCCGGCGTCCG-1	5.56728	1.65646	II	4	12	10
GCGTGGTACTGGGTTA-1	-0.197194	-3.18926	II	2	7	0		ATGGATTGACCAAACG-1	-1.71491	-1.59101	II	7	11	0
GCTAAGTAGTTTCTCT-1	0.688737	-2.85485	II	4	6	0		ATGGGTGTATACCTCC-1	6.10539	1.75762	II	3	6	9
GCTACGACTTATTGGG-1	1.56825	2.32541	II	6	9	4		ATGTACATGCGGTGAG-1	-0.263025	-2.54022	II	6	13	1
GCTACTATAGTAGAGT-1	2.72337	0.738403	II	1	5	0		ATGTACGATGACGTCG-1	5.33928	0.325939	II	4	14	5
GCTAGACCGTCTACTG-1	-1.29735	0.310394	II	7	6	0		ATGTGCATCCGACGCA-1	5.55604	-1.55842	II	2	8	4
GCTAGAGTAGAGATGT-1	2.76056	-0.343209	II	1	17	2		ATGTGGACATCTTGAT-1	2.40878	2.04854	II	11	5	0
GCTAGCAACGCACCTA-1	4.00711	-1.76442	II	9	9	0		ATTAAACATGCGGACC-1	5.87562	0.917096	II	2	5	8
GCTAGCTTGAATAGCT-1	4.30795	-2.24861	II	8	3	0		ATTAATACTACGCGGG-1	1.83003	-2.39577	II	6	11	0
GCTATAAGGGCCAGGA-1	0.824488	-0.796143	II	4	5	0		ATTACATGTCAGTCTT-1	-0.0356167	1.07518	II	7	7	0
GCTATACGTCTCGGAC-1	1.2714	-0.00492105	II	3	8	0		ATTACGCGCTGGCAGG-1	1.41471	0.696017	II	6	21	0
GCTATCATACTCATGG-1	4.99219	-1.70447	II	3	13	0		ATTACTAGCCTCTTGC-1	-1.6536	-1.3385	II	6	16	0
GCTCAATCCGTTTATT-1	5.49137	1.19777	II	3	3	4		ATTAGATTGATAGCGG-1	3.38623	-2.93478	II	4	3	1
GCTCAATGTAATACCG-1	4.63626	-1.66612	II	12	8	2		ATTAGGCGATGCTTTC-1	3.1633	-3.75203	II	4	15	0
GCTCCCAGTCGGTCCA-1	1.9585	0.123995	II	5	11	2		ATTATACTTTGCTCGT-1	4.04692	-3.57692	II	3	3	0
GCTCGCTCATGTCCAA-1	1.98669	0.250694	II	5	7	0		ATTATCGGAATGTACG-1	2.24229	-0.188147	II	7	9	0
GCTCTTTCCGCTAGTG-1	5.58963	2.50531	II	3	11	3		ATTATTATGTCCGTCA-1	4.4968	-3.753	II	6	12	2
GCTGCACGGTTTCTTA-1	4.57597	-0.245844	II	5	12	1		ATTATTCAGAGTCACT-1	4.07883	-2.48357	II	4	10	0
GCTGCTAAGTAGTCGA-1	2.39141	-0.465511	II	15	6	0		ATTCAACCATTTAAGG-1	-1.36929	-1.11801	II	6	10	1
GCTGCTACTGCGTAGC-1	0.321044	-0.102921	II	4	7	0		ATTCACTGATGTTGGA-1	6.49355	0.803805	II	6	6	8
GCTGCTCTCCGGACAC-1	3.01194	-1.03182	II	2	14	0		ATTCAGGACCTATTTC-1	2.02158	0.628901	II	2	8	0
GCTGGCGGCGCATGCT-1	4.42645	-2.25935	II	9	9	0		ATTCAGTAGCAGGGTC-1	2.92621	-4.01951	II	9	9	0
GCTGTATTACTGGCCC-1	2.58382	-1.9652	II	4	17	0		ATTCATATACTGTCCA-1	3.6736	-2.24017	II	11	16	1
GCTGTTGCTACCGAAC-1	0.469936	-1.9606	II	2	7	0		ATTCATCGTTGAGGCA-1	2.43503	3.09278	II	2	11	0
GCTTAATGTAACTAAC-1	4.05192	3.42216	II	12	4	2		ATTCCTCCGCCAGTGC-1	-1.01699	-1.10295	II	2	8	1
GCTTATGAAGCAGGAA-1	4.84392	3.21108	II	4	5	7		ATTCGACGCCGGGCCT-1	-1.21585	-0.555443	II	5	2	0
GCTTCCATGTAACCGC-1	4.17032	-2.22025	II	3	9	0		ATTCGTGCTATCTCTT-1	-2.18933	-0.547608	II	10	6	0
GCTTCCCGTAAGCTCC-1	0.799157	-0.146458	II	4	10	1		ATTGACCGGCGATGAC-1	2.43018	1.54032	II	9	11	2
GCTTCCGTCCCTAGAC-1	3.52808	1.2824	II	4	14	2		ATTGATGAGTCCTAAC-1	-0.554013	-1.75023	II	1	7	0
GCTTTATTAAGTTACC-1	2.90253	0.209252	II	4	3	0		ATTGCTGCTCCTCCAT-1	-1.44341	-1.31737	II	6	9	0
GGAAACTAAATGGGCC-1	-0.331436	-3.10405	II	1	14	1		ATTGGTTGTGCATTAC-1	3.50915	-4.24301	II	4	13	1
GGAAAGGGAATTGAGC-1	2.75252	-0.550683	II	1	7	0		ATTGTACAACTCGGCT-1	3.19395	-3.6309	II	2	25	0
GGAACCGTGTAAATTG-1	0.862452	-2.91886	II	4	8	1		ATTGTCTGTTTCATGT-1	6.72851	1.02189	II	5	12	5
GGAATGCGCTAGCGTG-1	4.98031	3.06423	II	2	5	5		ATTTACAGTTTACTGG-1	5.50338	-1.17902	II	3	17	5
GGACAACCATGAAGCC-1	2.19669	-1.75093	II	4	19	0		ATTTACTAAGTCCATT-1	1.35126	1.48241	II	17	8	0
GGACCAACAGGATAAC-1	1.35518	0.74659	II	1	13	0		ATTTCCGGGTTCTGCG-1	-0.205882	1.35579	II	2	4	1
GGACCTCTAGGCCGCC-1	0.064273	1.97485	II	7	5	0		ATTTGCGCGAGTAGCT-1	2.85877	-1.95128	II	6	15	0
GGACTCTTTGACTAAG-1	4.59976	-0.321357	II	7	2	0		CAAACCCTCCGGCGGG-1	1.77461	-1.12552	II	3	20	0
GGAGACGACACCTTTG-1	1.88916	2.38728	II	1	10	3		CAAACGAGTATCGCAG-1	5.49374	1.5943	II	5	10	9
GGAGCAACATTTCAAG-1	4.51028	1.66935	II	3	5	5		CAAACGGTCGCACTTT-1	2.22839	2.83672	II	3	12	7
GGAGGGCTTGGTTGGC-1	4.63322	3.53134	II	5	10	9		CAAAGATTATTGGGCC-1	3.96952	-0.661361	II	4	13	2
GGATGGCTTGAAGTAT-1	4.77026	1.40221	II	3	8	4		CAAATGTCCTTCCGTG-1	3.8397	-3.58385	II	4	10	0
GGATGTCCTTACCGCA-1	-0.771972	0.565833	II	9	6	0		CAACACATCTCCTGCC-1	3.61508	-1.2988	II	4	20	3
GGATTAATCATGGACC-1	1.11382	2.05629	II	6	5	1		CAACCAGTGGCCTACC-1	1.34301	-0.393842	II	3	8	3
GGATTGAAGTAGCCTC-1	2.2001	-0.208544	II	7	6	1		CAACCTACCGAGCAGT-1	-0.00934371	-2.39985	II	4	11	3
GGATTGCTGTGACTCC-1	-0.405803	-3.27782	II	3	7	1		CAACCTGAACCTGCCA-1	0.609226	-1.91279	II	9	20	1
GGATTTCACTTCTATA-1	-1.45504	-2.16104	II	7	0	2		CAACGACCCGTTTACA-1	3.63302	-4.02229	II	1	8	0
GGCAAAGGCGCCAATA-1	4.54798	1.14529	II	2	4	2		CAACGTGGTGGAGTCT-1	0.766003	1.71814	II	2	8	0
GGCAAATTACTTTACT-1	5.1101	1.52039	II	2	5	1		CAACTATATCGAATGC-1	5.40582	-1.72166	II	2	8	4
GGCAAGCCCATAGTGG-1	4.52807	-2.12173	II	3	3	0		CAACTCCTTGATCCCG-1	1.00459	-1.18817	II	1	15	0
GGCAAGGCGAAATAGC-1	0.296647	1.05398	II	5	6	0		CAACTGCTCATCCGAT-1	1.52224	0.0639323	II	5	12	0
GGCAGCAAACCTATGC-1	-0.975882	0.504025	II	5	4	0		CAAGAGGGCGGAGTAC-1	3.12411	0.810109	II	6	4	3
GGCATTGAACATCTCA-1	4.1944	-0.896204	II	1	7	1		CAAGATATTATAACGT-1	-0.356347	-0.385966	II	6	5	2
GGCCGGCGTCTGCTAT-1	0.924544	0.741793	II	3	6	2		CAAGCACCAAATGCCT-1	1.45963	2.58095	II	5	5	2
GGCCGTTTGGGTTTCA-1	2.29785	0.149485	II	2	11	0		CAAGCGGCACATAATT-1	5.27404	-0.985145	II	4	11	3
GGCCTGCTCTGATGTT-1	1.69355	0.323462	II	3	6	0		CAAGGATCGCATGTTC-1	0.706522	2.26614	II	15	8	0
GGCGCATGAATTGATG-1	4.30569	-1.23663	II	3	6	0		CAAGGCCAGTGGTGCA-1	2.06016	-0.828867	II	6	12	2
GGCGCGTTCGAGTTTA-1	2.0994	-0.459985	II	4	10	0		CAAGGTCCTATAGGCT-1	4.7813	-1.29846	II	7	7	1
GGCGCTTCATTCCCTG-1	3.2659	-2.28268	II	4	3	0		CAAGTAAGTGATAGAC-1	4.15618	-0.381387	II	4	14	3
GGCGGAGTAATATTAG-1	2.05255	0.360774	II	6	8	0		CAAGTGTGGTTGCAAA-1	3.17773	-2.46016	II	6	9	0
GGCGTAGGGAAAGCTG-1	2.31007	0.535992	II	7	3	0		CAATAAACCTTGGCCC-1	3.20591	-2.7006	II	13	3	0
GGCTACTATACACTCC-1	4.59465	-1.72647	II	5	7	0		CAATACGAGAGTCTGA-1	2.93615	0.559863	II	5	16	3
GGCTATTAAGTTGTAT-1	0.374234	-3.12094	II	1	4	0		CAATATTCTTGACCTA-1	6.25928	0.0687584	II	12	25	6
GGCTGAAATAGCAAAG-1	3.27473	-1.14982	II	2	9	0		CAATGAGGTTCGACTA-1	2.32639	3.13711	II	12	25	0
GGCTGGCAATCCCACG-1	5.40685	2.57322	II	8	19	4		CAATGCGAGAAGTATC-1	5.36069	-0.146856	II	6	12	5
GGCTTTCAATAAGGGT-1	5.23826	2.41319	II	5	7	4		CAATTAAGGGTGATGA-1	5.78797	1.90457	II	5	13	12
GGGAACGGGAGGTTAG-1	4.58225	1.13487	II	7	8	3		CAATTTCGTATAAGGG-1	6.14448	1.91218	II	3	6	7
GGGAAGGGCTTTCTCA-1	4.58404	-1.95114	II	4	3	0		CACAATGAGCTGCTAT-1	3.7201	-3.85644	II	2	9	0
GGGACTGCATAGATAG-1	4.63386	-1.46042	II	4	3	0		CACACACGCTAACGAG-1	0.0677175	1.4617	II	2	3	0
GGGAGAACTCACAGTA-1	0.56276	0.722123	II	7	8	0		CACACAGCTTGCGCTC-1	2.00746	-1.97849	II	5	9	0
GGGAGCGACCGTAGTG-1	3.08843	-0.105424	II	6	13	2		CACACGCGCTGTCTTA-1	6.72044	0.995166	II	11	7	9
GGGAGGATGCCCGAAA-1	0.132138	-3.08346	II	3	3	2		CACAGCTAGGGAGTGA-1	2.97459	-2.10953	II	4	4	1
GGGAGTTAATGAGGCG-1	3.58409	-1.00546	II	0	4	0		CACAGGGCCGTTGTCA-1	3.10771	-2.19267	II	8	14	0
GGGATTTACCGCACCT-1	4.22387	-0.423864	II	1	9	0		CACAGTCCCGCTTCGC-1	5.63783	1.03845	II	7	11	7
GGGCAGAGCAATCGTT-1	4.28346	-1.99022	II	4	13	0		CACAGTTCGCTTCCCA-1	0.731713	1.68027	II	6	9	1
GGGCAGTCAACGCCAA-1	1.86994	1.32058	II	9	6	0		CACATCGTGCACGCGC-1	1.94443	-1.72952	II	4	13	2
GGGCCCGTCTTAAACA-1	-0.00475678	-3.52378	II	6	6	0		CACATGATTCAGCAAC-1	6.0403	0.663691	II	2	4	8
GGGCGGCAAATGAATT-1	0.374593	-3.28086	II	6	16	0		CACATTCTTTCGATGG-1	4.42708	-2.86215	II	2	14	0
GGGCGTCACCACGTAA-1	4.75326	-2.03338	II	5	8	0		CACCCAAATCTTATGT-1	1.86768	-2.21137	II	7	14	0
GGGCGTGGTTTCCCAG-1	-0.701937	-0.0530981	II	3	7	0		CACCCGCGTTTGACAC-1	-0.492165	-0.210429	II	13	10	0
GGGCTGCCTAGGGCGA-1	3.34472	-1.33476	II	5	10	2		CACCCTAACAAGATCT-1	2.07378	2.87118	II	8	5	1
GGGCTGGTTAGTCGCG-1	3.91202	1.38092	II	6	10	2		CACCGATGATGGGTAC-1	6.2634	1.96005	II	8	3	7
GGGTCAGGAGCTAGAT-1	4.3005	0.327168	II	3	5	3		CACCGCGTCCACTCTA-1	3.06892	-3.69086	II	5	14	0
GGGTGACACCTTAACT-1	4.09486	2.45404	II	3	6	3		CACCGTATCCCATCCG-1	0.736321	2.13302	II	3	4	0
GGGTTAACATTTGAGT-1	2.44783	-0.679448	II	2	2	0		CACCTCGATGGTGGAC-1	-0.45677	-0.332824	II	8	7	0
GGTAACCGGGAGGATA-1	4.86558	0.94213	II	1	8	4		CACCTTGCGAAACTCG-1	1.92159	-3.68848	II	1	6	2
GGTACCATTAAGACGG-1	0.389321	-3.11959	II	1	8	0		CACCTTGGCGCCTTTG-1	2.16584	-1.74899	II	9	9	1
GGTAGAAGACCGCCTG-1	4.77018	-0.87954	II	4	11	0		CACGCAGCGAGGCTTT-1	1.30027	-3.3963	II	2	15	0
GGTAGACCGTTGGGCG-1	3.82812	1.35563	II	3	4	2		CACGCGGAACTGTTGC-1	3.33137	-1.17157	II	2	9	2
GGTAGGCCAATATCAC-1	5.37329	2.6445	II	3	19	5		CACGTCGGCAACCTCT-1	2.2416	1.5175	II	2	8	2
GGTCAAGACTACTTCG-1	5.48174	2.90857	II	4	7	7		CACGTTTCGTACACAC-1	-0.104502	-1.02431	II	4	8	0
GGTCGGCCAGGAGCTT-1	-0.218774	-3.18295	II	1	9	4		CACTAAAGTTGCCTAT-1	5.68602	0.0812284	II	5	15	6
GGTCTCCGTCCAGGTT-1	4.47949	2.80927	II	2	12	11		CACTACGGGAGCTGCC-1	0.0418079	-2.16439	II	2	11	0
GGTCTCTGAATGGACT-1	4.53093	3.45797	II	3	6	10		CACTCAAGAGCTATGG-1	2.47984	1.11801	II	4	12	3
GGTCTGAGAATCTGGA-1	1.4919	2.25386	II	4	6	3		CACTCCTATGTAAGAT-1	2.14334	-3.33528	II	2	5	1
GGTGAAGTACAGGGAT-1	-2.28168	1.07044	II	11	4	0		CACTCGAGCTGAACAA-1	4.5712	-0.181125	II	2	7	5
GGTGATAAGGAGCAGT-1	0.824964	-1.87548	II	0	10	1		CACTCTCAAGCATCGA-1	2.8461	-1.83094	II	3	13	0
GGTGTAAATCGATTGT-1	2.40263	-0.453869	II	3	9	0		CACTGACGATTGTGGA-1	1.93903	-0.240362	II	2	7	0
GGTTAGCTATATGTCT-1	3.18391	2.72436	II	10	6	6		CAGAACTTAGCCCTCT-1	-1.19236	-0.765178	II	7	10	1
GGTTCGCATTTGCCGT-1	0.269387	-0.478859	II	6	1	0		CAGAATAACACACGGA-1	3.32843	-1.16283	II	5	5	1
GGTTCTACTCGTCTGA-1	0.309482	-3.11378	II	4	10	2		CAGACACCGATCGCTG-1	3.82376	-3.88232	II	4	15	0
GGTTTAGCCTTTCTTG-1	3.37845	-1.60769	II	6	6	0		CAGACGAACCTGATAC-1	3.32237	-0.98949	II	2	8	3
GGTTTCAATCGGTCAG-1	0.725186	-0.933096	II	5	8	0		CAGAGGCGATGCATGA-1	4.22968	-3.57105	II	1	15	0
GTAACAGGTTAACGGC-1	4.00567	-0.316336	II	8	2	0		CAGATAATGGGCGGGT-1	2.43204	-2.98211	II	5	14	0
GTAAGTAACAGTCTGG-1	1.39045	0.951757	II	4	3	0		CAGATCATTTAAAGTC-1	3.578	0.102634	II	1	18	4
GTAATCTGATTCTTCG-1	-0.619567	-2.82815	II	6	2	0		CAGCAGTCCAGACTAT-1	0.95605	-2.55416	II	2	15	1
GTACACTTACCTGAAG-1	4.54002	2.94239	II	4	3	4		CAGCAGTCTGTGCTGC-1	0.661517	-3.05951	II	5	15	0
GTACGTTTGCCCGTCA-1	3.97926	1.4504	II	1	7	3		CAGCGATTCCCTTCAA-1	4.74542	-3.34653	II	9	8	1
GTACTAAGATTTGGAG-1	1.18495	0.919857	II	7	6	0		CAGCTCACTGAGACAT-1	5.21346	-1.85202	II	12	5	2
GTACTGGAGTTAGACC-1	4.56826	0.518506	II	2	7	2		CAGCTCGACAAGTTAA-1	3.69201	-3.63673	II	4	13	1
GTAGACACGCCTGACT-1	3.15135	0.426118	II	2	4	0		CAGGATATATCGTTGT-1	4.91163	-2.60672	II	3	6	2
GTAGAGGGAGACAAGT-1	2.15819	-0.162107	II	5	8	0		CAGGCAGTCTTACCAG-1	1.20329	-2.52828	II	11	12	0
GTAGCGGCTATACACT-1	2.23769	2.52177	II	2	4	4		CAGGCCGTTTGGGTGT-1	6.52571	1.04457	II	3	6	10
GTATCAAACGTTAGCT-1	1.06081	-0.906704	II	2	5	0		CAGGCGCCATGCTAGG-1	5.5462	1.71708	II	7	3	6
GTATGAAATTTCACTC-1	1.6566	0.0479642	II	3	5	0		CAGTAGCCCACGCGGT-1	5.43143	1.5394	II	7	5	7
GTCAAGCGGACTCGGG-1	4.81341	1.36965	II	3	17	3		CAGTCGAGGATGCAAT-1	5.31786	1.50713	II	4	9	12
GTCATGCGCGAGGGCT-1	0.0974351	1.97001	II	9	7	0		CAGTGAATAAATGACT-1	3.72566	-3.30103	II	18	6	0
GTCATGGACATGACTA-1	4.86584	1.15109	II	3	5	3		CAGTGTCGGCTGGCCC-1	0.692323	-1.42508	II	4	17	0
GTCCCAACGTAAAGTA-1	1.97502	-0.759429	II	7	5	1		CAGTTCCGCGGGTCGA-1	-2.85745	0.840447	II	17	7	0
GTCCCGCGACGTTATG-1	2.23962	-0.806136	II	1	2	0		CATAACGGACAGTCGT-1	-0.624732	-1.54552	II	8	8	0
GTCCGGCTGAATTGCG-1	4.58502	2.22321	II	4	9	4		CATACACGGTTCCCAC-1	6.07027	1.25321	II	3	12	8
GTCGCGTAACCCGTTG-1	4.62728	1.25326	II	0	6	3		CATACCCGTACCCAGT-1	4.22868	-3.12868	II	6	14	0
GTCGGGAAGCAGAAAC-1	4.51877	0.67982	II	7	4	2		CATACGAACTAGCTGG-1	2.4292	-1.90864	II	5	5	1
GTCGTTATTCGCTTAT-1	2.07245	-1.00159	II	5	7	0		CATACGGCGTCTGGGC-1	3.45487	-2.29137	II	8	13	1
GTCTAGTGAGCCGCTT-1	-2.2824	1.04098	II	11	2	0		CATACTATGTAATTGT-1	-0.505153	-1.90942	II	4	15	1
GTCTATTGGTTCCGGT-1	-3.02304	-0.142875	II	12	12	0		CATACTTCTTTCTCCG-1	6.16208	1.84185	II	9	13	10
GTCTCCGCCTCAATAC-1	5.56067	1.62135	II	9	12	3		CATAGCGTTGCCCACC-1	1.90049	-1.41173	II	8	14	0
GTCTGCCGACTCGACG-1	3.07154	-1.47889	II	6	11	2		CATAGTACATTGAGAG-1	1.61277	-1.13226	II	3	9	0
GTCTGGGCGGTCGAGA-1	5.62559	2.4343	II	4	15	4		CATAGTCAAATACATA-1	-0.204135	-0.610203	II	2	13	0
GTGACGCAGGTTTCAT-1	0.149397	0.729956	II	10	4	0		CATATAGGTACAGTCA-1	3.76528	-1.09206	II	6	11	3
GTGACTTCAGTAGTGC-1	0.513946	-3.01199	II	4	4	2		CATCCTCTCAAAGATC-1	4.12473	-2.13307	II	5	16	0
GTGAGGACACTTAAGG-1	4.6595	2.31284	II	4	2	10		CATCGGACGGGTTAAT-1	3.14465	-1.73119	II	3	6	0
GTGATCACTAACGCCT-1	0.0162818	-0.248959	II	8	7	0		CATGACTTCGCTGAAT-1	4.06565	-0.895081	II	3	9	3
GTGATCATAGATCTGC-1	4.16575	-2.04826	II	12	4	0		CATGAGATGCACTCTC-1	1.79294	0.916332	II	2	9	2
GTGATCCTTGTCATGA-1	3.76507	-0.415163	II	6	13	0		CATGATCGCTTTGAGA-1	0.382136	-2.14178	II	3	9	0
GTGCACCAGCTTCAAC-1	2.84404	-1.79582	II	9	5	0		CATGCGACCAGTTTAA-1	5.76217	0.669194	II	1	4	19
GTGCCATCACACGGTG-1	-0.818218	0.210814	II	8	1	0		CATGGATTGTCTTCCG-1	1.98082	1.08587	II	5	10	1
GTGCCCGTTCGGATTC-1	3.50107	-1.32936	II	4	13	0		CATGGCAGGAAGATCG-1	4.19365	-2.31342	II	8	4	1
GTGCCGCTTCAAAGGT-1	-2.5378	-0.97771	II	13	3	0		CATGGTAAGTAGCGTT-1	5.80293	-0.506207	II	4	8	4
GTGCCTGAGACCAAAC-1	-3.33667	0.0207722	II	12	4	4		CATGTAAGAGACATTT-1	2.8621	1.8927	II	3	10	3
GTGCGAAATCGAACAC-1	3.93701	0.714746	II	4	14	2		CATTACGTCGGCCCGT-1	2.87194	-0.579216	II	4	14	0
GTGCGACAGGGAGTGT-1	2.475	-2.01857	II	3	8	0		CATTATCCCATTAACG-1	0.288745	-0.25129	II	8	4	1
GTGCGTGTATATGAGC-1	-0.689653	-0.272878	II	6	5	2		CATTATGCTTGTTGTG-1	4.16342	-1.67052	II	4	10	2
GTGCTATCCAGCTGGA-1	2.07332	-1.10702	II	3	7	0		CATTGATGAACACGCC-1	1.29042	-1.49487	II	4	14	0
GTGCTGTTAGAACATA-1	3.78978	-1.88416	II	8	8	0		CATTGCGGGTCAATTC-1	6.10868	1.86985	II	9	4	14
GTGGACGCATTTGTCC-1	5.27518	3.54417	II	2	2	10		CATTTAGCGGACCATG-1	3.14895	-2.18116	II	9	6	0
GTGGAGTCGGCGGTTG-1	1.3409	-0.429594	II	1	5	1		CATTTGAGTGGTACGT-1	3.2346	1.17668	II	4	10	8
GTGGCTGTTTCTGTTC-1	0.756141	-1.14663	II	19	9	0		CCAAACAGAACCCTCG-1	0.150907	-2.63211	II	8	10	4
GTGGTTTCCGCCTTTC-1	2.23039	-0.303871	II	4	14	1		CCAAATAACAAGATTC-1	5.61441	1.53563	II	2	5	15
GTGTATATCAGCGGGC-1	3.97491	-0.977412	II	3	5	0		CCAAGAAAGTGGGCGA-1	2.06569	-2.55807	II	7	6	1
GTGTCGTATAGCGTTC-1	1.16281	0.0398762	II	0	4	0		CCAAGACTTCTGCGAA-1	3.30107	0.664721	II	4	2	2
GTGTGAATAACTTAGG-1	1.00673	-3.15516	II	11	7	0		CCAAGCGTAACTCGTA-1	-4.26329	-0.0468606	II	22	7	7
GTGTTACTATGCGTCC-1	5.18276	1.37756	II	1	6	3		CCAAGGAACAGAGAGG-1	1.5443	0.0267438	II	7	5	2
GTTAAAGTAGGACTGG-1	3.4797	-0.29573	II	4	13	1		CCAAGGTTGCCCTTTC-1	0.620292	-3.00826	II	3	9	0
GTTAACATCACTTAAA-1	0.366424	1.85606	II	7	3	0		CCAATGTCACAGCAAG-1	0.569857	-3.11502	II	4	14	0
GTTAAGGGTGCGATGT-1	5.18549	1.89739	II	3	7	3		CCAATTACGGGTCGAG-1	2.45812	-1.82167	II	11	9	2
GTTACCTACAACTTGC-1	0.859465	1.03668	II	10	4	1		CCACCAACTTTACTGT-1	2.06455	-3.4792	II	5	3	1
GTTAGCCCATGACATC-1	2.43527	-1.98657	II	3	5	0		CCACGAGAAGAGAATC-1	0.898591	-3.26829	II	4	6	3
GTTATATTATCTCCCT-1	-1.40873	-2.47577	II	8	7	2		CCACGGAGCCATAAGA-1	1.93546	1.94449	II	8	8	2
GTTATCAAGCTATCGA-1	3.80662	1.78842	II	3	7	3		CCACGGTGCCCGGTAG-1	5.51557	-1.16178	II	4	4	4
GTTCAGTCGCCAAATG-1	2.82573	2.22966	II	4	4	4		CCACTATCCGGGTCAC-1	2.79203	-3.75131	II	6	12	0
GTTCGCCATAAGTGCC-1	2.61895	-1.14719	II	4	6	0		CCACTGTTTGGATTAA-1	2.04399	-0.955831	II	9	4	1
GTTCGGATCGGGAACA-1	4.73299	2.56463	II	4	6	8		CCAGGGACGTGGCCTC-1	5.98923	1.2637	II	4	10	9
GTTCGTCTAAAGAACT-1	-2.35378	0.809583	II	11	4	0		CCAGTAGTCTGATCCA-1	3.41835	-2.55813	II	1	13	0
GTTCTTGTAACTCAAT-1	1.98021	1.5389	II	4	13	0		CCAGTCTAGACGGCGC-1	1.91673	-0.497008	II	10	4	1
GTTGAACCGGTTCCAT-1	1.5058	1.49655	II	1	13	0		CCAGTCTTGTCATAGA-1	2.33132	-2.01517	II	4	11	0
GTTGGATTGAGAACAC-1	2.13578	2.49925	II	3	7	10		CCATACCTTTACTTGT-1	6.02165	0.785404	II	8	2	12
GTTGGATTTGCGTTGG-1	2.73006	-1.17204	II	1	7	0		CCATAGGTTGGCGTGG-1	4.34013	-3.36769	II	4	8	1
GTTGGTCATGCTATCC-1	5.49355	2.12605	II	7	9	3		CCATATGGAAACTATA-1	1.14097	2.32045	II	1	4	3
GTTGTAGATTTATGAG-1	3.15144	-1.45771	II	3	17	3		CCATGCCCTAGATTTC-1	2.86723	-1.23661	II	6	17	1
GTTTCTAGAGGCGCGG-1	5.55744	0.585994	II	5	10	2		CCATGCCTGTTTAGTA-1	1.77637	-1.86911	II	7	11	0
GTTTGACCAAATCCTA-1	-2.20146	1.24028	II	15	2	0		CCATTAGCGATAATCC-1	-0.692996	-2.17161	II	17	9	1
GTTTGGCCCAAGTTAT-1	3.27687	-0.861556	II	11	11	0		CCATTCCCTGCCCACA-1	3.25814	0.565389	II	4	10	2
GTTTGGGCTTGTGAGC-1	4.94252	2.41288	II	3	4	10		CCATTGTTTCCTCCAT-1	-1.83209	-0.656548	II	10	10	0
GTTTGGGTTTCGCCCG-1	4.59528	-0.0200699	II	2	8	2		CCATTTCTACCTATTA-1	1.90328	-1.81324	II	5	14	1
GTTTGGTAGGGTCAAC-1	2.96627	-1.44058	II	5	9	0		CCCAAACATGCTGCTC-1	5.56507	-1.67157	II	5	5	3
TAAACCCAGGAGGGCA-1	4.19641	-1.00593	II	4	3	0		CCCAAGTCATTACACT-1	1.97245	2.95348	II	3	14	0
TAAAGCGTTAGGAGAA-1	-0.632802	-0.558737	II	6	14	3		CCCAATGAGATTTGCA-1	4.22901	-3.24681	II	6	15	3
TAAATTGTGGGTAAAG-1	4.81384	-1.77957	II	5	11	0		CCCAATTTCACAACTT-1	0.136446	1.42905	II	2	6	0
TAACAGGTTCCCTTAG-1	4.01549	2.2576	II	3	8	3		CCCAGAGGAGGGCGTA-1	1.12622	0.977879	II	5	7	1
TAACATACAATGTGGG-1	4.41972	1.28715	II	4	11	4		CCCAGTTAAGGCGCCG-1	-1.28835	-1.17655	II	6	12	0
TAACATACACGCGATC-1	2.12406	-1.29667	II	2	10	0		CCCATATAGGTCGATT-1	1.45237	-2.38304	II	6	10	0
TAACCTACCGTCCGAG-1	3.34877	1.80203	II	1	3	3		CCCGTAGCTGGGAAGA-1	2.7128	-0.46657	II	2	9	3
TAAGGCATAACATCAA-1	0.490052	-0.981533	II	4	9	0		CCCGTTTCGCAGATGT-1	1.75205	2.56707	II	11	6	3
TAAGGCCCGTCACCCT-1	4.75426	-1.60473	II	4	11	0		CCCTATGTAGAGCAGA-1	2.73056	1.3258	II	5	4	1
TAAGGCTGAATCCCTC-1	1.18104	-2.88747	II	3	5	1		CCCTCCTCGCTCGTAT-1	2.5232	-3.29886	II	4	20	0
TAAGTCGCCGAGTATC-1	4.21387	2.61165	II	4	8	2		CCCTTTAATGGAGTTC-1	4.40944	-0.652789	II	4	15	4
TAATAGAACAGAGTTA-1	4.31381	-1.73921	II	5	9	0		CCCTTTGACAGGTCTT-1	-0.613557	-1.4015	II	4	12	0
TAATAGTGACGACCAG-1	-1.1111	0.771009	II	6	10	0		CCGAACCTTCCCGGCC-1	1.9105	0.946831	II	14	4	1
TAATCGATCCGTACGT-1	3.90862	2.16649	II	4	3	4		CCGACAATAGGCCGCC-1	0.457714	2.54645	II	5	8	4
TAATTACGTCAGTAGA-1	4.0312	1.62556	II	3	3	2		CCGATCTCAACCTTAT-1	4.31916	-4.00701	II	4	16	0
TACAAGGGCTTCTTTA-1	3.48873	-1.61521	II	3	10	0		CCGCATGTGGTACGAT-1	5.572	1.93431	II	2	4	8
TACACAGCCGTGGTGC-1	-1.86358	-1.57227	II	7	3	0		CCGCCGTTGAGGATAA-1	4.88372	0.0276014	II	8	15	4
TACACCTCTTCGAATC-1	1.46914	1.91197	II	2	9	0		CCGCGTAGGTAAGGGC-1	3.06204	-2.66257	II	5	15	1
TACATTTCTAACGTGC-1	3.72546	-0.0079883	II	10	4	2		CCGCTATCAGCACCAG-1	4.64983	-3.00393	II	3	11	2
TACCAAATAGCCCAGA-1	2.33546	-2.19287	II	4	5	1		CCGCTCCAGGGCGATC-1	3.96788	-1.81401	II	4	23	1
TACCAATAAAGTACCA-1	-2.65344	-0.0364021	II	11	5	0		CCGCTCTTCCGAACTA-1	4.65618	-3.5164	II	2	8	2
TACCAGAAGTAGGTTC-1	5.3623	0.720051	II	5	1	2		CCGCTTACCTCACTCT-1	5.83067	-0.898539	II	1	4	5
TACCGAATAATTGTAA-1	-0.934276	0.458554	II	4	12	0		CCGCTTGCTGACATGG-1	5.10937	-0.718155	II	3	10	5
TACCGCGGACTTGCAG-1	-0.00170073	-0.453117	II	3	13	0		CCGGAATGGTTTCAGT-1	3.70409	-1.11584	II	5	10	2
TACCGTAGGTTAACTA-1	5.38413	0.664468	II	4	2	2		CCGGCACGACCGTTTC-1	2.77945	-4.09108	II	3	9	0
TACCGTGCCTCGGACC-1	1.65768	0.532785	II	3	9	0		CCGGCGCATATTGGAT-1	3.33931	-3.34158	II	5	10	1
TACCTACTCCCAGTAT-1	-0.702331	-2.25163	II	5	9	0		CCGGGACCCGCAGAGA-1	1.69152	-1.16421	II	9	13	1
TACCTCAGTTGTCTGT-1	2.03599	-1.72076	II	8	9	0		CCGGGCTGCTCCATAC-1	5.10174	-0.113225	II	3	22	5
TACCTTAAGATTTCCC-1	1.31234	1.68215	II	3	8	0		CCGGGTTCGAGGTTAC-1	1.00895	1.61552	II	3	3	0
TACGAACACGACTTCA-1	1.72213	0.71824	II	3	7	0		CCGGTTTGTAATTGTG-1	6.67787	1.29965	II	7	7	8
TACGACGCTTGCTGCG-1	5.20231	1.09261	II	2	3	4		CCGTAGGGTTGTTTAC-1	2.73502	-0.05607	II	2	8	1
TACGAGAACTTCACGT-1	5.42761	0.0739242	II	3	1	2		CCGTATCTCGTCGTAG-1	2.14716	-1.60587	II	4	10	0
TACGCAGTTCTTTCCT-1	3.75187	-1.76929	II	3	6	0		CCGTGAGGCATTCATG-1	6.23173	1.78059	II	3	8	12
TACGCCATATTCTAAT-1	4.88287	3.02992	II	5	1	7		CCGTGTTAAATTCCAT-1	6.12049	1.83087	II	8	4	6
TACGCTATAGAAACCT-1	2.17176	1.17187	II	4	8	1		CCTAAATTGTATCCTA-1	0.0418243	-1.32754	II	4	12	4
TACGGGTAATAACATA-1	3.16212	-2.31877	II	8	8	0		CCTAACCCAAACAAGT-1	2.68684	-1.52576	II	6	15	0
TACGTACTAGTGCTGA-1	-1.49328	-2.08976	II	4	0	0		CCTAGGCGTAGCGATC-1	3.36687	-2.32226	II	8	8	0
TACGTGGGCCCAGGGC-1	3.59588	-0.0699948	II	2	9	1		CCTATAATGAGTGCCC-1	3.42707	-0.454085	II	4	9	3
TACTACGTGCAATGCG-1	-0.398664	-1.77459	II	5	7	0		CCTATACCGTCCTGTC-1	2.92645	-0.424711	II	4	5	0
TACTATGGTTCCTCAG-1	4.88672	-0.815665	II	4	3	0		CCTATATTTGTCCTGG-1	2.13426	-1.10941	II	7	4	0
TACTCGTTTGAATCAA-1	0.27789	-0.818215	II	3	11	0		CCTATCTATATCGGAA-1	0.501249	-0.156024	II	5	12	2
TACTCTTTCGTCTTCA-1	3.36083	0.160237	II	0	7	2		CCTATGAAGTGGTGCC-1	5.8099	0.607112	II	14	7	2
TACTGCATGATTAAAT-1	4.51375	2.2054	II	5	5	4		CCTATGGGTTACCGTC-1	-0.203074	-0.219813	II	12	11	0
TAGAAAGGTGGCGCTA-1	4.85394	2.75002	II	2	5	12		CCTATGGTCAAAGCTG-1	4.00829	-3.15427	II	4	13	0
TAGAATAGCCGATGAA-1	4.01293	2.58341	II	4	3	5		CCTATGTCCACTCCAC-1	6.41527	1.29666	II	3	1	10
TAGAGTGTTCCGGGTA-1	2.41429	-1.18664	II	3	17	0		CCTCACCTGAGGGAGC-1	3.37701	0.716223	II	3	13	5
TAGATATGGACTGGAA-1	2.71359	1.88226	II	4	5	2		CCTCACCTTAGCATCG-1	0.86901	-1.32141	II	0	19	1
TAGATGGTTCCTTACT-1	3.99149	-0.155008	II	1	6	0		CCTCCGACAATTCAAG-1	6.36785	0.148679	II	2	13	14
TAGCAGATACTTAGGG-1	2.73375	-0.0408279	II	3	4	0		CCTCCTGTTGTGTCGT-1	0.524533	-2.01941	II	8	17	1
TAGCAGTATGACTAAA-1	-0.643883	-0.193403	II	3	4	0		CCTCGGTTTCCTTGCC-1	4.23136	-2.22558	II	3	5	0
TAGCCATTTCAAAGTC-1	2.7305	-0.519735	II	2	11	0		CCTCTACAAGGATTGG-1	-0.195106	-2.33566	II	5	18	0
TAGCCGGCGGTCAGCG-1	0.324082	-2.96117	II	8	8	0		CCTCTATCGATTAGCA-1	4.28312	-3.41022	II	12	8	1
TAGCGTCCGGTGTGGT-1	0.990719	0.402079	II	5	10	0		CCTCTCTCCCATCTAG-1	5.39262	-0.586179	II	4	14	7
TAGCGTTGGGTCTTAC-1	4.97784	3.5313	II	11	18	5		CCTCTGTACTATTCTA-1	0.478815	2.29261	II	4	18	2
TAGCTAGAAGGCATGA-1	4.37614	-2.32896	II	2	6	0		CCTGAACGATATATTC-1	3.95896	-1.81517	II	7	11	2
TAGCTAGTGATGATGG-1	1.46772	-1.46761	II	14	3	0		CCTGCTATTTGAGAAG-1	-0.455098	-0.122098	II	10	6	3
TAGGATCTTAACCGCA-1	2.68481	-0.884683	II	5	10	0		CCTGGCTAGACCCGCC-1	4.82116	1.3113	II	8	10	5
TAGGGAGCTTGGGATG-1	0.901845	-3.04578	II	3	7	0		CCTGGTCGAATGTGGG-1	-0.427918	-1.64434	II	6	12	0
TAGGTCGCCGGAACTG-1	4.18864	3.34466	II	7	11	16		CCTGTAAGACATGATA-1	4.41432	0.313519	II	3	23	4
TAGGTGACGATAACCT-1	-0.733069	-0.137779	II	4	4	0		CCTGTCACCCGGGCTC-1	2.88978	-3.25022	II	8	14	0
TAGGTGCTCGCCTAGC-1	2.22311	-2.34665	II	3	14	0		CCTGTTTGAAGACACG-1	1.31271	-2.26076	II	8	13	1
TAGGTGTTCCACAGAT-1	1.16621	-0.773488	II	3	5	0		CCTTCGTATAGAATCC-1	5.30811	-1.46048	II	3	9	3
TAGGTTCTGCTGAGAA-1	3.69283	-1.52026	II	4	10	0		CCTTGACCACTTTATT-1	6.32415	1.32055	II	3	7	15
TAGTAGCTTATACCAG-1	2.50326	-2.1844	II	2	6	0		CCTTTAAGGGAGCACT-1	-1.35656	-0.960125	II	5	9	0
TAGTAGTTGCCGGACA-1	1.42644	1.829	II	7	6	2		CCTTTCAATGAAGAAA-1	5.66581	-1.17354	II	1	6	5
TAGTCCGCAGAGAATG-1	2.56936	0.286378	II	3	9	0		CGAACCCGCATGCGTC-1	4.69795	0.00585473	II	0	4	7
TAGTCGATCACGGGTT-1	0.943018	-1.42832	II	1	8	0		CGAAGTTGCTCTGTGT-1	6.5995	1.14751	II	5	14	14
TAGTCTAACAACGAGA-1	1.92942	-0.0486426	II	4	6	0		CGAATGACGCATAATG-1	2.5573	2.97955	II	4	5	7
TATACACAGACGCCTT-1	0.0421392	1.89386	II	6	4	0		CGACAATTTGATCTAA-1	3.76621	-2.75549	II	7	15	1
TATACGCGTCATCACT-1	4.45336	1.91605	II	3	1	3		CGACAGTTCGCGTTAT-1	-1.08004	-1.3175	II	5	5	1
TATAGATGGTCGCAGT-1	4.67912	0.140914	II	5	8	3		CGACTCAGGATGTTAT-1	1.06766	-2.96988	II	3	11	0
TATATCCCTGGGAGGA-1	3.672	1.4761	II	2	13	1		CGACTTTGTATAGCCT-1	0.80299	-1.99612	II	3	22	1
TATCCAATTGGTTATC-1	5.29526	0.570207	II	8	4	2		CGAGACCCTAGAGTGT-1	2.32532	-2.75224	II	3	14	0
TATCCTATCAACTGGT-1	3.2256	-2.28392	II	4	3	0		CGAGAGATGTGAACCT-1	6.25414	1.03774	II	5	1	9
TATCTACCACAGCGGG-1	-0.100376	-2.54108	II	5	10	2		CGAGAGCTTTCACTAC-1	1.82292	-3.19631	II	1	11	2
TATGAAGAATTAAGGT-1	5.38924	1.98004	II	1	2	6		CGAGAGGGTAGCCGCG-1	2.44189	-3.39498	II	4	12	1
TATGATCTTCTCTTTA-1	1.22434	0.552905	II	0	6	0		CGAGGAGCTTCCATAT-1	3.67754	-0.437538	II	8	8	2
TATGGGACCGAGCAGG-1	2.80341	-2.10539	II	5	15	0		CGAGGCTAAATATGGC-1	4.3361	-2.81726	II	4	8	1
TATGGGTACGTATCGT-1	2.05418	-1.5219	II	6	8	0		CGAGTACTAAAGAGGA-1	6.21735	1.02387	II	3	8	11
TATGGTTAGTGGGAGA-1	3.71097	0.871136	II	1	5	2		CGAGTGAAGGTACCAG-1	1.69255	-2.65269	II	8	20	0
TATGTCTCATTGTGCC-1	5.12632	3.46771	II	2	4	11		CGAGTTTATCGGACTG-1	-0.25454	-2.52008	II	8	8	1
TATTAACCTGACCGCG-1	0.388547	-0.20315	II	3	6	0		CGATAATACTCAGGTT-1	-0.143258	-0.220968	II	21	5	0
TATTACCATCCTGCTT-1	-0.0576681	-3.62399	II	1	10	2		CGATCCTCGCAACATA-1	0.597516	-0.533394	II	4	8	1
TATTCAATTCTAATCC-1	1.70131	-0.419581	II	2	10	0		CGATCTGTTGGAGGAC-1	3.35968	-0.484625	II	8	15	3
TATTCCGAGCTGTTAT-1	1.48152	0.679469	II	4	5	0		CGATGGACCCTACGCC-1	1.72878	-1.61033	II	7	7	0
TATTCCTCCGCCCACT-1	4.5117	-2.33112	II	4	3	0		CGATTAAATATCTCCT-1	-1.10468	-0.967149	II	5	15	0
TATTCGTGCCAGAATA-1	-1.83725	1.05201	II	5	3	0		CGCAATTACTTTCGGT-1	4.91	1.72826	II	3	9	7
TCAAATTTGAGACTCA-1	4.29499	0.279653	II	4	6	0		CGCAATTCTACAATAA-1	4.81556	-1.12011	II	7	11	3
TCAACAAAGATAATTC-1	1.71773	1.55629	II	1	8	0		CGCACATGTCCACTAC-1	-1.31779	-1.72964	II	6	10	0
TCAACGAGGAGACAAA-1	-1.54646	0.659447	II	8	4	0		CGCACGTCTGTTTATG-1	2.7068	-0.0529133	II	8	4	2
TCAACGCAGGAAATAA-1	3.89738	1.30541	II	1	9	2		CGCAGGCGATCCAAAC-1	4.43955	-3.32809	II	11	5	1
TCAAGGTTACTACACC-1	3.46335	0.206191	II	1	13	1		CGCATCCATCAGCCAG-1	1.73425	-1.43501	II	4	14	0
TCAATACGCCGTCATG-1	1.1096	-0.457723	II	3	9	0		CGCATGCCGAATGCGT-1	3.58147	-2.2098	II	3	7	2
TCACAAACCGAGGTAC-1	0.968964	-2.92894	II	9	9	0		CGCCCAGCACGCCTAG-1	-0.387996	-2.01691	II	3	11	1
TCACAGCAAACTCGAA-1	5.05861	0.599779	II	0	6	2		CGCCCAGCGTTTCACG-1	6.41952	1.26449	II	14	7	8
TCACAGGAGAATAAGA-1	4.67006	-0.525007	II	4	2	0		CGCCCGCTTCCGTACA-1	3.36287	-0.801762	II	5	10	4
TCACAGGGAATCGCAA-1	0.0140034	-1.9409	II	0	7	0		CGCCGCCCATGCCTGT-1	0.138211	-2.66796	II	5	9	1
TCACAGGTTATTGGGC-1	2.63162	2.01031	II	3	6	3		CGCCGTCTACCCATCG-1	5.8055	-0.280974	II	7	10	6
TCACCCTCTTAAGATT-1	2.92474	-0.0638491	II	4	8	1		CGCCTCCCTCCTCTAT-1	-0.863956	-2.18344	II	3	12	0
TCACGATGTCCGTGGA-1	4.86133	-1.87097	II	3	2	0		CGCCTTTAGCATGCTC-1	2.43329	-2.34917	II	3	22	2
TCACGCATTGTAGATC-1	1.75695	-1.07613	II	2	6	0		CGCGAAGTGGCATACT-1	2.93058	1.95907	II	21	7	3
TCACTATCCCTTCGGT-1	1.7673	-0.12114	II	7	12	0		CGCGACCGCGACAGAT-1	2.47211	-4.12806	II	6	13	0
TCAGAGGACGCGTTAG-1	2.55634	1.78115	II	5	11	3		CGCGCCCGACTTAATA-1	-1.0197	-1.04534	II	8	8	0
TCAGCAAATGCATCTC-1	4.73984	-0.00996301	II	3	5	3		CGCGGCTCAACTTGAA-1	1.40854	-0.391228	II	6	13	0
TCAGCAGTAGGCCCTG-1	4.55464	-0.692216	II	3	7	0		CGCGGTAAGTCTAGCT-1	3.54153	-0.273315	II	4	20	3
TCAGCGCACGCCGTTT-1	0.829466	0.834017	II	4	9	0		CGCGGTCACAAACCAA-1	0.034609	2.0893	II	17	1	0
TCAGGGTGTAACGTAA-1	-0.210131	-0.999486	II	4	10	0		CGCGTTCATGAAATAC-1	5.38188	1.62824	II	3	13	10
TCAGGTTCTTTGAGAA-1	-0.396337	0.910198	II	10	6	0		CGCTAGAGACCGCTGC-1	1.70837	2.44295	II	20	4	1
TCAGTAGGGACTATAA-1	-0.0874058	-3.57148	II	3	5	0		CGCTATTCTTAGGCTC-1	2.52818	1.19494	II	5	14	1
TCAGTGTATACGTCAT-1	3.17514	1.94913	II	5	5	2		CGCTCTCCGTAGATTA-1	4.65196	-2.90465	II	1	14	1
TCATCGACGACCGTCG-1	2.97928	-0.671081	II	7	3	0		CGCTGGTGACTACCCT-1	1.37018	-0.682089	II	15	9	0
TCATTTAAGTCTCCGA-1	-1.25211	-2.25775	II	6	6	1		CGCTGTGTGGATGTTG-1	1.64395	-1.56424	II	10	10	0
TCCAAGCCTAGACACA-1	0.121399	-2.96549	II	3	8	0		CGCTTAGTATTGATAC-1	3.21083	-0.283636	II	2	9	3
TCCAATAAAGGCTACC-1	3.56926	-0.648178	II	3	9	0		CGCTTTCTTGCATTCG-1	2.11491	-2.81714	II	1	9	1
TCCACATCGTATATTG-1	0.962394	-0.315041	II	4	17	0		CGGAGCAATTTAATCG-1	-1.16356	-0.215725	II	2	10	0
TCCACCTCTAGCCTTT-1	-1.33196	-1.58428	II	2	5	0		CGGAGCATGGCGATCC-1	5.34838	-1.70468	II	3	6	3
TCCACTTTATCTAGGT-1	5.0539	0.71122	II	4	8	4		CGGAGTTTGAGAGACA-1	4.38422	-2.6975	II	4	4	0
TCCAGAGCACCGGTTC-1	-1.36357	-1.67637	II	6	6	0		CGGATCCTCAAGGACT-1	1.45978	-2.58966	II	9	11	0
TCCAGGCAGGACGATC-1	1.56972	0.400851	II	4	3	0		CGGCAAACATCGTGCG-1	1.42938	0.983864	II	2	10	2
TCCAGGGTATATACGA-1	5.04076	3.88904	II	4	3	5		CGGCAATAAGATCGCC-1	-0.0937814	3.88911	II	3	9	3
TCCCAAAGACGAAGGA-1	-0.607605	0.317962	II	4	3	2		CGGCCAGAGCGACCAT-1	2.27709	1.75219	II	7	13	1
TCCCAATATCGACGAC-1	4.17555	0.629369	II	12	7	2		CGGCCCAACCTGTAGT-1	3.55735	-0.277595	II	4	8	5
TCCCAGCTTTAGTCTG-1	4.22882	-1.54667	II	14	5	0		CGGCCCAGGTATATCC-1	1.20079	-2.26572	II	5	22	1
TCCCGTGTGCAATTTG-1	3.1196	-0.594671	II	2	10	2		CGGCGCCATCAATCCC-1	1.42451	-2.72536	II	6	10	1
TCCGCGGCCCAATGAA-1	2.11033	-0.620963	II	1	7	2		CGGGAATTTATGTAAA-1	5.18124	-2.54775	II	2	8	3
TCCGCTGTCATCCCGG-1	0.272486	-2.25281	II	2	6	1		CGGGAGCTTCAGTGTA-1	6.67394	1.64352	II	4	8	9
TCCGCTTATCCCATTA-1	4.13873	-1.37189	II	3	6	0		CGGGATCAATGTAAGA-1	5.9606	-0.642796	II	8	6	6
TCCGGGCCACTAACGG-1	2.62872	2.08617	II	5	4	5		CGGGCAGCTAAACCGC-1	2.87847	1.23967	II	7	8	5
TCCGGGCTTGACGGGA-1	-0.114595	-0.443644	II	8	5	1		CGGGCCTTCTTTGTAA-1	4.59767	-2.42874	II	6	4	0
TCCGGTTCGTCCGGTC-1	1.31367	1.68247	II	1	6	0		CGGGTGTACCCATTTA-1	5.37471	0.486191	II	5	7	6
TCCGTTTAGCCTTGAA-1	2.48215	0.0653284	II	3	5	0		CGGGTTTGTTAGGGCT-1	5.02217	0.426231	II	5	11	4
TCCTAAAGATTCAGAC-1	2.63176	-1.04112	II	3	16	0		CGGTACTAGAATCAAA-1	-1.74107	-0.717858	II	4	4	0
TCCTAAATTGGGAAGC-1	-1.95673	-1.4407	II	11	5	0		CGGTCCGTCGCAAGCC-1	4.66896	-3.05625	II	1	10	1
TCCTAACCGTCGGGCA-1	3.88335	-0.76138	II	2	7	0		CGGTCTATCAACCCGT-1	3.86757	-1.85165	II	9	14	3
TCCTACATCCACGGCC-1	3.3885	-0.873946	II	4	6	0		CGGTGAAGACTAAAGT-1	1.93541	-0.569543	II	3	12	0
TCCTAGCAAAGAAGCT-1	0.921432	1.84311	II	3	8	0		CGGTGCGCGTTGGTCC-1	6.62578	1.6023	II	13	3	9
TCCTCGGGCTGGGCTT-1	4.68582	1.20887	II	5	5	3		CGGTTCAAGTAGGTGT-1	6.40189	0.703683	II	6	6	12
TCCTGCAGCCGCCAAT-1	2.13176	1.05649	II	7	7	0		CGGTTGAGTATCCTTC-1	3.17897	-3.05877	II	13	9	0
TCCTTACGACGGTCCG-1	-0.151654	-0.594547	II	3	8	1		CGTAACTTCGACACTT-1	3.15826	-1.91708	II	9	18	1
TCCTTGTCCTTTAATT-1	1.62501	1.81578	II	3	9	0		CGTAGAGAGTAATTAT-1	-0.580529	-1.81651	II	8	7	0
TCCTTTAAATCCGCTT-1	3.22417	0.712377	II	2	14	2		CGTCACGTCCATTGGT-1	1.33567	-3.37946	II	5	16	1
TCCTTTCTTACGCTTA-1	2.6943	0.126308	II	2	19	0		CGTCCTCATCGCGTGC-1	-1.16349	-0.949107	II	8	12	1
TCGAAATTTAGGACCA-1	-0.267702	-3.54979	II	3	3	0		CGTCGCATGTGAGCCA-1	1.6279	-0.482302	II	8	10	1
TCGAAGAACCGAGCAC-1	2.68887	0.482734	II	4	12	2		CGTCGCTTGGTTATAC-1	-4.26465	2.05246	II	8	8	1
TCGAATCGCAGGGTAG-1	5.58662	0.884579	II	1	10	3		CGTCGGATAGTGTTGA-1	1.15951	-1.49993	II	2	16	2
TCGAGCCAGGCAGGCC-1	5.33191	3.10356	II	3	9	5		CGTCTGGAAGGGCCCG-1	3.02361	-2.71422	II	6	19	0
TCGCACCAGGAGGCAG-1	2.1835	-0.956103	II	4	6	0		CGTGAAGTTAATTCAC-1	0.273892	-0.310937	II	5	25	4
TCGCCGAAGTTGCGTC-1	2.1288	-1.22037	II	4	14	0		CGTGACCAGTCCTCTG-1	3.47116	-3.34812	II	6	11	0
TCGCCTCCTTCGGCTC-1	2.29605	-0.209623	II	2	13	0		CGTGCATTGTCGACGC-1	4.86034	-1.93905	II	2	7	3
TCGCGTAGCAGTGTCC-1	2.79355	-1.06178	II	10	3	0		CGTGCCCTCCCGAAGA-1	4.58197	-1.91351	II	2	2	2
TCGCTCGATATATTCC-1	2.36321	-0.121471	II	7	8	0		CGTGCTTCTACCTAAA-1	4.08994	-2.61296	II	5	11	1
TCGCTGCCAATGCTGT-1	4.59272	2.69659	II	6	2	3		CGTGTATGGGAGCTGA-1	2.70648	-1.38486	II	6	12	0
TCGGACGCCCAGCCCA-1	4.27435	2.6371	II	2	8	5		CGTGTCCCATTCGCGA-1	0.790007	-0.656742	II	3	16	4
TCGGAGTACATGAGTA-1	0.184717	-2.99403	II	1	1	2		CGTTAAACTAGTTAGG-1	5.4487	1.59964	II	2	4	18
TCGGCGAACCCAAACC-1	5.35814	1.23714	II	1	7	3		CGTTAATGTCCCGACG-1	2.04297	-3.42891	II	0	9	1
TCGGCTTGTATCGACG-1	-0.316845	-2.57241	II	3	2	3		CGTTCTTCGCACACCT-1	2.54239	-1.15876	II	2	19	0
TCGGGAGACAGCGTAC-1	-0.288992	-1.62908	II	5	4	1		CGTTGAATACCGCGCT-1	6.42129	1.9941	II	12	1	13
TCGTACCGACGTCAAG-1	4.37448	-0.648327	II	7	5	0		CGTTGAGCGACCGTCG-1	5.1167	-1.26266	II	7	3	3
TCGTCAAGTACGCGCA-1	2.30618	-0.210323	II	2	9	0		CGTTGTCGGCAATTGA-1	1.45525	-2.58571	II	3	23	0
TCGTTAGGAGTCCCTA-1	4.8986	-1.01392	II	4	11	0		CGTTTCACTTCGGGCG-1	6.00804	0.849198	II	2	9	7
TCGTTTACGCGACCCT-1	4.90013	-1.89217	II	4	7	1		CGTTTGTGTAGAGGGT-1	1.71719	0.406121	II	3	6	1
TCTAATACTGCCTCAG-1	4.04659	2.28118	II	3	15	3		CTAAAGAATGCCTACT-1	2.09973	-3.02342	II	3	14	0
TCTAGCATGCCCAGAA-1	0.571904	-1.86853	II	5	7	0		CTAAAGGGAAATAGGA-1	3.50417	-1.57877	II	6	5	0
TCTAGGTGGCGACGCT-1	4.19378	2.5528	II	2	5	10		CTAAATCCGGTGTACA-1	3.89927	0.262673	II	3	12	3
TCTAGTGATATCGTGG-1	0.446972	-1.73671	II	4	6	0		CTAAATCCTATTCCGG-1	0.698253	2.33975	II	16	6	7
TCTAGTTATCAGAAGA-1	-2.27469	-1.68272	II	13	2	0		CTAACCGCGCGCCCGT-1	2.75048	-2.2839	II	2	25	2
TCTATGCTATAACGAC-1	1.25984	-0.502298	II	4	8	0		CTAATTCTCAGATATT-1	-1.36979	-1.74801	II	8	10	0
TCTCAAATCAATCGGG-1	4.69371	-0.730367	II	3	11	0		CTACAAGAAATAACCC-1	5.48341	1.42879	II	9	10	7
TCTCATGAGATAGGGT-1	3.10562	-1.3868	II	3	6	0		CTACACTCGCAGATGG-1	5.33917	0.341909	II	4	10	5
TCTCCACAAGTTGAAT-1	3.1522	-1.65366	II	3	10	0		CTACCCTAAGGTCATA-1	3.36727	-3.79841	II	14	15	0
TCTGAACTCGTACCCG-1	4.19059	-1.96365	II	5	7	0		CTACGACTAGCTATAA-1	-2.76847	1.30486	II	13	11	0
TCTGAATTCCGTACAA-1	4.21945	-1.16193	II	5	10	0		CTACTATCATAGGTTT-1	3.10764	-3.00429	II	9	14	1
TCTGCATACCTTGCTT-1	-1.46473	-1.6379	II	3	1	6		CTACTCAAGGTATAGT-1	4.26156	-2.90042	II	4	11	1
TCTGCCAGAAACTGCA-1	1.42234	-0.396802	II	3	4	0		CTACTCTAGGCCCGGC-1	2.01322	-2.24936	II	3	19	0
TCTGGGAACCTTTGAA-1	-0.367501	-3.61869	II	7	9	0		CTACTGCCACCTGACC-1	3.67021	-0.919125	II	8	8	3
TCTGTGCCATCATAGT-1	4.55802	1.03654	II	4	7	2		CTAGATTTACGACGGC-1	1.83143	-3.07543	II	5	13	0
TCTGTTACCCAGCATA-1	4.3811	-0.25386	II	3	5	0		CTAGCATAGTATAATG-1	2.43383	-4.08136	II	5	17	0
TCTTACTTATGCCTCT-1	4.40133	2.65719	II	7	8	5		CTAGCCGATGTTATGA-1	3.28654	-0.00663578	II	2	8	4
TCTTAGAGCTCCAATT-1	4.07744	1.1284	II	3	4	2		CTAGGCGCCCTATCAG-1	2.99234	-2.90797	II	5	17	2
TCTTAGAGTGAACTCT-1	-0.0263914	-0.951164	II	10	7	0		CTAGGGATAGGGACAA-1	4.20054	0.150375	II	3	8	5
TCTTCGAATAGACGTT-1	0.326921	0.339724	II	4	5	0		CTAGTCACGTCTTAAG-1	3.47238	-0.683944	II	4	16	0
TCTTGATGCGTAGCGA-1	-0.911335	-2.57415	II	5	6	2		CTAGTGAAGGACAGGA-1	0.89138	-2.44778	II	8	15	0
TCTTGCTCCCGATACT-1	3.00795	2.61802	II	12	2	4		CTAGTTACAACCCGGT-1	2.00677	2.16427	II	7	8	0
TCTTTAAGACTATGAA-1	4.98507	2.84354	II	1	10	5		CTATAAGAGCCAATCG-1	1.83118	-3.29107	II	1	10	3
TGAATACCGACGCGTA-1	4.73778	-1.55304	II	3	14	0		CTATAGGCGTTGATGT-1	-0.0300575	2.4804	II	2	7	0
TGAATGAGTGTTTCCC-1	2.99449	0.325787	II	3	16	0		CTATCGACGAAATACA-1	1.52635	-1.67547	II	5	18	0
TGACATCGAGCGGACC-1	5.24865	1.68223	II	4	12	4		CTATCGGGTCTCAACA-1	-0.0265293	-1.93209	II	2	8	0
TGACATGTAACGTGAC-1	4.47299	-2.03684	II	3	6	0		CTATGCCCGAATGCAA-1	5.14669	-1.22469	II	8	11	3
TGACCCACGTTAGACA-1	-0.151623	-3.87731	II	5	7	0		CTATGGGAAGCGGAAT-1	3.20693	1.21637	II	5	16	5
TGACTATAATCCTTTC-1	-0.855058	-1.52637	II	1	7	8		CTATGTCACTAGCCCA-1	3.91041	-3.18834	II	6	14	0
TGAGAGATTTACCACG-1	2.28945	0.178575	II	1	15	0		CTATTTGCTTGGAGGA-1	2.3632	0.880145	II	4	11	0
TGAGCCATACAGTCTC-1	0.693885	-1.96834	II	2	2	2		CTATTTGGTTACGGAT-1	5.6095	-0.0972759	II	4	8	6
TGAGCGGAAAGTGTTC-1	-0.283325	-3.69176	II	3	3	0		CTCACATTTACTAAAT-1	2.69518	1.35338	II	5	7	4
TGAGGAGTGCCAGCTT-1	1.58619	-2.08004	II	4	5	0		CTCACTGTGATACTTA-1	0.631392	-2.78249	II	5	13	0
TGAGGTGTGTGGCGGA-1	1.70009	-1.7532	II	12	2	0		CTCAGTCACGACAAAT-1	6.0594	-0.111753	II	3	5	7
TGAGTAAATTAGCGTA-1	2.98119	-0.381626	II	3	5	0		CTCATCACTTAGTGAT-1	0.93416	-2.43897	II	2	17	3
TGAGTGCCTCTTAAAT-1	4.25868	-1.62938	II	2	7	0		CTCATGGTAATTTGCG-1	0.652522	1.01963	II	5	6	0
TGAGTGGTCCGTGACG-1	5.38109	2.99941	II	4	4	9		CTCATTGCTCTAACAA-1	2.96779	-2.84591	II	6	8	0
TGATCACCACACTGAC-1	1.28048	-2.11451	II	11	2	0		CTCCCAATGAGTCGCG-1	5.52018	1.20388	II	3	24	10
TGATCGGTTTGACCCT-1	1.69734	-1.23216	II	9	11	0		CTCCCTCCTTTCGATC-1	6.24798	-0.222748	II	5	9	7
TGATCTATCACACTCT-1	1.29668	1.95302	II	8	8	0		CTCCGGCCTAATATGC-1	1.8438	2.84681	II	10	11	0
TGATTCGTCTATCACT-1	0.867442	2.08498	II	7	4	2		CTCCTCCAGCTCACAC-1	4.69637	-3.4596	II	3	11	0
TGATTCTGTCGCCGGT-1	4.42735	3.1633	II	4	6	7		CTCCTTTACGCAAGTC-1	3.36081	-3.015	II	8	21	0
TGCAAAGTTCGTCTGT-1	0.438775	-3.47274	II	4	3	0		CTCGATATTTGCGAGC-1	2.80171	1.12458	II	9	5	1
TGCAACCCATCTGCGG-1	-1.00985	-2.81379	II	14	4	0		CTCGCCGAATGTAGGG-1	5.64656	0.100356	II	4	7	7
TGCAACTACTGGTTGA-1	2.16144	1.95395	II	6	6	2		CTCGGGATAACACCTA-1	5.44567	1.32112	II	3	14	9
TGCAATCTAACACGGT-1	2.34207	-1.00718	II	3	6	0		CTCGGGTTCTCTGGCC-1	1.95614	-1.3042	II	4	8	0
TGCAGTTTCCTCCCAT-1	3.23748	-1.12493	II	6	8	0		CTCGGTACCACTGCTC-1	2.45343	2.98327	II	5	10	5
TGCATGTGGTAATCTA-1	3.81904	1.6813	II	5	8	3		CTCGGTCCGTAGCCTG-1	2.36287	1.44686	II	8	8	1
TGCCAATGGGTACTCT-1	4.69823	-2.03921	II	1	8	0		CTCGTTTCTAATGTTT-1	1.69167	-3.63785	II	3	12	0
TGCCCGATAGTTAGAA-1	4.93304	-0.576693	II	6	6	1		CTCTAATGCATTGATC-1	1.81297	-2.73587	II	6	15	0
TGCCCGTACCGTTAAA-1	4.3943	-2.15837	II	5	13	0		CTCTAGCCCTCGGAAA-1	0.556782	1.87378	II	7	8	0
TGCCGTGGATCGTCCT-1	4.19485	2.02351	II	3	11	3		CTCTATTTGGCTGCAG-1	5.89108	-0.500142	II	8	10	6
TGCCGTGGGACCCAAT-1	3.69264	-1.91055	II	3	13	0		CTCTCACAATCGATGA-1	5.5333	1.63154	II	8	12	5
TGCCTAATTGAAGATT-1	5.02971	1.56107	II	3	14	3		CTCTGGACGCCTGGTG-1	6.39967	1.75265	II	4	8	7
TGCGACACCCTAGTGC-1	2.16531	-1.67499	II	8	7	0		CTCTTCTATTGACTGG-1	-0.739934	-1.06215	II	13	16	0
TGCGAGAATATTACCC-1	3.7867	-0.834968	II	1	9	1		CTCTTCTGGAAGTTAG-1	2.72195	-1.31278	II	4	4	1
TGCGCAAAGCATTTGG-1	-1.32831	0.234549	II	3	5	0		CTCTTGTCCCGCTTGG-1	5.85125	1.40809	II	7	22	10
TGCGGACTTGACTCCG-1	2.27785	1.12042	II	8	8	0		CTGAAAGAGATCCGAC-1	2.62047	-3.96318	II	12	20	0
TGCGTAAGAACCTGAT-1	3.40275	-1.25456	II	6	10	0		CTGAATTTATTGCCAG-1	4.99546	0.0434035	II	1	13	6
TGCGTACGGCTAATTG-1	5.43519	2.69244	II	5	9	5		CTGACTGCGCAGCTCG-1	6.04597	0.458261	II	9	5	4
TGCGTCATGACTGAGC-1	-1.29583	0.19124	II	8	5	0		CTGAGAAAGTTCGGCG-1	4.95131	0.802856	II	4	10	6
TGCGTTTGTTGACACT-1	3.14717	-0.647628	II	2	8	0		CTGCAAGCACGTTCCG-1	5.45497	-0.9958	II	4	6	4
TGCTCCACAGTTCTTA-1	-0.333824	-3.50251	II	4	3	6		CTGCACAACTACATAT-1	2.65475	-0.508195	II	1	8	3
TGCTCGGCGAAACCCA-1	2.08686	-1.52618	II	4	18	0		CTGCACCTAGTCCACA-1	2.84684	-0.771971	II	3	26	0
TGCTCGGTGGGTCACC-1	0.173355	1.10675	II	9	3	0		CTGCCAAGGTTGGAAG-1	4.5833	-3.31845	II	10	9	1
TGCTGTTGAAGAACTC-1	-1.39444	0.544763	II	12	5	0		CTGCCATGCATCACAT-1	6.51646	1.83121	II	9	4	14
TGCTTCCCAAGCAGTA-1	4.40975	2.86568	II	4	6	4		CTGCCTCATATGCAAC-1	5.20434	1.22254	II	2	14	8
TGGACCAATCTAAGAT-1	-0.681973	-0.368128	II	0	7	3		CTGCCTTTCTAGTAAA-1	2.18275	-0.685601	II	2	10	4
TGGCAAACTAAATTAC-1	1.71915	-1.076	II	5	5	0		CTGCGTTACGATATAA-1	0.346206	-0.888847	II	4	13	0
TGGCAAGCACAAGTCG-1	4.52357	-2.39058	II	4	3	0		CTGCTGTCTAACGAGC-1	-1.81411	-0.796599	II	7	8	0
TGGCAGATTACGATCA-1	3.77536	-1.73364	II	3	11	0		CTGCTTGGCGATAGCT-1	5.6193	0.791327	II	6	13	8
TGGCGACTGCTCCAAA-1	3.48877	0.0652793	II	6	8	1		CTGCTTTATGTCCGCG-1	2.55429	1.03394	II	5	14	1
TGGCTACACTCTACCT-1	1.53339	-1.62291	II	3	12	0		CTGGAAGACACGGTGG-1	1.43913	-3.48082	II	9	7	0
TGGCTATGTGACATAC-1	0.310546	-1.86416	II	5	6	1		CTGGCATCCGAATGAG-1	0.96347	-0.450178	II	3	15	0
TGGGCAATAGTTGGGT-1	2.55296	-0.98084	II	4	8	0		CTGGCGACATAAGTCC-1	2.81847	1.58199	II	2	7	1
TGGGCCCATACTAATT-1	5.72991	1.54384	II	1	3	6		CTGGCGCACAGGTCTG-1	4.86398	-1.40405	II	6	4	3
TGGGCGATACAATAAG-1	5.15432	3.68153	II	3	3	6		CTGGCTGATTCATCCT-1	3.34066	-2.82771	II	4	7	0
TGGGTGCACAAGCCAT-1	5.22257	3.31618	II	4	9	4		CTGGCTGGTTGTCAGT-1	2.07736	-0.247885	II	3	10	2
TGGGTGTAATAGATTT-1	-0.297463	-1.15236	II	4	2	4		CTGGGATAAATAATGG-1	2.83745	-3.77829	II	9	19	1
TGGGTGTTAAGTAGAA-1	-2.08645	-1.292	II	9	3	0		CTGGGCCTGCTATATC-1	6.47234	1.71566	II	3	5	10
TGGTAGAATATATGGG-1	-5.50793	1.32578	II	7	3	0		CTGGTAAAGTGTGGGC-1	6.04003	1.31186	II	4	8	10
TGGTCCCACGCTACGG-1	3.98874	-1.59408	II	4	6	0		CTGGTTTCGAGCAAGA-1	-0.674388	-1.2888	II	6	5	0
TGGTGCCCTGCCTTAC-1	4.18182	1.1966	II	1	5	2		CTGTAGCCATCTCACT-1	4.10264	-2.81695	II	3	16	0
TGTACCTACACGAGGG-1	3.83518	-1.24225	II	3	14	1		CTGTCAAATGGCTCGG-1	1.19101	-2.66275	II	6	14	0
TGTACTATCGCTCGTT-1	3.90598	-0.550722	II	1	13	0		CTGTGGTCGGGAGATA-1	3.70255	-2.8072	II	8	4	1
TGTAGCCAATTCCGTT-1	5.05713	3.85645	II	7	3	7		CTGTTACCCAATCTAG-1	0.970161	-0.397446	II	7	2	2
TGTAGGAGAAATTTCC-1	0.881324	-0.374034	II	6	6	0		CTGTTCATCTCACGGG-1	1.44198	2.281	II	3	5	2
TGTATAACAGATCCTG-1	-1.00263	0.674907	II	4	8	0		CTTAACTTACAGTATA-1	-2.18289	-0.984303	II	3	9	0
TGTATGGCGCAGACAG-1	-2.63129	-1.27237	II	12	5	0		CTTACACGGTATTCCA-1	3.77931	-0.785554	II	2	11	3
TGTGAGACTAGCCCAA-1	5.42716	0.781363	II	4	4	2		CTTACACTGGGAAATA-1	3.56556	-2.6279	II	4	3	1
TGTGCCGGTGCCGGAA-1	-1.49544	0.274231	II	15	10	0		CTTAGTGTAGTAGCAT-1	3.55913	-3.51033	II	5	14	0
TGTGGCAAAGCGTATG-1	4.28212	0.96555	II	4	7	1		CTTAGTTGAGGAATCG-1	-2.56563	0.852417	II	14	4	0
TGTGGCGGGCTTCTGG-1	1.86598	-0.351679	II	6	8	0		CTTCAACTCCACTTGG-1	2.28131	-3.2506	II	6	10	1
TGTTCGTATTGCGGTG-1	1.62442	-1.31859	II	4	14	0		CTTCCGCTCCGTGAAG-1	2.6067	1.42663	II	3	6	1
TGTTCTTCCATTGACT-1	4.31401	-2.47696	II	7	3	0		CTTCGATTGCGCAAGC-1	3.94269	-2.77724	II	9	4	1
TTAAAGTAAGTCGCCA-1	2.90216	-0.425108	II	4	9	0		CTTCGGCCAATTGTTT-1	3.4736	-3.28076	II	4	14	0
TTAAGCGCCTGACCCA-1	-0.0389384	-3.52535	II	1	7	2		CTTCGTAGATAGGTGA-1	4.87518	1.1511	II	1	10	6
TTAAGTATTGTTATCC-1	-1.80818	0.924537	II	2	12	0		CTTCTATGTTGAAGTA-1	6.30207	1.72915	II	8	8	10
TTAATTGCTTTGGGTG-1	1.6927	-0.345778	II	5	6	0		CTTCTATTAATGCTAG-1	-0.368584	-1.89156	II	11	9	0
TTACAGACCTAAATGA-1	2.50397	-0.714661	II	6	12	2		CTTGAGTTAGGGTAAT-1	2.40143	1.15707	II	2	8	0
TTACATGCCACAACTA-1	4.4584	-0.178229	II	8	6	1		CTTGATGACCATCCAG-1	3.10308	0.53507	II	5	10	3
TTACCCTAGGGATTGG-1	4.63866	-1.90579	II	4	8	0		CTTGCCCACCCACGCA-1	3.37773	0.372113	II	7	7	2
TTACGGATGGTTCGAG-1	0.342325	0.0420407	II	5	10	0		CTTGCCCAGGCTCTAC-1	4.40175	-2.95364	II	4	4	0
TTACTAAAGGACTTTA-1	-0.349771	-0.066804	II	4	5	0		CTTGGCCAAGCTGGGA-1	4.06252	-1.32072	II	2	10	2
TTACTCCGGCCGGGAA-1	4.50606	-0.797582	II	2	6	0		CTTGTTGCTGAGTCAA-1	-1.3971	-1.12773	II	9	5	2
TTACTCTGGTACGTAC-1	0.32744	0.0525735	II	5	11	0		CTTTAACTTTCAAAGG-1	2.98413	-3.29818	II	5	14	0
TTAGAAGAACATGACT-1	4.43062	3.65012	II	2	6	5		CTTTAATATTGGTCGA-1	-0.945702	-1.30492	II	2	8	0
TTAGAATAAGGGTCGG-1	-1.2509	-1.60788	II	7	10	0		CTTTAGTGCTATTATT-1	6.2044	-0.0154055	II	3	3	5
TTAGACGAGTCACCTC-1	0.541989	0.546244	II	1	4	0		CTTTCTGTGCGGGCTT-1	0.392401	1.83068	II	3	11	4
TTAGAGTTTAGAAGGA-1	0.719018	-0.158353	II	5	6	2		CTTTGGGATTGTTGCA-1	2.80674	-3.11353	II	10	22	1
TTAGCGAATAGATAGG-1	3.54166	0.871183	II	8	7	1		GAAACAGATGACCACC-1	5.06472	-0.305677	II	7	5	4
TTAGCTGATTTGCCGT-1	0.604108	-2.98097	II	4	4	0		GAAACCTATACAAATG-1	3.1104	-2.35558	II	5	9	0
TTAGGTCATAACCGAC-1	0.398895	-2.70555	II	4	10	0		GAAACTCGTGCGATGC-1	3.48111	-3.87562	II	2	10	0
TTAGTAAACCTGCTCT-1	3.72406	2.32334	II	8	3	6		GAAAGAACAGCGTTAT-1	3.85048	-0.581517	II	12	9	2
TTAGTTATTCGTGGCA-1	-1.39572	-2.76167	II	15	4	0		GAAAGCAGTGCACTTT-1	1.51941	-2.90325	II	9	14	0
TTATAGGTAATTGTCT-1	4.9259	1.49754	II	2	7	2		GAAAGTGACTAACTGC-1	5.42713	1.02659	II	3	12	12
TTATATACGCTGTCAC-1	3.93437	1.04256	II	5	2	2		GAAATCGCGCGCAACT-1	1.63253	-2.05973	II	8	5	0
TTATATTTGGCAATCC-1	-2.99103	-1.0882	II	11	5	0		GAAATTGTCTCTATAA-1	4.12421	-1.59696	II	3	8	0
TTATCCGGGATCTATA-1	0.338445	-3.48856	II	6	8	0		GAACAACTGGGATGAA-1	1.98327	-2.16419	II	4	11	1
TTATTAGAGCGTGTTC-1	1.73917	-2.12909	II	10	7	2		GAACCCTCTGTGTTCT-1	1.60517	-2.77541	II	4	12	2
TTCAAAGTCTCTAGCC-1	0.247229	1.96698	II	3	7	2		GAACGACCGAATGATA-1	5.31746	-1.34706	II	5	7	4
TTCAATACTCTGAATC-1	1.98676	-0.95631	II	4	6	0		GAACGCGGGTCACACG-1	6.08743	0.150454	II	3	8	8
TTCACGAAAGGATCAC-1	4.7572	-1.36392	II	2	4	0		GAACGTCTCATGGTCG-1	3.01328	-1.60066	II	8	8	0
TTCACTCGAGCACCTA-1	0.0356533	-2.94345	II	5	4	0		GAACTGTGGAGAGACA-1	1.81194	-2.84377	II	6	12	0
TTCACTTCCTAGAACG-1	2.87556	0.128174	II	11	7	0		GAAGAAACGATATTGT-1	0.676199	0.0280248	II	5	9	2
TTCAGCCCTGGTCCAC-1	2.28247	-0.53186	II	2	6	0		GAAGCCACTGATTATG-1	5.58486	-0.531483	II	2	5	6
TTCAGCTGGCGTGCCC-1	1.82004	-2.23372	II	16	6	0		GAAGCCTGCACATTCC-1	0.203569	1.68374	II	17	1	2
TTCCAATCTGGCTATC-1	4.48456	-1.29737	II	1	2	0		GAAGCTTGCTGACCGC-1	-1.16242	-1.45237	II	10	10	0
TTCCACACAGATTTGA-1	1.73912	0.83272	II	0	6	2		GAAGTCAGTTGCACTA-1	6.48485	0.878075	II	4	7	13
TTCCGGCCTTGAGGCT-1	3.95069	-1.7578	II	9	2	0		GAAGTCTCCCTAGCGA-1	3.01665	-1.80234	II	4	7	0
TTCCTCGGACTAACCA-1	2.67556	-2.06576	II	3	3	0		GAATAGACGCGACCCA-1	0.343441	-0.675308	II	4	9	0
TTCGACAGAGCCCGTG-1	4.93655	0.321158	II	4	7	2		GAATAGCATTTAGGGT-1	6.29261	1.98938	II	10	6	7
TTCGCACTGTACGACA-1	-0.42024	-1.91237	II	9	5	0		GAATAGCCCTGCGGTC-1	3.3387	-3.0125	II	3	21	0
TTCGCGCGCCATACGA-1	1.27947	-0.787	II	5	9	0		GAATAGTGCTCGATTA-1	0.501186	-2.2085	II	6	11	0
TTCGGGCGCTAGTCTT-1	3.73909	-1.40349	II	1	7	0		GAATCGACATGGTCAC-1	4.11153	-1.35819	II	2	15	1
TTCGGTACTGTAGAGG-1	3.80286	-2.32339	II	14	7	0		GAATGCGAATCGGTTC-1	0.783758	0.20556	II	12	9	5
TTCTAACCGAAGCTTA-1	-1.34986	-2.09608	II	3	14	1		GAATGTATGGCAGGTC-1	-1.49205	-1.54621	II	2	8	0
TTCTAGAAAGTCTTAT-1	3.37412	-0.371138	II	4	18	0		GAATTTCTCGCTGCAG-1	3.05948	-0.975919	II	5	11	2
TTCTATTAAACGCAGC-1	2.08363	1.62744	II	3	11	2		GACAAACATATGCAGG-1	-0.417833	-0.49341	II	1	13	1
TTCTGCCGCGCCTAGA-1	0.499526	0.446285	II	2	5	1		GACAACGACCATTGAA-1	-1.07938	-0.814536	II	5	7	0
TTCTGCGGGTTAGCGG-1	4.451	0.694387	II	4	5	1		GACACTGAGTTCAGTG-1	3.9545	1.01728	II	4	12	7
TTCTTGGACGATCTGC-1	4.24753	2.29736	II	2	19	6		GACACTGGAACCCGAT-1	5.48522	0.420235	II	4	5	8
TTGAACGACGTGCTGA-1	-0.356968	-3.33313	II	2	5	1		GACAGGCACACACTAT-1	1.081	-2.86892	II	4	11	1
TTGAATATGGACTTTC-1	3.5534	-0.721804	II	5	6	0		GACATCCGTCGAACTG-1	2.81694	-3.2958	II	5	19	0
TTGAATTCACGTGAGG-1	2.60698	-0.913117	II	2	10	0		GACATCGATTTATAAC-1	2.65105	-4.08077	II	5	17	0
TTGACAGGAGCTCCCG-1	3.75026	2.37435	II	8	12	4		GACCAAACGTTGACTG-1	4.47102	-0.636793	II	4	4	3
TTGACCAGGAACAACT-1	0.0526339	-3.22168	II	4	5	2		GACCAGAGCCCTGTAG-1	-0.0757994	-0.233624	II	12	16	1
TTGACCGTGTTAATGA-1	4.04294	1.85018	II	6	6	3		GACCGACGTGAAAGCA-1	1.00056	-0.381017	II	4	9	0
TTGACTACCATATGGT-1	-0.736376	-2.85895	II	1	4	0		GACCGACTGAAGCGTC-1	2.8899	-4.0364	II	9	10	0
TTGACTATTGTCCGGC-1	2.87467	-0.811195	II	3	4	0		GACCGCGTCTGACGTG-1	6.28576	0.0205318	II	2	8	7
TTGAGAAGTTTAGCAT-1	3.36883	-2.07788	II	10	5	0		GACCTTCCACGTCTAC-1	-1.81577	3.24881	II	7	9	0
TTGAGAGTACTGCTAA-1	3.67941	-0.770685	II	3	7	0		GACGACGATCCGCGTT-1	0.218669	-0.317867	II	4	12	2
TTGATTAGCTGTTTCT-1	0.454084	-0.961541	II	11	6	0		GACGCCGTAAAGGCTA-1	5.2825	-1.92924	II	1	6	1
TTGCAAGAAGACTCCT-1	2.6216	2.27653	II	2	8	5		GACGCTTGCTTCTAAA-1	-0.0817376	1.39073	II	3	4	3
TTGCACAATTCAGAAA-1	2.30325	-0.542864	II	5	2	0		GACGGGTTGGCCCGTA-1	-1.22603	-1.15276	II	15	6	0
TTGCATGCTGATCACG-1	2.7393	-0.340767	II	4	10	0		GACGGTCAATAGAAGC-1	-1.7658	-0.205521	II	13	5	2
TTGCCATAGCCCGCTC-1	5.12948	2.53678	II	3	5	5		GACGTTCGTAAATACA-1	4.98559	1.06596	II	5	9	6
TTGCCGCTTTCTAGTA-1	4.94683	3.83993	II	4	8	7		GACTAAGTAGGCTCAC-1	3.82181	-1.43868	II	5	12	0
TTGCCTTCTCGCCGGG-1	4.95212	0.838617	II	2	5	2		GACTCCCAGAATAAGG-1	0.296769	-0.30141	II	11	16	1
TTGCGCTTGATCAATA-1	2.44707	-0.232562	II	4	10	1		GACTGCAAATCGAGCT-1	-0.462798	-0.376828	II	3	6	0
TTGCGGCATCAGAAAG-1	-0.14421	-2.05975	II	2	5	0		GACTGCACCAGCCCAG-1	5.19318	1.72121	II	3	1	11
TTGCGTCGGCCAACCG-1	4.09655	1.81852	II	3	7	2		GACTGCTGGTGAGAAA-1	5.03654	-0.824001	II	4	7	3
TTGCGTGTGTAGGCAT-1	3.57902	2.87527	II	3	2	6		GAGAACGGTTCTGACT-1	-1.5442	-1.35111	II	3	12	0
TTGGACATGTGGCTTA-1	2.14496	0.0229509	II	3	11	0		GAGACTTCGCGACCGA-1	1.58021	1.26067	II	3	9	2
TTGGACCATCTGGCAA-1	-0.188754	-3.36434	II	4	6	0		GAGAGGCCTATGTGTA-1	5.89177	0.988665	II	3	3	7
TTGGATATCGTCTACG-1	5.37567	3.24617	II	3	3	6		GAGAGGGCGCGAGGTT-1	4.00418	0.0824701	II	3	17	4
TTGGCCAAATTGTATC-1	1.2884	-1.32159	II	11	1	0		GAGAGGTGCATTCTGG-1	2.89259	0.271487	II	7	3	3
TTGGGAAGACGAGCCG-1	4.85908	2.30099	II	10	3	3		GAGATCTGCTTGGCAT-1	-1.27642	-1.88965	II	10	11	1
TTGGGACACTGCCCGC-1	2.97432	1.99698	II	3	8	4		GAGATCTGTCACTCCG-1	2.14969	-2.60603	II	2	13	1
TTGGGCGGCGGTTGCC-1	2.70673	-1.79773	II	3	5	0		GAGATCTTCCATGACA-1	3.21044	-3.61995	II	4	8	2
TTGGTCACACTCGTAA-1	2.08843	-2.29234	II	1	7	0		GAGATGGGAGTCGACA-1	3.62983	-3.01764	II	7	14	0
TTGGTTGCGGTGCGCG-1	4.22719	2.40805	II	7	7	3		GAGCACGGCGCCTCTT-1	5.89903	0.289795	II	4	10	6
TTGTAAGGACCTAAGT-1	3.97403	-2.54357	II	10	3	0		GAGCATCAACAACTTG-1	6.39362	1.48363	II	7	6	8
TTGTAATCCGTACTCG-1	4.18688	2.45299	II	4	13	4		GAGCCAGCTACCTGTG-1	4.19471	-3.91108	II	3	11	0
TTGTGAACCTAATCCG-1	-1.48873	-1.87365	II	6	8	1		GAGCGCAAATACTCCG-1	4.43518	-3.92082	II	4	4	1
TTGTGCAGCCACGTCA-1	-0.688147	-0.380815	II	7	7	3		GAGCGCGCACGAGTAG-1	1.71311	-3.6797	II	1	15	1
TTGTGGTGGTACTAAG-1	3.66081	-0.446645	II	3	9	0		GAGCGGAATGCGGTGT-1	2.46613	1.25775	II	5	10	1
TTGTGTATGCCACCAA-1	4.17396	2.2671	II	3	6	3		GAGCTGTCGTCTCGGA-1	4.80687	0.0870188	II	3	15	4
TTGTTGTGTGTCAAGA-1	4.42644	2.04851	II	3	5	3		GAGGAATGGAGAGGTT-1	3.86553	-0.449438	II	4	12	3
								GAGGATAAACAGTGCT-1	0.234639	-0.445803	II	2	22	0
								GAGGCCTGTTGATACA-1	4.59652	1.64319	II	9	6	5
								GAGGGAGTCAGATCGC-1	2.35606	-2.67732	II	9	15	0
								GAGGGCGCAGCTCTGC-1	4.63534	-2.53342	II	3	14	2
								GAGGGTAGTAACAAAG-1	5.51194	0.920108	II	2	11	6
								GAGGTACGCGTGTCCC-1	3.63954	1.07912	II	5	16	4
								GAGTAAACCGGAAAGT-1	5.13195	1.14137	II	4	3	11
								GAGTATGCGCGTGCAT-1	0.976877	-1.34722	II	12	9	0
								GAGTCAGACCAGAATC-1	0.858897	1.52886	II	15	11	0
								GAGTCCGCTTACCGGA-1	3.11628	-2.90691	II	3	22	0
								GATAACTCGCACTGTG-1	5.08283	0.571202	II	5	5	4
								GATACGATGGGAGTCA-1	5.38477	0.380463	II	1	3	7
								GATAGAACCCGCTAGG-1	6.25668	0.472554	II	10	4	4
								GATAGGTAACGTTGAC-1	1.88397	-3.14123	II	10	8	0
								GATAGGTGTCCCGGGC-1	6.03679	1.24911	II	4	8	7
								GATAGTGCGAGTAAGT-1	2.1687	-3.84362	II	4	16	1
								GATATGCGGTAGCCAA-1	2.61884	1.84702	II	9	12	0
								GATATTTCCTACATGG-1	1.32965	-0.501911	II	4	14	1
								GATCATTCCAAACATT-1	-1.69101	-1.25019	II	4	11	0
								GATCCGAATATAAGTG-1	5.00435	1.84098	II	8	11	9
								GATCCTAAATCGGGAC-1	2.43792	-0.246288	II	7	8	0
								GATCGACACTATCTGA-1	0.484568	1.33128	II	4	13	1
								GATCGCGGGCTCTCCA-1	3.41433	-1.70038	II	2	15	2
								GATCGCTACCCGATTT-1	-1.50553	-1.59847	II	11	15	0
								GATCGCTATATCTCAG-1	2.05794	2.01126	II	7	7	4
								GATCGGTGGCCATAAC-1	5.2894	2.0469	II	4	7	11
								GATCTCGACGCTGTGG-1	4.83639	1.31845	II	13	2	12
								GATCTGCTATCTAAGG-1	6.54506	1.78252	II	9	13	10
								GATGAGGAACCTTCGG-1	2.43885	-1.09938	II	6	17	0
								GATGCTACAAGCGCCT-1	5.5576	-1.58588	II	4	9	4
								GATGCTACCTTCGATG-1	1.29633	-0.477988	II	10	14	0
								GATGTTCAATCCACGA-1	3.86606	-3.99103	II	3	10	0
								GATTAACCGAAAGCCC-1	2.80215	-0.282325	II	4	11	0
								GATTCCGCGTTTCCGT-1	1.74409	-1.53592	II	4	16	2
								GATTGCTCCAGTTGCA-1	3.25309	-2.88366	II	8	13	0
								GATTGGGAAAGGTTGT-1	0.810557	-2.86914	II	8	14	3
								GCAAACCCTACATTAT-1	1.23691	0.025407	II	2	10	2
								GCAAACCTTGGCCATA-1	2.74227	1.38321	II	4	2	0
								GCAAACGTCGCCAGGT-1	0.358381	1.76018	II	14	2	4
								GCAACCACGGCCGCGT-1	2.2082	1.65046	II	7	12	0
								GCAAGAATTCCTTGGC-1	3.24353	-2.88181	II	5	20	0
								GCAAGTGCACAGAGAA-1	4.70637	-0.35489	II	3	10	5
								GCACAAACGAGGCGTG-1	1.52114	-2.33334	II	8	16	0
								GCACACACTGGTAGCC-1	2.18532	3.14181	II	6	8	1
								GCACAGCACGGGCCGA-1	2.95845	-3.31785	II	7	9	0
								GCACGCCTACTTAGAT-1	2.28255	0.0271815	II	1	11	2
								GCACGTGGTTTACTTA-1	1.81749	-1.29238	II	1	8	1
								GCACTGCCTACCTTTA-1	4.6843	-2.70862	II	2	5	0
								GCAGATTAGGGATATC-1	3.96572	-3.04615	II	12	4	0
								GCAGCACACAGCCCAG-1	5.72061	-1.20682	II	3	3	3
								GCAGGACTATAGAATA-1	2.9201	-3.68563	II	4	7	0
								GCAGGTAGAGTATGGT-1	2.7741	-3.38487	II	2	21	0
								GCATCGGCCGTGTAGG-1	4.16594	-3.70122	II	8	4	1
								GCATGAGGGACGCGGC-1	2.35042	2.90348	II	3	7	8
								GCATTCAAGGCAACGC-1	2.23225	-3.15169	II	5	10	0
								GCATTTCCAAGGCTCC-1	2.57293	-2.32542	II	4	11	0
								GCCACAATTTAAGGAC-1	2.16507	-3.52543	II	3	20	2
								GCCATCGAGCTGCGTG-1	2.45891	1.11942	II	6	9	0
								GCCATCGATGCTGCAT-1	5.0262	-1.25707	II	7	7	2
								GCCCAGTTGGTATGCC-1	2.2517	0.214168	II	4	15	0
								GCCCGACTTCTTCCCG-1	0.561459	1.97489	II	11	4	0
								GCCGCACTCCGTTTCA-1	0.284581	-1.60402	II	5	23	3
								GCCGCTTGTGAGAAAC-1	-2.05239	-0.9028	II	9	9	0
								GCCGGGTTAGGGTCGC-1	4.56528	-0.799235	II	8	11	4
								GCCGTCGGTTTCGGGC-1	3.69999	-2.21504	II	2	16	0
								GCCTACGTTCTGTGCA-1	3.27349	-3.44095	II	6	12	0
								GCCTATAGTGTCAGGG-1	5.24711	-0.960524	II	14	5	3
								GCCTATTCCGATATAG-1	5.52357	1.10251	II	2	17	7
								GCCTCATCTGGAAATA-1	1.22888	-1.88304	II	3	7	1
								GCCTCTATACATAGCA-1	3.09725	-3.33489	II	9	9	0
								GCCTTCAGCCCTACCG-1	3.93947	-0.47352	II	4	11	3
								GCGAAACGATCGGGAG-1	3.3907	-2.57105	II	6	14	0
								GCGAAGAATCTGACGG-1	0.955175	-3.20754	II	3	19	0
								GCGAAGCCATACCCGT-1	1.34785	0.199805	II	5	13	0
								GCGACATGTAAACATC-1	4.57418	0.295167	II	6	8	5
								GCGAGAGTTGCGTCCA-1	0.764341	-2.29255	II	15	17	0
								GCGAGCGCATGCTCCC-1	1.46005	-0.0860783	II	7	7	0
								GCGAGGCCCGAGCAGA-1	-0.269284	-2.55807	II	5	17	0
								GCGCAAATATATTCAA-1	2.09739	0.753991	II	6	10	0
								GCGCAAGAGCGCGCTG-1	3.70117	-2.15875	II	2	13	2
								GCGCCGTTCCACGATA-1	-1.95604	-1.09963	II	5	11	3
								GCGCGGTCTAGTAACT-1	2.41089	1.2825	II	5	19	0
								GCGCTATGCCGAGGCA-1	3.27886	1.11718	II	6	16	4
								GCGCTGATCCAGACTC-1	3.25318	-2.84886	II	12	10	0
								GCGGAGAAACTTCGCA-1	-0.14278	1.209	II	2	8	1
								GCGGAGAGGGAGAACG-1	1.32213	-0.990647	II	7	7	0
								GCGGCTCTGACGTACC-1	1.96564	2.2727	II	5	4	4
								GCGGGCATTACGATGC-1	-1.26174	-1.44717	II	14	10	0
								GCGGGCGAGCCTTACC-1	4.1278	-3.63588	II	1	21	0
								GCGGTTCCCTATCATG-1	1.17283	-3.12236	II	2	9	0
								GCGTAAATGGCCATAA-1	5.19925	0.601931	II	4	8	3
								GCGTCCCTAAGACATA-1	2.50055	-2.55191	II	5	4	1
								GCGTCGCCAGGGTGAT-1	3.30078	-4.23064	II	8	6	0
								GCGTCTCTGCATTGGG-1	4.01439	-2.31929	II	3	20	0
								GCGTGGTACTGGGTTA-1	4.01853	1.16609	II	0	6	7
								GCTAAGTAGTTTCTCT-1	2.62611	-3.00511	II	3	16	0
								GCTACAATCGAGGATA-1	4.24984	-2.34513	II	3	5	0
								GCTAGAGTAGAGATGT-1	4.20826	-0.761717	II	3	11	3
								GCTAGCTTGAATAGCT-1	1.51446	-2.7133	II	8	8	2
								GCTAGGCACCACGGAG-1	5.53232	-0.325788	II	8	4	4
								GCTAGTAGAGCTTGTA-1	2.06685	-0.856396	II	11	5	0
								GCTATACGTCTCGGAC-1	3.14927	-2.01942	II	4	9	0
								GCTATCATACTCATGG-1	5.89971	-0.125741	II	5	4	4
								GCTCAATCCGTTTATT-1	3.52809	-3.11699	II	12	3	0
								GCTCAATGTAATACCG-1	3.30326	1.23669	II	3	3	5
								GCTCCATGCAAAGCAA-1	5.63055	1.9818	II	7	3	6
								GCTCCGCTCGCTTCAG-1	2.1748	-2.29935	II	5	10	0
								GCTCCTGACATACTGG-1	2.51876	-2.76128	II	2	18	0
								GCTCGCTCATGTCCAA-1	5.65506	-1.14538	II	1	6	4
								GCTCGGAATTTAAAGC-1	0.277119	-0.137218	II	2	6	1
								GCTCTAAACCCTGACG-1	2.31478	1.10387	II	2	5	4
								GCTCTATGTTACGTGC-1	5.5144	0.096361	II	2	5	7
								GCTCTTTCCGCTAGTG-1	4.96917	1.71178	II	5	7	6
								GCTGAACTCTCCAGGG-1	0.84734	1.52179	II	13	8	0
								GCTGAGGCGTGAGTAT-1	1.91274	-1.53269	II	5	16	0
								GCTGCACGGTTTCTTA-1	-0.449187	-0.31025	II	9	6	0
								GCTGCTCTCCGGACAC-1	2.22135	1.11789	II	9	20	0
								GCTGGCATATTCACCT-1	6.50221	1.1138	II	6	6	17
								GCTGGCGGCGCATGCT-1	4.21775	-1.79087	II	1	11	0
								GCTGTATTACTGGCCC-1	5.17586	-0.170574	II	5	11	5
								GCTGTTGCTACCGAAC-1	3.75561	-2.91658	II	9	8	0
								GCTTATGAAGCAGGAA-1	2.66972	1.82511	II	3	11	1
								GCTTCCGTCCCTAGAC-1	1.48621	-1.59545	II	12	19	1
								GCTTGAGTGACCTCTG-1	2.58163	-0.892159	II	5	16	0
								GCTTGATGATAATCAG-1	2.75754	-1.61311	II	10	13	0
								GGAAACCTTGTTGAAT-1	5.6407	1.28373	II	5	9	8
								GGAACCGTGTAAATTG-1	-0.184058	-0.405117	II	0	5	5
								GGAATGCGCTAGCGTG-1	2.21895	-2.27392	II	5	8	2
								GGACAACCATGAAGCC-1	3.63151	-2.25864	II	5	10	1
								GGACCAACAGGATAAC-1	3.16082	-2.88551	II	5	14	1
								GGACCTACGGTAACGT-1	3.34066	-3.95674	II	4	8	0
								GGACCTCTAGGCCGCC-1	1.12268	-1.05461	II	5	10	0
								GGACGGGCGACCAACC-1	1.55403	-1.383	II	1	12	0
								GGACTCGACAGCGCAT-1	2.74862	0.22077	II	9	7	2
								GGAGAAGTCATTGGCA-1	5.18583	-2.02049	II	3	11	2
								GGAGCAACATTTCAAG-1	6.06207	-0.77693	II	9	9	4
								GGAGCACCAAGAACTA-1	5.65441	-0.246052	II	6	6	7
								GGAGCGAGGCCTACTT-1	4.26979	-2.84136	II	5	15	1
								GGAGGCCGAAGTCGTC-1	2.99372	-3.72369	II	12	9	0
								GGAGGGCTTGGTTGGC-1	-0.753762	-1.70503	II	7	7	0
								GGAGGGTCAAGTAAGA-1	5.97592	0.670522	II	3	3	7
								GGAGTGCCGCCCTGGA-1	2.03044	1.20817	II	15	11	0
								GGAGTTGATTCTGTGT-1	0.328087	-0.89418	II	10	11	1
								GGATCCGGAATATACT-1	3.65005	-3.065	II	6	9	0
								GGATGAAGATCGCTGA-1	2.29105	-3.0677	II	5	10	2
								GGATGACGCGAGTTTA-1	-1.54477	-1.5256	II	8	10	0
								GGATGGCTTGAAGTAT-1	3.47506	-2.67421	II	4	22	1
								GGATGTCCTTACCGCA-1	2.61792	1.68627	II	4	12	3
								GGATTCCGCTATACCC-1	3.13697	-2.31656	II	4	8	1
								GGATTGCTGTGACTCC-1	2.65614	1.72778	II	2	8	2
								GGATTTCACTTCTATA-1	3.4742	-3.61717	II	7	9	0
								GGCAAAGGCGCCAATA-1	3.33495	0.304077	II	5	10	2
								GGCAAATTACTTTACT-1	1.38796	-3.05438	II	5	9	0
								GGCAAGCCCATAGTGG-1	1.2357	1.84351	II	3	5	0
								GGCAAGGCGAAATAGC-1	1.18439	-2.72128	II	4	13	0
								GGCACTGCGGTGGTTT-1	3.80397	-0.236861	II	5	7	4
								GGCATACAGGTAGCGG-1	0.944246	-1.55166	II	1	8	3
								GGCCCGGAGCATGTCT-1	6.03777	-0.140827	II	3	6	5
								GGCCCTCACCCACTTA-1	3.43857	-1.38951	II	8	11	2
								GGCCGGCGTCTGCTAT-1	2.15725	1.68453	II	8	13	1
								GGCCTGCTTCTCCCGA-1	5.71852	1.10995	II	2	8	9
								GGCGCAGGACATCTTC-1	0.745579	-0.880345	II	5	5	1
								GGCGCATGAATTGATG-1	2.01217	2.62724	II	8	13	2
								GGCGCGTTCGAGTTTA-1	1.71413	-0.948674	II	11	8	1
								GGCGCTTCATTCCCTG-1	2.37797	-3.98197	II	10	9	1
								GGCGGAGTAATATTAG-1	2.97385	-2.03069	II	3	11	1
								GGCGGTAGGATCATTG-1	1.43148	-1.92247	II	5	10	0
								GGCGTCCTATCCGCTG-1	5.75632	-1.44681	II	3	4	5
								GGCTATTAAGTTGTAT-1	1.22278	-3.14992	II	3	14	1
								GGCTGAAATAGCAAAG-1	3.34437	-2.58615	II	9	6	0
								GGCTTTCAATAAGGGT-1	2.14319	2.95078	II	3	7	2
								GGGAAAGAATGCCAAC-1	3.98579	-1.31814	II	3	18	3
								GGGAACGGTTTCAGAT-1	3.49267	-0.413789	II	4	11	3
								GGGACCCGTATATCTT-1	0.822951	1.18985	II	8	7	0
								GGGACTGCATAGATAG-1	5.11542	-0.798405	II	3	6	3
[truncated: 610 more rows]

## Sheet: e
Supplementary Figure 21e
PM1_IvsII_I_up	Log(q-value)	InTerm_InList		PM2_IvsII_I_up	Log(q-value)	InTerm_InList		PM1_IvsII_II_up	Log(q-value)	InTerm_InList		PM2_IvsII_II_up	Log(q-value)	InTerm_InList
oxidative phosphorylation	-93.8893	76/145		oxidative phosphorylation	-86.0419	79/145		nucleobase-containing compound catabolic process	-15.1666	21/664		nucleobase-containing compound catabolic process	-16.6479	24/664
cellular respiration	-90.0085	80/188		cellular respiration	-85.5951	86/188		heterocycle catabolic process	-14.9474	21/717		heterocycle catabolic process	-16.3332	24/717
generation of precursor metabolites and energy	-86.7867	109/522		energy derivation by oxidation of organic compounds	-84.7216	98/279		cellular nitrogen compound catabolic process	-14.9474	21/718		cellular nitrogen compound catabolic process	-16.3332	24/718
energy derivation by oxidation of organic compounds	-86.0014	88/279		generation of precursor metabolites and energy	-82.2107	121/522		aromatic compound catabolic process	-14.9252	21/730		aromatic compound catabolic process	-16.2908	24/730
mitochondrial ATP synthesis coupled electron transport	-77.7322	59/97		mitochondrial ATP synthesis coupled electron transport	-71.4956	61/97		organic cyclic compound catabolic process	-14.5723	21/768		organic cyclic compound catabolic process	-15.8766	24/768
ATP synthesis coupled electron transport	-77.3836	59/98		respiratory electron transport chain	-71.3575	65/117		hexose catabolic process	-13.15	10/57		NADH metabolic process	-13.5543	10/42
respiratory electron transport chain	-76.6471	62/117		ATP synthesis coupled electron transport	-71.1686	61/98		ADP metabolic process	-13.1499	12/127		ADP metabolic process	-13.5543	13/127
ATP metabolic process	-74.7725	83/306		ATP metabolic process	-67.2272	88/306		glucose catabolic process	-13.1499	9/36		nucleoside diphosphate phosphorylation	-13.3609	13/134
purine ribonucleoside triphosphate metabolic process	-71.2572	83/335		purine ribonucleoside triphosphate metabolic process	-64.7857	89/335		nucleoside diphosphate phosphorylation	-12.9629	12/134		nucleotide phosphorylation	-13.3609	13/136
ribonucleoside triphosphate metabolic process	-70.5852	83/341		ribonucleoside triphosphate metabolic process	-64.0701	89/341		nucleotide phosphorylation	-12.9294	12/136		purine nucleoside monophosphate biosynthetic process	-13.3609	14/183
purine nucleoside triphosphate metabolic process	-70.5211	83/342		purine nucleoside triphosphate metabolic process	-63.9989	89/342		purine nucleoside diphosphate metabolic process	-12.8919	12/139		purine ribonucleoside monophosphate biosynthetic process	-13.3609	14/183
purine ribonucleoside monophosphate metabolic process	-70.5211	83/342		purine ribonucleoside monophosphate metabolic process	-63.9989	89/342		purine ribonucleoside diphosphate metabolic process	-12.8919	12/139		purine nucleoside diphosphate metabolic process	-13.3609	13/139
purine nucleoside monophosphate metabolic process	-70.4298	83/343		purine nucleoside monophosphate metabolic process	-63.9005	89/343		ribonucleoside diphosphate metabolic process	-12.8504	12/141		purine ribonucleoside diphosphate metabolic process	-13.3609	13/139
nucleoside triphosphate metabolic process	-69.7121	84/362		ribonucleoside monophosphate metabolic process	-62.3771	89/356		monosaccharide catabolic process	-12.7953	10/67		ribonucleoside diphosphate metabolic process	-13.3063	13/141
ribonucleoside monophosphate metabolic process	-69.0162	83/356		electron transport chain	-62.1898	70/186		NADH metabolic process	-12.7795	9/42		NAD metabolic process	-13.0289	11/77
purine ribonucleotide metabolic process	-68.7186	96/543		nucleoside triphosphate metabolic process	-61.7286	89/362		carbohydrate catabolic process	-12.7629	13/200		ribonucleoside monophosphate biosynthetic process	-13.0289	14/197
ribonucleotide metabolic process	-67.5696	96/558		nucleoside monophosphate metabolic process	-60.102	89/377		NADH regeneration	-12.4953	8/27		carbohydrate catabolic process	-12.9629	14/200
electron transport chain	-67.5396	66/186		mitochondrial electron transport, NADH to ubiquinone	-58.831	44/55		canonical glycolysis	-12.4953	8/27		glycolytic process	-12.8336	12/115
nucleoside monophosphate metabolic process	-66.8854	83/377		purine ribonucleotide metabolic process	-58.181	101/543		glucose catabolic process to pyruvate	-12.4953	8/27		ATP generation from ADP	-12.8131	12/116
purine nucleotide metabolic process	-66.194	96/577		ribonucleotide metabolic process	-57.0044	101/558		nucleoside diphosphate metabolic process	-12.4953	12/159		nucleoside monophosphate biosynthetic process	-12.8079	14/208
