# Supplementary material for: A pig BodyMap transcriptome reveals diverse tissue physiologies and evolutionary dynamics of transcription
Source: Nat Commun. 2021 Jun 17;12:3715. doi: 10.1038/s41467-021-23560-8 (PMC8211698; doi:10.1038/s41467-021-23560-8)
Supplement: Supplementary file 12 — Source Data [file 41467_2021_23560_MOESM12_ESM.zip › Source data/Supplementary Figure 22.xlsx]

## Sheet: a
Supplementary Figure 22a
PM1-UMAP					PM1-heatmap				PM2-UMAP					PM2-heatmap
	UMAP_1	UMAP_2	Cluster			IIA	IIB			UMAP_1	UMAP_2	Cluster			IIA	IIB
AAACATTTCCCGGATT-1	-0.198791	1.29111	IIA		MYH7	4.79668	3.66019		AAACAAGTATCTCCCA-1	-1.60994	-1.63988	IIA		MYH7	5.60515	5.14058
AAACCTAAGCAGCCGG-1	1.27137	1.60703	IIA		MYH7B	0.0757261	0.0323625		AAACATTTCCCGGATT-1	-4.35882	-2.38407	IIA		MYH7B	0.0867647	0.0383387
AAACGGGCGTACGGGT-1	-4.2156	-1.83654	IIA		MYH2	7.20021	6.73786		AAACCGTTCGTCCAGG-1	1.90902	-4.92153	IIA		MYH2	10.6118	8.19169
AAACTCGGTTCGCAAT-1	-2.82629	0.553221	IIA		MYH4	0.58195	4.78964		AAACCTAAGCAGCCGG-1	-4.31891	-1.31572	IIA		MYH4	1.09485	7.11502
AAACTGCTGGCTCCAA-1	-3.73687	-0.226279	IIA		MYH11	0.0238589	0.00647249		AAACGAGACGGTTGAT-1	0.968897	0.676494	IIA		MYH11	0.025	0.028754
AAAGAATGTGGACTAA-1	-2.24429	-0.325496	IIA		MYH14	0.00726141	0.0161812		AAACGGGCGTACGGGT-1	2.3631	1.00743	IIA		MYH14	0.0139706	0.00638978
AAAGGCTACGGACCAT-1	-2.02235	2.95635	IIA						AAACTCGGTTCGCAAT-1	0.42282	1.91047	IIA
AAAGGCTCTCGCGCCG-1	0.605527	1.58932	IIA						AAACTGCTGGCTCCAA-1	-2.34655	2.58542	IIA
AAAGTTGACTCCCGTA-1	-2.21242	-0.772817	IIA						AAAGAATGTGGACTAA-1	0.810248	-1.98737	IIA
AAATACCTATAAGCAT-1	-0.218026	0.638737	IIA						AAAGGCTCTCGCGCCG-1	-0.569783	2.07107	IIA
AAATAGCTTAGACTTT-1	-0.416053	0.361658	IIA						AAAGTAGCATTGCTCA-1	1.18219	-3.00335	IIA
AAATCCGATACACGCC-1	-4.30286	-1.59234	IIA						AAAGTTGACTCCCGTA-1	1.10546	-0.952327	IIA
AAATCGTGTACCACAA-1	-0.708142	1.5336	IIA						AAATCCGATACACGCC-1	-0.776806	1.37148	IIA
AAATGACTGATCAAAC-1	0.486469	2.99471	IIA						AAATCTAGCCCTGCTA-1	-2.28458	-2.33135	IIA
AAATTACCTATCGATG-1	-0.0827584	-3.65025	IIA						AAATGATTCGATCAGC-1	-1.92376	3.13546	IIA
AAATTGATAGTCCTTT-1	-3.50228	-0.403702	IIA						AAATTACCTATCGATG-1	2.11492	-3.15002	IIA
AAATTTGCGGGTGTGG-1	-2.38264	-0.296872	IIA						AAATTCCAGGTCCAAA-1	0.158992	0.30153	IIA
AACAATACATTGTCGA-1	0.403497	2.55424	IIA						AAATTGATAGTCCTTT-1	-0.912964	-3.3981	IIA
AACATTGTGACTCGAG-1	-1.86849	2.21545	IIA						AACAATACATTGTCGA-1	0.338087	2.47378	IIA
AACCCGCTGTATTCCA-1	0.87505	-2.91724	IIA						AACAATTACTCTACGC-1	2.09038	-2.25286	IIA
AACCCTACTGTCAATA-1	-0.39532	-4.6473	IIA						AACAGGATGGGCCGCG-1	0.929749	1.04598	IIA
AACCTCGCTTTAGCCC-1	1.1186	0.816526	IIA						AACAGGTAGTATGGAT-1	1.11818	-0.340748	IIA
AACCTTTAAATACGGT-1	0.0604196	2.16245	IIA						AACATATCAACTGGTG-1	-1.80212	1.14978	IIA
AACGATAATGCCGTAG-1	-0.827471	2.78533	IIA						AACATTGTGACTCGAG-1	-2.1133	2.88171	IIA
AACGCGACCTTGGGCG-1	3.6795	0.72692	IIA						AACCCGAGCAGAATCG-1	0.839659	-1.54084	IIA
AACGGACGTACGTATA-1	-0.971245	-1.48733	IIA						AACCCTACTGTCAATA-1	2.68795	-2.69941	IIA
AACGTCATCCGGCTTG-1	-1.99682	-2.82794	IIA						AACCTTTACGACGTCT-1	-0.785969	2.75093	IIA
AACGTGCGAAAGTCTC-1	-3.12422	1.74508	IIA						AACGACCTCCTAGCCG-1	0.869042	0.828581	IIA
AACTAGGCTTGGGTGT-1	0.802495	-3.56742	IIA						AACGATAATGCCGTAG-1	2.63666	-1.85488	IIA
AACTCAAGTTAATTGC-1	-4.18399	-0.878236	IIA						AACGATATGTCAACTG-1	-0.385183	-2.23116	IIA
AACTCCAGAGCGTGTT-1	-1.30972	-3.42206	IIA						AACGCATGATCTGGGT-1	1.81195	-5.11116	IIA
AACTCTCAGTGTGCTC-1	-2.38804	2.62621	IIA						AACGCGACCTTGGGCG-1	2.15167	-1.10559	IIA
AAGACCCAACTGAACA-1	-3.53664	-1.33203	IIA						AACGCGGTCTCCAGCC-1	-0.822798	-0.080916	IIA
AAGATTGGCGGAACGT-1	1.0399	-1.41899	IIA						AACGCTGTTGCTGAAA-1	0.220047	-2.47312	IIA
AAGCACCCTGCGTATC-1	0.16838	-4.61284	IIA						AACGGCCATCTCCGGT-1	-2.03713	-1.09488	IIA
AAGCGCAGGGCTTTGA-1	2.65853	1.6125	IIA						AACGTCAGACTAGTGG-1	1.96343	-0.18707	IIA
AAGCGTCCCTCATCGA-1	-4.00586	-0.200077	IIA						AACTACCCGTTTGTCA-1	-0.980468	0.419613	IIA
AAGCTAGATCGAGTAA-1	0.435657	0.325119	IIA						AACTCAAGTTAATTGC-1	0.200105	2.00841	IIA
AAGCTCTTTCATGGTG-1	-0.874404	-2.64105	IIA						AACTCCAGAGCGTGTT-1	-2.80096	-0.226927	IIA
AAGGGACAGATTCTGT-1	-1.33053	-3.32884	IIA						AACTCTCAATAGAGCG-1	2.33455	-1.3871	IIA
AAGGTATCCTAATATA-1	-2.00867	-0.336147	IIA						AACTGGGTCCCGACGT-1	-1.74352	1.71776	IIA
AAGGTGATAAACCAGC-1	0.715275	-3.76996	IIA						AACTTGCCCGTATGCA-1	2.76917	-2.70232	IIA
AAGTCAATTGTCGTCA-1	-4.46445	-0.725052	IIA						AAGACCCAACTGAACA-1	-0.123771	-1.02976	IIA
AAGTGAGTCGGGTTTA-1	1.28234	2.07569	IIA						AAGACTGCAAGCTACT-1	-2.57329	0.448305	IIA
AAGTGCGTTAGAATCT-1	-1.51148	3.19963	IIA						AAGAGCTCTTTATCGG-1	1.72222	-4.67641	IIA
AAGTTCGGCCAACAGG-1	-3.09509	0.974124	IIA						AAGAGGATGTACGCGA-1	-0.759654	-3.99009	IIA
AATACCTGATGTGAAC-1	-2.12684	-0.928068	IIA						AAGAGGCATGGATCGC-1	0.990011	1.21387	IIA
AATAGAATCTGTTTCA-1	-0.00557256	0.797032	IIA						AAGAGGCCCTTTGGAA-1	-1.55585	1.89894	IIA
AATAGTCCGTCCCGAC-1	-1.86617	2.80113	IIA						AAGCATACTCTCCTGA-1	0.591944	-3.21282	IIA
AATCCCGCTCAGAGCC-1	-1.66136	-2.91943	IIA						AAGCCGAAGCGGTTTA-1	-1.1366	-2.22315	IIA
AATCGCCTCAGCGCCA-1	-2.43971	-0.432395	IIA						AAGCTAGATCGAGTAA-1	-0.432063	1.8579	IIA
AATCGTGAGCCGAGCA-1	-3.1994	-1.82637	IIA						AAGCTCGTGCCAAGTC-1	-1.96662	1.79491	IIA
AATGACGTAGGATGTC-1	-1.1324	2.71179	IIA						AAGGAGCGGTTGGTGC-1	-2.91002	1.62362	IIA
AATGTGCCCGAGGTGT-1	0.0268035	0.725271	IIA						AAGGATCGATCGCTTG-1	0.0636157	0.530045	IIA
AATGTTAAGACCCTGA-1	-4.07765	-1.25793	IIA						AAGGATGAGGGACCTC-1	-4.17342	-1.25486	IIA
AATTAAAGGTCGGCGT-1	-0.202514	-1.34865	IIA						AAGGCTGTGCTCATCG-1	2.86304	-2.8405	IIA
AATTAACGGATTTCCA-1	3.56063	1.19471	IIA						AAGGGACAGATTCTGT-1	1.76759	-2.77694	IIA
AATTAGCGCTGCAGCG-1	-1.11294	-0.87429	IIA						AAGGGACTATGCATTC-1	-1.64737	1.69316	IIA
AATTCGATTCGAGGAT-1	0.149573	3.96726	IIA						AAGTGAGTCGGGTTTA-1	0.176858	0.874205	IIA
AATTCTAGAGTTAGGC-1	-2.98448	-1.91616	IIA						AAGTGCGTTAGAATCT-1	-0.519795	-1.68369	IIA
AATTGAACGCTCTGGT-1	-1.18068	-1.96493	IIA						AAGTGCTTCTCTATTG-1	3.43481	-0.111793	IIA
AATTGCAGCAATCGAC-1	-0.230459	-3.26181	IIA						AAGTGTTTGGAGACGG-1	2.96523	-0.786888	IIA
ACAAAGCATGACCTAG-1	-1.51897	2.58998	IIA						AAGTTCGGCCAACAGG-1	-3.71645	-1.71249	IIA
ACAAGGATGCTTTAGG-1	1.94105	-2.72935	IIA						AAGTTTATGGGCCCAA-1	0.171461	-0.683136	IIA
ACACATTTCCGTAGAC-1	-4.22894	-0.352337	IIA						AATAACAACGCTCGGC-1	-2.55871	2.79298	IIA
ACACGAGACTCCTTCT-1	0.23451	0.466885	IIA						AATACCGGAGGGCTGT-1	0.316891	-1.86646	IIA
ACAGCGACATTCTCAT-1	0.118719	2.49177	IIA						AATAGAACAGAGTGGC-1	-2.93198	-1.63545	IIA
ACAGGCACGGATCCTT-1	-0.443331	1.93474	IIA						AATAGAATCTGTTTCA-1	-3.29257	-0.666246	IIA
ACAGGTGGAGGTGAGG-1	0.318768	2.03846	IIA						AATAGCTACCGCGTGC-1	-0.545573	-1.48018	IIA
ACATACAATCAAGCGG-1	0.0341923	-0.453176	IIA						AATATCGAATCAATGC-1	1.14903	-0.110361	IIA
ACATCCCGGCCATACG-1	-0.991216	4.09366	IIA						AATATCGAGGGTTCTC-1	-0.871892	-3.98666	IIA
ACATCGGTCAGCCGCG-1	-1.3733	-2.22908	IIA						AATATTGGAGTATTGA-1	-2.73067	1.9129	IIA
ACATCGTATGCAATGG-1	0.657589	-0.799604	IIA						AATCAGGTTTCATTTA-1	1.12286	1.3497	IIA
ACATTAGTTTATATCC-1	-4.5447	-0.775177	IIA						AATCGGTATAGCCCTC-1	-1.38657	0.0154523	IIA
ACCAACCGCACTCCAC-1	-0.508382	2.10334	IIA						AATCGTGAGCCGAGCA-1	0.020674	2.19175	IIA
ACCAACGCTTATTTAT-1	-0.068321	-2.1442	IIA						AATGACGTAGGATGTC-1	1.68152	1.58293	IIA
ACCAAGTCATCGGCAG-1	-0.358322	2.55013	IIA						AATGATGCGACTCCTG-1	-2.92686	-1.06503	IIA
ACCAATATGCAAGTTA-1	-1.41438	3.37945	IIA						AATGCAACCGGGTACC-1	-1.7061	-0.147093	IIA
ACCACAAGTTTCTATC-1	-1.31784	2.16472	IIA						AATGTGCTAATCTGAG-1	0.827705	-3.15251	IIA
ACCACACGGTTGATGG-1	-2.24108	1.16167	IIA						AATTGCAGCAATCGAC-1	-1.58171	0.132927	IIA
ACCACCAATGTAACAA-1	1.39337	2.24077	IIA						ACAAAGCATGACCTAG-1	-1.57208	-0.0967575	IIA
ACCAGTGCGGGAGACG-1	-0.319701	-4.14751	IIA						ACAAATGGTAGTGTTT-1	-3.76491	-2.36075	IIA
ACCATATCCGCAATAA-1	-3.74679	-0.854192	IIA						ACAAGCAGTGCCTAGC-1	0.36685	1.08692	IIA
ACCATCGTATATGGTA-1	-2.73374	2.11957	IIA						ACAAGGACAAGAGGTT-1	-0.553288	-0.398971	IIA
ACCCAACGCCCGTGGC-1	-1.33112	2.92237	IIA						ACAAGGGCAGGCTCTG-1	2.24606	-1.74537	IIA
ACCCATCTTGAGGGTA-1	-0.211953	1.09151	IIA						ACAATGAATACGGAGA-1	0.142677	-4.31155	IIA
ACCCTATGCCATATCG-1	1.04457	-2.86536	IIA						ACACACCAGGACCAGT-1	2.82328	-2.28433	IIA
ACCCTCCCGTCAGGGC-1	-2.38817	-0.226744	IIA						ACACCACATAATTAGC-1	-3.49141	0.467799	IIA
ACCCTCCCTTGCTATT-1	0.220174	-3.43492	IIA						ACACCCAGCATGCAGC-1	-2.18286	2.40893	IIA
ACCGACACATCTCCCA-1	-1.19601	1.63917	IIA						ACACCTTAAGTAGGGC-1	-0.95198	-1.29698	IIA
ACCGCAATAACTGCCT-1	-3.31228	-0.951823	IIA						ACACCTTACTACTTGC-1	-1.69196	-1.41385	IIA
ACCGTGACCACGTGGG-1	0.27115	-0.36525	IIA						ACACGGGAACTTAGGG-1	-0.0146857	1.77898	IIA
ACCTAAGTACCTTTCA-1	-0.931975	2.70434	IIA						ACACTGATCAAGGTGT-1	-2.03401	2.17803	IIA
ACCTACTATAAATCTA-1	-0.0702431	-0.368825	IIA						ACAGAACTGAGAACAA-1	-0.373088	1.17792	IIA
ACGACTCTAGGGCCGA-1	-1.5155	2.34205	IIA						ACAGGCTTGCCCGACT-1	2.22206	-4.10417	IIA
ACGAGTACGGATGCCC-1	-2.14526	0.132084	IIA						ACAGGTGGAGGTGAGG-1	0.572714	-3.5837	IIA
ACGATCATCTTGTAAA-1	-1.81884	-3.19208	IIA						ACATCCCGGCCATACG-1	-4.01427	-1.37862	IIA
ACGCAAACTAATAGAT-1	-1.31676	2.01309	IIA						ACATCGTATGCAATGG-1	-1.79426	-0.12081	IIA
ACGCATTCGTGAGTAC-1	0.00886058	3.86415	IIA						ACCAACACCACACACT-1	0.405513	-3.70172	IIA
ACGCCACTCGAAACAG-1	-1.93517	-0.83801	IIA						ACCAACCGCACTCCAC-1	-2.13524	2.60468	IIA
ACGCCAGTGCGTTTGC-1	-1.06083	0.81091	IIA						ACCAACGCTTATTTAT-1	-1.60371	3.20515	IIA
ACGCCGCTAGACGACC-1	-0.627225	1.39514	IIA						ACCAAGAACGCGTGTC-1	0.034741	-1.18634	IIA
ACGCGCTACACAGGGT-1	-3.58045	0.543084	IIA						ACCAAGTCATCGGCAG-1	-2.36517	0.733389	IIA
ACGGAACACGAGTGCC-1	-2.50684	1.67145	IIA						ACCAATATGCAAGTTA-1	-0.862717	-3.84614	IIA
ACGGACTCTCAAAGCG-1	-0.644562	4.32521	IIA						ACCACCAATGTAACAA-1	-1.65331	-1.85922	IIA
ACGGATGGTGCGGATA-1	0.988589	1.78858	IIA						ACCACCCTCTCTTCTA-1	-1.71996	-1.17787	IIA
ACGGCCAACATGGACT-1	-0.46291	3.79804	IIA						ACCATCGTATATGGTA-1	-2.15799	1.34632	IIA
ACGTTAATGTCGAAGA-1	-1.50675	-4.18798	IIA						ACCCGAGCGAAATTAC-1	-3.18978	-1.25229	IIA
ACGTTAGATTTGCCCG-1	1.05683	-4.18863	IIA						ACCCGATTGGTTCCGA-1	-0.542577	1.76402	IIA
ACGTTCGTTCAGGAAA-1	-2.81452	-1.41835	IIA						ACCCGGTTACACTTCC-1	-1.77915	3.00698	IIA
ACGTTCTGTACAAGTC-1	-0.046602	1.37491	IIA						ACCCTCCCGTCAGGGC-1	-1.05403	-1.48388	IIA
ACTACGCGTTAGAATT-1	-2.63019	2.12422	IIA						ACCCTCCCTTGCTATT-1	-2.95627	-2.14066	IIA
ACTATTTCCGGGCCCA-1	-3.34571	-0.667072	IIA						ACCGACACATCTCCCA-1	0.138622	2.00881	IIA
ACTCAAGTGCAAGGCT-1	-0.598998	2.88458	IIA						ACCGACTGAGTCCCAC-1	-2.35126	1.03062	IIA
ACTCAATAAAGGCACG-1	-0.220528	-2.4224	IIA						ACCGATGGTAGCATCG-1	-0.450566	-3.23896	IIA
ACTCCCTAATGCTAAA-1	-0.272885	-3.42815	IIA						ACCGCAATAACTGCCT-1	-0.389698	-1.78941	IIA
ACTCCCTAGAATAGTA-1	-1.60935	-1.84074	IIA						ACCGCGGTGGAAGTCG-1	0.134696	-1.52659	IIA
ACTCCGGCCGACCACT-1	-0.543595	-1.25687	IIA						ACCGGGCCTTTGTTGA-1	0.71625	-2.67655	IIA
ACTCTCTGACTTAGGT-1	-2.74958	-0.15895	IIA						ACCGTGACCACGTGGG-1	0.33368	0.814741	IIA
ACTCTGACCTAATAGA-1	0.831587	-0.239371	IIA						ACCTACAGTATGTGGT-1	-0.424843	1.95924	IIA
ACTGAAACGCCGTTAG-1	-1.73815	2.51528	IIA						ACCTACTATAAATCTA-1	-0.0871025	-0.473988	IIA
ACTTACGCATCCACGC-1	-1.81966	-0.507595	IIA						ACCTCCGCCCTCGCTG-1	1.19867	-1.39903	IIA
ACTTATACTTACCCGG-1	-0.966588	-4.34859	IIA						ACCTCCGTTATTCACC-1	2.74394	-2.4416	IIA
ACTTCAGGCTGATCCC-1	-3.81307	-0.147484	IIA						ACGAGTACGGATGCCC-1	-1.80498	2.30923	IIA
ACTTCCATGCGGGACA-1	1.47681	-3.52132	IIA						ACGATCATCTTGTAAA-1	1.64002	-4.49896	IIA
ACTTGACTCCCTCTTT-1	1.45647	2.74035	IIA						ACGATGCATATGTTAT-1	-2.26034	-1.01991	IIA
ACTTGGGCTTTCGCCA-1	0.666811	2.85272	IIA						ACGCATACGTTTACTA-1	1.01475	0.0738706	IIA
ACTTGTTACCGGATCA-1	-0.84396	-3.96279	IIA						ACGCGGGCCAAGGACA-1	2.00887	-4.7496	IIA
ACTTTCCTATAGCTTC-1	-1.46157	-1.20332	IIA						ACGCTAGTGATACACT-1	-0.934739	-3.63227	IIA
AGAAGTGATTCGTGAT-1	1.61347	1.85498	IIA						ACGGACTCTCAAAGCG-1	-3.22994	0.814177	IIA
AGAATACAGGCTATCC-1	-0.464901	1.90898	IIA						ACGGAGCGCAAATTAC-1	-1.17625	-1.7828	IIA
AGACCCACCGCTGATC-1	-1.22711	-0.0360575	IIA						ACGGCACTTGCTTGGG-1	-1.80933	3.01359	IIA
AGACGACGATGCCGCT-1	1.20797	0.568797	IIA						ACGGCCAACATGGACT-1	0.182477	-4.36925	IIA
AGACTAGCCTTCCAGA-1	1.06993	-3.42709	IIA						ACGGCGACGATGGGAA-1	-1.57176	-0.0711528	IIA
AGACTGTTACCGGGTC-1	0.606494	-1.76064	IIA						ACGGGAGTGTCGGCCC-1	-2.99607	2.02582	IIA
AGAGAACCGTCTAGGA-1	-1.4975	1.67295	IIA						ACGGGCGTATGCGACA-1	-3.05996	-2.79237	IIA
AGATACCGGTGTTCAC-1	0.702668	-3.1219	IIA						ACGTAGGAGAGTCGCT-1	-0.556242	3.48554	IIA
AGATACTCAAGATCGA-1	-0.605426	-4.61082	IIA						ACGTATTACTCCGATC-1	-0.683274	0.836253	IIA
AGATCTCAGGTGTGAT-1	-1.09598	-1.13025	IIA						ACGTTAGATTTGCCCG-1	0.798869	3.1288	IIA
AGATGATGGAGTCTGG-1	-0.475694	-2.75872	IIA						ACGTTCGTTCAGGAAA-1	2.20409	-4.66386	IIA
AGATGCAAGACGTGCA-1	-1.91365	0.33574	IIA						ACGTTCTGTACAAGTC-1	1.42233	0.235032	IIA
AGCAACATATCTTATT-1	0.151444	1.2184	IIA						ACTACCAGCTCTCTGG-1	1.88653	-1.43525	IIA
AGCACCAGTACTCACG-1	-2.89794	1.97837	IIA						ACTACGCGTTAGAATT-1	-0.401077	2.75092	IIA
AGCATATCAATATGCT-1	-1.25218	1.04128	IIA						ACTATCCAGGGCATGG-1	-1.86663	2.04862	IIA
AGCCACAGGTTACCCG-1	-0.507504	0.459002	IIA						ACTATTTCCGGGCCCA-1	-0.456205	3.21774	IIA
AGCCATATAGTATGTG-1	-2.04488	-0.0616679	IIA						ACTCAAGTGCAAGGCT-1	1.84896	-2.55454	IIA
AGCCCGCAACAAGCAG-1	-0.971882	0.312779	IIA						ACTCCCTAATGCTAAA-1	-3.22169	0.536774	IIA
AGCCCGGTAGCCTGTA-1	0.121538	2.31552	IIA						ACTCGCCGTTCGATAA-1	-1.47977	1.51444	IIA
AGCGCGGGTGCCAATG-1	-1.23854	1.18957	IIA						ACTCTCTGACTTAGGT-1	1.65459	-3.33846	IIA
AGCGGACACTTCGTAG-1	-3.0469	1.39158	IIA						ACTCTGACCTAATAGA-1	-1.93597	2.75388	IIA
AGCGTGGTATTCTACT-1	-0.594289	-0.509694	IIA						ACTCTTGTATAGTAAC-1	-1.165	-0.244745	IIA
AGCTAAGTACGCAGGC-1	-0.916929	-1.59495	IIA						ACTGAAACGCCGTTAG-1	-0.344984	3.22118	IIA
AGCTACGAATGGTGGT-1	-0.150204	0.175917	IIA						ACTGAATGGCGAAAGT-1	-1.74107	1.04865	IIA
AGCTCTAGACGTTCCA-1	1.23479	-4.12135	IIA						ACTGTAGCACTTTGGA-1	1.81375	-1.70139	IIA
AGCTCTTCGTAACCTT-1	-0.273851	-1.24915	IIA						ACTGTCCAGGATTATA-1	0.253342	-1.59681	IIA
AGCTCTTTACTCAGTT-1	2.41227	1.9462	IIA						ACTGTCTTCTTTAGAA-1	-0.224709	2.50364	IIA
AGCTGTAACCTCAATC-1	-1.24093	1.29217	IIA						ACTTATACTTACCCGG-1	-3.77272	-0.476314	IIA
AGGAAGCTGTCCGCCG-1	0.851232	-3.36014	IIA						ACTTCCATGCGGGACA-1	-2.70745	1.42294	IIA
AGGAGGCCTTCGCGCG-1	-1.22603	4.18453	IIA						ACTTCGCCATACGCAC-1	0.574947	0.414581	IIA
AGGATAAAGTCGGGAT-1	-0.1929	2.0349	IIA						ACTTGACTCCCTCTTT-1	-1.66196	-3.55749	IIA
AGGCAGATGCGTAAAC-1	0.983934	-3.96108	IIA						ACTTGGGACCCGGTGG-1	0.331641	1.84986	IIA
AGGCAGGGAGCGTACT-1	-4.11218	-0.11268	IIA						ACTTGTGGATGGAACG-1	-2.32689	1.78274	IIA
AGGCTTAAGTTGCACA-1	0.306793	3.86303	IIA						ACTTTACCCTCATGAA-1	-4.1371	-2.19355	IIA
AGGCTTCCCGAAGAAG-1	-1.15186	0.040555	IIA						ACTTTCCTATAGCTTC-1	-1.00745	3.14968	IIA
AGGGACTCTACGCGAC-1	-0.286559	-0.714264	IIA						AGAAATTATGACTCGC-1	2.7317	-3.04978	IIA
AGGGCTGCAGTTACAG-1	-3.76378	-1.47586	IIA						AGAAGGTTGCCGAATT-1	-1.84022	3.09707	IIA
AGGGTCGATGCGAACT-1	-0.627839	3.58612	IIA						AGAAGTGATTCGTGAT-1	0.282123	-2.21026	IIA
AGGGTGCTCTCGAGGG-1	-1.13737	0.450002	IIA						AGAATTATGGATTCGA-1	-4.55345	-2.31116	IIA
AGGGTTCCCTTTGGTT-1	-2.78356	1.80303	IIA						AGACGAAGTGCCGGTC-1	-1.78917	-0.758721	IIA
AGGGTTTAGTTCGGGA-1	-0.49105	4.15444	IIA						AGAGAACCGTCTAGGA-1	-0.134508	0.897012	IIA
AGGTGCACGTCCACAT-1	-0.0746105	-1.5673	IIA						AGAGCGGGCTAATCAT-1	-2.92651	-0.100888	IIA
AGGTTTCACACACCTT-1	0.395804	0.5725	IIA						AGATAACTTCAGGGCC-1	-2.91043	0.998977	IIA
AGTACAGAAGCTTATA-1	-0.864643	-1.98415	IIA						AGATACCAATAGAACC-1	-2.58754	-2.45949	IIA
AGTACGGGCACCTGGC-1	-0.489793	1.51671	IIA						AGATATAATACGACTA-1	-1.07059	1.26223	IIA
AGTACTCTTATGCCCA-1	-2.89927	-1.08175	IIA						AGATCTCAGGTGTGAT-1	-1.59066	-1.95571	IIA
AGTAGAAGGCGCCTCA-1	-1.70402	3.36111	IIA						AGATGATGGAGTCTGG-1	-1.16142	2.6378	IIA
AGTATGCTGGAGACCA-1	-1.8387	1.34107	IIA						AGATTATAGGACGTTT-1	-1.44368	0.878747	IIA
AGTCGTCGACCACCAA-1	-1.68949	-0.0206385	IIA						AGCAACATATCTTATT-1	1.81408	-2.00003	IIA
AGTCGTGGGCATTACG-1	-2.75398	-1.12284	IIA						AGCACTTAAGGACGCC-1	0.397384	0.123872	IIA
AGTCTCACAAGACTAC-1	-1.35708	3.11158	IIA						AGCAGAAGGAGAAAGA-1	0.659192	0.59886	IIA
AGTCTTTAAAGTGTCC-1	-0.981322	-4.28157	IIA						AGCCAAGCTTTGTGTC-1	-0.540396	3.78403	IIA
AGTGAACAAACTTCTC-1	-4.07287	-1.73062	IIA						AGCCACAGGTTACCCG-1	-2.62699	2.84603	IIA
AGTGAGCCTCGCCGCC-1	3.06549	-1.55175	IIA						AGCCATATAGTATGTG-1	-1.85853	-1.35494	IIA
AGTGATAACCTGCGCG-1	-1.17078	2.9018	IIA						AGCCCGCAACAAGCAG-1	-1.20057	-1.38397	IIA
AGTGATTCAAGCAGGA-1	0.62489	-2.25021	IIA						AGCCCGCACTACAATG-1	-1.28522	0.460849	IIA
AGTGCACGCTTAAGAA-1	-0.469721	0.8174	IIA						AGCCCGGCATTAGAGG-1	1.17049	-2.82687	IIA
AGTGCGTAGCTCGTAA-1	-1.63687	-2.54798	IIA						AGCCCGGTAGCCTGTA-1	-1.15457	1.38411	IIA
AGTGCTTGCACGAATA-1	1.69053	2.57572	IIA						AGCCCTAAGCGAAGTT-1	-2.353	1.44486	IIA
AGTGGCGGCAATTTGA-1	-1.39431	0.101931	IIA						AGCCCTCCCTGGTGGC-1	-1.35749	2.70409	IIA
AGTTCCTACAGAATTA-1	0.791328	2.43373	IIA						AGCCCTGTCGCACCGT-1	1.70058	-3.87103	IIA
AGTTCCTATTTATGTT-1	1.18614	-3.93169	IIA						AGCGACATCCCATTCA-1	-0.80508	0.284076	IIA
AGTTTGCACCTGCCTC-1	-1.69289	1.22923	IIA						AGCGATGCGCCTAATA-1	-4.18294	-2.51807	IIA
AGTTTGGCACGGGTTG-1	-1.6194	1.92007	IIA						AGCGCTAGAGCGATGT-1	0.479506	-1.53299	IIA
ATAAAGGCTCGGTCGT-1	-2.29394	1.03218	IIA						AGCGGGTCTGACACTC-1	1.20679	2.93127	IIA
ATAAGGTGGAGAACAT-1	-4.03449	-1.40082	IIA						AGCTAACAAGCAATGT-1	-0.997896	-1.98357	IIA
ATACGTACTTAGCCAC-1	-1.2688	2.94529	IIA						AGCTAAGTACGCAGGC-1	0.614342	-4.68833	IIA
ATAGACGAAGAGAAAG-1	-2.71993	1.24941	IIA						AGCTAGAAGCAGAAGT-1	0.879296	-0.353951	IIA
ATAGAGTTATCAACTT-1	-0.27908	-1.10737	IIA						AGCTCCATATATGTTC-1	2.96781	-0.941314	IIA
ATAGGCTAGCTTCGCA-1	-0.603354	1.63518	IIA						AGCTCTTTACTCAGTT-1	-0.740349	3.61194	IIA
ATATAAATGTAGCTGC-1	-1.4482	1.41646	IIA						AGCTGAAGTAAACCAA-1	0.79448	-2.9054	IIA
ATATAACACGGGCGCA-1	-4.11393	-0.877049	IIA						AGCTGTAACCTCAATC-1	0.641032	-3.60715	IIA
ATATCGTTCCTCGAAC-1	-0.72631	0.68238	IIA						AGCTTCTTCTCGAGCA-1	-0.938037	3.55349	IIA
ATATCTTAGGGCCTTC-1	2.96894	0.994428	IIA						AGGAGACATCCACAGT-1	-3.76475	-1.13668	IIA
ATATGGGATAGCAACT-1	-0.369881	0.615391	IIA						AGGATAAAGTCGGGAT-1	0.19648	-3.91343	IIA
ATATGTCTCCCTAGCC-1	-1.48785	-2.88361	IIA						AGGATTGCTTACGACA-1	-2.48419	-1.57845	IIA
ATATTCAGTTAAACCT-1	0.417829	-0.765241	IIA						AGGCATTGTCGTAGGG-1	-2.42253	0.334299	IIA
ATATTCCACATAGTGA-1	-3.03756	0.649576	IIA						AGGCCACCCGTTATGA-1	-1.15895	-0.159071	IIA
ATCAAACGAAGGTTTG-1	0.150968	-3.33378	IIA						AGGCCCTAGAACGCCA-1	0.882663	-4.17662	IIA
ATCAAGATCCCAGGAC-1	0.940593	-3.73739	IIA						AGGGACTCTACGCGAC-1	-1.10622	1.11872	IIA
ATCACGTGCTAATTAA-1	-3.80116	0.0700989	IIA						AGGGCGTGATCGGCTA-1	-1.43611	-2.33357	IIA
ATCCACATCGACAGAA-1	0.114495	-1.83429	IIA						AGGGTCAGAGCACTCG-1	-0.250487	2.17371	IIA
ATCCAGGATTCGTGAA-1	-1.2862	-2.22147	IIA						AGGGTGCTCTCGAGGG-1	-0.680803	-0.621459	IIA
ATCCCATTTCCGTGGG-1	1.26717	0.885419	IIA						AGGGTTCAGACGGTCC-1	1.94686	-4.96255	IIA
ATCGACCCAATACAGA-1	-0.337399	-4.59039	IIA						AGGGTTCCCTTTGGTT-1	-1.45898	-1.53026	IIA
ATCGGAGACAGACGGC-1	-1.22333	0.943735	IIA						AGGGTTTAGTTCGGGA-1	-3.62106	-0.0211192	IIA
ATCTAATATCCTACGG-1	1.14637	-3.16524	IIA						AGGTAGATCGAGATAT-1	0.121872	2.24706	IIA
ATCTACCATCTGCTCC-1	-0.364242	1.67235	IIA						AGGTATAATTGATAGT-1	0.0310108	2.22147	IIA
ATCTGCTGTTATCGCC-1	-1.67226	-3.79899	IIA						AGGTATGCGGACATTA-1	-4.58243	-1.8454	IIA
ATCTGGGCTGTTCTTG-1	2.48961	2.05321	IIA						AGGTGCACGTCCACAT-1	0.16	-1.96822	IIA
ATGACTATCAGCTGTG-1	0.40177	-1.452	IIA						AGGTGGTGACCTTCGC-1	-1.6858	2.80748	IIA
ATGCCATTTGCGACCA-1	0.992443	2.70522	IIA						AGGTTACACCATGCCG-1	-2.08293	2.29855	IIA
ATGCTCTGGCGCGGTA-1	-4.29607	-1.50252	IIA						AGTAACTATAGCAGCC-1	-1.44643	1.41687	IIA
ATGGAGCAGGCCGTGA-1	-2.09829	-0.875612	IIA						AGTAATGTCTTGCCGC-1	-2.78503	-2.00261	IIA
ATGGATTGACCAAACG-1	-3.90817	-1.66123	IIA						AGTACGGGCACCTGGC-1	0.0488552	-4.2587	IIA
ATGGTATTGGGAACCG-1	0.00169205	3.40889	IIA						AGTAGAAGGCGCCTCA-1	1.67232	-3.01881	IIA
ATGTAGCGCGCGTAGG-1	-0.484901	3.83988	IIA						AGTAGGAAGGAAGTTG-1	-3.80467	-1.20929	IIA
ATGTCATAATAAACGA-1	-0.566035	-4.6618	IIA						AGTATTTGGCACGACC-1	-1.43877	0.420316	IIA
ATTAAACATGCGGACC-1	-1.90876	2.90168	IIA						AGTCAACACCACCATC-1	0.733071	1.95493	IIA
ATTACGCGCTGGCAGG-1	0.759346	2.09456	IIA						AGTCAAGATGACACTT-1	-0.04042	3.15761	IIA
ATTAGGCGATGCTTTC-1	-0.340698	0.545383	IIA						AGTCACTAGCTCTCGA-1	0.511993	-3.99214	IIA
ATTATTATGTCCGTCA-1	-1.42964	-1.02767	IIA						AGTCCATTGGCTGATG-1	-2.30223	0.425527	IIA
ATTCAACCATTTAAGG-1	0.335033	-2.84882	IIA						AGTCGGCCCAAACGAC-1	-2.37383	-1.5121	IIA
ATTCATCGTTGAGGCA-1	0.585788	-3.91149	IIA						AGTCGGCTCAACTTTA-1	-0.229305	1.66144	IIA
ATTGCCTTTATGTTTG-1	0.157748	2.03376	IIA						AGTCGGTTGCGTGAGA-1	-0.091253	0.961537	IIA
ATTGGATTACAGCGTA-1	-1.98898	2.99426	IIA						AGTCGTATAAAGCAGA-1	-4.6516	-2.09636	IIA
ATTGGTTGTGCATTAC-1	-1.91155	-0.62649	IIA						AGTCGTCGACCACCAA-1	1.50926	-2.5572	IIA
ATTGTACAACTCGGCT-1	0.485695	-2.57525	IIA						AGTCGTGGGCATTACG-1	3.42175	-0.0858708	IIA
ATTTATACTGGTAAAG-1	0.98299	-2.57055	IIA						AGTCTAAAGTATACTC-1	-0.118465	-4.00732	IIA
ATTTGCGCGAGTAGCT-1	1.07843	-4.09476	IIA						AGTCTCACAAGACTAC-1	0.321987	1.72268	IIA
ATTTGTCTTGGGAGCT-1	-0.740254	0.252942	IIA						AGTCTTCTCCTCAAAT-1	-2.67774	0.324914	IIA
CAAACCATAAGCGTAT-1	-0.410438	0.241481	IIA						AGTGAACAAACTTCTC-1	-3.15596	1.19855	IIA
CAAATGTCCTTCCGTG-1	-1.41912	0.0926814	IIA						AGTGACCTACTTTACG-1	-0.629028	2.16294	IIA
CAAGAGGGCGGAGTAC-1	-2.65965	1.2594	IIA						AGTGAGACTTCCAGTA-1	1.93488	-1.73736	IIA
CAAGATATTATAACGT-1	-1.36043	-2.672	IIA						AGTGATAACCTGCGCG-1	-0.416329	3.23106	IIA
CAAGCAACGTCGGAGT-1	-2.22012	2.80566	IIA						AGTGATATGAGTAGTT-1	-2.73887	-3.01248	IIA
CAAGGATCGCATGTTC-1	0.15555	3.77582	IIA						AGTGATTCAAGCAGGA-1	-2.20416	2.3596	IIA
CAAGGCCAGTGGTGCA-1	-3.83929	-0.212065	IIA						AGTGCGTAGCTCGTAA-1	-3.66598	-0.514297	IIA
CAAGTAAGTGATAGAC-1	0.627512	3.24214	IIA						AGTGCTAAACACAGCA-1	-2.43285	2.72456	IIA
CAATATTCTTGACCTA-1	-0.685426	-3.82401	IIA						AGTGTATTGCGCATTG-1	-0.699984	1.26483	IIA
CAATGACCCTTAATTT-1	-1.97768	2.96004	IIA						AGTTAAGCGGTCCCGG-1	2.3676	-2.19453	IIA
CAATGGATCTCTACCA-1	1.81891	-2.62509	IIA						AGTTAAGTCAACCGCT-1	1.69885	-0.345602	IIA
CACAATGAGCTGCTAT-1	0.767082	-3.97897	IIA						AGTTACTCTATCGTGG-1	-0.487596	0.00793686	IIA
CACACACGCTAACGAG-1	0.793994	-0.136333	IIA						AGTTCCTACAGAATTA-1	-0.561753	2.25406	IIA
CACAGCACCCACGGCA-1	-1.7603	-3.64451	IIA						AGTTCCTATTTATGTT-1	-3.76219	-0.461828	IIA
CACAGGGCCATATAGT-1	-0.838861	2.24776	IIA						AGTTTATGTAAAGACA-1	-2.73707	2.48852	IIA
CACAGGGCCGTTGTCA-1	-1.47441	-3.18435	IIA						AGTTTGGCACGGGTTG-1	-1.43903	-1.69942	IIA
CACATCGTGCACGCGC-1	-0.35748	3.10597	IIA						ATAAACGTTGCACCAC-1	1.47901	-1.50949	IIA
CACCCAAATCTTATGT-1	-2.11477	1.05732	IIA						ATAAATATTAGCAGCT-1	-0.105686	-3.7567	IIA
CACCCTAACAAGATCT-1	-0.960084	0.197648	IIA						ATAACGCCGGAGGGTC-1	-1.62337	-2.31536	IIA
CACCGGGCATCACAAG-1	-2.54939	0.561097	IIA						ATAACGGAGTCCAACG-1	-0.158003	-0.283381	IIA
CACCGTATCCCATCCG-1	-1.11176	3.67525	IIA						ATAAGGTGGAGAACAT-1	-1.72477	-1.59142	IIA
CACGCGGAACTGTTGC-1	-3.78105	-0.903711	IIA						ATAAGTTACCGCGACG-1	-2.25042	-1.02254	IIA
CACGTTTCGTACACAC-1	-0.958148	2.5645	IIA						ATAATCTTGGAGAACC-1	-2.31041	1.25526	IIA
CACTGACGATTGTGGA-1	-1.00239	-1.63351	IIA						ATACGGGTTTCGATTG-1	1.05881	-1.23549	IIA
CAGACGAACCTGATAC-1	-1.34927	3.73734	IIA						ATACGTACTTAGCCAC-1	-2.28446	1.26809	IIA
CAGAGGCGATGCATGA-1	-1.63614	3.27955	IIA						ATACTACCCGTACCAC-1	-1.95192	1.84807	IIA
CAGCAGTCTGTGCTGC-1	-2.27696	-0.656384	IIA						ATACTAGCATGACCCT-1	-1.44709	-2.09562	IIA
CAGCGATTCCCTTCAA-1	-2.01317	0.11347	IIA						ATAGACGAAGAGAAAG-1	-2.73317	-0.777852	IIA
CAGCTCGACAAGTTAA-1	0.198503	1.211	IIA						ATAGGCGGCTATAGAA-1	-0.98092	3.03028	IIA
CAGGATATATCGTTGT-1	1.11903	2.7803	IIA						ATAGGTTGGGCAGATG-1	2.80467	-2.4497	IIA
CAGGCAGTCTTACCAG-1	-4.23817	-1.497	IIA						ATAGTGAAGCGTTCTC-1	1.74375	-4.67456	IIA
CAGGCCGTTTGGGTGT-1	-1.30952	2.76134	IIA						ATATAAAGCGCTCGTG-1	2.68013	0.312138	IIA
CAGGCGCACGGTGGTC-1	-0.839741	2.76007	IIA						ATATAAATGTAGCTGC-1	-1.7554	-2.28885	IIA
CAGTCGAGGATGCAAT-1	0.192233	1.89933	IIA						ATATCAACCTACAGAG-1	-3.99611	-2.13281	IIA
CATAAGAAGCTTGGCT-1	-1.21404	-3.81337	IIA						ATATCGGTAGGGAGAT-1	-2.08714	0.746823	IIA
CATACACGGTTCCCAC-1	-0.883497	-4.34014	IIA						ATATCGTTCCTCGAAC-1	1.34738	1.80861	IIA
CATACTTCTTTCTCCG-1	0.284681	-3.35265	IIA						ATATCTCCCTCGTTAA-1	0.0946413	3.73086	IIA
CATAGAGGAGATACTA-1	2.16589	1.39534	IIA						ATATGGGATAGCAACT-1	0.107529	3.21565	IIA
CATAGCGTTGCCCACC-1	-1.91598	0.694602	IIA						ATATTCAGTTAAACCT-1	1.67136	-4.74174	IIA
CATAGTCAAATACATA-1	-1.72245	2.34238	IIA						ATATTCCACATAGTGA-1	0.798741	-2.58958	IIA
CATATAGGTACAGTCA-1	-0.470947	0.530309	IIA						ATATTTAACCCTCAAG-1	-0.978418	2.22228	IIA
CATCCTCTCAAAGATC-1	-1.80626	2.12979	IIA						ATCAATCTGGGCTGCA-1	0.895947	2.75376	IIA
CATCGGACGGGTTAAT-1	-1.75182	2.51145	IIA						ATCAGACGGCACGCCG-1	-1.89749	-1.4257	IIA
CATGAGATGCACTCTC-1	-1.1523	3.0912	IIA						ATCAGTAGGCAGGGAT-1	-0.020574	2.93278	IIA
CATGATACGGTGAAAC-1	0.105433	2.67581	IIA						ATCATCCAATATTTGT-1	-0.983959	0.211345	IIA
CATGGTAAGTAGCGTT-1	-1.60609	0.901523	IIA						ATCCAATGGAGGGTCC-1	-1.03566	1.0951	IIA
CATGTAAGAGACATTT-1	-0.575836	0.88763	IIA						ATCCACATCGACAGAA-1	1.66416	-2.81413	IIA
CATGTGGGCTCATCAC-1	0.421372	1.69923	IIA						ATCCAGAGCAACAACC-1	-3.69683	-2.60925	IIA
CATTACGCAGGAAGGG-1	-1.95663	1.86258	IIA						ATCCAGGATTCGTGAA-1	-1.06636	-0.130303	IIA
CATTTAGCGGACCATG-1	-4.38007	-0.680511	IIA						ATCCTACCTAAGCTCT-1	-2.04146	1.64392	IIA
CCAACGATGCACTGAT-1	-2.73637	2.44952	IIA						ATCCTGAATCGCTGCG-1	0.0404963	-3.36337	IIA
CCAATAGTGCCGTCGA-1	-0.516268	2.00831	IIA						ATCGACCCAATACAGA-1	-0.0727504	3.03624	IIA
CCACACTGAGATATTA-1	-1.53728	-3.2699	IIA						ATCGCTGCGTGCAGCA-1	-0.245662	-1.47164	IIA
CCACAGTACCCATCCT-1	-1.54941	-2.94052	IIA						ATCGGAGACAGACGGC-1	1.83473	-2.92127	IIA
CCACCAACTTTACTGT-1	0.00479412	4.10871	IIA						ATCGGCAAGCAGTCCA-1	-1.1897	1.6867	IIA
CCACGGTGCCCGGTAG-1	0.532176	3.47152	IIA						ATCGTTAGCTAGCGGA-1	-2.72619	-2.37413	IIA
CCACTCAGATCCGCAA-1	-1.40347	-4.1051	IIA						ATCTAATATCCTACGG-1	1.27133	-1.44615	IIA
CCAGAAAGCAACTCAT-1	0.588997	-3.91034	IIA						ATCTAGCTTGTGAGGG-1	1.2403	2.66249	IIA
CCAGATAGTTGAGTGA-1	2.05844	2.39478	IIA						ATCTCGTGAGCGAAAC-1	1.84151	-2.37174	IIA
CCAGCCTGGACCAATA-1	-1.51546	0.876287	IIA						ATCTGACATGGAAGGA-1	1.05699	0.560016	IIA
CCAGGGACGTGGCCTC-1	0.633732	1.08133	IIA						ATCTGCACCTCTGCGA-1	0.0637354	-3.31972	IIA
CCAGTAGTCTGATCCA-1	-1.37623	-3.50336	IIA						ATCTGGGCTGTTCTTG-1	0.216097	3.24835	IIA
CCAGTTCGGTAACTCA-1	-0.988799	3.61034	IIA						ATCTGGTTAAGACTGT-1	2.9411	-2.36674	IIA
CCATACCTTTACTTGT-1	-1.8199	2.62167	IIA						ATCTTATCGCACACCC-1	-2.29397	2.60208	IIA
CCATCGCAGTTAAACT-1	-1.67989	1.75904	IIA						ATCTTGACTTGTCCAA-1	-2.51801	1.53304	IIA
CCATGCCCTAGATTTC-1	-2.43011	1.54959	IIA						ATGAAGCCAAGGAGCC-1	-1.94318	-2.29948	IIA
CCATTCCCTGCCCACA-1	1.20175	2.46186	IIA						ATGACGCCGGCTCTAA-1	-0.956208	1.95982	IIA
CCATTTCTACCTATTA-1	-0.953524	3.8132	IIA						ATGACGCGTTCTATCC-1	-0.36679	-0.460017	IIA
CCCAAGTCATTACACT-1	1.39007	-1.07525	IIA						ATGACTATCAGCTGTG-1	-0.703062	0.630823	IIA
CCCAATGAGATTTGCA-1	0.640734	-1.64765	IIA						ATGACTATGCGACATT-1	1.9935	-4.9339	IIA
CCCAGTTAAGGCGCCG-1	-1.2769	2.38418	IIA						ATGATCGGGAATAGAC-1	-0.247911	0.477162	IIA
CCCGCAAATAATCATC-1	0.860113	-2.34392	IIA						ATGCCATTTGCGACCA-1	-2.64107	2.80253	IIA
CCCGCAGCGCGAACTA-1	-0.431181	-2.16814	IIA						ATGCCGGTTGATGGGA-1	-1.15693	0.74238	IIA
CCCGTAGCTGGGAAGA-1	1.7088	2.66171	IIA						ATGCGACAGTCCCATT-1	-0.838358	-0.12385	IIA
CCCGTGACAGTGCCTT-1	-1.22715	2.30574	IIA						ATGCTCTGGCGCGGTA-1	1.89218	0.541798	IIA
CCCTACCCACACCCAG-1	0.00260377	2.85475	IIA						ATGCTTAGGAGTTGAT-1	0.133769	-1.2827	IIA
CCCTACTTGAACAATG-1	-0.717309	-3.98296	IIA						ATGGAGCAGGCCGTGA-1	0.271113	0.822806	IIA
CCCTAGCTCTAAGGTC-1	-0.724563	3.56648	IIA						ATGGATTGACCAAACG-1	-4.76725	-1.71726	IIA
CCCTGGGAGGGATCCT-1	-2.00312	1.34106	IIA						ATGTACATGCGGTGAG-1	-3.49059	-0.863807	IIA
CCGAACCTTCCCGGCC-1	-3.88143	-0.988034	IIA						ATGTGGACATCTTGAT-1	2.64221	-2.98407	IIA
CCGACGGGCATGAGGT-1	-0.0604682	3.87602	IIA						ATTAATACTACGCGGG-1	-1.44149	0.05415	IIA
CCGCATGTGGTACGAT-1	-2.98681	2.13395	IIA						ATTACATGTCAGTCTT-1	-1.0937	-3.87578	IIA
CCGCTCCAGGGCGATC-1	-0.393406	-1.0514	IIA						ATTACGCGCTGGCAGG-1	-0.0593613	-2.45979	IIA
CCGGGCTGCTCCATAC-1	-2.09143	-2.64504	IIA						ATTACTAGCCTCTTGC-1	-4.14886	-2.23695	IIA
CCTAACCCAAACAAGT-1	-0.583123	-2.69953	IIA						ATTAGATTGATAGCGG-1	-1.09714	2.61594	IIA
CCTACAGTTGAGGGAG-1	-2.01943	0.603395	IIA						ATTAGGCGATGCTTTC-1	-1.95262	2.4812	IIA
CCTACATTCACAGACG-1	-0.419171	3.59019	IIA						ATTATACTTTGCTCGT-1	-0.152815	3.37886	IIA
CCTAGGCGTAGCGATC-1	-1.53675	-3.85825	IIA						ATTATCGGAATGTACG-1	0.0625504	-1.05068	IIA
CCTATAATGAGTGCCC-1	-0.679377	0.787434	IIA						ATTATTATGTCCGTCA-1	-1.98396	3.53364	IIA
CCTATATTTGTCCTGG-1	-0.641322	4.14817	IIA						ATTATTCAGAGTCACT-1	-0.789933	1.47637	IIA
CCTATGGGTTACCGTC-1	-2.54347	2.31995	IIA						ATTCAACCATTTAAGG-1	-3.62817	-2.34211	IIA
CCTATGTCCACTCCAC-1	1.51183	1.5117	IIA						ATTCAGGACCTATTTC-1	1.53443	-2.02539	IIA
CCTCACCTGAGGGAGC-1	-3.205	1.16676	IIA						ATTCAGTAGCAGGGTC-1	-2.20953	2.28329	IIA
CCTCCTGTTGTGTCGT-1	0.52188	-0.475535	IIA						ATTCATATACTGTCCA-1	0.318626	2.42441	IIA
CCTCGGACCGGGATAG-1	1.97651	-2.75615	IIA						ATTCATCGTTGAGGCA-1	2.05786	-4.98712	IIA
CCTCTATCGATTAGCA-1	-0.88059	3.92923	IIA						ATTCCTCCGCCAGTGC-1	-3.38538	-2.26022	IIA
CCTCTGTACTATTCTA-1	0.29363	2.23602	IIA						ATTCGACGCCGGGCCT-1	-3.50928	-2.78294	IIA
CCTGATTCGCGAAGAA-1	1.1138	2.84806	IIA						ATTCGTGCTATCTCTT-1	-4.15312	-2.54372	IIA
CCTGGCTAGACCCGCC-1	-2.22971	-0.727507	IIA						ATTGACCGGCGATGAC-1	2.14594	-2.62377	IIA
CCTGGTCGAATGTGGG-1	-0.215706	-4.78856	IIA						ATTGATGAGTCCTAAC-1	-3.56648	-1.34175	IIA
CCTTAAGTACGCAATT-1	-0.105912	-0.0965643	IIA						ATTGCTGCTCCTCCAT-1	-4.15142	-2.21104	IIA
CCTTCGTATAGAATCC-1	-0.475698	-3.24787	IIA						ATTGGTTGTGCATTAC-1	-1.30097	3.41855	IIA
CCTTTCAATGAAGAAA-1	0.390266	-0.537992	IIA						ATTGTACAACTCGGCT-1	-1.63504	2.04356	IIA
CGAACAGTATGGGCGT-1	-2.11689	-1.56208	IIA						ATTTACTAAGTCCATT-1	0.822348	-3.30726	IIA
CGAAGATCAGTTTCAT-1	-3.9512	-1.05825	IIA						ATTTCCGGGTTCTGCG-1	-1.06285	-3.90976	IIA
CGACAATTTGATCTAA-1	-2.40144	-1.07827	IIA						ATTTGCGCGAGTAGCT-1	-0.204244	0.221454	IIA
CGACAGTTCGCGTTAT-1	-1.74288	-3.83157	IIA						CAAACCCTCCGGCGGG-1	-0.733602	0.902586	IIA
CGAGACCCTAGAGTGT-1	1.10316	-3.88326	IIA						CAAACGGTCGCACTTT-1	2.06177	-4.52968	IIA
CGAGAGATGTGAACCT-1	-0.98606	1.15568	IIA						CAAAGATTATTGGGCC-1	1.057	-0.304626	IIA
CGAGAGCTTTCACTAC-1	-2.51777	-1.62496	IIA						CAAATGTCCTTCCGTG-1	-0.517204	3.16708	IIA
CGAGGCTAAATATGGC-1	-0.0714614	3.91558	IIA						CAACACATCTCCTGCC-1	0.834164	0.697662	IIA
CGAGGGACTGCGGTCG-1	-0.922902	2.19773	IIA						CAACCAGTGGCCTACC-1	-2.80295	-1.03518	IIA
CGAGTACTAAAGAGGA-1	-3.69303	0.173113	IIA						CAACCTACCGAGCAGT-1	-3.5581	0.0925373	IIA
CGAGTGAAGGTACCAG-1	-2.11457	0.604812	IIA						CAACCTGAACCTGCCA-1	-3.3576	1.6399	IIA
CGATCCACCATTGTTG-1	-2.09483	-0.672271	IIA						CAACGACCCGTTTACA-1	-2.3129	2.81014	IIA
CGATCCGACCCAGTGC-1	-0.966819	0.667022	IIA						CAACGTGGTGGAGTCT-1	-0.0270593	-4.06841	IIA
CGATTAAATATCTCCT-1	-0.755388	-3.42847	IIA						CAACTCCTTGATCCCG-1	-1.61517	-1.78192	IIA
CGCAATTAGGGTAATA-1	-3.09843	1.18907	IIA						CAACTGCTCATCCGAT-1	-0.746203	-3.12547	IIA
CGCACATGTCCACTAC-1	-3.34811	-1.90678	IIA						CAAGAGGGCGGAGTAC-1	1.67821	-2.11553	IIA
CGCACGTGCGCTATCA-1	0.653262	0.321997	IIA						CAAGATATTATAACGT-1	-2.82407	-1.54032	IIA
CGCATGGTGCGATGCT-1	-1.22245	3.5745	IIA						CAAGCACCAAATGCCT-1	1.12393	-4.76872	IIA
CGCCCAGCGTTTCACG-1	-4.17323	-1.76652	IIA						CAAGGATCGCATGTTC-1	0.50382	-4.58227	IIA
CGCCGCCCATGCCTGT-1	-3.99397	-1.46996	IIA						CAAGGCCAGTGGTGCA-1	0.879786	-0.346916	IIA
CGCCTCCCTCCTCTAT-1	-0.238205	-2.49942	IIA						CAAGGTCCTATAGGCT-1	1.75744	0.931139	IIA
CGCGAAGTGGCATACT-1	-0.694141	1.04395	IIA						CAAGTAAGTGATAGAC-1	1.75065	0.449596	IIA
CGCGACCGCGACAGAT-1	-0.911853	2.46272	IIA						CAAGTGTGGTTGCAAA-1	-0.910392	0.310596	IIA
CGCGGCTCAACTTGAA-1	-2.62513	1.15273	IIA						CAATAAACCTTGGCCC-1	-1.34816	2.21483	IIA
CGCGGGAATTCCTTTC-1	-4.00111	-0.265638	IIA						CAATACGAGAGTCTGA-1	1.18707	-1.9048	IIA
CGCTAGAGACCGCTGC-1	-1.62747	-2.46917	IIA						CAATGAGGTTCGACTA-1	2.0711	-5.00104	IIA
CGCTCTCCGTAGATTA-1	-1.43939	-4.05908	IIA						CACAATGAGCTGCTAT-1	-1.63244	2.69268	IIA
CGCTTAGTATTGATAC-1	0.0949845	0.688349	IIA						CACACACGCTAACGAG-1	-0.669175	-4.02038	IIA
CGCTTATTCCCGGTCG-1	-1.37168	2.77404	IIA						CACACAGCTTGCGCTC-1	-0.999603	-0.266288	IIA
CGCTTTCCGCCAAGGT-1	-2.07831	2.27881	IIA						CACAGCTAGGGAGTGA-1	0.0582988	0.453616	IIA
CGGAAAGAATCAAACG-1	-0.0137789	-0.0460262	IIA						CACAGGGCCGTTGTCA-1	-0.162547	1.38456	IIA
CGGAGCAATTTAATCG-1	-1.47622	2.44737	IIA						CACAGTTCGCTTCCCA-1	0.0853466	-3.75349	IIA
CGGATCCTCAAGGACT-1	-0.743014	-4.59839	IIA						CACATCGTGCACGCGC-1	-0.296693	-0.885655	IIA
CGGCCACGCACAAAGT-1	0.559643	3.15881	IIA						CACATTCTTTCGATGG-1	0.403626	2.61478	IIA
CGGCCAGAGCGACCAT-1	-1.64043	1.11508	IIA						CACCCAAATCTTATGT-1	-1.71474	0.879985	IIA
CGGCTCTAAAGCTGCA-1	-1.03727	0.250997	IIA						CACCCGCGTTTGACAC-1	-1.42372	-2.23253	IIA
CGGGAATATAGTATAC-1	-3.82943	-1.20011	IIA						CACCCTAACAAGATCT-1	1.81573	-4.64938	IIA
CGGGAGCTTCAGTGTA-1	-1.69277	0.803886	IIA						CACCGCGTCCACTCTA-1	-1.35102	2.98489	IIA
CGGTATGGGCACTCTG-1	0.351452	2.88348	IIA						CACCGTATCCCATCCG-1	0.419167	-4.56312	IIA
CGGTTGGGCAGGGTCC-1	0.289313	2.91585	IIA						CACCTCGATGGTGGAC-1	-2.07916	-2.50579	IIA
CGTAAATAACAAAGGG-1	-0.144659	-3.4427	IIA						CACCTTGCGAAACTCG-1	-2.67356	2.63209	IIA
CGTAACTTCGACACTT-1	-0.994378	0.289217	IIA						CACCTTGGCGCCTTTG-1	-1.04367	-0.889438	IIA
CGTCACGTCCATTGGT-1	-0.680507	-4.73955	IIA						CACGCAGCGAGGCTTT-1	-2.5708	1.14675	IIA
CGTCGTCCTTCGCGAA-1	-2.9209	-0.0127048	IIA						CACGCGGAACTGTTGC-1	0.549798	0.514583	IIA
CGTGACCAGTCCTCTG-1	0.922369	2.95919	IIA						CACGTCGGCAACCTCT-1	1.13852	-2.79038	IIA
CGTGCACACCACTGTA-1	0.82136	2.28801	IIA						CACGTTTCGTACACAC-1	-2.6876	-1.8674	IIA
CGTGCAGACTGGGACA-1	-0.508796	2.23388	IIA						CACTACGGGAGCTGCC-1	-2.76704	-1.16864	IIA
CGTGCCCTCCCGAAGA-1	-1.085	-4.3743	IIA						CACTCAAGAGCTATGG-1	1.62965	-2.37183	IIA
CGTGGCCGAATATCTA-1	-1.15938	2.90641	IIA						CACTCCTATGTAAGAT-1	-1.49025	1.62484	IIA
CGTTAATGTCCCGACG-1	-1.08346	-1.52682	IIA						CACTCTCAAGCATCGA-1	-0.191333	1.50565	IIA
CGTTGAATACCGCGCT-1	-1.72639	-2.74625	IIA						CACTGACGATTGTGGA-1	0.313521	-1.4464	IIA
CGTTGAGCGACCGTCG-1	0.350832	-2.33054	IIA						CAGAACTTAGCCCTCT-1	-3.76757	-2.03685	IIA
CGTTGTTTCAATTCCC-1	2.26937	2.01888	IIA						CAGAATAACACACGGA-1	1.0337	0.34275	IIA
CGTTTCGCTCATTACA-1	-1.83321	3.12127	IIA						CAGACACCGATCGCTG-1	-2.08221	2.75361	IIA
CGTTTGTGTAGAGGGT-1	-1.15709	-1.76546	IIA						CAGACGAACCTGATAC-1	0.210532	-0.875986	IIA
CTAAAGGATGAGATAC-1	-0.143779	0.510836	IIA						CAGAGGCGATGCATGA-1	-0.848582	3.01026	IIA
CTAAAGGGAAATAGGA-1	-0.882727	-0.624176	IIA						CAGATAATGGGCGGGT-1	-2.40861	0.872304	IIA
CTAAATCCTATTCCGG-1	-0.2339	1.91462	IIA						CAGATCATTTAAAGTC-1	1.26713	-0.0889407	IIA
CTAAGGGAATGATTGG-1	-0.67156	-1.78109	IIA						CAGCAGTCCAGACTAT-1	-2.48573	-0.630888	IIA
CTACAAGAAATAACCC-1	-0.307428	-0.689098	IIA						CAGCAGTCTGTGCTGC-1	-3.25914	0.318797	IIA
CTACGCACGGAGTACC-1	-0.0570149	-2.77845	IIA						CAGCGATTCCCTTCAA-1	-0.360197	3.03467	IIA
CTACTATCATAGGTTT-1	0.0312004	2.75626	IIA						CAGCTCACTGAGACAT-1	0.683079	3.3327	IIA
CTACTATCTTTCAGAG-1	-2.05463	-1.48154	IIA						CAGCTCGACAAGTTAA-1	-1.58831	1.8211	IIA
CTACTGCCACCTGACC-1	-1.18281	2.19646	IIA						CAGGATATATCGTTGT-1	0.472425	3.27525	IIA
CTAGATGTGAGTGTAA-1	-1.89759	0.133988	IIA						CAGGCAGTCTTACCAG-1	-3.2079	0.368544	IIA
CTAGATTTACGACGGC-1	-0.10264	-4.41773	IIA						CAGTGAATAAATGACT-1	0.0606661	2.77671	IIA
CTAGGTCTGAAGGAAT-1	-0.532197	0.412854	IIA						CAGTGTCGGCTGGCCC-1	0.508513	-2.23563	IIA
CTAGTAGAAAGGGATT-1	0.0426078	0.704389	IIA						CAGTTCCGCGGGTCGA-1	-0.767313	3.79013	IIA
CTAGTCACGTCTTAAG-1	-3.05436	1.29497	IIA						CATAACGGACAGTCGT-1	-3.61961	-0.940242	IIA
CTAGTGAAGGACAGGA-1	-1.37235	2.57874	IIA						CATACCCGTACCCAGT-1	0.290239	1.6775	IIA
CTAGTTACAACCCGGT-1	-0.328804	-0.251084	IIA						CATACGAACTAGCTGG-1	-0.476036	-0.997696	IIA
CTAGTTGGGCCCGGTA-1	-0.165038	-0.0272822	IIA						CATACGGCGTCTGGGC-1	0.142905	2.50103	IIA
CTATGCCCGAATGCAA-1	0.621721	-4.05009	IIA						CATACTATGTAATTGT-1	-3.13237	-1.42182	IIA
CTATTCATGTGTCCCA-1	-0.662394	2.31654	IIA						CATAGCGTTGCCCACC-1	-0.615007	-1.17476	IIA
CTATTTGCTTGGAGGA-1	-0.0918663	-0.965767	IIA						CATAGTACATTGAGAG-1	-0.745366	-1.75373	IIA
CTCAACTAACCCGGAT-1	-0.660518	0.929092	IIA						CATAGTCAAATACATA-1	-2.72683	-2.02522	IIA
CTCACATTTACTAAAT-1	-1.59016	-3.26979	IIA						CATCCTCTCAAAGATC-1	-0.300624	2.2247	IIA
CTCAGAGCTAATGTCG-1	-0.558148	2.3958	IIA						CATCGGACGGGTTAAT-1	-0.362294	1.56267	IIA
CTCAGTCACGACAAAT-1	-1.38209	1.87519	IIA						CATGACTTCGCTGAAT-1	1.15825	1.245	IIA
CTCATTGCTCTAACAA-1	-3.6895	-0.793516	IIA						CATGAGATGCACTCTC-1	0.45887	-2.4689	IIA
CTCCTCCAGCTCACAC-1	-4.36451	-0.29187	IIA						CATGATCGCTTTGAGA-1	-2.46014	-1.41634	IIA
CTCGGTACCACTGCTC-1	-0.589462	-4.5391	IIA						CATGGATTGTCTTCCG-1	-0.278928	-2.77489	IIA
CTCTAACACCGGCAGC-1	-0.370738	4.20998	IIA						CATGGCAGGAAGATCG-1	0.275241	2.69207	IIA
CTCTACATCCTGCGTG-1	-3.55369	0.937957	IIA						CATGTAAGAGACATTT-1	2.70192	-2.81533	IIA
CTCTATTTGGCTGCAG-1	0.363376	-3.04025	IIA						CATTACGTCGGCCCGT-1	0.403487	1.09702	IIA
CTCTCACAATCGATGA-1	-0.561655	-3.7169	IIA						CATTATCCCATTAACG-1	-1.17999	-2.11014	IIA
CTCTGGACGCCTGGTG-1	-1.67395	2.45927	IIA						CATTATGCTTGTTGTG-1	0.901782	2.16093	IIA
CTCTTCTATTGACTGG-1	0.182817	2.49768	IIA						CATTGATGAACACGCC-1	-2.56982	-0.392626	IIA
CTCTTCTGGAAGTTAG-1	-0.641062	-3.43582	IIA						CATTTAGCGGACCATG-1	0.0331095	1.51026	IIA
CTGAATCCGAGACCTC-1	-0.142832	-0.863937	IIA						CATTTGAGTGGTACGT-1	1.56117	-2.27782	IIA
CTGCCTTTCTAGTAAA-1	1.5349	2.09619	IIA						CCAAACAGAACCCTCG-1	-3.24666	-0.0881463	IIA
CTGCGATTTCGAGATT-1	0.861541	-2.75868	IIA						CCAAGAAAGTGGGCGA-1	-2.46978	1.66557	IIA
CTGCTTGGCGATAGCT-1	-0.489941	-0.94847	IIA						CCAAGACTTCTGCGAA-1	1.75379	-1.51139	IIA
CTGGAAATGGATGCTT-1	-2.45208	1.63598	IIA						CCAAGGAACAGAGAGG-1	1.55634	-0.812364	IIA
CTGGAAGACACGGTGG-1	-2.3212	-0.236324	IIA						CCAAGGTTGCCCTTTC-1	-3.37112	0.915168	IIA
CTGGCTGGTTGTCAGT-1	0.73931	-4.0861	IIA						CCAATGTCACAGCAAG-1	-3.50901	0.0757245	IIA
CTGGGCCTGCTATATC-1	-3.95153	-0.647314	IIA						CCAATTACGGGTCGAG-1	1.01803	3.00878	IIA
CTGGGCTACTGGAGAG-1	0.260547	1.35581	IIA						CCACCAACTTTACTGT-1	-2.74392	2.34647	IIA
CTGGGTAGGCAGTTAA-1	-0.918951	2.00813	IIA						CCACGAGAAGAGAATC-1	-3.2745	1.16917	IIA
CTGGTAACACATAGAA-1	0.407088	2.8737	IIA						CCACGGAGCCATAAGA-1	1.33989	-3.51962	IIA
CTGGTTTCGAGCAAGA-1	0.057543	0.0932016	IIA						CCACTATCCGGGTCAC-1	-2.29704	1.35965	IIA
CTGTACTTCTTAGCAT-1	-0.453605	0.0989542	IIA						CCACTGTTTGGATTAA-1	-0.526884	-0.298022	IIA
CTGTAGCCATCTCACT-1	-1.2244	3.6745	IIA						CCAGTAGTCTGATCCA-1	-2.07645	0.795833	IIA
CTGTGGTCGGGAGATA-1	-0.292158	2.52527	IIA						CCAGTCTAGACGGCGC-1	-0.406464	-2.86612	IIA
CTGTTACCCAATCTAG-1	-1.92007	1.031	IIA						CCAGTCTTGTCATAGA-1	-0.628993	-0.340404	IIA
CTTAATCGACTTAGTA-1	-1.64898	0.353966	IIA						CCATAGGTTGGCGTGG-1	-0.696661	2.66553	IIA
CTTACACGGTATTCCA-1	-0.235037	3.93227	IIA						CCATATGGAAACTATA-1	0.775873	-4.6897	IIA
CTTAGTAGGCCTACAG-1	-2.60351	-2.38326	IIA						CCATGCCCTAGATTTC-1	-1.72908	0.452618	IIA
CTTAGTGTAGTAGCAT-1	-3.78157	0.302354	IIA						CCATGCCTGTTTAGTA-1	-0.903279	-0.474764	IIA
CTTCAACTCCACTTGG-1	-2.44008	0.169351	IIA						CCATTAGCGATAATCC-1	-3.72689	-1.04244	IIA
CTTCAGTTGGACAACG-1	-0.501408	0.763662	IIA						CCATTCCCTGCCCACA-1	-1.55457	-0.943192	IIA
CTTCTATTAATGCTAG-1	-1.16693	4.04684	IIA						CCATTGTTTCCTCCAT-1	-4.24232	-2.45188	IIA
CTTGCCCAGGCTCTAC-1	-0.729979	2.13732	IIA						CCATTTCTACCTATTA-1	-1.19982	-0.034525	IIA
CTTGGCCAAGCTGGGA-1	-1.8192	-3.62445	IIA						CCCAAGTCATTACACT-1	1.60296	-4.75552	IIA
CTTTAATATTGGTCGA-1	-1.94138	2.20093	IIA						CCCAATGAGATTTGCA-1	0.0619807	3.39165	IIA
CTTTAGGAACACTGTT-1	0.482334	-4.11002	IIA						CCCAATTTCACAACTT-1	-0.427838	-3.95273	IIA
CTTTAGTGCTATTATT-1	-1.92356	-2.82439	IIA						CCCAGAGGAGGGCGTA-1	-0.519881	-2.70806	IIA
CTTTATCCGACGCATG-1	0.0859504	0.0936575	IIA						CCCAGTTAAGGCGCCG-1	-3.13851	-2.37033	IIA
CTTTCTGTGCGGGCTT-1	-1.86237	-3.72036	IIA						CCCATATAGGTCGATT-1	-2.18072	-0.293482	IIA
CTTTGCATCGCTCTTG-1	0.30746	-3.79731	IIA						CCCGTAGCTGGGAAGA-1	1.07328	-0.232479	IIA
CTTTGGCTTTAGTAAA-1	-0.164988	3.14687	IIA						CCCGTTTCGCAGATGT-1	1.51013	-4.77812	IIA
CTTTGGGATTGTTGCA-1	-1.68009	-3.4831	IIA						CCCTATGTAGAGCAGA-1	1.20228	-2.87472	IIA
GAAACAGATGACCACC-1	-1.2599	1.01126	IIA						CCCTCCTCGCTCGTAT-1	-2.03519	2.05171	IIA
GAAACCGAATTACCTT-1	-2.50967	-0.742939	IIA						CCCTTTAATGGAGTTC-1	1.37554	1.30239	IIA
GAAATGGCGGTGTTAG-1	0.139165	-3.44936	IIA						CCCTTTGACAGGTCTT-1	-3.02382	-2.13836	IIA
GAACCCTCTGTGTTCT-1	0.881219	-2.75998	IIA						CCGAACCTTCCCGGCC-1	0.674001	-2.98014	IIA
GAACCTTTAACGATCC-1	-1.78906	-3.62577	IIA						CCGACAATAGGCCGCC-1	1.04626	-1.9004	IIA
GAACGTCTCATGGTCG-1	-2.54819	-0.497564	IIA						CCGATCTCAACCTTAT-1	-1.98784	3.21648	IIA
GAACTGTGGAGAGACA-1	3.10585	0.950214	IIA						CCGCGTAGGTAAGGGC-1	-0.0466388	2.49881	IIA
GAAGAAACGATATTGT-1	0.0714505	-0.0991292	IIA						CCGCTCCAGGGCGATC-1	-0.492762	3.64626	IIA
GAAGCCTGCACATTCC-1	0.266006	-2.16149	IIA						CCGCTCTTCCGAACTA-1	-1.31352	3.68447	IIA
GAAGCGTGAGGAATTT-1	0.432913	-3.44002	IIA						CCGGAATGGTTTCAGT-1	1.05518	0.782835	IIA
GAAGCTCGGACCCGTC-1	-0.284935	2.83045	IIA						CCGGCACGACCGTTTC-1	-2.30702	2.02241	IIA
GAAGGGTCATTAAGAC-1	-0.414787	-3.20013	IIA						CCGGCGCATATTGGAT-1	-0.605839	2.03415	IIA
GAAGTCAGTTGCACTA-1	-3.17129	-0.952916	IIA						CCGGGACCCGCAGAGA-1	0.21932	-2.13252	IIA
GAAGTCTCCCTAGCGA-1	0.98837	-3.97806	IIA						CCGGGTTCGAGGTTAC-1	0.239207	-3.84194	IIA
GAATAGTGCTCGATTA-1	-2.60727	0.721587	IIA						CCGTAGGGTTGTTTAC-1	0.410009	-1.03799	IIA
GAATGCGAATCGGTTC-1	0.196604	1.47126	IIA						CCGTATCTCGTCGTAG-1	-1.05815	-0.131769	IIA
GAATGTGGTCCGGATT-1	-2.70759	0.846067	IIA						CCTAAATTGTATCCTA-1	-2.14012	-1.47732	IIA
GAATTCACCCGGGTGT-1	1.1445	-0.780087	IIA						CCTAACCCAAACAAGT-1	-0.529399	1.05206	IIA
GACAAACATATGCAGG-1	-2.21157	-1.4675	IIA						CCTAGGCGTAGCGATC-1	-0.750227	0.999826	IIA
GACAACGACCATTGAA-1	0.725418	0.728797	IIA						CCTATAATGAGTGCCC-1	1.6239	0.203202	IIA
GACAGAGGTCTTCAGT-1	-1.31389	-2.39505	IIA						CCTATACCGTCCTGTC-1	-0.217285	2.92353	IIA
GACAGCCAGACCTGAC-1	-2.98145	-1.2653	IIA						CCTATATTTGTCCTGG-1	-0.482256	0.704657	IIA
GACCACACTTCCCTTT-1	-1.15249	3.84998	IIA						CCTATCTATATCGGAA-1	-0.866709	-1.9203	IIA
GACCTTCCACGTCTAC-1	-1.12636	-3.26583	IIA						CCTATGAAGTGGTGCC-1	3.20857	-0.0894223	IIA
GACGCCGTAAAGGCTA-1	-0.508698	4.18762	IIA						CCTATGGGTTACCGTC-1	-1.14137	-2.17052	IIA
GACGCTTGCTTCTAAA-1	0.125518	1.50513	IIA						CCTATGGTCAAAGCTG-1	-0.306344	-0.113027	IIA
GACGGGTTGGCCCGTA-1	0.350395	2.86245	IIA						CCTCACCTGAGGGAGC-1	1.95633	-1.46282	IIA
GACGGTCAATAGAAGC-1	-0.818646	-3.01147	IIA						CCTCACCTTAGCATCG-1	-1.80104	-1.23835	IIA
GACTCACCCACGTGAG-1	-1.08914	-0.309062	IIA						CCTCCTGTTGTGTCGT-1	-2.61253	-0.719363	IIA
GACTCGCGGGAATGAC-1	-0.36082	0.682369	IIA						CCTCGGTTTCCTTGCC-1	0.469796	2.30781	IIA
GACTCTAGAGTTCCAA-1	-0.218959	1.99861	IIA						CCTCTACAAGGATTGG-1	-3.79899	-0.674786	IIA
GACTGCAAATCGAGCT-1	0.561455	-0.829086	IIA						CCTCTATCGATTAGCA-1	-0.477056	3.59434	IIA
GACTTCAACGCATCAA-1	-0.802958	0.747931	IIA						CCTCTGTACTATTCTA-1	0.71282	-2.33096	IIA
GAGAACGGTTCTGACT-1	1.46393	1.03676	IIA						CCTGAACGATATATTC-1	-1.9733	0.49889	IIA
GAGACTTCGCGACCGA-1	-1.6718	0.930538	IIA						CCTGCTATTTGAGAAG-1	-1.66718	-2.47157	IIA
GAGATCTGTCACTCCG-1	0.854085	2.78524	IIA						CCTGGCTAGACCCGCC-1	3.37307	-0.665322	IIA
GAGCACCTGTGTCCAG-1	-2.6434	-0.930079	IIA						CCTGGTCGAATGTGGG-1	-3.42446	-1.28695	IIA
GAGCTCAACATGAGCG-1	-0.197404	3.40906	IIA						CCTGTCACCCGGGCTC-1	-1.07493	1.73591	IIA
GAGGCCCGACTCCGCA-1	0.05112	-1.41156	IIA						CCTGTTTGAAGACACG-1	-2.16201	-0.0728336	IIA
GAGGGCGCAGCTCTGC-1	-0.374143	-3.71433	IIA						CCTTCGTATAGAATCC-1	1.89099	0.411783	IIA
GAGTAGATACTAGTTG-1	-2.34476	0.302836	IIA						CCTTTAAGGGAGCACT-1	-3.68551	-2.49477	IIA
GAGTCCACCAGGTTTA-1	-0.319683	-1.20205	IIA						CGAATGACGCATAATG-1	2.23964	-4.74911	IIA
GAGTCCGCTTACCGGA-1	-1.20278	2.18584	IIA						CGACAATTTGATCTAA-1	-0.1223	0.779602	IIA
GAGTGTCAACCAGAAA-1	-3.47776	-0.0867157	IIA						CGACAGTTCGCGTTAT-1	-3.54111	-1.99833	IIA
GATAGGTAACGTTGAC-1	-0.307658	-3.15792	IIA						CGACTCAGGATGTTAT-1	-3.34719	-0.686049	IIA
GATATGAGACACTAAC-1	-2.80537	-2.09642	IIA						CGACTTTGTATAGCCT-1	-2.55346	-1.0517	IIA
GATCCTCGACACTGGC-1	0.218761	-2.49906	IIA						CGAGACCCTAGAGTGT-1	-1.7491	0.60265	IIA
GATCGCGGGCTCTCCA-1	1.01278	-3.85184	IIA						CGAGAGCTTTCACTAC-1	-2.32563	0.749386	IIA
GATCGGTGGCCATAAC-1	-3.71681	0.178261	IIA						CGAGAGGGTAGCCGCG-1	-1.81237	3.31775	IIA
GATCGTGACTGATATC-1	-1.69719	1.5205	IIA						CGAGGAGCTTCCATAT-1	2.41128	0.593716	IIA
GATCTGCTATCTAAGG-1	0.0215704	-0.567992	IIA						CGAGGCTAAATATGGC-1	-0.456846	3.06679	IIA
GATCTTTGCAGGGTAT-1	-0.171193	1.40576	IIA						CGAGTGAAGGTACCAG-1	-2.05291	0.515066	IIA
GATGAGGAACCTTCGG-1	0.391891	0.128979	IIA						CGAGTTTATCGGACTG-1	-3.99256	-0.383938	IIA
GATGCTACCTTCGATG-1	0.578012	-3.82538	IIA						CGATAATACTCAGGTT-1	-1.24575	-2.17117	IIA
GATGCTGTATTTCATC-1	0.355161	0.788482	IIA						CGATCCTCGCAACATA-1	-0.561028	-0.885741	IIA
GATGTTCAATCCACGA-1	1.05653	-3.96451	IIA						CGATCTGTTGGAGGAC-1	1.41038	0.35825	IIA
GATTATCTTGCATTAT-1	0.300132	3.53237	IIA						CGATGGACCCTACGCC-1	-0.901649	-0.660673	IIA
GATTCCCTTGTCGCAG-1	-0.873965	2.82129	IIA						CGATTAAATATCTCCT-1	-3.51569	-2.48893	IIA
GATTCGACGGTTCACG-1	-1.04367	-3.99665	IIA						CGCAATTCTACAATAA-1	1.66179	1.49292	IIA
GATTGGGAAAGGTTGT-1	-1.24222	-4.35238	IIA						CGCACATGTCCACTAC-1	-3.97829	-1.92123	IIA
GCAACAGCAGTATGCG-1	-0.877215	0.909686	IIA						CGCACGTCTGTTTATG-1	0.965348	-0.954013	IIA
GCAAGAATTCCTTGGC-1	-1.3598	-2.34698	IIA						CGCAGGCGATCCAAAC-1	0.119447	2.87234	IIA
GCACACAGCTATTACC-1	-0.691412	2.21528	IIA						CGCATCCATCAGCCAG-1	-0.489965	-0.39254	IIA
GCACCTAGGCGAGTCC-1	-0.357498	-2.83638	IIA						CGCATGCCGAATGCGT-1	-0.755092	2.37926	IIA
GCACGCCGATTCCCGC-1	-0.748199	0.958305	IIA						CGCCCAGCACGCCTAG-1	-3.6187	-0.962532	IIA
GCACGCCTACTTAGAT-1	0.306662	3.27662	IIA						CGCCCGCTTCCGTACA-1	1.14993	0.863095	IIA
GCACTGCCTACCTTTA-1	-0.0091579	4.08429	IIA						CGCCGCCCATGCCTGT-1	-3.42344	0.103816	IIA
GCAGACCCAGCACGTA-1	-4.19541	-0.448255	IIA						CGCCTCCCTCCTCTAT-1	-3.65388	-1.19599	IIA
GCAGATCCATAAGACT-1	-3.07194	-0.685706	IIA						CGCCTTTAGCATGCTC-1	-1.10031	0.222868	IIA
GCAGATTAGGGATATC-1	-2.94527	-2.29182	IIA						CGCGAAGTGGCATACT-1	2.92277	-2.57073	IIA
GCAGCTGTCAACGCAT-1	0.954505	2.34341	IIA						CGCGACCGCGACAGAT-1	-2.58793	2.11277	IIA
GCAGGACTATAGAATA-1	-2.9918	0.17217	IIA						CGCGCCCGACTTAATA-1	-3.46048	-2.44011	IIA
GCAGTGTGGCTATAGG-1	-0.474785	-0.0254059	IIA						CGCGGCTCAACTTGAA-1	0.12962	-1.07185	IIA
GCATCGGCCGTGTAGG-1	-1.83717	-2.77314	IIA						CGCGGTAAGTCTAGCT-1	1.00111	0.22454	IIA
GCATGAGGGACGCGGC-1	-3.6364	-2.07742	IIA						CGCGGTCACAAACCAA-1	-0.0901145	-4.3361	IIA
GCATGCTAATAACGAT-1	-3.0937	-0.249766	IIA						CGCTAGAGACCGCTGC-1	1.61427	-4.11086	IIA
GCCACAATTTAAGGAC-1	-0.417505	4.3335	IIA						CGCTATTCTTAGGCTC-1	2.31472	-2.43488	IIA
GCCACTCAGAGCGCGA-1	0.379944	0.851301	IIA						CGCTCTCCGTAGATTA-1	-1.14791	3.48685	IIA
GCCATCGAGCTGCGTG-1	0.339617	1.16438	IIA						CGCTGGTGACTACCCT-1	-0.593103	-0.485719	IIA
GCCCTAAGTGCAGGAT-1	-0.625278	-0.0323124	IIA						CGCTGTGTGGATGTTG-1	-1.37797	-0.3315	IIA
GCCCTGAGGATGGGCT-1	0.620873	-2.54228	IIA						CGCTTAGTATTGATAC-1	1.12315	-0.568958	IIA
GCCGATTGGCCAAGCT-1	-4.36417	-1.44166	IIA						CGCTTTCTTGCATTCG-1	-1.9981	1.8473	IIA
GCCGCTTGTGAGAAAC-1	-2.97862	1.72035	IIA						CGGAGCAATTTAATCG-1	-3.13077	-2.93365	IIA
GCCTATAGTGTCAGGG-1	-2.55297	-1.22597	IIA						CGGAGTTTGAGAGACA-1	-1.85662	3.27879	IIA
GCCTCTATACATAGCA-1	-2.3792	2.5133	IIA						CGGATCCTCAAGGACT-1	-2.6658	-0.171496	IIA
GCCTGTCCCGGTGCAT-1	-3.31814	-1.02785	IIA						CGGCAAACATCGTGCG-1	0.399974	-2.20141	IIA
GCGAAACTTAACTGGA-1	-2.9227	-1.86297	IIA						CGGCAATAAGATCGCC-1	1.56549	1.51447	IIA
GCGAAGAATCTGACGG-1	-1.97293	-2.55942	IIA						CGGCCAGAGCGACCAT-1	1.63003	-3.19356	IIA
GCGAAGCCATACCCGT-1	-1.52297	-0.329909	IIA						CGGCCCAACCTGTAGT-1	1.82478	0.322112	IIA
GCGAATGGACTAGCGA-1	2.98651	1.24295	IIA						CGGCCCAGGTATATCC-1	-2.56748	0.118657	IIA
GCGACATGTAAACATC-1	-1.17846	-1.74917	IIA						CGGCGCCATCAATCCC-1	-3.0482	1.06479	IIA
GCGACGATAGTTGTAC-1	-1.87843	-2.71039	IIA						CGGGAATTTATGTAAA-1	0.778388	3.15543	IIA
GCGACGGTAGTCTCCT-1	-2.43579	1.2806	IIA						CGGGCAGCTAAACCGC-1	2.01951	-2.21837	IIA
GCGAGTTCTGCAAAGA-1	-0.620053	-3.11825	IIA						CGGGCCTTCTTTGTAA-1	-0.319408	3.66296	IIA
GCGATTGTTAACGTTA-1	-0.736751	2.24287	IIA						CGGTACTAGAATCAAA-1	-4.0202	-2.41856	IIA
GCGCAAGAGCGCGCTG-1	0.319865	-2.47885	IIA						CGGTCCGTCGCAAGCC-1	-1.61831	2.24109	IIA
GCGCATCCAGTCAGCA-1	1.80709	1.08358	IIA						CGGTCTATCAACCCGT-1	1.03994	1.35169	IIA
GCGCCGTTCCACGATA-1	-0.598011	-0.628263	IIA						CGGTGAAGACTAAAGT-1	-0.0323629	-1.20248	IIA
GCGCGGTCTAGTAACT-1	0.41545	0.642603	IIA						CGGTTGAGTATCCTTC-1	-1.11891	3.51731	IIA
GCGCTGCTTTGCATTT-1	0.0195894	-0.879066	IIA						CGTAACTTCGACACTT-1	-0.21507	2.17766	IIA
GCGGACCGCGTTGTGG-1	0.424649	1.77727	IIA						CGTAGAGAGTAATTAT-1	-3.73762	-0.73063	IIA
GCGGAGAGGGAGAACG-1	-0.117434	-1.18357	IIA						CGTCACGTCCATTGGT-1	-3.0917	0.714037	IIA
GCGGCAAAGTATTGCC-1	-0.720364	-0.371549	IIA						CGTCCTCATCGCGTGC-1	-3.65139	-2.59145	IIA
GCGGCTCTGACGTACC-1	-2.50137	2.4169	IIA						CGTCGCATGTGAGCCA-1	-0.0529271	-2.05621	IIA
GCGGTCTTGCTTTCAC-1	-3.55321	0.367442	IIA						CGTCGCTTGGTTATAC-1	0.155079	-4.24642	IIA
GCGTAAATGGCCATAA-1	0.979839	0.863595	IIA						CGTCGGATAGTGTTGA-1	-0.875048	-0.0356384	IIA
GCGTCGTAACATGGTC-1	0.139882	4.05083	IIA						CGTCTGGAAGGGCCCG-1	-0.46605	1.30342	IIA
GCGTGGTACTGGGTTA-1	0.609109	-3.35941	IIA						CGTGAAGTTAATTCAC-1	-1.2823	-2.26294	IIA
GCTAAGTAGTTTCTCT-1	0.218581	-2.75485	IIA						CGTGACCAGTCCTCTG-1	-0.889374	2.74849	IIA
GCTACGACTTATTGGG-1	0.588732	1.82804	IIA						CGTGCCCTCCCGAAGA-1	0.337474	3.55783	IIA
GCTACTATAGTAGAGT-1	0.0614052	-1.1072	IIA						CGTGCTTCTACCTAAA-1	0.538086	2.21559	IIA
GCTAGACCGTCTACTG-1	-3.54381	-1.41611	IIA						CGTGTATGGGAGCTGA-1	-0.050505	1.55386	IIA
GCTAGAGTAGAGATGT-1	-0.827664	1.00979	IIA						CGTGTCCCATTCGCGA-1	-1.2609	-1.92512	IIA
GCTAGCAACGCACCTA-1	-0.060143	2.83381	IIA						CGTTAATGTCCCGACG-1	-2.36859	0.969513	IIA
GCTAGCTTGAATAGCT-1	-1.42948	3.154	IIA						CGTTCTTCGCACACCT-1	0.0104599	-0.162359	IIA
GCTATAAGGGCCAGGA-1	-0.642812	-0.60814	IIA						CGTTGTCGGCAATTGA-1	-1.95657	0.125054	IIA
GCTATACGTCTCGGAC-1	-2.40659	-0.0964489	IIA						CGTTTGTGTAGAGGGT-1	0.985037	-1.72795	IIA
GCTATCATACTCATGG-1	-0.0652211	4.05391	IIA						CTAAAGAATGCCTACT-1	-2.47886	1.17393	IIA
GCTCAATGTAATACCG-1	0.359784	-0.0210342	IIA						CTAAAGGGAAATAGGA-1	-0.188492	3.16297	IIA
GCTCCCAGTCGGTCCA-1	-2.60881	0.0993657	IIA						CTAAATCCGGTGTACA-1	2.40324	0.0571965	IIA
GCTCGCTCATGTCCAA-1	-1.03949	-0.827015	IIA						CTAAATCCTATTCCGG-1	0.531616	-4.60657	IIA
GCTGCACGGTTTCTTA-1	-0.590788	2.37022	IIA						CTAACCGCGCGCCCGT-1	-1.38192	1.03047	IIA
GCTGCTAAGTAGTCGA-1	-2.29908	1.98173	IIA						CTAATTCTCAGATATT-1	-4.43795	-1.616	IIA
GCTGCTACTGCGTAGC-1	-3.58348	-0.134122	IIA						CTACCCTAAGGTCATA-1	-1.23291	2.81447	IIA
GCTGCTCTCCGGACAC-1	-1.22988	2.00434	IIA						CTACGACTAGCTATAA-1	0.626988	-3.0576	IIA
GCTGGCGGCGCATGCT-1	-0.719696	4.02837	IIA						CTACTATCATAGGTTT-1	-0.513651	2.20453	IIA
GCTGTATTACTGGCCC-1	0.44008	0.326469	IIA						CTACTCAAGGTATAGT-1	0.316923	2.36526	IIA
GCTGTTGCTACCGAAC-1	-0.450964	-4.74046	IIA						CTACTCTAGGCCCGGC-1	-0.635219	-0.339485	IIA
GCTTCCATGTAACCGC-1	-0.362649	3.26224	IIA						CTAGATTTACGACGGC-1	-1.93126	1.10543	IIA
GCTTCCCGTAAGCTCC-1	-2.56249	1.06049	IIA						CTAGCATAGTATAATG-1	-3.18021	1.67902	IIA
GCTTCCGTCCCTAGAC-1	-0.526964	2.1307	IIA						CTAGCCGATGTTATGA-1	1.10525	-0.197749	IIA
GCTTTATTAAGTTACC-1	-0.294818	0.046576	IIA						CTAGGCGCCCTATCAG-1	-1.68079	1.99836	IIA
GGAAACTAAATGGGCC-1	0.348356	-3.06876	IIA						CTAGTCACGTCTTAAG-1	-1.30986	0.536803	IIA
GGAAAGGGAATTGAGC-1	-2.41742	1.93289	IIA						CTAGTGAAGGACAGGA-1	-2.75779	-0.591778	IIA
GGAACCGTGTAAATTG-1	0.763136	-2.67355	IIA						CTAGTTACAACCCGGT-1	1.58016	-3.70245	IIA
GGACAACCATGAAGCC-1	-1.27053	0.493414	IIA						CTATAAGAGCCAATCG-1	-2.81423	0.80049	IIA
GGACCAACAGGATAAC-1	-1.01468	-0.974781	IIA						CTATAGGCGTTGATGT-1	-0.330632	-3.92002	IIA
GGACCTCTAGGCCGCC-1	-4.32872	-0.690962	IIA						CTATCGACGAAATACA-1	-1.00924	-1.15629	IIA
GGACTCTTTGACTAAG-1	0.221771	2.69751	IIA						CTATCGGGTCTCAACA-1	-3.3475	-0.405209	IIA
GGATGTCCTTACCGCA-1	-1.83066	-1.25652	IIA						CTATGGGAAGCGGAAT-1	2.21308	-2.17198	IIA
GGATTAATCATGGACC-1	-2.25286	2.22867	IIA						CTATGTCACTAGCCCA-1	-0.375348	2.46548	IIA
GGATTGAAGTAGCCTC-1	-1.60976	1.40622	IIA						CTATTTGCTTGGAGGA-1	0.926246	-2.49402	IIA
GGATTGCTGTGACTCC-1	0.556435	-3.81515	IIA						CTCACATTTACTAAAT-1	1.75183	-2.85514	IIA
GGATTTCACTTCTATA-1	-1.21484	-3.00609	IIA						CTCACTGTGATACTTA-1	-3.06187	-0.193263	IIA
GGCAAGCCCATAGTGG-1	-0.510447	3.37769	IIA						CTCATCACTTAGTGAT-1	-3.14701	-0.270335	IIA
GGCAAGGCGAAATAGC-1	-3.23022	-0.587591	IIA						CTCATGGTAATTTGCG-1	0.161278	-3.61711	IIA
GGCAGCAAACCTATGC-1	-3.61976	-1.18545	IIA						CTCATTGCTCTAACAA-1	-0.725538	1.9162	IIA
GGCATTGAACATCTCA-1	-0.0321558	2.19385	IIA						CTCCGGCCTAATATGC-1	1.55351	-4.85424	IIA
GGCCGGCGTCTGCTAT-1	-2.27143	-1.1206	IIA						CTCCTCCAGCTCACAC-1	-0.0183907	3.47108	IIA
GGCCGTTTGGGTTTCA-1	-0.998902	-0.14183	IIA						CTCCTTTACGCAAGTC-1	-1.48102	2.20691	IIA
GGCCTGCTCTGATGTT-1	-1.72385	0.709317	IIA						CTCGATATTTGCGAGC-1	2.10416	-2.09803	IIA
GGCGCATGAATTGATG-1	-1.8491	3.11339	IIA						CTCGGGTTCTCTGGCC-1	-0.946283	-0.781705	IIA
GGCGCGTTCGAGTTTA-1	-1.3885	0.56058	IIA						CTCGGTCCGTAGCCTG-1	1.86271	-2.8248	IIA
GGCGCTTCATTCCCTG-1	0.350728	0.974623	IIA						CTCGTTTCTAATGTTT-1	-3.1021	2.02034	IIA
GGCGGAGTAATATTAG-1	-1.16024	-0.116876	IIA						CTCTAATGCATTGATC-1	-2.46495	0.998067	IIA
GGCGTAGGGAAAGCTG-1	-0.445436	-0.947838	IIA						CTCTAGCCCTCGGAAA-1	-0.0891072	-3.98709	IIA
GGCTACTATACACTCC-1	0.041821	3.44458	IIA						CTCTTCTATTGACTGG-1	-3.56081	-2.71402	IIA
GGCTATTAAGTTGTAT-1	0.932953	-3.47654	IIA						CTCTTCTGGAAGTTAG-1	-0.0517066	0.866098	IIA
GGCTGAAATAGCAAAG-1	-1.86924	3.19928	IIA						CTGAAAGAGATCCGAC-1	-2.53536	1.62237	IIA
GGGAAGGGCTTTCTCA-1	0.402209	3.71731	IIA						CTGCACAACTACATAT-1	1.23514	0.463087	IIA
GGGACTGCATAGATAG-1	-0.67308	4.13611	IIA						CTGCACCTAGTCCACA-1	0.627433	-1.90496	IIA
GGGAGAACTCACAGTA-1	-3.02613	-0.545154	IIA						CTGCCAAGGTTGGAAG-1	0.0491043	3.24411	IIA
GGGAGCGACCGTAGTG-1	-0.350352	3.27887	IIA						CTGCCTTTCTAGTAAA-1	0.941502	0.17213	IIA
GGGAGGATGCCCGAAA-1	0.268009	-2.32279	IIA						CTGCGTTACGATATAA-1	-1.71272	-1.60476	IIA
GGGAGTTAATGAGGCG-1	-1.03472	2.19456	IIA						CTGCTGTCTAACGAGC-1	-4.07784	-2.41569	IIA
GGGATTTACCGCACCT-1	-0.754514	2.01083	IIA						CTGCTTTATGTCCGCG-1	1.59372	-1.79601	IIA
GGGCAGAGCAATCGTT-1	0.445352	3.63405	IIA						CTGGAAGACACGGTGG-1	-3.03169	1.53345	IIA
GGGCAGTCAACGCCAA-1	-0.100354	0.584369	IIA						CTGGCATCCGAATGAG-1	-0.797234	-1.65051	IIA
GGGCCCGTCTTAAACA-1	0.873345	-3.61967	IIA						CTGGCGACATAAGTCC-1	2.73017	-2.62023	IIA
GGGCGGCAAATGAATT-1	0.856404	-3.03103	IIA						CTGGCTGATTCATCCT-1	-1.19769	1.75135	IIA
GGGCGTCACCACGTAA-1	0.193971	3.72887	IIA						CTGGCTGGTTGTCAGT-1	0.560847	-1.01841	IIA
GGGCGTGGTTTCCCAG-1	-3.85546	-0.259476	IIA						CTGGGATAAATAATGG-1	-1.97559	3.02405	IIA
GGGCTGCCTAGGGCGA-1	1.56494	1.25666	IIA						CTGGTTTCGAGCAAGA-1	-3.50077	-1.69857	IIA
GGGCTGGTTAGTCGCG-1	3.01404	1.10268	IIA						CTGTAGCCATCTCACT-1	0.255677	2.21443	IIA
GGGTCAGGAGCTAGAT-1	1.37644	1.24291	IIA						CTGTCAAATGGCTCGG-1	-2.58507	-0.115281	IIA
GGGTTAACATTTGAGT-1	-1.5777	1.30306	IIA						CTGTGGTCGGGAGATA-1	-1.07211	3.30623	IIA
GGTACCATTAAGACGG-1	0.22084	-2.75727	IIA						CTGTTACCCAATCTAG-1	-0.520898	-1.21533	IIA
GGTAGAAGACCGCCTG-1	-1.05552	3.82172	IIA						CTGTTCATCTCACGGG-1	1.12997	-4.62681	IIA
GGTCGGCCAGGAGCTT-1	0.382228	-3.38156	IIA						CTTAACTTACAGTATA-1	-4.74711	-1.82379	IIA
GGTCTGAGAATCTGGA-1	0.819466	1.99778	IIA						CTTACACGGTATTCCA-1	1.30989	0.34874	IIA
GGTGAAGTACAGGGAT-1	-4.22147	-1.7512	IIA						CTTACACTGGGAAATA-1	0.267866	1.29186	IIA
GGTGATAAGGAGCAGT-1	-0.407915	-1.99409	IIA						CTTAGTGTAGTAGCAT-1	-0.517582	2.72618	IIA
GGTGTAAATCGATTGT-1	-1.1025	1.32561	IIA						CTTAGTTGAGGAATCG-1	-0.55268	3.77968	IIA
GGTTCGCATTTGCCGT-1	-2.40452	-1.56112	IIA						CTTCAACTCCACTTGG-1	-1.34871	1.37013	IIA
GGTTCTACTCGTCTGA-1	0.439797	-3.16524	IIA						CTTCCGCTCCGTGAAG-1	1.65868	-2.6227	IIA
GGTTTAGCCTTTCTTG-1	-0.174669	1.33695	IIA						CTTCGATTGCGCAAGC-1	0.120988	2.3113	IIA
GGTTTCAATCGGTCAG-1	-2.69085	-0.681404	IIA						CTTCGGCCAATTGTTT-1	-0.153496	1.27906	IIA
GTAACAGGTTAACGGC-1	-0.272293	2.91621	IIA						CTTCTATTAATGCTAG-1	-3.30747	-1.07532	IIA
GTAAGTAACAGTCTGG-1	-0.646672	-1.26668	IIA						CTTGAGTTAGGGTAAT-1	1.48984	-2.69844	IIA
GTAATCTGATTCTTCG-1	-0.0522263	-3.64609	IIA						CTTGATGACCATCCAG-1	1.32729	-1.55549	IIA
GTACTAAGATTTGGAG-1	-0.919782	-1.31094	IIA						CTTGCCCACCCACGCA-1	2.0369	-1.75093	IIA
GTAGACACGCCTGACT-1	-0.0573537	-0.530895	IIA						CTTGCCCAGGCTCTAC-1	0.221796	3.03453	IIA
GTAGAGGGAGACAAGT-1	-1.31242	-0.274098	IIA						CTTGGCCAAGCTGGGA-1	1.01119	1.67497	IIA
GTATCAAACGTTAGCT-1	-2.90248	0.855468	IIA						CTTGTTGCTGAGTCAA-1	-3.62591	-2.27422	IIA
GTATGAAATTTCACTC-1	-1.22513	-0.932221	IIA						CTTTAACTTTCAAAGG-1	-1.61115	2.50652	IIA
GTCATGCGCGAGGGCT-1	-4.11329	-0.757655	IIA						CTTTAATATTGGTCGA-1	-3.49775	-1.98699	IIA
GTCCCAACGTAAAGTA-1	-2.67865	0.664581	IIA						CTTTCTGTGCGGGCTT-1	-0.079596	-4.18667	IIA
GTCCCGCGACGTTATG-1	-2.65442	1.21066	IIA						CTTTGGGATTGTTGCA-1	-0.937389	1.00457	IIA
GTCGGGAAGCAGAAAC-1	1.72085	1.13103	IIA						GAAACCTATACAAATG-1	-0.297676	0.300277	IIA
GTCGTTATTCGCTTAT-1	-1.83797	1.2332	IIA						GAAACTCGTGCGATGC-1	-1.98505	2.37622	IIA
GTCTAGTGAGCCGCTT-1	-4.2091	-1.78536	IIA						GAAAGAACAGCGTTAT-1	0.994222	1.46855	IIA
GTCTATTGGTTCCGGT-1	-0.343247	3.71003	IIA						GAAAGCAGTGCACTTT-1	-3.05179	0.749558	IIA
GTCTGCCGACTCGACG-1	-1.81571	2.94702	IIA						GAAATCGCGCGCAACT-1	-2.17403	0.501107	IIA
GTGACGCAGGTTTCAT-1	-2.72263	-0.015121	IIA						GAAATTGTCTCTATAA-1	0.093873	3.69266	IIA
GTGACTTCAGTAGTGC-1	0.371784	-2.97265	IIA						GAACAACTGGGATGAA-1	-0.782997	-0.442126	IIA
GTGATCACTAACGCCT-1	-2.11152	-1.70906	IIA						GAACCCTCTGTGTTCT-1	-2.19195	0.289342	IIA
GTGATCATAGATCTGC-1	0.344413	1.14796	IIA						GAACGTCTCATGGTCG-1	0.050725	1.9906	IIA
GTGATCCTTGTCATGA-1	-0.246727	1.10176	IIA						GAACTGTGGAGAGACA-1	-2.22979	1.0532	IIA
GTGCACCAGCTTCAAC-1	0.358524	-0.423985	IIA						GAAGAAACGATATTGT-1	0.132395	-2.17944	IIA
GTGCCATCACACGGTG-1	-4.01384	0.0216789	IIA						GAAGCCTGCACATTCC-1	0.200063	-4.13098	IIA
GTGCCCGTTCGGATTC-1	-0.494626	1.7713	IIA						GAAGCTTGCTGACCGC-1	-3.20055	-2.19249	IIA
GTGCCGCTTCAAAGGT-1	-0.971189	-2.34801	IIA						GAAGTCTCCCTAGCGA-1	-0.175477	1.99126	IIA
GTGCCTGAGACCAAAC-1	-1.17704	-2.34667	IIA						GAATAGACGCGACCCA-1	-1.48386	-2.12389	IIA
GTGCGAAATCGAACAC-1	0.911795	0.882206	IIA						GAATAGCCCTGCGGTC-1	-0.477477	1.91135	IIA
GTGCGACAGGGAGTGT-1	0.145453	0.61755	IIA						GAATAGTGCTCGATTA-1	-2.56178	-1.2812	IIA
GTGCGTGTATATGAGC-1	-3.68819	-0.228166	IIA						GAATCGACATGGTCAC-1	-0.125408	3.27327	IIA
GTGCTATCCAGCTGGA-1	-2.8858	1.84445	IIA						GAATGTATGGCAGGTC-1	-4.13298	-1.40264	IIA
GTGCTGTTAGAACATA-1	0.218997	3.1065	IIA						GAATTTCTCGCTGCAG-1	0.505685	0.0734467	IIA
GTGGAGTCGGCGGTTG-1	-3.04048	0.507982	IIA						GACAAACATATGCAGG-1	-2.27688	-2.39576	IIA
GTGGCTGTTTCTGTTC-1	0.175547	1.27793	IIA						GACAACGACCATTGAA-1	-2.82536	-2.59202	IIA
GTGGTTTCCGCCTTTC-1	-2.82876	1.80608	IIA						GACACTGAGTTCAGTG-1	2.81566	-1.8722	IIA
GTGTATATCAGCGGGC-1	0.083652	2.28712	IIA						GACAGGCACACACTAT-1	-2.71235	0.0748829	IIA
GTGTCGTATAGCGTTC-1	-2.11683	-0.193489	IIA						GACATCCGTCGAACTG-1	-1.1319	2.00272	IIA
GTGTGAATAACTTAGG-1	1.13349	-3.08104	IIA						GACATCGATTTATAAC-1	-2.15636	1.70265	IIA
GTTAAAGTAGGACTGG-1	-0.770414	1.85748	IIA						GACCAAACGTTGACTG-1	1.3666	1.03271	IIA
GTTAACATCACTTAAA-1	-3.13354	-0.620852	IIA						GACCAGAGCCCTGTAG-1	-0.655575	-0.330738	IIA
GTTACCTACAACTTGC-1	-1.00427	-1.74364	IIA						GACCGACGTGAAAGCA-1	0.152105	-2.52416	IIA
GTTAGCCCATGACATC-1	0.35138	0.538717	IIA						GACCGACTGAAGCGTC-1	-3.06847	2.2265	IIA
GTTATATTATCTCCCT-1	-0.623052	-3.17177	IIA						GACCTTCCACGTCTAC-1	-4.37518	-2.36475	IIA
GTTCGCCATAAGTGCC-1	-1.13495	1.52118	IIA						GACGACGATCCGCGTT-1	-1.84369	-0.895921	IIA
GTTCGTCTAAAGAACT-1	-4.0078	-1.6902	IIA						GACGCTTGCTTCTAAA-1	-1.0059	-3.86777	IIA
GTTCTTGTAACTCAAT-1	-0.0227366	3.34664	IIA						GACGGGTTGGCCCGTA-1	-3.79353	-2.39178	IIA
GTTGAACCGGTTCCAT-1	-0.295789	0.762772	IIA						GACGGTCAATAGAAGC-1	2.95339	-2.86198	IIA
GTTGGATTTGCGTTGG-1	-0.199413	0.975366	IIA						GACTAAGTAGGCTCAC-1	-1.76753	0.816654	IIA
GTTGTAGATTTATGAG-1	1.17362	1.28319	IIA						GACTCCCAGAATAAGG-1	-0.429882	-1.40257	IIA
GTTTCTAGAGGCGCGG-1	2.5435	0.436271	IIA						GACTGCAAATCGAGCT-1	-2.82571	-2.37331	IIA
GTTTGACCAAATCCTA-1	-4.07297	-1.26311	IIA						GAGAACGGTTCTGACT-1	-4.09506	-2.03082	IIA
GTTTGGCCCAAGTTAT-1	-0.661024	2.38601	IIA						GAGACTTCGCGACCGA-1	0.872878	-3.36621	IIA
GTTTGGTAGGGTCAAC-1	-1.23504	2.28428	IIA						GAGAGGGCGCGAGGTT-1	1.36877	-0.530615	IIA
TAAACCCAGGAGGGCA-1	0.399898	2.00493	IIA						GAGAGGTGCATTCTGG-1	1.20613	-0.767631	IIA
TAAAGCGTTAGGAGAA-1	1.9335	-2.26073	IIA						GAGATCTGCTTGGCAT-1	-4.56047	-1.33947	IIA
TAAATTGTGGGTAAAG-1	-0.0639741	3.89842	IIA						GAGATCTGTCACTCCG-1	-1.20907	-0.652869	IIA
TAACATACACGCGATC-1	-1.12814	0.726146	IIA						GAGATCTTCCATGACA-1	-2.36693	1.36259	IIA
TAACCTACCGTCCGAG-1	1.99962	-1.56546	IIA						GAGATGGGAGTCGACA-1	-0.592897	2.35	IIA
TAAGGCATAACATCAA-1	-0.60612	-1.59864	IIA						GAGCCAGCTACCTGTG-1	-2.10938	3.26371	IIA
TAAGGCCCGTCACCCT-1	0.129278	3.5902	IIA						GAGCGCAAATACTCCG-1	-0.826114	3.46555	IIA
TAAGGCTGAATCCCTC-1	0.652067	-2.34556	IIA						GAGCGCGCACGAGTAG-1	-2.6103	1.43739	IIA
TAATAGAACAGAGTTA-1	-0.843484	3.09281	IIA						GAGCGGAATGCGGTGT-1	1.85509	-2.67749	IIA
TAATAGTGACGACCAG-1	-3.92224	-1.08058	IIA						GAGCTGTCGTCTCGGA-1	2.27092	0.337458	IIA
TACAAGGGCTTCTTTA-1	-0.154225	3.18763	IIA						GAGGAATGGAGAGGTT-1	1.37815	0.0447887	IIA
TACACAGCCGTGGTGC-1	-1.88018	-3.03008	IIA						GAGGATAAACAGTGCT-1	-1.40314	-1.93154	IIA
TACACCTCTTCGAATC-1	-0.217743	2.25025	IIA						GAGGCCTGTTGATACA-1	3.59199	-0.0220991	IIA
TACATTTCTAACGTGC-1	1.02457	0.593417	IIA						GAGGGAGTCAGATCGC-1	-1.62034	1.33264	IIA
TACCAAATAGCCCAGA-1	-0.143154	1.59346	IIA						GAGGGCGCAGCTCTGC-1	-0.938129	2.71747	IIA
TACCGAATAATTGTAA-1	-3.75516	-0.658012	IIA						GAGTATGCGCGTGCAT-1	-1.33517	-0.548192	IIA
TACCGCGGACTTGCAG-1	-1.96003	-1.70857	IIA						GAGTCAGACCAGAATC-1	0.318261	-3.40123	IIA
TACCGTGCCTCGGACC-1	-1.37896	0.171221	IIA						GAGTCCGCTTACCGGA-1	-0.716013	1.73967	IIA
TACCTACTCCCAGTAT-1	-0.826203	-3.55139	IIA						GATAGGTAACGTTGAC-1	-1.76473	1.5058	IIA
TACCTCAGTTGTCTGT-1	-0.573126	-1.44175	IIA						GATAGTGCGAGTAAGT-1	-3.28608	1.09761	IIA
TACCTTAAGATTTCCC-1	-1.47906	1.90165	IIA						GATATGCGGTAGCCAA-1	2.7961	-2.82707	IIA
TACGAACACGACTTCA-1	-0.818095	-1.09714	IIA						GATATTTCCTACATGG-1	-1.74795	-1.86975	IIA
TACGCAGTTCTTTCCT-1	-0.0315542	3.20075	IIA						GATCATTCCAAACATT-1	-4.32503	-2.03448	IIA
TACGGGTAATAACATA-1	0.537533	2.33224	IIA						GATCCTAAATCGGGAC-1	0.0256364	-0.531025	IIA
TACGTACTAGTGCTGA-1	-1.29919	-3.31747	IIA						GATCGACACTATCTGA-1	-0.356255	-3.56847	IIA
TACGTGGGCCCAGGGC-1	-0.621341	1.45545	IIA						GATCGCGGGCTCTCCA-1	-0.0943283	0.999571	IIA
TACTACGTGCAATGCG-1	-1.49933	-4.10458	IIA						GATCGCTACCCGATTT-1	-3.67497	-2.10038	IIA
TACTATGGTTCCTCAG-1	-1.04937	3.89084	IIA						GATCGCTATATCTCAG-1	1.54847	-3.53401	IIA
TACTCGTTTGAATCAA-1	-2.07283	-1.61373	IIA						GATGAGGAACCTTCGG-1	0.10053	-0.50904	IIA
TACTCTTTCGTCTTCA-1	1.30136	-0.281128	IIA						GATGCTACCTTCGATG-1	0.0958904	-1.0365	IIA
TAGAGTGTTCCGGGTA-1	-1.7467	1.24665	IIA						GATGTTCAATCCACGA-1	-1.44981	3.24262	IIA
TAGATATGGACTGGAA-1	-2.25979	-0.785913	IIA						GATTAACCGAAAGCCC-1	0.274795	-0.630931	IIA
TAGATGGTTCCTTACT-1	0.508055	0.651279	IIA						GATTCCGCGTTTCCGT-1	-1.74179	-0.44115	IIA
TAGCAGATACTTAGGG-1	-0.670964	0.00823117	IIA						GATTGCTCCAGTTGCA-1	-0.856008	1.98008	IIA
TAGCAGTATGACTAAA-1	-3.73656	0.0359488	IIA						GATTGGGAAAGGTTGT-1	-2.45272	0.0096139	IIA
TAGCCATTTCAAAGTC-1	-0.952393	0.528825	IIA						GCAAACCCTACATTAT-1	0.579426	-1.41434	IIA
TAGCCGGCGGTCAGCG-1	0.159415	-2.99505	IIA						GCAAACCTTGGCCATA-1	2.32167	-2.3064	IIA
TAGCGTCCGGTGTGGT-1	-2.69654	-0.419312	IIA						GCAAACGTCGCCAGGT-1	-0.0089887	-4.29493	IIA
TAGCTAGAAGGCATGA-1	-0.990136	3.87679	IIA						GCAACCACGGCCGCGT-1	1.38569	-3.01686	IIA
TAGCTAGTGATGATGG-1	0.141411	0.839507	IIA						GCAAGAATTCCTTGGC-1	-0.4819	1.93075	IIA
TAGGATCTTAACCGCA-1	-1.33885	1.52742	IIA						GCACAAACGAGGCGTG-1	-2.64891	0.984606	IIA
TAGGGAGCTTGGGATG-1	0.624646	-2.8164	IIA						GCACACACTGGTAGCC-1	1.81699	-4.71541	IIA
TAGGTGACGATAACCT-1	-3.59494	-0.221189	IIA						GCACAGCACGGGCCGA-1	-1.01072	1.28181	IIA
TAGGTGCTCGCCTAGC-1	0.160211	1.72348	IIA						GCACGCCTACTTAGAT-1	-0.138567	0.337058	IIA
TAGGTGTTCCACAGAT-1	-3.15175	1.31033	IIA						GCACGTGGTTTACTTA-1	-1.95123	-0.369939	IIA
TAGGTTCTGCTGAGAA-1	-0.358636	3.08942	IIA						GCACTGCCTACCTTTA-1	-1.36306	3.34512	IIA
TAGTAGCTTATACCAG-1	0.568724	1.03122	IIA						GCAGATTAGGGATATC-1	-0.463868	3.27086	IIA
TAGTAGTTGCCGGACA-1	-0.0359013	2.00799	IIA						GCAGGACTATAGAATA-1	-1.75865	1.88428	IIA
TAGTCCGCAGAGAATG-1	-0.278769	0.552962	IIA						GCAGGTAGAGTATGGT-1	-1.3832	0.514118	IIA
TAGTCGATCACGGGTT-1	-2.76978	0.717334	IIA						GCATCGGCCGTGTAGG-1	-2.08372	2.67526	IIA
TAGTCTAACAACGAGA-1	-1.37775	-0.368068	IIA						GCATGAGGGACGCGGC-1	1.99716	-4.5059	IIA
TATACACAGACGCCTT-1	-4.04233	-1.04576	IIA						GCATTCAAGGCAACGC-1	-3.09998	1.39065	IIA
TATAGATGGTCGCAGT-1	0.822132	1.8305	IIA						GCATTTCCAAGGCTCC-1	-0.981177	0.692737	IIA
TATCCTATCAACTGGT-1	0.189928	0.111429	IIA						GCCACAATTTAAGGAC-1	-2.3431	1.0122	IIA
TATCTACCACAGCGGG-1	-0.185828	-3.28532	IIA						GCCATCGAGCTGCGTG-1	1.04844	-2.43359	IIA
TATGATCTTCTCTTTA-1	-1.26072	-0.996498	IIA						GCCATCGATGCTGCAT-1	1.14806	1.46638	IIA
TATGGGACCGAGCAGG-1	-0.0444548	0.262049	IIA						GCCCAGTTGGTATGCC-1	0.747168	-1.99589	IIA
TATGGGTACGTATCGT-1	-0.568052	-1.36854	IIA						GCCCGACTTCTTCCCG-1	0.041403	-4.38127	IIA
TATGGTTAGTGGGAGA-1	0.814653	0.687568	IIA						GCCGCACTCCGTTTCA-1	-2.71395	-1.40756	IIA
TATTAACCTGACCGCG-1	-3.24528	-0.713896	IIA						GCCGCTTGTGAGAAAC-1	-4.61759	-2.06183	IIA
TATTACCATCCTGCTT-1	1.08526	-3.66995	IIA						GCCGGGTTAGGGTCGC-1	1.60929	1.16487	IIA
TATTCAATTCTAATCC-1	-3.44358	0.933394	IIA						GCCGTCGGTTTCGGGC-1	-0.301218	0.832751	IIA
TATTCCGAGCTGTTAT-1	-1.11041	-1.2154	IIA						GCCTACGTTCTGTGCA-1	-1.39809	2.60471	IIA
TATTCCTCCGCCCACT-1	-0.69958	4.14223	IIA						GCCTCATCTGGAAATA-1	-2.15741	-0.364011	IIA
TATTCGTGCCAGAATA-1	-3.93346	-1.22141	IIA						GCCTCTATACATAGCA-1	-0.600627	1.64688	IIA
TCAAATTTGAGACTCA-1	1.28348	1.09032	IIA						GCCTTCAGCCCTACCG-1	1.27303	0.23897	IIA
TCAACAAAGATAATTC-1	-0.701424	1.35223	IIA						GCGAAACGATCGGGAG-1	-0.102241	1.8015	IIA
TCAACGAGGAGACAAA-1	-3.8737	-1.11163	IIA						GCGAAGAATCTGACGG-1	-3.44432	0.301276	IIA
TCAAGGTTACTACACC-1	-0.720523	1.685	IIA						GCGAAGCCATACCCGT-1	-1.26898	-3.19951	IIA
TCAATACGCCGTCATG-1	-2.7234	0.912964	IIA						GCGAGAGTTGCGTCCA-1	-2.32015	-0.367595	IIA
TCACAAACCGAGGTAC-1	0.0460501	-1.91631	IIA						GCGAGCGCATGCTCCC-1	0.60074	-2.74523	IIA
TCACAGGAGAATAAGA-1	-1.69784	2.86001	IIA						GCGAGGCCCGAGCAGA-1	-3.65832	-0.412492	IIA
TCACAGGGAATCGCAA-1	-0.553604	-4.65957	IIA						GCGCAAATATATTCAA-1	0.816421	-1.8269	IIA
TCACCCTCTTAAGATT-1	-2.73948	2.334	IIA						GCGCAAGAGCGCGCTG-1	0.621191	1.77807	IIA
TCACGATGTCCGTGGA-1	-0.292391	3.63177	IIA						GCGCCGTTCCACGATA-1	-4.37067	-1.96032	IIA
TCACGCATTGTAGATC-1	-2.41728	1.79925	IIA						GCGCGGTCTAGTAACT-1	1.17926	-2.82917	IIA
TCACTATCCCTTCGGT-1	-1.71707	-0.437136	IIA						GCGCTATGCCGAGGCA-1	1.4679	-1.76211	IIA
TCAGAGGACGCGTTAG-1	1.42374	0.897483	IIA						GCGCTGATCCAGACTC-1	-0.854318	2.53808	IIA
TCAGCAAATGCATCTC-1	2.58214	1.11232	IIA						GCGGAGAAACTTCGCA-1	-1.16674	-3.80691	IIA
TCAGCAGTAGGCCCTG-1	0.611692	3.18514	IIA						GCGGAGAGGGAGAACG-1	-0.941356	-1.46843	IIA
TCAGCGCACGCCGTTT-1	-1.31294	-1.23098	IIA						GCGGCTCTGACGTACC-1	1.64215	-3.84983	IIA
TCAGGGTGTAACGTAA-1	-1.80545	-1.88368	IIA						GCGGGCATTACGATGC-1	-4.3162	-1.86862	IIA
TCAGGTTCTTTGAGAA-1	-1.20699	-1.31734	IIA						GCGGGCGAGCCTTACC-1	-0.936449	3.00953	IIA
TCAGTAGGGACTATAA-1	0.709764	-3.29517	IIA						GCGGTTCCCTATCATG-1	-3.03484	0.987129	IIA
TCATCGACGACCGTCG-1	-1.15461	0.56308	IIA						GCGTAAATGGCCATAA-1	3.80503	0.749528	IIA
TCATTTAAGTCTCCGA-1	-1.11793	-3.35528	IIA						GCGTCCCTAAGACATA-1	-1.06395	0.161609	IIA
TCCAAGCCTAGACACA-1	0.552793	-3.97666	IIA						GCGTCGCCAGGGTGAT-1	-1.60861	2.3887	IIA
TCCAATAAAGGCTACC-1	-1.59773	1.86293	IIA						GCGTCTCTGCATTGGG-1	-0.594404	1.22853	IIA
TCCACATCGTATATTG-1	-1.63105	1.81571	IIA						GCGTGGTACTGGGTTA-1	2.80322	-1.77375	IIA
TCCACCTCTAGCCTTT-1	-1.78981	-3.77445	IIA						GCTAAGTAGTTTCTCT-1	-1.90223	1.30913	IIA
TCCAGAGCACCGGTTC-1	-1.38138	-3.80859	IIA						GCTACAATCGAGGATA-1	-0.290043	2.05815	IIA
TCCAGGCAGGACGATC-1	-0.168368	-1.63155	IIA						GCTAGAGTAGAGATGT-1	0.823581	0.247852	IIA
TCCCAAAGACGAAGGA-1	-3.59816	-0.624696	IIA						GCTAGCTTGAATAGCT-1	-2.86479	-0.0903398	IIA
TCCCAATATCGACGAC-1	2.17462	0.956906	IIA						GCTAGTAGAGCTTGTA-1	0.0521386	-0.115319	IIA
TCCCAGCTTTAGTCTG-1	-0.564043	2.43361	IIA						GCTATACGTCTCGGAC-1	-0.0940126	0.278949	IIA
TCCCGTGTGCAATTTG-1	0.3229	0.372749	IIA						GCTCAATCCGTTTATT-1	-0.659848	2.90811	IIA
TCCGCGGCCCAATGAA-1	-2.11338	-0.38107	IIA						GCTCAATGTAATACCG-1	2.71503	-2.27524	IIA
TCCGCTGTCATCCCGG-1	-0.376626	-4.0936	IIA						GCTCCGCTCGCTTCAG-1	-1.00752	2.6187	IIA
TCCGCTTATCCCATTA-1	-0.638045	3.538	IIA						GCTCCTGACATACTGG-1	-1.02134	1.03424	IIA
TCCGGGCTTGACGGGA-1	-3.37156	1.02512	IIA						GCTCGGAATTTAAAGC-1	-0.516472	-2.25886	IIA
TCCGGTTCGTCCGGTC-1	-2.54505	1.96563	IIA						GCTCTAAACCCTGACG-1	1.44319	-2.44347	IIA
TCCGTTTAGCCTTGAA-1	-1.55978	1.04757	IIA						GCTGAACTCTCCAGGG-1	0.137274	-3.45099	IIA
TCCTAAAGATTCAGAC-1	-2.19506	1.83005	IIA						GCTGAGGCGTGAGTAT-1	0.0245036	-0.437369	IIA
TCCTAAATTGGGAAGC-1	-1.86834	-3.21773	IIA						GCTGCACGGTTTCTTA-1	-1.68671	-2.24149	IIA
TCCTAACCGTCGGGCA-1	-0.040571	1.96323	IIA						GCTGCTCTCCGGACAC-1	1.26374	-2.64597	IIA
TCCTACATCCACGGCC-1	-1.25935	3.44117	IIA						GCTGGCGGCGCATGCT-1	-0.125892	3.72884	IIA
TCCTAGCAAAGAAGCT-1	-3.13866	1.60242	IIA						GCTGTTGCTACCGAAC-1	0.0608964	0.501513	IIA
TCCTGCAGCCGCCAAT-1	-0.47193	-0.843471	IIA						GCTTATGAAGCAGGAA-1	2.4272	-2.82464	IIA
TCCTTACGACGGTCCG-1	-2.12671	-2.06802	IIA						GCTTCCGTCCCTAGAC-1	-1.58382	-0.433357	IIA
TCCTTGTCCTTTAATT-1	0.143716	2.51051	IIA						GCTTGAGTGACCTCTG-1	-0.267784	-0.602412	IIA
TCCTTTAAATCCGCTT-1	0.4515	0.667431	IIA						GCTTGATGATAATCAG-1	-0.423551	0.94632	IIA
TCCTTTCTTACGCTTA-1	-0.841163	-0.427268	IIA						GGAACCGTGTAAATTG-1	-2.04946	-2.17907	IIA
TCGAAATTTAGGACCA-1	1.14863	-3.65431	IIA						GGAATGCGCTAGCGTG-1	-1.5809	0.701678	IIA
TCGAAGAACCGAGCAC-1	-2.10311	-0.412695	IIA						GGACAACCATGAAGCC-1	0.208525	1.49792	IIA
TCGCACCAGGAGGCAG-1	-1.84073	1.04362	IIA						GGACCAACAGGATAAC-1	-0.988848	2.04472	IIA
TCGCCGAAGTTGCGTC-1	-1.8863	1.73701	IIA						GGACCTACGGTAACGT-1	-1.71259	2.51529	IIA
TCGCCTCCTTCGGCTC-1	-1.27819	0.852636	IIA						GGACCTCTAGGCCGCC-1	-2.37486	-0.896754	IIA
TCGCGTAGCAGTGTCC-1	-1.08099	2.5675	IIA						GGACGGGCGACCAACC-1	-1.46754	-0.194803	IIA
TCGCTCGATATATTCC-1	-1.10562	0.668454	IIA						GGACTCGACAGCGCAT-1	0.322358	-0.783622	IIA
TCGGAGTACATGAGTA-1	0.19131	-3.1458	IIA						GGAGAAGTCATTGGCA-1	1.86088	2.96462	IIA
TCGGCTTGTATCGACG-1	-0.267426	-3.68309	IIA						GGAGCGAGGCCTACTT-1	-0.721368	3.03572	IIA
TCGGGAGACAGCGTAC-1	-0.132312	-4.53252	IIA						GGAGGCCGAAGTCGTC-1	-1.37579	3.13166	IIA
TCGTACCGACGTCAAG-1	-0.545488	1.92245	IIA						GGAGGGCTTGGTTGGC-1	-3.62346	-1.56822	IIA
TCGTCAAGTACGCGCA-1	-2.61612	1.96753	IIA						GGAGTGCCGCCCTGGA-1	1.09437	-3.01278	IIA
TCGTTAGGAGTCCCTA-1	-0.303624	3.57368	IIA						GGAGTTGATTCTGTGT-1	-1.87202	-2.06839	IIA
TCGTTTACGCGACCCT-1	-0.0852456	4.04741	IIA						GGATCCGGAATATACT-1	-0.935339	2.16264	IIA
TCTAGCATGCCCAGAA-1	-0.602414	-4.17455	IIA						GGATGAAGATCGCTGA-1	-1.48996	2.1605	IIA
TCTAGTGATATCGTGG-1	-0.532688	-4.57359	IIA						GGATGACGCGAGTTTA-1	-4.56667	-1.83482	IIA
TCTAGTTATCAGAAGA-1	-1.73981	-3.1145	IIA						GGATGGCTTGAAGTAT-1	-0.672818	2.83481	IIA
TCTATGCTATAACGAC-1	-3.19764	1.19923	IIA						GGATGTCCTTACCGCA-1	2.08323	-3.08531	IIA
TCTCAAATCAATCGGG-1	-0.689285	3.19093	IIA						GGATTCCGCTATACCC-1	-0.0686935	1.99388	IIA
TCTCATGAGATAGGGT-1	-0.477789	1.10708	IIA						GGATTGCTGTGACTCC-1	2.3943	-2.77582	IIA
TCTCCACAAGTTGAAT-1	-1.05411	1.41989	IIA						GGATTTCACTTCTATA-1	-1.5948	3.13107	IIA
TCTGAACTCGTACCCG-1	0.406555	2.30113	IIA						GGCAAAGGCGCCAATA-1	0.85745	-0.943012	IIA
TCTGAATTCCGTACAA-1	-0.261912	2.09792	IIA						GGCAAATTACTTTACT-1	-2.58912	0.246646	IIA
TCTGCATACCTTGCTT-1	-1.70182	-3.59501	IIA						GGCAAGCCCATAGTGG-1	0.839635	-4.50785	IIA
TCTGCCAGAAACTGCA-1	-0.989656	-0.846764	IIA						GGCAAGGCGAAATAGC-1	-2.94644	0.429403	IIA
TCTGGGAACCTTTGAA-1	0.822467	-3.77086	IIA						GGCACTGCGGTGGTTT-1	1.39026	-0.178651	IIA
TCTGTTACCCAGCATA-1	-0.169945	1.79323	IIA						GGCATACAGGTAGCGG-1	-2.49528	-0.887927	IIA
TCTTAGAGTGAACTCT-1	-2.25271	-1.88234	IIA						GGCCCTCACCCACTTA-1	0.545009	0.78903	IIA
TCTTCGAATAGACGTT-1	-2.59823	-0.513539	IIA						GGCCGGCGTCTGCTAT-1	1.8767	-3.21023	IIA
TCTTGATGCGTAGCGA-1	-0.52138	-3.08824	IIA						GGCGCAGGACATCTTC-1	-0.967201	-0.685578	IIA
TGAATACCGACGCGTA-1	-0.652079	4.19824	IIA						GGCGCATGAATTGATG-1	1.74469	-4.15944	IIA
TGAATGAGTGTTTCCC-1	0.54558	1.13107	IIA						GGCGCGTTCGAGTTTA-1	0.387579	-1.8494	IIA
TGACATGTAACGTGAC-1	-0.692436	3.855	IIA						GGCGCTTCATTCCCTG-1	-1.13488	2.03209	IIA
TGACCCACGTTAGACA-1	1.14401	-3.85161	IIA						GGCGGAGTAATATTAG-1	-1.5962	1.14153	IIA
TGAGAGATTTACCACG-1	-0.653647	-0.69783	IIA						GGCGGTAGGATCATTG-1	-3.09833	0.991618	IIA
TGAGCCATACAGTCTC-1	2.0192	2.47037	IIA						GGCTATTAAGTTGTAT-1	-3.04001	0.666223	IIA
TGAGCGGAAAGTGTTC-1	0.808337	-3.43482	IIA						GGCTGAAATAGCAAAG-1	-0.0441793	1.69893	IIA
TGAGGAGTGCCAGCTT-1	1.50282	2.76952	IIA						GGCTTTCAATAAGGGT-1	2.067	-4.80859	IIA
TGAGGTGTGTGGCGGA-1	-0.10812	3.91754	IIA						GGGAAAGAATGCCAAC-1	1.19392	0.847339	IIA
TGAGTAAATTAGCGTA-1	-1.06916	1.06207	IIA						GGGAACGGTTTCAGAT-1	1.26596	0.408928	IIA
TGAGTGCCTCTTAAAT-1	-1.52093	2.89521	IIA						GGGACCCGTATATCTT-1	-0.205246	-3.55813	IIA
TGATCACCACACTGAC-1	-0.60609	-1.93901	IIA						GGGAGAACTCACAGTA-1	-0.639246	-1.70935	IIA
TGATCGGTTTGACCCT-1	-0.818767	-0.402897	IIA						GGGAGCGACCGTAGTG-1	1.43427	0.873995	IIA
TGATCTATCACACTCT-1	0.164451	3.45009	IIA						GGGATTTACCGCACCT-1	-3.12132	-1.56588	IIA
TGATTCGTCTATCACT-1	-2.76219	-1.01833	IIA						GGGCAGAGCAATCGTT-1	-2.2874	2.05297	IIA
TGCAAAGTTCGTCTGT-1	0.831022	-2.60659	IIA						GGGCAGTCAACGCCAA-1	-0.518395	0.369566	IIA
TGCAACCCATCTGCGG-1	-0.308381	-3.29686	IIA						GGGCCCGTCTTAAACA-1	-2.30921	-0.384536	IIA
TGCAACTACTGGTTGA-1	2.89539	-0.237047	IIA						GGGCCGGCCGAAGTAC-1	1.82753	-2.25032	IIA
TGCAATCTAACACGGT-1	-1.14494	0.444779	IIA						GGGCGCAGCGTTACTC-1	-1.72705	-3.6686	IIA
TGCAGTTTCCTCCCAT-1	-1.03855	1.63539	IIA						GGGCGTCACCACGTAA-1	-0.490012	-1.82091	IIA
TGCCAATGGGTACTCT-1	-0.775481	4.25421	IIA						GGGCGTGGTTTCCCAG-1	-0.742157	0.23246	IIA
TGCCCGATAGTTAGAA-1	-0.24344	2.81052	IIA						GGGCGTTTACATTCAT-1	-0.966803	1.78346	IIA
TGCCCGTACCGTTAAA-1	-0.862243	3.87106	IIA						GGGCTATGATCGATGG-1	1.90984	-4.83305	IIA
TGCCGTGGGACCCAAT-1	0.000988718	1.10735	IIA						GGGCTGGTTAGTCGCG-1	-0.527801	1.24344	IIA
TGCGACACCCTAGTGC-1	-0.726309	-1.1508	IIA						GGGTACTTCATGAACT-1	0.766064	-1.309	IIA
TGCGAGAATATTACCC-1	-0.39891	1.2439	IIA						GGGTATGTATGCACTT-1	-0.418214	2.28961	IIA
TGCGCAAAGCATTTGG-1	-3.60111	-1.39668	IIA						GGGTCAGGAGCTAGAT-1	-0.804083	1.88837	IIA
TGCGGACTTGACTCCG-1	-1.51057	1.70292	IIA						GGGTGACACCTTAACT-1	-1.31213	2.92046	IIA
TGCGTAAGAACCTGAT-1	-0.214902	0.677842	IIA						GGGTGCATATGAAAGC-1	-1.15271	2.64945	IIA
TGCGTCATGACTGAGC-1	-3.72464	-1.28051	IIA						GGGTTAACATTTGAGT-1	-0.630615	-3.99297	IIA
TGCGTTTGTTGACACT-1	-0.727267	2.20868	IIA						GGTAAACTCTGCGCTG-1	-0.857056	1.93764	IIA
TGCTCCACAGTTCTTA-1	0.742633	-3.70942	IIA						GGTACAAACATGCTAT-1	-2.54983	2.95263	IIA
TGCTCGGCGAAACCCA-1	-1.43348	0.576319	IIA						GGTAGAAGACCGCCTG-1	1.72439	-3.25619	IIA
TGCTCGGTGGGTCACC-1	-0.913868	-1.69428	IIA						GGTATAGTGACACATA-1	-0.862519	0.718253	IIA
TGCTGTTGAAGAACTC-1	-4.15929	-1.52113	IIA						GGTATTGCCGAGTTTA-1	0.711088	-4.73973	IIA
TGGACCAATCTAAGAT-1	-3.52667	0.281025	IIA						GGTCGGCCAGGAGCTT-1	-1.94175	-1.76982	IIA
TGGCAAACTAAATTAC-1	-2.06185	1.74304	IIA						GGTCGGTCGTCCACAG-1	2.08219	0.426431	IIA
TGGCAAGCACAAGTCG-1	-0.325223	4.20408	IIA						GGTCTCCGTCCAGGTT-1	2.20253	-1.55265	IIA
TGGCAGATTACGATCA-1	0.599139	3.12318	IIA						GGTCTGAGAATCTGGA-1	-3.67853	-2.16334	IIA
TGGCGACTGCTCCAAA-1	-1.63112	3.04071	IIA						GGTCTTGAGCGCTCTT-1	0.311118	2.09521	IIA
TGGCTACACTCTACCT-1	-1.67021	0.787895	IIA						GGTGAAGTACAGGGAT-1	-2.11176	1.26407	IIA
TGGCTATGTGACATAC-1	-0.540321	-4.67657	IIA						GGTGCATAAATGATTA-1	1.90157	-4.96119	IIA
TGGGCAATAGTTGGGT-1	-2.13935	2.47015	IIA						GGTGCGGATAAGTGGC-1	-3.83606	-1.41172	IIA
TGGGTGTTAAGTAGAA-1	-1.40651	-2.66225	IIA						GGTGCTGGTACACATT-1	-0.811415	0.616416	IIA
TGGTAGAATATATGGG-1	-3.07072	-0.987969	IIA						GGTGTAAATCGATTGT-1	-0.947009	1.58139	IIA
TGGTCCCACGCTACGG-1	-1.31582	3.06871	IIA						GGTGTAGGTAAGTAAA-1	-0.0899175	2.55402	IIA
TGTACCTACACGAGGG-1	-0.175478	1.5516	IIA						GGTTACCACCCTCGGG-1	0.143624	2.70916	IIA
TGTACTATCGCTCGTT-1	-1.83862	2.50847	IIA						GGTTAGCTATATGTCT-1	-2.72791	0.166569	IIA
TGTAGGAGAAATTTCC-1	-2.64581	0.938269	IIA						GGTTAGGCTTGGAGAA-1	-2.72191	1.15022	IIA
TGTATAACAGATCCTG-1	-3.90843	-1.11995	IIA						GGTTCTACTCGTCTGA-1	1.38552	0.303262	IIA
TGTATGGCGCAGACAG-1	-1.92605	-3.08499	IIA						GGTTTAATTGAGCAGG-1	2.58382	2.06934	IIA
TGTGCCGGTGCCGGAA-1	-3.7325	-1.38211	IIA						GGTTTACAATCTCAAT-1	-0.927803	3.45924	IIA
TGTGGCGGGCTTCTGG-1	-2.00897	2.34261	IIA						GTAACATCTAAGATAA-1	-0.0855069	-4.14882	IIA
TGTTCGTATTGCGGTG-1	-1.12362	-0.420513	IIA						GTAAGTAACAGTCTGG-1	-2.37921	2.90184	IIA
TGTTCTTCCATTGACT-1	-0.676953	4.17078	IIA						GTAAGTCCACACTCTA-1	-1.88785	0.642776	IIA
TTAAAGTAAGTCGCCA-1	0.462261	-0.29554	IIA						GTAATAAAGGGCTCCC-1	3.89593	-0.436599	IIA
TTAAGCGCCTGACCCA-1	0.686238	-3.63583	IIA						GTACAGAGGCAAGGGT-1	-0.0504786	3.75031	IIA
TTAAGTATTGTTATCC-1	-3.91118	-0.998215	IIA						GTACTAAGATTTGGAG-1	-2.84881	0.714101	IIA
TTAATTGCTTTGGGTG-1	-2.10574	0.858604	IIA						GTACTCCTGGGTATGC-1	-2.19223	-0.794299	IIA
TTACAGACCTAAATGA-1	-1.38967	0.327766	IIA						GTACTGGAGTTAGACC-1	2.54967	0.270638	IIA
TTACATGCCACAACTA-1	0.154377	1.59114	IIA						GTAGACACGCCTGACT-1	-3.37922	0.292874	IIA
TTACCCTAGGGATTGG-1	0.109149	3.35657	IIA						GTAGAGGGAGACAAGT-1	1.78392	-5.0141	IIA
TTACGGATGGTTCGAG-1	-3.05941	-0.497803	IIA						GTAGCCAAACATGGGA-1	1.98712	-2.17046	IIA
TTACTAAAGGACTTTA-1	-2.60924	-1.57704	IIA						GTAGCGGCTATACACT-1	-0.838933	1.41921	IIA
TTACTCCGGCCGGGAA-1	-1.26422	2.862	IIA						GTAGCTTCCTCTTGTT-1	1.50327	-2.80709	IIA
TTACTCTGGTACGTAC-1	-3.19862	0.237306	IIA						GTAGTCTACGATATTG-1	-3.64868	-0.815565	IIA
TTAGAATAAGGGTCGG-1	-1.68748	-3.83688	IIA						GTATAGGACTCAGTAG-1	0.879923	-2.95578	IIA
TTAGACGAGTCACCTC-1	-2.5074	-0.883886	IIA						GTATCAAACGTTAGCT-1	0.598228	-3.70678	IIA
TTAGAGTTTAGAAGGA-1	-3.61513	0.386003	IIA						GTATCCTTTGGTAACC-1	-0.919662	1.84128	IIA
TTAGCTGATTTGCCGT-1	1.14076	-3.19245	IIA						GTATCTTTCATAACCA-1	2.0296	-4.68431	IIA
TTAGGTCATAACCGAC-1	-0.0742636	-2.85528	IIA						GTCAACCAGGCCTATA-1	-3.22786	1.85062	IIA
TTAGTTATTCGTGGCA-1	-0.173279	-3.34086	IIA						GTCAATGCTATAATTT-1	-0.522095	-2.62304	IIA
TTATATTTGGCAATCC-1	-1.09553	-1.95301	IIA						GTCACTCTCCAAATCT-1	-1.03775	1.9323	IIA
TTATCCGGGATCTATA-1	0.459092	-2.46937	IIA						GTCAGAATAGTCTATG-1	2.1853	-2.69491	IIA
TTATTAGAGCGTGTTC-1	1.93339	2.46229	IIA						GTCATGCGCGAGGGCT-1	2.69691	-2.04672	IIA
TTCAAAGTCTCTAGCC-1	-4.37039	-0.430955	IIA						GTCATGGACATGACTA-1	-2.3787	-2.21969	IIA
TTCAATACTCTGAATC-1	-2.71393	1.50627	IIA						GTCATTAGAGCGAACG-1	-0.0853875	1.48741	IIA
TTCACGAAAGGATCAC-1	-0.113197	2.64844	IIA						GTCCAATATTTAGCCT-1	-0.244261	2.99436	IIA
TTCACTCGAGCACCTA-1	0.799546	-4.03376	IIA						GTCCAGGCACGTGTGC-1	1.67612	-2.40389	IIA
TTCACTTCCTAGAACG-1	-0.347218	-0.127745	IIA						GTCCGGACCTGAAATT-1	-3.07337	-0.282033	IIA
TTCAGCCCTGGTCCAC-1	-2.55734	1.60383	IIA						GTCCGGCTGAATTGCG-1	-2.89976	1.00581	IIA
TTCAGCTGGCGTGCCC-1	1.3903	2.71094	IIA						GTCCGGGTTCACATTA-1	1.99829	-4.97247	IIA
TTCCAATCTGGCTATC-1	0.471265	3.48085	IIA						GTCCTACGAATAGTCT-1	-2.21249	1.90237	IIA
TTCCACACAGATTTGA-1	-0.410308	-1.09472	IIA						GTCGCCGTTGTGTGTT-1	0.212769	1.50596	IIA
TTCCGGCCTTGAGGCT-1	-0.33101	1.55626	IIA						GTCGGATATCTCAGAC-1	0.607102	-3.29302	IIA
TTCCTCGGACTAACCA-1	0.298556	0.162025	IIA						GTCGGATGTAGCGCGC-1	-3.18166	-1.10836	IIA
TTCGCACTGTACGACA-1	-0.869724	-4.47344	IIA						GTCGGGTGAAGTACCG-1	1.38059	-1.17775	IIA
TTCGCGCGCCATACGA-1	-1.213	-0.253518	IIA						GTCGTATTGGCGTACA-1	-0.659393	3.32931	IIA
TTCGGGCGCTAGTCTT-1	-0.0705771	2.99016	IIA						GTCGTGTCTGGTCATC-1	-1.22654	2.59192	IIA
TTCGGTACTGTAGAGG-1	-0.782632	3.55046	IIA						GTCTATCTGAGTTTCT-1	-1.22868	2.89027	IIA
TTCTAACCGAAGCTTA-1	-1.33633	-3.15293	IIA						GTCTATTGGTTCCGGT-1	-0.153671	0.884723	IIA
TTCTAGAAAGTCTTAT-1	0.0124619	1.50302	IIA						GTCTCAAGGCCCGGCT-1	0.43196	3.08964	IIA
TTCTATTAAACGCAGC-1	0.28688	3.67887	IIA						GTCTCCCGAGTCCCGT-1	-1.33229	1.1555	IIA
TTCTGCCGCGCCTAGA-1	-2.79012	-0.352745	IIA						GTCTCGACTAAGTTTG-1	-1.26775	-3.85857	IIA
TTCTGCGGGTTAGCGG-1	0.395208	2.48172	IIA						GTCTTACCACGCCAAG-1	1.53722	1.37472	IIA
TTGAACGACGTGCTGA-1	0.496002	-3.42933	IIA						GTGAAACGGCGCCACC-1	-0.0508317	-1.82633	IIA
TTGAATATGGACTTTC-1	-1.41487	2.61	IIA						GTGAAGATTTCAAGTG-1	0.858702	-1.42253	IIA
TTGAATTCACGTGAGG-1	-1.40958	1.07404	IIA						GTGAAGCCGTATAGTC-1	0.0504313	-4.10853	IIA
TTGACCAGGAACAACT-1	0.526312	-3.49565	IIA						GTGACAGCTTCCCACT-1	-1.05211	-1.58654	IIA
TTGACTACCATATGGT-1	0.532103	-3.91743	IIA						GTGACTTCAGTAGTGC-1	-1.32031	3.40777	IIA
TTGACTATTGTCCGGC-1	-2.14488	1.47913	IIA						GTGAGATAACCTTATA-1	2.00409	-4.53549	IIA
TTGAGAAGTTTAGCAT-1	0.370524	0.40368	IIA						GTGAGTGGTACAACGC-1	-1.4659	0.578233	IIA
TTGAGAGTACTGCTAA-1	-0.952321	2.6034	IIA						GTGATCAAGCGTGCAC-1	1.51772	0.134852	IIA
TTGATTAGCTGTTTCT-1	-2.32352	-1.65282	IIA						GTGATCATAGATCTGC-1	-1.72705	0.723552	IIA
TTGCACAATTCAGAAA-1	-0.101382	0.440082	IIA						GTGCACCAGCTTCAAC-1	0.967104	-2.72563	IIA
TTGCATGCTGATCACG-1	-1.18959	1.26774	IIA						GTGCCCGTTCGGATTC-1	-1.56079	-1.25302	IIA
TTGCGCTTGATCAATA-1	-2.06852	1.18241	IIA						GTGCCGCTTCAAAGGT-1	2.58855	-1.99276	IIA
TTGCGGCATCAGAAAG-1	-0.622113	-4.33928	IIA						GTGCGAAATCGAACAC-1	-1.66428	-0.851509	IIA
TTGGACATGTGGCTTA-1	-2.47185	-0.346796	IIA						GTGCTCAAGTACTGTC-1	-0.0766686	0.982518	IIA
TTGGACCATCTGGCAA-1	0.337055	-2.64366	IIA						GTGGAACCTACATGCG-1	-0.315854	1.45988	IIA
TTGGCCAAATTGTATC-1	-3.12401	1.34916	IIA						GTGGACGCATTTGTCC-1	-2.58918	1.24379	IIA
TTGGGACACTGCCCGC-1	-1.36225	-1.17439	IIA						GTGGAGTCGGCGGTTG-1	-1.39856	0.35334	IIA
TTGGGCGGCGGTTGCC-1	-1.01247	0.549123	IIA						GTGGGCTTAGACACAC-1	-0.815627	3.0046	IIA
TTGGTCACACTCGTAA-1	1.23873	2.80021	IIA						GTGGTATAGTCTGCCG-1	-0.251397	1.74043	IIA
TTGTAAGGACCTAAGT-1	-0.850917	4.19718	IIA						GTGTCAGTGTACGTGG-1	-0.28929	1.87061	IIA
TTGTGAACCTAATCCG-1	-0.934307	-3.01146	IIA						GTGTCGTATAGCGTTC-1	-1.12206	3.43976	IIA
TTGTGCAGCCACGTCA-1	-3.71575	0.29594	IIA						GTGTTACTATGCGTCC-1	-4.07206	-2.43484	IIA
TTGTGGTGGTACTAAG-1	-0.0547059	2.5052	IIA						GTTAAGTTAGAGTGGG-1	-1.82504	2.43668	IIA
AAACCGTTCGTCCAGG-1	1.21812	0.122476	IIB						GTTACAATTGGTGACG-1	-1.56122	-3.63717	IIA
AAACGAGACGGTTGAT-1	2.47061	-0.470913	IIB						GTTACCAAGGCGTACG-1	0.447421	-2.55912	IIA
AAAGTGTGATTTATCT-1	2.42351	-1.21501	IIB						GTTACCTACAACTTGC-1	0.634579	1.68471	IIA
AAATCTAGCCCTGCTA-1	-0.861348	-3.41731	IIB						GTTACTTTGGGCCTAG-1	-1.53314	3.0351	IIA
AAGAGCTCTTTATCGG-1	3.99764	0.492234	IIB						GTTAGCCGTAAATCAA-1	-0.404814	2.54159	IIA
AAGATGGCACCGGACC-1	1.62311	0.949513	IIB						GTTATAATACGGTGAA-1	1.57746	-2.82991	IIA
AAGCATACTCTCCTGA-1	3.37358	-0.817135	IIB						GTTATCAAGCTATCGA-1	-1.36747	2.2186	IIA
AAGCCGAAGCGGTTTA-1	1.84772	-0.0905919	IIB						GTTCACAGGAGTCTAG-1	0.163024	1.48745	IIA
AAGGAGCGGTTGGTGC-1	2.4586	-1.88339	IIB						GTTCAGTCGCCAAATG-1	1.55015	-4.10178	IIA
AAGGATGAGGGACCTC-1	4.09043	-0.56264	IIB						GTTCCAGTCTGACCAT-1	0.805745	2.29362	IIA
AATAGAACAGAGTGGC-1	4.14347	-0.108239	IIB						GTTCCGTCCGCCTGCA-1	2.51067	-2.35869	IIA
AATCATGTAAAGACTC-1	1.54111	-1.55079	IIB						GTTCGCCATAAGTGCC-1	-1.4439	-1.01874	IIA
AATGACAGCAATGTCT-1	2.30784	0.751375	IIB						GTTCGGAGCACTCAAC-1	-2.48917	-0.404016	IIA
AATTATACCCAGCAAG-1	2.1363	-0.681398	IIB						GTTCGGGCGTACCATT-1	-3.00912	-2.1933	IIA
ACAAATCGCACCGAAT-1	4.20046	0.239287	IIB						GTTCGTCTAAAGAACT-1	-1.51876	-1.46171	IIA
ACAAGGGCAGGCTCTG-1	4.54018	-1.0215	IIB						GTTCGTCTGGGTCCCT-1	-1.41597	-1.24523	IIA
ACAATTTGAGCAGTGG-1	3.53255	-0.423418	IIB						GTTGAGTCCCGCCGGT-1	1.4635	-1.74538	IIA
ACACTGATCAAGGTGT-1	3.50626	-1.40784	IIB						GTTGGACCGCATCAGG-1	0.486112	-1.65711	IIA
ACATCGATCGTTTACC-1	2.37213	0.937691	IIB						GTTGGATTTGCGTTGG-1	-1.69545	3.20513	IIA
ACATGGCGCCAAAGTA-1	3.35453	-0.563783	IIB						GTTGGTCATGCTATCC-1	-0.170829	1.99428	IIA
ACCCATTTGTCCCTCT-1	3.96591	-1.41199	IIB						GTTGTAGATTTATGAG-1	-0.49893	-1.88283	IIA
ACCCGGAAACTCCCAG-1	3.4576	0.673518	IIB						GTTGTCGTGTTAGTTG-1	2.44584	-2.6024	IIA
ACCCGGTTACACTTCC-1	4.44346	-0.233977	IIB						GTTTCAAACGAGTTGT-1	-0.114892	-1.48023	IIA
ACCGAGTCTCCTTATT-1	3.69201	0.418213	IIB						GTTTCATATCGTCGCT-1	1.72329	-2.85129	IIA
ACCGGGCCTTTGTTGA-1	2.25299	0.747166	IIB						GTTTCTGCAGTCTCCC-1	-3.54284	-1.12352	IIA
ACCTCAGCGAGGCGCA-1	4.17054	-1.14254	IIB						GTTTGGCCCAAGTTAT-1	2.24334	-0.338305	IIA
ACGCATACGTTTACTA-1	3.4778	-1.49007	IIB						GTTTGGGTTTCGCCCG-1	-1.91395	1.80145	IIA
ACGCGGGCCAAGGACA-1	3.52505	-0.816737	IIB						GTTTGGTAGGGTCAAC-1	-0.622132	-3.97206	IIA
ACGTATTACTCCGATC-1	3.52039	0.580125	IIB						TAAACCCAGGAGGGCA-1	3.31208	0.864055	IIA
ACTATCCAGGGCATGG-1	1.21143	0.989428	IIB						TAAAGCGGTATTTCCA-1	2.03425	-2.84837	IIA
ACTCGTCAGTAATCCC-1	2.39879	0.0632196	IIB						TAAAGCGTTAGGAGAA-1	-3.82236	-1.64377	IIA
ACTGAATGGCGAAAGT-1	4.14922	-0.608614	IIB						TAAAGCTGCAATAGGG-1	-3.04853	0.855963	IIA
ACTGGGATGCCAGTGC-1	1.11589	-0.163809	IIB						TAAATCTTTACACCTC-1	2.08099	-1.82729	IIA
ACTTATTAGGATCGGT-1	3.31679	-0.794228	IIB						TAACCTAGGGAGTCCA-1	-0.17643	0.165202	IIA
AGAATTATGGATTCGA-1	2.8462	0.7722	IIB						TAACTATCGAAGGTCC-1	-3.26466	-2.20094	IIA
AGATAACTTCAGGGCC-1	3.94364	-0.486149	IIB						TAAGCGCGAATCAAAT-1	-0.269478	-0.0609046	IIA
AGATTATAGGACGTTT-1	1.30682	-0.801407	IIB						TAAGGCAACATAAGAT-1	0.887546	0.815882	IIA
AGCAAAGGCCGCTAGT-1	2.27542	-2.40123	IIB						TAAGGCATAACATCAA-1	-0.400194	-1.74611	IIA
AGCCAAGCTTTGTGTC-1	4.57341	-0.370833	IIB						TAAGGCTGAATCCCTC-1	-0.772967	-3.69629	IIA
AGCGACAGGAACGGTC-1	2.21389	1.72269	IIB						TAAGGGCCTGTCCGAT-1	-2.04695	-0.800368	IIA
AGCGGGTCTGACACTC-1	4.3208	-1.2648	IIB						TAAGTAACATCTTGAC-1	-2.31804	1.04914	IIA
AGCTTCTTCTCGAGCA-1	4.39856	0.145072	IIB						TAAGTCGCCGAGTATC-1	-0.922714	-3.30636	IIA
AGGATATAGGGATTTA-1	3.36487	-1.19971	IIB						TAATAAACAAGGAGAT-1	1.15976	2.30997	IIA
AGGCCTGAGAATCTCG-1	3.40591	0.245562	IIB						TAATACACAGTAGTAT-1	-2.66071	0.84516	IIA
AGGTGGTGACCTTCGC-1	4.67296	-0.910377	IIB						TAATAGCTAAATGATG-1	-2.507	0.430234	IIA
AGTAATCTAAGGGTGG-1	3.03708	0.66654	IIB						TAATATTGAAATTCGC-1	-0.690161	-0.831884	IIA
AGTCAACACCACCATC-1	3.85107	-0.856279	IIB						TAATTAGGACATCCGT-1	-4.25204	-2.37425	IIA
AGTCACTAGCTCTCGA-1	3.3462	0.373669	IIB						TACAACGCACAACTCA-1	-2.99529	1.055	IIA
AGTCGTATAAAGCAGA-1	3.99948	0.264649	IIB						TACAAGTCTCGTGCAT-1	2.002	-4.96762	IIA
AGTGGCGTCTGAAGGT-1	4.06884	0.0231595	IIB						TACAGAAACGGTGGGC-1	-3.43939	-0.281465	IIA
AGTTAAACACTTGCGA-1	4.03933	-0.769038	IIB						TACATTTCTAACGTGC-1	-0.536441	-2.28671	IIA
ATAAGTTACCGCGACG-1	4.60034	-0.194933	IIB						TACCAAATAGCCCAGA-1	-0.433979	-0.315209	IIA
ATAATCTTGGAGAACC-1	3.22762	0.0831509	IIB						TACCAATAAAGTACCA-1	1.20057	-1.20047	IIA
ATACCTAACCAAGAAA-1	2.45619	0.143295	IIB						TACCAGAAGTAGGTTC-1	-1.66113	1.31931	IIA
ATACGCCGGCGAAACC-1	3.34389	0.264919	IIB						TACCAGGAATCCCGTC-1	-0.805912	1.36828	IIA
ATACGGAACGTCGTTT-1	2.71794	-1.94311	IIB						TACCGCGGACTTGCAG-1	-1.4055	2.70946	IIA
ATAGACAACGGGACCT-1	3.0599	0.751298	IIB						TACCGGCTCACTGCCC-1	-1.67094	1.89274	IIA
ATAGCAACTAGGGAAG-1	3.19167	-1.30963	IIB						TACCGGTCGTTTCCAT-1	0.612941	2.74842	IIA
ATAGGTTGGGCAGATG-1	2.75526	0.89215	IIB						TACCGTAGGTTAACTA-1	-3.0573	-1.80146	IIA
ATCAAAGAGCCGTGGT-1	0.224097	-3.07762	IIB						TACCTACTCCCAGTAT-1	-0.972145	3.43872	IIA
ATCGTTAGCTAGCGGA-1	1.31099	-1.8496	IIB						TACCTCACGCTTGTAC-1	-0.0709204	-1.76106	IIA
ATCTAGCTTGTGAGGG-1	1.59849	-1.65505	IIB						TACGACTGCCTCTTAG-1	-1.76256	-2.09985	IIA
ATCTGCACCTCTGCGA-1	3.58355	-1.18728	IIB						TACGATGTTGATCATC-1	1.71514	-3.38456	IIA
ATGACGCGTTCTATCC-1	4.57689	-0.812327	IIB						TACGCAGTTCTTTCCT-1	-3.11574	0.400113	IIA
ATGACTATGCGACATT-1	1.06551	-0.864683	IIB						TACGCCATATTCTAAT-1	-1.89327	3.33923	IIA
ATGCATGATCCAGGAT-1	4.21992	-0.583222	IIB						TACGCCGAGGGTACCC-1	-1.65889	-1.58571	IIA
ATGCCGGTCTTGCATA-1	1.9727	1.04543	IIB						TACGGGATGCTAGCAG-1	1.74117	0.0548786	IIA
ATGCGAGTCCCACCAC-1	2.44787	-0.116539	IIB						TACGTAAAGCGGAGTG-1	-1.00787	0.259485	IIA
ATTATCGGAATGTACG-1	3.74128	0.820299	IIB						TACGTACTAGTGCTGA-1	-0.239404	-1.21991	IIA
ATTATTCAGAGTCACT-1	2.47834	0.361777	IIB						TACGTGGGCCCAGGGC-1	-2.8877	1.45268	IIA
ATTCACTGATGTTGGA-1	4.68455	-1.13615	IIB						TACGTTTACCGGCAAT-1	-0.68446	-1.13315	IIA
ATTCGTGTACCCATTC-1	2.74441	-0.414375	IIB						TACTCTCCGAACAAAT-1	-1.90632	-0.572098	IIA
ATTGATGAGTCCTAAC-1	4.03551	-1.20975	IIB						TACTCTTACTTTACTG-1	1.36689	0.590309	IIA
ATTTCCGGGTTCTGCG-1	4.32425	-0.121285	IIB						TACTGAACAGATTTAG-1	-0.981048	3.15825	IIA
CAACCTACCGAGCAGT-1	4.11551	0.570852	IIB						TACTGCAATCAATTAC-1	-1.35447	-0.995385	IIA
CAAGCGGCACATAATT-1	2.61835	-1.3677	IIB						TACTGGACAGCTCGGC-1	-0.416211	-1.91457	IIA
CAAGTGTGGTTGCAAA-1	2.36843	0.473608	IIB						TAGAAAGGTGGCGCTA-1	-0.144171	0.111725	IIA
CACACGCGCTGTCTTA-1	1.65767	-2.11188	IIB						TAGACGAAACGCCAAT-1	-2.2621	1.28222	IIA
CACCGTTAGGGATCAC-1	3.73267	-0.0526476	IIB						TAGACGCCCGTACCGG-1	-0.804242	0.297261	IIA
CACGCAGCGAGGCTTT-1	3.38696	-0.875984	IIB						TAGAGGTTCTACTTGT-1	0.0612124	-0.340713	IIA
CACTAAAGTTGCCTAT-1	4.30185	-1.14513	IIB						TAGATTCAAAGTGCGG-1	-0.852114	-1.98304	IIA
CACTCAAGAGCTATGG-1	1.71931	-1.10673	IIB						TAGCAGTATGACTAAA-1	-1.93742	2.90794	IIA
CACTCCTATGTAAGAT-1	1.90761	1.62002	IIB						TAGCGTCCGGTGTGGT-1	-1.05766	1.77859	IIA
CACTCTTCTGCTAGCC-1	1.49821	-0.819875	IIB						TAGCTAGAAGGCATGA-1	-2.54407	0.703423	IIA
CAGACACCGATCGCTG-1	2.52605	-0.0488152	IIB						TAGCTCACTGTGTTTG-1	1.33583	-1.59571	IIA
CAGATAATGGGCGGGT-1	3.11988	-1.46144	IIB						TAGCTCGCCTGATAAC-1	0.148098	1.80516	IIA
CAGTAGCCCACGCGGT-1	1.83699	0.992069	IIB						TAGGAGGCTCGAGAAC-1	-0.806476	-2.02916	IIA
CAGTCTGTATACTGGG-1	3.39066	0.333318	IIB						TAGGCATGTTACGCCA-1	0.508042	0.339649	IIA
CATGACTTCGCTGAAT-1	2.65405	-0.704042	IIB						TAGGCCTATATAGTCT-1	-2.96921	-1.7739	IIA
CATGGATTGTCTTCCG-1	2.90367	-0.288334	IIB						TAGGTCCAAGTAAGGA-1	-1.51738	3.23227	IIA
CATGGTCTAGATACCG-1	3.717	-0.822632	IIB						TAGGTGACGATAACCT-1	-0.0253001	2.4667	IIA
CATGGTTTATTAATCA-1	4.18719	-0.220584	IIB						TAGGTGCTCGCCTAGC-1	-4.02506	-2.16311	IIA
CATGTCTCATTTATGG-1	2.82209	1.7633	IIB						TAGGTGTTCCACAGAT-1	-1.04308	3.35344	IIA
CATTTGAGTGGTACGT-1	3.20451	0.733619	IIB						TAGGTTCGAGTTCGTC-1	2.32065	-4.54183	IIA
CCAAGAAAGTGGGCGA-1	3.52606	-0.279658	IIB						TAGTAGCTTATACCAG-1	0.132479	1.08857	IIA
CCACAATGTACGTCTT-1	2.75363	0.552646	IIB						TAGTCCCGGAGACCAC-1	-0.34734	0.583893	IIA
CCACCCAAGGAAAGTG-1	1.96	1.69483	IIB						TAGTCTGTGACGTTGC-1	-2.03057	-0.1731	IIA
CCACGAATTTAACCTC-1	3.78572	-0.267029	IIB						TATAAGTGAGGATAGC-1	-0.465865	1.66802	IIA
CCATATGGAAACTATA-1	0.485064	0.824782	IIB						TATACACAGACGCCTT-1	-2.54974	-2.34977	IIA
CCATCTCACCAGTGAA-1	2.74615	-0.582082	IIB						TATAGAGTCGCTTGAA-1	-3.01055	1.64524	IIA
CCATGCCTGTTTAGTA-1	3.79512	0.0981956	IIB						TATATATCGAGAAATG-1	-0.299665	-2.12073	IIA
CCATTAGCGATAATCC-1	3.64327	-0.728128	IIB						TATATCCCTGGGAGGA-1	1.35468	0.377973	IIA
CCCAAACATGCTGCTC-1	1.41396	-0.50719	IIB						TATATTACAAATGTCG-1	-1.21362	-2.67412	IIA
CCCGTTTCGCAGATGT-1	2.62536	1.63255	IIB						TATCACTTCGAGTAAC-1	1.64207	-4.31831	IIA
CCGCGGAATGCGTCAC-1	2.85698	-1.49386	IIB						TATCCATATCATGCGA-1	-0.802518	0.602082	IIA
CCGCTCTTCCGAACTA-1	2.36247	1.43063	IIB						TATCCGCACCGTCGGG-1	0.395961	1.39053	IIA
CCGGGCGGTCTCGTCA-1	2.52419	-0.818377	IIB						TATCCTATCAACTGGT-1	-0.0853096	3.51187	IIA
CCGGTATCTGGCGACT-1	3.66359	-1.61566	IIB						TATCGATGATTAAACG-1	-2.47775	2.61509	IIA
CCGTAAGTTGGTCCCA-1	3.31254	-1.37095	IIB						TATCTACAGAGGTAAT-1	-0.500648	2.81259	IIA
CCGTAGGAAATCCCTG-1	4.00535	-0.334929	IIB						TATCTACCACAGCGGG-1	-1.49497	1.62889	IIA
CCTATACCGTCCTGTC-1	2.10041	1.04466	IIB						TATGAAGAATTAAGGT-1	1.66062	-3.89885	IIA
CCTATGGTCAAAGCTG-1	2.99402	-0.0201244	IIB						TATGATCTTCTCTTTA-1	-0.565601	2.66671	IIA
CCTCGCGCTGTGCGAT-1	3.22567	-0.483871	IIB						TATGCTCCCTACTTAC-1	-0.744411	-0.144755	IIA
CCTGCTACAACCATAC-1	2.91046	-1.48363	IIB						TATGGATGTGCTACGC-1	0.108684	1.28745	IIA
CCTGTTTGAAGACACG-1	2.20587	-1.5697	IIB						TATGGCCCGGCCTCGC-1	-2.84625	-1.21096	IIA
CCTTCAGTTAAAGTGA-1	1.65886	0.0053463	IIB						TATGGTTAGTGGGAGA-1	-3.71081	-2.02883	IIA
CGAATGACGCATAATG-1	4.4767	-0.438789	IIB						TATTCCACTCAGCTCG-1	-2.36885	0.657149	IIA
CGACACGCTCCGACAG-1	1.32884	-0.102284	IIB						TATTCCGAGCTGTTAT-1	-2.74387	0.195054	IIA
CGAGAGGGTAGCCGCG-1	4.61922	-0.460342	IIB						TATTCGTGCCAGAATA-1	-0.782689	-0.200806	IIA
CGATACCTCGCGGACA-1	4.6672	-0.74229	IIB						TATTGCCGGGCTTGTA-1	0.189431	2.72775	IIA
CGCATTAGCTAATAGG-1	3.51036	-0.93705	IIB						TATTTAGTCTAGATCG-1	0.0777701	-4.04279	IIA
CGCGCAAATGTCCAGA-1	3.21388	1.4202	IIB						TATTTATACCGAGTAG-1	-0.329829	1.3979	IIA
CGCTTTCTTGCATTCG-1	3.30514	-1.04963	IIB						TATTTGTTACCCTTTA-1	-3.23785	-0.861781	IIA
CGGAACGTAAACATAG-1	4.48264	-0.045402	IIB						TCAAACTTAGATTGTT-1	-1.42776	2.18474	IIA
CGGACCTCTGTAGTTA-1	4.21735	-0.0468526	IIB						TCAACCATGTTCGGGC-1	-2.54847	2.97816	IIA
CGGAGCATGGCGATCC-1	3.31285	-1.77653	IIB						TCAACGAGGAGACAAA-1	1.98341	-4.90427	IIA
CGGCAAACATCGTGCG-1	2.67846	1.31517	IIB						TCAACTGCAGAGTCAG-1	1.25942	-1.77072	IIA
CGGCGCCATCAATCCC-1	4.2363	-0.507019	IIB						TCAAGAAATACTAGCT-1	-2.10312	-0.0853249	IIA
CGGGTGTACCCATTTA-1	2.7382	0.330143	IIB						TCACAGCAAACTCGAA-1	1.76054	-2.43836	IIA
CGTCGGATAGTGTTGA-1	0.971539	0.0570283	IIB						TCACAGGAGAATAAGA-1	-0.890873	2.99087	IIA
CGTCGGGTCTAAGCGC-1	4.27486	-1.22359	IIB						TCACAGGTTATTGGGC-1	-2.86997	1.68702	IIA
CTAACTGGTCCGGTTC-1	3.61301	-1.52983	IIB						TCACCCTCTTAAGATT-1	-0.184207	1.22574	IIA
CTACACTCGCAGATGG-1	3.56616	-0.666006	IIB						TCACGATGTCCGTGGA-1	0.485806	1.67356	IIA
CTATCACAACGCTGGA-1	2.21812	-0.0418515	IIB						TCACGGTCATCGCACA-1	-2.05162	-0.488346	IIA
CTATGGGAAGCGGAAT-1	2.07069	1.93407	IIB						TCACGTGCCCGATTCA-1	0.891857	-3.1463	IIA
CTCCGCCCACATGAGG-1	3.52145	-0.476204	IIB						TCAGCAGTAGGCCCTG-1	-0.937149	0.681158	IIA
CTCGCCGAATGTAGGG-1	3.53317	0.610505	IIB						TCAGCCAATCCGTAAA-1	-0.507984	-0.765998	IIA
CTCGGTTGTCGGCCCT-1	3.48606	1.02438	IIB						TCAGGTTCTTTGAGAA-1	-2.95826	0.583711	IIA
CTCGTCTGTGCCTTCG-1	3.66107	-1.45747	IIB						TCAGTAGGGACTATAA-1	1.37785	-0.16898	IIA
CTCTGTCCATGCACCA-1	2.73958	1.28308	IIB						TCATCCTCAGCTGCTT-1	-4.09103	-2.62516	IIA
CTCTTGTCCCGCTTGG-1	1.59727	0.605552	IIB						TCATCGATGGTCCCAA-1	-1.76897	0.0904655	IIA
CTGACTGCGCAGCTCG-1	2.31941	-1.30587	IIB						TCATGCAGGTTCTCAT-1	2.63126	-2.43361	IIA
CTGCACTCCAGTACAG-1	2.0681	0.135984	IIB						TCATTTAGAAGTGTGA-1	1.68582	-1.17408	IIA
CTGCAGAGAATCAGAG-1	2.18282	-1.18466	IIB						TCCAACTTTAAATTCT-1	-0.575082	-0.0118466	IIA
CTGCTCTGACGGCAAA-1	3.81763	-0.289425	IIB						TCCAATAAAGGCTACC-1	-0.0369609	1.39016	IIA
CTGGCGCACAGGTCTG-1	2.21598	0.614517	IIB						TCCACAATGGTTTACG-1	-2.11568	1.67123	IIA
CTGGCTGATTCATCCT-1	2.43786	-0.107995	IIB						TCCACCAAGACATAGG-1	-0.508947	-1.01112	IIA
CTGGTAACGAGCTCTT-1	2.98735	0.770573	IIB						TCCAGAGCACCGGTTC-1	-1.63125	0.776713	IIA
CTGTGCAGGGTAGGTC-1	3.14847	0.690112	IIB						TCCAGATGTACGCCAA-1	1.17291	0.196649	IIA
CTTAGATGTTTCATCC-1	2.72245	1.70409	IIB						TCCAGCGCTATAAGCG-1	2.09215	-2.24994	IIA
CTTCATCACCAGGGCT-1	3.30462	-1.17369	IIB						TCCAGGGTATATACGA-1	-1.26938	3.58435	IIA
CTTGTCAACATTCGAG-1	1.23388	0.413957	IIB						TCCCAAACAGACAACG-1	1.13977	-2.16618	IIA
GAAGTGATTTATCGTG-1	4.31949	-0.22071	IIB						TCCCAGGCTTAGCTAA-1	2.46895	-3.24707	IIA
GAATCTGAACATTCTC-1	4.00183	0.529708	IIB						TCCCGGGTGTGCTGCT-1	2.06043	-4.8955	IIA
GACACAAGGGAAGAAA-1	2.28405	0.170906	IIB						TCCCGTCAGTCCCGCA-1	-1.2871	-3.02366	IIA
GACACTTCCAATTACC-1	2.21099	0.474745	IIB						TCCCGTCGCGTCATAG-1	-0.129112	0.0293845	IIA
GACCAGAGCCCTGTAG-1	2.7394	1.15573	IIB						TCCCGTGTGCAATTTG-1	-0.923734	-3.03907	IIA
GACCCAATTATGATAC-1	2.17772	0.786737	IIB						TCCCTCTTCTCAAGGG-1	-2.80712	1.25917	IIA
GACCGTGCTGACGGTG-1	4.36172	0.237824	IIB						TCCCTTAGATTACTCG-1	-1.22466	-2.12311	IIA
GACGACGATCCGCGTT-1	2.44778	1.10042	IIB						TCCCTTGTCTGAAACT-1	-0.666262	-1.00256	IIA
GACGAGGCTAATAAAC-1	3.2406	-0.809526	IIB						TCCGACCGCTAATCAA-1	-0.597979	-1.95578	IIA
GACTAGGCCGTTAGGT-1	1.76333	1.53757	IIB						TCCGATAATTGCCATA-1	-0.422041	-2.78319	IIA
GACTGCACCAGCCCAG-1	2.56173	-1.79625	IIB						TCCGATGACTGAGCTC-1	-1.46283	-1.86588	IIA
GACTTTCGAGCGGTTC-1	4.53853	-1.13269	IIB						TCCGATGGTGCGACAT-1	-0.0233285	2.8796	IIA
GAGATCTTCCATGACA-1	3.52232	-0.649041	IIB						TCCGCGGCAGCATCTG-1	0.23236	-4.13986	IIA
GAGATGGGAGTCGACA-1	3.83349	-0.673202	IIB						TCCGCGGCCCAATGAA-1	-4.05619	-1.99286	IIA
GAGCGCGCACGAGTAG-1	3.1343	-1.93798	IIB						TCCGGGCTTGACGGGA-1	-0.0660439	-2.11368	IIA
GAGCTAAGGGCATATC-1	3.20711	-0.65076	IIB						TCCGTTAAGCTAATAT-1	1.44137	-4.7237	IIA
GAGGTACGCGTGTCCC-1	1.97071	-1.12112	IIB						TCCTAAAGATTCAGAC-1	-0.343823	0.270362	IIA
GAGTCAGACCAGAATC-1	2.60314	0.883101	IIB						TCCTAAATTGGGAAGC-1	-2.40947	-2.33246	IIA
GATATTGAGATTGGCG-1	2.92378	1.14459	IIB						TCCTAACCGTCGGGCA-1	-1.31534	3.39645	IIA
GATCCTAAATCGGGAC-1	3.96995	-1.17173	IIB						TCCTGCGTTGATACTC-1	1.56875	1.1085	IIA
GATCTTGGAGGGCATA-1	4.56481	-0.110642	IIB						TCCTTGTCCTTTAATT-1	1.08819	0.671572	IIA
GATTAACCGAAAGCCC-1	2.45864	0.826248	IIB						TCCTTTAAATCCGCTT-1	-1.47168	0.756122	IIA
GATTACTGAATTTGGG-1	3.61669	-1.32164	IIB						TCGAAGAACCGAGCAC-1	-1.31234	-1.88688	IIA
GATTTGCGCTAACACC-1	4.51858	-0.581537	IIB						TCGACTGACGATGGCT-1	-1.7375	-0.266012	IIA
GCAAACCCTACATTAT-1	1.98588	-1.24686	IIB						TCGAGCCAGGCAGGCC-1	-2.66143	-2.00334	IIA
GCAAACCTTGGCCATA-1	4.15144	0.3785	IIB						TCGCACCAGGAGGCAG-1	-1.26239	3.59313	IIA
GCAAATATTACGCTTT-1	2.89529	-0.414355	IIB						TCGCCGAAGTTGCGTC-1	-2.37277	2.71464	IIA
GCACACACTGGTAGCC-1	3.55917	-0.431477	IIB						TCGCCGACATATTCGC-1	-1.68617	-1.92254	IIA
GCCGGGTTAGGGTCGC-1	3.77207	1.1077	IIB						TCGCGTCCAGAAGGTC-1	-1.50718	2.51285	IIA
GCCTACGTTCTGTGCA-1	2.26565	-1.84179	IIB						TCGCTAAACCGCTATC-1	-2.13912	1.74311	IIA
GCCTCATCTGGAAATA-1	3.5332	-1.74273	IIB						TCGCTACTGGCTTTGA-1	-2.6853	-1.52164	IIA
GCCTCCGACAATTCAC-1	2.35705	-2.11425	IIB						TCGCTCGGCACCAGCG-1	-0.819889	-0.0725661	IIA
GCGAAACGATCGGGAG-1	4.35536	-0.810417	IIB						TCGCTGCCAATGCTGT-1	-4.027	-1.19501	IIA
GCGGTTCCCTATCATG-1	1.44436	0.557505	IIB						TCGCTGGGCGGATTGT-1	-0.315377	-0.0108505	IIA
GCGTCGCCAGGGTGAT-1	2.94847	0.277268	IIB						TCGCTTTAAACGTTTG-1	-0.695848	-1.81824	IIA
GCTCAATCCGTTTATT-1	2.90072	1.67745	IIB						TCGGAATGCGCTCTGA-1	-1.09524	2.81003	IIA
GCTCTTTCCGCTAGTG-1	4.00311	0.648814	IIB						TCGGACGCCCAGCCCA-1	0.131487	-1.69443	IIA
GCTTAATGTAACTAAC-1	3.11133	-1.86131	IIB						TCGGAGAGTATCGGGA-1	-1.29598	3.46793	IIA
GCTTATGAAGCAGGAA-1	3.88674	-0.986741	IIB						TCGGCTTGTATCGACG-1	-3.78045	-2.07707	IIA
GGAATGCGCTAGCGTG-1	3.9979	-0.778954	IIB						TCGGGAACGTGCCTAG-1	1.69559	-2.92857	IIA
GGAGACGACACCTTTG-1	2.62401	-1.00841	IIB						TCGGGCCGTCGTGGTA-1	3.2957	1.30942	IIA
GGAGCAACATTTCAAG-1	1.78438	-0.297657	IIB						TCGTAACTCCCAAGAC-1	-3.01205	-2.70033	IIA
GGAGGGCTTGGTTGGC-1	4.36071	-0.749212	IIB						TCGTACCGACGTCAAG-1	-0.685989	-1.61198	IIA
GGATGGCTTGAAGTAT-1	2.30255	0.256275	IIB						TCGTATTACCCATTGC-1	0.115505	-3.50499	IIA
GGCAAAGGCGCCAATA-1	2.05888	0.186627	IIB						TCGTCAAGTACGCGCA-1	0.125678	0.540457	IIA
GGCAAATTACTTTACT-1	2.81807	1.23238	IIB						TCGTCTTAGGCGTTAA-1	-2.35668	-0.421836	IIA
GGCTGGCAATCCCACG-1	3.96782	0.23917	IIB						TCGTGTCACGCTGACA-1	-0.399656	-1.79052	IIA
GGCTTTCAATAAGGGT-1	4.06771	0.0785008	IIB						TCGTGTTCGACCACAA-1	-0.215794	0.115965	IIA
GGGAACGGGAGGTTAG-1	2.1344	0.562291	IIB						TCGTTGCTATCCGGTC-1	-1.02583	-1.19305	IIA
GGGTGACACCTTAACT-1	2.81662	-0.847122	IIB						TCTAGCAATCTCCGCC-1	0.874017	-2.95959	IIA
GGTAACCGGGAGGATA-1	2.2887	0.454851	IIB						TCTAGCATCTTCGATG-1	-1.92283	-1.34607	IIA
GGTAGACCGTTGGGCG-1	1.05827	-0.885547	IIB						TCTAGCATGCCCAGAA-1	-3.67501	-2.033	IIA
GGTAGGCCAATATCAC-1	3.63493	-0.0953555	IIB						TCTAGTGATATCGTGG-1	-1.88834	2.5101	IIA
GGTCAAGACTACTTCG-1	3.9576	-0.197404	IIB						TCTAGTTATCAGAAGA-1	0.236992	0.223981	IIA
GGTCTCCGTCCAGGTT-1	2.80749	-1.43243	IIB						TCTATGCTATAACGAC-1	-1.191	-2.29105	IIA
GGTCTCTGAATGGACT-1	3.95574	-1.59152	IIB						TCTCAGGCTACTCGCT-1	1.68215	-2.70208	IIA
GGTTAGCTATATGTCT-1	2.76166	-1.80996	IIB						TCTCATGAGATAGGGT-1	0.405193	0.891093	IIA
GTACACTTACCTGAAG-1	4.08124	-0.606084	IIB						TCTCCACAAGTTGAAT-1	-1.86927	-0.527244	IIA
GTACGTTTGCCCGTCA-1	2.25077	-0.213449	IIB						TCTCTTACCGCGAACC-1	-0.259367	-1.18222	IIA
GTACTGGAGTTAGACC-1	1.43179	1.64104	IIB						TCTGAACCGGTCGGCT-1	-3.20529	1.9157	IIA
GTAGCGGCTATACACT-1	2.86914	-1.06461	IIB						TCTGAATTCCGTACAA-1	-0.193803	1.80118	IIA
GTCAAGCGGACTCGGG-1	2.76802	0.879357	IIB						TCTGAGCAATTGACTG-1	0.927993	-2.93534	IIA
GTCATGGACATGACTA-1	2.66482	1.2639	IIB						TCTGCCAGAAACTGCA-1	-0.199084	2.85423	IIA
GTCCGGCTGAATTGCG-1	3.24014	-0.486553	IIB						TCTGGGAACCTTTGAA-1	-3.13487	-1.07361	IIA
GTCGCGTAACCCGTTG-1	2.11363	0.403964	IIB						TCTGTGCCATCATAGT-1	-0.487762	-3.18127	IIA
GTCTCCGCCTCAATAC-1	3.4042	1.09854	IIB						TCTTAGAGTGAACTCT-1	-0.386321	0.31706	IIA
GTCTGGGCGGTCGAGA-1	3.73221	0.313336	IIB						TCTTCGAATAGACGTT-1	-1.30788	-1.89217	IIA
GTGAGGACACTTAAGG-1	3.35623	-0.737046	IIB						TCTTCGATACCAATAA-1	-0.0535076	0.199287	IIA
GTGGACGCATTTGTCC-1	4.50773	-0.529742	IIB						TCTTCTATAACCCGCC-1	-1.46809	1.1084	IIA
GTGTTACTATGCGTCC-1	2.87856	1.41756	IIB						TCTTGCTCCCGATACT-1	-0.300502	3.57973	IIA
GTTAAGGGTGCGATGT-1	2.9195	0.053225	IIB						TCTTTAAGACTATGAA-1	-2.44391	2.759	IIA
GTTATCAAGCTATCGA-1	1.6969	-0.821635	IIB						TGAAAGGACCTGACTC-1	1.6248	-2.96617	IIA
GTTCAGTCGCCAAATG-1	1.89001	-1.30781	IIB						TGAATACCGACGCGTA-1	-3.49577	0.193695	IIA
GTTCGGATCGGGAACA-1	2.88258	-1.29095	IIB						TGACACTTCTCTTTGC-1	0.513243	-3.72953	IIA
GTTGGATTGAGAACAC-1	3.09785	-1.11114	IIB						TGACATCGAGCGGACC-1	0.774109	3.23459	IIA
GTTGGTCATGCTATCC-1	3.25324	0.0329771	IIB						TGACATGTAACGTGAC-1	-0.427288	2.05969	IIA
GTTTGGGCTTGTGAGC-1	3.01585	-0.902082	IIB						TGACCAAATCTTAAAC-1	-4.3648	-2.14991	IIA
GTTTGGGTTTCGCCCG-1	2.58993	0.433865	IIB						TGACTATAATCCTTTC-1	1.81321	-4.84551	IIA
TAACAGGTTCCCTTAG-1	2.76889	-0.141647	IIB						TGAGAATGCTTTACCG-1	0.107724	2.7246	IIA
TAACATACAATGTGGG-1	2.16278	-0.149687	IIB						TGAGAGATTTACCACG-1	-2.5088	-0.392252	IIA
TAAGTCGCCGAGTATC-1	3.65189	0.405227	IIB						TGAGATTAGGCCCTAA-1	2.38929	1.05463	IIA
TAATCGATCCGTACGT-1	2.20924	-0.97154	IIB						TGAGCGGAAAGTGTTC-1	-0.293006	2.91698	IIA
TAATTACGTCAGTAGA-1	1.68457	-1.15337	IIB						TGAGCTTTAATGACGC-1	-1.76644	2.84648	IIA
TACCAGAAGTAGGTTC-1	2.51371	1.27533	IIB						TGAGTAAATTAGCGTA-1	0.929479	0.417313	IIA
TACCGTAGGTTAACTA-1	2.31007	0.896357	IIB						TGAGTGCCTCTTAAAT-1	-1.53858	3.50279	IIA
TACGACGCTTGCTGCG-1	2.88675	1.53052	IIB						TGATACATTTAGCCGT-1	0.203805	0.966219	IIA
TACGAGAACTTCACGT-1	2.47156	1.55636	IIB						TGATCAGGGAACTGCT-1	-2.0399	-1.60104	IIA
TACGCCATATTCTAAT-1	3.46235	-1.05394	IIB						TGATCGGTTTGACCCT-1	-2.39595	0.0199865	IIA
TACGCTATAGAAACCT-1	-0.216895	-1.38853	IIB						TGATCTCCGGCGCCAG-1	-2.18668	-0.536646	IIA
TACTGCATGATTAAAT-1	2.19406	-0.478587	IIB						TGATGGCTGTTTCTGA-1	-2.57708	2.24597	IIA
TAGAAAGGTGGCGCTA-1	3.81985	-0.459813	IIB						TGATGTCAATTAAGTG-1	-1.9641	2.61705	IIA
TAGAATAGCCGATGAA-1	2.96207	-1.57009	IIB						TGATTCCCGGTTACCT-1	-1.245	3.31823	IIA
TAGCGTTGGGTCTTAC-1	4.3715	-1.11756	IIB						TGATTCGTCTATCACT-1	-1.70424	-2.1964	IIA
TAGGTCGCCGGAACTG-1	3.54071	-1.79532	IIB						TGATTTATTAGCTGTG-1	-0.879927	-3.97285	IIA
TATACGCGTCATCACT-1	3.30243	-0.16499	IIB						TGCAACCCATCTGCGG-1	-1.3779	0.676465	IIA
TATATCCCTGGGAGGA-1	0.830544	-0.791944	IIB						TGCAATCTAACACGGT-1	-2.39881	1.75826	IIA
TATCCAATTGGTTATC-1	2.44969	1.35644	IIB						TGCAGAGTACCGAGCA-1	1.28778	-3.84306	IIA
TATGAAGAATTAAGGT-1	3.30327	0.617723	IIB						TGCAGTTTCCTCCCAT-1	0.261667	1.7871	IIA
TATGTCTCATTGTGCC-1	4.12313	-0.720942	IIB						TGCATATGTCTGTCAC-1	-0.868331	0.722257	IIA
TCAACGCAGGAAATAA-1	1.62371	0.365042	IIB						TGCATGGATCGGATCT-1	2.56251	-2.09692	IIA
TCACAGCAAACTCGAA-1	2.14612	1.33956	IIB						TGCATGTGACCCATAG-1	-2.49246	2.23073	IIA
TCACAGGTTATTGGGC-1	2.62839	1.00701	IIB						TGCCAATGGGTACTCT-1	0.962075	-1.59348	IIA
TCAGTGTATACGTCAT-1	0.220067	-1.29885	IIB						TGCCACCTGGCGAAAC-1	-4.29947	-1.36959	IIA
TCCACTTTATCTAGGT-1	2.18349	1.00022	IIB						TGCCCGTACCGTTAAA-1	-0.806657	-1.34893	IIA
TCCAGGGTATATACGA-1	4.71983	-0.884567	IIB						TGCCGAAAGCGTATTC-1	-0.83125	1.12243	IIA
TCCGGGCCACTAACGG-1	1.28501	-1.4917	IIB						TGCCGGATGTACGAGC-1	-0.0266252	0.980372	IIA
TCCTCGGGCTGGGCTT-1	2.19849	0.974771	IIB						TGCCTTGGCCAGGCAA-1	2.74733	-2.80558	IIA
TCGAATCGCAGGGTAG-1	2.40098	0.83275	IIB						TGCGACACCCTAGTGC-1	-2.64294	2.19848	IIA
TCGAGCCAGGCAGGCC-1	4.24049	-0.0847244	IIB						TGCGAGAATATTACCC-1	-3.11762	1.63466	IIA
TCGCTGCCAATGCTGT-1	4.0232	-0.698833	IIB						TGCGCAAAGCATTTGG-1	-1.34477	3.0357	IIA
TCGGACGCCCAGCCCA-1	2.85565	-1.35264	IIB						TGCGTAAGAACCTGAT-1	1.04429	2.88179	IIA
TCGGCGAACCCAAACC-1	2.78914	1.53093	IIB						TGCGTACGGCTAATTG-1	-1.12224	2.53861	IIA
TCTAATACTGCCTCAG-1	1.2686	0.684695	IIB						TGCGTTTGTTGACACT-1	2.10001	1.07516	IIA
TCTAGGTGGCGACGCT-1	2.9721	-0.716657	IIB						TGCTAAGTGTCTATTT-1	0.0992327	-2.54437	IIA
TCTGTGCCATCATAGT-1	1.77155	-0.153426	IIB						TGCTCGGTGGGTCACC-1	-3.30219	-0.182026	IIA
TCTTACTTATGCCTCT-1	2.82189	-1.19715	IIB						TGCTCTTGAGAGTTTG-1	-1.34722	2.6006	IIA
TCTTAGAGCTCCAATT-1	1.9689	-0.857677	IIB						TGCTTCCCAAGCAGTA-1	-3.15166	0.765915	IIA
TCTTGCTCCCGATACT-1	2.8267	-1.98072	IIB						TGGAACCACTGACACA-1	-1.07688	3.19934	IIA
TCTTTAAGACTATGAA-1	3.49582	-1.11356	IIB						TGGAAGAAGGGAACGT-1	-3.50732	-1.13037	IIA
TGACATCGAGCGGACC-1	3.28689	0.286882	IIB						TGGAAGGATAAAGATG-1	-2.34532	1.6153	IIA
TGACTATAATCCTTTC-1	1.9288	-1.92193	IIB						TGGAATATCCTTGACC-1	0.895998	-1.08169	IIA
TGAGTGGTCCGTGACG-1	4.10545	-0.55823	IIB						TGGACTGTTCGCTCAA-1	0.607331	0.393305	IIA
TGATTCTGTCGCCGGT-1	4.00459	-1.04354	IIB						TGGAGAATAATCGTCC-1	-0.948908	-0.35798	IIA
TGCATGTGGTAATCTA-1	2.54532	-1.50265	IIB						TGGAGTGATGCGATGA-1	-2.41786	3.22966	IIA
TGCCGTGGATCGTCCT-1	2.30386	0.229258	IIB						TGGCAAACTAAATTAC-1	0.175752	1.96101	IIA
TGCCTAATTGAAGATT-1	2.69631	0.450416	IIB						TGGCAACTCGCGCGCC-1	-1.76962	1.15445	IIA
TGCGTACGGCTAATTG-1	3.72435	0.054039	IIB						TGGCAAGCACAAGTCG-1	1.41287	-3.39148	IIA
TGCTTCCCAAGCAGTA-1	4.0834	0.327617	IIB						TGGCAATGGGACGGCG-1	2.60655	-2.66649	IIA
TGGGCCCATACTAATT-1	3.68374	0.761248	IIB						TGGCCAAACTGAAGTA-1	-3.39764	-2.3119	IIA
TGGGCGATACAATAAG-1	4.70904	-0.775408	IIB						TGGCCGTATATTGACC-1	-4.59296	-1.87045	IIA
TGGGTGCACAAGCCAT-1	4.5814	-0.384644	IIB						TGGCGACTGCTCCAAA-1	-0.580636	2.78388	IIA
TGGGTGTAATAGATTT-1	1.40009	-1.71695	IIB						TGGCGATCAAGTTATG-1	-3.826	-2.38052	IIA
TGGTGCCCTGCCTTAC-1	1.61744	-0.313492	IIB						TGGCTATGTGACATAC-1	0.781007	2.63637	IIA
TGTAGCCAATTCCGTT-1	4.64025	-0.958341	IIB						TGGCTTTGGGTAGACA-1	-1.60849	2.43297	IIA
TGTGAGACTAGCCCAA-1	2.55233	1.63311	IIB						TGGGCAATAGTTGGGT-1	0.702674	-2.69797	IIA
TGTGGCAAAGCGTATG-1	2.01617	0.748985	IIB						TGGGCCCATACTAATT-1	-0.978137	-0.515488	IIA
TTAGAAGAACATGACT-1	4.27563	-0.936625	IIB						TGGGCGATACAATAAG-1	1.83377	0.127134	IIA
TTAGCGAATAGATAGG-1	0.792974	-0.0213795	IIB						TGGGTGCACAAGCCAT-1	2.7018	-2.74099	IIA
TTAGTAAACCTGCTCT-1	2.17222	-1.13066	IIB						TGGGTGTAATAGATTT-1	-4.15731	-1.33931	IIA
TTATAGGTAATTGTCT-1	2.26584	0.075263	IIB						TGGTCCCACGCTACGG-1	-0.909849	3.57152	IIA
TTATATACGCTGTCAC-1	1.86678	-0.373593	IIB						TGGTCTGTTGGGCGTA-1	-0.370585	-3.0097	IIA
TTCGACAGAGCCCGTG-1	2.05092	1.26614	IIB						TGGTTCGTAGCAAAGG-1	-3.03599	-0.674467	IIA
TTCTTGGACGATCTGC-1	2.87984	-0.324472	IIB						TGGTTTAAACGTGGGT-1	1.82215	-1.93122	IIA
TTGACAGGAGCTCCCG-1	2.41338	-0.675478	IIB						TGTACCTACACGAGGG-1	2.55413	-2.57205	IIA
TTGACCGTGTTAATGA-1	2.21311	-0.7604	IIB						TGTATAACAGATCCTG-1	-3.74883	-0.797719	IIA
TTGCAAGAAGACTCCT-1	2.11176	-1.84212	IIB						TGTCATTTGTTGGGAA-1	-0.151881	-3.86081	IIA
TTGCCATAGCCCGCTC-1	3.46583	0.0150929	IIB						TGTCCACGGCTCAACT-1	-1.86414	1.32343	IIA
TTGCCGCTTTCTAGTA-1	4.4902	-1.27818	IIB						TGTGACTAGAGTTTGC-1	-2.63738	-2.1394	IIA
TTGCCTTCTCGCCGGG-1	1.95831	0.928751	IIB						TGTGAGACTAGCCCAA-1	-0.881473	3.6852	IIA
TTGCGTCGGCCAACCG-1	2.03028	-1.04843	IIB						TGTTCTTCCATTGACT-1	-3.43693	-0.265942	IIA
TTGCGTGTGTAGGCAT-1	3.95863	-1.42605	IIB						TGTTTCGGTACTTCTC-1	0.879237	-1.74733	IIA
TTGGATATCGTCTACG-1	4.40468	-0.319431	IIB						TGTTTGAGATCGTCAG-1	-2.47539	2.88172	IIA
TTGGGAAGACGAGCCG-1	3.50391	1.14395	IIB						TTAAAGTAAGTCGCCA-1	-0.257752	-2.28105	IIA
TTGGTTGCGGTGCGCG-1	2.47498	-0.519001	IIB						TTAACTTCAGGTAGGA-1	-0.262511	-1.67911	IIA
TTGTAATCCGTACTCG-1	3.01734	-0.882792	IIB						TTAAGATAGGATTGAC-1	-2.48836	-0.89143	IIA
TTGTGTATGCCACCAA-1	2.59778	-0.447168	IIB						TTAAGCGCCTGACCCA-1	2.8394	-2.88894	IIA
TTGTTGTGTGTCAAGA-1	2.7121	0.340708	IIB						TTAAGGCCCGTACTTT-1	-0.520898	-1.15118	IIA
CTAGCATAGTATAATG-1	-1.28241	-2.00922	NA						TTAAGTATTGTTATCC-1	-2.11092	2.56423	IIA
TCAGAACCTCCACAGG-1	-2.576	-2.32116	NA						TTAATGTAGACCAGGT-1	-1.41191	1.68706	IIA
									TTAATTGCTTTGGGTG-1	-3.45414	-0.702366	IIA
									TTACAACTACGCATCC-1	-0.964903	2.43944	IIA
									TTACACGATCTGCGAC-1	-1.18698	-1.59502	IIA
									TTACAGACCTAAATGA-1	-0.616904	3.577	IIA
									TTACCCTAGGGATTGG-1	-0.0394813	-0.711707	IIA
									TTACGGATGGTTCGAG-1	-4.16167	-1.40321	IIA
									TTACGTATCTATGACA-1	1.63154	-1.82792	IIA
									TTACTCTGGTACGTAC-1	0.00261066	1.34642	IIA
									TTACTGTCTAGAGCTC-1	3.41232	-0.586127	IIA
									TTAGAATAAGGGTCGG-1	0.791109	-2.90913	IIA
									TTAGACGAGTCACCTC-1	1.72915	-1.81149	IIA
									TTAGCTAATACGATCT-1	-1.29418	-1.97894	IIA
									TTAGCTGATTTGCCGT-1	-0.166381	-2.2567	IIA
									TTATAGGTAATTGTCT-1	0.167446	2.35032	IIA
									TTATCCGGGATCTATA-1	-3.14967	0.901767	IIA
									TTATGAATGAAAGGGA-1	-0.409655	-3.75528	IIA
									TTATGATCTTAACGAA-1	-2.01795	1.22293	IIA
									TTATTAGAGCGTGTTC-1	-0.723263	1.08973	IIA
									TTCAAAGTCTCTAGCC-1	-1.46133	2.70018	IIA
									TTCAATACTCTGAATC-1	-0.479816	2.28455	IIA
									TTCACTCGAGCACCTA-1	1.31521	-1.22128	IIA
									TTCAGCCCTGGTCCAC-1	-1.51501	1.67873	IIA
									TTCAGCTGGCGTGCCC-1	0.783178	-4.66497	IIA
									TTCCAATCAGAGCTAG-1	1.07506	-2.26686	IIA
									TTCCAATCTGGCTATC-1	-4.55322	-2.32142	IIA
									TTCCACACAGATTTGA-1	-3.82991	-1.0262	IIA
									TTCCAGACGAGATTTA-1	-1.45886	-0.0625344	IIA
									TTCCGCAGAGAAATAT-1	2.19578	-2.31968	IIA
									TTCCGCGTGAGGCGAT-1	-1.25212	0.5574	IIA
									TTCCGGCCTTGAGGCT-1	-3.01628	-0.918572	IIA
									TTCCGGTTACCCACTT-1	-1.19828	-0.453967	IIA
									TTCGACAGAGCCCGTG-1	-1.64796	0.818526	IIA
									TTCGACGGGAAGGGCG-1	-0.136032	1.5261	IIA
									TTCGCTATCTGACGTG-1	-2.99076	-0.443279	IIA
									TTCGGGACTAATCGCG-1	0.192721	-1.20756	IIA
									TTCGGGCGCTAGTCTT-1	1.08781	-3.31206	IIA
									TTCGGTACTGTAGAGG-1	-2.21116	1.36585	IIA
									TTCGTTCAACGAAGTT-1	0.0623269	0.546897	IIA
									TTCTACTTGCGAGGGC-1	-1.38921	-2.09232	IIA
									TTCTATTAAACGCAGC-1	-1.19405	-1.27064	IIA
									TTCTGCCGCGCCTAGA-1	-1.44959	-1.56118	IIA
									TTCTGCGGGTTAGCGG-1	0.298412	-1.45445	IIA
									TTCTGCTAGACTCCAA-1	0.208162	-0.317887	IIA
									TTCTTAGTGGCTCAGA-1	-0.566099	-1.1187	IIA
									TTCTTATCCGCTGGGT-1	-1.62486	-1.77767	IIA
									TTCTTGAGCCGCGCTA-1	-3.70589	0.172071	IIA
									TTCTTGGACGATCTGC-1	-1.80402	-1.99677	IIA
									TTCTTGGAGTAATGAG-1	-3.87325	-0.70148	IIA
									TTCTTTGGTCGCGACG-1	-3.86678	-0.586745	IIA
									TTGAAACCCTCATTCC-1	-3.05744	-0.445067	IIA
									TTGAACGACGTGCTGA-1	-0.622242	1.39938	IIA
									TTGACATGAACGTGGA-1	0.875635	-3.44013	IIA
									TTGACTACCATATGGT-1	-3.0545	-1.88438	IIA
									TTGAGAAGTTTAGCAT-1	-1.99324	1.50496	IIA
									TTGATAGTCAATACAT-1	-4.26308	-1.52589	IIA
									TTGATCTAACTTTGTC-1	0.0868766	0.0822009	IIA
									TTGATGCCGCTCGTCG-1	2.80053	0.454769	IIA
									TTGATGTGTAGTCCCG-1	-0.387326	-0.918099	IIA
									TTGCAAGAAGACTCCT-1	-3.22701	-0.910682	IIA
									TTGCACAATTCAGAAA-1	1.9133	-2.46898	IIA
									TTGCACGGAGCAGCAC-1	-1.55241	3.29957	IIA
									TTGCCCTGATCACGGG-1	-2.60276	-0.822998	IIA
									TTGCCGCTTTCTAGTA-1	-1.62978	3.42998	IIA
									TTGCCTTCTCGCCGGG-1	-2.92908	-1.6409	IIA
									TTGCGCTTGATCAATA-1	-0.57765	-1.83333	IIA
									TTGCGTGTGTAGGCAT-1	-1.91316	0.779331	IIA
									TTGCTGAAGGAACCAC-1	-1.06452	-0.520643	IIA
									TTGCTGATCATGTTCG-1	-0.00214424	3.47627	IIA
									TTGGACCATCTGGCAA-1	-0.569414	-2.18859	IIA
									TTGGATTGGGTACCAC-1	-0.448879	-3.86145	IIA
									TTGGGAAGACGAGCCG-1	-0.903432	-3.76555	IIA
									TTGGGACACTGCCCGC-1	0.167993	1.32282	IIA
									TTGGGACGTAAGAGTT-1	-1.34681	-1.85223	IIA
									TTGGGCGGCGGTTGCC-1	0.864202	1.50004	IIA
									TTGGTATGGCTTGTGT-1	-0.607701	1.48063	IIA
									TTGGTTGCGGTGCGCG-1	-1.10813	3.1437	IIA
									TTGTAAGGACCTAAGT-1	-1.15544	3.30464	IIA
									TTGTCGTTCAGTTACC-1	-0.0800482	2.4794	IIA
									TTGTGAACCTAATCCG-1	-1.81569	2.79944	IIA
									TTGTGATCTGTTCAGT-1	0.173634	1.96495	IIA
									TTGTGCAGCCACGTCA-1	0.181388	0.804208	IIA
									TTGTGGCCCTGACAGT-1	1.68995	1.25444	IIA
									TTGTGGTGGTACTAAG-1	-1.02728	3.54835	IIA
									TTGTGTTTCCCGAAAG-1	-0.388663	1.04969	IIA
									TTGTTCAGTGTGCTAC-1	-3.55678	-0.407233	IIA
									AAACTCGTGATATAAG-1	3.52445	-0.242187	IIB
									AAAGGCTACGGACCAT-1	2.67729	2.62187	IIB
									AAAGTGTGATTTATCT-1	3.83443	1.47507	IIB
									AAATAGGGTGCTATTG-1	3.07049	-0.065333	IIB
									AAATCGTGTACCACAA-1	4.40302	1.28791	IIB
									AAATGGTCAATGTGCC-1	2.42869	1.20364	IIB
									AACGTGCGAAAGTCTC-1	1.78682	2.60742	IIB
									AAGATGGCACCGGACC-1	3.9088	2.02998	IIB
									AAGATTGGCGGAACGT-1	4.54908	1.58019	IIB
									AAGTGCCTTGACTGTA-1	4.8001	1.24914	IIB
									AATAACGTCGCGCCCA-1	4.03627	1.34163	IIB
									AATGACTGTCAGCCGG-1	3.18836	1.93636	IIB
									AATTAACGGATTTCCA-1	3.48226	2.45163	IIB
									ACAAGGAAATCCGCCC-1	2.84121	2.2639	IIB
									ACACAAAGACGGGTGG-1	3.32205	1.52348	IIB
									ACACGTAGGCCACAAG-1	2.75956	2.3531	IIB
									ACCATATCCGCAATAA-1	4.42636	0.171522	IIB
									ACCCATCTTGAGGGTA-1	3.9734	1.19571	IIB
									ACCCGGAAACTCCCAG-1	1.02545	2.77165	IIB
									ACCCTATGCCATATCG-1	2.82209	2.58139	IIB
									ACGCATTCGTGAGTAC-1	2.35684	0.775827	IIB
									ACGCGCTACACAGGGT-1	3.94063	0.463917	IIB
									ACTAGTTGCGATCGTC-1	3.73768	2.01743	IIB
									ACTCCAATATCATCAT-1	3.34934	0.101299	IIB
									ACTGCCCGCCATTCTC-1	1.13974	2.49949	IIB
									ACTGTACGATACACAT-1	1.80921	2.53811	IIB
									AGAACGTGGTACATTC-1	1.28201	1.72186	IIB
									AGAAGAGCGCCGTTCC-1	3.96815	1.04687	IIB
									AGAAGGTTGTAGGTCG-1	2.02664	3.01054	IIB
									AGACCGCTCCGCGGTT-1	3.0147	1.85187	IIB
									AGAGCCGCCGAGATTT-1	4.07795	1.34128	IIB
									AGCAAAGGCCGCTAGT-1	3.99309	1.77541	IIB
									AGCACTACCTCACCAG-1	3.79285	0.487407	IIB
									AGCTCCTTCGCACATC-1	2.7181	1.64208	IIB
									AGCTCTTCCCAGTGCA-1	4.2094	-0.0175086	IIB
									AGCTCTTCGTAACCTT-1	1.80109	2.76514	IIB
									AGGACGACCCATTAGA-1	2.45216	2.82914	IIB
									AGGCAGATGCGTAAAC-1	4.64778	0.952406	IIB
									AGGCTATGGTTAGCTT-1	3.00451	1.17246	IIB
									AGGGAGACATACTTCG-1	4.66455	0.479111	IIB
									AGTACATCATTTATCA-1	4.52837	1.50587	IIB
									AGTCCCGCCTTTAATT-1	3.84173	-0.701331	IIB
									AGTCGACGGTCTCAAG-1	3.09408	-0.250268	IIB
									AGTGAGCCTCGCCGCC-1	2.76414	0.447946	IIB
									AGTTAAACACTTGCGA-1	4.20724	1.47256	IIB
									AGTTTGGCCAGACCTA-1	4.82113	0.949918	IIB
									ATAAAGGCTCGGTCGT-1	3.50353	-0.652	IIB
									ATACGAAGGCTTTCCA-1	4.76147	1.17207	IIB
									ATAGACAACGGGACCT-1	4.80089	1.20715	IIB
									ATAGAGTTATCAACTT-1	1.76683	2.2247	IIB
									ATAGGCTAGCTTCGCA-1	4.51228	0.773539	IIB
									ATATACGCTCGTGACG-1	3.44614	1.838	IIB
									ATATGTCTCCCTAGCC-1	3.25424	-0.493936	IIB
									ATCACATTAGAATATC-1	2.22317	2.25475	IIB
									ATCACGTGCTAATTAA-1	2.43805	2.69182	IIB
									ATCATAGCCCTATGTA-1	3.05623	0.956459	IIB
									ATCCTGCGTGGAATGG-1	4.28158	0.778028	IIB
									ATCGCACGCCGGGAGA-1	2.89463	-0.289048	IIB
									ATGGATCCGGCGTCCG-1	4.05966	0.059195	IIB
									ATGGGTGTATACCTCC-1	4.4823	0.299258	IIB
									ATGTACGATGACGTCG-1	2.97382	0.476864	IIB
									ATGTGCATCCGACGCA-1	2.14568	2.84204	IIB
									ATTAAACATGCGGACC-1	3.79874	1.15275	IIB
									ATTCACTGATGTTGGA-1	3.94355	1.06026	IIB
									ATTGTCTGTTTCATGT-1	4.40776	1.56709	IIB
									ATTTACAGTTTACTGG-1	2.46111	2.27284	IIB
									CAAACGAGTATCGCAG-1	3.94519	-0.142603	IIB
									CAACTATATCGAATGC-1	1.96907	2.17502	IIB
									CAAGCGGCACATAATT-1	1.86893	3.01893	IIB
									CAATATTCTTGACCTA-1	3.34863	2.2095	IIB
									CAATGCGAGAAGTATC-1	3.05011	1.6636	IIB
									CAATTAAGGGTGATGA-1	4.27116	0.173138	IIB
									CAATTTCGTATAAGGG-1	4.52321	0.259735	IIB
									CACACGCGCTGTCTTA-1	4.50257	1.72496	IIB
									CACAGTCCCGCTTCGC-1	4.02626	0.57291	IIB
									CACATGATTCAGCAAC-1	4.6969	1.60089	IIB
									CACCGATGATGGGTAC-1	4.76169	0.571226	IIB
									CACTAAAGTTGCCTAT-1	2.59539	1.62434	IIB
									CACTCGAGCTGAACAA-1	2.11508	2.01556	IIB
									CAGGCCGTTTGGGTGT-1	4.682	1.35495	IIB
									CAGGCGCCATGCTAGG-1	3.80761	-0.230775	IIB
									CAGTAGCCCACGCGGT-1	3.51209	-0.458275	IIB
									CAGTCGAGGATGCAAT-1	3.68856	-0.130038	IIB
									CATACACGGTTCCCAC-1	4.81416	1.20766	IIB
									CATACTTCTTTCTCCG-1	4.84957	0.334974	IIB
									CATATAGGTACAGTCA-1	1.18571	1.97744	IIB
									CATGCGACCAGTTTAA-1	3.2073	1.22782	IIB
									CATGGTAAGTAGCGTT-1	2.8785	2.29492	IIB
									CATTGCGGGTCAATTC-1	4.97599	0.872364	IIB
									CCAAATAACAAGATTC-1	3.8755	0.48965	IIB
									CCAAGCGTAACTCGTA-1	4.66795	-0.0369149	IIB
									CCACGGTGCCCGGTAG-1	2.54127	2.73496	IIB
									CCAGGGACGTGGCCTC-1	4.04135	0.842568	IIB
									CCATACCTTTACTTGT-1	4.45158	1.07035	IIB
									CCCAAACATGCTGCTC-1	1.92775	2.67219	IIB
									CCGCATGTGGTACGAT-1	4.22736	0.424716	IIB
									CCGCCGTTGAGGATAA-1	2.40359	0.366353	IIB
									CCGCTATCAGCACCAG-1	0.660897	3.01237	IIB
									CCGCTTACCTCACTCT-1	2.65004	2.31857	IIB
									CCGCTTGCTGACATGG-1	2.38003	2.39444	IIB
									CCGGGCTGCTCCATAC-1	2.45025	1.10203	IIB
									CCGGTTTGTAATTGTG-1	4.64831	1.24595	IIB
									CCGTGAGGCATTCATG-1	4.50675	0.502041	IIB
									CCGTGTTAAATTCCAT-1	4.79102	0.575524	IIB
									CCTATGTCCACTCCAC-1	4.44215	1.38985	IIB
									CCTCCGACAATTCAAG-1	3.57616	2.23654	IIB
									CCTCTCTCCCATCTAG-1	2.79197	2.2349	IIB
									CCTGTAAGACATGATA-1	2.04674	-0.160228	IIB
									CCTTGACCACTTTATT-1	4.54341	0.728135	IIB
									CCTTTCAATGAAGAAA-1	2.14601	2.59086	IIB
									CGAACCCGCATGCGTC-1	2.63119	1.26547	IIB
									CGAAGTTGCTCTGTGT-1	4.67511	1.72326	IIB
									CGAGAGATGTGAACCT-1	3.82745	1.2656	IIB
									CGAGTACTAAAGAGGA-1	4.35643	1.38754	IIB
									CGCAATTACTTTCGGT-1	3.71174	-0.34946	IIB
									CGCCCAGCGTTTCACG-1	4.22233	1.51754	IIB
									CGCCGTCTACCCATCG-1	3.12375	2.15583	IIB
									CGCGTTCATGAAATAC-1	3.86754	-0.0463172	IIB
									CGGAGCATGGCGATCC-1	1.69501	3.03097	IIB
									CGGGAGCTTCAGTGTA-1	4.95273	0.887908	IIB
									CGGGATCAATGTAAGA-1	2.4471	2.59593	IIB
									CGGGTGTACCCATTTA-1	3.03305	0.847114	IIB
									CGGGTTTGTTAGGGCT-1	2.65894	-0.0810591	IIB
									CGGTGCGCGTTGGTCC-1	4.98797	0.769297	IIB
									CGGTTCAAGTAGGTGT-1	3.85444	1.55483	IIB
									CGTGCATTGTCGACGC-1	0.239458	1.86524	IIB
									CGTTAAACTAGTTAGG-1	4.35026	0.545279	IIB
									CGTTGAATACCGCGCT-1	4.62947	0.271035	IIB
									CGTTGAGCGACCGTCG-1	1.67969	2.55036	IIB
									CGTTTCACTTCGGGCG-1	3.28302	0.611817	IIB
									CTACAAGAAATAACCC-1	3.76838	0.135422	IIB
									CTACACTCGCAGATGG-1	3.73296	0.208196	IIB
									CTACTGCCACCTGACC-1	2.57227	1.49457	IIB
									CTAGGGATAGGGACAA-1	2.1816	1.04517	IIB
									CTATGCCCGAATGCAA-1	1.64287	2.33214	IIB
									CTATTTGGTTACGGAT-1	2.90494	1.9026	IIB
									CTCAGTCACGACAAAT-1	3.382	1.75016	IIB
									CTCCCAATGAGTCGCG-1	3.40755	0.422312	IIB
									CTCCCTCCTTTCGATC-1	3.26832	2.49149	IIB
									CTCGCCGAATGTAGGG-1	2.78791	1.84362	IIB
									CTCGGGATAACACCTA-1	3.88537	0.61012	IIB
									CTCGGTACCACTGCTC-1	2.2471	-4.40671	IIB
									CTCTATTTGGCTGCAG-1	2.77205	1.7179	IIB
									CTCTCACAATCGATGA-1	4.25655	0.770066	IIB
									CTCTGGACGCCTGGTG-1	4.55742	0.390383	IIB
									CTCTTGTCCCGCTTGG-1	4.5566	0.93459	IIB
									CTGAATTTATTGCCAG-1	2.57256	0.978295	IIB
									CTGACTGCGCAGCTCG-1	3.76637	1.07023	IIB
									CTGAGAAAGTTCGGCG-1	3.10485	-0.0258838	IIB
									CTGCAAGCACGTTCCG-1	2.10579	2.92112	IIB
									CTGCCATGCATCACAT-1	4.69769	0.313216	IIB
									CTGCCTCATATGCAAC-1	3.07091	-0.0676347	IIB
									CTGCTTGGCGATAGCT-1	2.83118	0.54575	IIB
									CTGGCGCACAGGTCTG-1	1.20965	2.91752	IIB
									CTGGGCCTGCTATATC-1	4.76731	0.662011	IIB
									CTGGTAAAGTGTGGGC-1	3.96531	0.7218	IIB
									CTTCGTAGATAGGTGA-1	3.16	0.304556	IIB
									CTTCTATGTTGAAGTA-1	4.76213	0.660059	IIB
									CTTTAGTGCTATTATT-1	3.33693	2.12979	IIB
									GAAACAGATGACCACC-1	2.19302	0.705627	IIB
									GAAAGTGACTAACTGC-1	3.38847	0.238452	IIB
									GAACGACCGAATGATA-1	1.56208	2.86173	IIB
									GAACGCGGGTCACACG-1	3.58213	1.58356	IIB
									GAAGCCACTGATTATG-1	2.43453	2.1574	IIB
									GAAGTCAGTTGCACTA-1	4.29857	1.87649	IIB
									GAATAGCATTTAGGGT-1	4.37575	-0.0179144	IIB
									GAATGCGAATCGGTTC-1	2.26193	-4.26246	IIB
									GACACTGGAACCCGAT-1	3.06697	1.0783	IIB
									GACCGCGTCTGACGTG-1	3.45118	2.24143	IIB
									GACGCCGTAAAGGCTA-1	1.45548	2.77187	IIB
									GACGTTCGTAAATACA-1	3.05544	0.00735512	IIB
									GACTGCACCAGCCCAG-1	3.97004	-0.0181361	IIB
									GACTGCTGGTGAGAAA-1	1.6752	2.83165	IIB
									GAGAGGCCTATGTGTA-1	3.97438	0.763502	IIB
									GAGCACGGCGCCTCTT-1	2.94377	1.75792	IIB
									GAGCATCAACAACTTG-1	4.66981	0.787248	IIB
									GAGGGTAGTAACAAAG-1	3.60321	0.550112	IIB
									GAGGTACGCGTGTCCC-1	2.35704	-1.51652	IIB
									GAGTAAACCGGAAAGT-1	3.31811	-0.369071	IIB
									GATAACTCGCACTGTG-1	2.71403	0.073511	IIB
									GATACGATGGGAGTCA-1	2.97376	0.85149	IIB
									GATAGAACCCGCTAGG-1	4.45456	1.02403	IIB
									GATAGGTGTCCCGGGC-1	3.81755	0.7861	IIB
									GATCCGAATATAAGTG-1	4.32505	-0.0878807	IIB
									GATCGGTGGCCATAAC-1	4.06868	0.242456	IIB
									GATCTCGACGCTGTGG-1	3.17812	-0.739811	IIB
									GATCTGCTATCTAAGG-1	4.70712	1.13926	IIB
									GATGCTACAAGCGCCT-1	2.10737	2.83401	IIB
									GCAAGTGCACAGAGAA-1	2.20763	0.966622	IIB
									GCAGCACACAGCCCAG-1	2.33609	2.9338	IIB
									GCCTATAGTGTCAGGG-1	1.65266	2.40055	IIB
									GCCTATTCCGATATAG-1	3.57118	0.650773	IIB
									GCGACATGTAAACATC-1	2.49879	0.538917	IIB
									GCTAGGCACCACGGAG-1	3.08136	2.32721	IIB
									GCTATCATACTCATGG-1	3.22351	2.02041	IIB
									GCTCCATGCAAAGCAA-1	4.28942	0.380979	IIB
									GCTCGCTCATGTCCAA-1	1.97762	2.4725	IIB
									GCTCTATGTTACGTGC-1	3.34803	1.19989	IIB
									GCTCTTTCCGCTAGTG-1	3.73028	-0.455896	IIB
									GCTGGCATATTCACCT-1	4.1623	1.45082	IIB
									GCTGTATTACTGGCCC-1	2.63154	0.877554	IIB
									GGAAACCTTGTTGAAT-1	3.77827	0.291392	IIB
									GGAGCAACATTTCAAG-1	2.72916	2.78801	IIB
									GGAGCACCAAGAACTA-1	3.05612	2.03221	IIB
									GGAGGGTCAAGTAAGA-1	3.51364	0.635393	IIB
									GGCCCGGAGCATGTCT-1	3.21938	2.24162	IIB
									GGCCTGCTTCTCCCGA-1	3.79866	0.503204	IIB
									GGCGTCCTATCCGCTG-1	2.17409	2.87159	IIB
									GGGACTGCATAGATAG-1	2.32162	2.2661	IIB
									GGGAGGATGCCCGAAA-1	3.00906	0.193051	IIB
									GGGCTCATCGAACCCA-1	4.20674	0.772925	IIB
									GGGTCTATCGCTTTCC-1	1.88803	2.61114	IIB
									GGTACGTTGCGGCCGG-1	4.38985	1.42399	IIB
									GGTAGACCGTTGGGCG-1	1.81013	2.77664	IIB
									GGTAGTGCTCGCACCA-1	2.31674	1.88046	IIB
									GGTCAAGACTACTTCG-1	2.29244	2.49268	IIB
									GGTCGGATAAACGGCG-1	1.57261	2.64953	IIB
									GGTTACCCGACACTTT-1	3.21664	-0.211608	IIB
									GGTTTGTGACCTGAGG-1	1.44198	2.77087	IIB
									GTACGCTTCATTGCAC-1	3.36052	0.592248	IIB
									GTAGGTGATCCGTGTA-1	2.25857	0.912166	IIB
									GTATGTGGGTCTAGTT-1	2.88142	-0.132732	IIB
									GTATTCTGAGAAACGA-1	3.42791	1.82108	IIB
									GTCGGGAAGCAGAAAC-1	1.87717	2.34126	IIB
									GTCGTCTGGTTGGCTA-1	3.16364	0.286295	IIB
									GTCTCGATCTGCTTTC-1	2.08943	0.688932	IIB
									GTGCGACAGGGAGTGT-1	2.3666	2.10666	IIB
									GTGCTTACATCAGCGC-1	3.36511	2.26477	IIB
									GTGGACCAACCCGATT-1	2.46548	2.53519	IIB
									GTGGTGGCCAAGTGAA-1	2.38599	1.6524	IIB
									GTTAAGGGTGCGATGT-1	4.25451	0.989962	IIB
									GTTCGCTGAGACGTCT-1	3.26335	-0.411204	IIB
									GTTGGATTGAGAACAC-1	2.19432	2.7633	IIB
									TAACATACAATGTGGG-1	3.67385	0.927158	IIB
									TAACGCTTTGAGAGCG-1	2.9837	0.766092	IIB
									TAACTATTACGCCAAA-1	1.43687	2.18703	IIB
									TAAGGCCCGTCACCCT-1	4.36967	1.00209	IIB
									TAATAGAACAGAGTTA-1	3.97852	0.397862	IIB
									TAATCGATCCGTACGT-1	3.4296	1.68536	IIB
									TACCTCCACACCAATG-1	4.8379	0.692848	IIB
									TACGCTCGGTATTGGA-1	3.28317	0.686644	IIB
									TACGCTGCACGGTCGT-1	3.07275	-0.0593525	IIB
									TACGGAAGCCAAACCA-1	2.31915	2.21491	IIB
									TACGGCATGGACGCTA-1	1.12889	3.04051	IIB
									TACTTGTTAGTAGTCC-1	4.51596	0.608503	IIB
									TAGCGTTGGGTCTTAC-1	4.66436	0.395385	IIB
									TAGGCTAAAGTGGCAC-1	2.19251	2.93963	IIB
									TAGGGAGCTTGGGATG-1	4.13691	-0.109831	IIB
									TAGTCTTTCCGAATTG-1	2.501	1.3305	IIB
									TAGTGCCCTCCAGAGT-1	3.68133	0.28389	IIB
									TATATAGGGCTTTACG-1	4.87474	0.938866	IIB
									TATATCAAAGTGATCT-1	1.57198	2.28509	IIB
									TATCACCCAACCGACC-1	1.20624	2.2583	IIB
									TATCCAATTGGTTATC-1	1.81455	1.85387	IIB
									TATGATCCGGCACGCC-1	3.2238	2.45257	IIB
									TATGGGTACGTATCGT-1	3.65322	1.11848	IIB
									TATTGACATTTCTGCC-1	4.26737	1.72468	IIB
									TCAAACAACCGCGTCG-1	2.17168	1.07086	IIB
									TCAACAAAGATAATTC-1	1.60097	1.97855	IIB
									TCAAGCGCGGACGGTA-1	3.28407	0.120193	IIB
									TCACAGGGAATCGCAA-1	4.31471	0.570435	IIB
									TCACGCATTGTAGATC-1	3.52612	2.41256	IIB
									TCAGGGTGTAACGTAA-1	4.28916	1.79809	IIB
									TCATTTAAGTCTCCGA-1	3.13278	0.48453	IIB
									TCCCGCCTATGTGCGT-1	3.6104	0.303236	IIB
									TCCCTAGATCAATAGG-1	4.37233	0.497182	IIB
									TCCGATTACATTGCCG-1	4.20765	1.78897	IIB
									TCCGCTGTCATCCCGG-1	4.30264	0.586369	IIB
									TCCGTTTAGCCTTGAA-1	2.99562	2.14145	IIB
									TCGCATAAAGGGCGCA-1	4.49395	1.54057	IIB
									TCGCCGGTCGATCCGT-1	3.87934	-0.44077	IIB
									TCGCTCGATATATTCC-1	2.35523	2.18578	IIB
									TCGTAAGCTCCGAGGA-1	2.82014	1.29654	IIB
									TCGTCCGCTGGCGTCT-1	2.88394	-0.128056	IIB
									TCTACCCAATAGAGAG-1	1.16859	2.92837	IIB
									TCTCGAGGAGGTTCGC-1	1.9461	1.09625	IIB
									TCTGATCGGGTGCTAG-1	4.05146	1.69049	IIB
									TCTGGCCGTTCAAGTT-1	4.30844	1.18359	IIB
									TCTTACGGCATCCGAC-1	2.89165	0.915548	IIB
									TCTTGATGCGTAGCGA-1	4.54715	1.45609	IIB
									TCTTTAGAGTCTAACA-1	2.09578	0.98456	IIB
									TCTTTAGCAGGCGAAC-1	2.43252	2.6516	IIB
									TGACGAATATTTCCCT-1	2.02774	1.27835	IIB
									TGAGTTAAAGACATTC-1	3.18593	0.796276	IIB
									TGCAGGATCGGCAAAG-1	4.60777	0.0625438	IIB
									TGCCTAATTGAAGATT-1	4.21731	0.890427	IIB
									TGCGCCGTTAATAACG-1	2.97327	0.44248	IIB
									TGCGCGATTAACGGAG-1	2.85198	1.95971	IIB
									TGCTGTTGAAGAACTC-1	3.47632	2.17657	IIB
									TGGCAGATTACGATCA-1	3.13376	2.45055	IIB
									TGGCAGCAGTAATAGT-1	3.95213	-0.193678	IIB
									TGGTTAAGGGCGCTGG-1	3.3405	1.2505	IIB
									TGGTTCAACGGGTAAT-1	3.57025	0.853709	IIB
									TGTAGCCATCCCATTC-1	3.91214	1.13676	IIB
									TGTAGGAGAAATTTCC-1	3.88008	0.0357794	IIB
									TGTATGGCGCAGACAG-1	4.10969	1.44858	IIB
									TGTGGCTCCCACCAAC-1	3.85594	0.508181	IIB
									TTACTAAAGGACTTTA-1	2.30946	1.73956	IIB
									TTAGTAAACCTGCTCT-1	3.25238	0.81989	IIB
									TTCACTTCCTAGAACG-1	2.25195	1.24286	IIB
									TTCCATCGACAGCGTG-1	3.79736	2.08105	IIB
									TTCCTCGAGGGTGTCT-1	-2.41012	3.11198	IIB
									TTCGCACTGTACGACA-1	4.82981	1.44118	IIB
									TTCGCTAGGAAGTTGT-1	2.06964	2.39164	IIB
									TTCTAACCGAAGCTTA-1	2.32078	1.04128	IIB
									TTCTGACCGGGCTCAA-1	2.48117	1.5637	IIB
									TTCTTGCTAGCATCTC-1	4.06844	-0.205299	IIB
									TTGGACATGTGGCTTA-1	4.33533	1.55385	IIB
									TTGGCGATCCGAATAT-1	4.68372	0.501807	IIB
									TTGGCTCAATATGTGT-1	1.9422	0.845014	IIB
									TTGGTCACACTCGTAA-1	2.70265	0.19648	IIB
									TTGTAAGGCCAGTTGG-1	2.98422	2.07932	IIB
									TTGTTTCCATACAACT-1	4.75182	1.40571	IIB

## Sheet: b
Supplementary Figure 22b
PM1-UMAP							PM2-UMAP
	UMAP_1	UMAP_2	Cluster	MYH2	MYH4			UMAP_1	UMAP_2	Cluster	MYH2	MYH4
AAACATTTCCCGGATT-1	-0.198791	1.29111	IIA	7	0		AAACAAGTATCTCCCA-1	-1.60994	-1.63988	IIA	16	2
AAACCTAAGCAGCCGG-1	1.27137	1.60703	IIA	14	2		AAACATTTCCCGGATT-1	-4.35882	-2.38407	IIA	4	1
AAACGGGCGTACGGGT-1	-4.2156	-1.83654	IIA	4	0		AAACCGTTCGTCCAGG-1	1.90902	-4.92153	IIA	11	0
AAACTCGGTTCGCAAT-1	-2.82629	0.553221	IIA	4	0		AAACCTAAGCAGCCGG-1	-4.31891	-1.31572	IIA	14	0
AAACTGCTGGCTCCAA-1	-3.73687	-0.226279	IIA	7	0		AAACGAGACGGTTGAT-1	0.968897	0.676494	IIA	12	3
AAAGAATGTGGACTAA-1	-2.24429	-0.325496	IIA	4	0		AAACGGGCGTACGGGT-1	2.3631	1.00743	IIA	10	4
AAAGGCTACGGACCAT-1	-2.02235	2.95635	IIA	12	0		AAACTCGGTTCGCAAT-1	0.42282	1.91047	IIA	8	0
AAAGGCTCTCGCGCCG-1	0.605527	1.58932	IIA	7	2		AAACTGCTGGCTCCAA-1	-2.34655	2.58542	IIA	9	0
AAAGTTGACTCCCGTA-1	-2.21242	-0.772817	IIA	9	1		AAAGAATGTGGACTAA-1	0.810248	-1.98737	IIA	12	0
AAATACCTATAAGCAT-1	-0.218026	0.638737	IIA	10	1		AAAGGCTCTCGCGCCG-1	-0.569783	2.07107	IIA	6	0
AAATAGCTTAGACTTT-1	-0.416053	0.361658	IIA	5	1		AAAGTAGCATTGCTCA-1	1.18219	-3.00335	IIA	5	0
AAATCCGATACACGCC-1	-4.30286	-1.59234	IIA	4	0		AAAGTTGACTCCCGTA-1	1.10546	-0.952327	IIA	2	2
AAATCGTGTACCACAA-1	-0.708142	1.5336	IIA	2	0		AAATCCGATACACGCC-1	-0.776806	1.37148	IIA	26	0
AAATGACTGATCAAAC-1	0.486469	2.99471	IIA	6	0		AAATCTAGCCCTGCTA-1	-2.28458	-2.33135	IIA	14	0
AAATTACCTATCGATG-1	-0.0827584	-3.65025	IIA	4	4		AAATGATTCGATCAGC-1	-1.92376	3.13546	IIA	11	0
AAATTGATAGTCCTTT-1	-3.50228	-0.403702	IIA	5	2		AAATTACCTATCGATG-1	2.11492	-3.15002	IIA	7	2
AAATTTGCGGGTGTGG-1	-2.38264	-0.296872	IIA	8	0		AAATTCCAGGTCCAAA-1	0.158992	0.30153	IIA	16	2
AACAATACATTGTCGA-1	0.403497	2.55424	IIA	7	0		AAATTGATAGTCCTTT-1	-0.912964	-3.3981	IIA	8	1
AACATTGTGACTCGAG-1	-1.86849	2.21545	IIA	9	0		AACAATACATTGTCGA-1	0.338087	2.47378	IIA	20	1
AACCCGCTGTATTCCA-1	0.87505	-2.91724	IIA	8	0		AACAATTACTCTACGC-1	2.09038	-2.25286	IIA	9	0
AACCCTACTGTCAATA-1	-0.39532	-4.6473	IIA	10	3		AACAGGATGGGCCGCG-1	0.929749	1.04598	IIA	19	3
AACCTCGCTTTAGCCC-1	1.1186	0.816526	IIA	9	2		AACAGGTAGTATGGAT-1	1.11818	-0.340748	IIA	7	3
AACCTTTAAATACGGT-1	0.0604196	2.16245	IIA	2	0		AACATATCAACTGGTG-1	-1.80212	1.14978	IIA	13	0
AACGATAATGCCGTAG-1	-0.827471	2.78533	IIA	8	0		AACATTGTGACTCGAG-1	-2.1133	2.88171	IIA	8	2
AACGCGACCTTGGGCG-1	3.6795	0.72692	IIA	6	4		AACCCGAGCAGAATCG-1	0.839659	-1.54084	IIA	13	1
AACGGACGTACGTATA-1	-0.971245	-1.48733	IIA	10	0		AACCCTACTGTCAATA-1	2.68795	-2.69941	IIA	9	1
AACGTCATCCGGCTTG-1	-1.99682	-2.82794	IIA	3	2		AACCTTTACGACGTCT-1	-0.785969	2.75093	IIA	18	0
AACGTGCGAAAGTCTC-1	-3.12422	1.74508	IIA	6	0		AACGACCTCCTAGCCG-1	0.869042	0.828581	IIA	19	3
AACTAGGCTTGGGTGT-1	0.802495	-3.56742	IIA	5	3		AACGATAATGCCGTAG-1	2.63666	-1.85488	IIA	4	5
AACTCAAGTTAATTGC-1	-4.18399	-0.878236	IIA	6	1		AACGATATGTCAACTG-1	-0.385183	-2.23116	IIA	9	2
AACTCCAGAGCGTGTT-1	-1.30972	-3.42206	IIA	0	0		AACGCATGATCTGGGT-1	1.81195	-5.11116	IIA	12	2
AACTCTCAGTGTGCTC-1	-2.38804	2.62621	IIA	3	1		AACGCGACCTTGGGCG-1	2.15167	-1.10559	IIA	7	5
AAGACCCAACTGAACA-1	-3.53664	-1.33203	IIA	5	0		AACGCGGTCTCCAGCC-1	-0.822798	-0.080916	IIA	7	0
AAGATTGGCGGAACGT-1	1.0399	-1.41899	IIA	9	3		AACGCTGTTGCTGAAA-1	0.220047	-2.47312	IIA	11	0
AAGCACCCTGCGTATC-1	0.16838	-4.61284	IIA	6	4		AACGGCCATCTCCGGT-1	-2.03713	-1.09488	IIA	13	0
AAGCGCAGGGCTTTGA-1	2.65853	1.6125	IIA	3	0		AACGTCAGACTAGTGG-1	1.96343	-0.18707	IIA	15	3
AAGCGTCCCTCATCGA-1	-4.00586	-0.200077	IIA	6	1		AACTACCCGTTTGTCA-1	-0.980468	0.419613	IIA	7	1
AAGCTAGATCGAGTAA-1	0.435657	0.325119	IIA	3	0		AACTCAAGTTAATTGC-1	0.200105	2.00841	IIA	8	2
AAGCTCTTTCATGGTG-1	-0.874404	-2.64105	IIA	5	0		AACTCCAGAGCGTGTT-1	-2.80096	-0.226927	IIA	3	0
AAGGGACAGATTCTGT-1	-1.33053	-3.32884	IIA	4	6		AACTCTCAATAGAGCG-1	2.33455	-1.3871	IIA	6	4
AAGGTATCCTAATATA-1	-2.00867	-0.336147	IIA	10	0		AACTGGGTCCCGACGT-1	-1.74352	1.71776	IIA	18	0
AAGGTGATAAACCAGC-1	0.715275	-3.76996	IIA	8	3		AACTTGCCCGTATGCA-1	2.76917	-2.70232	IIA	8	0
AAGTCAATTGTCGTCA-1	-4.46445	-0.725052	IIA	6	0		AAGACCCAACTGAACA-1	-0.123771	-1.02976	IIA	5	0
AAGTGAGTCGGGTTTA-1	1.28234	2.07569	IIA	6	2		AAGACTGCAAGCTACT-1	-2.57329	0.448305	IIA	14	0
AAGTGCGTTAGAATCT-1	-1.51148	3.19963	IIA	6	0		AAGAGCTCTTTATCGG-1	1.72222	-4.67641	IIA	8	0
AAGTTCGGCCAACAGG-1	-3.09509	0.974124	IIA	9	1		AAGAGGATGTACGCGA-1	-0.759654	-3.99009	IIA	3	2
AATACCTGATGTGAAC-1	-2.12684	-0.928068	IIA	11	0		AAGAGGCATGGATCGC-1	0.990011	1.21387	IIA	11	3
AATAGAATCTGTTTCA-1	-0.00557256	0.797032	IIA	9	0		AAGAGGCCCTTTGGAA-1	-1.55585	1.89894	IIA	10	0
AATAGTCCGTCCCGAC-1	-1.86617	2.80113	IIA	10	0		AAGCATACTCTCCTGA-1	0.591944	-3.21282	IIA	11	1
AATCCCGCTCAGAGCC-1	-1.66136	-2.91943	IIA	3	0		AAGCCGAAGCGGTTTA-1	-1.1366	-2.22315	IIA	12	1
AATCGCCTCAGCGCCA-1	-2.43971	-0.432395	IIA	8	0		AAGCTAGATCGAGTAA-1	-0.432063	1.8579	IIA	9	0
AATCGTGAGCCGAGCA-1	-3.1994	-1.82637	IIA	4	0		AAGCTCGTGCCAAGTC-1	-1.96662	1.79491	IIA	6	2
AATGACGTAGGATGTC-1	-1.1324	2.71179	IIA	1	1		AAGGAGCGGTTGGTGC-1	-2.91002	1.62362	IIA	12	0
AATGTGCCCGAGGTGT-1	0.0268035	0.725271	IIA	10	1		AAGGATCGATCGCTTG-1	0.0636157	0.530045	IIA	12	2
AATGTTAAGACCCTGA-1	-4.07765	-1.25793	IIA	5	0		AAGGATGAGGGACCTC-1	-4.17342	-1.25486	IIA	10	0
AATTAAAGGTCGGCGT-1	-0.202514	-1.34865	IIA	11	3		AAGGCTGTGCTCATCG-1	2.86304	-2.8405	IIA	9	1
AATTAACGGATTTCCA-1	3.56063	1.19471	IIA	14	4		AAGGGACAGATTCTGT-1	1.76759	-2.77694	IIA	11	5
AATTAGCGCTGCAGCG-1	-1.11294	-0.87429	IIA	5	0		AAGGGACTATGCATTC-1	-1.64737	1.69316	IIA	8	1
AATTCGATTCGAGGAT-1	0.149573	3.96726	IIA	15	0		AAGTGAGTCGGGTTTA-1	0.176858	0.874205	IIA	15	1
AATTCTAGAGTTAGGC-1	-2.98448	-1.91616	IIA	7	0		AAGTGCGTTAGAATCT-1	-0.519795	-1.68369	IIA	14	0
AATTGAACGCTCTGGT-1	-1.18068	-1.96493	IIA	3	0		AAGTGCTTCTCTATTG-1	3.43481	-0.111793	IIA	10	5
AATTGCAGCAATCGAC-1	-0.230459	-3.26181	IIA	2	3		AAGTGTTTGGAGACGG-1	2.96523	-0.786888	IIA	16	7
ACAAAGCATGACCTAG-1	-1.51897	2.58998	IIA	2	0		AAGTTCGGCCAACAGG-1	-3.71645	-1.71249	IIA	14	0
ACAAGGATGCTTTAGG-1	1.94105	-2.72935	IIA	4	5		AAGTTTATGGGCCCAA-1	0.171461	-0.683136	IIA	8	2
ACACATTTCCGTAGAC-1	-4.22894	-0.352337	IIA	3	0		AATAACAACGCTCGGC-1	-2.55871	2.79298	IIA	9	1
ACACGAGACTCCTTCT-1	0.23451	0.466885	IIA	3	0		AATACCGGAGGGCTGT-1	0.316891	-1.86646	IIA	10	0
ACAGCGACATTCTCAT-1	0.118719	2.49177	IIA	12	2		AATAGAACAGAGTGGC-1	-2.93198	-1.63545	IIA	12	0
ACAGGCACGGATCCTT-1	-0.443331	1.93474	IIA	5	1		AATAGAATCTGTTTCA-1	-3.29257	-0.666246	IIA	7	0
ACAGGTGGAGGTGAGG-1	0.318768	2.03846	IIA	11	0		AATAGCTACCGCGTGC-1	-0.545573	-1.48018	IIA	17	3
ACATACAATCAAGCGG-1	0.0341923	-0.453176	IIA	7	0		AATATCGAATCAATGC-1	1.14903	-0.110361	IIA	7	3
ACATCCCGGCCATACG-1	-0.991216	4.09366	IIA	4	2		AATATCGAGGGTTCTC-1	-0.871892	-3.98666	IIA	5	12
ACATCGGTCAGCCGCG-1	-1.3733	-2.22908	IIA	2	1		AATATTGGAGTATTGA-1	-2.73067	1.9129	IIA	16	1
ACATCGTATGCAATGG-1	0.657589	-0.799604	IIA	7	2		AATCAGGTTTCATTTA-1	1.12286	1.3497	IIA	3	3
ACATTAGTTTATATCC-1	-4.5447	-0.775177	IIA	3	0		AATCGGTATAGCCCTC-1	-1.38657	0.0154523	IIA	7	2
ACCAACCGCACTCCAC-1	-0.508382	2.10334	IIA	12	0		AATCGTGAGCCGAGCA-1	0.020674	2.19175	IIA	9	0
ACCAACGCTTATTTAT-1	-0.068321	-2.1442	IIA	7	0		AATGACGTAGGATGTC-1	1.68152	1.58293	IIA	8	4
ACCAAGTCATCGGCAG-1	-0.358322	2.55013	IIA	13	0		AATGATGCGACTCCTG-1	-2.92686	-1.06503	IIA	13	0
ACCAATATGCAAGTTA-1	-1.41438	3.37945	IIA	8	0		AATGCAACCGGGTACC-1	-1.7061	-0.147093	IIA	9	0
ACCACAAGTTTCTATC-1	-1.31784	2.16472	IIA	3	0		AATGTGCTAATCTGAG-1	0.827705	-3.15251	IIA	7	0
ACCACACGGTTGATGG-1	-2.24108	1.16167	IIA	3	0		AATTGCAGCAATCGAC-1	-1.58171	0.132927	IIA	13	0
ACCACCAATGTAACAA-1	1.39337	2.24077	IIA	8	1		ACAAAGCATGACCTAG-1	-1.57208	-0.0967575	IIA	10	2
ACCAGTGCGGGAGACG-1	-0.319701	-4.14751	IIA	6	1		ACAAATGGTAGTGTTT-1	-3.76491	-2.36075	IIA	5	0
ACCATATCCGCAATAA-1	-3.74679	-0.854192	IIA	7	0		ACAAGCAGTGCCTAGC-1	0.36685	1.08692	IIA	27	2
ACCATCGTATATGGTA-1	-2.73374	2.11957	IIA	15	0		ACAAGGACAAGAGGTT-1	-0.553288	-0.398971	IIA	18	1
ACCCAACGCCCGTGGC-1	-1.33112	2.92237	IIA	8	2		ACAAGGGCAGGCTCTG-1	2.24606	-1.74537	IIA	2	2
ACCCATCTTGAGGGTA-1	-0.211953	1.09151	IIA	5	1		ACAATGAATACGGAGA-1	0.142677	-4.31155	IIA	6	1
ACCCTATGCCATATCG-1	1.04457	-2.86536	IIA	8	0		ACACACCAGGACCAGT-1	2.82328	-2.28433	IIA	4	3
ACCCTCCCGTCAGGGC-1	-2.38817	-0.226744	IIA	7	0		ACACCACATAATTAGC-1	-3.49141	0.467799	IIA	13	1
ACCCTCCCTTGCTATT-1	0.220174	-3.43492	IIA	6	2		ACACCCAGCATGCAGC-1	-2.18286	2.40893	IIA	7	0
ACCGACACATCTCCCA-1	-1.19601	1.63917	IIA	3	0		ACACCTTAAGTAGGGC-1	-0.95198	-1.29698	IIA	9	0
ACCGCAATAACTGCCT-1	-3.31228	-0.951823	IIA	4	0		ACACCTTACTACTTGC-1	-1.69196	-1.41385	IIA	8	1
ACCGTGACCACGTGGG-1	0.27115	-0.36525	IIA	12	0		ACACGGGAACTTAGGG-1	-0.0146857	1.77898	IIA	13	1
ACCTAAGTACCTTTCA-1	-0.931975	2.70434	IIA	7	0		ACACTGATCAAGGTGT-1	-2.03401	2.17803	IIA	11	1
ACCTACTATAAATCTA-1	-0.0702431	-0.368825	IIA	5	0		ACAGAACTGAGAACAA-1	-0.373088	1.17792	IIA	10	0
ACGACTCTAGGGCCGA-1	-1.5155	2.34205	IIA	7	0		ACAGGCTTGCCCGACT-1	2.22206	-4.10417	IIA	19	1
ACGAGTACGGATGCCC-1	-2.14526	0.132084	IIA	6	0		ACAGGTGGAGGTGAGG-1	0.572714	-3.5837	IIA	10	0
ACGATCATCTTGTAAA-1	-1.81884	-3.19208	IIA	6	0		ACATCCCGGCCATACG-1	-4.01427	-1.37862	IIA	12	1
ACGCAAACTAATAGAT-1	-1.31676	2.01309	IIA	9	1		ACATCGTATGCAATGG-1	-1.79426	-0.12081	IIA	14	1
ACGCATTCGTGAGTAC-1	0.00886058	3.86415	IIA	8	0		ACCAACACCACACACT-1	0.405513	-3.70172	IIA	13	1
ACGCCACTCGAAACAG-1	-1.93517	-0.83801	IIA	7	0		ACCAACCGCACTCCAC-1	-2.13524	2.60468	IIA	17	0
ACGCCAGTGCGTTTGC-1	-1.06083	0.81091	IIA	8	0		ACCAACGCTTATTTAT-1	-1.60371	3.20515	IIA	9	0
ACGCCGCTAGACGACC-1	-0.627225	1.39514	IIA	4	0		ACCAAGAACGCGTGTC-1	0.034741	-1.18634	IIA	8	0
ACGCGCTACACAGGGT-1	-3.58045	0.543084	IIA	11	1		ACCAAGTCATCGGCAG-1	-2.36517	0.733389	IIA	8	1
ACGGAACACGAGTGCC-1	-2.50684	1.67145	IIA	7	0		ACCAATATGCAAGTTA-1	-0.862717	-3.84614	IIA	4	0
ACGGACTCTCAAAGCG-1	-0.644562	4.32521	IIA	3	0		ACCACCAATGTAACAA-1	-1.65331	-1.85922	IIA	23	0
ACGGATGGTGCGGATA-1	0.988589	1.78858	IIA	3	0		ACCACCCTCTCTTCTA-1	-1.71996	-1.17787	IIA	19	0
ACGGCCAACATGGACT-1	-0.46291	3.79804	IIA	6	0		ACCATCGTATATGGTA-1	-2.15799	1.34632	IIA	14	0
ACGTTAATGTCGAAGA-1	-1.50675	-4.18798	IIA	4	1		ACCCGAGCGAAATTAC-1	-3.18978	-1.25229	IIA	11	2
ACGTTAGATTTGCCCG-1	1.05683	-4.18863	IIA	5	0		ACCCGATTGGTTCCGA-1	-0.542577	1.76402	IIA	35	1
ACGTTCGTTCAGGAAA-1	-2.81452	-1.41835	IIA	5	0		ACCCGGTTACACTTCC-1	-1.77915	3.00698	IIA	8	0
ACGTTCTGTACAAGTC-1	-0.046602	1.37491	IIA	19	0		ACCCTCCCGTCAGGGC-1	-1.05403	-1.48388	IIA	10	1
ACTACGCGTTAGAATT-1	-2.63019	2.12422	IIA	13	0		ACCCTCCCTTGCTATT-1	-2.95627	-2.14066	IIA	11	0
ACTATTTCCGGGCCCA-1	-3.34571	-0.667072	IIA	5	1		ACCGACACATCTCCCA-1	0.138622	2.00881	IIA	11	0
ACTCAAGTGCAAGGCT-1	-0.598998	2.88458	IIA	9	0		ACCGACTGAGTCCCAC-1	-2.35126	1.03062	IIA	10	1
ACTCAATAAAGGCACG-1	-0.220528	-2.4224	IIA	10	2		ACCGATGGTAGCATCG-1	-0.450566	-3.23896	IIA	19	0
ACTCCCTAATGCTAAA-1	-0.272885	-3.42815	IIA	6	0		ACCGCAATAACTGCCT-1	-0.389698	-1.78941	IIA	4	1
ACTCCCTAGAATAGTA-1	-1.60935	-1.84074	IIA	7	0		ACCGCGGTGGAAGTCG-1	0.134696	-1.52659	IIA	21	0
ACTCCGGCCGACCACT-1	-0.543595	-1.25687	IIA	8	2		ACCGGGCCTTTGTTGA-1	0.71625	-2.67655	IIA	9	0
ACTCTCTGACTTAGGT-1	-2.74958	-0.15895	IIA	12	0		ACCGTGACCACGTGGG-1	0.33368	0.814741	IIA	9	2
ACTCTGACCTAATAGA-1	0.831587	-0.239371	IIA	6	2		ACCTACAGTATGTGGT-1	-0.424843	1.95924	IIA	13	0
ACTGAAACGCCGTTAG-1	-1.73815	2.51528	IIA	5	0		ACCTACTATAAATCTA-1	-0.0871025	-0.473988	IIA	13	0
ACTTACGCATCCACGC-1	-1.81966	-0.507595	IIA	13	1		ACCTCCGCCCTCGCTG-1	1.19867	-1.39903	IIA	4	3
ACTTATACTTACCCGG-1	-0.966588	-4.34859	IIA	1	7		ACCTCCGTTATTCACC-1	2.74394	-2.4416	IIA	10	2
ACTTCAGGCTGATCCC-1	-3.81307	-0.147484	IIA	5	0		ACGAGTACGGATGCCC-1	-1.80498	2.30923	IIA	22	0
ACTTCCATGCGGGACA-1	1.47681	-3.52132	IIA	5	2		ACGATCATCTTGTAAA-1	1.64002	-4.49896	IIA	12	0
ACTTGACTCCCTCTTT-1	1.45647	2.74035	IIA	4	0		ACGATGCATATGTTAT-1	-2.26034	-1.01991	IIA	12	3
ACTTGGGCTTTCGCCA-1	0.666811	2.85272	IIA	9	0		ACGCATACGTTTACTA-1	1.01475	0.0738706	IIA	15	3
ACTTGTTACCGGATCA-1	-0.84396	-3.96279	IIA	8	0		ACGCGGGCCAAGGACA-1	2.00887	-4.7496	IIA	12	0
ACTTTCCTATAGCTTC-1	-1.46157	-1.20332	IIA	7	0		ACGCTAGTGATACACT-1	-0.934739	-3.63227	IIA	11	0
AGAAGTGATTCGTGAT-1	1.61347	1.85498	IIA	11	3		ACGGACTCTCAAAGCG-1	-3.22994	0.814177	IIA	13	1
AGAATACAGGCTATCC-1	-0.464901	1.90898	IIA	2	0		ACGGAGCGCAAATTAC-1	-1.17625	-1.7828	IIA	16	2
AGACCCACCGCTGATC-1	-1.22711	-0.0360575	IIA	6	0		ACGGCACTTGCTTGGG-1	-1.80933	3.01359	IIA	12	0
AGACGACGATGCCGCT-1	1.20797	0.568797	IIA	8	2		ACGGCCAACATGGACT-1	0.182477	-4.36925	IIA	4	0
AGACTAGCCTTCCAGA-1	1.06993	-3.42709	IIA	7	0		ACGGCGACGATGGGAA-1	-1.57176	-0.0711528	IIA	3	3
AGACTGTTACCGGGTC-1	0.606494	-1.76064	IIA	5	0		ACGGGAGTGTCGGCCC-1	-2.99607	2.02582	IIA	5	0
AGAGAACCGTCTAGGA-1	-1.4975	1.67295	IIA	15	0		ACGGGCGTATGCGACA-1	-3.05996	-2.79237	IIA	6	2
AGATACCGGTGTTCAC-1	0.702668	-3.1219	IIA	8	0		ACGTAGGAGAGTCGCT-1	-0.556242	3.48554	IIA	12	1
AGATACTCAAGATCGA-1	-0.605426	-4.61082	IIA	6	1		ACGTATTACTCCGATC-1	-0.683274	0.836253	IIA	11	0
AGATCTCAGGTGTGAT-1	-1.09598	-1.13025	IIA	13	1		ACGTTAGATTTGCCCG-1	0.798869	3.1288	IIA	14	3
AGATGATGGAGTCTGG-1	-0.475694	-2.75872	IIA	10	0		ACGTTCGTTCAGGAAA-1	2.20409	-4.66386	IIA	9	4
AGATGCAAGACGTGCA-1	-1.91365	0.33574	IIA	8	1		ACGTTCTGTACAAGTC-1	1.42233	0.235032	IIA	6	3
AGCAACATATCTTATT-1	0.151444	1.2184	IIA	11	0		ACTACCAGCTCTCTGG-1	1.88653	-1.43525	IIA	15	5
AGCACCAGTACTCACG-1	-2.89794	1.97837	IIA	12	2		ACTACGCGTTAGAATT-1	-0.401077	2.75092	IIA	10	0
AGCATATCAATATGCT-1	-1.25218	1.04128	IIA	12	0		ACTATCCAGGGCATGG-1	-1.86663	2.04862	IIA	14	2
AGCCACAGGTTACCCG-1	-0.507504	0.459002	IIA	3	0		ACTATTTCCGGGCCCA-1	-0.456205	3.21774	IIA	8	0
AGCCATATAGTATGTG-1	-2.04488	-0.0616679	IIA	8	0		ACTCAAGTGCAAGGCT-1	1.84896	-2.55454	IIA	12	0
AGCCCGCAACAAGCAG-1	-0.971882	0.312779	IIA	13	0		ACTCCCTAATGCTAAA-1	-3.22169	0.536774	IIA	8	2
AGCCCGGTAGCCTGTA-1	0.121538	2.31552	IIA	10	1		ACTCGCCGTTCGATAA-1	-1.47977	1.51444	IIA	21	1
AGCGCGGGTGCCAATG-1	-1.23854	1.18957	IIA	8	0		ACTCTCTGACTTAGGT-1	1.65459	-3.33846	IIA	2	1
AGCGGACACTTCGTAG-1	-3.0469	1.39158	IIA	6	0		ACTCTGACCTAATAGA-1	-1.93597	2.75388	IIA	10	1
AGCGTGGTATTCTACT-1	-0.594289	-0.509694	IIA	9	0		ACTCTTGTATAGTAAC-1	-1.165	-0.244745	IIA	15	0
AGCTAAGTACGCAGGC-1	-0.916929	-1.59495	IIA	11	2		ACTGAAACGCCGTTAG-1	-0.344984	3.22118	IIA	5	1
AGCTACGAATGGTGGT-1	-0.150204	0.175917	IIA	8	0		ACTGAATGGCGAAAGT-1	-1.74107	1.04865	IIA	15	4
AGCTCTAGACGTTCCA-1	1.23479	-4.12135	IIA	4	0		ACTGTAGCACTTTGGA-1	1.81375	-1.70139	IIA	7	6
AGCTCTTCGTAACCTT-1	-0.273851	-1.24915	IIA	3	1		ACTGTCCAGGATTATA-1	0.253342	-1.59681	IIA	16	0
AGCTCTTTACTCAGTT-1	2.41227	1.9462	IIA	3	2		ACTGTCTTCTTTAGAA-1	-0.224709	2.50364	IIA	9	1
AGCTGTAACCTCAATC-1	-1.24093	1.29217	IIA	6	0		ACTTATACTTACCCGG-1	-3.77272	-0.476314	IIA	14	0
AGGAAGCTGTCCGCCG-1	0.851232	-3.36014	IIA	1	0		ACTTCCATGCGGGACA-1	-2.70745	1.42294	IIA	18	1
AGGAGGCCTTCGCGCG-1	-1.22603	4.18453	IIA	3	0		ACTTCGCCATACGCAC-1	0.574947	0.414581	IIA	14	3
AGGATAAAGTCGGGAT-1	-0.1929	2.0349	IIA	5	1		ACTTGACTCCCTCTTT-1	-1.66196	-3.55749	IIA	11	0
AGGCAGATGCGTAAAC-1	0.983934	-3.96108	IIA	11	2		ACTTGGGACCCGGTGG-1	0.331641	1.84986	IIA	16	1
AGGCAGGGAGCGTACT-1	-4.11218	-0.11268	IIA	5	0		ACTTGTGGATGGAACG-1	-2.32689	1.78274	IIA	13	0
AGGCTTAAGTTGCACA-1	0.306793	3.86303	IIA	8	0		ACTTTACCCTCATGAA-1	-4.1371	-2.19355	IIA	11	0
AGGCTTCCCGAAGAAG-1	-1.15186	0.040555	IIA	6	0		ACTTTCCTATAGCTTC-1	-1.00745	3.14968	IIA	19	1
AGGGACTCTACGCGAC-1	-0.286559	-0.714264	IIA	11	0		AGAAATTATGACTCGC-1	2.7317	-3.04978	IIA	3	1
AGGGCTGCAGTTACAG-1	-3.76378	-1.47586	IIA	3	0		AGAAGGTTGCCGAATT-1	-1.84022	3.09707	IIA	8	0
AGGGTCGATGCGAACT-1	-0.627839	3.58612	IIA	7	0		AGAAGTGATTCGTGAT-1	0.282123	-2.21026	IIA	15	0
AGGGTGCTCTCGAGGG-1	-1.13737	0.450002	IIA	10	0		AGAATTATGGATTCGA-1	-4.55345	-2.31116	IIA	9	1
AGGGTTCCCTTTGGTT-1	-2.78356	1.80303	IIA	10	0		AGACGAAGTGCCGGTC-1	-1.78917	-0.758721	IIA	9	2
AGGGTTTAGTTCGGGA-1	-0.49105	4.15444	IIA	8	0		AGAGAACCGTCTAGGA-1	-0.134508	0.897012	IIA	7	0
AGGTGCACGTCCACAT-1	-0.0746105	-1.5673	IIA	8	3		AGAGCGGGCTAATCAT-1	-2.92651	-0.100888	IIA	9	0
AGGTTTCACACACCTT-1	0.395804	0.5725	IIA	9	0		AGATAACTTCAGGGCC-1	-2.91043	0.998977	IIA	15	1
AGTACAGAAGCTTATA-1	-0.864643	-1.98415	IIA	8	1		AGATACCAATAGAACC-1	-2.58754	-2.45949	IIA	6	1
AGTACGGGCACCTGGC-1	-0.489793	1.51671	IIA	9	0		AGATATAATACGACTA-1	-1.07059	1.26223	IIA	13	0
AGTACTCTTATGCCCA-1	-2.89927	-1.08175	IIA	4	0		AGATCTCAGGTGTGAT-1	-1.59066	-1.95571	IIA	13	0
AGTAGAAGGCGCCTCA-1	-1.70402	3.36111	IIA	14	0		AGATGATGGAGTCTGG-1	-1.16142	2.6378	IIA	9	2
AGTATGCTGGAGACCA-1	-1.8387	1.34107	IIA	5	1		AGATTATAGGACGTTT-1	-1.44368	0.878747	IIA	7	0
AGTCGTCGACCACCAA-1	-1.68949	-0.0206385	IIA	10	0		AGCAACATATCTTATT-1	1.81408	-2.00003	IIA	8	6
AGTCGTGGGCATTACG-1	-2.75398	-1.12284	IIA	5	0		AGCACTTAAGGACGCC-1	0.397384	0.123872	IIA	8	1
AGTCTCACAAGACTAC-1	-1.35708	3.11158	IIA	5	0		AGCAGAAGGAGAAAGA-1	0.659192	0.59886	IIA	8	4
AGTCTTTAAAGTGTCC-1	-0.981322	-4.28157	IIA	5	1		AGCCAAGCTTTGTGTC-1	-0.540396	3.78403	IIA	3	0
AGTGAACAAACTTCTC-1	-4.07287	-1.73062	IIA	4	0		AGCCACAGGTTACCCG-1	-2.62699	2.84603	IIA	6	2
AGTGAGCCTCGCCGCC-1	3.06549	-1.55175	IIA	4	2		AGCCATATAGTATGTG-1	-1.85853	-1.35494	IIA	5	1
AGTGATAACCTGCGCG-1	-1.17078	2.9018	IIA	8	0		AGCCCGCAACAAGCAG-1	-1.20057	-1.38397	IIA	20	1
AGTGATTCAAGCAGGA-1	0.62489	-2.25021	IIA	11	3		AGCCCGCACTACAATG-1	-1.28522	0.460849	IIA	16	0
AGTGCACGCTTAAGAA-1	-0.469721	0.8174	IIA	8	0		AGCCCGGCATTAGAGG-1	1.17049	-2.82687	IIA	3	1
AGTGCGTAGCTCGTAA-1	-1.63687	-2.54798	IIA	3	0		AGCCCGGTAGCCTGTA-1	-1.15457	1.38411	IIA	8	0
AGTGCTTGCACGAATA-1	1.69053	2.57572	IIA	12	0		AGCCCTAAGCGAAGTT-1	-2.353	1.44486	IIA	15	2
AGTGGCGGCAATTTGA-1	-1.39431	0.101931	IIA	12	0		AGCCCTCCCTGGTGGC-1	-1.35749	2.70409	IIA	13	0
AGTTCCTACAGAATTA-1	0.791328	2.43373	IIA	7	1		AGCCCTGTCGCACCGT-1	1.70058	-3.87103	IIA	10	1
AGTTCCTATTTATGTT-1	1.18614	-3.93169	IIA	3	5		AGCGACATCCCATTCA-1	-0.80508	0.284076	IIA	7	0
AGTTTGCACCTGCCTC-1	-1.69289	1.22923	IIA	10	0		AGCGATGCGCCTAATA-1	-4.18294	-2.51807	IIA	7	0
AGTTTGGCACGGGTTG-1	-1.6194	1.92007	IIA	12	0		AGCGCTAGAGCGATGT-1	0.479506	-1.53299	IIA	23	0
ATAAAGGCTCGGTCGT-1	-2.29394	1.03218	IIA	3	1		AGCGGGTCTGACACTC-1	1.20679	2.93127	IIA	3	3
ATAAGGTGGAGAACAT-1	-4.03449	-1.40082	IIA	1	0		AGCTAACAAGCAATGT-1	-0.997896	-1.98357	IIA	4	0
ATACGTACTTAGCCAC-1	-1.2688	2.94529	IIA	8	0		AGCTAAGTACGCAGGC-1	0.614342	-4.68833	IIA	7	1
ATAGACGAAGAGAAAG-1	-2.71993	1.24941	IIA	4	1		AGCTAGAAGCAGAAGT-1	0.879296	-0.353951	IIA	11	4
ATAGAGTTATCAACTT-1	-0.27908	-1.10737	IIA	10	2		AGCTCCATATATGTTC-1	2.96781	-0.941314	IIA	5	10
ATAGGCTAGCTTCGCA-1	-0.603354	1.63518	IIA	8	0		AGCTCTTTACTCAGTT-1	-0.740349	3.61194	IIA	11	0
ATATAAATGTAGCTGC-1	-1.4482	1.41646	IIA	14	1		AGCTGAAGTAAACCAA-1	0.79448	-2.9054	IIA	18	2
ATATAACACGGGCGCA-1	-4.11393	-0.877049	IIA	5	0		AGCTGTAACCTCAATC-1	0.641032	-3.60715	IIA	3	2
ATATCGTTCCTCGAAC-1	-0.72631	0.68238	IIA	7	0		AGCTTCTTCTCGAGCA-1	-0.938037	3.55349	IIA	9	0
ATATCTTAGGGCCTTC-1	2.96894	0.994428	IIA	3	2		AGGAGACATCCACAGT-1	-3.76475	-1.13668	IIA	16	0
ATATGGGATAGCAACT-1	-0.369881	0.615391	IIA	5	0		AGGATAAAGTCGGGAT-1	0.19648	-3.91343	IIA	4	0
ATATGTCTCCCTAGCC-1	-1.48785	-2.88361	IIA	11	1		AGGATTGCTTACGACA-1	-2.48419	-1.57845	IIA	13	0
ATATTCAGTTAAACCT-1	0.417829	-0.765241	IIA	10	0		AGGCATTGTCGTAGGG-1	-2.42253	0.334299	IIA	21	2
ATATTCCACATAGTGA-1	-3.03756	0.649576	IIA	5	0		AGGCCACCCGTTATGA-1	-1.15895	-0.159071	IIA	14	0
ATCAAACGAAGGTTTG-1	0.150968	-3.33378	IIA	6	2		AGGCCCTAGAACGCCA-1	0.882663	-4.17662	IIA	16	2
ATCAAGATCCCAGGAC-1	0.940593	-3.73739	IIA	2	2		AGGGACTCTACGCGAC-1	-1.10622	1.11872	IIA	12	0
ATCACGTGCTAATTAA-1	-3.80116	0.0700989	IIA	9	1		AGGGCGTGATCGGCTA-1	-1.43611	-2.33357	IIA	12	3
ATCCACATCGACAGAA-1	0.114495	-1.83429	IIA	4	0		AGGGTCAGAGCACTCG-1	-0.250487	2.17371	IIA	8	1
ATCCAGGATTCGTGAA-1	-1.2862	-2.22147	IIA	5	1		AGGGTGCTCTCGAGGG-1	-0.680803	-0.621459	IIA	13	0
ATCCCATTTCCGTGGG-1	1.26717	0.885419	IIA	2	0		AGGGTTCAGACGGTCC-1	1.94686	-4.96255	IIA	12	2
ATCGACCCAATACAGA-1	-0.337399	-4.59039	IIA	12	2		AGGGTTCCCTTTGGTT-1	-1.45898	-1.53026	IIA	12	2
ATCGGAGACAGACGGC-1	-1.22333	0.943735	IIA	3	0		AGGGTTTAGTTCGGGA-1	-3.62106	-0.0211192	IIA	9	0
ATCTAATATCCTACGG-1	1.14637	-3.16524	IIA	3	0		AGGTAGATCGAGATAT-1	0.121872	2.24706	IIA	5	1
ATCTACCATCTGCTCC-1	-0.364242	1.67235	IIA	10	0		AGGTATAATTGATAGT-1	0.0310108	2.22147	IIA	3	0
ATCTGCTGTTATCGCC-1	-1.67226	-3.79899	IIA	7	0		AGGTATGCGGACATTA-1	-4.58243	-1.8454	IIA	9	0
ATCTGGGCTGTTCTTG-1	2.48961	2.05321	IIA	4	2		AGGTGCACGTCCACAT-1	0.16	-1.96822	IIA	11	0
ATGACTATCAGCTGTG-1	0.40177	-1.452	IIA	14	0		AGGTGGTGACCTTCGC-1	-1.6858	2.80748	IIA	3	1
ATGCCATTTGCGACCA-1	0.992443	2.70522	IIA	7	0		AGGTTACACCATGCCG-1	-2.08293	2.29855	IIA	13	0
ATGCTCTGGCGCGGTA-1	-4.29607	-1.50252	IIA	4	1		AGTAACTATAGCAGCC-1	-1.44643	1.41687	IIA	30	1
ATGGAGCAGGCCGTGA-1	-2.09829	-0.875612	IIA	10	2		AGTAATGTCTTGCCGC-1	-2.78503	-2.00261	IIA	10	0
ATGGATTGACCAAACG-1	-3.90817	-1.66123	IIA	3	0		AGTACGGGCACCTGGC-1	0.0488552	-4.2587	IIA	10	0
ATGGTATTGGGAACCG-1	0.00169205	3.40889	IIA	6	0		AGTAGAAGGCGCCTCA-1	1.67232	-3.01881	IIA	14	2
ATGTAGCGCGCGTAGG-1	-0.484901	3.83988	IIA	8	0		AGTAGGAAGGAAGTTG-1	-3.80467	-1.20929	IIA	8	0
ATGTCATAATAAACGA-1	-0.566035	-4.6618	IIA	2	0		AGTATTTGGCACGACC-1	-1.43877	0.420316	IIA	8	1
ATTAAACATGCGGACC-1	-1.90876	2.90168	IIA	9	0		AGTCAACACCACCATC-1	0.733071	1.95493	IIA	8	2
ATTACGCGCTGGCAGG-1	0.759346	2.09456	IIA	5	0		AGTCAAGATGACACTT-1	-0.04042	3.15761	IIA	10	1
ATTAGGCGATGCTTTC-1	-0.340698	0.545383	IIA	7	0		AGTCACTAGCTCTCGA-1	0.511993	-3.99214	IIA	5	0
ATTATTATGTCCGTCA-1	-1.42964	-1.02767	IIA	4	0		AGTCCATTGGCTGATG-1	-2.30223	0.425527	IIA	23	0
ATTCAACCATTTAAGG-1	0.335033	-2.84882	IIA	6	2		AGTCGGCCCAAACGAC-1	-2.37383	-1.5121	IIA	11	0
ATTCATCGTTGAGGCA-1	0.585788	-3.91149	IIA	3	2		AGTCGGCTCAACTTTA-1	-0.229305	1.66144	IIA	6	0
ATTGCCTTTATGTTTG-1	0.157748	2.03376	IIA	7	1		AGTCGGTTGCGTGAGA-1	-0.091253	0.961537	IIA	15	0
ATTGGATTACAGCGTA-1	-1.98898	2.99426	IIA	12	0		AGTCGTATAAAGCAGA-1	-4.6516	-2.09636	IIA	10	0
ATTGGTTGTGCATTAC-1	-1.91155	-0.62649	IIA	3	0		AGTCGTCGACCACCAA-1	1.50926	-2.5572	IIA	13	1
ATTGTACAACTCGGCT-1	0.485695	-2.57525	IIA	20	3		AGTCGTGGGCATTACG-1	3.42175	-0.0858708	IIA	12	3
ATTTATACTGGTAAAG-1	0.98299	-2.57055	IIA	6	0		AGTCTAAAGTATACTC-1	-0.118465	-4.00732	IIA	9	2
ATTTGCGCGAGTAGCT-1	1.07843	-4.09476	IIA	3	1		AGTCTCACAAGACTAC-1	0.321987	1.72268	IIA	4	1
ATTTGTCTTGGGAGCT-1	-0.740254	0.252942	IIA	14	0		AGTCTTCTCCTCAAAT-1	-2.67774	0.324914	IIA	16	2
CAAACCATAAGCGTAT-1	-0.410438	0.241481	IIA	4	0		AGTGAACAAACTTCTC-1	-3.15596	1.19855	IIA	10	0
CAAATGTCCTTCCGTG-1	-1.41912	0.0926814	IIA	13	0		AGTGACCTACTTTACG-1	-0.629028	2.16294	IIA	12	0
CAAGAGGGCGGAGTAC-1	-2.65965	1.2594	IIA	8	0		AGTGAGACTTCCAGTA-1	1.93488	-1.73736	IIA	4	0
CAAGATATTATAACGT-1	-1.36043	-2.672	IIA	2	0		AGTGATAACCTGCGCG-1	-0.416329	3.23106	IIA	13	0
CAAGCAACGTCGGAGT-1	-2.22012	2.80566	IIA	6	0		AGTGATATGAGTAGTT-1	-2.73887	-3.01248	IIA	8	0
CAAGGATCGCATGTTC-1	0.15555	3.77582	IIA	2	0		AGTGATTCAAGCAGGA-1	-2.20416	2.3596	IIA	6	0
CAAGGCCAGTGGTGCA-1	-3.83929	-0.212065	IIA	4	0		AGTGCGTAGCTCGTAA-1	-3.66598	-0.514297	IIA	9	0
CAAGTAAGTGATAGAC-1	0.627512	3.24214	IIA	11	0		AGTGCTAAACACAGCA-1	-2.43285	2.72456	IIA	7	3
CAATATTCTTGACCTA-1	-0.685426	-3.82401	IIA	3	0		AGTGTATTGCGCATTG-1	-0.699984	1.26483	IIA	19	0
CAATGACCCTTAATTT-1	-1.97768	2.96004	IIA	5	1		AGTTAAGCGGTCCCGG-1	2.3676	-2.19453	IIA	7	6
CAATGGATCTCTACCA-1	1.81891	-2.62509	IIA	14	3		AGTTAAGTCAACCGCT-1	1.69885	-0.345602	IIA	10	3
CACAATGAGCTGCTAT-1	0.767082	-3.97897	IIA	9	0		AGTTACTCTATCGTGG-1	-0.487596	0.00793686	IIA	7	0
CACACACGCTAACGAG-1	0.793994	-0.136333	IIA	8	1		AGTTCCTACAGAATTA-1	-0.561753	2.25406	IIA	18	0
CACAGCACCCACGGCA-1	-1.7603	-3.64451	IIA	1	11		AGTTCCTATTTATGTT-1	-3.76219	-0.461828	IIA	13	0
CACAGGGCCATATAGT-1	-0.838861	2.24776	IIA	12	0		AGTTTATGTAAAGACA-1	-2.73707	2.48852	IIA	17	1
CACAGGGCCGTTGTCA-1	-1.47441	-3.18435	IIA	7	0		AGTTTGGCACGGGTTG-1	-1.43903	-1.69942	IIA	15	0
CACATCGTGCACGCGC-1	-0.35748	3.10597	IIA	10	0		ATAAACGTTGCACCAC-1	1.47901	-1.50949	IIA	11	3
CACCCAAATCTTATGT-1	-2.11477	1.05732	IIA	11	0		ATAAATATTAGCAGCT-1	-0.105686	-3.7567	IIA	3	0
CACCCTAACAAGATCT-1	-0.960084	0.197648	IIA	2	0		ATAACGCCGGAGGGTC-1	-1.62337	-2.31536	IIA	9	2
CACCGGGCATCACAAG-1	-2.54939	0.561097	IIA	6	0		ATAACGGAGTCCAACG-1	-0.158003	-0.283381	IIA	10	0
CACCGTATCCCATCCG-1	-1.11176	3.67525	IIA	6	0		ATAAGGTGGAGAACAT-1	-1.72477	-1.59142	IIA	12	0
CACGCGGAACTGTTGC-1	-3.78105	-0.903711	IIA	7	1		ATAAGTTACCGCGACG-1	-2.25042	-1.02254	IIA	18	1
CACGTTTCGTACACAC-1	-0.958148	2.5645	IIA	16	0		ATAATCTTGGAGAACC-1	-2.31041	1.25526	IIA	13	2
CACTGACGATTGTGGA-1	-1.00239	-1.63351	IIA	5	0		ATACGGGTTTCGATTG-1	1.05881	-1.23549	IIA	13	3
CAGACGAACCTGATAC-1	-1.34927	3.73734	IIA	6	1		ATACGTACTTAGCCAC-1	-2.28446	1.26809	IIA	7	0
CAGAGGCGATGCATGA-1	-1.63614	3.27955	IIA	7	0		ATACTACCCGTACCAC-1	-1.95192	1.84807	IIA	5	0
CAGCAGTCTGTGCTGC-1	-2.27696	-0.656384	IIA	12	2		ATACTAGCATGACCCT-1	-1.44709	-2.09562	IIA	12	2
CAGCGATTCCCTTCAA-1	-2.01317	0.11347	IIA	7	0		ATAGACGAAGAGAAAG-1	-2.73317	-0.777852	IIA	17	1
CAGCTCGACAAGTTAA-1	0.198503	1.211	IIA	11	0		ATAGGCGGCTATAGAA-1	-0.98092	3.03028	IIA	3	0
CAGGATATATCGTTGT-1	1.11903	2.7803	IIA	7	0		ATAGGTTGGGCAGATG-1	2.80467	-2.4497	IIA	3	19
CAGGCAGTCTTACCAG-1	-4.23817	-1.497	IIA	7	1		ATAGTGAAGCGTTCTC-1	1.74375	-4.67456	IIA	5	2
CAGGCCGTTTGGGTGT-1	-1.30952	2.76134	IIA	6	0		ATATAAAGCGCTCGTG-1	2.68013	0.312138	IIA	8	4
CAGGCGCACGGTGGTC-1	-0.839741	2.76007	IIA	8	0		ATATAAATGTAGCTGC-1	-1.7554	-2.28885	IIA	18	2
CAGTCGAGGATGCAAT-1	0.192233	1.89933	IIA	9	3		ATATCAACCTACAGAG-1	-3.99611	-2.13281	IIA	10	0
CATAAGAAGCTTGGCT-1	-1.21404	-3.81337	IIA	4	4		ATATCGGTAGGGAGAT-1	-2.08714	0.746823	IIA	11	0
CATACACGGTTCCCAC-1	-0.883497	-4.34014	IIA	4	1		ATATCGTTCCTCGAAC-1	1.34738	1.80861	IIA	4	2
CATACTTCTTTCTCCG-1	0.284681	-3.35265	IIA	8	3		ATATCTCCCTCGTTAA-1	0.0946413	3.73086	IIA	5	0
CATAGAGGAGATACTA-1	2.16589	1.39534	IIA	11	2		ATATGGGATAGCAACT-1	0.107529	3.21565	IIA	12	1
CATAGCGTTGCCCACC-1	-1.91598	0.694602	IIA	19	0		ATATTCAGTTAAACCT-1	1.67136	-4.74174	IIA	2	1
CATAGTCAAATACATA-1	-1.72245	2.34238	IIA	8	0		ATATTCCACATAGTGA-1	0.798741	-2.58958	IIA	8	0
CATATAGGTACAGTCA-1	-0.470947	0.530309	IIA	7	0		ATATTTAACCCTCAAG-1	-0.978418	2.22228	IIA	14	2
CATCCTCTCAAAGATC-1	-1.80626	2.12979	IIA	4	1		ATCAATCTGGGCTGCA-1	0.895947	2.75376	IIA	6	3
CATCGGACGGGTTAAT-1	-1.75182	2.51145	IIA	7	0		ATCAGACGGCACGCCG-1	-1.89749	-1.4257	IIA	13	2
CATGAGATGCACTCTC-1	-1.1523	3.0912	IIA	9	0		ATCAGTAGGCAGGGAT-1	-0.020574	2.93278	IIA	3	0
CATGATACGGTGAAAC-1	0.105433	2.67581	IIA	6	0		ATCATCCAATATTTGT-1	-0.983959	0.211345	IIA	7	2
CATGGTAAGTAGCGTT-1	-1.60609	0.901523	IIA	7	0		ATCCAATGGAGGGTCC-1	-1.03566	1.0951	IIA	8	1
CATGTAAGAGACATTT-1	-0.575836	0.88763	IIA	13	0		ATCCACATCGACAGAA-1	1.66416	-2.81413	IIA	16	0
CATGTGGGCTCATCAC-1	0.421372	1.69923	IIA	6	1		ATCCAGAGCAACAACC-1	-3.69683	-2.60925	IIA	7	0
CATTACGCAGGAAGGG-1	-1.95663	1.86258	IIA	8	0		ATCCAGGATTCGTGAA-1	-1.06636	-0.130303	IIA	7	2
CATTTAGCGGACCATG-1	-4.38007	-0.680511	IIA	5	0		ATCCTACCTAAGCTCT-1	-2.04146	1.64392	IIA	14	0
CCAACGATGCACTGAT-1	-2.73637	2.44952	IIA	5	0		ATCCTGAATCGCTGCG-1	0.0404963	-3.36337	IIA	14	0
CCAATAGTGCCGTCGA-1	-0.516268	2.00831	IIA	3	0		ATCGACCCAATACAGA-1	-0.0727504	3.03624	IIA	6	0
CCACACTGAGATATTA-1	-1.53728	-3.2699	IIA	9	3		ATCGCTGCGTGCAGCA-1	-0.245662	-1.47164	IIA	27	4
CCACAGTACCCATCCT-1	-1.54941	-2.94052	IIA	5	0		ATCGGAGACAGACGGC-1	1.83473	-2.92127	IIA	8	3
CCACCAACTTTACTGT-1	0.00479412	4.10871	IIA	4	0		ATCGGCAAGCAGTCCA-1	-1.1897	1.6867	IIA	18	0
CCACGGTGCCCGGTAG-1	0.532176	3.47152	IIA	4	0		ATCGTTAGCTAGCGGA-1	-2.72619	-2.37413	IIA	9	0
CCACTCAGATCCGCAA-1	-1.40347	-4.1051	IIA	1	3		ATCTAATATCCTACGG-1	1.27133	-1.44615	IIA	6	4
CCAGAAAGCAACTCAT-1	0.588997	-3.91034	IIA	8	5		ATCTAGCTTGTGAGGG-1	1.2403	2.66249	IIA	7	3
CCAGATAGTTGAGTGA-1	2.05844	2.39478	IIA	11	2		ATCTCGTGAGCGAAAC-1	1.84151	-2.37174	IIA	17	2
CCAGCCTGGACCAATA-1	-1.51546	0.876287	IIA	12	0		ATCTGACATGGAAGGA-1	1.05699	0.560016	IIA	14	2
CCAGGGACGTGGCCTC-1	0.633732	1.08133	IIA	6	2		ATCTGCACCTCTGCGA-1	0.0637354	-3.31972	IIA	3	3
CCAGTAGTCTGATCCA-1	-1.37623	-3.50336	IIA	6	0		ATCTGGGCTGTTCTTG-1	0.216097	3.24835	IIA	8	1
CCAGTTCGGTAACTCA-1	-0.988799	3.61034	IIA	16	0		ATCTGGTTAAGACTGT-1	2.9411	-2.36674	IIA	7	0
CCATACCTTTACTTGT-1	-1.8199	2.62167	IIA	2	0		ATCTTATCGCACACCC-1	-2.29397	2.60208	IIA	10	2
CCATCGCAGTTAAACT-1	-1.67989	1.75904	IIA	9	1		ATCTTGACTTGTCCAA-1	-2.51801	1.53304	IIA	21	0
CCATGCCCTAGATTTC-1	-2.43011	1.54959	IIA	9	1		ATGAAGCCAAGGAGCC-1	-1.94318	-2.29948	IIA	9	5
CCATTCCCTGCCCACA-1	1.20175	2.46186	IIA	6	1		ATGACGCCGGCTCTAA-1	-0.956208	1.95982	IIA	8	1
CCATTTCTACCTATTA-1	-0.953524	3.8132	IIA	2	0		ATGACGCGTTCTATCC-1	-0.36679	-0.460017	IIA	19	1
CCCAAGTCATTACACT-1	1.39007	-1.07525	IIA	6	2		ATGACTATCAGCTGTG-1	-0.703062	0.630823	IIA	8	0
CCCAATGAGATTTGCA-1	0.640734	-1.64765	IIA	10	0		ATGACTATGCGACATT-1	1.9935	-4.9339	IIA	11	0
CCCAGTTAAGGCGCCG-1	-1.2769	2.38418	IIA	11	0		ATGATCGGGAATAGAC-1	-0.247911	0.477162	IIA	17	0
CCCGCAAATAATCATC-1	0.860113	-2.34392	IIA	2	0		ATGCCATTTGCGACCA-1	-2.64107	2.80253	IIA	7	0
CCCGCAGCGCGAACTA-1	-0.431181	-2.16814	IIA	4	2		ATGCCGGTTGATGGGA-1	-1.15693	0.74238	IIA	13	0
CCCGTAGCTGGGAAGA-1	1.7088	2.66171	IIA	2	0		ATGCGACAGTCCCATT-1	-0.838358	-0.12385	IIA	9	0
CCCGTGACAGTGCCTT-1	-1.22715	2.30574	IIA	9	0		ATGCTCTGGCGCGGTA-1	1.89218	0.541798	IIA	7	2
CCCTACCCACACCCAG-1	0.00260377	2.85475	IIA	9	0		ATGCTTAGGAGTTGAT-1	0.133769	-1.2827	IIA	16	0
CCCTACTTGAACAATG-1	-0.717309	-3.98296	IIA	4	0		ATGGAGCAGGCCGTGA-1	0.271113	0.822806	IIA	12	0
CCCTAGCTCTAAGGTC-1	-0.724563	3.56648	IIA	3	0		ATGGATTGACCAAACG-1	-4.76725	-1.71726	IIA	11	0
CCCTGGGAGGGATCCT-1	-2.00312	1.34106	IIA	9	1		ATGTACATGCGGTGAG-1	-3.49059	-0.863807	IIA	13	1
CCGAACCTTCCCGGCC-1	-3.88143	-0.988034	IIA	6	0		ATGTGGACATCTTGAT-1	2.64221	-2.98407	IIA	5	0
CCGACGGGCATGAGGT-1	-0.0604682	3.87602	IIA	3	0		ATTAATACTACGCGGG-1	-1.44149	0.05415	IIA	11	0
CCGCATGTGGTACGAT-1	-2.98681	2.13395	IIA	8	1		ATTACATGTCAGTCTT-1	-1.0937	-3.87578	IIA	7	0
CCGCTCCAGGGCGATC-1	-0.393406	-1.0514	IIA	11	0		ATTACGCGCTGGCAGG-1	-0.0593613	-2.45979	IIA	21	0
CCGGGCTGCTCCATAC-1	-2.09143	-2.64504	IIA	7	0		ATTACTAGCCTCTTGC-1	-4.14886	-2.23695	IIA	16	0
CCTAACCCAAACAAGT-1	-0.583123	-2.69953	IIA	4	0		ATTAGATTGATAGCGG-1	-1.09714	2.61594	IIA	3	1
CCTACAGTTGAGGGAG-1	-2.01943	0.603395	IIA	13	0		ATTAGGCGATGCTTTC-1	-1.95262	2.4812	IIA	15	0
CCTACATTCACAGACG-1	-0.419171	3.59019	IIA	10	0		ATTATACTTTGCTCGT-1	-0.152815	3.37886	IIA	3	0
CCTAGGCGTAGCGATC-1	-1.53675	-3.85825	IIA	5	4		ATTATCGGAATGTACG-1	0.0625504	-1.05068	IIA	9	0
CCTATAATGAGTGCCC-1	-0.679377	0.787434	IIA	10	1		ATTATTATGTCCGTCA-1	-1.98396	3.53364	IIA	12	2
CCTATATTTGTCCTGG-1	-0.641322	4.14817	IIA	10	0		ATTATTCAGAGTCACT-1	-0.789933	1.47637	IIA	10	0
CCTATGGGTTACCGTC-1	-2.54347	2.31995	IIA	6	1		ATTCAACCATTTAAGG-1	-3.62817	-2.34211	IIA	10	1
CCTATGTCCACTCCAC-1	1.51183	1.5117	IIA	7	2		ATTCAGGACCTATTTC-1	1.53443	-2.02539	IIA	8	0
CCTCACCTGAGGGAGC-1	-3.205	1.16676	IIA	13	0		ATTCAGTAGCAGGGTC-1	-2.20953	2.28329	IIA	9	0
CCTCCTGTTGTGTCGT-1	0.52188	-0.475535	IIA	15	2		ATTCATATACTGTCCA-1	0.318626	2.42441	IIA	16	1
CCTCGGACCGGGATAG-1	1.97651	-2.75615	IIA	6	5		ATTCATCGTTGAGGCA-1	2.05786	-4.98712	IIA	11	0
CCTCTATCGATTAGCA-1	-0.88059	3.92923	IIA	7	0		ATTCCTCCGCCAGTGC-1	-3.38538	-2.26022	IIA	8	1
CCTCTGTACTATTCTA-1	0.29363	2.23602	IIA	2	0		ATTCGACGCCGGGCCT-1	-3.50928	-2.78294	IIA	2	0
CCTGATTCGCGAAGAA-1	1.1138	2.84806	IIA	2	0		ATTCGTGCTATCTCTT-1	-4.15312	-2.54372	IIA	6	0
CCTGGCTAGACCCGCC-1	-2.22971	-0.727507	IIA	11	1		ATTGACCGGCGATGAC-1	2.14594	-2.62377	IIA	11	2
CCTGGTCGAATGTGGG-1	-0.215706	-4.78856	IIA	11	1		ATTGATGAGTCCTAAC-1	-3.56648	-1.34175	IIA	7	0
CCTTAAGTACGCAATT-1	-0.105912	-0.0965643	IIA	11	0		ATTGCTGCTCCTCCAT-1	-4.15142	-2.21104	IIA	9	0
CCTTCGTATAGAATCC-1	-0.475698	-3.24787	IIA	2	3		ATTGGTTGTGCATTAC-1	-1.30097	3.41855	IIA	13	1
CCTTTCAATGAAGAAA-1	0.390266	-0.537992	IIA	7	2		ATTGTACAACTCGGCT-1	-1.63504	2.04356	IIA	25	0
CGAACAGTATGGGCGT-1	-2.11689	-1.56208	IIA	10	1		ATTTACTAAGTCCATT-1	0.822348	-3.30726	IIA	8	0
CGAAGATCAGTTTCAT-1	-3.9512	-1.05825	IIA	4	0		ATTTCCGGGTTCTGCG-1	-1.06285	-3.90976	IIA	4	1
CGACAATTTGATCTAA-1	-2.40144	-1.07827	IIA	8	1		ATTTGCGCGAGTAGCT-1	-0.204244	0.221454	IIA	15	0
CGACAGTTCGCGTTAT-1	-1.74288	-3.83157	IIA	7	1		CAAACCCTCCGGCGGG-1	-0.733602	0.902586	IIA	20	0
CGAGACCCTAGAGTGT-1	1.10316	-3.88326	IIA	2	0		CAAACGGTCGCACTTT-1	2.06177	-4.52968	IIA	12	7
CGAGAGATGTGAACCT-1	-0.98606	1.15568	IIA	22	0		CAAAGATTATTGGGCC-1	1.057	-0.304626	IIA	13	2
CGAGAGCTTTCACTAC-1	-2.51777	-1.62496	IIA	7	0		CAAATGTCCTTCCGTG-1	-0.517204	3.16708	IIA	10	0
CGAGGCTAAATATGGC-1	-0.0714614	3.91558	IIA	6	0		CAACACATCTCCTGCC-1	0.834164	0.697662	IIA	20	3
CGAGGGACTGCGGTCG-1	-0.922902	2.19773	IIA	13	0		CAACCAGTGGCCTACC-1	-2.80295	-1.03518	IIA	8	3
CGAGTACTAAAGAGGA-1	-3.69303	0.173113	IIA	11	1		CAACCTACCGAGCAGT-1	-3.5581	0.0925373	IIA	11	3
CGAGTGAAGGTACCAG-1	-2.11457	0.604812	IIA	9	0		CAACCTGAACCTGCCA-1	-3.3576	1.6399	IIA	20	1
CGATCCACCATTGTTG-1	-2.09483	-0.672271	IIA	2	1		CAACGACCCGTTTACA-1	-2.3129	2.81014	IIA	8	0
CGATCCGACCCAGTGC-1	-0.966819	0.667022	IIA	3	0		CAACGTGGTGGAGTCT-1	-0.0270593	-4.06841	IIA	8	0
CGATTAAATATCTCCT-1	-0.755388	-3.42847	IIA	3	6		CAACTCCTTGATCCCG-1	-1.61517	-1.78192	IIA	15	0
CGCAATTAGGGTAATA-1	-3.09843	1.18907	IIA	11	0		CAACTGCTCATCCGAT-1	-0.746203	-3.12547	IIA	12	0
CGCACATGTCCACTAC-1	-3.34811	-1.90678	IIA	5	1		CAAGAGGGCGGAGTAC-1	1.67821	-2.11553	IIA	4	3
CGCACGTGCGCTATCA-1	0.653262	0.321997	IIA	19	2		CAAGATATTATAACGT-1	-2.82407	-1.54032	IIA	5	2
CGCATGGTGCGATGCT-1	-1.22245	3.5745	IIA	2	0		CAAGCACCAAATGCCT-1	1.12393	-4.76872	IIA	5	2
CGCCCAGCGTTTCACG-1	-4.17323	-1.76652	IIA	6	0		CAAGGATCGCATGTTC-1	0.50382	-4.58227	IIA	8	0
CGCCGCCCATGCCTGT-1	-3.99397	-1.46996	IIA	5	0		CAAGGCCAGTGGTGCA-1	0.879786	-0.346916	IIA	12	2
CGCCTCCCTCCTCTAT-1	-0.238205	-2.49942	IIA	5	0		CAAGGTCCTATAGGCT-1	1.75744	0.931139	IIA	7	1
CGCGAAGTGGCATACT-1	-0.694141	1.04395	IIA	7	0		CAAGTAAGTGATAGAC-1	1.75065	0.449596	IIA	14	3
CGCGACCGCGACAGAT-1	-0.911853	2.46272	IIA	10	0		CAAGTGTGGTTGCAAA-1	-0.910392	0.310596	IIA	9	0
CGCGGCTCAACTTGAA-1	-2.62513	1.15273	IIA	18	0		CAATAAACCTTGGCCC-1	-1.34816	2.21483	IIA	3	0
CGCGGGAATTCCTTTC-1	-4.00111	-0.265638	IIA	3	0		CAATACGAGAGTCTGA-1	1.18707	-1.9048	IIA	16	3
CGCTAGAGACCGCTGC-1	-1.62747	-2.46917	IIA	0	0		CAATGAGGTTCGACTA-1	2.0711	-5.00104	IIA	25	0
CGCTCTCCGTAGATTA-1	-1.43939	-4.05908	IIA	3	0		CACAATGAGCTGCTAT-1	-1.63244	2.69268	IIA	9	0
CGCTTAGTATTGATAC-1	0.0949845	0.688349	IIA	9	0		CACACACGCTAACGAG-1	-0.669175	-4.02038	IIA	3	0
CGCTTATTCCCGGTCG-1	-1.37168	2.77404	IIA	6	0		CACACAGCTTGCGCTC-1	-0.999603	-0.266288	IIA	9	0
CGCTTTCCGCCAAGGT-1	-2.07831	2.27881	IIA	10	1		CACAGCTAGGGAGTGA-1	0.0582988	0.453616	IIA	4	1
CGGAAAGAATCAAACG-1	-0.0137789	-0.0460262	IIA	7	0		CACAGGGCCGTTGTCA-1	-0.162547	1.38456	IIA	14	0
CGGAGCAATTTAATCG-1	-1.47622	2.44737	IIA	2	0		CACAGTTCGCTTCCCA-1	0.0853466	-3.75349	IIA	9	1
CGGATCCTCAAGGACT-1	-0.743014	-4.59839	IIA	10	0		CACATCGTGCACGCGC-1	-0.296693	-0.885655	IIA	13	2
CGGCCACGCACAAAGT-1	0.559643	3.15881	IIA	2	0		CACATTCTTTCGATGG-1	0.403626	2.61478	IIA	14	0
CGGCCAGAGCGACCAT-1	-1.64043	1.11508	IIA	3	0		CACCCAAATCTTATGT-1	-1.71474	0.879985	IIA	14	0
CGGCTCTAAAGCTGCA-1	-1.03727	0.250997	IIA	7	1		CACCCGCGTTTGACAC-1	-1.42372	-2.23253	IIA	10	0
CGGGAATATAGTATAC-1	-3.82943	-1.20011	IIA	8	0		CACCCTAACAAGATCT-1	1.81573	-4.64938	IIA	5	1
CGGGAGCTTCAGTGTA-1	-1.69277	0.803886	IIA	5	0		CACCGCGTCCACTCTA-1	-1.35102	2.98489	IIA	14	0
CGGTATGGGCACTCTG-1	0.351452	2.88348	IIA	3	0		CACCGTATCCCATCCG-1	0.419167	-4.56312	IIA	4	0
CGGTTGGGCAGGGTCC-1	0.289313	2.91585	IIA	9	0		CACCTCGATGGTGGAC-1	-2.07916	-2.50579	IIA	7	0
CGTAAATAACAAAGGG-1	-0.144659	-3.4427	IIA	7	0		CACCTTGCGAAACTCG-1	-2.67356	2.63209	IIA	6	2
CGTAACTTCGACACTT-1	-0.994378	0.289217	IIA	3	0		CACCTTGGCGCCTTTG-1	-1.04367	-0.889438	IIA	9	1
CGTCACGTCCATTGGT-1	-0.680507	-4.73955	IIA	1	2		CACGCAGCGAGGCTTT-1	-2.5708	1.14675	IIA	15	0
CGTCGTCCTTCGCGAA-1	-2.9209	-0.0127048	IIA	7	0		CACGCGGAACTGTTGC-1	0.549798	0.514583	IIA	9	2
CGTGACCAGTCCTCTG-1	0.922369	2.95919	IIA	17	0		CACGTCGGCAACCTCT-1	1.13852	-2.79038	IIA	8	2
CGTGCACACCACTGTA-1	0.82136	2.28801	IIA	5	2		CACGTTTCGTACACAC-1	-2.6876	-1.8674	IIA	8	0
CGTGCAGACTGGGACA-1	-0.508796	2.23388	IIA	10	0		CACTACGGGAGCTGCC-1	-2.76704	-1.16864	IIA	11	0
CGTGCCCTCCCGAAGA-1	-1.085	-4.3743	IIA	1	0		CACTCAAGAGCTATGG-1	1.62965	-2.37183	IIA	12	3
CGTGGCCGAATATCTA-1	-1.15938	2.90641	IIA	9	2		CACTCCTATGTAAGAT-1	-1.49025	1.62484	IIA	5	1
CGTTAATGTCCCGACG-1	-1.08346	-1.52682	IIA	4	0		CACTCTCAAGCATCGA-1	-0.191333	1.50565	IIA	13	0
CGTTGAATACCGCGCT-1	-1.72639	-2.74625	IIA	7	0		CACTGACGATTGTGGA-1	0.313521	-1.4464	IIA	7	0
CGTTGAGCGACCGTCG-1	0.350832	-2.33054	IIA	7	1		CAGAACTTAGCCCTCT-1	-3.76757	-2.03685	IIA	10	1
CGTTGTTTCAATTCCC-1	2.26937	2.01888	IIA	6	2		CAGAATAACACACGGA-1	1.0337	0.34275	IIA	5	1
CGTTTCGCTCATTACA-1	-1.83321	3.12127	IIA	4	0		CAGACACCGATCGCTG-1	-2.08221	2.75361	IIA	15	0
CGTTTGTGTAGAGGGT-1	-1.15709	-1.76546	IIA	12	0		CAGACGAACCTGATAC-1	0.210532	-0.875986	IIA	8	3
CTAAAGGATGAGATAC-1	-0.143779	0.510836	IIA	8	0		CAGAGGCGATGCATGA-1	-0.848582	3.01026	IIA	15	0
CTAAAGGGAAATAGGA-1	-0.882727	-0.624176	IIA	3	0		CAGATAATGGGCGGGT-1	-2.40861	0.872304	IIA	14	0
CTAAATCCTATTCCGG-1	-0.2339	1.91462	IIA	16	0		CAGATCATTTAAAGTC-1	1.26713	-0.0889407	IIA	18	4
CTAAGGGAATGATTGG-1	-0.67156	-1.78109	IIA	5	0		CAGCAGTCCAGACTAT-1	-2.48573	-0.630888	IIA	15	1
CTACAAGAAATAACCC-1	-0.307428	-0.689098	IIA	16	0		CAGCAGTCTGTGCTGC-1	-3.25914	0.318797	IIA	15	0
CTACGCACGGAGTACC-1	-0.0570149	-2.77845	IIA	2	0		CAGCGATTCCCTTCAA-1	-0.360197	3.03467	IIA	8	1
CTACTATCATAGGTTT-1	0.0312004	2.75626	IIA	0	0		CAGCTCACTGAGACAT-1	0.683079	3.3327	IIA	5	2
CTACTATCTTTCAGAG-1	-2.05463	-1.48154	IIA	13	0		CAGCTCGACAAGTTAA-1	-1.58831	1.8211	IIA	13	1
CTACTGCCACCTGACC-1	-1.18281	2.19646	IIA	9	0		CAGGATATATCGTTGT-1	0.472425	3.27525	IIA	6	2
CTAGATGTGAGTGTAA-1	-1.89759	0.133988	IIA	10	0		CAGGCAGTCTTACCAG-1	-3.2079	0.368544	IIA	12	0
CTAGATTTACGACGGC-1	-0.10264	-4.41773	IIA	4	2		CAGTGAATAAATGACT-1	0.0606661	2.77671	IIA	6	0
CTAGGTCTGAAGGAAT-1	-0.532197	0.412854	IIA	7	1		CAGTGTCGGCTGGCCC-1	0.508513	-2.23563	IIA	17	0
CTAGTAGAAAGGGATT-1	0.0426078	0.704389	IIA	15	0		CAGTTCCGCGGGTCGA-1	-0.767313	3.79013	IIA	7	0
CTAGTCACGTCTTAAG-1	-3.05436	1.29497	IIA	4	0		CATAACGGACAGTCGT-1	-3.61961	-0.940242	IIA	8	0
CTAGTGAAGGACAGGA-1	-1.37235	2.57874	IIA	5	1		CATACCCGTACCCAGT-1	0.290239	1.6775	IIA	14	0
CTAGTTACAACCCGGT-1	-0.328804	-0.251084	IIA	7	1		CATACGAACTAGCTGG-1	-0.476036	-0.997696	IIA	5	1
CTAGTTGGGCCCGGTA-1	-0.165038	-0.0272822	IIA	7	0		CATACGGCGTCTGGGC-1	0.142905	2.50103	IIA	13	1
CTATGCCCGAATGCAA-1	0.621721	-4.05009	IIA	9	0		CATACTATGTAATTGT-1	-3.13237	-1.42182	IIA	15	1
CTATTCATGTGTCCCA-1	-0.662394	2.31654	IIA	13	0		CATAGCGTTGCCCACC-1	-0.615007	-1.17476	IIA	14	0
CTATTTGCTTGGAGGA-1	-0.0918663	-0.965767	IIA	3	0		CATAGTACATTGAGAG-1	-0.745366	-1.75373	IIA	9	0
CTCAACTAACCCGGAT-1	-0.660518	0.929092	IIA	6	0		CATAGTCAAATACATA-1	-2.72683	-2.02522	IIA	13	0
CTCACATTTACTAAAT-1	-1.59016	-3.26979	IIA	1	2		CATCCTCTCAAAGATC-1	-0.300624	2.2247	IIA	16	0
CTCAGAGCTAATGTCG-1	-0.558148	2.3958	IIA	6	0		CATCGGACGGGTTAAT-1	-0.362294	1.56267	IIA	6	0
CTCAGTCACGACAAAT-1	-1.38209	1.87519	IIA	15	0		CATGACTTCGCTGAAT-1	1.15825	1.245	IIA	9	3
CTCATTGCTCTAACAA-1	-3.6895	-0.793516	IIA	12	0		CATGAGATGCACTCTC-1	0.45887	-2.4689	IIA	9	2
CTCCTCCAGCTCACAC-1	-4.36451	-0.29187	IIA	8	0		CATGATCGCTTTGAGA-1	-2.46014	-1.41634	IIA	9	0
CTCGGTACCACTGCTC-1	-0.589462	-4.5391	IIA	11	0		CATGGATTGTCTTCCG-1	-0.278928	-2.77489	IIA	10	1
CTCTAACACCGGCAGC-1	-0.370738	4.20998	IIA	2	0		CATGGCAGGAAGATCG-1	0.275241	2.69207	IIA	4	1
CTCTACATCCTGCGTG-1	-3.55369	0.937957	IIA	4	0		CATGTAAGAGACATTT-1	2.70192	-2.81533	IIA	10	3
CTCTATTTGGCTGCAG-1	0.363376	-3.04025	IIA	7	0		CATTACGTCGGCCCGT-1	0.403487	1.09702	IIA	14	0
CTCTCACAATCGATGA-1	-0.561655	-3.7169	IIA	8	3		CATTATCCCATTAACG-1	-1.17999	-2.11014	IIA	4	1
CTCTGGACGCCTGGTG-1	-1.67395	2.45927	IIA	12	0		CATTATGCTTGTTGTG-1	0.901782	2.16093	IIA	10	2
CTCTTCTATTGACTGG-1	0.182817	2.49768	IIA	17	0		CATTGATGAACACGCC-1	-2.56982	-0.392626	IIA	14	0
CTCTTCTGGAAGTTAG-1	-0.641062	-3.43582	IIA	1	0		CATTTAGCGGACCATG-1	0.0331095	1.51026	IIA	6	0
CTGAATCCGAGACCTC-1	-0.142832	-0.863937	IIA	11	0		CATTTGAGTGGTACGT-1	1.56117	-2.27782	IIA	10	8
CTGCCTTTCTAGTAAA-1	1.5349	2.09619	IIA	3	1		CCAAACAGAACCCTCG-1	-3.24666	-0.0881463	IIA	10	4
CTGCGATTTCGAGATT-1	0.861541	-2.75868	IIA	10	0		CCAAGAAAGTGGGCGA-1	-2.46978	1.66557	IIA	6	1
CTGCTTGGCGATAGCT-1	-0.489941	-0.94847	IIA	7	1		CCAAGACTTCTGCGAA-1	1.75379	-1.51139	IIA	2	2
CTGGAAATGGATGCTT-1	-2.45208	1.63598	IIA	7	0		CCAAGGAACAGAGAGG-1	1.55634	-0.812364	IIA	5	2
CTGGAAGACACGGTGG-1	-2.3212	-0.236324	IIA	6	0		CCAAGGTTGCCCTTTC-1	-3.37112	0.915168	IIA	9	0
CTGGCTGGTTGTCAGT-1	0.73931	-4.0861	IIA	3	0		CCAATGTCACAGCAAG-1	-3.50901	0.0757245	IIA	14	0
CTGGGCCTGCTATATC-1	-3.95153	-0.647314	IIA	7	0		CCAATTACGGGTCGAG-1	1.01803	3.00878	IIA	9	2
CTGGGCTACTGGAGAG-1	0.260547	1.35581	IIA	10	0		CCACCAACTTTACTGT-1	-2.74392	2.34647	IIA	3	1
CTGGGTAGGCAGTTAA-1	-0.918951	2.00813	IIA	11	0		CCACGAGAAGAGAATC-1	-3.2745	1.16917	IIA	6	3
CTGGTAACACATAGAA-1	0.407088	2.8737	IIA	11	0		CCACGGAGCCATAAGA-1	1.33989	-3.51962	IIA	8	2
CTGGTTTCGAGCAAGA-1	0.057543	0.0932016	IIA	5	0		CCACTATCCGGGTCAC-1	-2.29704	1.35965	IIA	12	0
CTGTACTTCTTAGCAT-1	-0.453605	0.0989542	IIA	9	0		CCACTGTTTGGATTAA-1	-0.526884	-0.298022	IIA	4	1
CTGTAGCCATCTCACT-1	-1.2244	3.6745	IIA	2	0		CCAGTAGTCTGATCCA-1	-2.07645	0.795833	IIA	13	0
CTGTGGTCGGGAGATA-1	-0.292158	2.52527	IIA	7	0		CCAGTCTAGACGGCGC-1	-0.406464	-2.86612	IIA	4	1
CTGTTACCCAATCTAG-1	-1.92007	1.031	IIA	8	0		CCAGTCTTGTCATAGA-1	-0.628993	-0.340404	IIA	11	0
CTTAATCGACTTAGTA-1	-1.64898	0.353966	IIA	3	0		CCATAGGTTGGCGTGG-1	-0.696661	2.66553	IIA	8	1
CTTACACGGTATTCCA-1	-0.235037	3.93227	IIA	13	0		CCATATGGAAACTATA-1	0.775873	-4.6897	IIA	4	3
CTTAGTAGGCCTACAG-1	-2.60351	-2.38326	IIA	5	0		CCATGCCCTAGATTTC-1	-1.72908	0.452618	IIA	17	1
CTTAGTGTAGTAGCAT-1	-3.78157	0.302354	IIA	5	0		CCATGCCTGTTTAGTA-1	-0.903279	-0.474764	IIA	11	0
CTTCAACTCCACTTGG-1	-2.44008	0.169351	IIA	13	0		CCATTAGCGATAATCC-1	-3.72689	-1.04244	IIA	9	1
CTTCAGTTGGACAACG-1	-0.501408	0.763662	IIA	6	0		CCATTCCCTGCCCACA-1	-1.55457	-0.943192	IIA	10	2
CTTCTATTAATGCTAG-1	-1.16693	4.04684	IIA	12	0		CCATTGTTTCCTCCAT-1	-4.24232	-2.45188	IIA	10	0
CTTGCCCAGGCTCTAC-1	-0.729979	2.13732	IIA	7	0		CCATTTCTACCTATTA-1	-1.19982	-0.034525	IIA	14	1
CTTGGCCAAGCTGGGA-1	-1.8192	-3.62445	IIA	1	0		CCCAAGTCATTACACT-1	1.60296	-4.75552	IIA	14	0
CTTTAATATTGGTCGA-1	-1.94138	2.20093	IIA	3	0		CCCAATGAGATTTGCA-1	0.0619807	3.39165	IIA	15	3
CTTTAGGAACACTGTT-1	0.482334	-4.11002	IIA	8	4		CCCAATTTCACAACTT-1	-0.427838	-3.95273	IIA	6	0
CTTTAGTGCTATTATT-1	-1.92356	-2.82439	IIA	2	2		CCCAGAGGAGGGCGTA-1	-0.519881	-2.70806	IIA	7	1
CTTTATCCGACGCATG-1	0.0859504	0.0936575	IIA	12	0		CCCAGTTAAGGCGCCG-1	-3.13851	-2.37033	IIA	12	0
CTTTCTGTGCGGGCTT-1	-1.86237	-3.72036	IIA	6	1		CCCATATAGGTCGATT-1	-2.18072	-0.293482	IIA	10	0
CTTTGCATCGCTCTTG-1	0.30746	-3.79731	IIA	10	2		CCCGTAGCTGGGAAGA-1	1.07328	-0.232479	IIA	9	3
CTTTGGCTTTAGTAAA-1	-0.164988	3.14687	IIA	8	0		CCCGTTTCGCAGATGT-1	1.51013	-4.77812	IIA	6	3
CTTTGGGATTGTTGCA-1	-1.68009	-3.4831	IIA	1	0		CCCTATGTAGAGCAGA-1	1.20228	-2.87472	IIA	4	1
GAAACAGATGACCACC-1	-1.2599	1.01126	IIA	8	0		CCCTCCTCGCTCGTAT-1	-2.03519	2.05171	IIA	20	0
GAAACCGAATTACCTT-1	-2.50967	-0.742939	IIA	4	0		CCCTTTAATGGAGTTC-1	1.37554	1.30239	IIA	15	4
GAAATGGCGGTGTTAG-1	0.139165	-3.44936	IIA	6	1		CCCTTTGACAGGTCTT-1	-3.02382	-2.13836	IIA	12	0
GAACCCTCTGTGTTCT-1	0.881219	-2.75998	IIA	18	2		CCGAACCTTCCCGGCC-1	0.674001	-2.98014	IIA	4	1
GAACCTTTAACGATCC-1	-1.78906	-3.62577	IIA	6	0		CCGACAATAGGCCGCC-1	1.04626	-1.9004	IIA	8	4
GAACGTCTCATGGTCG-1	-2.54819	-0.497564	IIA	10	0		CCGATCTCAACCTTAT-1	-1.98784	3.21648	IIA	16	0
GAACTGTGGAGAGACA-1	3.10585	0.950214	IIA	3	3		CCGCGTAGGTAAGGGC-1	-0.0466388	2.49881	IIA	15	1
GAAGAAACGATATTGT-1	0.0714505	-0.0991292	IIA	8	0		CCGCTCCAGGGCGATC-1	-0.492762	3.64626	IIA	23	1
GAAGCCTGCACATTCC-1	0.266006	-2.16149	IIA	8	2		CCGCTCTTCCGAACTA-1	-1.31352	3.68447	IIA	8	2
GAAGCGTGAGGAATTT-1	0.432913	-3.44002	IIA	6	2		CCGGAATGGTTTCAGT-1	1.05518	0.782835	IIA	10	2
GAAGCTCGGACCCGTC-1	-0.284935	2.83045	IIA	2	0		CCGGCACGACCGTTTC-1	-2.30702	2.02241	IIA	9	0
GAAGGGTCATTAAGAC-1	-0.414787	-3.20013	IIA	2	0		CCGGCGCATATTGGAT-1	-0.605839	2.03415	IIA	10	1
GAAGTCAGTTGCACTA-1	-3.17129	-0.952916	IIA	7	1		CCGGGACCCGCAGAGA-1	0.21932	-2.13252	IIA	13	1
GAAGTCTCCCTAGCGA-1	0.98837	-3.97806	IIA	1	3		CCGGGTTCGAGGTTAC-1	0.239207	-3.84194	IIA	3	0
GAATAGTGCTCGATTA-1	-2.60727	0.721587	IIA	7	0		CCGTAGGGTTGTTTAC-1	0.410009	-1.03799	IIA	8	1
GAATGCGAATCGGTTC-1	0.196604	1.47126	IIA	6	0		CCGTATCTCGTCGTAG-1	-1.05815	-0.131769	IIA	10	0
GAATGTGGTCCGGATT-1	-2.70759	0.846067	IIA	10	1		CCTAAATTGTATCCTA-1	-2.14012	-1.47732	IIA	12	4
GAATTCACCCGGGTGT-1	1.1445	-0.780087	IIA	10	2		CCTAACCCAAACAAGT-1	-0.529399	1.05206	IIA	15	0
GACAAACATATGCAGG-1	-2.21157	-1.4675	IIA	12	0		CCTAGGCGTAGCGATC-1	-0.750227	0.999826	IIA	8	0
GACAACGACCATTGAA-1	0.725418	0.728797	IIA	10	1		CCTATAATGAGTGCCC-1	1.6239	0.203202	IIA	9	3
GACAGAGGTCTTCAGT-1	-1.31389	-2.39505	IIA	5	2		CCTATACCGTCCTGTC-1	-0.217285	2.92353	IIA	5	0
GACAGCCAGACCTGAC-1	-2.98145	-1.2653	IIA	6	2		CCTATATTTGTCCTGG-1	-0.482256	0.704657	IIA	4	0
GACCACACTTCCCTTT-1	-1.15249	3.84998	IIA	3	0		CCTATCTATATCGGAA-1	-0.866709	-1.9203	IIA	12	2
GACCTTCCACGTCTAC-1	-1.12636	-3.26583	IIA	7	2		CCTATGAAGTGGTGCC-1	3.20857	-0.0894223	IIA	7	2
GACGCCGTAAAGGCTA-1	-0.508698	4.18762	IIA	3	0		CCTATGGGTTACCGTC-1	-1.14137	-2.17052	IIA	11	0
GACGCTTGCTTCTAAA-1	0.125518	1.50513	IIA	8	0		CCTATGGTCAAAGCTG-1	-0.306344	-0.113027	IIA	13	0
GACGGGTTGGCCCGTA-1	0.350395	2.86245	IIA	7	0		CCTCACCTGAGGGAGC-1	1.95633	-1.46282	IIA	13	5
GACGGTCAATAGAAGC-1	-0.818646	-3.01147	IIA	9	5		CCTCACCTTAGCATCG-1	-1.80104	-1.23835	IIA	19	1
GACTCACCCACGTGAG-1	-1.08914	-0.309062	IIA	15	2		CCTCCTGTTGTGTCGT-1	-2.61253	-0.719363	IIA	17	1
GACTCGCGGGAATGAC-1	-0.36082	0.682369	IIA	14	0		CCTCGGTTTCCTTGCC-1	0.469796	2.30781	IIA	5	0
GACTCTAGAGTTCCAA-1	-0.218959	1.99861	IIA	14	0		CCTCTACAAGGATTGG-1	-3.79899	-0.674786	IIA	18	0
GACTGCAAATCGAGCT-1	0.561455	-0.829086	IIA	8	1		CCTCTATCGATTAGCA-1	-0.477056	3.59434	IIA	8	1
GACTTCAACGCATCAA-1	-0.802958	0.747931	IIA	7	0		CCTCTGTACTATTCTA-1	0.71282	-2.33096	IIA	18	2
GAGAACGGTTCTGACT-1	1.46393	1.03676	IIA	10	2		CCTGAACGATATATTC-1	-1.9733	0.49889	IIA	11	2
GAGACTTCGCGACCGA-1	-1.6718	0.930538	IIA	11	0		CCTGCTATTTGAGAAG-1	-1.66718	-2.47157	IIA	6	3
GAGATCTGTCACTCCG-1	0.854085	2.78524	IIA	5	0		CCTGGCTAGACCCGCC-1	3.37307	-0.665322	IIA	10	5
GAGCACCTGTGTCCAG-1	-2.6434	-0.930079	IIA	5	0		CCTGGTCGAATGTGGG-1	-3.42446	-1.28695	IIA	12	0
GAGCTCAACATGAGCG-1	-0.197404	3.40906	IIA	1	0		CCTGTCACCCGGGCTC-1	-1.07493	1.73591	IIA	14	0
GAGGCCCGACTCCGCA-1	0.05112	-1.41156	IIA	11	2		CCTGTTTGAAGACACG-1	-2.16201	-0.0728336	IIA	13	1
GAGGGCGCAGCTCTGC-1	-0.374143	-3.71433	IIA	8	0		CCTTCGTATAGAATCC-1	1.89099	0.411783	IIA	9	3
GAGTAGATACTAGTTG-1	-2.34476	0.302836	IIA	5	0		CCTTTAAGGGAGCACT-1	-3.68551	-2.49477	IIA	9	0
GAGTCCACCAGGTTTA-1	-0.319683	-1.20205	IIA	7	1		CGAATGACGCATAATG-1	2.23964	-4.74911	IIA	5	7
GAGTCCGCTTACCGGA-1	-1.20278	2.18584	IIA	9	0		CGACAATTTGATCTAA-1	-0.1223	0.779602	IIA	15	1
GAGTGTCAACCAGAAA-1	-3.47776	-0.0867157	IIA	9	2		CGACAGTTCGCGTTAT-1	-3.54111	-1.99833	IIA	5	1
GATAGGTAACGTTGAC-1	-0.307658	-3.15792	IIA	4	0		CGACTCAGGATGTTAT-1	-3.34719	-0.686049	IIA	11	0
GATATGAGACACTAAC-1	-2.80537	-2.09642	IIA	5	0		CGACTTTGTATAGCCT-1	-2.55346	-1.0517	IIA	22	1
GATCCTCGACACTGGC-1	0.218761	-2.49906	IIA	14	0		CGAGACCCTAGAGTGT-1	-1.7491	0.60265	IIA	14	0
GATCGCGGGCTCTCCA-1	1.01278	-3.85184	IIA	3	1		CGAGAGCTTTCACTAC-1	-2.32563	0.749386	IIA	11	2
GATCGGTGGCCATAAC-1	-3.71681	0.178261	IIA	11	1		CGAGAGGGTAGCCGCG-1	-1.81237	3.31775	IIA	12	1
GATCGTGACTGATATC-1	-1.69719	1.5205	IIA	15	0		CGAGGAGCTTCCATAT-1	2.41128	0.593716	IIA	8	2
GATCTGCTATCTAAGG-1	0.0215704	-0.567992	IIA	9	2		CGAGGCTAAATATGGC-1	-0.456846	3.06679	IIA	8	1
GATCTTTGCAGGGTAT-1	-0.171193	1.40576	IIA	10	0		CGAGTGAAGGTACCAG-1	-2.05291	0.515066	IIA	20	0
GATGAGGAACCTTCGG-1	0.391891	0.128979	IIA	3	0		CGAGTTTATCGGACTG-1	-3.99256	-0.383938	IIA	8	1
GATGCTACCTTCGATG-1	0.578012	-3.82538	IIA	2	7		CGATAATACTCAGGTT-1	-1.24575	-2.17117	IIA	5	0
GATGCTGTATTTCATC-1	0.355161	0.788482	IIA	9	2		CGATCCTCGCAACATA-1	-0.561028	-0.885741	IIA	8	1
GATGTTCAATCCACGA-1	1.05653	-3.96451	IIA	1	0		CGATCTGTTGGAGGAC-1	1.41038	0.35825	IIA	15	3
GATTATCTTGCATTAT-1	0.300132	3.53237	IIA	9	0		CGATGGACCCTACGCC-1	-0.901649	-0.660673	IIA	7	0
GATTCCCTTGTCGCAG-1	-0.873965	2.82129	IIA	13	0		CGATTAAATATCTCCT-1	-3.51569	-2.48893	IIA	15	0
GATTCGACGGTTCACG-1	-1.04367	-3.99665	IIA	5	3		CGCAATTCTACAATAA-1	1.66179	1.49292	IIA	11	3
GATTGGGAAAGGTTGT-1	-1.24222	-4.35238	IIA	4	2		CGCACATGTCCACTAC-1	-3.97829	-1.92123	IIA	10	0
GCAACAGCAGTATGCG-1	-0.877215	0.909686	IIA	14	0		CGCACGTCTGTTTATG-1	0.965348	-0.954013	IIA	4	2
GCAAGAATTCCTTGGC-1	-1.3598	-2.34698	IIA	3	0		CGCAGGCGATCCAAAC-1	0.119447	2.87234	IIA	5	1
GCACACAGCTATTACC-1	-0.691412	2.21528	IIA	13	0		CGCATCCATCAGCCAG-1	-0.489965	-0.39254	IIA	14	0
GCACCTAGGCGAGTCC-1	-0.357498	-2.83638	IIA	10	0		CGCATGCCGAATGCGT-1	-0.755092	2.37926	IIA	7	2
GCACGCCGATTCCCGC-1	-0.748199	0.958305	IIA	3	0		CGCCCAGCACGCCTAG-1	-3.6187	-0.962532	IIA	11	1
GCACGCCTACTTAGAT-1	0.306662	3.27662	IIA	6	0		CGCCCGCTTCCGTACA-1	1.14993	0.863095	IIA	10	4
GCACTGCCTACCTTTA-1	-0.0091579	4.08429	IIA	2	0		CGCCGCCCATGCCTGT-1	-3.42344	0.103816	IIA	9	1
GCAGACCCAGCACGTA-1	-4.19541	-0.448255	IIA	8	1		CGCCTCCCTCCTCTAT-1	-3.65388	-1.19599	IIA	12	0
GCAGATCCATAAGACT-1	-3.07194	-0.685706	IIA	8	0		CGCCTTTAGCATGCTC-1	-1.10031	0.222868	IIA	22	2
GCAGATTAGGGATATC-1	-2.94527	-2.29182	IIA	5	1		CGCGAAGTGGCATACT-1	2.92277	-2.57073	IIA	7	3
GCAGCTGTCAACGCAT-1	0.954505	2.34341	IIA	4	0		CGCGACCGCGACAGAT-1	-2.58793	2.11277	IIA	13	0
GCAGGACTATAGAATA-1	-2.9918	0.17217	IIA	9	1		CGCGCCCGACTTAATA-1	-3.46048	-2.44011	IIA	8	0
GCAGTGTGGCTATAGG-1	-0.474785	-0.0254059	IIA	11	0		CGCGGCTCAACTTGAA-1	0.12962	-1.07185	IIA	13	0
GCATCGGCCGTGTAGG-1	-1.83717	-2.77314	IIA	1	0		CGCGGTAAGTCTAGCT-1	1.00111	0.22454	IIA	20	3
GCATGAGGGACGCGGC-1	-3.6364	-2.07742	IIA	7	0		CGCGGTCACAAACCAA-1	-0.0901145	-4.3361	IIA	1	0
GCATGCTAATAACGAT-1	-3.0937	-0.249766	IIA	9	2		CGCTAGAGACCGCTGC-1	1.61427	-4.11086	IIA	4	1
GCCACAATTTAAGGAC-1	-0.417505	4.3335	IIA	3	0		CGCTATTCTTAGGCTC-1	2.31472	-2.43488	IIA	14	1
GCCACTCAGAGCGCGA-1	0.379944	0.851301	IIA	10	2		CGCTCTCCGTAGATTA-1	-1.14791	3.48685	IIA	14	1
GCCATCGAGCTGCGTG-1	0.339617	1.16438	IIA	10	0		CGCTGGTGACTACCCT-1	-0.593103	-0.485719	IIA	9	0
GCCCTAAGTGCAGGAT-1	-0.625278	-0.0323124	IIA	7	0		CGCTGTGTGGATGTTG-1	-1.37797	-0.3315	IIA	10	0
GCCCTGAGGATGGGCT-1	0.620873	-2.54228	IIA	5	0		CGCTTAGTATTGATAC-1	1.12315	-0.568958	IIA	9	3
GCCGATTGGCCAAGCT-1	-4.36417	-1.44166	IIA	3	0		CGCTTTCTTGCATTCG-1	-1.9981	1.8473	IIA	9	1
GCCGCTTGTGAGAAAC-1	-2.97862	1.72035	IIA	9	0		CGGAGCAATTTAATCG-1	-3.13077	-2.93365	IIA	10	0
GCCTATAGTGTCAGGG-1	-2.55297	-1.22597	IIA	7	1		CGGAGTTTGAGAGACA-1	-1.85662	3.27879	IIA	4	0
GCCTCTATACATAGCA-1	-2.3792	2.5133	IIA	5	0		CGGATCCTCAAGGACT-1	-2.6658	-0.171496	IIA	11	0
GCCTGTCCCGGTGCAT-1	-3.31814	-1.02785	IIA	8	1		CGGCAAACATCGTGCG-1	0.399974	-2.20141	IIA	10	2
GCGAAACTTAACTGGA-1	-2.9227	-1.86297	IIA	5	0		CGGCAATAAGATCGCC-1	1.56549	1.51447	IIA	9	3
GCGAAGAATCTGACGG-1	-1.97293	-2.55942	IIA	3	0		CGGCCAGAGCGACCAT-1	1.63003	-3.19356	IIA	13	1
GCGAAGCCATACCCGT-1	-1.52297	-0.329909	IIA	10	0		CGGCCCAACCTGTAGT-1	1.82478	0.322112	IIA	8	5
GCGAATGGACTAGCGA-1	2.98651	1.24295	IIA	2	3		CGGCCCAGGTATATCC-1	-2.56748	0.118657	IIA	22	1
GCGACATGTAAACATC-1	-1.17846	-1.74917	IIA	12	1		CGGCGCCATCAATCCC-1	-3.0482	1.06479	IIA	10	1
GCGACGATAGTTGTAC-1	-1.87843	-2.71039	IIA	1	1		CGGGAATTTATGTAAA-1	0.778388	3.15543	IIA	8	3
GCGACGGTAGTCTCCT-1	-2.43579	1.2806	IIA	2	0		CGGGCAGCTAAACCGC-1	2.01951	-2.21837	IIA	8	5
GCGAGTTCTGCAAAGA-1	-0.620053	-3.11825	IIA	3	0		CGGGCCTTCTTTGTAA-1	-0.319408	3.66296	IIA	4	0
GCGATTGTTAACGTTA-1	-0.736751	2.24287	IIA	7	0		CGGTACTAGAATCAAA-1	-4.0202	-2.41856	IIA	4	0
GCGCAAGAGCGCGCTG-1	0.319865	-2.47885	IIA	7	0		CGGTCCGTCGCAAGCC-1	-1.61831	2.24109	IIA	10	1
GCGCATCCAGTCAGCA-1	1.80709	1.08358	IIA	8	2		CGGTCTATCAACCCGT-1	1.03994	1.35169	IIA	14	3
GCGCCGTTCCACGATA-1	-0.598011	-0.628263	IIA	9	0		CGGTGAAGACTAAAGT-1	-0.0323629	-1.20248	IIA	12	0
GCGCGGTCTAGTAACT-1	0.41545	0.642603	IIA	3	0		CGGTTGAGTATCCTTC-1	-1.11891	3.51731	IIA	9	0
GCGCTGCTTTGCATTT-1	0.0195894	-0.879066	IIA	14	2		CGTAACTTCGACACTT-1	-0.21507	2.17766	IIA	18	1
GCGGACCGCGTTGTGG-1	0.424649	1.77727	IIA	6	0		CGTAGAGAGTAATTAT-1	-3.73762	-0.73063	IIA	7	0
GCGGAGAGGGAGAACG-1	-0.117434	-1.18357	IIA	18	2		CGTCACGTCCATTGGT-1	-3.0917	0.714037	IIA	16	1
GCGGCAAAGTATTGCC-1	-0.720364	-0.371549	IIA	11	1		CGTCCTCATCGCGTGC-1	-3.65139	-2.59145	IIA	12	1
GCGGCTCTGACGTACC-1	-2.50137	2.4169	IIA	10	0		CGTCGCATGTGAGCCA-1	-0.0529271	-2.05621	IIA	10	1
GCGGTCTTGCTTTCAC-1	-3.55321	0.367442	IIA	5	0		CGTCGCTTGGTTATAC-1	0.155079	-4.24642	IIA	8	1
GCGTAAATGGCCATAA-1	0.979839	0.863595	IIA	13	2		CGTCGGATAGTGTTGA-1	-0.875048	-0.0356384	IIA	16	2
GCGTCGTAACATGGTC-1	0.139882	4.05083	IIA	9	0		CGTCTGGAAGGGCCCG-1	-0.46605	1.30342	IIA	19	0
GCGTGGTACTGGGTTA-1	0.609109	-3.35941	IIA	7	0		CGTGAAGTTAATTCAC-1	-1.2823	-2.26294	IIA	25	4
GCTAAGTAGTTTCTCT-1	0.218581	-2.75485	IIA	6	0		CGTGACCAGTCCTCTG-1	-0.889374	2.74849	IIA	11	0
GCTACGACTTATTGGG-1	0.588732	1.82804	IIA	9	4		CGTGCCCTCCCGAAGA-1	0.337474	3.55783	IIA	2	2
GCTACTATAGTAGAGT-1	0.0614052	-1.1072	IIA	5	0		CGTGCTTCTACCTAAA-1	0.538086	2.21559	IIA	11	1
GCTAGACCGTCTACTG-1	-3.54381	-1.41611	IIA	6	0		CGTGTATGGGAGCTGA-1	-0.050505	1.55386	IIA	12	0
GCTAGAGTAGAGATGT-1	-0.827664	1.00979	IIA	17	2		CGTGTCCCATTCGCGA-1	-1.2609	-1.92512	IIA	16	4
GCTAGCAACGCACCTA-1	-0.060143	2.83381	IIA	9	0		CGTTAATGTCCCGACG-1	-2.36859	0.969513	IIA	9	1
GCTAGCTTGAATAGCT-1	-1.42948	3.154	IIA	3	0		CGTTCTTCGCACACCT-1	0.0104599	-0.162359	IIA	19	0
GCTATAAGGGCCAGGA-1	-0.642812	-0.60814	IIA	5	0		CGTTGTCGGCAATTGA-1	-1.95657	0.125054	IIA	23	0
GCTATACGTCTCGGAC-1	-2.40659	-0.0964489	IIA	8	0		CGTTTGTGTAGAGGGT-1	0.985037	-1.72795	IIA	6	1
GCTATCATACTCATGG-1	-0.0652211	4.05391	IIA	13	0		CTAAAGAATGCCTACT-1	-2.47886	1.17393	IIA	14	0
GCTCAATGTAATACCG-1	0.359784	-0.0210342	IIA	8	2		CTAAAGGGAAATAGGA-1	-0.188492	3.16297	IIA	5	0
GCTCCCAGTCGGTCCA-1	-2.60881	0.0993657	IIA	11	2		CTAAATCCGGTGTACA-1	2.40324	0.0571965	IIA	12	3
GCTCGCTCATGTCCAA-1	-1.03949	-0.827015	IIA	7	0		CTAAATCCTATTCCGG-1	0.531616	-4.60657	IIA	6	7
GCTGCACGGTTTCTTA-1	-0.590788	2.37022	IIA	12	1		CTAACCGCGCGCCCGT-1	-1.38192	1.03047	IIA	25	2
GCTGCTAAGTAGTCGA-1	-2.29908	1.98173	IIA	6	0		CTAATTCTCAGATATT-1	-4.43795	-1.616	IIA	10	0
GCTGCTACTGCGTAGC-1	-3.58348	-0.134122	IIA	7	0		CTACCCTAAGGTCATA-1	-1.23291	2.81447	IIA	15	0
GCTGCTCTCCGGACAC-1	-1.22988	2.00434	IIA	14	0		CTACGACTAGCTATAA-1	0.626988	-3.0576	IIA	11	0
GCTGGCGGCGCATGCT-1	-0.719696	4.02837	IIA	9	0		CTACTATCATAGGTTT-1	-0.513651	2.20453	IIA	14	1
GCTGTATTACTGGCCC-1	0.44008	0.326469	IIA	17	0		CTACTCAAGGTATAGT-1	0.316923	2.36526	IIA	11	1
GCTGTTGCTACCGAAC-1	-0.450964	-4.74046	IIA	7	0		CTACTCTAGGCCCGGC-1	-0.635219	-0.339485	IIA	19	0
GCTTCCATGTAACCGC-1	-0.362649	3.26224	IIA	9	0		CTAGATTTACGACGGC-1	-1.93126	1.10543	IIA	13	0
GCTTCCCGTAAGCTCC-1	-2.56249	1.06049	IIA	10	1		CTAGCATAGTATAATG-1	-3.18021	1.67902	IIA	17	0
GCTTCCGTCCCTAGAC-1	-0.526964	2.1307	IIA	14	2		CTAGCCGATGTTATGA-1	1.10525	-0.197749	IIA	8	4
GCTTTATTAAGTTACC-1	-0.294818	0.046576	IIA	3	0		CTAGGCGCCCTATCAG-1	-1.68079	1.99836	IIA	17	2
GGAAACTAAATGGGCC-1	0.348356	-3.06876	IIA	14	1		CTAGTCACGTCTTAAG-1	-1.30986	0.536803	IIA	16	0
GGAAAGGGAATTGAGC-1	-2.41742	1.93289	IIA	7	0		CTAGTGAAGGACAGGA-1	-2.75779	-0.591778	IIA	15	0
GGAACCGTGTAAATTG-1	0.763136	-2.67355	IIA	8	1		CTAGTTACAACCCGGT-1	1.58016	-3.70245	IIA	8	0
GGACAACCATGAAGCC-1	-1.27053	0.493414	IIA	19	0		CTATAAGAGCCAATCG-1	-2.81423	0.80049	IIA	10	3
GGACCAACAGGATAAC-1	-1.01468	-0.974781	IIA	13	0		CTATAGGCGTTGATGT-1	-0.330632	-3.92002	IIA	7	0
GGACCTCTAGGCCGCC-1	-4.32872	-0.690962	IIA	5	0		CTATCGACGAAATACA-1	-1.00924	-1.15629	IIA	18	0
GGACTCTTTGACTAAG-1	0.221771	2.69751	IIA	2	0		CTATCGGGTCTCAACA-1	-3.3475	-0.405209	IIA	8	0
GGATGTCCTTACCGCA-1	-1.83066	-1.25652	IIA	6	0		CTATGGGAAGCGGAAT-1	2.21308	-2.17198	IIA	16	5
GGATTAATCATGGACC-1	-2.25286	2.22867	IIA	5	1		CTATGTCACTAGCCCA-1	-0.375348	2.46548	IIA	14	0
GGATTGAAGTAGCCTC-1	-1.60976	1.40622	IIA	6	1		CTATTTGCTTGGAGGA-1	0.926246	-2.49402	IIA	11	0
GGATTGCTGTGACTCC-1	0.556435	-3.81515	IIA	7	1		CTCACATTTACTAAAT-1	1.75183	-2.85514	IIA	7	4
GGATTTCACTTCTATA-1	-1.21484	-3.00609	IIA	0	2		CTCACTGTGATACTTA-1	-3.06187	-0.193263	IIA	13	0
GGCAAGCCCATAGTGG-1	-0.510447	3.37769	IIA	3	0		CTCATCACTTAGTGAT-1	-3.14701	-0.270335	IIA	17	3
GGCAAGGCGAAATAGC-1	-3.23022	-0.587591	IIA	6	0		CTCATGGTAATTTGCG-1	0.161278	-3.61711	IIA	6	0
GGCAGCAAACCTATGC-1	-3.61976	-1.18545	IIA	4	0		CTCATTGCTCTAACAA-1	-0.725538	1.9162	IIA	8	0
GGCATTGAACATCTCA-1	-0.0321558	2.19385	IIA	7	1		CTCCGGCCTAATATGC-1	1.55351	-4.85424	IIA	11	0
GGCCGGCGTCTGCTAT-1	-2.27143	-1.1206	IIA	6	2		CTCCTCCAGCTCACAC-1	-0.0183907	3.47108	IIA	11	0
GGCCGTTTGGGTTTCA-1	-0.998902	-0.14183	IIA	11	0		CTCCTTTACGCAAGTC-1	-1.48102	2.20691	IIA	21	0
GGCCTGCTCTGATGTT-1	-1.72385	0.709317	IIA	6	0		CTCGATATTTGCGAGC-1	2.10416	-2.09803	IIA	5	1
GGCGCATGAATTGATG-1	-1.8491	3.11339	IIA	6	0		CTCGGGTTCTCTGGCC-1	-0.946283	-0.781705	IIA	8	0
GGCGCGTTCGAGTTTA-1	-1.3885	0.56058	IIA	10	0		CTCGGTCCGTAGCCTG-1	1.86271	-2.8248	IIA	8	1
GGCGCTTCATTCCCTG-1	0.350728	0.974623	IIA	3	0		CTCGTTTCTAATGTTT-1	-3.1021	2.02034	IIA	12	0
GGCGGAGTAATATTAG-1	-1.16024	-0.116876	IIA	8	0		CTCTAATGCATTGATC-1	-2.46495	0.998067	IIA	15	0
GGCGTAGGGAAAGCTG-1	-0.445436	-0.947838	IIA	3	0		CTCTAGCCCTCGGAAA-1	-0.0891072	-3.98709	IIA	8	0
GGCTACTATACACTCC-1	0.041821	3.44458	IIA	7	0		CTCTTCTATTGACTGG-1	-3.56081	-2.71402	IIA	16	0
GGCTATTAAGTTGTAT-1	0.932953	-3.47654	IIA	4	0		CTCTTCTGGAAGTTAG-1	-0.0517066	0.866098	IIA	4	1
GGCTGAAATAGCAAAG-1	-1.86924	3.19928	IIA	9	0		CTGAAAGAGATCCGAC-1	-2.53536	1.62237	IIA	20	0
GGGAAGGGCTTTCTCA-1	0.402209	3.71731	IIA	3	0		CTGCACAACTACATAT-1	1.23514	0.463087	IIA	8	3
GGGACTGCATAGATAG-1	-0.67308	4.13611	IIA	3	0		CTGCACCTAGTCCACA-1	0.627433	-1.90496	IIA	26	0
GGGAGAACTCACAGTA-1	-3.02613	-0.545154	IIA	8	0		CTGCCAAGGTTGGAAG-1	0.0491043	3.24411	IIA	9	1
GGGAGCGACCGTAGTG-1	-0.350352	3.27887	IIA	13	2		CTGCCTTTCTAGTAAA-1	0.941502	0.17213	IIA	10	4
GGGAGGATGCCCGAAA-1	0.268009	-2.32279	IIA	3	2		CTGCGTTACGATATAA-1	-1.71272	-1.60476	IIA	13	0
GGGAGTTAATGAGGCG-1	-1.03472	2.19456	IIA	4	0		CTGCTGTCTAACGAGC-1	-4.07784	-2.41569	IIA	8	0
GGGATTTACCGCACCT-1	-0.754514	2.01083	IIA	9	0		CTGCTTTATGTCCGCG-1	1.59372	-1.79601	IIA	14	1
GGGCAGAGCAATCGTT-1	0.445352	3.63405	IIA	13	0		CTGGAAGACACGGTGG-1	-3.03169	1.53345	IIA	7	0
GGGCAGTCAACGCCAA-1	-0.100354	0.584369	IIA	6	0		CTGGCATCCGAATGAG-1	-0.797234	-1.65051	IIA	15	0
GGGCCCGTCTTAAACA-1	0.873345	-3.61967	IIA	6	0		CTGGCGACATAAGTCC-1	2.73017	-2.62023	IIA	7	1
GGGCGGCAAATGAATT-1	0.856404	-3.03103	IIA	16	0		CTGGCTGATTCATCCT-1	-1.19769	1.75135	IIA	7	0
GGGCGTCACCACGTAA-1	0.193971	3.72887	IIA	8	0		CTGGCTGGTTGTCAGT-1	0.560847	-1.01841	IIA	10	2
GGGCGTGGTTTCCCAG-1	-3.85546	-0.259476	IIA	7	0		CTGGGATAAATAATGG-1	-1.97559	3.02405	IIA	19	1
GGGCTGCCTAGGGCGA-1	1.56494	1.25666	IIA	10	2		CTGGTTTCGAGCAAGA-1	-3.50077	-1.69857	IIA	5	0
GGGCTGGTTAGTCGCG-1	3.01404	1.10268	IIA	10	2		CTGTAGCCATCTCACT-1	0.255677	2.21443	IIA	16	0
GGGTCAGGAGCTAGAT-1	1.37644	1.24291	IIA	5	3		CTGTCAAATGGCTCGG-1	-2.58507	-0.115281	IIA	14	0
GGGTTAACATTTGAGT-1	-1.5777	1.30306	IIA	2	0		CTGTGGTCGGGAGATA-1	-1.07211	3.30623	IIA	4	1
GGTACCATTAAGACGG-1	0.22084	-2.75727	IIA	8	0		CTGTTACCCAATCTAG-1	-0.520898	-1.21533	IIA	2	2
GGTAGAAGACCGCCTG-1	-1.05552	3.82172	IIA	11	0		CTGTTCATCTCACGGG-1	1.12997	-4.62681	IIA	5	2
GGTCGGCCAGGAGCTT-1	0.382228	-3.38156	IIA	9	4		CTTAACTTACAGTATA-1	-4.74711	-1.82379	IIA	9	0
GGTCTGAGAATCTGGA-1	0.819466	1.99778	IIA	6	3		CTTACACGGTATTCCA-1	1.30989	0.34874	IIA	11	3
GGTGAAGTACAGGGAT-1	-4.22147	-1.7512	IIA	4	0		CTTACACTGGGAAATA-1	0.267866	1.29186	IIA	3	1
GGTGATAAGGAGCAGT-1	-0.407915	-1.99409	IIA	10	1		CTTAGTGTAGTAGCAT-1	-0.517582	2.72618	IIA	14	0
GGTGTAAATCGATTGT-1	-1.1025	1.32561	IIA	9	0		CTTAGTTGAGGAATCG-1	-0.55268	3.77968	IIA	4	0
GGTTCGCATTTGCCGT-1	-2.40452	-1.56112	IIA	1	0		CTTCAACTCCACTTGG-1	-1.34871	1.37013	IIA	10	1
GGTTCTACTCGTCTGA-1	0.439797	-3.16524	IIA	10	2		CTTCCGCTCCGTGAAG-1	1.65868	-2.6227	IIA	6	1
GGTTTAGCCTTTCTTG-1	-0.174669	1.33695	IIA	6	0		CTTCGATTGCGCAAGC-1	0.120988	2.3113	IIA	4	1
GGTTTCAATCGGTCAG-1	-2.69085	-0.681404	IIA	8	0		CTTCGGCCAATTGTTT-1	-0.153496	1.27906	IIA	14	0
GTAACAGGTTAACGGC-1	-0.272293	2.91621	IIA	2	0		CTTCTATTAATGCTAG-1	-3.30747	-1.07532	IIA	9	0
GTAAGTAACAGTCTGG-1	-0.646672	-1.26668	IIA	3	0		CTTGAGTTAGGGTAAT-1	1.48984	-2.69844	IIA	8	0
GTAATCTGATTCTTCG-1	-0.0522263	-3.64609	IIA	2	0		CTTGATGACCATCCAG-1	1.32729	-1.55549	IIA	10	3
GTACTAAGATTTGGAG-1	-0.919782	-1.31094	IIA	6	0		CTTGCCCACCCACGCA-1	2.0369	-1.75093	IIA	7	2
GTAGACACGCCTGACT-1	-0.0573537	-0.530895	IIA	4	0		CTTGCCCAGGCTCTAC-1	0.221796	3.03453	IIA	4	0
GTAGAGGGAGACAAGT-1	-1.31242	-0.274098	IIA	8	0		CTTGGCCAAGCTGGGA-1	1.01119	1.67497	IIA	10	2
GTATCAAACGTTAGCT-1	-2.90248	0.855468	IIA	5	0		CTTGTTGCTGAGTCAA-1	-3.62591	-2.27422	IIA	5	2
GTATGAAATTTCACTC-1	-1.22513	-0.932221	IIA	5	0		CTTTAACTTTCAAAGG-1	-1.61115	2.50652	IIA	14	0
GTCATGCGCGAGGGCT-1	-4.11329	-0.757655	IIA	7	0		CTTTAATATTGGTCGA-1	-3.49775	-1.98699	IIA	8	0
GTCCCAACGTAAAGTA-1	-2.67865	0.664581	IIA	5	1		CTTTCTGTGCGGGCTT-1	-0.079596	-4.18667	IIA	11	4
GTCCCGCGACGTTATG-1	-2.65442	1.21066	IIA	2	0		CTTTGGGATTGTTGCA-1	-0.937389	1.00457	IIA	22	1
GTCGGGAAGCAGAAAC-1	1.72085	1.13103	IIA	4	2		GAAACCTATACAAATG-1	-0.297676	0.300277	IIA	9	0
GTCGTTATTCGCTTAT-1	-1.83797	1.2332	IIA	7	0		GAAACTCGTGCGATGC-1	-1.98505	2.37622	IIA	10	0
GTCTAGTGAGCCGCTT-1	-4.2091	-1.78536	IIA	2	0		GAAAGAACAGCGTTAT-1	0.994222	1.46855	IIA	9	2
GTCTATTGGTTCCGGT-1	-0.343247	3.71003	IIA	12	0		GAAAGCAGTGCACTTT-1	-3.05179	0.749558	IIA	14	0
GTCTGCCGACTCGACG-1	-1.81571	2.94702	IIA	11	2		GAAATCGCGCGCAACT-1	-2.17403	0.501107	IIA	5	0
GTGACGCAGGTTTCAT-1	-2.72263	-0.015121	IIA	4	0		GAAATTGTCTCTATAA-1	0.093873	3.69266	IIA	8	0
GTGACTTCAGTAGTGC-1	0.371784	-2.97265	IIA	4	2		GAACAACTGGGATGAA-1	-0.782997	-0.442126	IIA	11	1
GTGATCACTAACGCCT-1	-2.11152	-1.70906	IIA	7	0		GAACCCTCTGTGTTCT-1	-2.19195	0.289342	IIA	12	2
GTGATCATAGATCTGC-1	0.344413	1.14796	IIA	4	0		GAACGTCTCATGGTCG-1	0.050725	1.9906	IIA	8	0
GTGATCCTTGTCATGA-1	-0.246727	1.10176	IIA	13	0		GAACTGTGGAGAGACA-1	-2.22979	1.0532	IIA	12	0
GTGCACCAGCTTCAAC-1	0.358524	-0.423985	IIA	5	0		GAAGAAACGATATTGT-1	0.132395	-2.17944	IIA	9	2
GTGCCATCACACGGTG-1	-4.01384	0.0216789	IIA	1	0		GAAGCCTGCACATTCC-1	0.200063	-4.13098	IIA	1	2
GTGCCCGTTCGGATTC-1	-0.494626	1.7713	IIA	13	0		GAAGCTTGCTGACCGC-1	-3.20055	-2.19249	IIA	10	0
GTGCCGCTTCAAAGGT-1	-0.971189	-2.34801	IIA	3	0		GAAGTCTCCCTAGCGA-1	-0.175477	1.99126	IIA	7	0
GTGCCTGAGACCAAAC-1	-1.17704	-2.34667	IIA	4	4		GAATAGACGCGACCCA-1	-1.48386	-2.12389	IIA	9	0
GTGCGAAATCGAACAC-1	0.911795	0.882206	IIA	14	2		GAATAGCCCTGCGGTC-1	-0.477477	1.91135	IIA	21	0
GTGCGACAGGGAGTGT-1	0.145453	0.61755	IIA	8	0		GAATAGTGCTCGATTA-1	-2.56178	-1.2812	IIA	11	0
GTGCGTGTATATGAGC-1	-3.68819	-0.228166	IIA	5	2		GAATCGACATGGTCAC-1	-0.125408	3.27327	IIA	15	1
GTGCTATCCAGCTGGA-1	-2.8858	1.84445	IIA	7	0		GAATGTATGGCAGGTC-1	-4.13298	-1.40264	IIA	8	0
GTGCTGTTAGAACATA-1	0.218997	3.1065	IIA	8	0		GAATTTCTCGCTGCAG-1	0.505685	0.0734467	IIA	11	2
GTGGAGTCGGCGGTTG-1	-3.04048	0.507982	IIA	5	1		GACAAACATATGCAGG-1	-2.27688	-2.39576	IIA	13	1
GTGGCTGTTTCTGTTC-1	0.175547	1.27793	IIA	9	0		GACAACGACCATTGAA-1	-2.82536	-2.59202	IIA	7	0
GTGGTTTCCGCCTTTC-1	-2.82876	1.80608	IIA	14	1		GACACTGAGTTCAGTG-1	2.81566	-1.8722	IIA	12	7
GTGTATATCAGCGGGC-1	0.083652	2.28712	IIA	5	0		GACAGGCACACACTAT-1	-2.71235	0.0748829	IIA	11	1
GTGTCGTATAGCGTTC-1	-2.11683	-0.193489	IIA	4	0		GACATCCGTCGAACTG-1	-1.1319	2.00272	IIA	19	0
GTGTGAATAACTTAGG-1	1.13349	-3.08104	IIA	7	0		GACATCGATTTATAAC-1	-2.15636	1.70265	IIA	17	0
GTTAAAGTAGGACTGG-1	-0.770414	1.85748	IIA	13	1		GACCAAACGTTGACTG-1	1.3666	1.03271	IIA	4	3
GTTAACATCACTTAAA-1	-3.13354	-0.620852	IIA	3	0		GACCAGAGCCCTGTAG-1	-0.655575	-0.330738	IIA	16	1
GTTACCTACAACTTGC-1	-1.00427	-1.74364	IIA	4	1		GACCGACGTGAAAGCA-1	0.152105	-2.52416	IIA	9	0
GTTAGCCCATGACATC-1	0.35138	0.538717	IIA	5	0		GACCGACTGAAGCGTC-1	-3.06847	2.2265	IIA	10	0
GTTATATTATCTCCCT-1	-0.623052	-3.17177	IIA	7	2		GACCTTCCACGTCTAC-1	-4.37518	-2.36475	IIA	9	0
GTTCGCCATAAGTGCC-1	-1.13495	1.52118	IIA	6	0		GACGACGATCCGCGTT-1	-1.84369	-0.895921	IIA	12	2
GTTCGTCTAAAGAACT-1	-4.0078	-1.6902	IIA	4	0		GACGCTTGCTTCTAAA-1	-1.0059	-3.86777	IIA	4	3
GTTCTTGTAACTCAAT-1	-0.0227366	3.34664	IIA	13	0		GACGGGTTGGCCCGTA-1	-3.79353	-2.39178	IIA	6	0
GTTGAACCGGTTCCAT-1	-0.295789	0.762772	IIA	13	0		GACGGTCAATAGAAGC-1	2.95339	-2.86198	IIA	5	2
GTTGGATTTGCGTTGG-1	-0.199413	0.975366	IIA	7	0		GACTAAGTAGGCTCAC-1	-1.76753	0.816654	IIA	12	0
GTTGTAGATTTATGAG-1	1.17362	1.28319	IIA	17	3		GACTCCCAGAATAAGG-1	-0.429882	-1.40257	IIA	16	1
GTTTCTAGAGGCGCGG-1	2.5435	0.436271	IIA	10	2		GACTGCAAATCGAGCT-1	-2.82571	-2.37331	IIA	6	0
GTTTGACCAAATCCTA-1	-4.07297	-1.26311	IIA	2	0		GAGAACGGTTCTGACT-1	-4.09506	-2.03082	IIA	12	0
GTTTGGCCCAAGTTAT-1	-0.661024	2.38601	IIA	11	0		GAGACTTCGCGACCGA-1	0.872878	-3.36621	IIA	9	2
GTTTGGTAGGGTCAAC-1	-1.23504	2.28428	IIA	9	0		GAGAGGGCGCGAGGTT-1	1.36877	-0.530615	IIA	17	4
TAAACCCAGGAGGGCA-1	0.399898	2.00493	IIA	3	0		GAGAGGTGCATTCTGG-1	1.20613	-0.767631	IIA	3	3
TAAAGCGTTAGGAGAA-1	1.9335	-2.26073	IIA	14	3		GAGATCTGCTTGGCAT-1	-4.56047	-1.33947	IIA	11	1
TAAATTGTGGGTAAAG-1	-0.0639741	3.89842	IIA	11	0		GAGATCTGTCACTCCG-1	-1.20907	-0.652869	IIA	13	1
TAACATACACGCGATC-1	-1.12814	0.726146	IIA	10	0		GAGATCTTCCATGACA-1	-2.36693	1.36259	IIA	8	2
TAACCTACCGTCCGAG-1	1.99962	-1.56546	IIA	3	3		GAGATGGGAGTCGACA-1	-0.592897	2.35	IIA	14	0
TAAGGCATAACATCAA-1	-0.60612	-1.59864	IIA	9	0		GAGCCAGCTACCTGTG-1	-2.10938	3.26371	IIA	11	0
TAAGGCCCGTCACCCT-1	0.129278	3.5902	IIA	11	0		GAGCGCAAATACTCCG-1	-0.826114	3.46555	IIA	4	1
TAAGGCTGAATCCCTC-1	0.652067	-2.34556	IIA	5	1		GAGCGCGCACGAGTAG-1	-2.6103	1.43739	IIA	15	1
TAATAGAACAGAGTTA-1	-0.843484	3.09281	IIA	9	0		GAGCGGAATGCGGTGT-1	1.85509	-2.67749	IIA	10	1
TAATAGTGACGACCAG-1	-3.92224	-1.08058	IIA	10	0		GAGCTGTCGTCTCGGA-1	2.27092	0.337458	IIA	15	4
TACAAGGGCTTCTTTA-1	-0.154225	3.18763	IIA	10	0		GAGGAATGGAGAGGTT-1	1.37815	0.0447887	IIA	12	3
TACACAGCCGTGGTGC-1	-1.88018	-3.03008	IIA	3	0		GAGGATAAACAGTGCT-1	-1.40314	-1.93154	IIA	22	0
TACACCTCTTCGAATC-1	-0.217743	2.25025	IIA	9	0		GAGGCCTGTTGATACA-1	3.59199	-0.0220991	IIA	6	5
TACATTTCTAACGTGC-1	1.02457	0.593417	IIA	4	2		GAGGGAGTCAGATCGC-1	-1.62034	1.33264	IIA	15	0
TACCAAATAGCCCAGA-1	-0.143154	1.59346	IIA	5	1		GAGGGCGCAGCTCTGC-1	-0.938129	2.71747	IIA	14	2
TACCGAATAATTGTAA-1	-3.75516	-0.658012	IIA	12	0		GAGTATGCGCGTGCAT-1	-1.33517	-0.548192	IIA	9	0
TACCGCGGACTTGCAG-1	-1.96003	-1.70857	IIA	13	0		GAGTCAGACCAGAATC-1	0.318261	-3.40123	IIA	11	0
TACCGTGCCTCGGACC-1	-1.37896	0.171221	IIA	9	0		GAGTCCGCTTACCGGA-1	-0.716013	1.73967	IIA	22	0
TACCTACTCCCAGTAT-1	-0.826203	-3.55139	IIA	9	0		GATAGGTAACGTTGAC-1	-1.76473	1.5058	IIA	8	0
TACCTCAGTTGTCTGT-1	-0.573126	-1.44175	IIA	9	0		GATAGTGCGAGTAAGT-1	-3.28608	1.09761	IIA	16	1
TACCTTAAGATTTCCC-1	-1.47906	1.90165	IIA	8	0		GATATGCGGTAGCCAA-1	2.7961	-2.82707	IIA	12	0
TACGAACACGACTTCA-1	-0.818095	-1.09714	IIA	7	0		GATATTTCCTACATGG-1	-1.74795	-1.86975	IIA	14	1
TACGCAGTTCTTTCCT-1	-0.0315542	3.20075	IIA	6	0		GATCATTCCAAACATT-1	-4.32503	-2.03448	IIA	11	0
TACGGGTAATAACATA-1	0.537533	2.33224	IIA	8	0		GATCCTAAATCGGGAC-1	0.0256364	-0.531025	IIA	8	0
TACGTACTAGTGCTGA-1	-1.29919	-3.31747	IIA	0	0		GATCGACACTATCTGA-1	-0.356255	-3.56847	IIA	13	1
TACGTGGGCCCAGGGC-1	-0.621341	1.45545	IIA	9	1		GATCGCGGGCTCTCCA-1	-0.0943283	0.999571	IIA	15	2
TACTACGTGCAATGCG-1	-1.49933	-4.10458	IIA	7	0		GATCGCTACCCGATTT-1	-3.67497	-2.10038	IIA	15	0
TACTATGGTTCCTCAG-1	-1.04937	3.89084	IIA	3	0		GATCGCTATATCTCAG-1	1.54847	-3.53401	IIA	7	4
TACTCGTTTGAATCAA-1	-2.07283	-1.61373	IIA	11	0		GATGAGGAACCTTCGG-1	0.10053	-0.50904	IIA	17	0
TACTCTTTCGTCTTCA-1	1.30136	-0.281128	IIA	7	2		GATGCTACCTTCGATG-1	0.0958904	-1.0365	IIA	14	0
TAGAGTGTTCCGGGTA-1	-1.7467	1.24665	IIA	17	0		GATGTTCAATCCACGA-1	-1.44981	3.24262	IIA	10	0
TAGATATGGACTGGAA-1	-2.25979	-0.785913	IIA	5	2		GATTAACCGAAAGCCC-1	0.274795	-0.630931	IIA	11	0
TAGATGGTTCCTTACT-1	0.508055	0.651279	IIA	6	0		GATTCCGCGTTTCCGT-1	-1.74179	-0.44115	IIA	16	2
TAGCAGATACTTAGGG-1	-0.670964	0.00823117	IIA	4	0		GATTGCTCCAGTTGCA-1	-0.856008	1.98008	IIA	13	0
TAGCAGTATGACTAAA-1	-3.73656	0.0359488	IIA	4	0		GATTGGGAAAGGTTGT-1	-2.45272	0.0096139	IIA	14	3
TAGCCATTTCAAAGTC-1	-0.952393	0.528825	IIA	11	0		GCAAACCCTACATTAT-1	0.579426	-1.41434	IIA	10	2
TAGCCGGCGGTCAGCG-1	0.159415	-2.99505	IIA	8	0		GCAAACCTTGGCCATA-1	2.32167	-2.3064	IIA	2	0
TAGCGTCCGGTGTGGT-1	-2.69654	-0.419312	IIA	10	0		GCAAACGTCGCCAGGT-1	-0.0089887	-4.29493	IIA	2	4
TAGCTAGAAGGCATGA-1	-0.990136	3.87679	IIA	6	0		GCAACCACGGCCGCGT-1	1.38569	-3.01686	IIA	12	0
TAGCTAGTGATGATGG-1	0.141411	0.839507	IIA	3	0		GCAAGAATTCCTTGGC-1	-0.4819	1.93075	IIA	20	0
TAGGATCTTAACCGCA-1	-1.33885	1.52742	IIA	10	0		GCACAAACGAGGCGTG-1	-2.64891	0.984606	IIA	16	0
TAGGGAGCTTGGGATG-1	0.624646	-2.8164	IIA	7	0		GCACACACTGGTAGCC-1	1.81699	-4.71541	IIA	8	1
TAGGTGACGATAACCT-1	-3.59494	-0.221189	IIA	4	0		GCACAGCACGGGCCGA-1	-1.01072	1.28181	IIA	9	0
TAGGTGCTCGCCTAGC-1	0.160211	1.72348	IIA	14	0		GCACGCCTACTTAGAT-1	-0.138567	0.337058	IIA	11	2
TAGGTGTTCCACAGAT-1	-3.15175	1.31033	IIA	5	0		GCACGTGGTTTACTTA-1	-1.95123	-0.369939	IIA	8	1
TAGGTTCTGCTGAGAA-1	-0.358636	3.08942	IIA	10	0		GCACTGCCTACCTTTA-1	-1.36306	3.34512	IIA	5	0
TAGTAGCTTATACCAG-1	0.568724	1.03122	IIA	6	0		GCAGATTAGGGATATC-1	-0.463868	3.27086	IIA	4	0
TAGTAGTTGCCGGACA-1	-0.0359013	2.00799	IIA	6	2		GCAGGACTATAGAATA-1	-1.75865	1.88428	IIA	7	0
TAGTCCGCAGAGAATG-1	-0.278769	0.552962	IIA	9	0		GCAGGTAGAGTATGGT-1	-1.3832	0.514118	IIA	21	0
TAGTCGATCACGGGTT-1	-2.76978	0.717334	IIA	8	0		GCATCGGCCGTGTAGG-1	-2.08372	2.67526	IIA	4	1
TAGTCTAACAACGAGA-1	-1.37775	-0.368068	IIA	6	0		GCATGAGGGACGCGGC-1	1.99716	-4.5059	IIA	7	8
TATACACAGACGCCTT-1	-4.04233	-1.04576	IIA	4	0		GCATTCAAGGCAACGC-1	-3.09998	1.39065	IIA	10	0
TATAGATGGTCGCAGT-1	0.822132	1.8305	IIA	8	3		GCATTTCCAAGGCTCC-1	-0.981177	0.692737	IIA	11	0
TATCCTATCAACTGGT-1	0.189928	0.111429	IIA	3	0		GCCACAATTTAAGGAC-1	-2.3431	1.0122	IIA	20	2
TATCTACCACAGCGGG-1	-0.185828	-3.28532	IIA	10	2		GCCATCGAGCTGCGTG-1	1.04844	-2.43359	IIA	9	0
TATGATCTTCTCTTTA-1	-1.26072	-0.996498	IIA	6	0		GCCATCGATGCTGCAT-1	1.14806	1.46638	IIA	7	2
TATGGGACCGAGCAGG-1	-0.0444548	0.262049	IIA	15	0		GCCCAGTTGGTATGCC-1	0.747168	-1.99589	IIA	15	0
TATGGGTACGTATCGT-1	-0.568052	-1.36854	IIA	8	0		GCCCGACTTCTTCCCG-1	0.041403	-4.38127	IIA	4	0
TATGGTTAGTGGGAGA-1	0.814653	0.687568	IIA	5	2		GCCGCACTCCGTTTCA-1	-2.71395	-1.40756	IIA	23	3
TATTAACCTGACCGCG-1	-3.24528	-0.713896	IIA	6	0		GCCGCTTGTGAGAAAC-1	-4.61759	-2.06183	IIA	9	0
TATTACCATCCTGCTT-1	1.08526	-3.66995	IIA	10	2		GCCGGGTTAGGGTCGC-1	1.60929	1.16487	IIA	11	4
TATTCAATTCTAATCC-1	-3.44358	0.933394	IIA	10	0		GCCGTCGGTTTCGGGC-1	-0.301218	0.832751	IIA	16	0
TATTCCGAGCTGTTAT-1	-1.11041	-1.2154	IIA	5	0		GCCTACGTTCTGTGCA-1	-1.39809	2.60471	IIA	12	0
TATTCCTCCGCCCACT-1	-0.69958	4.14223	IIA	3	0		GCCTCATCTGGAAATA-1	-2.15741	-0.364011	IIA	7	1
TATTCGTGCCAGAATA-1	-3.93346	-1.22141	IIA	3	0		GCCTCTATACATAGCA-1	-0.600627	1.64688	IIA	9	0
TCAAATTTGAGACTCA-1	1.28348	1.09032	IIA	6	0		GCCTTCAGCCCTACCG-1	1.27303	0.23897	IIA	11	3
TCAACAAAGATAATTC-1	-0.701424	1.35223	IIA	8	0		GCGAAACGATCGGGAG-1	-0.102241	1.8015	IIA	14	0
TCAACGAGGAGACAAA-1	-3.8737	-1.11163	IIA	4	0		GCGAAGAATCTGACGG-1	-3.44432	0.301276	IIA	19	0
TCAAGGTTACTACACC-1	-0.720523	1.685	IIA	13	1		GCGAAGCCATACCCGT-1	-1.26898	-3.19951	IIA	13	0
TCAATACGCCGTCATG-1	-2.7234	0.912964	IIA	9	0		GCGAGAGTTGCGTCCA-1	-2.32015	-0.367595	IIA	17	0
TCACAAACCGAGGTAC-1	0.0460501	-1.91631	IIA	9	0		GCGAGCGCATGCTCCC-1	0.60074	-2.74523	IIA	7	0
TCACAGGAGAATAAGA-1	-1.69784	2.86001	IIA	2	0		GCGAGGCCCGAGCAGA-1	-3.65832	-0.412492	IIA	17	0
TCACAGGGAATCGCAA-1	-0.553604	-4.65957	IIA	7	0		GCGCAAATATATTCAA-1	0.816421	-1.8269	IIA	10	0
TCACCCTCTTAAGATT-1	-2.73948	2.334	IIA	8	1		GCGCAAGAGCGCGCTG-1	0.621191	1.77807	IIA	13	2
TCACGATGTCCGTGGA-1	-0.292391	3.63177	IIA	2	0		GCGCCGTTCCACGATA-1	-4.37067	-1.96032	IIA	11	3
TCACGCATTGTAGATC-1	-2.41728	1.79925	IIA	6	0		GCGCGGTCTAGTAACT-1	1.17926	-2.82917	IIA	19	0
TCACTATCCCTTCGGT-1	-1.71707	-0.437136	IIA	12	0		GCGCTATGCCGAGGCA-1	1.4679	-1.76211	IIA	16	4
TCAGAGGACGCGTTAG-1	1.42374	0.897483	IIA	11	3		GCGCTGATCCAGACTC-1	-0.854318	2.53808	IIA	10	0
TCAGCAAATGCATCTC-1	2.58214	1.11232	IIA	5	3		GCGGAGAAACTTCGCA-1	-1.16674	-3.80691	IIA	8	1
TCAGCAGTAGGCCCTG-1	0.611692	3.18514	IIA	7	0		GCGGAGAGGGAGAACG-1	-0.941356	-1.46843	IIA	7	0
TCAGCGCACGCCGTTT-1	-1.31294	-1.23098	IIA	9	0		GCGGCTCTGACGTACC-1	1.64215	-3.84983	IIA	4	4
TCAGGGTGTAACGTAA-1	-1.80545	-1.88368	IIA	10	0		GCGGGCATTACGATGC-1	-4.3162	-1.86862	IIA	10	0
TCAGGTTCTTTGAGAA-1	-1.20699	-1.31734	IIA	6	0		GCGGGCGAGCCTTACC-1	-0.936449	3.00953	IIA	21	0
TCAGTAGGGACTATAA-1	0.709764	-3.29517	IIA	5	0		GCGGTTCCCTATCATG-1	-3.03484	0.987129	IIA	9	0
TCATCGACGACCGTCG-1	-1.15461	0.56308	IIA	3	0		GCGTAAATGGCCATAA-1	3.80503	0.749528	IIA	8	3
TCATTTAAGTCTCCGA-1	-1.11793	-3.35528	IIA	6	1		GCGTCCCTAAGACATA-1	-1.06395	0.161609	IIA	4	1
TCCAAGCCTAGACACA-1	0.552793	-3.97666	IIA	8	0		GCGTCGCCAGGGTGAT-1	-1.60861	2.3887	IIA	6	0
TCCAATAAAGGCTACC-1	-1.59773	1.86293	IIA	9	0		GCGTCTCTGCATTGGG-1	-0.594404	1.22853	IIA	20	0
TCCACATCGTATATTG-1	-1.63105	1.81571	IIA	17	0		GCGTGGTACTGGGTTA-1	2.80322	-1.77375	IIA	6	7
TCCACCTCTAGCCTTT-1	-1.78981	-3.77445	IIA	5	0		GCTAAGTAGTTTCTCT-1	-1.90223	1.30913	IIA	16	0
TCCAGAGCACCGGTTC-1	-1.38138	-3.80859	IIA	6	0		GCTACAATCGAGGATA-1	-0.290043	2.05815	IIA	5	0
TCCAGGCAGGACGATC-1	-0.168368	-1.63155	IIA	3	0		GCTAGAGTAGAGATGT-1	0.823581	0.247852	IIA	11	3
TCCCAAAGACGAAGGA-1	-3.59816	-0.624696	IIA	3	2		GCTAGCTTGAATAGCT-1	-2.86479	-0.0903398	IIA	8	2
TCCCAATATCGACGAC-1	2.17462	0.956906	IIA	7	2		GCTAGTAGAGCTTGTA-1	0.0521386	-0.115319	IIA	5	0
TCCCAGCTTTAGTCTG-1	-0.564043	2.43361	IIA	5	0		GCTATACGTCTCGGAC-1	-0.0940126	0.278949	IIA	9	0
TCCCGTGTGCAATTTG-1	0.3229	0.372749	IIA	10	2		GCTCAATCCGTTTATT-1	-0.659848	2.90811	IIA	3	0
TCCGCGGCCCAATGAA-1	-2.11338	-0.38107	IIA	7	2		GCTCAATGTAATACCG-1	2.71503	-2.27524	IIA	3	5
TCCGCTGTCATCCCGG-1	-0.376626	-4.0936	IIA	6	1		GCTCCGCTCGCTTCAG-1	-1.00752	2.6187	IIA	10	0
TCCGCTTATCCCATTA-1	-0.638045	3.538	IIA	6	0		GCTCCTGACATACTGG-1	-1.02134	1.03424	IIA	18	0
TCCGGGCTTGACGGGA-1	-3.37156	1.02512	IIA	5	1		GCTCGGAATTTAAAGC-1	-0.516472	-2.25886	IIA	6	1
TCCGGTTCGTCCGGTC-1	-2.54505	1.96563	IIA	6	0		GCTCTAAACCCTGACG-1	1.44319	-2.44347	IIA	5	4
TCCGTTTAGCCTTGAA-1	-1.55978	1.04757	IIA	5	0		GCTGAACTCTCCAGGG-1	0.137274	-3.45099	IIA	8	0
TCCTAAAGATTCAGAC-1	-2.19506	1.83005	IIA	16	0		GCTGAGGCGTGAGTAT-1	0.0245036	-0.437369	IIA	16	0
TCCTAAATTGGGAAGC-1	-1.86834	-3.21773	IIA	5	0		GCTGCACGGTTTCTTA-1	-1.68671	-2.24149	IIA	6	0
TCCTAACCGTCGGGCA-1	-0.040571	1.96323	IIA	7	0		GCTGCTCTCCGGACAC-1	1.26374	-2.64597	IIA	20	0
TCCTACATCCACGGCC-1	-1.25935	3.44117	IIA	6	0		GCTGGCGGCGCATGCT-1	-0.125892	3.72884	IIA	11	0
TCCTAGCAAAGAAGCT-1	-3.13866	1.60242	IIA	8	0		GCTGTTGCTACCGAAC-1	0.0608964	0.501513	IIA	8	0
TCCTGCAGCCGCCAAT-1	-0.47193	-0.843471	IIA	7	0		GCTTATGAAGCAGGAA-1	2.4272	-2.82464	IIA	11	1
TCCTTACGACGGTCCG-1	-2.12671	-2.06802	IIA	8	1		GCTTCCGTCCCTAGAC-1	-1.58382	-0.433357	IIA	19	1
TCCTTGTCCTTTAATT-1	0.143716	2.51051	IIA	9	0		GCTTGAGTGACCTCTG-1	-0.267784	-0.602412	IIA	16	0
TCCTTTAAATCCGCTT-1	0.4515	0.667431	IIA	14	2		GCTTGATGATAATCAG-1	-0.423551	0.94632	IIA	13	0
TCCTTTCTTACGCTTA-1	-0.841163	-0.427268	IIA	19	0		GGAACCGTGTAAATTG-1	-2.04946	-2.17907	IIA	5	5
TCGAAATTTAGGACCA-1	1.14863	-3.65431	IIA	3	0		GGAATGCGCTAGCGTG-1	-1.5809	0.701678	IIA	8	2
TCGAAGAACCGAGCAC-1	-2.10311	-0.412695	IIA	12	2		GGACAACCATGAAGCC-1	0.208525	1.49792	IIA	10	1
TCGCACCAGGAGGCAG-1	-1.84073	1.04362	IIA	6	0		GGACCAACAGGATAAC-1	-0.988848	2.04472	IIA	14	1
TCGCCGAAGTTGCGTC-1	-1.8863	1.73701	IIA	14	0		GGACCTACGGTAACGT-1	-1.71259	2.51529	IIA	8	0
TCGCCTCCTTCGGCTC-1	-1.27819	0.852636	IIA	13	0		GGACCTCTAGGCCGCC-1	-2.37486	-0.896754	IIA	10	0
TCGCGTAGCAGTGTCC-1	-1.08099	2.5675	IIA	3	0		GGACGGGCGACCAACC-1	-1.46754	-0.194803	IIA	12	0
TCGCTCGATATATTCC-1	-1.10562	0.668454	IIA	8	0		GGACTCGACAGCGCAT-1	0.322358	-0.783622	IIA	7	2
TCGGAGTACATGAGTA-1	0.19131	-3.1458	IIA	1	2		GGAGAAGTCATTGGCA-1	1.86088	2.96462	IIA	11	2
TCGGCTTGTATCGACG-1	-0.267426	-3.68309	IIA	2	3		GGAGCGAGGCCTACTT-1	-0.721368	3.03572	IIA	15	1
TCGGGAGACAGCGTAC-1	-0.132312	-4.53252	IIA	4	1		GGAGGCCGAAGTCGTC-1	-1.37579	3.13166	IIA	9	0
TCGTACCGACGTCAAG-1	-0.545488	1.92245	IIA	5	0		GGAGGGCTTGGTTGGC-1	-3.62346	-1.56822	IIA	7	0
TCGTCAAGTACGCGCA-1	-2.61612	1.96753	IIA	9	0		GGAGTGCCGCCCTGGA-1	1.09437	-3.01278	IIA	11	0
TCGTTAGGAGTCCCTA-1	-0.303624	3.57368	IIA	11	0		GGAGTTGATTCTGTGT-1	-1.87202	-2.06839	IIA	11	1
TCGTTTACGCGACCCT-1	-0.0852456	4.04741	IIA	7	1		GGATCCGGAATATACT-1	-0.935339	2.16264	IIA	9	0
TCTAGCATGCCCAGAA-1	-0.602414	-4.17455	IIA	7	0		GGATGAAGATCGCTGA-1	-1.48996	2.1605	IIA	10	2
TCTAGTGATATCGTGG-1	-0.532688	-4.57359	IIA	6	0		GGATGACGCGAGTTTA-1	-4.56667	-1.83482	IIA	10	0
TCTAGTTATCAGAAGA-1	-1.73981	-3.1145	IIA	2	0		GGATGGCTTGAAGTAT-1	-0.672818	2.83481	IIA	22	1
TCTATGCTATAACGAC-1	-3.19764	1.19923	IIA	8	0		GGATGTCCTTACCGCA-1	2.08323	-3.08531	IIA	12	3
TCTCAAATCAATCGGG-1	-0.689285	3.19093	IIA	11	0		GGATTCCGCTATACCC-1	-0.0686935	1.99388	IIA	8	1
TCTCATGAGATAGGGT-1	-0.477789	1.10708	IIA	6	0		GGATTGCTGTGACTCC-1	2.3943	-2.77582	IIA	8	2
TCTCCACAAGTTGAAT-1	-1.05411	1.41989	IIA	10	0		GGATTTCACTTCTATA-1	-1.5948	3.13107	IIA	9	0
TCTGAACTCGTACCCG-1	0.406555	2.30113	IIA	7	0		GGCAAAGGCGCCAATA-1	0.85745	-0.943012	IIA	10	2
TCTGAATTCCGTACAA-1	-0.261912	2.09792	IIA	10	0		GGCAAATTACTTTACT-1	-2.58912	0.246646	IIA	9	0
TCTGCATACCTTGCTT-1	-1.70182	-3.59501	IIA	1	6		GGCAAGCCCATAGTGG-1	0.839635	-4.50785	IIA	5	0
TCTGCCAGAAACTGCA-1	-0.989656	-0.846764	IIA	4	0		GGCAAGGCGAAATAGC-1	-2.94644	0.429403	IIA	13	0
TCTGGGAACCTTTGAA-1	0.822467	-3.77086	IIA	9	0		GGCACTGCGGTGGTTT-1	1.39026	-0.178651	IIA	7	4
TCTGTTACCCAGCATA-1	-0.169945	1.79323	IIA	5	0		GGCATACAGGTAGCGG-1	-2.49528	-0.887927	IIA	8	3
TCTTAGAGTGAACTCT-1	-2.25271	-1.88234	IIA	7	0		GGCCCTCACCCACTTA-1	0.545009	0.78903	IIA	11	2
TCTTCGAATAGACGTT-1	-2.59823	-0.513539	IIA	5	0		GGCCGGCGTCTGCTAT-1	1.8767	-3.21023	IIA	13	1
TCTTGATGCGTAGCGA-1	-0.52138	-3.08824	IIA	6	2		GGCGCAGGACATCTTC-1	-0.967201	-0.685578	IIA	5	1
TGAATACCGACGCGTA-1	-0.652079	4.19824	IIA	14	0		GGCGCATGAATTGATG-1	1.74469	-4.15944	IIA	13	2
TGAATGAGTGTTTCCC-1	0.54558	1.13107	IIA	16	0		GGCGCGTTCGAGTTTA-1	0.387579	-1.8494	IIA	8	1
TGACATGTAACGTGAC-1	-0.692436	3.855	IIA	6	0		GGCGCTTCATTCCCTG-1	-1.13488	2.03209	IIA	9	1
TGACCCACGTTAGACA-1	1.14401	-3.85161	IIA	7	0		GGCGGAGTAATATTAG-1	-1.5962	1.14153	IIA	11	1
TGAGAGATTTACCACG-1	-0.653647	-0.69783	IIA	15	0		GGCGGTAGGATCATTG-1	-3.09833	0.991618	IIA	10	0
TGAGCCATACAGTCTC-1	2.0192	2.47037	IIA	2	2		GGCTATTAAGTTGTAT-1	-3.04001	0.666223	IIA	14	1
TGAGCGGAAAGTGTTC-1	0.808337	-3.43482	IIA	3	0		GGCTGAAATAGCAAAG-1	-0.0441793	1.69893	IIA	6	0
TGAGGAGTGCCAGCTT-1	1.50282	2.76952	IIA	5	0		GGCTTTCAATAAGGGT-1	2.067	-4.80859	IIA	7	2
TGAGGTGTGTGGCGGA-1	-0.10812	3.91754	IIA	2	0		GGGAAAGAATGCCAAC-1	1.19392	0.847339	IIA	18	3
TGAGTAAATTAGCGTA-1	-1.06916	1.06207	IIA	5	0		GGGAACGGTTTCAGAT-1	1.26596	0.408928	IIA	11	3
TGAGTGCCTCTTAAAT-1	-1.52093	2.89521	IIA	7	0		GGGACCCGTATATCTT-1	-0.205246	-3.55813	IIA	7	0
TGATCACCACACTGAC-1	-0.60609	-1.93901	IIA	2	0		GGGAGAACTCACAGTA-1	-0.639246	-1.70935	IIA	6	0
TGATCGGTTTGACCCT-1	-0.818767	-0.402897	IIA	11	0		GGGAGCGACCGTAGTG-1	1.43427	0.873995	IIA	14	3
TGATCTATCACACTCT-1	0.164451	3.45009	IIA	8	0		GGGATTTACCGCACCT-1	-3.12132	-1.56588	IIA	8	0
TGATTCGTCTATCACT-1	-2.76219	-1.01833	IIA	4	2		GGGCAGAGCAATCGTT-1	-2.2874	2.05297	IIA	16	0
TGCAAAGTTCGTCTGT-1	0.831022	-2.60659	IIA	3	0		GGGCAGTCAACGCCAA-1	-0.518395	0.369566	IIA	9	0
TGCAACCCATCTGCGG-1	-0.308381	-3.29686	IIA	4	0		GGGCCCGTCTTAAACA-1	-2.30921	-0.384536	IIA	17	1
TGCAACTACTGGTTGA-1	2.89539	-0.237047	IIA	6	2		GGGCCGGCCGAAGTAC-1	1.82753	-2.25032	IIA	10	0
TGCAATCTAACACGGT-1	-1.14494	0.444779	IIA	6	0		GGGCGCAGCGTTACTC-1	-1.72705	-3.6686	IIA	5	1
TGCAGTTTCCTCCCAT-1	-1.03855	1.63539	IIA	8	0		GGGCGTCACCACGTAA-1	-0.490012	-1.82091	IIA	15	2
TGCCAATGGGTACTCT-1	-0.775481	4.25421	IIA	8	0		GGGCGTGGTTTCCCAG-1	-0.742157	0.23246	IIA	13	0
TGCCCGATAGTTAGAA-1	-0.24344	2.81052	IIA	6	1		GGGCGTTTACATTCAT-1	-0.966803	1.78346	IIA	15	0
TGCCCGTACCGTTAAA-1	-0.862243	3.87106	IIA	13	0		GGGCTATGATCGATGG-1	1.90984	-4.83305	IIA	7	3
TGCCGTGGGACCCAAT-1	0.000988718	1.10735	IIA	13	0		GGGCTGGTTAGTCGCG-1	-0.527801	1.24344	IIA	9	0
TGCGACACCCTAGTGC-1	-0.726309	-1.1508	IIA	7	0		GGGTACTTCATGAACT-1	0.766064	-1.309	IIA	18	4
TGCGAGAATATTACCC-1	-0.39891	1.2439	IIA	9	1		GGGTATGTATGCACTT-1	-0.418214	2.28961	IIA	12	0
TGCGCAAAGCATTTGG-1	-3.60111	-1.39668	IIA	5	0		GGGTCAGGAGCTAGAT-1	-0.804083	1.88837	IIA	17	0
TGCGGACTTGACTCCG-1	-1.51057	1.70292	IIA	8	0		GGGTGACACCTTAACT-1	-1.31213	2.92046	IIA	15	0
TGCGTAAGAACCTGAT-1	-0.214902	0.677842	IIA	10	0		GGGTGCATATGAAAGC-1	-1.15271	2.64945	IIA	12	0
TGCGTCATGACTGAGC-1	-3.72464	-1.28051	IIA	5	0		GGGTTAACATTTGAGT-1	-0.630615	-3.99297	IIA	2	1
TGCGTTTGTTGACACT-1	-0.727267	2.20868	IIA	8	0		GGTAAACTCTGCGCTG-1	-0.857056	1.93764	IIA	13	0
TGCTCCACAGTTCTTA-1	0.742633	-3.70942	IIA	3	6		GGTACAAACATGCTAT-1	-2.54983	2.95263	IIA	10	0
TGCTCGGCGAAACCCA-1	-1.43348	0.576319	IIA	18	0		GGTAGAAGACCGCCTG-1	1.72439	-3.25619	IIA	8	0
TGCTCGGTGGGTCACC-1	-0.913868	-1.69428	IIA	3	0		GGTATAGTGACACATA-1	-0.862519	0.718253	IIA	12	2
TGCTGTTGAAGAACTC-1	-4.15929	-1.52113	IIA	5	0		GGTATTGCCGAGTTTA-1	0.711088	-4.73973	IIA	5	0
TGGACCAATCTAAGAT-1	-3.52667	0.281025	IIA	7	3		GGTCGGCCAGGAGCTT-1	-1.94175	-1.76982	IIA	12	0
TGGCAAACTAAATTAC-1	-2.06185	1.74304	IIA	5	0		GGTCGGTCGTCCACAG-1	2.08219	0.426431	IIA	6	6
TGGCAAGCACAAGTCG-1	-0.325223	4.20408	IIA	3	0		GGTCTCCGTCCAGGTT-1	2.20253	-1.55265	IIA	18	4
TGGCAGATTACGATCA-1	0.599139	3.12318	IIA	11	0		GGTCTGAGAATCTGGA-1	-3.67853	-2.16334	IIA	12	0
TGGCGACTGCTCCAAA-1	-1.63112	3.04071	IIA	8	1		GGTCTTGAGCGCTCTT-1	0.311118	2.09521	IIA	12	0
TGGCTACACTCTACCT-1	-1.67021	0.787895	IIA	12	0		GGTGAAGTACAGGGAT-1	-2.11176	1.26407	IIA	8	3
TGGCTATGTGACATAC-1	-0.540321	-4.67657	IIA	6	1		GGTGCATAAATGATTA-1	1.90157	-4.96119	IIA	11	0
TGGGCAATAGTTGGGT-1	-2.13935	2.47015	IIA	8	0		GGTGCGGATAAGTGGC-1	-3.83606	-1.41172	IIA	13	0
TGGGTGTTAAGTAGAA-1	-1.40651	-2.66225	IIA	3	0		GGTGCTGGTACACATT-1	-0.811415	0.616416	IIA	10	1
TGGTAGAATATATGGG-1	-3.07072	-0.987969	IIA	3	0		GGTGTAAATCGATTGT-1	-0.947009	1.58139	IIA	13	0
TGGTCCCACGCTACGG-1	-1.31582	3.06871	IIA	6	0		GGTGTAGGTAAGTAAA-1	-0.0899175	2.55402	IIA	6	0
TGTACCTACACGAGGG-1	-0.175478	1.5516	IIA	14	1		GGTTACCACCCTCGGG-1	0.143624	2.70916	IIA	10	2
TGTACTATCGCTCGTT-1	-1.83862	2.50847	IIA	13	0		GGTTAGCTATATGTCT-1	-2.72791	0.166569	IIA	12	0
TGTAGGAGAAATTTCC-1	-2.64581	0.938269	IIA	6	0		GGTTAGGCTTGGAGAA-1	-2.72191	1.15022	IIA	14	0
TGTATAACAGATCCTG-1	-3.90843	-1.11995	IIA	8	0		GGTTCTACTCGTCTGA-1	1.38552	0.303262	IIA	9	3
TGTATGGCGCAGACAG-1	-1.92605	-3.08499	IIA	5	0		GGTTTAATTGAGCAGG-1	2.58382	2.06934	IIA	18	3
TGTGCCGGTGCCGGAA-1	-3.7325	-1.38211	IIA	10	0		GGTTTACAATCTCAAT-1	-0.927803	3.45924	IIA	4	1
TGTGGCGGGCTTCTGG-1	-2.00897	2.34261	IIA	8	0		GTAACATCTAAGATAA-1	-0.0855069	-4.14882	IIA	3	0
TGTTCGTATTGCGGTG-1	-1.12362	-0.420513	IIA	14	0		GTAAGTAACAGTCTGG-1	-2.37921	2.90184	IIA	9	0
TGTTCTTCCATTGACT-1	-0.676953	4.17078	IIA	3	0		GTAAGTCCACACTCTA-1	-1.88785	0.642776	IIA	13	3
TTAAAGTAAGTCGCCA-1	0.462261	-0.29554	IIA	9	0		GTAATAAAGGGCTCCC-1	3.89593	-0.436599	IIA	3	6
TTAAGCGCCTGACCCA-1	0.686238	-3.63583	IIA	7	2		GTACAGAGGCAAGGGT-1	-0.0504786	3.75031	IIA	9	1
TTAAGTATTGTTATCC-1	-3.91118	-0.998215	IIA	12	0		GTACTAAGATTTGGAG-1	-2.84881	0.714101	IIA	8	1
TTAATTGCTTTGGGTG-1	-2.10574	0.858604	IIA	6	0		GTACTCCTGGGTATGC-1	-2.19223	-0.794299	IIA	9	2
TTACAGACCTAAATGA-1	-1.38967	0.327766	IIA	12	2		GTACTGGAGTTAGACC-1	2.54967	0.270638	IIA	9	4
TTACATGCCACAACTA-1	0.154377	1.59114	IIA	6	1		GTAGACACGCCTGACT-1	-3.37922	0.292874	IIA	14	2
TTACCCTAGGGATTGG-1	0.109149	3.35657	IIA	8	0		GTAGAGGGAGACAAGT-1	1.78392	-5.0141	IIA	6	1
TTACGGATGGTTCGAG-1	-3.05941	-0.497803	IIA	10	0		GTAGCCAAACATGGGA-1	1.98712	-2.17046	IIA	11	0
TTACTAAAGGACTTTA-1	-2.60924	-1.57704	IIA	5	0		GTAGCGGCTATACACT-1	-0.838933	1.41921	IIA	9	3
TTACTCCGGCCGGGAA-1	-1.26422	2.862	IIA	6	0		GTAGCTTCCTCTTGTT-1	1.50327	-2.80709	IIA	4	1
TTACTCTGGTACGTAC-1	-3.19862	0.237306	IIA	11	0		GTAGTCTACGATATTG-1	-3.64868	-0.815565	IIA	12	0
TTAGAATAAGGGTCGG-1	-1.68748	-3.83688	IIA	10	0		GTATAGGACTCAGTAG-1	0.879923	-2.95578	IIA	3	1
TTAGACGAGTCACCTC-1	-2.5074	-0.883886	IIA	4	0		GTATCAAACGTTAGCT-1	0.598228	-3.70678	IIA	4	1
TTAGAGTTTAGAAGGA-1	-3.61513	0.386003	IIA	6	2		GTATCCTTTGGTAACC-1	-0.919662	1.84128	IIA	15	0
TTAGCTGATTTGCCGT-1	1.14076	-3.19245	IIA	4	0		GTATCTTTCATAACCA-1	2.0296	-4.68431	IIA	8	2
TTAGGTCATAACCGAC-1	-0.0742636	-2.85528	IIA	10	0		GTCAACCAGGCCTATA-1	-3.22786	1.85062	IIA	11	0
TTAGTTATTCGTGGCA-1	-0.173279	-3.34086	IIA	4	0		GTCAATGCTATAATTT-1	-0.522095	-2.62304	IIA	9	0
TTATATTTGGCAATCC-1	-1.09553	-1.95301	IIA	5	0		GTCACTCTCCAAATCT-1	-1.03775	1.9323	IIA	13	2
TTATCCGGGATCTATA-1	0.459092	-2.46937	IIA	8	0		GTCAGAATAGTCTATG-1	2.1853	-2.69491	IIA	4	9
TTATTAGAGCGTGTTC-1	1.93339	2.46229	IIA	7	2		GTCATGCGCGAGGGCT-1	2.69691	-2.04672	IIA	4	4
TTCAAAGTCTCTAGCC-1	-4.37039	-0.430955	IIA	7	2		GTCATGGACATGACTA-1	-2.3787	-2.21969	IIA	13	1
TTCAATACTCTGAATC-1	-2.71393	1.50627	IIA	6	0		GTCATTAGAGCGAACG-1	-0.0853875	1.48741	IIA	12	1
TTCACGAAAGGATCAC-1	-0.113197	2.64844	IIA	4	0		GTCCAATATTTAGCCT-1	-0.244261	2.99436	IIA	3	0
TTCACTCGAGCACCTA-1	0.799546	-4.03376	IIA	4	0		GTCCAGGCACGTGTGC-1	1.67612	-2.40389	IIA	11	0
TTCACTTCCTAGAACG-1	-0.347218	-0.127745	IIA	7	0		GTCCGGACCTGAAATT-1	-3.07337	-0.282033	IIA	10	3
TTCAGCCCTGGTCCAC-1	-2.55734	1.60383	IIA	6	0		GTCCGGCTGAATTGCG-1	-2.89976	1.00581	IIA	23	0
TTCAGCTGGCGTGCCC-1	1.3903	2.71094	IIA	6	0		GTCCGGGTTCACATTA-1	1.99829	-4.97247	IIA	14	2
TTCCAATCTGGCTATC-1	0.471265	3.48085	IIA	2	0		GTCCTACGAATAGTCT-1	-2.21249	1.90237	IIA	9	2
TTCCACACAGATTTGA-1	-0.410308	-1.09472	IIA	6	2		GTCGCCGTTGTGTGTT-1	0.212769	1.50596	IIA	9	1
TTCCGGCCTTGAGGCT-1	-0.33101	1.55626	IIA	2	0		GTCGGATATCTCAGAC-1	0.607102	-3.29302	IIA	7	1
TTCCTCGGACTAACCA-1	0.298556	0.162025	IIA	3	0		GTCGGATGTAGCGCGC-1	-3.18166	-1.10836	IIA	14	1
TTCGCACTGTACGACA-1	-0.869724	-4.47344	IIA	5	0		GTCGGGTGAAGTACCG-1	1.38059	-1.17775	IIA	23	3
TTCGCGCGCCATACGA-1	-1.213	-0.253518	IIA	9	0		GTCGTATTGGCGTACA-1	-0.659393	3.32931	IIA	5	0
TTCGGGCGCTAGTCTT-1	-0.0705771	2.99016	IIA	7	0		GTCGTGTCTGGTCATC-1	-1.22654	2.59192	IIA	13	0
TTCGGTACTGTAGAGG-1	-0.782632	3.55046	IIA	7	0		GTCTATCTGAGTTTCT-1	-1.22868	2.89027	IIA	8	3
TTCTAACCGAAGCTTA-1	-1.33633	-3.15293	IIA	14	1		GTCTATTGGTTCCGGT-1	-0.153671	0.884723	IIA	22	1
TTCTAGAAAGTCTTAT-1	0.0124619	1.50302	IIA	18	0		GTCTCAAGGCCCGGCT-1	0.43196	3.08964	IIA	14	2
TTCTATTAAACGCAGC-1	0.28688	3.67887	IIA	11	2		GTCTCCCGAGTCCCGT-1	-1.33229	1.1555	IIA	14	0
TTCTGCCGCGCCTAGA-1	-2.79012	-0.352745	IIA	5	1		GTCTCGACTAAGTTTG-1	-1.26775	-3.85857	IIA	7	0
TTCTGCGGGTTAGCGG-1	0.395208	2.48172	IIA	5	1		GTCTTACCACGCCAAG-1	1.53722	1.37472	IIA	24	3
TTGAACGACGTGCTGA-1	0.496002	-3.42933	IIA	5	1		GTGAAACGGCGCCACC-1	-0.0508317	-1.82633	IIA	17	0
TTGAATATGGACTTTC-1	-1.41487	2.61	IIA	6	0		GTGAAGATTTCAAGTG-1	0.858702	-1.42253	IIA	7	1
TTGAATTCACGTGAGG-1	-1.40958	1.07404	IIA	10	0		GTGAAGCCGTATAGTC-1	0.0504313	-4.10853	IIA	1	1
TTGACCAGGAACAACT-1	0.526312	-3.49565	IIA	5	2		GTGACAGCTTCCCACT-1	-1.05211	-1.58654	IIA	7	0
TTGACTACCATATGGT-1	0.532103	-3.91743	IIA	4	0		GTGACTTCAGTAGTGC-1	-1.32031	3.40777	IIA	6	0
TTGACTATTGTCCGGC-1	-2.14488	1.47913	IIA	4	0		GTGAGATAACCTTATA-1	2.00409	-4.53549	IIA	11	0
TTGAGAAGTTTAGCAT-1	0.370524	0.40368	IIA	5	0		GTGAGTGGTACAACGC-1	-1.4659	0.578233	IIA	14	0
TTGAGAGTACTGCTAA-1	-0.952321	2.6034	IIA	7	0		GTGATCAAGCGTGCAC-1	1.51772	0.134852	IIA	8	3
TTGATTAGCTGTTTCT-1	-2.32352	-1.65282	IIA	6	0		GTGATCATAGATCTGC-1	-1.72705	0.723552	IIA	6	2
TTGCACAATTCAGAAA-1	-0.101382	0.440082	IIA	2	0		GTGCACCAGCTTCAAC-1	0.967104	-2.72563	IIA	11	0
TTGCATGCTGATCACG-1	-1.18959	1.26774	IIA	10	0		GTGCCCGTTCGGATTC-1	-1.56079	-1.25302	IIA	9	1
TTGCGCTTGATCAATA-1	-2.06852	1.18241	IIA	10	1		GTGCCGCTTCAAAGGT-1	2.58855	-1.99276	IIA	8	5
TTGCGGCATCAGAAAG-1	-0.622113	-4.33928	IIA	5	0		GTGCGAAATCGAACAC-1	-1.66428	-0.851509	IIA	13	2
TTGGACATGTGGCTTA-1	-2.47185	-0.346796	IIA	11	0		GTGCTCAAGTACTGTC-1	-0.0766686	0.982518	IIA	5	0
TTGGACCATCTGGCAA-1	0.337055	-2.64366	IIA	6	0		GTGGAACCTACATGCG-1	-0.315854	1.45988	IIA	16	0
TTGGCCAAATTGTATC-1	-3.12401	1.34916	IIA	1	0		GTGGACGCATTTGTCC-1	-2.58918	1.24379	IIA	11	1
TTGGGACACTGCCCGC-1	-1.36225	-1.17439	IIA	8	4		GTGGAGTCGGCGGTTG-1	-1.39856	0.35334	IIA	15	0
TTGGGCGGCGGTTGCC-1	-1.01247	0.549123	IIA	5	0		GTGGGCTTAGACACAC-1	-0.815627	3.0046	IIA	13	0
TTGGTCACACTCGTAA-1	1.23873	2.80021	IIA	7	0		GTGGTATAGTCTGCCG-1	-0.251397	1.74043	IIA	20	2
TTGTAAGGACCTAAGT-1	-0.850917	4.19718	IIA	3	0		GTGTCAGTGTACGTGG-1	-0.28929	1.87061	IIA	4	1
TTGTGAACCTAATCCG-1	-0.934307	-3.01146	IIA	8	1		GTGTCGTATAGCGTTC-1	-1.12206	3.43976	IIA	15	0
TTGTGCAGCCACGTCA-1	-3.71575	0.29594	IIA	7	3		GTGTTACTATGCGTCC-1	-4.07206	-2.43484	IIA	10	0
TTGTGGTGGTACTAAG-1	-0.0547059	2.5052	IIA	9	0		GTTAAGTTAGAGTGGG-1	-1.82504	2.43668	IIA	7	1
AAACCGTTCGTCCAGG-1	1.21812	0.122476	IIB	5	2		GTTACAATTGGTGACG-1	-1.56122	-3.63717	IIA	3	3
AAACGAGACGGTTGAT-1	2.47061	-0.470913	IIB	3	4		GTTACCAAGGCGTACG-1	0.447421	-2.55912	IIA	13	0
AAAGTGTGATTTATCT-1	2.42351	-1.21501	IIB	5	4		GTTACCTACAACTTGC-1	0.634579	1.68471	IIA	6	0
AAATCTAGCCCTGCTA-1	-0.861348	-3.41731	IIB	6	3		GTTACTTTGGGCCTAG-1	-1.53314	3.0351	IIA	15	0
AAGAGCTCTTTATCGG-1	3.99764	0.492234	IIB	1	6		GTTAGCCGTAAATCAA-1	-0.404814	2.54159	IIA	15	0
AAGATGGCACCGGACC-1	1.62311	0.949513	IIB	12	2		GTTATAATACGGTGAA-1	1.57746	-2.82991	IIA	5	2
AAGCATACTCTCCTGA-1	3.37358	-0.817135	IIB	7	6		GTTATCAAGCTATCGA-1	-1.36747	2.2186	IIA	18	0
AAGCCGAAGCGGTTTA-1	1.84772	-0.0905919	IIB	4	3		GTTCACAGGAGTCTAG-1	0.163024	1.48745	IIA	8	2
AAGGAGCGGTTGGTGC-1	2.4586	-1.88339	IIB	5	3		GTTCAGTCGCCAAATG-1	1.55015	-4.10178	IIA	4	0
AAGGATGAGGGACCTC-1	4.09043	-0.56264	IIB	11	9		GTTCCAGTCTGACCAT-1	0.805745	2.29362	IIA	4	2
AATAGAACAGAGTGGC-1	4.14347	-0.108239	IIB	3	9		GTTCCGTCCGCCTGCA-1	2.51067	-2.35869	IIA	12	3
AATCATGTAAAGACTC-1	1.54111	-1.55079	IIB	7	4		GTTCGCCATAAGTGCC-1	-1.4439	-1.01874	IIA	15	0
AATGACAGCAATGTCT-1	2.30784	0.751375	IIB	7	3		GTTCGGAGCACTCAAC-1	-2.48917	-0.404016	IIA	15	1
AATTATACCCAGCAAG-1	2.1363	-0.681398	IIB	8	2		GTTCGGGCGTACCATT-1	-3.00912	-2.1933	IIA	18	1
ACAAATCGCACCGAAT-1	4.20046	0.239287	IIB	1	6		GTTCGTCTAAAGAACT-1	-1.51876	-1.46171	IIA	14	0
ACAAGGGCAGGCTCTG-1	4.54018	-1.0215	IIB	3	7		GTTCGTCTGGGTCCCT-1	-1.41597	-1.24523	IIA	13	0
ACAATTTGAGCAGTGG-1	3.53255	-0.423418	IIB	15	5		GTTGAGTCCCGCCGGT-1	1.4635	-1.74538	IIA	14	1
ACACTGATCAAGGTGT-1	3.50626	-1.40784	IIB	9	6		GTTGGACCGCATCAGG-1	0.486112	-1.65711	IIA	11	2
ACATCGATCGTTTACC-1	2.37213	0.937691	IIB	10	2		GTTGGATTTGCGTTGG-1	-1.69545	3.20513	IIA	12	0
ACATGGCGCCAAAGTA-1	3.35453	-0.563783	IIB	11	5		GTTGGTCATGCTATCC-1	-0.170829	1.99428	IIA	1	0
ACCCATTTGTCCCTCT-1	3.96591	-1.41199	IIB	6	11		GTTGTAGATTTATGAG-1	-0.49893	-1.88283	IIA	11	0
ACCCGGAAACTCCCAG-1	3.4576	0.673518	IIB	6	3		GTTGTCGTGTTAGTTG-1	2.44584	-2.6024	IIA	12	1
ACCCGGTTACACTTCC-1	4.44346	-0.233977	IIB	2	5		GTTTCAAACGAGTTGT-1	-0.114892	-1.48023	IIA	17	3
ACCGAGTCTCCTTATT-1	3.69201	0.418213	IIB	6	4		GTTTCATATCGTCGCT-1	1.72329	-2.85129	IIA	11	0
ACCGGGCCTTTGTTGA-1	2.25299	0.747166	IIB	16	3		GTTTCTGCAGTCTCCC-1	-3.54284	-1.12352	IIA	15	1
ACCTCAGCGAGGCGCA-1	4.17054	-1.14254	IIB	2	6		GTTTGGCCCAAGTTAT-1	2.24334	-0.338305	IIA	12	3
ACGCATACGTTTACTA-1	3.4778	-1.49007	IIB	3	8		GTTTGGGTTTCGCCCG-1	-1.91395	1.80145	IIA	8	1
ACGCGGGCCAAGGACA-1	3.52505	-0.816737	IIB	4	4		GTTTGGTAGGGTCAAC-1	-0.622132	-3.97206	IIA	9	5
ACGTATTACTCCGATC-1	3.52039	0.580125	IIB	5	5		TAAACCCAGGAGGGCA-1	3.31208	0.864055	IIA	20	4
ACTATCCAGGGCATGG-1	1.21143	0.989428	IIB	4	2		TAAAGCGGTATTTCCA-1	2.03425	-2.84837	IIA	9	1
ACTCGTCAGTAATCCC-1	2.39879	0.0632196	IIB	1	3		TAAAGCGTTAGGAGAA-1	-3.82236	-1.64377	IIA	9	0
ACTGAATGGCGAAAGT-1	4.14922	-0.608614	IIB	9	6		TAAAGCTGCAATAGGG-1	-3.04853	0.855963	IIA	16	0
ACTGGGATGCCAGTGC-1	1.11589	-0.163809	IIB	4	3		TAAATCTTTACACCTC-1	2.08099	-1.82729	IIA	17	3
ACTTATTAGGATCGGT-1	3.31679	-0.794228	IIB	7	6		TAACCTAGGGAGTCCA-1	-0.17643	0.165202	IIA	16	0
AGAATTATGGATTCGA-1	2.8462	0.7722	IIB	11	4		TAACTATCGAAGGTCC-1	-3.26466	-2.20094	IIA	11	1
AGATAACTTCAGGGCC-1	3.94364	-0.486149	IIB	10	5		TAAGCGCGAATCAAAT-1	-0.269478	-0.0609046	IIA	12	1
AGATTATAGGACGTTT-1	1.30682	-0.801407	IIB	8	3		TAAGGCAACATAAGAT-1	0.887546	0.815882	IIA	5	2
AGCAAAGGCCGCTAGT-1	2.27542	-2.40123	IIB	1	6		TAAGGCATAACATCAA-1	-0.400194	-1.74611	IIA	12	0
AGCCAAGCTTTGTGTC-1	4.57341	-0.370833	IIB	5	7		TAAGGCTGAATCCCTC-1	-0.772967	-3.69629	IIA	9	0
AGCGACAGGAACGGTC-1	2.21389	1.72269	IIB	10	2		TAAGGGCCTGTCCGAT-1	-2.04695	-0.800368	IIA	13	1
AGCGGGTCTGACACTC-1	4.3208	-1.2648	IIB	8	8		TAAGTAACATCTTGAC-1	-2.31804	1.04914	IIA	9	1
AGCTTCTTCTCGAGCA-1	4.39856	0.145072	IIB	6	6		TAAGTCGCCGAGTATC-1	-0.922714	-3.30636	IIA	29	0
AGGATATAGGGATTTA-1	3.36487	-1.19971	IIB	5	5		TAATAAACAAGGAGAT-1	1.15976	2.30997	IIA	4	3
AGGCCTGAGAATCTCG-1	3.40591	0.245562	IIB	3	3		TAATACACAGTAGTAT-1	-2.66071	0.84516	IIA	12	0
AGGTGGTGACCTTCGC-1	4.67296	-0.910377	IIB	2	10		TAATAGCTAAATGATG-1	-2.507	0.430234	IIA	18	0
AGTAATCTAAGGGTGG-1	3.03708	0.66654	IIB	10	3		TAATATTGAAATTCGC-1	-0.690161	-0.831884	IIA	11	0
AGTCAACACCACCATC-1	3.85107	-0.856279	IIB	2	4		TAATTAGGACATCCGT-1	-4.25204	-2.37425	IIA	12	0
AGTCACTAGCTCTCGA-1	3.3462	0.373669	IIB	9	4		TACAACGCACAACTCA-1	-2.99529	1.055	IIA	13	0
AGTCGTATAAAGCAGA-1	3.99948	0.264649	IIB	7	4		TACAAGTCTCGTGCAT-1	2.002	-4.96762	IIA	11	0
AGTGGCGTCTGAAGGT-1	4.06884	0.0231595	IIB	6	6		TACAGAAACGGTGGGC-1	-3.43939	-0.281465	IIA	8	3
AGTTAAACACTTGCGA-1	4.03933	-0.769038	IIB	17	9		TACATTTCTAACGTGC-1	-0.536441	-2.28671	IIA	2	0
ATAAGTTACCGCGACG-1	4.60034	-0.194933	IIB	2	9		TACCAAATAGCCCAGA-1	-0.433979	-0.315209	IIA	14	2
ATAATCTTGGAGAACC-1	3.22762	0.0831509	IIB	8	4		TACCAATAAAGTACCA-1	1.20057	-1.20047	IIA	15	3
ATACCTAACCAAGAAA-1	2.45619	0.143295	IIB	5	3		TACCAGAAGTAGGTTC-1	-1.66113	1.31931	IIA	9	1
ATACGCCGGCGAAACC-1	3.34389	0.264919	IIB	14	3		TACCAGGAATCCCGTC-1	-0.805912	1.36828	IIA	14	0
ATACGGAACGTCGTTT-1	2.71794	-1.94311	IIB	8	4		TACCGCGGACTTGCAG-1	-1.4055	2.70946	IIA	9	0
ATAGACAACGGGACCT-1	3.0599	0.751298	IIB	11	5		TACCGGCTCACTGCCC-1	-1.67094	1.89274	IIA	10	0
ATAGCAACTAGGGAAG-1	3.19167	-1.30963	IIB	5	8		TACCGGTCGTTTCCAT-1	0.612941	2.74842	IIA	12	1
ATAGGTTGGGCAGATG-1	2.75526	0.89215	IIB	5	3		TACCGTAGGTTAACTA-1	-3.0573	-1.80146	IIA	13	2
ATCAAAGAGCCGTGGT-1	0.224097	-3.07762	IIB	6	3		TACCTACTCCCAGTAT-1	-0.972145	3.43872	IIA	4	1
ATCGTTAGCTAGCGGA-1	1.31099	-1.8496	IIB	5	4		TACCTCACGCTTGTAC-1	-0.0709204	-1.76106	IIA	13	0
ATCTAGCTTGTGAGGG-1	1.59849	-1.65505	IIB	6	3		TACGACTGCCTCTTAG-1	-1.76256	-2.09985	IIA	9	2
ATCTGCACCTCTGCGA-1	3.58355	-1.18728	IIB	15	6		TACGATGTTGATCATC-1	1.71514	-3.38456	IIA	4	7
ATGACGCGTTCTATCC-1	4.57689	-0.812327	IIB	11	5		TACGCAGTTCTTTCCT-1	-3.11574	0.400113	IIA	17	0
ATGACTATGCGACATT-1	1.06551	-0.864683	IIB	10	3		TACGCCATATTCTAAT-1	-1.89327	3.33923	IIA	10	2
ATGCATGATCCAGGAT-1	4.21992	-0.583222	IIB	9	5		TACGCCGAGGGTACCC-1	-1.65889	-1.58571	IIA	8	2
ATGCCGGTCTTGCATA-1	1.9727	1.04543	IIB	8	2		TACGGGATGCTAGCAG-1	1.74117	0.0548786	IIA	3	4
ATGCGAGTCCCACCAC-1	2.44787	-0.116539	IIB	10	4		TACGTAAAGCGGAGTG-1	-1.00787	0.259485	IIA	21	0
ATTATCGGAATGTACG-1	3.74128	0.820299	IIB	4	4		TACGTACTAGTGCTGA-1	-0.239404	-1.21991	IIA	6	2
ATTATTCAGAGTCACT-1	2.47834	0.361777	IIB	7	3		TACGTGGGCCCAGGGC-1	-2.8877	1.45268	IIA	13	1
ATTCACTGATGTTGGA-1	4.68455	-1.13615	IIB	6	6		TACGTTTACCGGCAAT-1	-0.68446	-1.13315	IIA	12	0
ATTCGTGTACCCATTC-1	2.74441	-0.414375	IIB	13	4		TACTCTCCGAACAAAT-1	-1.90632	-0.572098	IIA	7	2
ATTGATGAGTCCTAAC-1	4.03551	-1.20975	IIB	8	8		TACTCTTACTTTACTG-1	1.36689	0.590309	IIA	7	2
ATTTCCGGGTTCTGCG-1	4.32425	-0.121285	IIB	3	5		TACTGAACAGATTTAG-1	-0.981048	3.15825	IIA	12	1
CAACCTACCGAGCAGT-1	4.11551	0.570852	IIB	5	5		TACTGCAATCAATTAC-1	-1.35447	-0.995385	IIA	9	1
CAAGCGGCACATAATT-1	2.61835	-1.3677	IIB	3	10		TACTGGACAGCTCGGC-1	-0.416211	-1.91457	IIA	20	0
CAAGTGTGGTTGCAAA-1	2.36843	0.473608	IIB	13	4		TAGAAAGGTGGCGCTA-1	-0.144171	0.111725	IIA	18	1
CACACGCGCTGTCTTA-1	1.65767	-2.11188	IIB	4	10		TAGACGAAACGCCAAT-1	-2.2621	1.28222	IIA	16	0
CACCGTTAGGGATCAC-1	3.73267	-0.0526476	IIB	4	6		TAGACGCCCGTACCGG-1	-0.804242	0.297261	IIA	14	0
CACGCAGCGAGGCTTT-1	3.38696	-0.875984	IIB	5	7		TAGAGGTTCTACTTGT-1	0.0612124	-0.340713	IIA	14	0
CACTAAAGTTGCCTAT-1	4.30185	-1.14513	IIB	8	7		TAGATTCAAAGTGCGG-1	-0.852114	-1.98304	IIA	10	2
CACTCAAGAGCTATGG-1	1.71931	-1.10673	IIB	12	3		TAGCAGTATGACTAAA-1	-1.93742	2.90794	IIA	16	0
CACTCCTATGTAAGAT-1	1.90761	1.62002	IIB	7	2		TAGCGTCCGGTGTGGT-1	-1.05766	1.77859	IIA	3	0
CACTCTTCTGCTAGCC-1	1.49821	-0.819875	IIB	8	2		TAGCTAGAAGGCATGA-1	-2.54407	0.703423	IIA	12	0
CAGACACCGATCGCTG-1	2.52605	-0.0488152	IIB	9	4		TAGCTCACTGTGTTTG-1	1.33583	-1.59571	IIA	14	3
CAGATAATGGGCGGGT-1	3.11988	-1.46144	IIB	17	6		TAGCTCGCCTGATAAC-1	0.148098	1.80516	IIA	9	1
CAGTAGCCCACGCGGT-1	1.83699	0.992069	IIB	6	2		TAGGAGGCTCGAGAAC-1	-0.806476	-2.02916	IIA	7	0
CAGTCTGTATACTGGG-1	3.39066	0.333318	IIB	4	5		TAGGCATGTTACGCCA-1	0.508042	0.339649	IIA	4	1
CATGACTTCGCTGAAT-1	2.65405	-0.704042	IIB	7	6		TAGGCCTATATAGTCT-1	-2.96921	-1.7739	IIA	10	0
CATGGATTGTCTTCCG-1	2.90367	-0.288334	IIB	8	12		TAGGTCCAAGTAAGGA-1	-1.51738	3.23227	IIA	9	0
CATGGTCTAGATACCG-1	3.717	-0.822632	IIB	15	5		TAGGTGACGATAACCT-1	-0.0253001	2.4667	IIA	12	2
CATGGTTTATTAATCA-1	4.18719	-0.220584	IIB	6	6		TAGGTGCTCGCCTAGC-1	-4.02506	-2.16311	IIA	9	0
CATGTCTCATTTATGG-1	2.82209	1.7633	IIB	4	2		TAGGTGTTCCACAGAT-1	-1.04308	3.35344	IIA	5	0
CATTTGAGTGGTACGT-1	3.20451	0.733619	IIB	6	3		TAGGTTCGAGTTCGTC-1	2.32065	-4.54183	IIA	14	2
CCAAGAAAGTGGGCGA-1	3.52606	-0.279658	IIB	3	6		TAGTAGCTTATACCAG-1	0.132479	1.08857	IIA	8	1
CCACAATGTACGTCTT-1	2.75363	0.552646	IIB	6	4		TAGTCCCGGAGACCAC-1	-0.34734	0.583893	IIA	1	0
CCACCCAAGGAAAGTG-1	1.96	1.69483	IIB	4	3		TAGTCTGTGACGTTGC-1	-2.03057	-0.1731	IIA	17	2
CCACGAATTTAACCTC-1	3.78572	-0.267029	IIB	0	11		TATAAGTGAGGATAGC-1	-0.465865	1.66802	IIA	5	0
CCATATGGAAACTATA-1	0.485064	0.824782	IIB	9	2		TATACACAGACGCCTT-1	-2.54974	-2.34977	IIA	7	0
CCATCTCACCAGTGAA-1	2.74615	-0.582082	IIB	18	4		TATAGAGTCGCTTGAA-1	-3.01055	1.64524	IIA	10	0
CCATGCCTGTTTAGTA-1	3.79512	0.0981956	IIB	10	4		TATATATCGAGAAATG-1	-0.299665	-2.12073	IIA	7	2
CCATTAGCGATAATCC-1	3.64327	-0.728128	IIB	6	7		TATATCCCTGGGAGGA-1	1.35468	0.377973	IIA	15	3
CCCAAACATGCTGCTC-1	1.41396	-0.50719	IIB	7	2		TATATTACAAATGTCG-1	-1.21362	-2.67412	IIA	20	0
CCCGTTTCGCAGATGT-1	2.62536	1.63255	IIB	14	4		TATCACTTCGAGTAAC-1	1.64207	-4.31831	IIA	11	0
CCGCGGAATGCGTCAC-1	2.85698	-1.49386	IIB	4	5		TATCCATATCATGCGA-1	-0.802518	0.602082	IIA	13	0
CCGCTCTTCCGAACTA-1	2.36247	1.43063	IIB	11	3		TATCCGCACCGTCGGG-1	0.395961	1.39053	IIA	14	2
CCGGGCGGTCTCGTCA-1	2.52419	-0.818377	IIB	3	5		TATCCTATCAACTGGT-1	-0.0853096	3.51187	IIA	12	1
CCGGTATCTGGCGACT-1	3.66359	-1.61566	IIB	3	4		TATCGATGATTAAACG-1	-2.47775	2.61509	IIA	9	2
CCGTAAGTTGGTCCCA-1	3.31254	-1.37095	IIB	6	6		TATCTACAGAGGTAAT-1	-0.500648	2.81259	IIA	20	1
CCGTAGGAAATCCCTG-1	4.00535	-0.334929	IIB	1	9		TATCTACCACAGCGGG-1	-1.49497	1.62889	IIA	16	0
CCTATACCGTCCTGTC-1	2.10041	1.04466	IIB	14	2		TATGAAGAATTAAGGT-1	1.66062	-3.89885	IIA	6	1
CCTATGGTCAAAGCTG-1	2.99402	-0.0201244	IIB	10	4		TATGATCTTCTCTTTA-1	-0.565601	2.66671	IIA	6	0
CCTCGCGCTGTGCGAT-1	3.22567	-0.483871	IIB	8	4		TATGCTCCCTACTTAC-1	-0.744411	-0.144755	IIA	15	1
CCTGCTACAACCATAC-1	2.91046	-1.48363	IIB	10	4		TATGGATGTGCTACGC-1	0.108684	1.28745	IIA	9	0
CCTGTTTGAAGACACG-1	2.20587	-1.5697	IIB	4	5		TATGGCCCGGCCTCGC-1	-2.84625	-1.21096	IIA	6	4
CCTTCAGTTAAAGTGA-1	1.65886	0.0053463	IIB	4	3		TATGGTTAGTGGGAGA-1	-3.71081	-2.02883	IIA	11	1
CGAATGACGCATAATG-1	4.4767	-0.438789	IIB	2	7		TATTCCACTCAGCTCG-1	-2.36885	0.657149	IIA	19	0
CGACACGCTCCGACAG-1	1.32884	-0.102284	IIB	8	2		TATTCCGAGCTGTTAT-1	-2.74387	0.195054	IIA	19	1
CGAGAGGGTAGCCGCG-1	4.61922	-0.460342	IIB	5	7		TATTCGTGCCAGAATA-1	-0.782689	-0.200806	IIA	11	1
CGATACCTCGCGGACA-1	4.6672	-0.74229	IIB	3	11		TATTGCCGGGCTTGTA-1	0.189431	2.72775	IIA	4	1
CGCATTAGCTAATAGG-1	3.51036	-0.93705	IIB	5	5		TATTTAGTCTAGATCG-1	0.0777701	-4.04279	IIA	10	1
CGCGCAAATGTCCAGA-1	3.21388	1.4202	IIB	7	4		TATTTATACCGAGTAG-1	-0.329829	1.3979	IIA	8	1
CGCTTTCTTGCATTCG-1	3.30514	-1.04963	IIB	8	12		TATTTGTTACCCTTTA-1	-3.23785	-0.861781	IIA	11	1
CGGAACGTAAACATAG-1	4.48264	-0.045402	IIB	4	8		TCAAACTTAGATTGTT-1	-1.42776	2.18474	IIA	9	0
CGGACCTCTGTAGTTA-1	4.21735	-0.0468526	IIB	4	4		TCAACCATGTTCGGGC-1	-2.54847	2.97816	IIA	5	1
CGGAGCATGGCGATCC-1	3.31285	-1.77653	IIB	6	3		TCAACGAGGAGACAAA-1	1.98341	-4.90427	IIA	12	0
CGGCAAACATCGTGCG-1	2.67846	1.31517	IIB	22	2		TCAACTGCAGAGTCAG-1	1.25942	-1.77072	IIA	3	4
CGGCGCCATCAATCCC-1	4.2363	-0.507019	IIB	8	7		TCAAGAAATACTAGCT-1	-2.10312	-0.0853249	IIA	8	2
CGGGTGTACCCATTTA-1	2.7382	0.330143	IIB	6	5		TCACAGCAAACTCGAA-1	1.76054	-2.43836	IIA	6	8
CGTCGGATAGTGTTGA-1	0.971539	0.0570283	IIB	7	1		TCACAGGAGAATAAGA-1	-0.890873	2.99087	IIA	14	0
CGTCGGGTCTAAGCGC-1	4.27486	-1.22359	IIB	6	6		TCACAGGTTATTGGGC-1	-2.86997	1.68702	IIA	9	0
CTAACTGGTCCGGTTC-1	3.61301	-1.52983	IIB	14	4		TCACCCTCTTAAGATT-1	-0.184207	1.22574	IIA	14	0
CTACACTCGCAGATGG-1	3.56616	-0.666006	IIB	3	13		TCACGATGTCCGTGGA-1	0.485806	1.67356	IIA	16	3
CTATCACAACGCTGGA-1	2.21812	-0.0418515	IIB	8	2		TCACGGTCATCGCACA-1	-2.05162	-0.488346	IIA	11	3
CTATGGGAAGCGGAAT-1	2.07069	1.93407	IIB	2	3		TCACGTGCCCGATTCA-1	0.891857	-3.1463	IIA	13	0
CTCCGCCCACATGAGG-1	3.52145	-0.476204	IIB	2	5		TCAGCAGTAGGCCCTG-1	-0.937149	0.681158	IIA	12	0
CTCGCCGAATGTAGGG-1	3.53317	0.610505	IIB	5	2		TCAGCCAATCCGTAAA-1	-0.507984	-0.765998	IIA	4	1
CTCGGTTGTCGGCCCT-1	3.48606	1.02438	IIB	6	4		TCAGGTTCTTTGAGAA-1	-2.95826	0.583711	IIA	23	3
CTCGTCTGTGCCTTCG-1	3.66107	-1.45747	IIB	10	6		TCAGTAGGGACTATAA-1	1.37785	-0.16898	IIA	8	5
CTCTGTCCATGCACCA-1	2.73958	1.28308	IIB	5	2		TCATCCTCAGCTGCTT-1	-4.09103	-2.62516	IIA	11	1
CTCTTGTCCCGCTTGG-1	1.59727	0.605552	IIB	12	3		TCATCGATGGTCCCAA-1	-1.76897	0.0904655	IIA	15	2
CTGACTGCGCAGCTCG-1	2.31941	-1.30587	IIB	10	4		TCATGCAGGTTCTCAT-1	2.63126	-2.43361	IIA	9	0
CTGCACTCCAGTACAG-1	2.0681	0.135984	IIB	13	3		TCATTTAGAAGTGTGA-1	1.68582	-1.17408	IIA	10	5
CTGCAGAGAATCAGAG-1	2.18282	-1.18466	IIB	4	5		TCCAACTTTAAATTCT-1	-0.575082	-0.0118466	IIA	12	1
CTGCTCTGACGGCAAA-1	3.81763	-0.289425	IIB	5	2		TCCAATAAAGGCTACC-1	-0.0369609	1.39016	IIA	8	0
CTGGCGCACAGGTCTG-1	2.21598	0.614517	IIB	3	2		TCCACAATGGTTTACG-1	-2.11568	1.67123	IIA	10	1
CTGGCTGATTCATCCT-1	2.43786	-0.107995	IIB	9	6		TCCACCAAGACATAGG-1	-0.508947	-1.01112	IIA	14	1
CTGGTAACGAGCTCTT-1	2.98735	0.770573	IIB	5	5		TCCAGAGCACCGGTTC-1	-1.63125	0.776713	IIA	17	1
CTGTGCAGGGTAGGTC-1	3.14847	0.690112	IIB	6	2		TCCAGATGTACGCCAA-1	1.17291	0.196649	IIA	14	4
CTTAGATGTTTCATCC-1	2.72245	1.70409	IIB	4	3		TCCAGCGCTATAAGCG-1	2.09215	-2.24994	IIA	6	5
CTTCATCACCAGGGCT-1	3.30462	-1.17369	IIB	8	9		TCCAGGGTATATACGA-1	-1.26938	3.58435	IIA	7	2
CTTGTCAACATTCGAG-1	1.23388	0.413957	IIB	4	1		TCCCAAACAGACAACG-1	1.13977	-2.16618	IIA	7	2
GAAGTGATTTATCGTG-1	4.31949	-0.22071	IIB	4	6		TCCCAGGCTTAGCTAA-1	2.46895	-3.24707	IIA	3	0
GAATCTGAACATTCTC-1	4.00183	0.529708	IIB	9	4		TCCCGGGTGTGCTGCT-1	2.06043	-4.8955	IIA	8	2
GACACAAGGGAAGAAA-1	2.28405	0.170906	IIB	2	3		TCCCGTCAGTCCCGCA-1	-1.2871	-3.02366	IIA	10	0
GACACTTCCAATTACC-1	2.21099	0.474745	IIB	6	2		TCCCGTCGCGTCATAG-1	-0.129112	0.0293845	IIA	12	0
GACCAGAGCCCTGTAG-1	2.7394	1.15573	IIB	9	3		TCCCGTGTGCAATTTG-1	-0.923734	-3.03907	IIA	5	0
GACCCAATTATGATAC-1	2.17772	0.786737	IIB	4	2		TCCCTCTTCTCAAGGG-1	-2.80712	1.25917	IIA	11	0
GACCGTGCTGACGGTG-1	4.36172	0.237824	IIB	1	8		TCCCTTAGATTACTCG-1	-1.22466	-2.12311	IIA	6	0
GACGACGATCCGCGTT-1	2.44778	1.10042	IIB	2	3		TCCCTTGTCTGAAACT-1	-0.666262	-1.00256	IIA	9	2
GACGAGGCTAATAAAC-1	3.2406	-0.809526	IIB	1	11		TCCGACCGCTAATCAA-1	-0.597979	-1.95578	IIA	4	0
GACTAGGCCGTTAGGT-1	1.76333	1.53757	IIB	3	3		TCCGATAATTGCCATA-1	-0.422041	-2.78319	IIA	3	3
GACTGCACCAGCCCAG-1	2.56173	-1.79625	IIB	2	13		TCCGATGACTGAGCTC-1	-1.46283	-1.86588	IIA	12	1
GACTTTCGAGCGGTTC-1	4.53853	-1.13269	IIB	3	7		TCCGATGGTGCGACAT-1	-0.0233285	2.8796	IIA	18	0
GAGATCTTCCATGACA-1	3.52232	-0.649041	IIB	3	10		TCCGCGGCAGCATCTG-1	0.23236	-4.13986	IIA	10	0
GAGATGGGAGTCGACA-1	3.83349	-0.673202	IIB	5	5		TCCGCGGCCCAATGAA-1	-4.05619	-1.99286	IIA	8	0
GAGCGCGCACGAGTAG-1	3.1343	-1.93798	IIB	7	12		TCCGGGCTTGACGGGA-1	-0.0660439	-2.11368	IIA	11	0
GAGCTAAGGGCATATC-1	3.20711	-0.65076	IIB	10	9		TCCGTTAAGCTAATAT-1	1.44137	-4.7237	IIA	4	0
GAGGTACGCGTGTCCC-1	1.97071	-1.12112	IIB	6	4		TCCTAAAGATTCAGAC-1	-0.343823	0.270362	IIA	4	0
GAGTCAGACCAGAATC-1	2.60314	0.883101	IIB	14	2		TCCTAAATTGGGAAGC-1	-2.40947	-2.33246	IIA	7	4
GATATTGAGATTGGCG-1	2.92378	1.14459	IIB	4	4		TCCTAACCGTCGGGCA-1	-1.31534	3.39645	IIA	5	1
GATCCTAAATCGGGAC-1	3.96995	-1.17173	IIB	15	15		TCCTGCGTTGATACTC-1	1.56875	1.1085	IIA	16	3
GATCTTGGAGGGCATA-1	4.56481	-0.110642	IIB	3	5		TCCTTGTCCTTTAATT-1	1.08819	0.671572	IIA	21	3
GATTAACCGAAAGCCC-1	2.45864	0.826248	IIB	6	4		TCCTTTAAATCCGCTT-1	-1.47168	0.756122	IIA	10	0
GATTACTGAATTTGGG-1	3.61669	-1.32164	IIB	5	11		TCGAAGAACCGAGCAC-1	-1.31234	-1.88688	IIA	17	2
GATTTGCGCTAACACC-1	4.51858	-0.581537	IIB	14	4		TCGACTGACGATGGCT-1	-1.7375	-0.266012	IIA	14	1
GCAAACCCTACATTAT-1	1.98588	-1.24686	IIB	9	4		TCGAGCCAGGCAGGCC-1	-2.66143	-2.00334	IIA	13	0
GCAAACCTTGGCCATA-1	4.15144	0.3785	IIB	16	4		TCGCACCAGGAGGCAG-1	-1.26239	3.59313	IIA	3	0
GCAAATATTACGCTTT-1	2.89529	-0.414355	IIB	6	3		TCGCCGAAGTTGCGTC-1	-2.37277	2.71464	IIA	11	0
GCACACACTGGTAGCC-1	3.55917	-0.431477	IIB	1	8		TCGCCGACATATTCGC-1	-1.68617	-1.92254	IIA	12	0
GCCGGGTTAGGGTCGC-1	3.77207	1.1077	IIB	1	6		TCGCGTCCAGAAGGTC-1	-1.50718	2.51285	IIA	8	1
GCCTACGTTCTGTGCA-1	2.26565	-1.84179	IIB	2	5		TCGCTAAACCGCTATC-1	-2.13912	1.74311	IIA	17	2
GCCTCATCTGGAAATA-1	3.5332	-1.74273	IIB	15	7		TCGCTACTGGCTTTGA-1	-2.6853	-1.52164	IIA	12	0
GCCTCCGACAATTCAC-1	2.35705	-2.11425	IIB	6	7		TCGCTCGGCACCAGCG-1	-0.819889	-0.0725661	IIA	11	0
GCGAAACGATCGGGAG-1	4.35536	-0.810417	IIB	5	14		TCGCTGCCAATGCTGT-1	-4.027	-1.19501	IIA	12	1
GCGGTTCCCTATCATG-1	1.44436	0.557505	IIB	6	2		TCGCTGGGCGGATTGT-1	-0.315377	-0.0108505	IIA	5	0
GCGTCGCCAGGGTGAT-1	2.94847	0.277268	IIB	4	4		TCGCTTTAAACGTTTG-1	-0.695848	-1.81824	IIA	4	3
GCTCAATCCGTTTATT-1	2.90072	1.67745	IIB	3	4		TCGGAATGCGCTCTGA-1	-1.09524	2.81003	IIA	4	1
GCTCTTTCCGCTAGTG-1	4.00311	0.648814	IIB	11	3		TCGGACGCCCAGCCCA-1	0.131487	-1.69443	IIA	7	1
GCTTAATGTAACTAAC-1	3.11133	-1.86131	IIB	4	2		TCGGAGAGTATCGGGA-1	-1.29598	3.46793	IIA	6	2
GCTTATGAAGCAGGAA-1	3.88674	-0.986741	IIB	5	7		TCGGCTTGTATCGACG-1	-3.78045	-2.07707	IIA	6	0
GGAATGCGCTAGCGTG-1	3.9979	-0.778954	IIB	5	5		TCGGGAACGTGCCTAG-1	1.69559	-2.92857	IIA	5	0
GGAGACGACACCTTTG-1	2.62401	-1.00841	IIB	10	3		TCGGGCCGTCGTGGTA-1	3.2957	1.30942	IIA	4	3
GGAGCAACATTTCAAG-1	1.78438	-0.297657	IIB	5	5		TCGTAACTCCCAAGAC-1	-3.01205	-2.70033	IIA	10	0
GGAGGGCTTGGTTGGC-1	4.36071	-0.749212	IIB	10	9		TCGTACCGACGTCAAG-1	-0.685989	-1.61198	IIA	9	0
GGATGGCTTGAAGTAT-1	2.30255	0.256275	IIB	8	4		TCGTATTACCCATTGC-1	0.115505	-3.50499	IIA	16	0
GGCAAAGGCGCCAATA-1	2.05888	0.186627	IIB	4	2		TCGTCAAGTACGCGCA-1	0.125678	0.540457	IIA	10	3
GGCAAATTACTTTACT-1	2.81807	1.23238	IIB	5	1		TCGTCTTAGGCGTTAA-1	-2.35668	-0.421836	IIA	5	1
GGCTGGCAATCCCACG-1	3.96782	0.23917	IIB	19	4		TCGTGTCACGCTGACA-1	-0.399656	-1.79052	IIA	15	0
GGCTTTCAATAAGGGT-1	4.06771	0.0785008	IIB	7	4		TCGTGTTCGACCACAA-1	-0.215794	0.115965	IIA	8	1
GGGAACGGGAGGTTAG-1	2.1344	0.562291	IIB	8	3		TCGTTGCTATCCGGTC-1	-1.02583	-1.19305	IIA	9	1
GGGTGACACCTTAACT-1	2.81662	-0.847122	IIB	6	3		TCTAGCAATCTCCGCC-1	0.874017	-2.95959	IIA	5	0
GGTAACCGGGAGGATA-1	2.2887	0.454851	IIB	8	4		TCTAGCATCTTCGATG-1	-1.92283	-1.34607	IIA	14	0
GGTAGACCGTTGGGCG-1	1.05827	-0.885547	IIB	4	2		TCTAGCATGCCCAGAA-1	-3.67501	-2.033	IIA	10	0
GGTAGGCCAATATCAC-1	3.63493	-0.0953555	IIB	19	5		TCTAGTGATATCGTGG-1	-1.88834	2.5101	IIA	15	1
GGTCAAGACTACTTCG-1	3.9576	-0.197404	IIB	7	7		TCTAGTTATCAGAAGA-1	0.236992	0.223981	IIA	23	2
GGTCTCCGTCCAGGTT-1	2.80749	-1.43243	IIB	12	11		TCTATGCTATAACGAC-1	-1.191	-2.29105	IIA	12	0
GGTCTCTGAATGGACT-1	3.95574	-1.59152	IIB	6	10		TCTCAGGCTACTCGCT-1	1.68215	-2.70208	IIA	16	0
GGTTAGCTATATGTCT-1	2.76166	-1.80996	IIB	6	6		TCTCATGAGATAGGGT-1	0.405193	0.891093	IIA	12	2
GTACACTTACCTGAAG-1	4.08124	-0.606084	IIB	3	4		TCTCCACAAGTTGAAT-1	-1.86927	-0.527244	IIA	14	2
GTACGTTTGCCCGTCA-1	2.25077	-0.213449	IIB	7	3		TCTCTTACCGCGAACC-1	-0.259367	-1.18222	IIA	10	0
GTACTGGAGTTAGACC-1	1.43179	1.64104	IIB	7	2		TCTGAACCGGTCGGCT-1	-3.20529	1.9157	IIA	12	0
GTAGCGGCTATACACT-1	2.86914	-1.06461	IIB	4	4		TCTGAATTCCGTACAA-1	-0.193803	1.80118	IIA	18	0
GTCAAGCGGACTCGGG-1	2.76802	0.879357	IIB	17	3		TCTGAGCAATTGACTG-1	0.927993	-2.93534	IIA	7	0
GTCATGGACATGACTA-1	2.66482	1.2639	IIB	5	3		TCTGCCAGAAACTGCA-1	-0.199084	2.85423	IIA	8	0
GTCCGGCTGAATTGCG-1	3.24014	-0.486553	IIB	9	4		TCTGGGAACCTTTGAA-1	-3.13487	-1.07361	IIA	13	2
GTCGCGTAACCCGTTG-1	2.11363	0.403964	IIB	6	3		TCTGTGCCATCATAGT-1	-0.487762	-3.18127	IIA	8	2
GTCTCCGCCTCAATAC-1	3.4042	1.09854	IIB	12	3		TCTTAGAGTGAACTCT-1	-0.386321	0.31706	IIA	10	0
GTCTGGGCGGTCGAGA-1	3.73221	0.313336	IIB	15	4		TCTTCGAATAGACGTT-1	-1.30788	-1.89217	IIA	6	0
GTGAGGACACTTAAGG-1	3.35623	-0.737046	IIB	2	10		TCTTCGATACCAATAA-1	-0.0535076	0.199287	IIA	10	0
GTGGACGCATTTGTCC-1	4.50773	-0.529742	IIB	2	10		TCTTCTATAACCCGCC-1	-1.46809	1.1084	IIA	19	1
GTGTTACTATGCGTCC-1	2.87856	1.41756	IIB	6	3		TCTTGCTCCCGATACT-1	-0.300502	3.57973	IIA	10	0
GTTAAGGGTGCGATGT-1	2.9195	0.053225	IIB	7	3		TCTTTAAGACTATGAA-1	-2.44391	2.759	IIA	16	3
GTTATCAAGCTATCGA-1	1.6969	-0.821635	IIB	7	3		TGAAAGGACCTGACTC-1	1.6248	-2.96617	IIA	8	3
GTTCAGTCGCCAAATG-1	1.89001	-1.30781	IIB	4	4		TGAATACCGACGCGTA-1	-3.49577	0.193695	IIA	9	0
GTTCGGATCGGGAACA-1	2.88258	-1.29095	IIB	6	8		TGACACTTCTCTTTGC-1	0.513243	-3.72953	IIA	11	0
GTTGGATTGAGAACAC-1	3.09785	-1.11114	IIB	7	10		TGACATCGAGCGGACC-1	0.774109	3.23459	IIA	7	2
GTTGGTCATGCTATCC-1	3.25324	0.0329771	IIB	9	3		TGACATGTAACGTGAC-1	-0.427288	2.05969	IIA	4	1
GTTTGGGCTTGTGAGC-1	3.01585	-0.902082	IIB	4	10		TGACCAAATCTTAAAC-1	-4.3648	-2.14991	IIA	5	0
GTTTGGGTTTCGCCCG-1	2.58993	0.433865	IIB	8	2		TGACTATAATCCTTTC-1	1.81321	-4.84551	IIA	8	2
TAACAGGTTCCCTTAG-1	2.76889	-0.141647	IIB	8	3		TGAGAATGCTTTACCG-1	0.107724	2.7246	IIA	11	1
TAACATACAATGTGGG-1	2.16278	-0.149687	IIB	11	4		TGAGAGATTTACCACG-1	-2.5088	-0.392252	IIA	10	2
TAAGTCGCCGAGTATC-1	3.65189	0.405227	IIB	8	2		TGAGATTAGGCCCTAA-1	2.38929	1.05463	IIA	14	4
TAATCGATCCGTACGT-1	2.20924	-0.97154	IIB	3	4		TGAGCGGAAAGTGTTC-1	-0.293006	2.91698	IIA	14	0
TAATTACGTCAGTAGA-1	1.68457	-1.15337	IIB	3	2		TGAGCTTTAATGACGC-1	-1.76644	2.84648	IIA	11	0
TACCAGAAGTAGGTTC-1	2.51371	1.27533	IIB	1	2		TGAGTAAATTAGCGTA-1	0.929479	0.417313	IIA	13	2
TACCGTAGGTTAACTA-1	2.31007	0.896357	IIB	2	2		TGAGTGCCTCTTAAAT-1	-1.53858	3.50279	IIA	10	0
TACGACGCTTGCTGCG-1	2.88675	1.53052	IIB	3	4		TGATACATTTAGCCGT-1	0.203805	0.966219	IIA	6	0
TACGAGAACTTCACGT-1	2.47156	1.55636	IIB	1	2		TGATCAGGGAACTGCT-1	-2.0399	-1.60104	IIA	12	0
TACGCCATATTCTAAT-1	3.46235	-1.05394	IIB	1	7		TGATCGGTTTGACCCT-1	-2.39595	0.0199865	IIA	15	0
TACGCTATAGAAACCT-1	-0.216895	-1.38853	IIB	8	1		TGATCTCCGGCGCCAG-1	-2.18668	-0.536646	IIA	21	0
TACTGCATGATTAAAT-1	2.19406	-0.478587	IIB	5	4		TGATGGCTGTTTCTGA-1	-2.57708	2.24597	IIA	14	2
TAGAAAGGTGGCGCTA-1	3.81985	-0.459813	IIB	5	12		TGATGTCAATTAAGTG-1	-1.9641	2.61705	IIA	6	0
TAGAATAGCCGATGAA-1	2.96207	-1.57009	IIB	3	5		TGATTCCCGGTTACCT-1	-1.245	3.31823	IIA	9	1
TAGCGTTGGGTCTTAC-1	4.3715	-1.11756	IIB	18	5		TGATTCGTCTATCACT-1	-1.70424	-2.1964	IIA	6	0
TAGGTCGCCGGAACTG-1	3.54071	-1.79532	IIB	11	16		TGATTTATTAGCTGTG-1	-0.879927	-3.97285	IIA	4	4
TATACGCGTCATCACT-1	3.30243	-0.16499	IIB	1	3		TGCAACCCATCTGCGG-1	-1.3779	0.676465	IIA	13	0
TATATCCCTGGGAGGA-1	0.830544	-0.791944	IIB	13	1		TGCAATCTAACACGGT-1	-2.39881	1.75826	IIA	8	0
TATCCAATTGGTTATC-1	2.44969	1.35644	IIB	4	2		TGCAGAGTACCGAGCA-1	1.28778	-3.84306	IIA	7	0
TATGAAGAATTAAGGT-1	3.30327	0.617723	IIB	2	6		TGCAGTTTCCTCCCAT-1	0.261667	1.7871	IIA	5	0
TATGTCTCATTGTGCC-1	4.12313	-0.720942	IIB	4	11		TGCATATGTCTGTCAC-1	-0.868331	0.722257	IIA	4	0
TCAACGCAGGAAATAA-1	1.62371	0.365042	IIB	9	2		TGCATGGATCGGATCT-1	2.56251	-2.09692	IIA	5	4
TCACAGCAAACTCGAA-1	2.14612	1.33956	IIB	6	2		TGCATGTGACCCATAG-1	-2.49246	2.23073	IIA	9	1
TCACAGGTTATTGGGC-1	2.62839	1.00701	IIB	6	3		TGCCAATGGGTACTCT-1	0.962075	-1.59348	IIA	10	0
TCAGTGTATACGTCAT-1	0.220067	-1.29885	IIB	5	2		TGCCACCTGGCGAAAC-1	-4.29947	-1.36959	IIA	10	1
TCCACTTTATCTAGGT-1	2.18349	1.00022	IIB	8	4		TGCCCGTACCGTTAAA-1	-0.806657	-1.34893	IIA	8	2
TCCAGGGTATATACGA-1	4.71983	-0.884567	IIB	3	5		TGCCGAAAGCGTATTC-1	-0.83125	1.12243	IIA	11	1
TCCGGGCCACTAACGG-1	1.28501	-1.4917	IIB	4	5		TGCCGGATGTACGAGC-1	-0.0266252	0.980372	IIA	15	0
TCCTCGGGCTGGGCTT-1	2.19849	0.974771	IIB	5	3		TGCCTTGGCCAGGCAA-1	2.74733	-2.80558	IIA	12	1
TCGAATCGCAGGGTAG-1	2.40098	0.83275	IIB	10	3		TGCGACACCCTAGTGC-1	-2.64294	2.19848	IIA	17	1
TCGAGCCAGGCAGGCC-1	4.24049	-0.0847244	IIB	9	5		TGCGAGAATATTACCC-1	-3.11762	1.63466	IIA	10	0
TCGCTGCCAATGCTGT-1	4.0232	-0.698833	IIB	2	3		TGCGCAAAGCATTTGG-1	-1.34477	3.0357	IIA	13	1
TCGGACGCCCAGCCCA-1	2.85565	-1.35264	IIB	8	5		TGCGTAAGAACCTGAT-1	1.04429	2.88179	IIA	2	2
TCGGCGAACCCAAACC-1	2.78914	1.53093	IIB	7	3		TGCGTACGGCTAATTG-1	-1.12224	2.53861	IIA	16	1
TCTAATACTGCCTCAG-1	1.2686	0.684695	IIB	15	3		TGCGTTTGTTGACACT-1	2.10001	1.07516	IIA	4	4
TCTAGGTGGCGACGCT-1	2.9721	-0.716657	IIB	5	10		TGCTAAGTGTCTATTT-1	0.0992327	-2.54437	IIA	12	0
TCTGTGCCATCATAGT-1	1.77155	-0.153426	IIB	7	2		TGCTCGGTGGGTCACC-1	-3.30219	-0.182026	IIA	8	0
TCTTACTTATGCCTCT-1	2.82189	-1.19715	IIB	8	5		TGCTCTTGAGAGTTTG-1	-1.34722	2.6006	IIA	8	1
TCTTAGAGCTCCAATT-1	1.9689	-0.857677	IIB	4	2		TGCTTCCCAAGCAGTA-1	-3.15166	0.765915	IIA	10	1
TCTTGCTCCCGATACT-1	2.8267	-1.98072	IIB	2	4		TGGAACCACTGACACA-1	-1.07688	3.19934	IIA	7	0
TCTTTAAGACTATGAA-1	3.49582	-1.11356	IIB	10	5		TGGAAGAAGGGAACGT-1	-3.50732	-1.13037	IIA	12	0
TGACATCGAGCGGACC-1	3.28689	0.286882	IIB	12	4		TGGAAGGATAAAGATG-1	-2.34532	1.6153	IIA	8	0
TGACTATAATCCTTTC-1	1.9288	-1.92193	IIB	7	8		TGGAATATCCTTGACC-1	0.895998	-1.08169	IIA	13	2
TGAGTGGTCCGTGACG-1	4.10545	-0.55823	IIB	4	9		TGGACTGTTCGCTCAA-1	0.607331	0.393305	IIA	5	2
TGATTCTGTCGCCGGT-1	4.00459	-1.04354	IIB	6	7		TGGAGAATAATCGTCC-1	-0.948908	-0.35798	IIA	12	0
TGCATGTGGTAATCTA-1	2.54532	-1.50265	IIB	8	3		TGGAGTGATGCGATGA-1	-2.41786	3.22966	IIA	2	2
TGCCGTGGATCGTCCT-1	2.30386	0.229258	IIB	11	3		TGGCAAACTAAATTAC-1	0.175752	1.96101	IIA	4	1
TGCCTAATTGAAGATT-1	2.69631	0.450416	IIB	14	3		TGGCAACTCGCGCGCC-1	-1.76962	1.15445	IIA	14	1
TGCGTACGGCTAATTG-1	3.72435	0.054039	IIB	9	5		TGGCAAGCACAAGTCG-1	1.41287	-3.39148	IIA	6	0
TGCTTCCCAAGCAGTA-1	4.0834	0.327617	IIB	6	4		TGGCAATGGGACGGCG-1	2.60655	-2.66649	IIA	6	1
TGGGCCCATACTAATT-1	3.68374	0.761248	IIB	3	6		TGGCCAAACTGAAGTA-1	-3.39764	-2.3119	IIA	7	1
TGGGCGATACAATAAG-1	4.70904	-0.775408	IIB	3	6		TGGCCGTATATTGACC-1	-4.59296	-1.87045	IIA	11	0
TGGGTGCACAAGCCAT-1	4.5814	-0.384644	IIB	9	4		TGGCGACTGCTCCAAA-1	-0.580636	2.78388	IIA	8	0
TGGGTGTAATAGATTT-1	1.40009	-1.71695	IIB	2	4		TGGCGATCAAGTTATG-1	-3.826	-2.38052	IIA	8	0
TGGTGCCCTGCCTTAC-1	1.61744	-0.313492	IIB	5	2		TGGCTATGTGACATAC-1	0.781007	2.63637	IIA	8	2
TGTAGCCAATTCCGTT-1	4.64025	-0.958341	IIB	3	7		TGGCTTTGGGTAGACA-1	-1.60849	2.43297	IIA	24	0
TGTGAGACTAGCCCAA-1	2.55233	1.63311	IIB	4	2		TGGGCAATAGTTGGGT-1	0.702674	-2.69797	IIA	7	0
TGTGGCAAAGCGTATG-1	2.01617	0.748985	IIB	7	1		TGGGCCCATACTAATT-1	-0.978137	-0.515488	IIA	11	0
TTAGAAGAACATGACT-1	4.27563	-0.936625	IIB	6	5		TGGGCGATACAATAAG-1	1.83377	0.127134	IIA	6	3
TTAGCGAATAGATAGG-1	0.792974	-0.0213795	IIB	7	1		TGGGTGCACAAGCCAT-1	2.7018	-2.74099	IIA	8	0
TTAGTAAACCTGCTCT-1	2.17222	-1.13066	IIB	3	6		TGGGTGTAATAGATTT-1	-4.15731	-1.33931	IIA	11	1
TTATAGGTAATTGTCT-1	2.26584	0.075263	IIB	7	2		TGGTCCCACGCTACGG-1	-0.909849	3.57152	IIA	4	1
TTATATACGCTGTCAC-1	1.86678	-0.373593	IIB	2	2		TGGTCTGTTGGGCGTA-1	-0.370585	-3.0097	IIA	10	0
TTCGACAGAGCCCGTG-1	2.05092	1.26614	IIB	7	2		TGGTTCGTAGCAAAGG-1	-3.03599	-0.674467	IIA	15	4
TTCTTGGACGATCTGC-1	2.87984	-0.324472	IIB	19	6		TGGTTTAAACGTGGGT-1	1.82215	-1.93122	IIA	16	6
TTGACAGGAGCTCCCG-1	2.41338	-0.675478	IIB	12	4		TGTACCTACACGAGGG-1	2.55413	-2.57205	IIA	13	0
TTGACCGTGTTAATGA-1	2.21311	-0.7604	IIB	6	3		TGTATAACAGATCCTG-1	-3.74883	-0.797719	IIA	11	0
TTGCAAGAAGACTCCT-1	2.11176	-1.84212	IIB	8	5		TGTCATTTGTTGGGAA-1	-0.151881	-3.86081	IIA	3	4
TTGCCATAGCCCGCTC-1	3.46583	0.0150929	IIB	5	5		TGTCCACGGCTCAACT-1	-1.86414	1.32343	IIA	21	2
TTGCCGCTTTCTAGTA-1	4.4902	-1.27818	IIB	8	7		TGTGACTAGAGTTTGC-1	-2.63738	-2.1394	IIA	9	0
TTGCCTTCTCGCCGGG-1	1.95831	0.928751	IIB	5	2		TGTGAGACTAGCCCAA-1	-0.881473	3.6852	IIA	9	0
TTGCGTCGGCCAACCG-1	2.03028	-1.04843	IIB	7	2		TGTTCTTCCATTGACT-1	-3.43693	-0.265942	IIA	21	1
TTGCGTGTGTAGGCAT-1	3.95863	-1.42605	IIB	2	6		TGTTTCGGTACTTCTC-1	0.879237	-1.74733	IIA	16	3
TTGGATATCGTCTACG-1	4.40468	-0.319431	IIB	3	6		TGTTTGAGATCGTCAG-1	-2.47539	2.88172	IIA	11	0
TTGGGAAGACGAGCCG-1	3.50391	1.14395	IIB	3	3		TTAAAGTAAGTCGCCA-1	-0.257752	-2.28105	IIA	11	1
TTGGTTGCGGTGCGCG-1	2.47498	-0.519001	IIB	7	3		TTAACTTCAGGTAGGA-1	-0.262511	-1.67911	IIA	2	2
TTGTAATCCGTACTCG-1	3.01734	-0.882792	IIB	13	4		TTAAGATAGGATTGAC-1	-2.48836	-0.89143	IIA	10	0
TTGTGTATGCCACCAA-1	2.59778	-0.447168	IIB	6	3		TTAAGCGCCTGACCCA-1	2.8394	-2.88894	IIA	10	1
TTGTTGTGTGTCAAGA-1	2.7121	0.340708	IIB	5	3		TTAAGGCCCGTACTTT-1	-0.520898	-1.15118	IIA	13	0
CTAGCATAGTATAATG-1	-1.28241	-2.00922	NA	5	0		TTAAGTATTGTTATCC-1	-2.11092	2.56423	IIA	8	1
TCAGAACCTCCACAGG-1	-2.576	-2.32116	NA	6	0		TTAATGTAGACCAGGT-1	-1.41191	1.68706	IIA	9	1
							TTAATTGCTTTGGGTG-1	-3.45414	-0.702366	IIA	16	0
							TTACAACTACGCATCC-1	-0.964903	2.43944	IIA	12	0
							TTACACGATCTGCGAC-1	-1.18698	-1.59502	IIA	8	3
							TTACAGACCTAAATGA-1	-0.616904	3.577	IIA	5	0
							TTACCCTAGGGATTGG-1	-0.0394813	-0.711707	IIA	19	0
							TTACGGATGGTTCGAG-1	-4.16167	-1.40321	IIA	10	0
							TTACGTATCTATGACA-1	1.63154	-1.82792	IIA	6	2
							TTACTCTGGTACGTAC-1	0.00261066	1.34642	IIA	7	0
							TTACTGTCTAGAGCTC-1	3.41232	-0.586127	IIA	14	5
							TTAGAATAAGGGTCGG-1	0.791109	-2.90913	IIA	9	1
							TTAGACGAGTCACCTC-1	1.72915	-1.81149	IIA	20	5
							TTAGCTAATACGATCT-1	-1.29418	-1.97894	IIA	15	1
							TTAGCTGATTTGCCGT-1	-0.166381	-2.2567	IIA	7	1
							TTATAGGTAATTGTCT-1	0.167446	2.35032	IIA	5	2
							TTATCCGGGATCTATA-1	-3.14967	0.901767	IIA	13	1
							TTATGAATGAAAGGGA-1	-0.409655	-3.75528	IIA	5	1
							TTATGATCTTAACGAA-1	-2.01795	1.22293	IIA	10	2
							TTATTAGAGCGTGTTC-1	-0.723263	1.08973	IIA	7	0
							TTCAAAGTCTCTAGCC-1	-1.46133	2.70018	IIA	10	0
							TTCAATACTCTGAATC-1	-0.479816	2.28455	IIA	10	1
							TTCACTCGAGCACCTA-1	1.31521	-1.22128	IIA	11	2
							TTCAGCCCTGGTCCAC-1	-1.51501	1.67873	IIA	8	0
							TTCAGCTGGCGTGCCC-1	0.783178	-4.66497	IIA	4	1
							TTCCAATCAGAGCTAG-1	1.07506	-2.26686	IIA	7	0
							TTCCAATCTGGCTATC-1	-4.55322	-2.32142	IIA	10	0
							TTCCACACAGATTTGA-1	-3.82991	-1.0262	IIA	8	0
							TTCCAGACGAGATTTA-1	-1.45886	-0.0625344	IIA	9	0
							TTCCGCAGAGAAATAT-1	2.19578	-2.31968	IIA	14	1
							TTCCGCGTGAGGCGAT-1	-1.25212	0.5574	IIA	16	0
							TTCCGGCCTTGAGGCT-1	-3.01628	-0.918572	IIA	15	0
							TTCCGGTTACCCACTT-1	-1.19828	-0.453967	IIA	11	0
							TTCGACAGAGCCCGTG-1	-1.64796	0.818526	IIA	9	2
							TTCGACGGGAAGGGCG-1	-0.136032	1.5261	IIA	19	1
							TTCGCTATCTGACGTG-1	-2.99076	-0.443279	IIA	9	1
							TTCGGGACTAATCGCG-1	0.192721	-1.20756	IIA	7	0
							TTCGGGCGCTAGTCTT-1	1.08781	-3.31206	IIA	3	0
							TTCGGTACTGTAGAGG-1	-2.21116	1.36585	IIA	19	0
							TTCGTTCAACGAAGTT-1	0.0623269	0.546897	IIA	7	0
							TTCTACTTGCGAGGGC-1	-1.38921	-2.09232	IIA	13	2
							TTCTATTAAACGCAGC-1	-1.19405	-1.27064	IIA	19	2
							TTCTGCCGCGCCTAGA-1	-1.44959	-1.56118	IIA	11	0
							TTCTGCGGGTTAGCGG-1	0.298412	-1.45445	IIA	12	0
							TTCTGCTAGACTCCAA-1	0.208162	-0.317887	IIA	8	2
							TTCTTAGTGGCTCAGA-1	-0.566099	-1.1187	IIA	6	0
							TTCTTATCCGCTGGGT-1	-1.62486	-1.77767	IIA	19	0
							TTCTTGAGCCGCGCTA-1	-3.70589	0.172071	IIA	8	0
							TTCTTGGACGATCTGC-1	-1.80402	-1.99677	IIA	7	0
							TTCTTGGAGTAATGAG-1	-3.87325	-0.70148	IIA	13	0
							TTCTTTGGTCGCGACG-1	-3.86678	-0.586745	IIA	12	1
							TTGAAACCCTCATTCC-1	-3.05744	-0.445067	IIA	15	0
							TTGAACGACGTGCTGA-1	-0.622242	1.39938	IIA	10	0
							TTGACATGAACGTGGA-1	0.875635	-3.44013	IIA	7	0
							TTGACTACCATATGGT-1	-3.0545	-1.88438	IIA	18	0
							TTGAGAAGTTTAGCAT-1	-1.99324	1.50496	IIA	10	1
							TTGATAGTCAATACAT-1	-4.26308	-1.52589	IIA	11	0
							TTGATCTAACTTTGTC-1	0.0868766	0.0822009	IIA	9	0
							TTGATGCCGCTCGTCG-1	2.80053	0.454769	IIA	11	3
							TTGATGTGTAGTCCCG-1	-0.387326	-0.918099	IIA	19	0
							TTGCAAGAAGACTCCT-1	-3.22701	-0.910682	IIA	5	0
							TTGCACAATTCAGAAA-1	1.9133	-2.46898	IIA	4	9
							TTGCACGGAGCAGCAC-1	-1.55241	3.29957	IIA	9	0
							TTGCCCTGATCACGGG-1	-2.60276	-0.822998	IIA	6	4
							TTGCCGCTTTCTAGTA-1	-1.62978	3.42998	IIA	8	0
							TTGCCTTCTCGCCGGG-1	-2.92908	-1.6409	IIA	15	1
							TTGCGCTTGATCAATA-1	-0.57765	-1.83333	IIA	13	2
							TTGCGTGTGTAGGCAT-1	-1.91316	0.779331	IIA	4	1
							TTGCTGAAGGAACCAC-1	-1.06452	-0.520643	IIA	11	1
							TTGCTGATCATGTTCG-1	-0.00214424	3.47627	IIA	7	0
							TTGGACCATCTGGCAA-1	-0.569414	-2.18859	IIA	8	2
							TTGGATTGGGTACCAC-1	-0.448879	-3.86145	IIA	1	1
							TTGGGAAGACGAGCCG-1	-0.903432	-3.76555	IIA	9	1
							TTGGGACACTGCCCGC-1	0.167993	1.32282	IIA	11	1
							TTGGGACGTAAGAGTT-1	-1.34681	-1.85223	IIA	11	1
							TTGGGCGGCGGTTGCC-1	0.864202	1.50004	IIA	4	2
							TTGGTATGGCTTGTGT-1	-0.607701	1.48063	IIA	5	0
							TTGGTTGCGGTGCGCG-1	-1.10813	3.1437	IIA	8	0
							TTGTAAGGACCTAAGT-1	-1.15544	3.30464	IIA	5	1
							TTGTCGTTCAGTTACC-1	-0.0800482	2.4794	IIA	7	0
							TTGTGAACCTAATCCG-1	-1.81569	2.79944	IIA	11	0
							TTGTGATCTGTTCAGT-1	0.173634	1.96495	IIA	13	1
							TTGTGCAGCCACGTCA-1	0.181388	0.804208	IIA	7	1
							TTGTGGCCCTGACAGT-1	1.68995	1.25444	IIA	3	3
							TTGTGGTGGTACTAAG-1	-1.02728	3.54835	IIA	10	2
							TTGTGTTTCCCGAAAG-1	-0.388663	1.04969	IIA	17	0
							TTGTTCAGTGTGCTAC-1	-3.55678	-0.407233	IIA	7	1
							AAACTCGTGATATAAG-1	3.52445	-0.242187	IIB	15	5
							AAAGGCTACGGACCAT-1	2.67729	2.62187	IIB	3	3
							AAAGTGTGATTTATCT-1	3.83443	1.47507	IIB	4	7
							AAATAGGGTGCTATTG-1	3.07049	-0.065333	IIB	8	6
							AAATCGTGTACCACAA-1	4.40302	1.28791	IIB	11	11
							AAATGGTCAATGTGCC-1	2.42869	1.20364	IIB	15	5
							AACGTGCGAAAGTCTC-1	1.78682	2.60742	IIB	14	4
							AAGATGGCACCGGACC-1	3.9088	2.02998	IIB	2	8
							AAGATTGGCGGAACGT-1	4.54908	1.58019	IIB	6	10
							AAGTGCCTTGACTGTA-1	4.8001	1.24914	IIB	7	9
							AATAACGTCGCGCCCA-1	4.03627	1.34163	IIB	10	8
							AATGACTGTCAGCCGG-1	3.18836	1.93636	IIB	4	6
							AATTAACGGATTTCCA-1	3.48226	2.45163	IIB	7	6
							ACAAGGAAATCCGCCC-1	2.84121	2.2639	IIB	7	5
							ACACAAAGACGGGTGG-1	3.32205	1.52348	IIB	3	5
							ACACGTAGGCCACAAG-1	2.75956	2.3531	IIB	6	6
							ACCATATCCGCAATAA-1	4.42636	0.171522	IIB	7	14
							ACCCATCTTGAGGGTA-1	3.9734	1.19571	IIB	10	8
							ACCCGGAAACTCCCAG-1	1.02545	2.77165	IIB	6	2
							ACCCTATGCCATATCG-1	2.82209	2.58139	IIB	7	5
							ACGCATTCGTGAGTAC-1	2.35684	0.775827	IIB	3	6
							ACGCGCTACACAGGGT-1	3.94063	0.463917	IIB	8	10
							ACTAGTTGCGATCGTC-1	3.73768	2.01743	IIB	8	6
							ACTCCAATATCATCAT-1	3.34934	0.101299	IIB	12	7
							ACTGCCCGCCATTCTC-1	1.13974	2.49949	IIB	5	3
							ACTGTACGATACACAT-1	1.80921	2.53811	IIB	4	4
							AGAACGTGGTACATTC-1	1.28201	1.72186	IIB	12	3
							AGAAGAGCGCCGTTCC-1	3.96815	1.04687	IIB	4	8
							AGAAGGTTGTAGGTCG-1	2.02664	3.01054	IIB	5	3
							AGACCGCTCCGCGGTT-1	3.0147	1.85187	IIB	2	8
							AGAGCCGCCGAGATTT-1	4.07795	1.34128	IIB	13	11
							AGCAAAGGCCGCTAGT-1	3.99309	1.77541	IIB	13	7
							AGCACTACCTCACCAG-1	3.79285	0.487407	IIB	5	10
							AGCTCCTTCGCACATC-1	2.7181	1.64208	IIB	19	5
							AGCTCTTCCCAGTGCA-1	4.2094	-0.0175086	IIB	12	5
							AGCTCTTCGTAACCTT-1	1.80109	2.76514	IIB	6	4
							AGGACGACCCATTAGA-1	2.45216	2.82914	IIB	4	4
							AGGCAGATGCGTAAAC-1	4.64778	0.952406	IIB	6	14
							AGGCTATGGTTAGCTT-1	3.00451	1.17246	IIB	11	7
							AGGGAGACATACTTCG-1	4.66455	0.479111	IIB	10	15
							AGTACATCATTTATCA-1	4.52837	1.50587	IIB	3	13
							AGTCCCGCCTTTAATT-1	3.84173	-0.701331	IIB	16	8
							AGTCGACGGTCTCAAG-1	3.09408	-0.250268	IIB	6	7
							AGTGAGCCTCGCCGCC-1	2.76414	0.447946	IIB	4	5
							AGTTAAACACTTGCGA-1	4.20724	1.47256	IIB	7	8
							AGTTTGGCCAGACCTA-1	4.82113	0.949918	IIB	13	12
							ATAAAGGCTCGGTCGT-1	3.50353	-0.652	IIB	8	9
							ATACGAAGGCTTTCCA-1	4.76147	1.17207	IIB	8	15
							ATAGACAACGGGACCT-1	4.80089	1.20715	IIB	4	8
							ATAGAGTTATCAACTT-1	1.76683	2.2247	IIB	6	4
							ATAGGCTAGCTTCGCA-1	4.51228	0.773539	IIB	3	9
							ATATACGCTCGTGACG-1	3.44614	1.838	IIB	6	5
							ATATGTCTCCCTAGCC-1	3.25424	-0.493936	IIB	9	11
							ATCACATTAGAATATC-1	2.22317	2.25475	IIB	10	5
							ATCACGTGCTAATTAA-1	2.43805	2.69182	IIB	15	5
							ATCATAGCCCTATGTA-1	3.05623	0.956459	IIB	11	9
							ATCCTGCGTGGAATGG-1	4.28158	0.778028	IIB	4	11
							ATCGCACGCCGGGAGA-1	2.89463	-0.289048	IIB	5	5
							ATGGATCCGGCGTCCG-1	4.05966	0.059195	IIB	12	10
							ATGGGTGTATACCTCC-1	4.4823	0.299258	IIB	6	9
							ATGTACGATGACGTCG-1	2.97382	0.476864	IIB	14	5
							ATGTGCATCCGACGCA-1	2.14568	2.84204	IIB	8	4
							ATTAAACATGCGGACC-1	3.79874	1.15275	IIB	5	8
							ATTCACTGATGTTGGA-1	3.94355	1.06026	IIB	6	8
							ATTGTCTGTTTCATGT-1	4.40776	1.56709	IIB	12	5
							ATTTACAGTTTACTGG-1	2.46111	2.27284	IIB	17	5
							CAAACGAGTATCGCAG-1	3.94519	-0.142603	IIB	10	9
							CAACTATATCGAATGC-1	1.96907	2.17502	IIB	8	4
							CAAGCGGCACATAATT-1	1.86893	3.01893	IIB	11	3
							CAATATTCTTGACCTA-1	3.34863	2.2095	IIB	25	6
							CAATGCGAGAAGTATC-1	3.05011	1.6636	IIB	12	5
							CAATTAAGGGTGATGA-1	4.27116	0.173138	IIB	13	12
							CAATTTCGTATAAGGG-1	4.52321	0.259735	IIB	6	7
							CACACGCGCTGTCTTA-1	4.50257	1.72496	IIB	7	9
							CACAGTCCCGCTTCGC-1	4.02626	0.57291	IIB	11	7
							CACATGATTCAGCAAC-1	4.6969	1.60089	IIB	4	8
							CACCGATGATGGGTAC-1	4.76169	0.571226	IIB	3	7
							CACTAAAGTTGCCTAT-1	2.59539	1.62434	IIB	15	6
							CACTCGAGCTGAACAA-1	2.11508	2.01556	IIB	7	5
							CAGGCCGTTTGGGTGT-1	4.682	1.35495	IIB	6	10
							CAGGCGCCATGCTAGG-1	3.80761	-0.230775	IIB	3	6
							CAGTAGCCCACGCGGT-1	3.51209	-0.458275	IIB	5	7
							CAGTCGAGGATGCAAT-1	3.68856	-0.130038	IIB	9	12
							CATACACGGTTCCCAC-1	4.81416	1.20766	IIB	12	8
							CATACTTCTTTCTCCG-1	4.84957	0.334974	IIB	13	10
							CATATAGGTACAGTCA-1	1.18571	1.97744	IIB	11	3
							CATGCGACCAGTTTAA-1	3.2073	1.22782	IIB	4	19
							CATGGTAAGTAGCGTT-1	2.8785	2.29492	IIB	8	4
							CATTGCGGGTCAATTC-1	4.97599	0.872364	IIB	4	14
							CCAAATAACAAGATTC-1	3.8755	0.48965	IIB	5	15
							CCAAGCGTAACTCGTA-1	4.66795	-0.0369149	IIB	7	7
							CCACGGTGCCCGGTAG-1	2.54127	2.73496	IIB	4	4
							CCAGGGACGTGGCCTC-1	4.04135	0.842568	IIB	10	9
							CCATACCTTTACTTGT-1	4.45158	1.07035	IIB	2	12
							CCCAAACATGCTGCTC-1	1.92775	2.67219	IIB	5	3
							CCGCATGTGGTACGAT-1	4.22736	0.424716	IIB	4	8
							CCGCCGTTGAGGATAA-1	2.40359	0.366353	IIB	15	4
							CCGCTATCAGCACCAG-1	0.660897	3.01237	IIB	11	2
							CCGCTTACCTCACTCT-1	2.65004	2.31857	IIB	4	5
							CCGCTTGCTGACATGG-1	2.38003	2.39444	IIB	10	5
							CCGGGCTGCTCCATAC-1	2.45025	1.10203	IIB	22	5
							CCGGTTTGTAATTGTG-1	4.64831	1.24595	IIB	7	8
							CCGTGAGGCATTCATG-1	4.50675	0.502041	IIB	8	12
							CCGTGTTAAATTCCAT-1	4.79102	0.575524	IIB	4	6
							CCTATGTCCACTCCAC-1	4.44215	1.38985	IIB	1	10
							CCTCCGACAATTCAAG-1	3.57616	2.23654	IIB	13	14
							CCTCTCTCCCATCTAG-1	2.79197	2.2349	IIB	14	7
							CCTGTAAGACATGATA-1	2.04674	-0.160228	IIB	23	4
							CCTTGACCACTTTATT-1	4.54341	0.728135	IIB	7	15
							CCTTTCAATGAAGAAA-1	2.14601	2.59086	IIB	6	5
							CGAACCCGCATGCGTC-1	2.63119	1.26547	IIB	4	7
							CGAAGTTGCTCTGTGT-1	4.67511	1.72326	IIB	14	14
							CGAGAGATGTGAACCT-1	3.82745	1.2656	IIB	1	9
							CGAGTACTAAAGAGGA-1	4.35643	1.38754	IIB	8	11
							CGCAATTACTTTCGGT-1	3.71174	-0.34946	IIB	9	7
							CGCCCAGCGTTTCACG-1	4.22233	1.51754	IIB	7	8
							CGCCGTCTACCCATCG-1	3.12375	2.15583	IIB	10	6
							CGCGTTCATGAAATAC-1	3.86754	-0.0463172	IIB	13	10
							CGGAGCATGGCGATCC-1	1.69501	3.03097	IIB	6	3
							CGGGAGCTTCAGTGTA-1	4.95273	0.887908	IIB	8	9
							CGGGATCAATGTAAGA-1	2.4471	2.59593	IIB	6	6
							CGGGTGTACCCATTTA-1	3.03305	0.847114	IIB	7	6
							CGGGTTTGTTAGGGCT-1	2.65894	-0.0810591	IIB	11	4
							CGGTGCGCGTTGGTCC-1	4.98797	0.769297	IIB	3	9
							CGGTTCAAGTAGGTGT-1	3.85444	1.55483	IIB	6	12
							CGTGCATTGTCGACGC-1	0.239458	1.86524	IIB	7	3
							CGTTAAACTAGTTAGG-1	4.35026	0.545279	IIB	4	18
							CGTTGAATACCGCGCT-1	4.62947	0.271035	IIB	1	13
							CGTTGAGCGACCGTCG-1	1.67969	2.55036	IIB	3	3
							CGTTTCACTTCGGGCG-1	3.28302	0.611817	IIB	9	7
							CTACAAGAAATAACCC-1	3.76838	0.135422	IIB	10	7
							CTACACTCGCAGATGG-1	3.73296	0.208196	IIB	10	5
							CTACTGCCACCTGACC-1	2.57227	1.49457	IIB	8	3
							CTAGGGATAGGGACAA-1	2.1816	1.04517	IIB	8	5
							CTATGCCCGAATGCAA-1	1.64287	2.33214	IIB	11	3
							CTATTTGGTTACGGAT-1	2.90494	1.9026	IIB	8	6
							CTCAGTCACGACAAAT-1	3.382	1.75016	IIB	5	7
							CTCCCAATGAGTCGCG-1	3.40755	0.422312	IIB	24	10
							CTCCCTCCTTTCGATC-1	3.26832	2.49149	IIB	9	7
							CTCGCCGAATGTAGGG-1	2.78791	1.84362	IIB	7	7
							CTCGGGATAACACCTA-1	3.88537	0.61012	IIB	14	9
							CTCGGTACCACTGCTC-1	2.2471	-4.40671	IIB	10	5
							CTCTATTTGGCTGCAG-1	2.77205	1.7179	IIB	10	6
							CTCTCACAATCGATGA-1	4.25655	0.770066	IIB	12	5
							CTCTGGACGCCTGGTG-1	4.55742	0.390383	IIB	8	7
							CTCTTGTCCCGCTTGG-1	4.5566	0.93459	IIB	22	10
							CTGAATTTATTGCCAG-1	2.57256	0.978295	IIB	13	6
							CTGACTGCGCAGCTCG-1	3.76637	1.07023	IIB	5	4
							CTGAGAAAGTTCGGCG-1	3.10485	-0.0258838	IIB	10	6
							CTGCAAGCACGTTCCG-1	2.10579	2.92112	IIB	6	4
							CTGCCATGCATCACAT-1	4.69769	0.313216	IIB	4	14
							CTGCCTCATATGCAAC-1	3.07091	-0.0676347	IIB	14	8
							CTGCTTGGCGATAGCT-1	2.83118	0.54575	IIB	13	8
							CTGGCGCACAGGTCTG-1	1.20965	2.91752	IIB	4	3
							CTGGGCCTGCTATATC-1	4.76731	0.662011	IIB	5	10
							CTGGTAAAGTGTGGGC-1	3.96531	0.7218	IIB	8	10
							CTTCGTAGATAGGTGA-1	3.16	0.304556	IIB	10	6
							CTTCTATGTTGAAGTA-1	4.76213	0.660059	IIB	8	10
							CTTTAGTGCTATTATT-1	3.33693	2.12979	IIB	3	5
							GAAACAGATGACCACC-1	2.19302	0.705627	IIB	5	4
							GAAAGTGACTAACTGC-1	3.38847	0.238452	IIB	12	12
							GAACGACCGAATGATA-1	1.56208	2.86173	IIB	7	4
							GAACGCGGGTCACACG-1	3.58213	1.58356	IIB	8	8
							GAAGCCACTGATTATG-1	2.43453	2.1574	IIB	5	6
							GAAGTCAGTTGCACTA-1	4.29857	1.87649	IIB	7	13
							GAATAGCATTTAGGGT-1	4.37575	-0.0179144	IIB	6	7
							GAATGCGAATCGGTTC-1	2.26193	-4.26246	IIB	9	5
							GACACTGGAACCCGAT-1	3.06697	1.0783	IIB	5	8
							GACCGCGTCTGACGTG-1	3.45118	2.24143	IIB	8	7
							GACGCCGTAAAGGCTA-1	1.45548	2.77187	IIB	6	1
							GACGTTCGTAAATACA-1	3.05544	0.00735512	IIB	9	6
							GACTGCACCAGCCCAG-1	3.97004	-0.0181361	IIB	1	11
							GACTGCTGGTGAGAAA-1	1.6752	2.83165	IIB	7	3
							GAGAGGCCTATGTGTA-1	3.97438	0.763502	IIB	3	7
							GAGCACGGCGCCTCTT-1	2.94377	1.75792	IIB	10	6
							GAGCATCAACAACTTG-1	4.66981	0.787248	IIB	6	8
							GAGGGTAGTAACAAAG-1	3.60321	0.550112	IIB	11	6
							GAGGTACGCGTGTCCC-1	2.35704	-1.51652	IIB	16	4
							GAGTAAACCGGAAAGT-1	3.31811	-0.369071	IIB	3	11
							GATAACTCGCACTGTG-1	2.71403	0.073511	IIB	5	4
							GATACGATGGGAGTCA-1	2.97376	0.85149	IIB	3	7
							GATAGAACCCGCTAGG-1	4.45456	1.02403	IIB	4	4
							GATAGGTGTCCCGGGC-1	3.81755	0.7861	IIB	8	7
							GATCCGAATATAAGTG-1	4.32505	-0.0878807	IIB	11	9
							GATCGGTGGCCATAAC-1	4.06868	0.242456	IIB	7	11
							GATCTCGACGCTGTGG-1	3.17812	-0.739811	IIB	2	12
							GATCTGCTATCTAAGG-1	4.70712	1.13926	IIB	13	10
							GATGCTACAAGCGCCT-1	2.10737	2.83401	IIB	9	4
							GCAAGTGCACAGAGAA-1	2.20763	0.966622	IIB	10	5
							GCAGCACACAGCCCAG-1	2.33609	2.9338	IIB	3	3
							GCCTATAGTGTCAGGG-1	1.65266	2.40055	IIB	5	3
							GCCTATTCCGATATAG-1	3.57118	0.650773	IIB	17	7
							GCGACATGTAAACATC-1	2.49879	0.538917	IIB	8	5
							GCTAGGCACCACGGAG-1	3.08136	2.32721	IIB	4	4
							GCTATCATACTCATGG-1	3.22351	2.02041	IIB	4	4
							GCTCCATGCAAAGCAA-1	4.28942	0.380979	IIB	3	6
							GCTCGCTCATGTCCAA-1	1.97762	2.4725	IIB	6	4
							GCTCTATGTTACGTGC-1	3.34803	1.19989	IIB	5	7
							GCTCTTTCCGCTAGTG-1	3.73028	-0.455896	IIB	7	6
							GCTGGCATATTCACCT-1	4.1623	1.45082	IIB	6	17
							GCTGTATTACTGGCCC-1	2.63154	0.877554	IIB	11	5
							GGAAACCTTGTTGAAT-1	3.77827	0.291392	IIB	9	8
							GGAGCAACATTTCAAG-1	2.72916	2.78801	IIB	9	4
							GGAGCACCAAGAACTA-1	3.05612	2.03221	IIB	6	7
							GGAGGGTCAAGTAAGA-1	3.51364	0.635393	IIB	3	7
							GGCCCGGAGCATGTCT-1	3.21938	2.24162	IIB	6	5
							GGCCTGCTTCTCCCGA-1	3.79866	0.503204	IIB	8	9
							GGCGTCCTATCCGCTG-1	2.17409	2.87159	IIB	4	5
							GGGACTGCATAGATAG-1	2.32162	2.2661	IIB	6	3
							GGGAGGATGCCCGAAA-1	3.00906	0.193051	IIB	10	5
							GGGCTCATCGAACCCA-1	4.20674	0.772925	IIB	8	9
							GGGTCTATCGCTTTCC-1	1.88803	2.61114	IIB	13	4
							GGTACGTTGCGGCCGG-1	4.38985	1.42399	IIB	9	10
							GGTAGACCGTTGGGCG-1	1.81013	2.77664	IIB	7	3
							GGTAGTGCTCGCACCA-1	2.31674	1.88046	IIB	9	4
							GGTCAAGACTACTTCG-1	2.29244	2.49268	IIB	12	3
							GGTCGGATAAACGGCG-1	1.57261	2.64953	IIB	4	3
							GGTTACCCGACACTTT-1	3.21664	-0.211608	IIB	18	8
							GGTTTGTGACCTGAGG-1	1.44198	2.77087	IIB	7	4
							GTACGCTTCATTGCAC-1	3.36052	0.592248	IIB	10	8
							GTAGGTGATCCGTGTA-1	2.25857	0.912166	IIB	13	4
							GTATGTGGGTCTAGTT-1	2.88142	-0.132732	IIB	9	6
							GTATTCTGAGAAACGA-1	3.42791	1.82108	IIB	10	16
							GTCGGGAAGCAGAAAC-1	1.87717	2.34126	IIB	10	4
							GTCGTCTGGTTGGCTA-1	3.16364	0.286295	IIB	7	5
							GTCTCGATCTGCTTTC-1	2.08943	0.688932	IIB	15	5
							GTGCGACAGGGAGTGT-1	2.3666	2.10666	IIB	13	5
							GTGCTTACATCAGCGC-1	3.36511	2.26477	IIB	6	7
							GTGGACCAACCCGATT-1	2.46548	2.53519	IIB	5	5
							GTGGTGGCCAAGTGAA-1	2.38599	1.6524	IIB	13	3
							GTTAAGGGTGCGATGT-1	4.25451	0.989962	IIB	7	9
							GTTCGCTGAGACGTCT-1	3.26335	-0.411204	IIB	6	5
							GTTGGATTGAGAACAC-1	2.19432	2.7633	IIB	5	5
							TAACATACAATGTGGG-1	3.67385	0.927158	IIB	13	7
							TAACGCTTTGAGAGCG-1	2.9837	0.766092	IIB	6	7
							TAACTATTACGCCAAA-1	1.43687	2.18703	IIB	13	2
							TAAGGCCCGTCACCCT-1	4.36967	1.00209	IIB	5	6
							TAATAGAACAGAGTTA-1	3.97852	0.397862	IIB	13	10
							TAATCGATCCGTACGT-1	3.4296	1.68536	IIB	8	9
							TACCTCCACACCAATG-1	4.8379	0.692848	IIB	7	11
							TACGCTCGGTATTGGA-1	3.28317	0.686644	IIB	5	8
							TACGCTGCACGGTCGT-1	3.07275	-0.0593525	IIB	14	7
							TACGGAAGCCAAACCA-1	2.31915	2.21491	IIB	7	3
							TACGGCATGGACGCTA-1	1.12889	3.04051	IIB	10	2
							TACTTGTTAGTAGTCC-1	4.51596	0.608503	IIB	3	8
							TAGCGTTGGGTCTTAC-1	4.66436	0.395385	IIB	4	11
							TAGGCTAAAGTGGCAC-1	2.19251	2.93963	IIB	9	3
							TAGGGAGCTTGGGATG-1	4.13691	-0.109831	IIB	3	8
							TAGTCTTTCCGAATTG-1	2.501	1.3305	IIB	7	6
							TAGTGCCCTCCAGAGT-1	3.68133	0.28389	IIB	8	11
							TATATAGGGCTTTACG-1	4.87474	0.938866	IIB	4	8
							TATATCAAAGTGATCT-1	1.57198	2.28509	IIB	6	3
							TATCACCCAACCGACC-1	1.20624	2.2583	IIB	5	3
							TATCCAATTGGTTATC-1	1.81455	1.85387	IIB	3	5
							TATGATCCGGCACGCC-1	3.2238	2.45257	IIB	9	3
							TATGGGTACGTATCGT-1	3.65322	1.11848	IIB	3	8
							TATTGACATTTCTGCC-1	4.26737	1.72468	IIB	7	10
							TCAAACAACCGCGTCG-1	2.17168	1.07086	IIB	9	5
							TCAACAAAGATAATTC-1	1.60097	1.97855	IIB	9	4
							TCAAGCGCGGACGGTA-1	3.28407	0.120193	IIB	12	9
							TCACAGGGAATCGCAA-1	4.31471	0.570435	IIB	5	11
							TCACGCATTGTAGATC-1	3.52612	2.41256	IIB	6	4
							TCAGGGTGTAACGTAA-1	4.28916	1.79809	IIB	5	5
							TCATTTAAGTCTCCGA-1	3.13278	0.48453	IIB	11	7
							TCCCGCCTATGTGCGT-1	3.6104	0.303236	IIB	10	9
							TCCCTAGATCAATAGG-1	4.37233	0.497182	IIB	4	13
							TCCGATTACATTGCCG-1	4.20765	1.78897	IIB	4	20
							TCCGCTGTCATCCCGG-1	4.30264	0.586369	IIB	6	12
							TCCGTTTAGCCTTGAA-1	2.99562	2.14145	IIB	5	5
							TCGCATAAAGGGCGCA-1	4.49395	1.54057	IIB	4	4
							TCGCCGGTCGATCCGT-1	3.87934	-0.44077	IIB	5	10
							TCGCTCGATATATTCC-1	2.35523	2.18578	IIB	3	5
							TCGTAAGCTCCGAGGA-1	2.82014	1.29654	IIB	9	5
							TCGTCCGCTGGCGTCT-1	2.88394	-0.128056	IIB	11	6
							TCTACCCAATAGAGAG-1	1.16859	2.92837	IIB	12	3
							TCTCGAGGAGGTTCGC-1	1.9461	1.09625	IIB	11	3
							TCTGATCGGGTGCTAG-1	4.05146	1.69049	IIB	13	14
							TCTGGCCGTTCAAGTT-1	4.30844	1.18359	IIB	8	13
							TCTTACGGCATCCGAC-1	2.89165	0.915548	IIB	22	6
							TCTTGATGCGTAGCGA-1	4.54715	1.45609	IIB	11	11
							TCTTTAGAGTCTAACA-1	2.09578	0.98456	IIB	7	4
							TCTTTAGCAGGCGAAC-1	2.43252	2.6516	IIB	14	4
							TGACGAATATTTCCCT-1	2.02774	1.27835	IIB	15	5
							TGAGTTAAAGACATTC-1	3.18593	0.796276	IIB	21	8
							TGCAGGATCGGCAAAG-1	4.60777	0.0625438	IIB	8	22
							TGCCTAATTGAAGATT-1	4.21731	0.890427	IIB	4	17
							TGCGCCGTTAATAACG-1	2.97327	0.44248	IIB	18	6
							TGCGCGATTAACGGAG-1	2.85198	1.95971	IIB	7	8
							TGCTGTTGAAGAACTC-1	3.47632	2.17657	IIB	9	8
							TGGCAGATTACGATCA-1	3.13376	2.45055	IIB	4	5
							TGGCAGCAGTAATAGT-1	3.95213	-0.193678	IIB	6	7
							TGGTTAAGGGCGCTGG-1	3.3405	1.2505	IIB	6	7
							TGGTTCAACGGGTAAT-1	3.57025	0.853709	IIB	13	6
							TGTAGCCATCCCATTC-1	3.91214	1.13676	IIB	7	6
							TGTAGGAGAAATTTCC-1	3.88008	0.0357794	IIB	19	7
							TGTATGGCGCAGACAG-1	4.10969	1.44858	IIB	7	8
							TGTGGCTCCCACCAAC-1	3.85594	0.508181	IIB	5	15
							TTACTAAAGGACTTTA-1	2.30946	1.73956	IIB	4	3
							TTAGTAAACCTGCTCT-1	3.25238	0.81989	IIB	3	16
							TTCACTTCCTAGAACG-1	2.25195	1.24286	IIB	13	4
							TTCCATCGACAGCGTG-1	3.79736	2.08105	IIB	6	5
							TTCCTCGAGGGTGTCT-1	-2.41012	3.11198	IIB	9	2
							TTCGCACTGTACGACA-1	4.82981	1.44118	IIB	5	5
							TTCGCTAGGAAGTTGT-1	2.06964	2.39164	IIB	4	2
							TTCTAACCGAAGCTTA-1	2.32078	1.04128	IIB	1	5
							TTCTGACCGGGCTCAA-1	2.48117	1.5637	IIB	18	6
							TTCTTGCTAGCATCTC-1	4.06844	-0.205299	IIB	9	7
							TTGGACATGTGGCTTA-1	4.33533	1.55385	IIB	7	8
							TTGGCGATCCGAATAT-1	4.68372	0.501807	IIB	8	6
							TTGGCTCAATATGTGT-1	1.9422	0.845014	IIB	7	4
							TTGGTCACACTCGTAA-1	2.70265	0.19648	IIB	8	7
							TTGTAAGGCCAGTTGG-1	2.98422	2.07932	IIB	10	5
							TTGTTTCCATACAACT-1	4.75182	1.40571	IIB	6	9

## Sheet: c
Supplementary Figure 22c
PM1_IIAvsIIB_IIA_up	Log(q-value)	InTerm_InList		PM2_IIAvsIIB_IIA_up	Log(q-value)	InTerm_InList		PM1_IIAvsIIB_IIB_up	Log(q-value)	InTerm_InList		PM2_IIAvsIIB_IIB_up	Log(q-value)	InTerm_InList
oxidative phosphorylation	-38.3735	30/145		energy derivation by oxidation of organic compounds	-16.6588	20/279		muscle contraction	-7.28657	8/359		muscle contraction	-11.0633	11/359
ATP metabolic process	-32.9971	33/306		generation of precursor metabolites and energy	-16.4008	24/522		muscle system process	-7.01288	8/462		muscle system process	-10.1578	11/462
purine ribonucleoside triphosphate metabolic process	-31.7914	33/335		oxidative phosphorylation	-15.9042	16/145		striated muscle contraction	-6.30373	6/176		striated muscle contraction	-6.75038	7/176
ribonucleoside triphosphate metabolic process	-31.6272	33/341		cellular respiration	-15.6578	17/188		muscle filament sliding	-5.55995	4/39		muscle filament sliding	-6.61997	5/39
purine nucleoside triphosphate metabolic process	-31.6272	33/342		ATP metabolic process	-13.5053	18/306		actin-myosin filament sliding	-5.55995	4/39		actin-myosin filament sliding	-6.61997	5/39
purine ribonucleoside monophosphate metabolic process	-31.6272	33/342		purine ribonucleoside triphosphate metabolic process	-12.8485	18/335		actin-mediated cell contraction	-4.02074	4/118		actin-mediated cell contraction	-4.64857	5/118
purine nucleoside monophosphate metabolic process	-31.6223	33/343		ribonucleoside triphosphate metabolic process	-12.7932	18/341		actin filament-based movement	-3.67625	4/149		actin filament-based process	-4.3953	8/785
ribonucleoside monophosphate metabolic process	-31.1465	33/356		purine nucleoside triphosphate metabolic process	-12.7932	18/342		muscle structure development	-2.47977	5/676		actin filament-based movement	-4.31929	5/149
nucleoside triphosphate metabolic process	-30.9331	33/362		purine ribonucleoside monophosphate metabolic process	-12.7932	18/342		striated muscle tissue development	-2.14507	4/390		regulation of muscle contraction	-2.72646	4/172
mitochondrial ATP synthesis coupled electron transport	-30.4729	23/97		purine nucleoside monophosphate metabolic process	-12.7932	18/343		muscle organ development	-2.08064	4/406		regulation of ATPase activity	-2.18374	3/83
nucleoside monophosphate metabolic process	-30.4093	33/377		ribonucleoside monophosphate metabolic process	-12.536	18/356		muscle tissue development	-2.07176	4/409		regulation of muscle system process	-2.12119	4/257
ATP synthesis coupled electron transport	-30.4093	23/98		nucleoside triphosphate metabolic process	-12.4338	18/362		skeletal muscle tissue development	-1.90785	3/158		regulation of striated muscle contraction	-2.00015	3/97
generation of precursor metabolites and energy	-29.9321	36/522		nucleoside monophosphate metabolic process	-12.1493	18/377		skeletal muscle organ development	-1.83994	3/167		heart contraction	-1.97112	4/284
respiratory electron transport chain	-28.4992	23/117		mitochondrial ATP synthesis coupled electron transport	-12.1369	12/97		regulation of muscle contraction	-1.80544	3/172		heart process	-1.9272	4/294
cellular respiration	-28.4574	26/188		ATP synthesis coupled electron transport	-12.1026	12/98		regulation of muscle system process	-1.29455	3/257		regulation of system process	-1.83679	5/617
electron transport chain	-26.9362	25/186		nucleotide metabolic process	-11.729	22/710		heart contraction	-1.17437	3/284		cardiac muscle contraction	-1.58761	3/138
purine ribonucleotide metabolic process	-26.6768	34/543		nucleoside phosphate metabolic process	-11.6599	22/717		heart process	-1.13385	3/294		blood circulation	-0.948297	4/544
nucleotide metabolic process	-26.6027	37/710		purine nucleotide metabolic process	-11.3308	20/577		blood circulation	-0.370322	3/544		circulatory system process	-0.925108	4/554
nucleoside phosphate metabolic process	-26.4665	37/717		respiratory electron transport chain	-11.2596	12/117		circulatory system process	-0.351194	3/554		regulation of heart contraction	-0.839146	3/254
ribonucleotide metabolic process	-26.3318	34/558		purine-containing compound metabolic process	-10.8687	20/613		regulation of system process	-0.222385	3/617		regulation of blood circulation	-0.633444	3/301
