# Supplementary material for: A pig BodyMap transcriptome reveals diverse tissue physiologies and evolutionary dynamics of transcription
Source: Nat Commun. 2021 Jun 17;12:3715. doi: 10.1038/s41467-021-23560-8 (PMC8211698; doi:10.1038/s41467-021-23560-8)
Supplement: Supplementary file 12 — Source Data [file 41467_2021_23560_MOESM12_ESM.zip › Source data/Supplementary Figure 23.xlsx]

## Sheet: b
Supplementary Figure 23b
Type I myofiber cluster					Type II myofiber cluster
Spots_ID	Row	Col	LH_type_I		Spots_ID	Row	Col	LH_type_II
TCTAATACTGCCTCAG-1	57	25	6		CTCATGGTAATTTGCG-1	50	26	6
CTCGGTTGTCGGCCCT-1	56	26	6		TCAACAAAGATAATTC-1	53	29	6
TCCCTGGCTCGCTGGA-1	33	27	6		AAATTGATAGTCCTTT-1	55	31	6
TTACCATTGATTACCC-1	34	28	6		TGATTTATTAGCTGTG-1	38	34	6
CACGAAAGTTAGTCCC-1	33	29	6		AAGTGCTTCTCTATTG-1	69	37	6
TCAGTACTGACCCGCG-1	26	34	6		TAAGTAACATCTTGAC-1	46	40	6
TTGACCGTGTTAATGA-1	50	34	6		TGAGTGCCTCTTAAAT-1	45	41	6
TTGCATGCTGATCACG-1	41	35	6		TCAGCAGTAGGCCCTG-1	61	41	6
TCTGTTACCCAGCATA-1	51	35	6		GCAAGTGCACAGAGAA-1	24	42	6
ACATCGGTCAGCCGCG-1	41	37	6		ATCAGACGGCACGCCG-1	44	42	6
TGAGCCATACAGTCTC-1	42	38	6		CTACTCAAGGTATAGT-1	60	42	6
CCATGCTCTGCAGGAA-1	21	43	6		TACGTACTAGTGCTGA-1	62	42	6
GAGTATGCCCGCCTTG-1	49	43	6		CACGCAGCGAGGCTTT-1	31	43	6
TGATTCTGTCGCCGGT-1	48	44	6		TAGTAGCTTATACCAG-1	61	43	6
TTCGCGCGCCATACGA-1	59	47	6		AGATAACTTCAGGGCC-1	32	44	6
AGCATCGTCGATAATT-1	22	52	6		CTTACACGGTATTCCA-1	31	45	6
ATTATGCCATAGGGAG-1	21	53	6		GCCATCGAGCTGCGTG-1	53	47	6
GCGACGATAGTTGTAC-1	48	54	6		TGGCGACTGCTCCAAA-1	55	47	6
AGATGACTCGCCCACG-1	21	55	6		ACACTGATCAAGGTGT-1	52	48	6
CTACGCACGGAGTACC-1	35	57	6		CAGAGGCGATGCATGA-1	54	48	6
GGGCGATATGTGTGAA-1	28	58	6		ACCAACGCTTATTTAT-1	53	49	6
TATGGTCTGAGTAACA-1	36	58	6		TCACAGGAGAATAAGA-1	55	49	6
CTCGAGGTCGAACAGT-1	29	59	6		GACATCGATTTATAAC-1	52	50	6
CCATCGCAGTTAAACT-1	50	62	6		GGGTTAACATTTGAGT-1	54	50	6
TCATATGAGCTTTGTT-1	64	62	6		CTTCCGCTCCGTGAAG-1	56	50	6
AATTCTAGAGTTAGGC-1	49	63	6		CTCCTCCAGCTCACAC-1	62	50	6
AATTAGCGCTGCAGCG-1	51	63	6		GATGCTACAAGCGCCT-1	17	51	6
ATACGTTATGCACGGA-1	63	63	6		TAGCTAGAAGGCATGA-1	51	51	6
TCCGCTTATCCCATTA-1	50	64	6		CAGACACCGATCGCTG-1	53	51	6
CTAGTTGGGCCCGGTA-1	26	68	6		GCGGGCGAGCCTTACC-1	55	51	6
GAATGTTGGGTAATCT-1	23	69	6		GGGCTATGATCGATGG-1	57	51	6
ACTCAATAAAGGCACG-1	25	69	6		CGGTCCGTCGCAAGCC-1	63	51	6
GCTACGACTTATTGGG-1	43	69	6		GGGCCCGTCTTAAACA-1	42	52	6
TGCGGAGTAAAGGTGC-1	22	70	6		GGTCGGTCGTCCACAG-1	56	52	6
ATAGGGATATCCTTGA-1	21	71	6		AACATTGTGACTCGAG-1	64	52	6
CCTGAATATTTACATA-1	23	71	6		GTGCACCAGCTTCAAC-1	66	54	6
ATCTCCCTGCAATCTA-1	16	72	6		ATAGTGAAGCGTTCTC-1	41	57	6
TGGGCCACAAGAGCGC-1	18	72	6		TATTTAGTCTAGATCG-1	18	58	6
CACCTAATCAGTTTAC-1	20	72	6		TACGCCATATTCTAAT-1	40	58	6
TTGCTCCCATACCGGA-1	22	72	6		GAGTCCGCTTACCGGA-1	46	58	6
CCTTCTTGATCCAGTG-1	19	73	6		AGCGACATCCCATTCA-1	17	59	6
TGTGACTACGCCAGTC-1	21	73	6		TCGCCGGTCGATCCGT-1	19	61	6
CGATTCGCCTGGCTGC-1	57	73	6		TACCAAATAGCCCAGA-1	59	61	6
TCGGAGTACATGAGTA-1	32	74	6		TGGGCGATACAATAAG-1	68	62	6
GGGAGTTAATGAGGCG-1	33	75	6		TGACATGTAACGTGAC-1	69	63	6
GTCGCGTAACCCGTTG-1	39	75	6		GTATCTTTCATAACCA-1	46	66	6
AGCTCTAGACGTTCCA-1	38	76	6		GAGGTACGCGTGTCCC-1	67	67	6
GTCAAGCGGACTCGGG-1	39	77	6		AAGACTGCAAGCTACT-1	36	68	6
CGAGGGACTGCGGTCG-1	38	78	6		TCCTTGTCCTTTAATT-1	69	69	6
GCGCGTCATTGGTACA-1	57	83	6		AGATATAATACGACTA-1	64	72	6
CCAGATAGTTGAGTGA-1	28	84	6		TAGACGAAACGCCAAT-1	63	73	6
AAGTTCACTCCAAGCT-1	57	85	6		CAGCAGTCTGTGCTGC-1	62	74	6
GACAGCCAGACCTGAC-1	42	86	6		CTGCTTGGCGATAGCT-1	53	75	6
GGCGAAATCTAACTTG-1	43	87	6		ACGGACTCTCAAAGCG-1	61	75	6
CTGGTAACACATAGAA-1	42	88	6		TTAATTGCTTTGGGTG-1	62	76	6
TCTTACCGGAACTCGT-1	21	91	6		ATATTCCACATAGTGA-1	51	77	6
CGGTAGAGGTGCAGGT-1	22	92	6		ATAATCTTGGAGAACC-1	61	77	6
CTAACGAAACTTGCTG-1	30	94	6		TGGCAAACTAAATTAC-1	50	78	6
TACAAGGGCTTCTTTA-1	68	94	6		GCTAAGTAGTTTCTCT-1	34	80	6
GCGCATCCAGTCAGCA-1	29	95	6		GATGAGGAACCTTCGG-1	67	81	6
TTAAACTCGAATTCAT-1	31	95	6		ATCACATTAGAATATC-1	20	82	6
TCTGAACTCGTACCCG-1	47	95	6		TGAATACCGACGCGTA-1	66	82	6
AGCATATCAATATGCT-1	51	95	6		AATCGTGAGCCGAGCA-1	67	83	6
TACTTTACTGAGCCGG-1	30	96	6		CACCTTGCGAAACTCG-1	24	84	6
AGTGCACGCTTAAGAA-1	52	96	6		TCCTAAAGATTCAGAC-1	68	84	6
CATATACTACTGATAA-1	18	102	6		GAACAACTGGGATGAA-1	67	85	6
CGGGAATATAGTATAC-1	47	105	6		ATGACTATGCGACATT-1	48	88	6
AAGTTGTGATGTTATA-1	66	106	6		CTGGAAGACACGGTGG-1	50	88	6
TTGCTCATAGTACGTG-1	67	107	6		GTTCGTCTAAAGAACT-1	51	89	6
TACTTAAACATGTACA-1	66	108	6		GAGCCAGCTACCTGTG-1	53	89	6
CGGCTCTAAAGCTGCA-1	46	110	6		CTGCGTTACGATATAA-1	16	90	6
CAAACTCGCGACGCCG-1	45	111	6		TGCTAAGTGTCTATTT-1	52	90	6
GTGACGAGGGTGACCC-1	32	114	6		CATGTAAGAGACATTT-1	54	90	6
TGTACTTCCGGGCATG-1	70	114	6		TGCAACCCATCTGCGG-1	60	90	6
CATCCCGAGATTCATA-1	69	115	6		GTCCTACGAATAGTCT-1	53	91	6
TTGAGCGCCACGTGAT-1	38	118	6		CACGTTTCGTACACAC-1	55	91	6
ACGAAATGGGCGGCAC-1	32	24	5		AGTCGTCGACCACCAA-1	57	91	6
CCTGTACTCACGCCCA-1	40	24	5		TGTACCTACACGAGGG-1	59	91	6
GTGAGCGTGCTGCACT-1	33	25	5		ACCGATGGTAGCATCG-1	36	92	6
TAACATACACGCGATC-1	55	25	5		CATCCTCTCAAAGATC-1	54	92	6
ATACCACGGGCAACTT-1	35	29	5		TCCTTTAAATCCGCTT-1	56	92	6
TGTCCTAAGTCACCGC-1	34	30	5		ATATCGTTCCTCGAAC-1	58	92	6
TCAACGCAGGAAATAA-1	49	31	5		CCTATGTCCACTCCAC-1	62	92	6
GATCCTCGACACTGGC-1	50	32	5		AACTCTCAATAGAGCG-1	35	93	6
TTGATTATGCAGATGA-1	27	33	5		GATTAACCGAAAGCCC-1	55	93	6
ATCAAACGAAGGTTTG-1	49	33	5		ACTGAAACGCCGTTAG-1	57	93	6
CCTACATTCACAGACG-1	51	33	5		GCACACACTGGTAGCC-1	56	94	6
GCGACCCAACCATCTG-1	59	33	5		GCCTCATCTGGAAATA-1	41	95	6
GTGCCATCACACGGTG-1	42	34	5		TTCAGCTGGCGTGCCC-1	55	95	6
AGAGAAGGAGTACAAT-1	58	34	5		AAAGTTGACTCCCGTA-1	42	96	6
ATGAGGAGTGTTAATC-1	25	35	5		CGCGAAGTGGCATACT-1	64	96	6
TTATGACAAACTGGAT-1	27	35	5		ACGTATTACTCCGATC-1	41	97	6
GGATCTTACTGCCCTT-1	65	35	5		CGCGGCTCAACTTGAA-1	43	97	6
TGTGTCGCGAGTTGCA-1	24	36	5		ACCAACCGCACTCCAC-1	65	97	6
GTAAGTAGGGTATACC-1	26	36	5		ATTATTCAGAGTCACT-1	67	97	6
TCTGGGTAGCGCTCAT-1	40	36	5		TCTAGTGATATCGTGG-1	44	98	6
CGGTGCAGATAGAACG-1	42	36	5		GGATGGCTTGAAGTAT-1	68	98	6
TGAACAAGCAGGGACT-1	66	36	5		TATGAAGAATTAAGGT-1	67	99	6
GGGCGGGTTCCCTACG-1	43	37	5		AGCTTCTTCTCGAGCA-1	68	100	6
GTAGCTCCGGGAGGCT-1	65	37	5		AATATCGAGGGTTCTC-1	27	101	6
GGACTCGTGAGTGGTC-1	64	38	5		TGCGTACGGCTAATTG-1	67	101	6
AGGCTTCCCGAAGAAG-1	50	42	5		AATTGCAGCAATCGAC-1	64	102	6
GGGATGGTCGTAACCG-1	47	43	5		CAGATAATGGGCGGGT-1	66	102	6
TATAAATCCACAAGCT-1	20	44	5		GGTCAAGACTACTTCG-1	53	105	6
GTAATCTGATTCTTCG-1	50	44	5		GAGCGCAAATACTCCG-1	51	107	6
CGCTCGACATAATGAT-1	21	45	5		GTTATAATACGGTGAA-1	53	107	6
CGTTGCCCGCGTGGGA-1	65	45	5		AGTAACTATAGCAGCC-1	71	107	6
CAGATACTAACATAGT-1	26	46	5		CGTTCTTCGCACACCT-1	19	109	6
GGCACTCCACTGGGCA-1	34	46	5		TGTCATTTGTTGGGAA-1	21	109	6
GGGTCACCGTGACGGT-1	35	47	5		CGACTTTGTATAGCCT-1	33	109	6
CCACACTGAGATATTA-1	39	49	5		CCTTGACCACTTTATT-1	55	109	6
CTTGTACTTGTTGACT-1	21	51	5		ACCAACACCACACACT-1	20	110	6
CTGTACTTCTTAGCAT-1	39	51	5		TCCCAAACAGACAACG-1	22	110	6
GACTAAGATCATGCAC-1	23	53	5		GGCACTGCGGTGGTTT-1	70	110	6
TAGATATGGACTGGAA-1	49	53	5		TTGTGATCTGTTCAGT-1	69	111	6
GACAACGCAGCTTACG-1	20	54	5		GAACGCGGGTCACACG-1	48	114	6
TAGGGTGTTTCAAGAG-1	22	54	5		AACAATTACTCTACGC-1	29	25	5
ACCACAAGTTTCTATC-1	30	54	5		ACGGGAGTGTCGGCCC-1	47	25	5
GAATTCACCCGGGTGT-1	47	55	5		AGTTAAGTCAACCGCT-1	51	25	5
CTGGATTTACACTTGA-1	49	55	5		ATCCTGAATCGCTGCG-1	38	26	5
GTGCGGGTCTCCAAAT-1	20	56	5		TTAACTTCAGGTAGGA-1	46	26	5
CGCATTAGCTAATAGG-1	27	57	5		CTGGCATCCGAATGAG-1	48	26	5
TAGCTAAGTCCGGGAG-1	29	57	5		CCTCTATCGATTAGCA-1	52	26	5
AATAGTCCGTCCCGAC-1	57	57	5		CCACGGAGCCATAAGA-1	47	27	5
GTTTGACCAAATCCTA-1	30	58	5		AAGTGCGTTAGAATCT-1	49	27	5
CGGCCACGCACAAAGT-1	35	59	5		AAAGTAGCATTGCTCA-1	51	27	5
TGTGGCGGGCTTCTGG-1	65	59	5		CTCGGGTTCTCTGGCC-1	61	27	5
TTGTGTATGCCACCAA-1	56	60	5		ATAAATATTAGCAGCT-1	38	28	5
GAAGGAGTCGAGTGCG-1	66	60	5		TCACGATGTCCGTGGA-1	52	28	5
TCAATACGCCGTCATG-1	63	61	5		TATATATCGAGAAATG-1	60	28	5
GGTCAGTGGGTCCCAC-1	48	62	5		TCATCGATGGTCCCAA-1	57	29	5
ATAATAGCTGTTGAAT-1	47	63	5		TCCTGCGTTGATACTC-1	38	30	5
GTTTACGTTCCATCTG-1	48	64	5		AGTCTCACAAGACTAC-1	54	30	5
AGACCCACCGCTGATC-1	49	65	5		CAAAGATTATTGGGCC-1	56	30	5
GTTTGGGCTTGTGAGC-1	51	65	5		GGACCTCTAGGCCGCC-1	58	30	5
GATTCCCTTGTCGCAG-1	25	67	5		CGTGCATTGTCGACGC-1	39	31	5
GGGTGTTTCAGCTATG-1	16	68	5		ATTTGCGCGAGTAGCT-1	53	31	5
CCTAAATTAACGGTTC-1	42	68	5		CATTATCCCATTAACG-1	67	31	5
CATGATGCACAATTCT-1	21	69	5		TAAGTCGCCGAGTATC-1	54	32	5
ACTGCCGTCGTAACTC-1	16	70	5		GCTCCTGACATACTGG-1	56	32	5
AACCGAGCTTGGTCAT-1	24	70	5		AATGTGCTAATCTGAG-1	66	32	5
CTGTGCAGGGTAGGTC-1	42	70	5		CGCAATTACTTTCGGT-1	23	33	5
GATCTTGGAGGGCATA-1	44	70	5		GTTACAATTGGTGACG-1	37	33	5
GTGCACGAAAGTGACT-1	17	71	5		GGTTACCACCCTCGGG-1	45	33	5
ATTTGTTCCAGGGCTC-1	19	71	5		GCGGAGAAACTTCGCA-1	55	33	5
CATAAGAAGCTTGGCT-1	58	72	5		GAAGCTTGCTGACCGC-1	29	35	5
ACGCCAGATGATTTCT-1	17	73	5		CTAACCGCGCGCCCGT-1	37	35	5
TCAGCAAATGCATCTC-1	31	73	5		ATTTCCGGGTTCTGCG-1	55	35	5
CCTCGCCAGCAAATTA-1	18	74	5		ACCCGATTGGTTCCGA-1	69	35	5
CCCGACCATAGTCCGC-1	20	74	5		CCTCTCTCCCATCTAG-1	34	36	5
TCCGCCTGTCTACAAG-1	56	74	5		CACTCCTATGTAAGAT-1	56	36	5
AGTTTGCACCTGCCTC-1	58	74	5		ACCCATCTTGAGGGTA-1	37	37	5
CCACCCAAGGAAAGTG-1	37	75	5		TTCGGGCGCTAGTCTT-1	55	37	5
CACATCTCACCGACGA-1	57	75	5		AACAATACATTGTCGA-1	61	37	5
GTTAGCCCATGACATC-1	67	75	5		TCGTCAAGTACGCGCA-1	56	38	5
CCGGGCGGTCTCGTCA-1	32	76	5		CACATCGTGCACGCGC-1	60	38	5
TCCTCGGGCTGGGCTT-1	40	76	5		TGCATGTGACCCATAG-1	68	38	5
GCGATTGTTAACGTTA-1	37	77	5		GTGGGCTTAGACACAC-1	29	39	5
AGTCTTTAAAGTGTCC-1	67	77	5		AAGATGGCACCGGACC-1	59	39	5
ATTAATGAACCAGTCG-1	23	79	5		ACCGTGACCACGTGGG-1	61	39	5
GCCCGTAATACCTTCT-1	27	79	5		TCGTCCGCTGGCGTCT-1	22	40	5
CGCCATCCGATTATGA-1	24	80	5		GCTCTATGTTACGTGC-1	26	40	5
AGCCACTCCCGTGCTT-1	23	81	5		CTCTTCTGGAAGTTAG-1	62	40	5
CTAGTAGAAAGGGATT-1	63	81	5		TGGAGTGATGCGATGA-1	29	41	5
ACAATTTGAGCAGTGG-1	28	82	5		ATCTGACATGGAAGGA-1	63	41	5
ACAAATCGCACCGAAT-1	50	82	5		TCAGGTTCTTTGAGAA-1	30	42	5
GTCCCGCGACGTTATG-1	58	82	5		CCATTAGCGATAATCC-1	32	42	5
GAGCTAAGGGCATATC-1	29	83	5		ACCATCGTATATGGTA-1	42	42	5
GAGTGTCAACCAGAAA-1	63	83	5		CCGGTTTGTAATTGTG-1	56	42	5
CTTTACCGAATAGTAG-1	50	84	5		TGTTCTTCCATTGACT-1	33	43	5
TCTGAAGCACGTGGTC-1	56	84	5		TGCGTAAGAACCTGAT-1	43	43	5
CCACAATGTACGTCTT-1	29	85	5		TGATACATTTAGCCGT-1	55	43	5
CCTCGGACCGGGATAG-1	41	85	5		TTAAGCGCCTGACCCA-1	30	44	5
AGGACAGTCGAATCCC-1	43	85	5		TTCCGGCCTTGAGGCT-1	54	44	5
ATGGTCGCGTGGTTTC-1	45	85	5		ACGTTCGTTCAGGAAA-1	60	44	5
TTGGACCTATAACAGT-1	56	86	5		AGGACGACCCATTAGA-1	43	45	5
ATCAGCCTCATGCTGC-1	57	87	5		CCTATACCGTCCTGTC-1	55	45	5
GCCATATTGCACACAG-1	22	90	5		GGCGGAGTAATATTAG-1	32	46	5
TTAGTTATTCGTGGCA-1	47	91	5		GGTGCTGGTACACATT-1	42	46	5
AACCGCTAAGGGATGC-1	46	92	5		TCGTTGCTATCCGGTC-1	54	46	5
ATGTTGATTAGAGACT-1	68	92	5		TTGATCTAACTTTGTC-1	29	47	5
CCTAACTAAGGCTCTA-1	21	93	5		GACCAGAGCCCTGTAG-1	31	47	5
AATGATGATACGCTAT-1	23	93	5		GCGCTATGCCGAGGCA-1	43	47	5
GGCTCGCGTTGAGGTA-1	31	93	5		ATCCTGCGTGGAATGG-1	45	47	5
ATACGTCCACTCCTGT-1	47	93	5		CTTCTATTAATGCTAG-1	51	47	5
TACCGAATAATTGTAA-1	67	93	5		CTTACACTGGGAAATA-1	16	48	5
CGGCAGGGTCGGGTTG-1	32	94	5		TCCCAGGCTTAGCTAA-1	30	48	5
CGACACGCTCCGACAG-1	46	94	5		ACCCGGTTACACTTCC-1	42	48	5
ACCAGTGCGGGAGACG-1	48	94	5		CATTTGAGTGGTACGT-1	50	48	5
GCTACTATAGTAGAGT-1	50	94	5		GAGTCAGACCAGAATC-1	56	48	5
TCCTTACGACGGTCCG-1	49	95	5		GAGCGGAATGCGGTGT-1	68	48	5
TAGTCGATCACGGGTT-1	48	96	5		CGAACCCGCATGCGTC-1	49	49	5
CTGGTAACGAGCTCTT-1	29	97	5		TCACAGCAAACTCGAA-1	51	49	5
GCTTGGATCGATTAGG-1	31	97	5		CTCGGTCCGTAGCCTG-1	18	50	5
CCATCTCACCAGTGAA-1	38	98	5		GGGCGTCACCACGTAA-1	48	50	5
AGGAGGCCTTCGCGCG-1	52	98	5		CAGACGAACCTGATAC-1	50	50	5
GCCTCCGACAATTCAC-1	60	98	5		GACGGGTTGGCCCGTA-1	61	51	5
TCTGCATACCTTGCTT-1	61	99	5		CACTGACGATTGTGGA-1	65	51	5
CATCTATCCCGTGTCT-1	18	100	5		TATCCATATCATGCGA-1	18	52	5
ACCCATTTGTCCCTCT-1	60	100	5		AGTATTTGGCACGACC-1	58	52	5
GGATCATCCCGTACGC-1	17	101	5		GAAACCTATACAAATG-1	60	52	5
CAGTAACTATTTATTG-1	19	101	5		CCATGCCTGTTTAGTA-1	35	53	5
CTGCAGAGAATCAGAG-1	61	101	5		GGCAAATTACTTTACT-1	41	53	5
TATAGATGGTCGCAGT-1	40	102	5		AGGGACTCTACGCGAC-1	55	53	5
GCGTTCGGAGACCGGG-1	19	103	5		TATCCGCACCGTCGGG-1	59	53	5
TCAAGGTTACTACACC-1	47	103	5		GTCCAATATTTAGCCT-1	65	53	5
TTGACTATTGTCCGGC-1	46	104	5		AACGCGACCTTGGGCG-1	67	53	5
GCCAACCATTTCCGGA-1	26	106	5		GGCGCATGAATTGATG-1	42	54	5
AGAGTAAACTTCACTA-1	48	106	5		GACGCCGTAAAGGCTA-1	54	54	5
AGTTGGCAAGGCTAGA-1	68	106	5		GCTCTTTCCGCTAGTG-1	64	54	5
GGGTCGTGGCAAGTGT-1	25	107	5		TTGGATTGGGTACCAC-1	17	55	5
CGTTGTAAGATTGATT-1	26	108	5		CGGGCCTTCTTTGTAA-1	41	55	5
TAGCGTCCCTCGATTG-1	45	109	5		TTCTATTAAACGCAGC-1	67	55	5
GTTCGGATCGGGAACA-1	44	110	5		CGTGAAGTTAATTCAC-1	40	56	5
GTCTTGTAGCTATTCA-1	44	112	5		AAATCGTGTACCACAA-1	44	56	5
CCTGTCCCTCACGTTA-1	36	114	5		GTGAGTGGTACAACGC-1	52	56	5
CCGGTAATGGCTAGTC-1	38	114	5		CATGGCAGGAAGATCG-1	17	57	5
GTCTTGAGGAGCAGTG-1	38	116	5		TTGCTGAAGGAACCAC-1	19	57	5
CTGGGATACGCTACCC-1	37	117	5		CATCGGACGGGTTAAT-1	42	58	5
TCCCAAAGCCCTAAAT-1	39	117	5		CTGTTACCCAATCTAG-1	48	58	5
CCAGAAACTGATGCGA-1	69	117	5		TTACCCTAGGGATTGG-1	60	58	5
GGTACACCAGATTTAT-1	26	118	5		CTCCGGCCTAATATGC-1	19	59	5
GGCCCGTATACCATGC-1	27	119	5		GCCGGGTTAGGGTCGC-1	41	59	5
ACTGCGGACACACCGT-1	37	119	5		ATTAAACATGCGGACC-1	43	59	5
TTGAGTCCCGCTGCTG-1	39	119	5		TTCGCACTGTACGACA-1	61	59	5
ATCTTTCGTATAACCA-1	26	120	5		TATCCTATCAACTGGT-1	69	59	5
GAGATGACAATCCTTA-1	27	121	5		TTGTGGCCCTGACAGT-1	18	60	5
AGCTTGATCTTAACTT-1	41	23	4		CACAGCTAGGGAGTGA-1	20	60	5
AAGTGACGACCGAATT-1	41	25	4		TAGGTGTTCCACAGAT-1	60	60	5
TTAGTAGGGCGGCGGG-1	34	26	4		TTCTTAGTGGCTCAGA-1	17	61	5
GAGGCTATCAAAGTCG-1	35	27	4		CCTTCGTATAGAATCC-1	69	61	5
GGTAACCGGGAGGATA-1	57	27	4		AGTAGAAGGCGCCTCA-1	70	62	5
CAGCTTAGTAGGTAGC-1	32	28	4		GGGAGAACTCACAGTA-1	32	64	5
AATGACAGCAATGTCT-1	48	30	4		GCTGGCGGCGCATGCT-1	54	64	5
AAGTAGTGACGCGAGG-1	33	31	4		TTGGGAAGACGAGCCG-1	68	64	5
AGGTAGGTACAAAGCT-1	35	31	4		CTATTTGCTTGGAGGA-1	70	64	5
AACAGCTGTGTGGCAA-1	59	31	4		CAATTAAGGGTGATGA-1	29	65	5
TATTCCTCCGCCCACT-1	48	32	4		TCAAACTTAGATTGTT-1	31	65	5
TCGAATATCCCGCAGG-1	58	32	4		CGGGAATTTATGTAAA-1	45	65	5
TGCGACGGCCGAACGT-1	60	32	4		GGTGTAAATCGATTGT-1	69	65	5
CTAATTCGCACGCGCT-1	28	34	4		CTATGTCACTAGCCCA-1	30	66	5
GGTCTCTGAATGGACT-1	52	34	4		TCTTCGATACCAATAA-1	32	66	5
CTTCTGGGCGTACCTA-1	66	34	4		CGTTGTCGGCAATTGA-1	64	66	5
CTGCTGAGGCCACGAA-1	49	35	4		TGCATGGATCGGATCT-1	19	67	5
GGCTCCTCCACCTGTT-1	59	35	4		CTAGTTACAACCCGGT-1	53	67	5
CTAACTGGTCCGGTTC-1	50	36	4		GTAGACACGCCTGACT-1	63	67	5
CCAGAAAGCAACTCAT-1	52	36	4		TTAATGTAGACCAGGT-1	30	68	5
TACTCCTCTAGTTGAC-1	64	36	4		TAGCGTTGGGTCTTAC-1	38	68	5
ATCCAACGCAGTCATA-1	25	37	4		ATTCACTGATGTTGGA-1	56	68	5
GATTACTGAATTTGGG-1	41	39	4		GAAGCCACTGATTATG-1	65	69	5
CTCCGCCCACATGAGG-1	43	39	4		ACTCTTGTATAGTAAC-1	36	70	5
GCCCGCGCGTAAACGG-1	49	41	4		TAACATACAATGTGGG-1	38	70	5
AACGTACTGTGGGTAC-1	48	42	4		AAACTCGGTTCGCAAT-1	66	70	5
ATCTTGACCTGCAACG-1	26	44	4		AAGTTTATGGGCCCAA-1	68	70	5
CGCAATTAGGGTAATA-1	28	44	4		CAAACCCTCCGGCGGG-1	70	70	5
TATGTAAAGTGCTTAA-1	66	44	4		GACATCCGTCGAACTG-1	65	71	5
ATGCACTACCGCATTG-1	27	45	4		TTCGGGACTAATCGCG-1	36	72	5
GGGCGGCAAATGAATT-1	49	45	4		TGCTCGGTGGGTCACC-1	66	72	5
GGCCGTTTGGGTTTCA-1	59	45	4		TCGCTACTGGCTTTGA-1	65	73	5
CCAATTGAATGTTAAT-1	20	46	4		GTGACAGCTTCCCACT-1	64	74	5
TACTCTTTCGTCTTCA-1	58	46	4		ATAACGGAGTCCAACG-1	25	75	5
TTCTAGAAAGTCTTAT-1	60	46	4		ACTTCGCCATACGCAC-1	27	75	5
AAGTAGAAGACCGGGT-1	19	47	4		AGATCTCAGGTGTGAT-1	29	75	5
ATAGAGTACTGGGACA-1	26	48	4		CTCACTGTGATACTTA-1	63	75	5
TAGCTAGTGATGATGG-1	60	48	4		AACGATATGTCAACTG-1	24	76	5
GTTTCCTGGAGGGTGA-1	25	49	4		ATCTGGTTAAGACTGT-1	26	76	5
CGATCCGACCCAGTGC-1	38	50	4		GTGTCGTATAGCGTTC-1	54	76	5
CCCGTCAGCGTCTGAC-1	23	51	4		ATGCTCTGGCGCGGTA-1	60	76	5
GAAATGGCGGTGTTAG-1	30	52	4		GTCGGATGTAGCGCGC-1	17	77	5
ACTTATTAGGATCGGT-1	38	52	4		CGTGCCCTCCCGAAGA-1	43	77	5
GACCGTGCTGACGGTG-1	40	52	4		GTTGAGTCCCGCCGGT-1	52	78	5
TACGAACACGACTTCA-1	31	53	4		CTCATTGCTCTAACAA-1	60	78	5
TAGTCCGCAGAGAATG-1	39	53	4		GGCTGAAATAGCAAAG-1	49	79	5
AGCGCATAATGAATCG-1	57	55	4		TAGGTGACGATAACCT-1	61	79	5
GAGACTGATGGGTAGA-1	28	56	4		TCTGTGCCATCATAGT-1	32	80	5
GCTGCTAAGTAGTCGA-1	56	56	4		CGGATCCTCAAGGACT-1	60	80	5
AGCAGCCAGATGAATA-1	56	58	4		TAGAAAGGTGGCGCTA-1	31	81	5
TGAGGAGTGCCAGCTT-1	58	58	4		GTACTGGAGTTAGACC-1	33	81	5
AATTCCAAGCATGTAC-1	66	58	4		GGAATGCGCTAGCGTG-1	32	82	5
CACCGCCAGAAGGTTT-1	27	59	4		CTATTTGGTTACGGAT-1	36	82	5
CCTCGCGCTGTGCGAT-1	57	59	4		GCCTACGTTCTGTGCA-1	68	82	5
GATCCCTTTATACTGC-1	28	60	4		TGAAAGGACCTGACTC-1	35	83	5
TGCAAGAATGACGTAA-1	30	60	4		GCTCGGAATTTAAAGC-1	22	84	5
CTTCATTGTCAGTGGA-1	36	60	4		CTGGGATAAATAATGG-1	38	84	5
GTCATGCACCTCCGTT-1	29	61	4		GCGAAGAATCTGACGG-1	66	84	5
ATATCTTAGGGCCTTC-1	35	61	4		TGAGCTTTAATGACGC-1	19	85	5
TGTTCGTATTGCGGTG-1	49	61	4		TAGGCATGTTACGCCA-1	23	85	5
CGTTCAGACCCGCGAA-1	65	61	4		CCTGAACGATATATTC-1	37	85	5
CTCATTTGATGGGCGG-1	22	62	4		CAGGCAGTCTTACCAG-1	65	85	5
AAAGGGATGTAGCAAG-1	24	62	4		CCAGTCTAGACGGCGC-1	24	86	5
CTATTCATGTGTCCCA-1	52	62	4		CCGGGCTGCTCCATAC-1	36	86	5
GTAAGCGGGCAGTCAG-1	23	63	4		AATAGAATCTGTTTCA-1	48	86	5
AGTTGACGGTCCTTGC-1	65	63	4		AGCTCCTTCGCACATC-1	52	86	5
TCTATCGGTCGCAACA-1	22	64	4		TCGCCGACATATTCGC-1	66	86	5
TTATATTTGGCAATCC-1	26	64	4		ATCAGTAGGCAGGGAT-1	23	87	5
TTAGAAGAACATGACT-1	52	64	4		TCGCTTTAAACGTTTG-1	25	87	5
GAGTAGATACTAGTTG-1	62	64	4		GGTTAGCTATATGTCT-1	47	87	5
CATGGTCTAGATACCG-1	26	66	4		ACAGGCTTGCCCGACT-1	53	87	5
CAGTCTGTATACTGGG-1	42	66	4		AGCTCTTCCCAGTGCA-1	18	88	5
CGAGCTGGGCTTTAGG-1	17	67	4		GTGAAACGGCGCCACC-1	24	88	5
AGGTTTCACACACCTT-1	41	67	4		CTGGTTTCGAGCAAGA-1	46	88	5
GGAGACGACACCTTTG-1	43	67	4		GCTATACGTCTCGGAC-1	52	88	5
CGTACCTGATAGGCCT-1	22	68	4		GTCCGGACCTGAAATT-1	54	88	5
CTCGCACCTATATAGT-1	24	68	4		GAGGGCGCAGCTCTGC-1	27	89	5
GTACGTTTGCCCGTCA-1	44	68	4		TCCGTTTAGCCTTGAA-1	29	89	5
ACGTTAATGTCGAAGA-1	41	69	4		TGGGCCCATACTAATT-1	47	89	5
TGCCTGATCAAACGAT-1	20	70	4		CCTAACCCAAACAAGT-1	49	89	5
CAGAGCATGAGCTTGC-1	26	70	4		CTGTGGTCGGGAGATA-1	55	89	5
ACGCCGCTAGACGACC-1	43	71	4		AGTGATAACCTGCGCG-1	59	89	5
TCGGGAGACAGCGTAC-1	59	71	4		CGCCCAGCGTTTCACG-1	65	89	5
CACGCACAGCGCAGCT-1	24	72	4		TTAAGTATTGTTATCC-1	64	90	5
ACAACAGCATGAGCTA-1	32	72	4		GGATGTCCTTACCGCA-1	35	91	5
ATACAGGCCCTCCAAT-1	56	72	4		AGTGCTAAACACAGCA-1	61	91	5
CCTCTAATCTGCCAAG-1	23	73	4		GTTTGGGTTTCGCCCG-1	63	91	5
GATCCGGGAATTAACA-1	39	73	4		CGTTTCACTTCGGGCG-1	18	92	5
AGCTATTTAATCCAAC-1	16	74	4		GAAACAGATGACCACC-1	40	92	5
TTATATACGCTGTCAC-1	38	74	4		AACTCCAGAGCGTGTT-1	60	92	5
TTGAATATGGACTTTC-1	34	76	4		AGTCCCGCCTTTAATT-1	17	93	5
AATTCGATTCGAGGAT-1	66	76	4		CGAGTTTATCGGACTG-1	37	93	5
ATACGCCGGCGAAACC-1	40	78	4		AGCAACATATCTTATT-1	41	93	5
TCAAATTGTTGTGCCG-1	68	78	4		TCTGAATTCCGTACAA-1	34	94	5
CGGTCAAGTGGGAACC-1	26	80	4		TTAGCTGATTTGCCGT-1	38	94	5
CGCGGGAATTAGGCAG-1	28	80	4		CAAGTGTGGTTGCAAA-1	40	94	5
AAGGTATCCTAATATA-1	25	81	4		TCTATGCTATAACGAC-1	64	94	5
TGCATGTGGTAATCTA-1	29	81	4		GCTGTTGCTACCGAAC-1	39	95	5
AAGCTCTTTCATGGTG-1	57	81	4		CGACAATTTGATCTAA-1	43	95	5
AACCTCGCTTTAGCCC-1	62	82	4		TAAGGGCCTGTCCGAT-1	57	95	5
GGCGTAGGGAAAGCTG-1	64	82	4		TTGTGGTGGTACTAAG-1	63	95	5
TCTGATGTATTCTGTC-1	51	83	4		ACGTTCTGTACAAGTC-1	65	95	5
GGGCGTCCACTGGCTC-1	16	84	4		AACCCTACTGTCAATA-1	40	96	5
TGAGTGGTCCGTGACG-1	30	84	4		GCTAGAGTAGAGATGT-1	56	96	5
GCTTAATGTAACTAAC-1	42	84	4		ACAAAGCATGACCTAG-1	63	97	5
ATACTGCCTTACACCG-1	58	84	4		CACGCGGAACTGTTGC-1	42	98	5
GTGATCCTTGTCATGA-1	62	84	4		TAGCAGTATGACTAAA-1	66	98	5
CATGTCTCATTTATGG-1	49	85	4		GCTCGCTCATGTCCAA-1	41	99	5
TTAGACACGATCGTTG-1	16	86	4		TCTTAGAGTGAACTCT-1	43	99	5
CAATGGATCTCTACCA-1	28	86	4		TCGAAGAACCGAGCAC-1	45	99	5
TGTTATTGTATGTGGC-1	44	86	4		TAGGCTAAAGTGGCAC-1	65	99	5
CTTTAGGAACACTGTT-1	41	87	4		ACCCTCCCGTCAGGGC-1	69	99	5
TATCGATCTATGCATA-1	22	88	4		ACGCTAGTGATACACT-1	28	100	5
GCTAACTGAAGTCTGA-1	58	88	4		GACAAACATATGCAGG-1	44	100	5
GCCAGGAGTAACCGAT-1	21	89	4		CAAGGCCAGTGGTGCA-1	66	100	5
AATTCATAAGGGATCT-1	23	91	4		TGTCCACGGCTCAACT-1	65	101	5
CCACAGTACCCATCCT-1	48	92	4		TTGCGCTTGATCAATA-1	69	101	5
GTCTAGTGAGCCGCTT-1	66	92	4		TGGAACCACTGACACA-1	24	102	5
TCTTACTTATGCCTCT-1	45	93	4		TGGGTGTAATAGATTT-1	68	102	5
AACACACGCTCGCCGC-1	51	93	4		TAGTCTGTGACGTTGC-1	23	103	5
CATCATTACCCTGAGG-1	52	94	4		CCATATGGAAACTATA-1	53	103	5
ATATAACACGGGCGCA-1	66	94	4		CACACACGCTAACGAG-1	55	103	5
CCTCGCGCGATATAGG-1	21	95	4		TACGTAAAGCGGAGTG-1	63	103	5
GACTCGCGGGAATGAC-1	28	96	4		CTCGTTTCTAATGTTT-1	22	104	5
TCTTCCCATGGGCACA-1	32	96	4		AGGTGCACGTCCACAT-1	70	104	5
TATTACCATCCTGCTT-1	38	96	4		TGCCTAATTGAAGATT-1	55	105	5
AGGATATAGGGATTTA-1	46	96	4		GGTTTGTGACCTGAGG-1	61	105	5
CGAACAGTATGGGCGT-1	50	96	4		AAAGAATGTGGACTAA-1	71	105	5
CCGTAGGAAATCCCTG-1	60	96	4		CTGAATTTATTGCCAG-1	22	106	5
AATGCACCAAGCAATG-1	19	97	4		CCCGTTTCGCAGATGT-1	52	106	5
ACAATTGTGTCTCTTT-1	51	97	4		TCTACCCAATAGAGAG-1	56	106	5
TGTGCCGGTGCCGGAA-1	53	97	4		CCACTGTTTGGATTAA-1	58	106	5
CGGTTATCCAACAGTG-1	30	98	4		GCGAGAGTTGCGTCCA-1	33	107	5
ACAGCGACATTCTCAT-1	59	99	4		ATAAACGTTGCACCAC-1	57	107	5
TGATCTACGCTGATCT-1	16	100	4		CACTACGGGAGCTGCC-1	59	107	5
ACCCGGATGACGCATC-1	38	100	4		GAGCTGTCGTCTCGGA-1	20	108	5
TAGAATAGCCGATGAA-1	62	100	4		CAGATCATTTAAAGTC-1	22	108	5
TAACCTACCGTCCGAG-1	33	101	4		GTTCGGGCGTACCATT-1	32	108	5
CGTGGCCGAATATCTA-1	47	101	4		ATTACATGTCAGTCTT-1	50	108	5
CACTCTTCTGCTAGCC-1	59	101	4		ACTTGTGGATGGAACG-1	52	108	5
GGTTTAGCCTTTCTTG-1	46	102	4		TCAACTGCAGAGTCAG-1	56	108	5
GCAGACCCAGCACGTA-1	39	103	4		CTCCTTTACGCAAGTC-1	23	109	5
TTACATGCCACAACTA-1	41	103	4		AGTACATCATTTATCA-1	29	109	5
CATGATGGAAGTTAGC-1	45	103	4		TCGGGAACGTGCCTAG-1	31	109	5
AAGTTCAGTCTGCGTA-1	18	104	4		AGCTCCATATATGTTC-1	57	109	5
AGGTCGCGGAGTTACT-1	26	104	4		CCCTTTAATGGAGTTC-1	63	109	5
ACTCCCGAATTCGTTT-1	32	104	4		AATCGGTATAGCCCTC-1	71	109	5
ATGCGAGTCCCACCAC-1	48	104	4		GAATAGCCCTGCGGTC-1	18	110	5
ATTAGATTCCTCAGCA-1	25	105	4		GTTAGCCGTAAATCAA-1	30	110	5
GTGGTTACTTCTTTCG-1	31	105	4		GCCATCGATGCTGCAT-1	32	110	5
GTCTATTGCATGCTCG-1	65	105	4		CAAGGTCCTATAGGCT-1	34	110	5
AGCATTACGAGGCAAG-1	67	105	4		ATATCGGTAGGGAGAT-1	38	110	5
GCAACAGCAGTATGCG-1	46	106	4		TTCTTGCTAGCATCTC-1	40	110	5
ATCAAACACTGTTCCA-1	47	107	4		ACACGTAGGCCACAAG-1	58	110	5
CACATTTCTTGTCAGA-1	44	108	4		AAATGATTCGATCAGC-1	21	111	5
AATGTTGTCGTGAGAC-1	68	108	4		ATTTACTAAGTCCATT-1	31	111	5
GCTCCCAGTCGGTCCA-1	43	109	4		TTCCAGACGAGATTTA-1	39	111	5
TGAATGTCAGCCGGCC-1	47	109	4		CAGAATAACACACGGA-1	55	111	5
GCGCCTCCCACTCCGA-1	48	110	4		TCGCATAAAGGGCGCA-1	63	111	5
GGACACAAGTTTACAC-1	47	111	4		CGTCCTCATCGCGTGC-1	71	111	5
CCGAGAAGTCGCATAA-1	46	112	4		AGTCGGTTGCGTGAGA-1	40	112	5
TCCGAATGGTCCTGAG-1	31	113	4		GGTACGTTGCGGCCGG-1	66	112	5
ACGTTCGCAATCAATT-1	33	113	4		TCCCTCTTCTCAAGGG-1	65	115	5
CATACTTAGGCAATAC-1	37	113	4		CCACTATCCGGGTCAC-1	30	116	5
TCTCGACGTATCGCCG-1	45	113	4		CTGCACCTAGTCCACA-1	29	117	5
GTAGTGAGCAACCTCA-1	69	113	4		CGCGGTAAGTCTAGCT-1	30	118	5
GTGAGTCGACTAATAG-1	71	113	4		CATTGATGAACACGCC-1	23	119	5
TTAACGAACAAGCAGT-1	22	114	4		GCGGGCATTACGATGC-1	31	119	5
TTGCCAAGCAGAACCC-1	44	114	4		TAAATCTTTACACCTC-1	24	120	5
ACCCTGGTAACGCCCT-1	21	115	4		TAGGTCCAAGTAAGGA-1	29	23	4
CAATGTGCCAACCCTT-1	37	115	4		TATCTACAGAGGTAAT-1	30	24	4
GCCGTGGAAGAAATGT-1	39	115	4		ACAGAACTGAGAACAA-1	52	24	4
CACAAACCGCAGAACT-1	71	115	4		TCGTATTACCCATTGC-1	37	25	4
CAAATTGGATTATGCC-1	22	116	4		GCCCGACTTCTTCCCG-1	49	25	4
GGCCGCAGGAACCGCA-1	68	116	4		CTACTATCATAGGTTT-1	53	25	4
GCTTTACACAACTGGG-1	70	116	4		GATCGCTATATCTCAG-1	61	25	4
TAAAGACAACCCTTTA-1	40	118	4		ACAAGCAGTGCCTAGC-1	30	26	4
TCAATATACAGGAGGC-1	70	118	4		ATTCGACGCCGGGCCT-1	36	26	4
TCTGACGGGCTAACCC-1	28	120	4		AAGGGACTATGCATTC-1	60	26	4
ATGGAACCTTTGCACA-1	38	120	4		AGCCCGGCATTAGAGG-1	64	26	4
AGAGTATAGTGTTACG-1	28	122	4		TACAAGTCTCGTGCAT-1	31	27	4
CTGCGGGTGAAATGTT-1	31	23	3		GGCGCAGGACATCTTC-1	37	27	4
GAAATATCACCATCAG-1	33	23	3		TTGTTTCCATACAACT-1	45	27	4
TCAACGCGACCGGCAG-1	39	23	3		CCGTATCTCGTCGTAG-1	53	27	4
ACTCGTAACCCGTCCT-1	49	23	3		GTGATCAAGCGTGCAC-1	65	27	4
CCCTGCGCTACGCATA-1	34	24	3		TCGGAATGCGCTCTGA-1	30	28	4
CGGTTGACCTGGCATA-1	39	25	3		TAACGCTTTGAGAGCG-1	27	29	4
CCGCGGGTACGAAGAA-1	32	26	3		TGGTCTGTTGGGCGTA-1	37	29	4
CTCACTTGGCTGGTAA-1	40	26	3		AAGAGGATGTACGCGA-1	39	29	4
AGTATGCTGGAGACCA-1	58	26	3		AGTCGTGGGCATTACG-1	51	29	4
AATGTGCCCGAGGTGT-1	55	27	3		CGAGTGAAGGTACCAG-1	55	29	4
TACCTTAAGATTTCCC-1	49	29	3		GAAGAAACGATATTGT-1	59	29	4
ACCTAATCGACTTCCT-1	32	30	3		ATGACGCGTTCTATCC-1	52	30	4
ACCTAAGTACCTTTCA-1	50	30	3		CGGTTGAGTATCCTTC-1	66	30	4
GACGTGTAGGGATTAT-1	28	32	3		AACAGGATGGGCCGCG-1	29	31	4
AGTATAATACTAGGCA-1	25	33	3		GTAGAGGGAGACAAGT-1	51	31	4
CGAAACGCAATTCATG-1	41	33	3		ACAATGAATACGGAGA-1	57	31	4
GATGACAAGTAGGGCA-1	57	33	3		CATACGAACTAGCTGG-1	65	31	4
TAGTCTAACAACGAGA-1	40	34	3		CCGGGTTCGAGGTTAC-1	38	32	4
CGTGTCTCGTTACGAC-1	60	34	3		GGCGTCCTATCCGCTG-1	31	33	4
ACGACTGGTCATACTC-1	64	34	3		TTGCCCTGATCACGGG-1	36	34	4
AAGCGTCCCTCATCGA-1	57	35	3		TACCGGTCGTTTCCAT-1	44	34	4
AGTCAAATGATGTGAT-1	67	35	3		GGCAAAGGCGCCAATA-1	54	34	4
TCAGTGTATACGTCAT-1	58	36	3		AGCACTTAAGGACGCC-1	31	35	4
TTGGCTCGCATGAGAC-1	23	37	3		CGAAGTTGCTCTGTGT-1	33	35	4
GGGAACGGGAGGTTAG-1	39	37	3		TACGATGTTGATCATC-1	35	35	4
AGCGACAGGAACGGTC-1	51	37	3		TGGAAGAAGGGAACGT-1	39	35	4
AGATACCGGTGTTCAC-1	40	38	3		CTAAATCCGGTGTACA-1	61	35	4
GTTTGGTGATCGGTGC-1	66	38	3		TCCACAATGGTTTACG-1	30	36	4
CCCTGAAATGAGTTGA-1	31	39	3		CTAAAGAATGCCTACT-1	36	36	4
TACGAGAACTTCACGT-1	35	39	3		GACGCTTGCTTCTAAA-1	38	36	4
GTAGTTCGAAGGCGAA-1	65	39	3		TAAACCCAGGAGGGCA-1	54	36	4
CGTTGTTTCAATTCCC-1	34	40	3		GAATAGTGCTCGATTA-1	60	36	4
GTTGAACCGGTTCCAT-1	42	40	3		TACCAGGAATCCCGTC-1	68	36	4
TTGTTAGCAAATTCGA-1	22	42	3		TCCGACCGCTAATCAA-1	70	36	4
GCGGACCGCGTTGTGG-1	51	43	3		TCGAGCCAGGCAGGCC-1	57	37	4
AACCCGACAACCCGTG-1	67	43	3		ATTATTATGTCCGTCA-1	59	37	4
TTCTAGGCCAATTGTG-1	22	44	3		GCCCAGTTGGTATGCC-1	22	38	4
TCAACATAGCGCCCTA-1	58	44	3		AGGCCACCCGTTATGA-1	28	38	4
CATAGTAGCATAGTAG-1	19	45	3		ATTTACAGTTTACTGG-1	30	38	4
TTCGCACTCGCGTGCT-1	25	45	3		GCTGTATTACTGGCCC-1	46	38	4
TCGAAATTTAGGACCA-1	29	45	3		TTAGGTCATAACCGAC-1	58	38	4
GCCGAAATTCCTACGT-1	35	45	3		CTATAGGCGTTGATGT-1	62	38	4
TATTAACCTGACCGCG-1	57	45	3		ATTCCTCCGCCAGTGC-1	23	39	4
GCAAGTGTAAAGCATG-1	67	45	3		AGTCGGCCCAAACGAC-1	25	39	4
GAAGTTTCCACTCAAT-1	36	46	3		ACTGTAGCACTTTGGA-1	27	39	4
GTAACTGCCCAAGGAG-1	66	46	3		GGGTACTTCATGAACT-1	37	39	4
GCTAATACCGAATGCC-1	21	47	3		ACGTTAGATTTGCCCG-1	39	39	4
CGCTGTGACGCCGCAC-1	25	47	3		GACTGCTGGTGAGAAA-1	67	39	4
GAAGTGATTTATCGTG-1	39	47	3		TAGATTCAAAGTGCGG-1	69	39	4
CCTTCAGTTAAAGTGA-1	61	47	3		AACGTCAGACTAGTGG-1	24	40	4
ATGTTGTAGTCTGTTT-1	65	47	3		CGTGTCCCATTCGCGA-1	28	40	4
GTTGCACGGAGTTTCG-1	24	48	3		CAAACGGTCGCACTTT-1	30	40	4
CACTTAATCAGACGGA-1	34	48	3		GAGAGGGCGCGAGGTT-1	38	40	4
CGCTACGGGACATTTA-1	38	48	3		ATATTCAGTTAAACCT-1	44	40	4
CGATACCTCGCGGACA-1	40	48	3		ACCCTATGCCATATCG-1	56	40	4
AGGCAGGGAGCGTACT-1	59	49	3		CTACAAGAAATAACCC-1	58	40	4
GAACACACATCAACCA-1	22	50	3		CCCAATGAGATTTGCA-1	60	40	4
AATTAAAGGTCGGCGT-1	40	50	3		ACTACCAGCTCTCTGG-1	25	41	4
GTTCTTCCCTCGATGT-1	15	51	3		TGCGCGATTAACGGAG-1	27	41	4
TCTCTAATAGCTGGTA-1	20	52	3		TGATTCGTCTATCACT-1	31	41	4
CTGGAAATGGATGCTT-1	29	53	3		CCTGTAAGACATGATA-1	37	41	4
CTGAATCCGAGACCTC-1	47	53	3		GCGTCTCTGCATTGGG-1	39	41	4
TCCGGTTCGTCCGGTC-1	51	53	3		GCAGCACACAGCCCAG-1	38	42	4
GGGCGTACATTTATAT-1	24	54	3		AGTGCGTAGCTCGTAA-1	46	42	4
TACGACGCTTGCTGCG-1	46	54	3		CATAGCGTTGCCCACC-1	54	42	4
CGCGCATGTTTGATTG-1	50	54	3		GCGTCCCTAAGACATA-1	64	42	4
TTAACCAACCCTCCCT-1	19	55	3		ACACCTTAAGTAGGGC-1	25	43	4
TAGAGTCTAAGCGAAC-1	29	55	3		CCTGGCTAGACCCGCC-1	29	43	4
CTGTTCACTGCCTGTG-1	22	56	3		GATGTTCAATCCACGA-1	41	43	4
AGACCCGCCCTCCTCG-1	26	56	3		CAGCGATTCCCTTCAA-1	53	43	4
TCCCAGCTTTAGTCTG-1	34	56	3		ATGACTATCAGCTGTG-1	63	43	4
TATGGGACCGAGCAGG-1	36	56	3		GAGATCTGCTTGGCAT-1	34	44	4
CCGGAGCGTACTTTCT-1	58	56	3		AGTTAAACACTTGCGA-1	40	44	4
GTACGAGATTGCGACA-1	21	57	3		AGAAGGTTGCCGAATT-1	42	44	4
GATGCGTCCTGCATTC-1	37	57	3		GTGCCGCTTCAAAGGT-1	44	44	4
GCTCTCGGGTACCGAA-1	26	58	3		TACTGAACAGATTTAG-1	56	44	4
AAATTAACGGGTAGCT-1	34	58	3		CTTTGGGATTGTTGCA-1	62	44	4
TTATTAGGGAAGCATC-1	15	59	3		ATAGACGAAGAGAAAG-1	33	45	4
CACAGCACCCACGGCA-1	31	59	3		CTTCGTAGATAGGTGA-1	39	45	4
GCATAGAGCACTCAGG-1	37	59	3		AGCTCTTTACTCAGTT-1	41	45	4
TACGCCTCCATTCCGA-1	55	59	3		AGGGTTCAGACGGTCC-1	69	45	4
AAACGGTTGCGAACTG-1	67	59	3		AAGGCTGTGCTCATCG-1	30	46	4
TCCCAAAGACGAAGGA-1	26	60	3		TGCAGAGTACCGAGCA-1	38	46	4
GAAGCGTGAGGAATTT-1	34	60	3		TTCCACACAGATTTGA-1	50	46	4
CGAGGGTATCCAGGTG-1	64	60	3		AATAGAACAGAGTGGC-1	52	46	4
ATCGACTCTTTCCGTT-1	23	61	3		CTGTAGCCATCTCACT-1	56	46	4
ATAAACGGACCCGTAA-1	47	61	3		GGACTCGACAGCGCAT-1	68	46	4
ACATTAGTTTATATCC-1	51	61	3		TAATATTGAAATTCGC-1	17	47	4
TGCTCGGCGAAACCCA-1	57	61	3		AGTCAACACCACCATC-1	41	47	4
CCTGTCGCCCGTAAAT-1	36	62	3		GGTGCATAAATGATTA-1	67	47	4
AGCGGACACTTCGTAG-1	62	62	3		TCAGTAGGGACTATAA-1	46	48	4
ACGATCATACATAGAG-1	25	63	3		TTGGTCACACTCGTAA-1	48	48	4
GCGAGTTCTGCAAAGA-1	35	63	3		ACCAAGAACGCGTGTC-1	17	49	4
GCCCGATCTGTGGTCG-1	53	63	3		ACTTGGGACCCGGTGG-1	29	49	4
GTACACTTACCTGAAG-1	36	64	3		GCGGTTCCCTATCATG-1	47	49	4
ATAATTAGCTAAGTAG-1	64	64	3		TAAGGCATAACATCAA-1	57	49	4
ATGCATGATCCAGGAT-1	25	65	3		TAAAGCGGTATTTCCA-1	63	49	4
AGCACCAGTACTCACG-1	27	65	3		CGGCCAGAGCGACCAT-1	67	49	4
CCAGCTCGAACGCATT-1	63	65	3		CACAATGAGCTGCTAT-1	42	50	4
AACTGATATTAGGCCT-1	16	66	3		GTGACTTCAGTAGTGC-1	46	50	4
CTTGTCAACATTCGAG-1	50	66	3		CCTTTAAGGGAGCACT-1	58	50	4
TCTACCGTCCACAAGC-1	27	67	3		TGGCTTTGGGTAGACA-1	19	51	4
TTAATTTCAGACGCGG-1	17	69	3		TCAACCATGTTCGGGC-1	25	51	4
TCCCGCGTACTCCTGG-1	27	69	3		CGCGTTCATGAAATAC-1	27	51	4
GGGCTGCCTAGGGCGA-1	33	69	3		CACTAAAGTTGCCTAT-1	35	51	4
CTAGGTTCGGACGTGA-1	58	70	3		GTTACTTTGGGCCTAG-1	43	51	4
ACACGAGACTCCTTCT-1	31	71	3		TACCAGAAGTAGGTTC-1	49	51	4
GATTCGACGGTTCACG-1	41	71	3		CGCCCAGCACGCCTAG-1	59	51	4
AGCGTGGTATTCTACT-1	45	71	3		TTCACTTCCTAGAACG-1	67	51	4
GAACAGATTACTAAAT-1	57	71	3		CATTATGCTTGTTGTG-1	26	52	4
GACACAAGGGAAGAAA-1	30	72	3		AGTGACCTACTTTACG-1	44	52	4
GTCCCAACGTAAAGTA-1	33	73	3		ATAAGTTACCGCGACG-1	46	52	4
AAGCACCCTGCGTATC-1	59	73	3		ATCCAGAGCAACAACC-1	50	52	4
AAGCGCAGGGCTTTGA-1	67	73	3		CCAAGAAAGTGGGCGA-1	52	52	4
AGGTTGAGGCACGCTT-1	22	74	3		TGCCAATGGGTACTCT-1	54	52	4
GCCCTGAGGATGGGCT-1	68	74	3		CCTATATTTGTCCTGG-1	62	52	4
TTCATGGCGCAACAGG-1	19	75	3		CGCTTAGTATTGATAC-1	66	52	4
ATGCCGGTCTTGCATA-1	31	75	3		CATACTTCTTTCTCCG-1	68	52	4
CCGCACAAAGACCAAC-1	36	76	3		GTTCCAGTCTGACCAT-1	17	53	4
GTCGTTATTCGCTTAT-1	46	76	3		CCAGGGACGTGGCCTC-1	27	53	4
GTGTATATCAGCGGGC-1	58	76	3		GAAATTGTCTCTATAA-1	43	53	4
CAGCCTCCTGCAGAGG-1	23	77	3		GGTAGACCGTTGGGCG-1	53	53	4
TTGTTGTGTGTCAAGA-1	31	77	3		GGGACCCGTATATCTT-1	57	53	4
CCGTAAGTTGGTCCCA-1	33	77	3		TCCAATAAAGGCTACC-1	63	53	4
GTGAGGACACTTAAGG-1	41	77	3		ATGATCGGGAATAGAC-1	16	54	4
CTTAGCCTTCCACATG-1	22	78	3		TGAGAATGCTTTACCG-1	18	54	4
TTGACCATGTTCTCCG-1	24	78	3		TCTAGTTATCAGAAGA-1	34	54	4
GTGTACCTTGGCTACG-1	26	78	3		GGTACAAACATGCTAT-1	40	54	4
CAGCAGCCCGTTCCTT-1	28	78	3		AAAGGCTACGGACCAT-1	62	54	4
ACTCGTCAGTAATCCC-1	36	78	3		ACTGTCCAGGATTATA-1	33	55	4
GACTAGGCCGTTAGGT-1	66	78	3		TACATTTCTAACGTGC-1	39	55	4
GGTGATAAGGAGCAGT-1	37	79	3		CATATAGGTACAGTCA-1	43	55	4
AATCGCCTCAGCGCCA-1	39	79	3		ACGGCCAACATGGACT-1	53	55	4
ACGGATGGTGCGGATA-1	57	79	3		AAAGGCTCTCGCGCCG-1	55	55	4
GAACCTTTAACGATCC-1	63	79	3		CATACACGGTTCCCAC-1	61	55	4
TCCAAGCCTAGACACA-1	67	79	3		GGGTCAGGAGCTAGAT-1	65	55	4
ACGATACATAGAACTA-1	22	80	3		GCTCCATGCAAAGCAA-1	69	55	4
GAGCACCTGTGTCCAG-1	58	80	3		TACCTCACGCTTGTAC-1	16	56	4
TGGACCAATCTAAGAT-1	62	80	3		TGTTTCGGTACTTCTC-1	18	56	4
TATGTCTCATTGTGCC-1	30	82	3		CGGGCAGCTAAACCGC-1	32	56	4
GCGAAACTTAACTGGA-1	44	82	3		TCAACGAGGAGACAAA-1	42	56	4
GGCATATCGGTTCTGC-1	17	83	3		GGGTGACACCTTAACT-1	46	56	4
TAATAGTGACGACCAG-1	27	83	3		CTGGCTGGTTGTCAGT-1	54	56	4
GTGCGTGTATATGAGC-1	41	83	3		ACTACGCGTTAGAATT-1	60	56	4
AATTGAACGCTCTGGT-1	45	83	3		GATCTGCTATCTAAGG-1	62	56	4
GTTAAAGTAGGACTGG-1	49	83	3		AGGTGGTGACCTTCGC-1	64	56	4
ATTTGTCTTGGGAGCT-1	40	84	3		TCGTACCGACGTCAAG-1	68	56	4
TTACCCATTGCCGGGT-1	17	85	3		CACTCAAGAGCTATGG-1	39	57	4
GCAGATCCATAAGACT-1	51	85	3		GTGATCATAGATCTGC-1	45	57	4
GGTGGACTGCTCTGGC-1	55	85	3		TGAGTAAATTAGCGTA-1	47	57	4
CTCAACTAACCCGGAT-1	63	85	3		GAGACTTCGCGACCGA-1	53	57	4
CACCCACGAGGCAATT-1	20	86	3		CTTGGCCAAGCTGGGA-1	61	57	4
ACCCAACGCCCGTGGC-1	30	86	3		CGAATGACGCATAATG-1	63	57	4
GGCGCGGAGATCTTTC-1	58	86	3		GTATAGGACTCAGTAG-1	20	58	4
AGTGGCGTCTGAAGGT-1	62	86	3		TGGCAGATTACGATCA-1	44	58	4
TGCCATTACTAAAGAA-1	21	87	3		TAGCTCGCCTGATAAC-1	50	58	4
TGTGGCAAAGCGTATG-1	29	87	3		GAAGTCAGTTGCACTA-1	52	58	4
GGGAAGGGCTTTCTCA-1	63	87	3		CTCTTGTCCCGCTTGG-1	54	58	4
CCGTTACGTTAGAACA-1	20	88	3		GCTCAATGTAATACCG-1	62	58	4
GAGTGTGCGGTACCCA-1	44	88	3		TTGCACGGAGCAGCAC-1	21	59	4
AGTACTCTTATGCCCA-1	56	88	3		GGCGCGTTCGAGTTTA-1	47	59	4
AGGCCTGAGAATCTCG-1	62	88	3		GTTTGGTAGGGTCAAC-1	53	59	4
TAGCCATTTCAAAGTC-1	43	89	3		CCAGTCTTGTCATAGA-1	59	59	4
GGAAAGTGCCCATGCC-1	20	90	3		CTATGCCCGAATGCAA-1	63	59	4
ACTTATTTATGTGCCA-1	46	90	3		AGTAATGTCTTGCCGC-1	16	60	4
TATGTCAAGACCGACT-1	20	92	3		CAGGATATATCGTTGT-1	44	60	4
TCACCGCTCGGCACTC-1	30	92	3		ATTCATATACTGTCCA-1	46	60	4
AATCTGCGTTGGGACG-1	32	92	3		ACGGCACTTGCTTGGG-1	52	60	4
CTACTATCTTTCAGAG-1	29	93	3		GGGCAGAGCAATCGTT-1	58	60	4
GCGGTGAACTGCGCTC-1	20	94	3		GCGCGGTCTAGTAACT-1	68	60	4
CTTGTGCTCACCGATT-1	22	94	3		TGGCAGCAGTAATAGT-1	39	61	4
CTTTGCATCGCTCTTG-1	60	94	3		CGAGACCCTAGAGTGT-1	43	61	4
TAAGTTGCGACGTAGG-1	53	95	3		GAAGCCTGCACATTCC-1	61	61	4
TCACAAACCGAGGTAC-1	61	95	3		GGCAAGCCCATAGTGG-1	67	61	4
GCATGCTAATAACGAT-1	67	95	3		CTCTGGACGCCTGGTG-1	32	62	4
AGGGTCGATGCGAACT-1	37	97	3		GCGTCGCCAGGGTGAT-1	54	62	4
TTGAATTCACGTGAGG-1	39	97	3		GGCTTTCAATAAGGGT-1	60	62	4
TAGATGGTTCCTTACT-1	59	97	3		GAACGACCGAATGATA-1	19	63	4
GGCTAAAGGGCGGGTC-1	19	99	3		GCTGCTCTCCGGACAC-1	31	63	4
CATCTTACACCACCTC-1	37	99	3		AGGGTTTAGTTCGGGA-1	33	63	4
CGCACGTGCGCTATCA-1	39	99	3		GTTGGTCATGCTATCC-1	55	63	4
ATTGCGATCAGTAACT-1	51	99	3		TTCGGTACTGTAGAGG-1	67	63	4
TAGGTCGCCGGAACTG-1	32	100	3		ACTGTCTTCTTTAGAA-1	30	64	4
AAGTCAATTGTCGTCA-1	45	101	3		TATTCGTGCCAGAATA-1	34	64	4
CAGTACATTCTCTAAA-1	20	102	3		GCTGAGGCGTGAGTAT-1	40	64	4
CTTAGTAGGCCTACAG-1	32	102	3		CTTTAGTGCTATTATT-1	44	64	4
GGAAACTAAATGGGCC-1	60	102	3		ATGTACGATGACGTCG-1	66	64	4
AGCCCTTCTAATCCGA-1	17	103	3		CATTACGTCGGCCCGT-1	19	65	4
GTGAACTCCCATTCGA-1	30	104	3		AACGCGGTCTCCAGCC-1	23	65	4
TAGACTACCTAGCGTT-1	38	104	3		ATCAATCTGGGCTGCA-1	33	65	4
CGCTTCGGTCTAAGAC-1	66	104	3		AGGATAAAGTCGGGAT-1	53	65	4
ATCGCCAGTCAACATT-1	45	105	3		TGAGCGGAAAGTGTTC-1	55	65	4
TCGGCGAACCCAAACC-1	49	105	3		ATCTAGCTTGTGAGGG-1	67	65	4
CCGTGGAACGATCCAA-1	24	106	3		AACTGGGTCCCGACGT-1	20	66	4
TCAGAACCTCCACAGG-1	30	106	3		ATTAATACTACGCGGG-1	22	66	4
TGATCCCAGCATTAGT-1	27	107	3		ATGGAGCAGGCCGTGA-1	36	66	4
ATTCGCGCCTTGAGAG-1	65	107	3		CGGCAAACATCGTGCG-1	52	66	4
CCCGAGTTTCTCCGTA-1	48	108	3		CTTTCTGTGCGGGCTT-1	54	66	4
ACGCAATCACTACAGC-1	25	109	3		TGCTTCCCAAGCAGTA-1	62	66	4
GAAACCATGGTGCGCT-1	27	109	3		AGCGGGTCTGACACTC-1	66	66	4
TCTATAGGTGGGTAAT-1	65	109	3		GAACTGTGGAGAGACA-1	68	66	4
AATCTATGCCGGAGCC-1	26	110	3		CCTGTCACCCGGGCTC-1	29	67	4
GTTAACTATGTTGTCA-1	43	111	3		TGCGCAAAGCATTTGG-1	31	67	4
GCTTACGTAGTTAGTA-1	36	112	3		AAACTGCTGGCTCCAA-1	45	67	4
GCAGCCTATATCACAT-1	35	113	3		GTTACCTACAACTTGC-1	47	67	4
GCAACGGCTAGTTATG-1	43	113	3		GGACCAACAGGATAAC-1	51	67	4
AATCGCGCAGAGGACT-1	42	114	3		GAACCCTCTGTGTTCT-1	59	67	4
AAGACATACGTGGTTT-1	68	114	3		ACCGACACATCTCCCA-1	61	67	4
ATAGCCATAACAGTCA-1	72	114	3		TCTTGCTCCCGATACT-1	65	67	4
GTTATATCAGGAGCCA-1	23	115	3		GAAATCGCGCGCAACT-1	18	68	4
AAATAAGGTAGTGCCC-1	31	115	3		TTCGACAGAGCCCGTG-1	52	68	4
ATTATAGCTACTTTAC-1	33	115	3		ATATAAAGCGCTCGTG-1	58	68	4
CGTGTGTTAAACCCTG-1	32	116	3		CTCACATTTACTAAAT-1	62	68	4
CGAGATTTCGCTCGGG-1	42	116	3		AGCAGAAGGAGAAAGA-1	64	68	4
CGTTTACAAGGCAGCT-1	21	117	3		GCACTGCCTACCTTTA-1	66	68	4
CATTACATAGATTGTG-1	27	117	3		CCTATGGTCAAAGCTG-1	68	68	4
AAGGCAGGCTGTCTCC-1	42	118	3		TTGCAAGAAGACTCCT-1	70	68	4
ACCCGTAGTCTAGTTG-1	68	118	3		CCTATGGGTTACCGTC-1	29	69	4
CGTTAAATACGACCAG-1	74	118	3		CTATCGGGTCTCAACA-1	35	69	4
GTTGCGCTAACATTAC-1	41	119	3		CTAGTCACGTCTTAAG-1	37	69	4
AGGGTCTGGACGCAGT-1	69	119	3		AAGCATACTCTCCTGA-1	53	69	4
TAGATTCTCTAGCAAA-1	73	119	3		GAATGCGAATCGGTTC-1	63	69	4
CCCATTATTGTATCCT-1	72	120	3		GGAGCGAGGCCTACTT-1	67	69	4
AAAGCTTGCCTACATA-1	26	122	3		TAAGGCCCGTCACCCT-1	62	70	4
TTGGAAGAATACAGTC-1	50	24	2		TGCTCTTGAGAGTTTG-1	64	70	4
TTGCCATAGCCCGCTC-1	54	24	2		ATGCGACAGTCCCATT-1	35	71	4
CCGACGGGCATGAGGT-1	54	26	2		ATTAGGCGATGCTTTC-1	37	71	4
GTACTCCCTTATCGCT-1	36	28	2		GGTAGAAGACCGCCTG-1	53	71	4
TTGTGGTAGGAGGGAT-1	50	28	2		GAGTATGCGCGTGCAT-1	63	71	4
CAGGCGCACGGTGGTC-1	56	28	2		GGCGCTTCATTCCCTG-1	67	71	4
TTGTTTCATTAGTCTA-1	60	30	2		GTCCGGGTTCACATTA-1	69	71	4
TCCTCTACGAGATGGC-1	26	32	2		ATAAGGTGGAGAACAT-1	50	72	4
ACAATCCATTTAAACC-1	36	32	2		GAGATGGGAGTCGACA-1	52	72	4
GTGGTTTCCGCCTTTC-1	42	32	2		CAAGCGGCACATAATT-1	54	72	4
TAGGTGAGCCCTACTC-1	29	33	2		ATCCACATCGACAGAA-1	62	72	4
TGTAGTGATCTATAAT-1	35	33	2		AGAACGTGGTACATTC-1	27	73	4
AGACGACGATGCCGCT-1	53	33	2		GCTGCACGGTTTCTTA-1	41	73	4
AGGGTGCCGTTCTTTA-1	65	33	2		CTTTAATATTGGTCGA-1	51	73	4
TTGATTAGCTGTTTCT-1	48	34	2		AACGATAATGCCGTAG-1	53	73	4
AGAGAAACACCAGAAA-1	68	34	2		TTATAGGTAATTGTCT-1	61	73	4
TTCTTGTAACCTAATG-1	23	35	2		TGCAGGATCGGCAAAG-1	24	74	4
CCCAACATACGTCGCG-1	43	35	2		CAATAAACCTTGGCCC-1	26	74	4
TAACAGCGTTTGTGCT-1	63	37	2		TCGCTGGGCGGATTGT-1	28	74	4
AAGGCGCGTAAAGCTT-1	24	38	2		CTAGATTTACGACGGC-1	42	74	4
CAAGCAACGTCGGAGT-1	32	38	2		CGTTGAGCGACCGTCG-1	44	74	4
TTGAGAGTACTGCTAA-1	44	38	2		TGGTCCCACGCTACGG-1	52	74	4
GGTTTAATTACCATCG-1	63	39	2		CGCGCCCGACTTAATA-1	21	75	4
CTTTGGCTTTAGTAAA-1	32	40	2		TGCCACCTGGCGAAAC-1	20	76	4
GTGATTCGCCGCTCAA-1	48	40	2		TCCGATGACTGAGCTC-1	22	76	4
CTCAAACCACTGCCCG-1	64	40	2		TGGCCAAACTGAAGTA-1	28	76	4
GCAAATATTACGCTTT-1	35	41	2		TGCGTTTGTTGACACT-1	42	76	4
TCCTAGCAAAGAAGCT-1	41	41	2		ACAAGGGCAGGCTCTG-1	44	76	4
TTGCGTCGGCCAACCG-1	51	41	2		ATCGGAGACAGACGGC-1	52	76	4
CCAACCTTATGTAACT-1	67	41	2		GACAACGACCATTGAA-1	25	77	4
CGTGGTACCCAAAGGC-1	66	42	2		GAGATCTTCCATGACA-1	45	77	4
GTCTGGGCGGTCGAGA-1	46	44	2		TAGCGTCCGGTGTGGT-1	53	77	4
GGCTACTATACACTCC-1	64	44	2		CTTCAACTCCACTTGG-1	59	77	4
CGGAACGTAAACATAG-1	47	45	2		GTAGTCTACGATATTG-1	63	77	4
CCGCGGAATGCGTCAC-1	51	45	2		TATTTATACCGAGTAG-1	16	78	4
AGACTGTTACCGGGTC-1	63	45	2		ATTATACTTTGCTCGT-1	18	78	4
AGACTAGCCTTCCAGA-1	28	46	2		AATGACGTAGGATGTC-1	44	78	4
CGTTCAAGGAAACGGA-1	70	46	2		GCTATCATACTCATGG-1	54	78	4
TGACCCACGTTAGACA-1	33	47	2		TTGCCGCTTTCTAGTA-1	62	78	4
ACGCAAACTAATAGAT-1	63	47	2		GTAGGTGATCCGTGTA-1	17	79	4
TTCAACGACCCGACCG-1	20	48	2		ATGGATCCGGCGTCCG-1	19	79	4
CGGAAAGAATCAAACG-1	58	48	2		TCGGACGCCCAGCCCA-1	33	79	4
ATGATGCAATGGTACA-1	44	50	2		AAACGAGACGGTTGAT-1	35	79	4
TTGGATATCGTCTACG-1	48	52	2		GTGGTGGCCAAGTGAA-1	45	79	4
AACGATAGAAGGGCCG-1	15	53	2		ACCGCAATAACTGCCT-1	51	79	4
CGTATTAAGAGATCTA-1	32	54	2		CGCCCGCTTCCGTACA-1	18	80	4
TTCACGAAAGGATCAC-1	38	54	2		GATTGGGAAAGGTTGT-1	66	80	4
TCGTTAGGAGTCCCTA-1	52	54	2		TCGCTGCCAATGCTGT-1	68	80	4
AGCGACCAACGATATT-1	25	55	2		CTGGCGACATAAGTCC-1	17	81	4
TTGTAATCCGTACTCG-1	35	55	2		ATAACGCCGGAGGGTC-1	35	81	4
GTTATATTATCTCCCT-1	48	56	2		CTCGGTACCACTGCTC-1	41	81	4
TCCAGGCGAGTACGGT-1	31	57	2		TCCGCTGTCATCCCGG-1	47	81	4
CCCGGGTCGTTCAGGG-1	65	57	2		CGGTCTATCAACCCGT-1	18	82	4
ATCTGCTGTTATCGCC-1	67	57	2		GGATCCGGAATATACT-1	34	82	4
TTATCTGTATCATAAC-1	22	60	2		TGGCTATGTGACATAC-1	60	82	4
GCCGATTGGCCAAGCT-1	41	61	2		ATGCCGGTTGATGGGA-1	19	83	4
GTCGTACCATCTCGGG-1	46	62	2		TACGGGATGCTAGCAG-1	21	83	4
ACATAATAAGGCGGTG-1	21	63	2		CTGTCAAATGGCTCGG-1	23	83	4
GAATCTGAACATTCTC-1	42	64	2		GTACAGAGGCAAGGGT-1	37	83	4
TCTTGGTAACACCAAA-1	21	65	2		CGCCGCCCATGCCTGT-1	39	83	4
AGGGCTGCAGTTACAG-1	35	65	2		AAACCTAAGCAGCCGG-1	65	83	4
CCAGCCTGGACCAATA-1	37	65	2		TCATGCAGGTTCTCAT-1	18	84	4
CGCATGGTGCGATGCT-1	40	66	2		TCCGCGGCAGCATCTG-1	34	84	4
ATCACTTCATCCTCGC-1	21	67	2		GGGCCGGCCGAAGTAC-1	36	84	4
ACGTAGATTGCTGATG-1	33	67	2		GCTAGGCACCACGGAG-1	54	84	4
CCCGCAGCGCGAACTA-1	49	67	2		GGATTGCTGTGACTCC-1	60	84	4
GAATTATAGTGAAAGG-1	34	68	2		CATTTAGCGGACCATG-1	25	85	4
GGCAATAGTCAATGAG-1	30	70	2		TGCATATGTCTGTCAC-1	35	85	4
TCAAATTTGAGACTCA-1	60	70	2		GTGCCCGTTCGGATTC-1	39	85	4
CTAAGGGAATGATTGG-1	44	72	2		AGGCAGATGCGTAAAC-1	26	86	4
GTTAACATCACTTAAA-1	55	73	2		CGGGTGTACCCATTTA-1	32	86	4
TATTCAATTCTAATCC-1	34	74	2		ACTCAAGTGCAAGGCT-1	60	86	4
CGTGCAGACTGGGACA-1	40	74	2		GGGAGCGACCGTAGTG-1	68	86	4
TCGCAAAGATGCATTT-1	47	75	2		TACTTGTTAGTAGTCC-1	37	87	4
GTGACGCAGGTTTCAT-1	65	75	2		TCTCATGAGATAGGGT-1	49	87	4
TTAATCAGTACGTCAG-1	18	76	2		AAATCCGATACACGCC-1	65	87	4
ACCACGTGCAGCTATA-1	48	76	2		CGTAGAGAGTAATTAT-1	67	87	4
CGTCGTCCTTCGCGAA-1	56	76	2		TAAAGCGTTAGGAGAA-1	28	88	4
GGGAAGACGGTCTGTC-1	64	76	2		GTTGGATTGAGAACAC-1	32	88	4
TCGTAAGACGACATTG-1	27	77	2		CCCAAACATGCTGCTC-1	34	88	4
TCGTGTACTATGGATG-1	47	77	2		TTGAACGACGTGCTGA-1	60	88	4
TTGACCAGGAACAACT-1	64	80	2		GATATTTCCTACATGG-1	17	89	4
GTAGTCGCGGGAATCA-1	49	81	2		GGGCTCATCGAACCCA-1	25	89	4
TTGGCCTAGAATTTCG-1	16	82	2		GTAGCTTCCTCTTGTT-1	31	89	4
TGTTGTCAAGAAGTCT-1	24	82	2		ATTCATCGTTGAGGCA-1	61	89	4
CATGGGTATGCCTTAT-1	56	82	2		AGCCACAGGTTACCCG-1	63	89	4
GCAGTGTGGCTATAGG-1	59	83	2		CGCATGCCGAATGCGT-1	67	89	4
TCCTACATCCACGGCC-1	46	84	2		CACATTCTTTCGATGG-1	18	90	4
ATTGCCTTTATGTTTG-1	64	84	2		AAGATTGGCGGAACGT-1	26	90	4
CGAGTTCTGTCCCACC-1	27	85	2		GCATGAGGGACGCGGC-1	30	90	4
TTCCTCGGACTAACCA-1	50	86	2		TTCTAACCGAAGCTTA-1	34	90	4
ACAAGGATGCTTTAGG-1	61	87	2		ACTTATACTTACCCGG-1	36	90	4
AGTGCTTGCACGAATA-1	41	89	2		GTCTATTGGTTCCGGT-1	50	90	4
GCGCTTAAATAATTGG-1	57	89	2		TTGTGAACCTAATCCG-1	56	90	4
ATGGGCCTCGGCCTCT-1	45	91	2		TATGATCTTCTCTTTA-1	58	90	4
TCCAACTCAGCTATCT-1	67	91	2		TGCAATCTAACACGGT-1	62	90	4
AGCGCGGGTGCCAATG-1	24	92	2		TAATAAACAAGGAGAT-1	17	91	4
AACGGACGTACGTATA-1	50	92	2		GCCTATAGTGTCAGGG-1	29	91	4
GCGCTGCTTTGCATTT-1	28	94	2		TGAGAGATTTACCACG-1	41	91	4
GCTTTCAGAGGAGGTG-1	33	95	2		CGGGAGCTTCAGTGTA-1	49	91	4
TGACGATGCACTAGAA-1	37	95	2		AAACGGGCGTACGGGT-1	65	91	4
TGCTCCACAGTTCTTA-1	45	95	2		AGGGTGCTCTCGAGGG-1	34	92	4
GCCACTCAGAGCGCGA-1	59	95	2		GTATGTGGGTCTAGTT-1	38	92	4
GTTGGATTCAGTGGCT-1	16	96	2		GTATCCTTTGGTAACC-1	64	92	4
GAAATTAGCACGGATA-1	18	96	2		CTTGAGTTAGGGTAAT-1	39	93	4
GTGATCACTAACGCCT-1	47	97	2		TGTATGGCGCAGACAG-1	43	93	4
AGGACGCTCGATGTTG-1	18	98	2		CTATCGACGAAATACA-1	53	93	4
TCCGGCCTAGCGTACA-1	28	98	2		CGGCGCCATCAATCCC-1	59	93	4
AATCATGTAAAGACTC-1	54	98	2		CTGCCTTTCTAGTAAA-1	63	93	4
ATAGCAACTAGGGAAG-1	62	98	2		CATAGTCAAATACATA-1	65	93	4
TCTAGGTGGCGACGCT-1	29	99	2		CATAACGGACAGTCGT-1	36	94	4
CAGACCTGTAAGTGTT-1	31	99	2		GGATGAAGATCGCTGA-1	42	94	4
TTGACAGGAGCTCCCG-1	47	99	2		AACGCTGTTGCTGAAA-1	54	94	4
TGGTAGAATATATGGG-1	48	100	2		CCTGTTTGAAGACACG-1	58	94	4
TTGACGCTCCATGAGC-1	41	101	2		TTAGTAAACCTGCTCT-1	62	94	4
ATAGTTCCACCCACTC-1	38	102	2		GCGTGGTACTGGGTTA-1	35	95	4
ACATCCTGGTAACTGT-1	42	102	2		CTGGCTGATTCATCCT-1	44	96	4
GCCAATAGGGCATCTC-1	25	103	2		TCCGGGCTTGACGGGA-1	66	96	4
CTAGATGTGAGTGTAA-1	33	103	2		TACCGCGGACTTGCAG-1	33	97	4
ACATGGCGCCAAAGTA-1	40	104	2		ATATGTCTCCCTAGCC-1	35	97	4
TAATTGGAATCGGGAA-1	17	105	2		TAAGGCTGAATCCCTC-1	45	97	4
CGAAGCTATAAATTCA-1	19	105	2		GTATCAAACGTTAGCT-1	55	97	4
GGTACCATTAAGACGG-1	29	105	2		ACTCTGACCTAATAGA-1	69	97	4
GTTCATCGTTTGGCTG-1	33	105	2		TCTTTAAGACTATGAA-1	34	98	4
TCCCACTCTCTTCCGG-1	31	107	2		CGCTGGTGACTACCCT-1	48	98	4
CCGCACTTGCAATGAC-1	69	107	2		GTCATGCGCGAGGGCT-1	64	98	4
AGTGAGTCGAATTAAC-1	67	109	2		AGCTAGAAGCAGAAGT-1	21	99	4
ATGTAAGGCTGCTCTT-1	32	112	2		AGGCATTGTCGTAGGG-1	49	99	4
GGCACGCTGCTACAGT-1	72	112	2		TCCGCGGCCCAATGAA-1	53	99	4
GCGAGAGGCCATGTAA-1	21	113	2		AGTCACTAGCTCTCGA-1	55	99	4
CCTGGAAACGTTCTGC-1	39	113	2		CTATAAGAGCCAATCG-1	26	100	4
TTCCGGTATCTGTGTC-1	41	115	2		CAGCAGTCCAGACTAT-1	50	100	4
AAACCCGAACGAAATC-1	45	115	2		GCGAAACGATCGGGAG-1	54	100	4
TTGAGCAGCCCACGGT-1	44	116	2		CTAGCCGATGTTATGA-1	23	101	4
TACACCGTCGTTAGTC-1	25	117	2		AATGATGCGACTCCTG-1	25	101	4
GGAGACCAATGTGCTT-1	22	118	2		ATCTGCACCTCTGCGA-1	29	101	4
CGAGGATCGGGAACGA-1	28	118	2		TGACATCGAGCGGACC-1	35	101	4
AACCTGTCACGGAATT-1	36	118	2		TTAAGATAGGATTGAC-1	43	101	4
GAAGGCTACCATTGTT-1	25	119	2		TTCTTATCCGCTGGGT-1	49	101	4
TACTGTTTCTCTGGTA-1	47	119	2		AAATCTAGCCCTGCTA-1	53	101	4
ATGAGGGCAGCGGCTA-1	42	120	2		CATGGATTGTCTTCCG-1	55	101	4
TTCTATGCCTTTCGCA-1	29	121	2		TACTGCAATCAATTAC-1	22	102	4
GCCCAGATGCTGGAGA-1	37	121	2		CCTCACCTGAGGGAGC-1	28	102	4
GAACGATAAGTTAAAG-1	27	123	2		ACGATCATCTTGTAAA-1	36	102	4
CATATGTCAGGCTACG-1	48	24	1		GTGAAGATTTCAAGTG-1	21	103	4
CTGCCTTTAATACCTT-1	64	28	1		ATTGTACAACTCGGCT-1	35	103	4
CACCGTTGCGCGATAT-1	47	29	1		GTCAACCAGGCCTATA-1	65	103	4
CGCAAACACGAGTTAC-1	27	37	1		AAGTGCCTTGACTGTA-1	44	104	4
CCAACGATGCACTGAT-1	31	37	1		CCGTAGGGTTGTTTAC-1	60	104	4
GATCTTTGCAGGGTAT-1	36	38	1		GCTACAATCGAGGATA-1	62	104	4
CTCGTTACGGCTACCA-1	70	40	1		ATCTTATCGCACACCC-1	64	104	4
AACAACTGGTAGTTGC-1	28	42	1		CACCCAAATCTTATGT-1	35	105	4
CCAATAGTGCCGTCGA-1	34	42	1		TTGGACCATCTGGCAA-1	51	105	4
TGTTCCGCTTCCATGA-1	36	44	1		TCGTGTTCGACCACAA-1	57	105	4
TTGCGGCATCAGAAAG-1	53	45	1		ATACTACCCGTACCAC-1	59	105	4
GCGGGAACCAGGCCCT-1	18	48	1		TCAGCCAATCCGTAAA-1	63	105	4
CCTACTGCTTACACTT-1	27	49	1		TTAAAGTAAGTCGCCA-1	69	105	4
ATTGAAGATCTTAGTG-1	31	49	1		GGAAACCTTGTTGAAT-1	20	106	4
CGTTTCGCTCATTACA-1	35	49	1		TGGCAATGGGACGGCG-1	54	106	4
TAACTCATCCGCGCGG-1	43	49	1		ACCAAGTCATCGGCAG-1	70	106	4
TTGAAGAATTCCCAGG-1	32	50	1		CCACGGTGCCCGGTAG-1	35	107	4
TACCTCAGTTGTCTGT-1	60	50	1		AGCTCTTCGTAACCTT-1	39	107	4
CAGTTCAAATTGACAC-1	29	51	1		ACCTCCGCCCTCGCTG-1	55	107	4
GAAACCGAATTACCTT-1	45	51	1		TCAAGAAATACTAGCT-1	34	108	4
ACCCGTGTCATCAGTA-1	58	54	1		CGGCAATAAGATCGCC-1	54	108	4
ATCTGTAATTGTACCC-1	15	57	1		GACCAAACGTTGACTG-1	58	108	4
TACATAGGCATACACC-1	40	60	1		ATATACGCTCGTGACG-1	62	108	4
AACTAGGCTTGGGTGT-1	55	61	1		GGGAAAGAATGCCAAC-1	70	108	4
TCCTTTCTTACGCTTA-1	30	62	1		GCGAGCGCATGCTCCC-1	37	109	4
ACATCGATCGTTTACC-1	42	62	1		TTGGGACGTAAGAGTT-1	51	109	4
TGCCGTGGATCGTCCT-1	57	63	1		CCAAGGTTGCCCTTTC-1	69	109	4
ATACCTAACCAAGAAA-1	58	64	1		CTCTAATGCATTGATC-1	24	110	4
GCGTCGAAATGTCGGT-1	17	65	1		GTAACATCTAAGATAA-1	56	110	4
AACCTTTAAATACGGT-1	54	68	1		AGATACCAATAGAACC-1	64	110	4
AAATACCTATAAGCAT-1	47	69	1		TGTGACTAGAGTTTGC-1	68	110	4
GCGCTAATTGAATAGA-1	34	70	1		AATAGCTACCGCGTGC-1	19	111	4
ACTCCCTAGAATAGTA-1	48	70	1		ATCGCTGCGTGCAGCA-1	23	111	4
CTGCACTCCAGTACAG-1	54	70	1		AGTCTAAAGTATACTC-1	29	111	4
GGCTCTGCTCCAACGC-1	26	72	1		GCATTTCCAAGGCTCC-1	33	111	4
GATCGTGACTGATATC-1	38	72	1		CCGGCACGACCGTTTC-1	35	111	4
ATGTAGCGCGCGTAGG-1	68	72	1		ACACCTTACTACTTGC-1	41	111	4
TCTCCAACGTAGGTTA-1	20	78	1		CCGACAATAGGCCGCC-1	57	111	4
ACTTACGCATCCACGC-1	58	78	1		CGTGTATGGGAGCTGA-1	65	111	4
GAATGTGGTCCGGATT-1	43	81	1		ACTCGCCGTTCGATAA-1	67	111	4
ACTTCAGGCTGATCCC-1	51	81	1		CTGCTTTATGTCCGCG-1	20	112	4
AGATACTCAAGATCGA-1	46	82	1		CGGCCCAACCTGTAGT-1	28	112	4
CATGGGTCGGGTGTGG-1	21	85	1		GACCGACGTGAAAGCA-1	38	112	4
TTAGAGTTTAGAAGGA-1	46	86	1		TCTGAGCAATTGACTG-1	54	112	4
TTCGGCAACCCGCTGA-1	16	88	1		ATGCTTAGGAGTTGAT-1	56	112	4
GGTTTCAATCGGTCAG-1	33	91	1		AGAGCCGCCGAGATTT-1	58	112	4
AGATCGTGCATAAGAT-1	21	97	1		GGAGTTGATTCTGTGT-1	68	112	4
GATATTGAGATTGGCG-1	34	100	1		AGGGAGACATACTTCG-1	29	113	4
AGAGGCTTCGGAAACC-1	51	101	1		ACCTACAGTATGTGGT-1	41	113	4
CTAACTGATAATCGCC-1	58	102	1		CAACGTGGTGGAGTCT-1	55	113	4
TAATTACGTCAGTAGA-1	62	102	1		TTGGCTCAATATGTGT-1	65	113	4
ATAAGTAGGATTCAGA-1	27	103	1		TCCCTAGATCAATAGG-1	28	114	4
CTAGGTCTGAAGGAAT-1	36	104	1		GGTAAACTCTGCGCTG-1	66	114	4
AAATAGCTTAGACTTT-1	36	106	1		CGCATCCATCAGCCAG-1	28	116	4
GACTCACCCACGTGAG-1	38	106	1		GTGCTTACATCAGCGC-1	46	116	4
GGGTTTAGGATAGGAT-1	43	107	1		CATGATCGCTTTGAGA-1	66	116	4
ATAAGTAGGGCGACTC-1	36	108	1		TGTGGCTCCCACCAAC-1	44	118	4
TCTTAGAGCTCCAATT-1	40	108	1		GAGAGGCCTATGTGTA-1	66	118	4
CCACGAATTTAACCTC-1	41	109	1		CAATGAGGTTCGACTA-1	29	119	4
AGGGACCGGCTGCGTT-1	36	110	1		GTCAATGCTATAATTT-1	22	120	4
GGAACTTTGGCGATTA-1	60	110	1		AGGATTGCTTACGACA-1	30	120	4
CCCAGGTCTGAAGGCT-1	53	111	1		AGTTTATGTAAAGACA-1	25	121	4
TTAGTTCAAGTGTTCG-1	22	112	1		CTACGACTAGCTATAA-1	38	24	3
CGTTTCGGTTATATGC-1	74	116	1		CTACTCTAGGCCCGGC-1	31	25	3
ATTACCACACTGCCTG-1	48	118	1		TTAAGGCCCGTACTTT-1	59	25	3
GCTAGCACCTGGGCCA-1	39	121	1		GTTTCATATCGTCGCT-1	39	27	3
CCACGTAAATTAGACT-1	34	122	1		GATTGCTCCAGTTGCA-1	63	27	3
AGTGACTGTGACACAA-1	66	28	0		CTTCTATGTTGAAGTA-1	46	28	3
TTCGTACTCCAGAACG-1	29	29	0		AGAAGTGATTCGTGAT-1	48	28	3
CATAGTCCACAAGAAC-1	45	31	0		AGCTGTAACCTCAATC-1	54	28	3
AACTCTCAGTGTGCTC-1	53	41	0		CGTGCTTCTACCTAAA-1	62	28	3
TTGTTTCACATCCAGG-1	58	42	0		AGGCTATGGTTAGCTT-1	26	30	3
TGAATGAGTGTTTCCC-1	66	50	0		TATGGCCCGGCCTCGC-1	30	30	3
CAGAGACGGTCACCCA-1	51	57	0		CTGGGCCTGCTATATC-1	44	30	3
ACGCGAAGTCAGACGA-1	49	59	0		GCTGGCATATTCACCT-1	31	31	3
TATACGCGTCATCACT-1	60	68	0		CATACCCGTACCCAGT-1	37	31	3
TACCGTGCCTCGGACC-1	51	69	0		TACGTTTACCGGCAAT-1	40	32	3
TGCCAGTACGTGGAGA-1	51	71	0		TTGACATGAACGTGGA-1	44	32	3
GATGCTGTATTTCATC-1	43	75	0		TTCTTGGACGATCTGC-1	52	32	3
TCCACTTTATCTAGGT-1	31	79	0		CCTCCGACAATTCAAG-1	33	33	3
GTGTGAATAACTTAGG-1	33	83	0		CCCAATTTCACAACTT-1	39	33	3
TAGCCGGCGGTCAGCG-1	33	85	0		TATATAGGGCTTTACG-1	63	33	3
CGATAGTCGTACTGCA-1	66	88	0		CTTAGTTGAGGAATCG-1	67	33	3
ATTACTTACTGGGCAT-1	22	100	0		CGGAGTTTGAGAGACA-1	30	34	3
GACGAGGCTAATAAAC-1	56	100	0		GTTCACAGGAGTCTAG-1	32	34	3
TGGCTACACTCTACCT-1	64	100	0		TACGCCGAGGGTACCC-1	56	34	3
ATTGGATTACAGCGTA-1	54	102	0		TGCCGGATGTACGAGC-1	62	34	3
CATGGTTTATTAATCA-1	69	103	0		CGAGTACTAAAGAGGA-1	45	35	3
CGCCGTTCAGCATAGT-1	58	104	0		GCTCAATCCGTTTATT-1	53	35	3
ATCTCCCACGGAATAT-1	60	108	0		GCTTGATGATAATCAG-1	22	36	3
CGCAGATCTTCACCCG-1	25	113	0		GGTTAGGCTTGGAGAA-1	28	36	3
ACTATCTGCCCGCGTA-1	53	113	0		ATCACGTGCTAATTAA-1	46	36	3
CATTCCCATTCCGTCG-1	32	118	0		ACAAGGACAAGAGGTT-1	29	37	3
					CGCTCTCCGTAGATTA-1	33	37	3
					GCAGGACTATAGAATA-1	35	37	3
					AATACCGGAGGGCTGT-1	67	37	3
					TGGCCGTATATTGACC-1	26	38	3
					CTAGTGAAGGACAGGA-1	34	38	3
					GCGGCTCTGACGTACC-1	38	38	3
					GTATTCTGAGAAACGA-1	48	38	3
					CCTCGGTTTCCTTGCC-1	70	38	3
					GCCACAATTTAAGGAC-1	45	39	3
					CGGTGCGCGTTGGTCC-1	49	39	3
					GCACGCCTACTTAGAT-1	55	39	3
					CCCGTAGCTGGGAAGA-1	57	39	3
					TCCAACTTTAAATTCT-1	40	40	3
					CAATATTCTTGACCTA-1	54	40	3
					AGGGTCAGAGCACTCG-1	68	40	3
					GGAGAAGTCATTGGCA-1	23	41	3
					TTGACTACCATATGGT-1	43	41	3
					TTCTTGAGCCGCGCTA-1	47	41	3
					ACTATTTCCGGGCCCA-1	59	41	3
					GAGGGAGTCAGATCGC-1	65	41	3
					GTGAGATAACCTTATA-1	69	41	3
					GCCGTCGGTTTCGGGC-1	71	41	3
					GAATCGACATGGTCAC-1	26	42	3
					GTCTATCTGAGTTTCT-1	40	42	3
					GTTCCGTCCGCCTGCA-1	70	42	3
					ATTGCTGCTCCTCCAT-1	35	43	3
					ACGATGCATATGTTAT-1	37	43	3
					CAGGCCGTTTGGGTGT-1	39	43	3
					GTGCGAAATCGAACAC-1	45	43	3
					GTCGCCGTTGTGTGTT-1	57	43	3
					CGCTGTGTGGATGTTG-1	59	43	3
					TTCGACGGGAAGGGCG-1	24	44	3
					GCTAGCTTGAATAGCT-1	52	44	3
					GATAGTGCGAGTAAGT-1	68	44	3
					TCACGGTCATCGCACA-1	23	45	3
					GGATGACGCGAGTTTA-1	37	45	3
					GATACGATGGGAGTCA-1	45	45	3
					TTAGAATAAGGGTCGG-1	61	45	3
					CAACTCCTTGATCCCG-1	18	46	3
					GACACTGAGTTCAGTG-1	44	46	3
					TCCTAACCGTCGGGCA-1	62	46	3
					AATGACTGTCAGCCGG-1	23	47	3
					GCGAGGCCCGAGCAGA-1	37	47	3
					CAAACGAGTATCGCAG-1	47	47	3
					GGAACCGTGTAAATTG-1	49	47	3
					TACTATGGTTCCTCAG-1	57	47	3
					CACTCTCAAGCATCGA-1	69	47	3
					AAGGAGCGGTTGGTGC-1	28	48	3
					ATCCTACCTAAGCTCT-1	44	48	3
					AAGTGAGTCGGGTTTA-1	62	48	3
					ATTAGATTGATAGCGG-1	19	49	3
					TTCCTCGAGGGTGTCT-1	21	49	3
					TACAACGCACAACTCA-1	41	49	3
					AGTGATATGAGTAGTT-1	45	49	3
					CAACGACCCGTTTACA-1	20	50	3
					ACACCCAGCATGCAGC-1	24	50	3
					TGATCTCCGGCGCCAG-1	28	50	3
					AGTTCCTACAGAATTA-1	30	50	3
					GGGAGGATGCCCGAAA-1	37	51	3
					TACGCAGTTCTTTCCT-1	41	51	3
					CGTCACGTCCATTGGT-1	47	51	3
					TTACAACTACGCATCC-1	24	52	3
					GTGCTCAAGTACTGTC-1	34	52	3
					GATCGCGGGCTCTCCA-1	36	52	3
					GGAGTGCCGCCCTGGA-1	19	53	3
					TCCGATGGTGCGACAT-1	25	53	3
					GGTATTGCCGAGTTTA-1	33	53	3
					GTTCGCCATAAGTGCC-1	37	53	3
					CAAATGTCCTTCCGTG-1	45	53	3
					TATGGATGTGCTACGC-1	26	54	3
					AGATTATAGGACGTTT-1	36	54	3
					GAAAGCAGTGCACTTT-1	56	54	3
					AGCCCGCAACAAGCAG-1	68	54	3
					ATATTTAACCCTCAAG-1	31	55	3
					TGGCGATCAAGTTATG-1	51	55	3
					ACCATATCCGCAATAA-1	38	56	3
					CCCTTTGACAGGTCTT-1	50	56	3
					TGGCAAGCACAAGTCG-1	66	56	3
					GATAGAACCCGCTAGG-1	70	56	3
					TTGCTGATCATGTTCG-1	33	57	3
					TTGCACAATTCAGAAA-1	43	57	3
					TATTCCACTCAGCTCG-1	49	57	3
					TACCGTAGGTTAACTA-1	59	57	3
					ATTATCGGAATGTACG-1	69	57	3
					ATGACGCCGGCTCTAA-1	16	58	3
					TATGGGTACGTATCGT-1	32	58	3
					ACCTACTATAAATCTA-1	68	58	3
					GATGCTACCTTCGATG-1	70	58	3
					CGGGATCAATGTAAGA-1	23	59	3
					ATCATCCAATATTTGT-1	39	59	3
					TCACCCTCTTAAGATT-1	45	59	3
					TTGTGTTTCCCGAAAG-1	51	59	3
					TCAAACAACCGCGTCG-1	24	60	3
					TATCTACCACAGCGGG-1	42	60	3
					GATAGGTAACGTTGAC-1	48	60	3
					CGGAGCAATTTAATCG-1	54	60	3
					GTTCAGTCGCCAAATG-1	70	60	3
					CCTCTGTACTATTCTA-1	53	61	3
					CGTCTGGAAGGGCCCG-1	16	62	3
					CCATAGGTTGGCGTGG-1	18	62	3
					CCAAGACTTCTGCGAA-1	20	62	3
					GTCATGGACATGACTA-1	26	62	3
					CTGCCATGCATCACAT-1	40	62	3
					CTAAAGGGAAATAGGA-1	44	62	3
					CGATTAAATATCTCCT-1	56	62	3
					TACCTACTCCCAGTAT-1	58	62	3
					CTACTGCCACCTGACC-1	27	63	3
					TCGCTCGATATATTCC-1	29	63	3
					CATACGGCGTCTGGGC-1	39	63	3
					TTATGAATGAAAGGGA-1	41	63	3
					CCGCTATCAGCACCAG-1	45	63	3
					TGTGAGACTAGCCCAA-1	59	63	3
					TCCGATAATTGCCATA-1	18	64	3
					TAATACACAGTAGTAT-1	20	64	3
					CACATGATTCAGCAAC-1	38	64	3
					TTCCGCGTGAGGCGAT-1	46	64	3
					AGTTCCTATTTATGTT-1	43	65	3
					TACCGGCTCACTGCCC-1	47	65	3
					GGTCTTGAGCGCTCTT-1	65	65	3
					CAAGCACCAAATGCCT-1	18	66	3
					AGTCTTCTCCTCAAAT-1	24	66	3
					CTAGCATAGTATAATG-1	34	66	3
					TGCTGTTGAAGAACTC-1	38	66	3
					TACGACTGCCTCTTAG-1	44	66	3
					CCGCATGTGGTACGAT-1	56	66	3
					AATTAACGGATTTCCA-1	58	66	3
					CTTTAACTTTCAAAGG-1	23	67	3
					TAGGTTCGAGTTCGTC-1	35	67	3
					ATCTAATATCCTACGG-1	55	67	3
					TGGAAGGATAAAGATG-1	20	68	3
					GATCGGTGGCCATAAC-1	28	68	3
					TGACTATAATCCTTTC-1	46	68	3
					CTCTATTTGGCTGCAG-1	48	68	3
					CTGAAAGAGATCCGAC-1	19	69	3
					GGCAAGGCGAAATAGC-1	45	69	3
					TTCACTCGAGCACCTA-1	55	69	3
					ACTCCCTAATGCTAAA-1	57	69	3
					CCTGGTCGAATGTGGG-1	59	69	3
					ATCTGGGCTGTTCTTG-1	61	69	3
					TTGGGACACTGCCCGC-1	28	70	3
					TCCAGAGCACCGGTTC-1	40	70	3
					GTAGCCAAACATGGGA-1	50	70	3
					GACGACGATCCGCGTT-1	52	70	3
					TCCTAAATTGGGAAGC-1	56	70	3
					TCTTCGAATAGACGTT-1	39	71	3
					CCGAACCTTCCCGGCC-1	49	71	3
					GTTAAGGGTGCGATGT-1	61	71	3
					GTTTCTGCAGTCTCCC-1	40	72	3
					ACTTGACTCCCTCTTT-1	42	72	3
					CGAGAGATGTGAACCT-1	29	73	3
					TGGACTGTTCGCTCAA-1	37	73	3
					AACGTGCGAAAGTCTC-1	36	74	3
					ATATAAATGTAGCTGC-1	54	74	3
					TTGTGCAGCCACGTCA-1	60	74	3
					TCCCGTCAGTCCCGCA-1	23	75	3
					GTGTTACTATGCGTCC-1	41	75	3
					TGCCCGTACCGTTAAA-1	45	75	3
					GCCTCTATACATAGCA-1	55	75	3
					GACTGCAAATCGAGCT-1	59	75	3
					GATTCCGCGTTTCCGT-1	16	76	3
					CTGCACAACTACATAT-1	50	76	3
					CCTATCTATATCGGAA-1	19	77	3
					CTGCCAAGGTTGGAAG-1	21	77	3
					GCTTCCGTCCCTAGAC-1	29	77	3
					ACGGCGACGATGGGAA-1	49	77	3
					ATACGTACTTAGCCAC-1	55	77	3
					ACTGTACGATACACAT-1	30	78	3
					ACTCTCTGACTTAGGT-1	42	78	3
					TTACTAAAGGACTTTA-1	48	78	3
					AGAAGGTTGTAGGTCG-1	64	78	3
					TCTGCCAGAAACTGCA-1	41	79	3
					TCACAGGGAATCGCAA-1	47	79	3
					AAATAGGGTGCTATTG-1	53	79	3
					CATGAGATGCACTCTC-1	59	79	3
					GGCCGGCGTCTGCTAT-1	65	79	3
					AGTTAAGCGGTCCCGG-1	16	80	3
					GTCTCGATCTGCTTTC-1	20	80	3
					GTTTGGCCCAAGTTAT-1	42	80	3
					TCGCACCAGGAGGCAG-1	50	80	3
					AAGTGTTTGGAGACGG-1	52	80	3
					GGATTCCGCTATACCC-1	19	81	3
					CGCGACCGCGACAGAT-1	59	81	3
					GGGCGTGGTTTCCCAG-1	61	81	3
					AGTCGTATAAAGCAGA-1	65	81	3
					ATACGGGTTTCGATTG-1	22	82	3
					CAATGCGAGAAGTATC-1	54	82	3
					CAGTGAATAAATGACT-1	25	83	3
					GGATTTCACTTCTATA-1	31	83	3
					CTTAGTGTAGTAGCAT-1	61	83	3
					AGCTGAAGTAAACCAA-1	20	84	3
					CTAAATCCTATTCCGG-1	26	84	3
					GGTCGGCCAGGAGCTT-1	32	84	3
					ACCCTCCCTTGCTATT-1	48	84	3
					TTCAGCCCTGGTCCAC-1	47	85	3
					TACAGAAACGGTGGGC-1	59	85	3
					TCCCTTAGATTACTCG-1	18	86	3
					TGGCAACTCGCGCGCC-1	22	86	3
					TGTAGGAGAAATTTCC-1	34	86	3
					TTCAATACTCTGAATC-1	38	86	3
					TATTCCGAGCTGTTAT-1	54	86	3
					ATATCTCCCTCGTTAA-1	19	87	3
					AAGGATGAGGGACCTC-1	27	87	3
					GAACGTCTCATGGTCG-1	31	87	3
					AGTGAGACTTCCAGTA-1	35	87	3
					CGCACATGTCCACTAC-1	39	87	3
					TTATCCGGGATCTATA-1	51	87	3
					TTGAGAAGTTTAGCAT-1	55	87	3
					CGTTAATGTCCCGACG-1	59	87	3
					AGAGAACCGTCTAGGA-1	26	88	3
					AGGGTTCCCTTTGGTT-1	30	88	3
					CCTAGGCGTAGCGATC-1	36	88	3
					CGAGAGCTTTCACTAC-1	64	88	3
					TCGCTAAACCGCTATC-1	19	89	3
					CGACTCAGGATGTTAT-1	23	89	3
					CACACGCGCTGTCTTA-1	33	89	3
					GCTTATGAAGCAGGAA-1	35	89	3
					CTGGCGCACAGGTCTG-1	37	89	3
					GATAACTCGCACTGTG-1	39	89	3
					TAGACGCCCGTACCGG-1	32	90	3
					GGGATTTACCGCACCT-1	42	90	3
					AGTCAAGATGACACTT-1	48	90	3
					GATATGCGGTAGCCAA-1	19	91	3
					CAGTAGCCCACGCGGT-1	25	91	3
					GAAGTCTCCCTAGCGA-1	37	91	3
					ATGCCATTTGCGACCA-1	43	91	3
					CTAGGCGCCCTATCAG-1	51	91	3
					AACCTTTACGACGTCT-1	16	92	3
					ATAGACAACGGGACCT-1	28	92	3
					GAATAGACGCGACCCA-1	42	92	3
					CAGTGTCGGCTGGCCC-1	52	92	3
					ATAGAGTTATCAACTT-1	27	93	3
					TTACGGATGGTTCGAG-1	33	93	3
					TCTCCACAAGTTGAAT-1	61	93	3
					GCAGGTAGAGTATGGT-1	18	94	3
					GTCGTATTGGCGTACA-1	19	95	3
					CCTTTCAATGAAGAAA-1	25	95	3
					GATCCTAAATCGGGAC-1	27	95	3
					ATCGGCAAGCAGTCCA-1	20	96	3
					TTACAGACCTAAATGA-1	26	96	3
					CGTCGGATAGTGTTGA-1	34	96	3
					TAGGGAGCTTGGGATG-1	36	96	3
					TAGAGGTTCTACTTGT-1	54	96	3
					CCTCCTGTTGTGTCGT-1	62	96	3
					CCCAAGTCATTACACT-1	68	96	3
					AGACGAAGTGCCGGTC-1	49	97	3
					TTAGCTAATACGATCT-1	22	98	3
					CATGCGACCAGTTTAA-1	26	98	3
					TCTGGGAACCTTTGAA-1	40	98	3
					ACCGGGCCTTTGTTGA-1	46	98	3
					GATCGCTACCCGATTT-1	50	98	3
					CAGTCGAGGATGCAAT-1	25	99	3
					AACATATCAACTGGTG-1	27	99	3
					TCATTTAAGTCTCCGA-1	35	99	3
					CCGCTCTTCCGAACTA-1	63	99	3
					TTCGCTATCTGACGTG-1	20	100	3
					TATCACCCAACCGACC-1	24	100	3
					GTGCGACAGGGAGTGT-1	36	100	3
					AGTCCATTGGCTGATG-1	42	100	3
					CTCTTCTATTGACTGG-1	46	100	3
					TCCGTTAAGCTAATAT-1	52	100	3
					TTCCGCAGAGAAATAT-1	21	101	3
					CTACACTCGCAGATGG-1	57	101	3
					GTACTCCTGGGTATGC-1	26	102	3
					CCATACCTTTACTTGT-1	30	102	3
					GCGTAAATGGCCATAA-1	34	102	3
					AGTTTGGCACGGGTTG-1	48	102	3
					AAACAAGTATCTCCCA-1	50	102	3
					CGCAGGCGATCCAAAC-1	52	102	3
					ACGCATACGTTTACTA-1	56	102	3
					AGTGAGCCTCGCCGCC-1	29	103	3
					GAAAGAACAGCGTTAT-1	37	103	3
					GGAGCAACATTTCAAG-1	57	103	3
					TGATGTCAATTAAGTG-1	59	103	3
					GAGAACGGTTCTGACT-1	67	103	3
					TACGCTATAGAAACCT-1	34	104	3
					ACTAGTTGCGATCGTC-1	50	104	3
					CACCGTATCCCATCCG-1	52	104	3
					CTATGGGAAGCGGAAT-1	54	104	3
					CGAGAGGGTAGCCGCG-1	56	104	3
					TTGCCTTCTCGCCGGG-1	68	104	3
					CCCAGAGGAGGGCGTA-1	21	105	3
					TTCGTTCAACGAAGTT-1	23	105	3
					TTCTGCTAGACTCCAA-1	28	106	3
					AGATGATGGAGTCTGG-1	34	106	3
					CATGACTTCGCTGAAT-1	40	106	3
					CCCTCCTCGCTCGTAT-1	50	106	3
					ATCATAGCCCTATGTA-1	62	106	3
					GCACGTGGTTTACTTA-1	64	106	3
					GTGAAGCCGTATAGTC-1	21	107	3
					TGGAATATCCTTGACC-1	23	107	3
					TAACTATTACGCCAAA-1	29	107	3
					AAGCCGAAGCGGTTTA-1	49	107	3
					TTCCATCGACAGCGTG-1	61	107	3
					GAGGCCTGTTGATACA-1	63	107	3
					TCGCTCGGCACCAGCG-1	24	108	3
					ATCTTGACTTGTCCAA-1	30	108	3
					ACTATCCAGGGCATGG-1	38	108	3
					AGCGATGCGCCTAATA-1	64	108	3
					AGGTATAATTGATAGT-1	35	109	3
					AATATCGAATCAATGC-1	49	109	3
					GTTCGCTGAGACGTCT-1	53	109	3
					AAGAGGCCCTTTGGAA-1	59	109	3
					GTTTCAAACGAGTTGT-1	61	109	3
					GTCGTGTCTGGTCATC-1	28	110	3
					CTTCGGCCAATTGTTT-1	50	110	3
					GACACTGGAACCCGAT-1	52	110	3
					TTACACGATCTGCGAC-1	62	110	3
					TAGGCCTATATAGTCT-1	66	110	3
					GTCTCGACTAAGTTTG-1	25	111	3
					GACTCCCAGAATAAGG-1	27	111	3
					CCTATGAAGTGGTGCC-1	37	111	3
					CGTTAAACTAGTTAGG-1	49	111	3
					TGGTTTAAACGTGGGT-1	24	112	3
					TATGATCCGGCACGCC-1	26	112	3
					GGGTGCATATGAAAGC-1	30	112	3
					ACCTCCGTTATTCACC-1	34	112	3
					GCTCCGCTCGCTTCAG-1	42	112	3
					CTTAACTTACAGTATA-1	70	112	3
					AAACTCGTGATATAAG-1	23	113	3
					AACTACCCGTTTGTCA-1	47	113	3
					TATTGCCGGGCTTGTA-1	67	113	3
					TGATGGCTGTTTCTGA-1	30	114	3
					TCTTTAGAGTCTAACA-1	50	114	3
					CCTAAATTGTATCCTA-1	52	114	3
					CACAGTTCGCTTCCCA-1	54	114	3
					TCCCGTCGCGTCATAG-1	29	115	3
					CACACAGCTTGCGCTC-1	47	115	3
					TGTTTGAGATCGTCAG-1	49	115	3
					CTCCCAATGAGTCGCG-1	51	115	3
					AGAAATTATGACTCGC-1	53	115	3
					TCCCTTGTCTGAAACT-1	67	115	3
					TCTTTAGCAGGCGAAC-1	34	116	3
					ATCTCGTGAGCGAAAC-1	48	116	3
					ACACCACATAATTAGC-1	31	117	3
					GCAAACGTCGCCAGGT-1	47	117	3
					CACCGATGATGGGTAC-1	71	117	3
					TGCCGAAAGCGTATTC-1	33	119	3
					CAACACATCTCCTGCC-1	32	120	3
					AGCCCTGTCGCACCGT-1	41	121	3
					GAGCACGGCGCCTCTT-1	42	122	3
					CTCCCTCCTTTCGATC-1	51	23	2
					TACTGGACAGCTCGGC-1	35	25	2
					GAGAGGTGCATTCTGG-1	44	28	2
					GCGCAAATATATTCAA-1	58	28	2
					TCGCGTCCAGAAGGTC-1	31	29	2
					GTGGACCAACCCGATT-1	45	29	2
					ACCCGAGCGAAATTAC-1	61	29	2
					ACTCCAATATCATCAT-1	63	29	2
					TACCTCCACACCAATG-1	65	29	2
					GAATTTCTCGCTGCAG-1	28	30	2
					AATAACAACGCTCGGC-1	36	30	2
					GAGCATCAACAACTTG-1	64	30	2
					GAAAGTGACTAACTGC-1	25	31	2
					GAGGAATGGAGAGGTT-1	27	31	2
					ACGCGCTACACAGGGT-1	41	31	2
					TTACTCTGGTACGTAC-1	43	31	2
					AGTTTGGCCAGACCTA-1	47	31	2
					CCGGAATGGTTTCAGT-1	24	32	2
					GTCAGAATAGTCTATG-1	30	32	2
					TTGTAAGGACCTAAGT-1	46	32	2
					GGGAACGGTTTCAGAT-1	64	32	2
					ATAGGCGGCTATAGAA-1	43	33	2
					AGCTAACAAGCAATGT-1	61	33	2
					TAACTATCGAAGGTCC-1	24	34	2
					TCCCGGGTGTGCTGCT-1	34	34	2
					AAGTTCGGCCAACAGG-1	46	34	2
					AGGTAGATCGAGATAT-1	63	35	2
					GTCGGATATCTCAGAC-1	32	36	2
					CCGTGTTAAATTCCAT-1	48	36	2
					TCGCCGAAGTTGCGTC-1	45	37	2
					GGTGAAGTACAGGGAT-1	47	37	2
					TAATAGAACAGAGTTA-1	50	38	2
					CCATTCCCTGCCCACA-1	33	39	2
					AACGGCCATCTCCGGT-1	47	39	2
					GCCGCTTGTGAGAAAC-1	36	40	2
					TGCGAGAATATTACCC-1	50	40	2
					CGATCCTCGCAACATA-1	66	40	2
					GGCTATTAAGTTGTAT-1	33	41	2
					CGTTTGTGTAGAGGGT-1	55	41	2
					GTGGTATAGTCTGCCG-1	57	41	2
					CGACAGTTCGCGTTAT-1	36	42	2
					AAACCGTTCGTCCAGG-1	52	42	2
					GTGTCAGTGTACGTGG-1	68	42	2
					TCTAGCATCTTCGATG-1	23	43	2
					GACTAAGTAGGCTCAC-1	27	43	2
					TCTCTTACCGCGAACC-1	65	43	2
					AACTCAAGTTAATTGC-1	38	44	2
					GTCCAGGCACGTGTGC-1	70	44	2
					ATGAAGCCAAGGAGCC-1	22	46	2
					TATTTGTTACCCTTTA-1	24	46	2
					ATCCAGGATTCGTGAA-1	40	46	2
					TTCCAATCTGGCTATC-1	48	46	2
					CCAAACAGAACCCTCG-1	22	48	2
					TCACAGGTTATTGGGC-1	32	48	2
					CATACTATGTAATTGT-1	36	48	2
					TATCGATGATTAAACG-1	23	49	2
					CCAATGTCACAGCAAG-1	37	49	2
					AGCCCGGTAGCCTGTA-1	61	49	2
					GCCTTCAGCCCTACCG-1	16	50	2
					CCTGCTATTTGAGAAG-1	26	50	2
					GTTGGATTTGCGTTGG-1	36	50	2
					CGTAACTTCGACACTT-1	68	50	2
					AAATGGTCAATGTGCC-1	33	51	2
					CCGGGACCCGCAGAGA-1	16	52	2
					TAGTGCCCTCCAGAGT-1	32	52	2
					AAGACCCAACTGAACA-1	60	54	2
					GTACTAAGATTTGGAG-1	27	55	2
					CTTGCCCAGGCTCTAC-1	45	55	2
					CAACTGCTCATCCGAT-1	59	55	2
					CGTGACCAGTCCTCTG-1	63	55	2
					GATCATTCCAAACATT-1	30	56	2
					ATGTGCATCCGACGCA-1	23	57	2
					ATCGCACGCCGGGAGA-1	25	57	2
					ACATCCCGGCCATACG-1	55	57	2
					TTGTCGTTCAGTTACC-1	22	58	2
					AGCCAAGCTTTGTGTC-1	64	58	2
					GGGACTGCATAGATAG-1	32	60	2
					CGCTATTCTTAGGCTC-1	38	60	2
					TATACACAGACGCCTT-1	50	60	2
					ATACTAGCATGACCCT-1	21	61	2
					TATGCTCCCTACTTAC-1	25	61	2
					ATGGATTGACCAAACG-1	27	61	2
					ACGCATTCGTGAGTAC-1	33	61	2
					GCAGATTAGGGATATC-1	37	61	2
					ACTTTCCTATAGCTTC-1	28	62	2
					TCACGTGCCCGATTCA-1	38	62	2
					TGACCAAATCTTAAAC-1	66	62	2
					CAATTTCGTATAAGGG-1	37	63	2
					ATCGACCCAATACAGA-1	43	63	2
					TTGTTCAGTGTGCTAC-1	24	64	2
					ATAGGTTGGGCAGATG-1	28	64	2
					GTGGACGCATTTGTCC-1	56	64	2
					CTCGCCGAATGTAGGG-1	60	64	2
					GCTAGTAGAGCTTGTA-1	39	65	2
					GCGCCGTTCCACGATA-1	41	65	2
					ACCCGGAAACTCCCAG-1	57	65	2
					ACCGACTGAGTCCCAC-1	28	66	2
					TCTAGCATGCCCAGAA-1	48	66	2
					GTCTCAAGGCCCGGCT-1	60	66	2
					GTCATTAGAGCGAACG-1	37	67	2
					CGGAGCATGGCGATCC-1	39	67	2
					GCAAACCTTGGCCATA-1	57	67	2
					TCTTGATGCGTAGCGA-1	32	68	2
					AAGCTAGATCGAGTAA-1	50	68	2
					GGCGGTAGGATCATTG-1	31	69	2
					GTAGCGGCTATACACT-1	39	69	2
					TTCTGCCGCGCCTAGA-1	49	69	2
					CACCTCGATGGTGGAC-1	18	70	2
					TTATTAGAGCGTGTTC-1	46	70	2
					ACACGGGAACTTAGGG-1	27	71	2
					CGAGGCTAAATATGGC-1	29	71	2
					CCATTTCTACCTATTA-1	55	71	2
					TCAGGGTGTAACGTAA-1	28	72	2
					GGTAGTGCTCGCACCA-1	34	72	2
					GTACGCTTCATTGCAC-1	46	72	2
					AGCAAAGGCCGCTAGT-1	60	72	2
					GGTTTACAATCTCAAT-1	25	73	2
					AAGCTCGTGCCAAGTC-1	35	73	2
					CGCCTCCCTCCTCTAT-1	43	73	2
					GAGATCTGTCACTCCG-1	30	74	2
					TGGTTCAACGGGTAAT-1	50	74	2
					TTCAAAGTCTCTAGCC-1	35	75	2
					ACAAGGAAATCCGCCC-1	49	75	2
					TTGGGCGGCGGTTGCC-1	30	76	2
					CGTTGAATACCGCGCT-1	57	77	2
					GCGGAGAGGGAGAACG-1	46	78	2
					ACCAATATGCAAGTTA-1	56	78	2
					TGTATAACAGATCCTG-1	29	79	2
					TATCCAATTGGTTATC-1	55	79	2
					GGTCTGAGAATCTGGA-1	30	80	2
					AAGAGGCATGGATCGC-1	36	80	2
					TTCTGCGGGTTAGCGG-1	40	80	2
					TCCCGTGTGCAATTTG-1	44	80	2
					GACTGCACCAGCCCAG-1	46	80	2
					TTAGACGAGTCACCTC-1	48	80	2
					CACCCTAACAAGATCT-1	56	80	2
					TACTCTCCGAACAAAT-1	21	81	2
					AGCACTACCTCACCAG-1	53	81	2
					GTAAGTAACAGTCTGG-1	40	82	2
					GCAAACCCTACATTAT-1	48	82	2
					TGCCTTGGCCAGGCAA-1	52	82	2
					CGGTACTAGAATCAAA-1	43	83	2
					ACTGAATGGCGAAAGT-1	47	83	2
					TCGTCTTAGGCGTTAA-1	53	83	2
					TTCTGACCGGGCTCAA-1	52	84	2
					CGCTTTCTTGCATTCG-1	31	85	2
					CAGAACTTAGCCCTCT-1	53	85	2
					ACTTCCATGCGGGACA-1	61	85	2
					TAGGTGCTCGCCTAGC-1	40	86	2
					AGCTAAGTACGCAGGC-1	64	86	2
					GCGCTGATCCAGACTC-1	17	87	2
					TTCCGGTTACCCACTT-1	45	87	2
					AGAAGAGCGCCGTTCC-1	38	88	2
					CTTCGATTGCGCAAGC-1	68	88	2
					CAAGATATTATAACGT-1	45	89	2
					CAGCTCGACAAGTTAA-1	28	90	2
					AGTCGACGGTCTCAAG-1	38	90	2
					ACACACCAGGACCAGT-1	44	90	2
					CTCTAGCCCTCGGAAA-1	66	90	2
					CCAGTAGTCTGATCCA-1	27	91	2
					CTACCCTAAGGTCATA-1	31	91	2
					AAGGGACAGATTCTGT-1	26	92	2
					TAATCGATCCGTACGT-1	25	93	2
					AAATTACCTATCGATG-1	26	94	2
					AGTGTATTGCGCATTG-1	17	95	2
					CGATGGACCCTACGCC-1	22	96	2
					CTCAGTCACGACAAAT-1	24	96	2
					TCGGCTTGTATCGACG-1	58	96	2
					TAAAGCTGCAATAGGG-1	17	97	2
					GGTCGGATAAACGGCG-1	23	97	2
					ATAGGCTAGCTTCGCA-1	25	97	2
					CCTCACCTTAGCATCG-1	27	97	2
					AAACATTTCCCGGATT-1	61	97	2
					AGTAGGAAGGAAGTTG-1	16	98	2
					ATTCAGGACCTATTTC-1	20	98	2
					AGAATTATGGATTCGA-1	32	98	2
					CTCGATATTTGCGAGC-1	23	99	2
					ATTGATGAGTCCTAAC-1	33	99	2
					GACGGTCAATAGAAGC-1	30	100	2
					GCGCAAGAGCGCGCTG-1	40	100	2
					CTGACTGCGCAGCTCG-1	31	101	2
					CCGATCTCAACCTTAT-1	37	101	2
					CGCTAGAGACCGCTGC-1	39	101	2
					GGTCTCCGTCCAGGTT-1	63	101	2
					AGTGAACAAACTTCTC-1	44	102	2
					CACCTTGGCGCCTTTG-1	43	103	2
					GCATCGGCCGTGTAGG-1	49	103	2
					CAACCTACCGAGCAGT-1	61	103	2
					AACGCATGATCTGGGT-1	20	104	2
					TTCTTTGGTCGCGACG-1	24	104	2
					ACGAGTACGGATGCCC-1	28	104	2
					CTAATTCTCAGATATT-1	27	105	2
					ATATCAACCTACAGAG-1	37	105	2
					GGTTCTACTCGTCTGA-1	39	105	2
					CGCGGTCACAAACCAA-1	18	106	2
					ACTTTACCCTCATGAA-1	32	106	2
					ACCGCGGTGGAAGTCG-1	44	106	2
					TAACCTAGGGAGTCCA-1	60	106	2
					GCGACATGTAAACATC-1	37	107	2
					ACCACCAATGTAACAA-1	41	107	2
					TCTTCTATAACCCGCC-1	45	107	2
					TAATTAGGACATCCGT-1	42	108	2
					AAGGATCGATCGCTTG-1	39	109	2
					ATTCGTGCTATCTCTT-1	42	110	2
					TCATTTAGAAGTGTGA-1	54	110	2
					TACTCTTACTTTACTG-1	59	111	2
					CTGCAAGCACGTTCCG-1	61	111	2
					TGAGTTAAAGACATTC-1	48	112	2
					GACCGCGTCTGACGTG-1	50	112	2
					ATGTACATGCGGTGAG-1	64	112	2
					CCAAATAACAAGATTC-1	51	113	2
					AACCCGAGCAGAATCG-1	57	113	2
					GGGTCTATCGCTTTCC-1	63	113	2
					GCTTGAGTGACCTCTG-1	73	113	2
					ATTGACCGGCGATGAC-1	20	114	2
					TGGTTAAGGGCGCTGG-1	26	114	2
					GGTATAGTGACACATA-1	34	114	2
					GAGGATAAACAGTGCT-1	40	114	2
					GCACAAACGAGGCGTG-1	46	114	2
					GTTCGGAGCACTCAAC-1	64	114	2
					CATTGCGGGTCAATTC-1	25	115	2
					TTGATAGTCAATACAT-1	27	115	2
					AAATTCCAGGTCCAAA-1	35	115	2
					TAGGAGGCTCGAGAAC-1	73	115	2
					GACGTTCGTAAATACA-1	24	116	2
					GGTTTAATTGAGCAGG-1	26	116	2
					TAGTCTTTCCGAATTG-1	50	116	2
					GTCGGGTGAAGTACCG-1	72	116	2
					CGAGGAGCTTCCATAT-1	23	117	2
					TATTGACATTTCTGCC-1	35	117	2
					TTCGCTAGGAAGTTGT-1	41	117	2
					CGATAATACTCAGGTT-1	43	117	2
					CTGAGAAAGTTCGGCG-1	49	117	2
					GGACGGGCGACCAACC-1	67	117	2
					CACCCGCGTTTGACAC-1	73	117	2
					ACGGGCGTATGCGACA-1	24	118	2
					TCTGATCGGGTGCTAG-1	34	118	2
					GAATAGCATTTAGGGT-1	46	118	2
					TCTCAGGCTACTCGCT-1	72	118	2
					GTAAGTCCACACTCTA-1	43	119	2
					CCGCCGTTGAGGATAA-1	45	119	2
					AACGACCTCCTAGCCG-1	71	119	2
					GGGCGCAGCGTTACTC-1	34	120	2
					GCTGAACTCTCCAGGG-1	40	120	2
					CAATACGAGAGTCTGA-1	44	120	2
					GTTACCAAGGCGTACG-1	70	120	2
					CTCGGGATAACACCTA-1	31	121	2
					CTGCCTCATATGCAAC-1	33	121	2
					GTCGTCTGGTTGGCTA-1	30	122	2
					CGCCGTCTACCCATCG-1	38	122	2
					GATAGGTGTCCCGGGC-1	39	123	2
					TCTTACGGCATCCGAC-1	25	29	1
					GCCTATTCCGATATAG-1	24	30	1
					TCCGATTACATTGCCG-1	32	32	1
					GGCATACAGGTAGCGG-1	34	32	1
					CCGCTTACCTCACTCT-1	47	35	1
					GCAAGAATTCCTTGGC-1	44	36	1
					TGCGACACCCTAGTGC-1	46	46	1
					GATCGACACTATCTGA-1	27	47	1
					TCACGCATTGTAGATC-1	33	49	1
					ATAAAGGCTCGGTCGT-1	34	50	1
					GGTGTAGGTAAGTAAA-1	70	50	1
					GGGCTGGTTAGTCGCG-1	31	51	1
					GTCCGGCTGAATTGCG-1	28	52	1
					TGATCGGTTTGACCCT-1	28	54	1
					ACACAAAGACGGGTGG-1	24	56	1
					GCTCTAAACCCTGACG-1	24	58	1
					AATGCAACCGGGTACC-1	25	59	1
					CACAGGGCCGTTGTCA-1	62	60	1
					ACGCGGGCCAAGGACA-1	34	62	1
					TCCAGGGTATATACGA-1	61	63	1
					GTCGGGAAGCAGAAAC-1	59	65	1
					CAAGGATCGCATGTTC-1	40	68	1
					CTCTCACAATCGATGA-1	32	70	1
					TAAGGCAACATAAGAT-1	25	71	1
					CCAAGCGTAACTCGTA-1	33	71	1
					ATGTGGACATCTTGAT-1	47	71	1
					CATGGTAAGTAGCGTT-1	45	73	1
					CAAGAGGGCGGAGTAC-1	46	74	1
					CACTCGAGCTGAACAA-1	48	74	1
					GACCTTCCACGTCTAC-1	66	74	1
					CCACGAGAAGAGAATC-1	17	75	1
					AAGAGCTCTTTATCGG-1	35	77	1
					CGTCGCATGTGAGCCA-1	65	77	1
					GGAGGGCTTGGTTGGC-1	32	78	1
					ACATCGTATGCAATGG-1	45	81	1
					CCTATAATGAGTGCCC-1	55	81	1
					GGAGCACCAAGAACTA-1	26	82	1
					CCCAGTTAAGGCGCCG-1	42	82	1
					TACCAATAAAGTACCA-1	55	83	1
					ACAAATGGTAGTGTTT-1	44	84	1
					AGTGATTCAAGCAGGA-1	33	87	1
					TCGGGCCGTCGTGGTA-1	40	88	1
					TTGATGTGTAGTCCCG-1	24	90	1
					TGCAGTTTCCTCCCAT-1	40	90	1
					TCATCCTCAGCTGCTT-1	68	90	1
					CCAATTACGGGTCGAG-1	19	93	1
					AAAGTGTGATTTATCT-1	44	94	1
					TTCCAATCAGAGCTAG-1	23	95	1
					CGGTTCAAGTAGGTGT-1	24	98	1
					TATCACTTCGAGTAAC-1	17	99	1
					ATTCAACCATTTAAGG-1	58	100	1
					TGACACTTCTCTTTGC-1	16	102	1
					GCATTCAAGGCAACGC-1	28	108	1
					TGGGCAATAGTTGGGT-1	46	108	1
					AGACCGCTCCGCGGTT-1	51	111	1
					TCTCGAGGAGGTTCGC-1	52	112	1
					CACAGTCCCGCTTCGC-1	60	112	1
					TGTAGCCATCCCATTC-1	62	112	1
					CCGCTTGCTGACATGG-1	27	113	1
					AACAGGTAGTATGGAT-1	49	113	1
					GGCCTGCTTCTCCCGA-1	59	113	1
					TACGCTCGGTATTGGA-1	61	113	1
					CTGGTAAAGTGTGGGC-1	60	114	1
					GGAGGGTCAAGTAAGA-1	62	114	1
					AGGTTACACCATGCCG-1	43	115	1
					GTTAAGTTAGAGTGGG-1	36	116	1
					GGAGGCCGAAGTCGTC-1	40	116	1
					TTGGTATGGCTTGTGT-1	33	117	1
					GGCCCGGAGCATGTCT-1	35	119	1
					TTGGCGATCCGAATAT-1	35	121	1
					TCCCGCCTATGTGCGT-1	32	122	1
					AGCGCTAGAGCGATGT-1	40	122	1
					ATACGAAGGCTTTCCA-1	37	123	1
					CGCAATTCTACAATAA-1	26	28	0
					TCTAGCAATCTCCGCC-1	46	30	0
					CACGTCGGCAACCTCT-1	49	37	0
					TATAGAGTCGCTTGAA-1	64	46	0
					TGGTTCGTAGCAAAGG-1	23	55	0
					CAGCTCACTGAGACAT-1	33	59	0
					GCGAAGCCATACCCGT-1	31	61	0
					TTCTTGGAGTAATGAG-1	21	79	0
					AGTACGGGCACCTGGC-1	25	79	0
					TTGTAAGGCCAGTTGG-1	27	81	0
					GAGCGCGCACGAGTAG-1	49	93	0
					TATATCCCTGGGAGGA-1	36	98	0
					GTAATAAAGGGCTCCC-1	31	103	0
					TCCAGATGTACGCCAA-1	24	114	0
					CGCCTTTAGCATGCTC-1	45	117	0
					CCGTGAGGCATTCATG-1	36	120	0
					TCTGGCCGTTCAAGTT-1	36	122	0

## Sheet: c
Supplementary Figure 23c
Replicate1-MYH7							Replicate1-MYH2							Replicate1-MYH4							Replicate2-MYH7							Replicate2-MYH2							Replicate2-MYH4
6	5	4	3	2	1		6	5	4	3	2	1		6	5	4	3	2	1		6	5	4	3	2	1		6	5	4	3	2	1		6	5	4	3	2	1
4.89131	5.82299	4.19255	3.95963	4.65839	5.12423		2.79503	3.26087	2.09627	1.63044	2.79503	1.86336			2.79503	1.86336	1.39752	0.931678	0.465839		4.11765	5.44118	3.67647	1.61765	2.05882	0.294118		0.294118	1.17647	0.588235	1.02941	1.17647	1.02941			1.02941	1.17647	1.02941	1.47059	1.61765
5.12423	4.65839	5.35715	4.89131	2.79503	3.49379		2.09627	0.465839	0.931678	2.32919	1.86336	0			1.1646	0.931678	2.56211	2.09627	0.931678		3.52941	3.67647	1.47059	1.61765	1.91176	3.82353		1.17647	1.02941	1.91176	0.588235	1.61765	0.882353			1.76471	1.32353	0.735294	0.735294	1.17647
5.59007	5.35715	4.19255	3.26087	5.35715	3.95963		0.698758	0.698758	1.86336	0.465839	1.39752	2.56211			1.1646	0.698758	0.698758	0.465839	1.63044		3.23529	5	2.64706	2.5	0.588235	3.97059		1.17647	0.441176	0.588235	1.91176	1.91176	3.38235			1.17647	1.02941	1.32353	1.61765	0.882353
4.19255	5.59007	4.65839	3.49379	2.32919	2.32919		2.79503	1.1646	0.931678	1.1646	0.931678	1.39752			2.56211	1.1646	1.39752	1.39752	1.1646		4.11765	3.82353	2.5	0.735294	0.882353	2.79412		0.882353	2.79412	2.20588	1.32353	1.91176	0.735294			0.882353	0.588235	1.32353	2.20588	0.588235
6.75466	6.75466	6.98758	3.95963	4.42547	2.79503		0.698758	0.465839	0.931678	2.09627	0.698758	2.56211			0.698758	2.56211	0.698758	1.39752	1.1646		4.55882	1.32353	1.47059	3.82353	0.441176	2.35294		2.05882	1.32353	1.32353	1.17647	1.91176	2.5				0.882353	1.47059	1.17647	1.17647
6.75466	4.89131	5.35715	4.42547	2.79503	5.82299		4.42547	1.63044	1.63044	1.86336	2.79503	1.1646			0.465839	2.09627	1.39752	1.39752	1.39752		3.97059	3.23529	1.61765	2.94118	2.64706	0.294118		1.47059	2.05882	2.05882	2.05882	1.61765	2.79412				1.17647	1.76471	0.735294	1.61765
6.75466	3.72671	3.26087	4.42547	4.42547	4.65839		1.86336	1.86336	0.931678	1.63044	0.698758	2.79503			2.09627	3.26087	2.79503	1.1646	1.39752		2.79412	4.11765	4.41176	1.61765	6.32353	0.294118		0.735294	1.91176	1.17647	1.02941	0.294118	0.588235				2.20588	2.79412	0.882353	1.17647
4.89131	6.05591	4.89131	4.19255	5.12423	4.42547		3.02795	1.86336	2.79503	1.1646	2.56211	1.86336				2.56211	1.39752	0.698758	0.698758		5.44118	3.52941	2.94118	4.55882	2.79412	0.588235		1.32353	1.17647	1.17647	1.76471	1.17647	0.735294				0.735294	1.17647	1.17647	0.735294
5.35715	3.95963	4.65839	5.35715	3.72671	4.89131		0.931678	0.931678	1.86336	1.39752	0.698758	3.02795				2.32919	0.698758	0.698758	0.931678		3.38235	3.08824	4.70588	1.47059	2.79412	3.08824		1.91176	0.735294	0.441176	1.61765	2.20588	1.32353				1.47059	1.47059	0.441176	1.17647
4.42547	5.82299	5.35715	5.59007	4.42547	3.95963		2.09627	1.1646	2.09627	2.56211	0.698758	1.63044				2.79503	0.465839	1.86336	0.465839		4.26471	2.20588	1.76471	3.97059	2.35294	1.76471		1.61765	1.76471	1.61765	0.735294	0.735294	1.76471				1.02941	0.441176	2.05882	1.02941
5.82299	5.12423	5.35715	4.42547	5.82299	3.72671		2.32919	0.698758	3.26087	0.698758	2.56211	3.02795				0.698758	1.39752	0.931678	0.698758		3.97059	3.52941	3.38235	3.97059	1.91176	2.35294		1.91176	0.588235	1.32353	1.17647	1.91176	2.05882				1.32353	2.35294	1.02941	1.02941
5.82299	5.35715	4.42547	4.19255	5.59007	2.79503		1.86336	2.32919	1.63044	2.09627	1.39752	1.86336				1.1646	2.09627	1.63044	1.1646		5.73529	4.26471	1.32353	3.38235	1.47059	0.294118		2.5	1.02941	1.32353	0.735294	0.441176	1.32353					1.61765	1.02941	0.441176
4.42547	3.95963	5.12423	5.59007	2.79503	5.59007		1.1646	2.56211	0.698758	1.39752	0.232919	2.79503				0.698758	0.931678	1.63044	1.39752		4.11765	2.94118	3.38235	2.64706	2.35294	5.58824		1.32353	1.61765	1.17647	1.17647	1.47059	2.94118					0.588235	0.882353	1.02941
5.59007	5.59007	6.52174	4.19255	3.49379	4.42547		0.465839	1.1646	0.931678	2.09627	1.1646	1.39752				1.1646	0.931678	0.465839	1.1646		4.11765	3.52941	2.20588	2.5	3.82353	4.70588		2.79412	1.47059	2.35294	1.61765	1.47059	1.47059					0.735294	0.735294	0.882353
4.65839	5.59007	4.65839	4.89131	4.42547	1.39752		2.32919	2.32919	0.465839	0.698758	0.698758	0.465839				0.931678	0.931678	0.931678	1.63044		2.35294	2.94118	4.41176	2.35294	3.23529	3.23529		1.91176	1.76471	1.02941	1.17647	0.882353	1.32353					0.735294	1.47059	0.147059
4.89131	5.35715	4.42547	5.12423	5.35715	4.89131		1.63044	3.26087	1.63044	1.86336	3.26087	1.1646				1.86336	0.931678	0.698758	1.1646		4.85294	2.79412	3.67647	1.47059	0.441176	3.52941		1.61765	1.32353	0.441176	0.735294	0.735294	3.38235					0.294118	0.441176	1.02941
6.05591	6.28882	3.95963	5.12423	3.95963	5.35715		1.39752	1.39752	1.39752	2.32919	1.39752	2.09627				3.02795	0.931678	0.232919	1.1646		1.91176	3.38235	2.94118	2.64706	2.64706	0.294118		0.735294	0.588235	2.35294	1.47059	1.02941	2.20588					0.588235	0.588235	0.882353
7.2205	3.72671	3.26087	4.65839	4.65839	4.89131		1.1646	0.931678	0.698758	0.465839	2.56211	1.39752				0.931678	2.32919	1.86336	0.465839		3.97059	1.61765	2.64706	3.67647	1.91176	1.76471		2.20588	1.91176	0.441176	0.588235	0.735294	0.588235					2.20588	0.735294	1.47059
5.35715	5.82299	5.35715	4.89131	4.42547	4.42547		3.72671	0.931678	1.39752	3.95963	1.86336	1.39752				0.698758	2.32919	0.931678	1.39752		3.52941	3.52941	3.97059	2.5	3.23529	3.08824		1.91176	1.32353	2.05882	1.91176	1.32353	0.735294					0.882353	0.735294	0.588235
3.02795	5.82299	4.89131	4.89131	6.05591	4.65839		1.86336	2.09627	3.72671	1.63044	2.32919	1.63044				0.698758	1.39752	1.1646	1.1646		4.85294	2.20588	2.94118	2.94118	4.11765	2.64706		1.02941	1.17647	1.47059	1.02941	1.76471	1.32353					0.588235	1.32353	1.61765
6.05591	7.45342	5.59007	4.89131	5.35715	4.42547		2.09627	0.698758	2.09627	2.56211	2.09627	2.56211				0.465839	0.698758	1.63044	0.465839		3.08824	3.82353	1.17647	2.5	2.94118	4.26471		1.32353	2.64706	2.20588	2.35294	2.94118	2.05882					1.17647	0.588235	0.735294
7.91926	5.12423	4.65839	4.42547	4.89131	6.28882		1.39752	4.65839	2.09627	2.32919	0.931678	0.698758					1.1646	2.32919	0.698758		4.11765	5.29412	3.08824	2.20588	2.94118	0.588235		4.41176	0.882353	1.17647	1.76471	1.76471	1.17647					1.61765	0.735294	0.588235
6.52174	4.19255	1.63044	3.26087	2.79503	4.65839		0.465839	1.63044	0.931678	0.698758	2.09627	1.1646					2.09627	1.39752	0.698758		4.55882	3.23529	4.11765	4.11765	3.67647	3.52941		1.91176	0.588235	2.05882	2.20588	2.35294	1.76471					1.17647	0.882353	0.441176
4.65839	3.02795	4.65839	4.19255	3.26087	3.72671		1.1646	2.56211	3.49379	0.698758	3.72671	0.931678					0.465839	0.698758	0.698758		3.82353	3.23529	1.17647	0.735294	3.08824	2.64706		1.91176	1.47059	1.47059	0.441176	1.02941	1.47059					0.441176	1.17647	2.5
5.12423	4.89131	5.35715	3.26087	2.56211	3.72671		1.63044	2.32919	3.02795	0.931678	1.86336	1.39752					0.931678	0.698758	0.931678		3.52941	2.94118	4.55882	3.08824	3.08824	3.67647		0.735294	1.17647	1.32353	2.05882	1.91176	1.32353					1.02941	1.91176	0.735294
	4.42547	5.35715	3.49379	3.49379	3.02795		2.32919	0.931678	4.19255	2.09627	2.32919	1.63044					2.32919	1.1646	0.931678		5.88235	4.26471	3.67647	2.64706	2.05882	3.23529		0.588235	0.588235	1.32353	1.17647	1.47059	1.02941					1.02941	0.735294	0.441176
	3.26087	3.95963	4.42547	3.49379	4.65839		2.32919	0.465839	0.232919	0.698758	1.1646	2.09627					0.465839	1.63044	0.465839		3.97059	3.52941	0.588235	3.82353	1.32353	3.23529		1.17647	1.61765	1.17647	1.02941	1.17647	1.17647					1.02941	0.588235	1.61765
	4.19255	2.32919	6.52174	3.26087	4.65839		2.09627	0.931678	0.232919	3.02795	3.26087	1.1646					0.698758	0.232919	1.1646		3.67647	4.26471	3.38235	2.79412	3.52941	4.11765		1.91176	0.882353	1.32353	2.64706	1.61765	1.02941					1.32353	1.02941	1.47059
	5.59007	4.19255	4.65839	5.59007	2.32919		1.1646	0.465839	1.39752	1.39752	0.931678	1.39752					0.465839	1.39752	1.86336		5.14706	3.67647	2.64706	3.38235	3.38235	2.20588		1.61765	2.20588	1.76471	0.882353	2.94118	2.20588					0.882353	0.882353	1.47059
	4.42547	3.72671	5.35715	2.32919	4.65839		2.09627	1.63044	3.95963	0.931678	0.698758	0.465839					3.72671	0.698758	0.232919		6.32353	3.52941	1.47059	2.94118	1.76471	3.52941		1.47059	2.20588	2.05882	2.5	1.61765	0.735294					1.32353	1.17647	1.32353
	3.49379	3.95963	4.42547	3.02795	3.02795		1.63044	0.465839	2.32919	3.72671	1.63044	1.39752					1.39752	1.1646	0.465839		3.52941	5	3.82353	2.5	3.38235	3.52941		0.882353	1.61765	2.35294	3.08824	1.02941	1.47059					0.735294	1.32353	0.588235
	4.42547	2.32919	4.89131	3.72671	5.12423		1.1646	1.63044	2.09627	2.09627	0.931678	1.39752					2.56211	0.465839	0.465839		3.08824	6.61765	1.17647	0.588235	2.94118	3.52941		2.20588	2.20588	1.47059	2.94118	1.91176	1.02941					2.94118	0.735294	1.47059
	5.12423	3.72671	5.59007	4.42547	6.28882		0.698758	2.32919	0.465839	1.39752	3.95963	0.931678					0.931678	1.39752	1.39752		3.38235	3.97059	1.76471	2.35294	4.11765	3.23529		1.17647	1.17647	1.02941	1.32353	2.05882	1.02941					0.441176	1.76471	0.441176
	3.49379	5.59007	2.79503	3.95963	3.26087		2.56211	1.63044	2.32919	2.32919	1.1646	0.232919					0.931678	0.698758	0.465839		2.94118	3.97059	3.08824	4.70588	4.26471	2.79412		2.20588	1.17647	1.47059	0.294118	0.441176	0.735294					0.882353	2.05882	0.735294
	5.82299	5.59007	6.52174	2.32919	4.65839		1.63044	1.63044	1.63044	0.698758	1.39752	0.931678					0.698758	0.465839	0.931678		5	2.05882	4.11765	4.26471	3.38235	3.23529		2.20588	0.588235	1.47059	1.02941	2.05882	1.91176					0.882353	1.32353	1.91176
	4.65839	5.59007	2.32919	4.42547	5.59007		1.63044	0.931678	3.26087	1.1646	1.86336	1.39752					0.465839	0.465839	1.1646		2.64706	5.14706	4.41176	4.11765	3.82353	4.70588		2.05882	3.67647	1.17647	1.76471	0.882353	0.882353					0.735294	1.61765	0.441176
	5.35715	6.28882	3.26087	3.95963	6.28882		2.56211	3.49379	1.39752	2.09627	0.465839	0.931678					0.698758	0.698758	0.698758		3.23529	0.735294	5	2.20588	0.588235	2.64706		2.20588	3.67647	1.47059	1.76471	1.76471	1.32353					0.588235	1.32353	0.588235
	6.52174	3.95963	4.65839	3.02795	3.72671		1.1646	1.39752	1.86336	2.09627	0.232919	1.86336					1.1646	0.931678	1.1646		3.97059	3.52941	2.64706	2.94118	3.52941	1.61765		2.35294	2.05882	1.17647	1.47059	1.91176	1.91176					1.32353	2.64706	0.441176
	5.82299	4.42547	5.12423	5.35715	5.12423		1.39752	1.39752	4.42547	1.39752	0.465839	1.1646					1.86336	0.465839	0.931678		2.64706	4.26471	2.5	2.5	3.38235	0.735294		1.47059	1.61765	1.32353	2.35294	0.588235	0.735294					1.91176	1.47059	1.02941
	4.65839	5.35715	4.19255	3.95963	1.39752		0.232919	2.79503	0.931678	1.39752	0.698758	1.1646						0.931678	0.931678		2.94118	4.85294	2.05882	3.23529	2.64706	3.67647		3.23529	1.17647	2.5	2.35294	2.79412	1.61765						1.17647	1.76471
	6.28882	4.65839	3.49379	1.39752	4.42547		1.86336	2.79503	0.698758	0.698758	3.02795	0.931678						0.931678	0.698758		3.67647	4.26471	2.94118	3.82353	5.14706	4.26471		1.02941	1.76471	1.32353	1.17647	1.02941	1.02941						0.588235	1.17647
	4.65839	3.26087	5.35715	2.32919	4.19255		1.1646	1.39752	0.465839	1.86336	0.931678	1.63044						0.931678	0.931678		2.79412	3.38235	2.20588	3.67647	2.35294	1.91176		1.91176	2.79412	1.47059	2.35294	0.882353	1.17647						1.02941	1.02941
	4.19255	3.95963	4.42547	4.19255	4.65839		2.09627	0.698758	1.86336	0.931678	0.465839	3.26087						1.63044	0.232919		2.94118	4.26471	3.97059	3.08824	0.882353	2.94118		1.47059	2.05882	0.735294	0.882353	1.47059	0.882353						0.735294	2.20588
	3.95963	3.95963	4.19255	5.35715			0.931678	3.02795	3.02795	1.39752	0.698758	1.1646						1.63044	0.931678		3.97059	4.55882	4.11765	4.41176	2.5	2.5		2.79412	2.5	1.02941	2.20588	1.47059	1.61765						1.32353	2.35294
	4.42547	4.89131	4.42547	4.65839			2.09627	1.39752	3.26087	1.63044	3.26087	0.465839						1.1646	0.698758		4.85294	3.38235	5	1.02941	4.26471	4.11765		1.61765	2.35294	1.32353	0.294118	2.79412	1.61765						0.735294	0.588235
	5.59007	2.79503	6.05591	6.05591			1.63044	0.232919	1.39752	1.63044	0.698758	1.1646						0.698758	1.1646		3.67647	3.52941	5	3.97059	2.35294	1.91176		0.882353	1.32353	2.94118	1.02941	0.735294							0.441176	0.735294
	7.2205	4.65839	4.89131	5.59007			2.09627	1.86336	0.931678	1.39752	2.09627	1.1646						2.32919	1.1646		4.26471	4.55882	2.94118	1.32353	3.23529	3.23529		1.61765	1.76471	0.882353	3.08824	1.02941							1.02941	0.441176
	4.19255	4.42547	4.19255	5.82299			1.63044	1.86336	2.32919	1.39752	1.39752	1.1646						1.1646	0.698758		4.41176	4.70588	4.26471	3.38235	1.91176	3.08824		1.91176	1.91176	0.735294	1.61765	1.76471							0.735294	0.441176
	5.59007	3.49379	5.82299	5.59007			0.698758	3.26087	2.09627	1.86336	2.32919	0.931678						1.39752	1.39752		2.64706	2.5	3.23529	1.61765	3.67647	3.38235		1.02941	0.882353	0.441176	0.735294	1.61765							1.17647	0.882353
	5.35715	2.09627	3.02795	2.09627			0.931678	2.09627	0.698758	1.63044	2.32919	1.1646						0.931678	2.32919		3.67647	3.97059	2.79412	3.23529	2.94118	2.64706		1.61765	0.882353	2.20588	1.17647	0.735294							1.02941	0.882353
	3.72671	2.32919	4.65839	2.56211			1.1646	0.465839	1.39752	2.79503	0.931678	1.86336						0.698758	0.931678		3.67647	5.29412	2.05882	0.147059	2.35294	2.5		0.882353	2.20588	1.47059	1.76471	1.76471							0.735294	0.441176
	5.59007	3.72671	2.79503	3.02795			3.95963	2.09627	1.39752	1.63044	1.63044							2.32919	0.465839		3.67647	3.97059	3.08824	0.441176	3.38235	3.23529		1.61765	1.47059	1.47059	2.79412	0.735294							0.882353	1.02941
	5.35715	5.82299	2.79503	3.26087			2.56211	2.09627	2.09627	0.232919	1.63044							0.698758	0.931678		3.08824	3.23529	2.79412	3.38235	3.38235	3.52941		2.5	0.441176	0.441176	1.76471	1.47059							0.735294	1.17647
	3.02795	5.12423	4.42547	6.05591			2.09627	0.465839	1.39752	0.465839	1.1646							1.63044	1.39752		3.23529	3.67647	5	3.38235	0.735294	0.735294		1.61765	2.5	0.588235	2.05882	1.61765							0.882353	1.32353
	5.59007	4.65839	5.59007	4.19255			1.63044	3.02795	3.26087	0.465839	1.39752							0.931678	1.63044		4.55882	5.73529	3.08824	2.64706	3.23529	3.67647		0.588235	1.91176	0.882353	1.17647	2.64706							2.05882	0.735294
	6.75466	6.52174	3.02795	4.42547			1.63044	2.09627	1.39752	2.09627	2.56211							0.931678	0.931678		4.11765	4.11765	2.05882	2.64706	1.32353	3.97059		3.23529	2.20588	1.17647	1.61765	0.588235							0.588235	0.588235
	4.19255	4.19255	5.12423	5.59007			3.26087	0.698758	0.698758	0.698758	1.63044							1.1646	0.931678		5.29412	4.41176	4.26471	2.35294	3.08824	2.35294		2.5	2.20588	1.32353	2.35294	1.91176							0.882353	1.17647
	6.28882	4.65839	4.42547	3.72671			1.1646	2.56211	3.02795	3.02795	0.465839							0.698758	0.931678		4.11765	4.11765	2.20588	2.20588	2.94118	4.55882		1.61765	2.05882	0.588235	1.32353	0.588235							0.882353	1.02941
	3.95963	3.02795	3.49379	2.56211			3.26087	0.931678	4.19255	1.63044	0.931678							1.1646	0.465839		2.79412	4.11765	5.44118	2.79412	2.35294	2.20588		1.17647	1.17647	0.588235	2.35294	1.02941							0.441176	0.294118
	4.42547	6.28882	4.65839	3.95963			1.86336	3.02795	2.32919	2.32919	2.79503							0.931678	0.698758		4.85294	2.35294	2.79412	2.64706	6.47059	4.41176		1.32353	2.35294	0.441176	2.64706	1.61765							1.76471	0.882353
	5.82299	4.65839	2.09627	3.49379			2.56211	1.1646	3.26087	1.1646	1.39752							1.1646	1.39752		3.52941	3.67647	2.79412	3.08824	3.38235	2.35294		1.02941	0.735294	1.17647	2.94118	1.02941							1.02941	2.05882
	3.95963	5.12423	4.42547	4.65839			1.86336	2.56211	2.32919	2.09627	0.232919							1.1646	0.931678		3.82353	5	2.64706	2.64706	0.588235	0.588235		3.08824	1.91176	1.76471	1.02941	1.02941							0.441176	2.5
	3.26087	4.19255	5.12423	3.72671			1.63044	1.86336	1.63044	2.09627	1.1646							0.931678	1.63044		2.20588	4.41176	4.41176	2.20588	3.52941	3.52941		2.35294	1.32353	0.588235	0.588235	0.735294							0.735294	0.588235
	4.42547	6.05591	3.95963	5.59007			2.56211	0.698758	2.32919	1.63044	0.465839							0.465839	0.698758		3.38235	3.38235	4.11765	3.23529	4.11765	2.79412		3.23529	0.441176	1.17647	1.17647	2.64706							1.61765	0.735294
	3.49379	5.59007	4.19255	3.72671			1.39752	3.95963	0	1.86336	2.32919							1.39752	0.931678		4.41176	4.70588	5	1.91176	3.82353	4.55882		1.02941	0.882353	1.17647	1.32353	0.588235							1.47059	0.735294
	5.35715	4.65839	3.49379	3.95963			1.39752	0.698758	0.698758	0.698758	4.19255							1.86336	1.39752		3.52941	2.35294	1.91176	3.38235	4.26471	2.64706		2.5	2.35294	0.735294	1.61765	0.735294							0.735294	0.294118
	3.26087	6.05591	3.02795	6.28882			3.26087	2.32919	2.09627	1.86336	3.49379							0.465839	0.931678		3.38235	4.70588	4.11765	3.82353	2.35294	2.35294		1.02941	1.61765	1.47059	0.147059	1.02941							2.05882	1.17647
	5.82299	4.89131	4.65839	3.49379			1.63044	1.39752	1.39752	1.1646	1.63044							1.1646	0.931678		2.64706	3.52941	3.82353	1.91176	3.23529			0.294118	2.35294	2.35294	2.05882	2.35294							1.17647	0.441176
		4.65839	3.26087	4.42547			2.56211	1.86336	1.86336	1.63044	1.1646							0.465839	0.698758		4.41176	4.41176	2.79412	1.47059	2.79412			0.882353	0.588235	2.05882	1.47059	2.79412							1.02941	0.735294
		6.28882	4.65839	4.89131				1.1646	0.931678	3.02795	2.32919							0.698758	1.39752		3.82353	3.23529	4.11765	2.94118	3.38235			1.17647	0.735294	0.588235	1.47059	1.32353							1.47059	0.588235
		5.12423	4.65839	4.65839				1.63044	2.32919	1.86336	1.39752							0.698758	0.232919		3.52941	3.82353	2.79412	2.5	4.70588			1.32353	1.47059	1.47059	1.02941	1.76471							1.02941	0.441176
		3.49379	4.19255	5.35715				3.26087	3.49379	0.698758	1.1646							1.39752	1.63044		3.67647	3.82353	1.91176	3.08824	4.26471			1.61765	1.47059	1.17647	2.64706	1.47059							0.735294	0.882353
		4.65839	6.75466	2.79503				2.79503	0.698758	1.39752	1.1646							1.86336	0.698758		4.11765	2.35294	3.67647	2.05882	2.35294			0.735294	1.17647	0.882353	1.17647	3.08824							0.735294	1.47059
		5.35715	5.59007	4.65839				3.02795	1.1646	1.86336	1.1646							0.465839	2.32919		5.58824	3.23529	3.08824	3.97059	3.67647			2.05882	0.882353	1.17647	1.32353	3.23529							1.02941	0.882353
		3.95963	3.49379	3.49379				1.39752	0.931678	1.63044	3.02795							0.465839	1.1646		3.52941	2.5	4.41176	3.23529	3.52941			1.32353	1.32353	1.61765	1.47059	0.882353							0.588235	0.588235
		2.56211	3.72671	4.65839				0.931678	1.86336	0.465839	0.698758							0.698758			2.94118	4.70588	2.35294	2.64706	1.91176			2.05882	0.294118	1.47059	1.02941	0.441176							0.735294	1.02941
		6.75466	5.35715	3.26087				2.09627	0.698758	2.32919	0.232919							0.931678				5.29412	3.08824	2.5	3.23529			1.47059	0.294118	0.882353	2.64706	1.47059							0.588235	0.735294
		5.12423	5.35715	4.19255				1.1646	2.09627	1.63044	0.931678							1.63044				3.38235	3.82353	1.76471	3.38235			0.882353	1.17647	3.82353	0.441176	1.32353							1.02941	1.02941
		4.42547	3.49379	3.95963				0.698758	1.39752	1.39752	1.63044							0.698758				2.79412	5	2.94118	3.97059			2.35294	1.32353	2.79412	1.17647	1.61765							1.76471	0.588235
		4.42547	3.26087	1.63044				3.02795	1.39752	1.39752	1.39752							1.1646				2.5	4.55882	3.52941	3.67647			1.76471	2.79412	2.20588	1.76471	1.61765								0.882353
		4.89131	3.26087	3.95963				2.32919	2.32919	0.698758	2.79503							0.931678				3.08824	3.97059	2.79412	1.91176			1.17647	1.32353	0.294118	0.441176	1.76471								0.735294
		3.95963	5.12423	3.02795				2.09627	1.86336	1.63044	3.02795							0.698758				3.97059	3.67647	2.64706	2.5			0.882353	1.02941	1.32353	1.47059	0.735294								0.588235
		3.95963	5.35715	4.19255				4.19255	1.39752	0.232919	3.02795											4.41176	4.55882	0.735294	3.67647			1.47059	1.32353	1.17647	3.38235	2.05882								1.61765
		4.89131	4.19255	3.26087				1.1646	3.26087	1.63044	1.63044											5	2.35294	3.23529	4.41176			2.05882	0.441176	0.588235	1.17647	2.35294								1.61765
		4.42547	6.05591					2.09627	2.79503	1.39752	1.86336											3.38235	3.38235	3.97059	2.64706			1.76471	1.47059	0.588235	1.91176	1.91176								0.882353
		3.72671	6.05591					1.63044	2.56211	0.698758	0.931678											4.26471	4.26471	5.29412	2.94118			1.02941	0.735294	1.47059	1.91176	0.882353								1.47059
		3.02795	2.32919					1.39752	0.465839	1.1646	0											5.29412	3.52941	3.67647	5.44118			0.588235	1.61765	3.08824	0.735294	1.17647								1.02941
		2.32919	3.72671					1.1646	1.63044	2.09627	1.86336											3.97059	2.94118	0.147059	3.52941			3.08824	1.32353	1.02941	2.05882	1.17647								1.17647
		4.65839	5.35715					1.39752	4.42547	2.32919	0.931678											3.23529	1.32353	3.67647	2.5			1.47059	1.32353	0.882353	1.17647	0.735294								0.735294
		4.65839	2.32919					0.698758	2.56211	0.698758	1.63044											4.85294	3.97059	2.94118	4.41176			2.20588	2.05882	1.17647	1.32353	1.17647								1.47059
		7.91926	4.19255					1.63044	0.931678	2.09627	1.1646											3.08824	3.67647	4.11765	5.44118			1.32353	1.17647	0.882353	1.17647	2.05882								1.32353
		4.42547	3.49379					1.39752	1.39752	1.1646	1.86336											3.08824	3.82353	3.52941	3.08824			0.588235	1.02941	0.441176	0.882353	1.32353								0.735294
		6.52174	3.95963					1.1646	0.465839	2.09627	0.698758											4.41176	3.08824	4.41176	4.70588			1.47059	1.02941	1.91176	2.05882	2.20588								1.02941
		2.56211	5.35715					1.39752	0.698758	0.698758	1.39752											2.64706	5.44118	4.11765	3.67647			0.588235	1.47059	2.05882	1.32353	1.17647								1.02941
		3.49379	3.95963					1.86336	1.63044	1.1646	3.02795											2.94118	3.82353	0.735294	3.52941			1.91176	2.05882	0.441176	0.882353	1.91176								0.735294
		3.49379	4.19255					0.698758	0.698758	0.232919	1.39752											2.64706	4.26471	3.67647	4.11765			2.35294	5.14706	1.61765	2.94118	1.47059
		4.65839	4.19255					0.698758	1.86336	1.86336	1.86336											4.26471	3.23529	3.67647	2.79412			1.76471	1.17647	1.76471	1.76471	2.35294
		8.85094	4.42547					1.63044	3.72671	0.931678	0.931678											4.11765	4.55882	0.588235	2.94118			0.588235	1.61765	0.735294	0.735294	0.588235
		5.59007	3.49379					1.63044	1.63044	0.465839	1.86336											3.67647	4.55882	3.23529	4.85294			1.17647	0.735294	3.97059	1.61765	1.32353
		3.95963	4.89131					0.931678	1.39752	1.1646	2.09627											4.11765	4.26471	2.79412	3.08824			0.882353	1.32353	2.79412	2.05882	1.91176
		5.35715	3.02795					1.86336	0.698758	1.39752	2.32919											3.97059	1.76471	2.05882	3.23529			1.91176	0.882353	1.91176	1.47059	1.47059
		4.89131	3.49379					2.09627	3.49379	2.56211	0.931678											5	3.52941	3.82353	2.94118			0.441176	2.20588	1.32353	0.588235	1.76471
		6.75466	4.89131					1.39752	2.56211	0.698758	1.1646											3.38235	3.67647	1.91176	4.70588			2.35294	1.91176	2.20588	0.882353	1.76471
		3.26087	4.89131					0.698758	1.1646	3.02795	1.39752											3.38235	3.52941	4.26471	2.05882			0.588235	1.61765	1.76471	2.5	1.32353
		6.28882	4.42547					2.32919	2.32919	1.63044	1.1646											3.97059	2.20588	3.08824	1.76471			1.91176	2.05882	1.17647	2.20588	1.17647
		3.95963	4.65839					2.09627	1.1646	3.49379	0.698758											2.94118	4.55882	3.38235	3.67647				1.17647	1.76471	2.05882	3.38235
		6.75466	3.95963					2.09627	1.1646	2.09627	0.931678											4.11765	3.82353	4.26471	3.52941				2.20588	1.17647	2.20588	1.61765
		6.52174	5.12423					1.63044	3.95963	0.698758	0.232919											4.11765	4.55882	3.38235	3.23529				1.91176	0.441176	1.76471	1.02941
		4.19255	3.02795					2.79503	3.02795	2.56211	1.39752											4.41176	3.82353	2.79412	1.47059				1.47059	1.17647	1.17647	1.32353
		4.19255	4.42547					0.232919	1.63044	1.86336	0.698758											3.67647	3.67647	3.23529	4.85294				1.61765	0.735294	2.94118	2.20588
		6.98758	4.42547					1.86336	0.465839	0.698758	1.63044											4.41176	2.79412	3.97059	1.76471				0.441176	2.05882	0.588235	1.61765
		5.59007	3.95963					1.39752	3.02795	1.86336	1.39752											3.67647	1.91176	2.64706	3.08824				2.05882	1.32353	2.79412	1.32353
		6.28882	6.52174					2.32919	0.931678	1.1646	2.09627											3.82353	3.38235	1.91176	3.97059				2.05882	2.05882	1.47059	1.17647
		6.28882	4.19255					1.63044	2.09627	1.1646	2.32919											4.26471	3.38235	4.11765	0.588235				1.02941	0.882353	1.91176	2.05882
		4.89131	5.35715					0.232919	2.56211	0.931678	3.49379											4.11765	3.38235	2.35294	3.23529				1.02941	0.882353	1.76471	1.47059
		4.42547	6.05591					2.09627	1.1646	2.79503	3.26087											4.70588	3.67647	3.08824	2.35294				1.02941	0.441176	1.76471	2.35294
		4.19255	2.09627					2.32919	1.86336	0.698758	1.39752											2.79412	2.05882	1.47059	4.41176				1.17647	1.17647	1.76471	0.735294
			3.49379					0.698758	2.32919	1.86336	1.1646											5	4.85294	4.11765	5.29412				0.588235	1.61765	1.91176	1.76471
			2.79503					1.39752	1.1646	0.931678	0.931678											3.82353	4.11765	2.20588	0.588235				2.20588	1.91176	1.32353	1.47059
			6.28882					2.56211	1.86336	2.09627	1.63044											2.64706	3.23529	3.23529	2.79412				1.91176	0.735294	1.91176	1.61765
			3.49379					0.698758	2.32919	1.1646	2.32919											2.35294	1.02941	3.97059	3.38235				1.02941	2.05882	1.02941	1.47059
			3.95963					2.32919	3.02795	2.79503	0.465839											5.14706	3.82353	3.67647	3.08824				0.441176	1.02941	1.91176	1.47059
			6.05591					3.26087	2.79503	2.56211	1.1646											3.08824	3.08824	2.64706	2.05882				1.61765	2.05882	2.20588	1.61765
			2.79503					2.09627	2.09627	1.63044	1.39752											2.94118	3.97059	2.5	2.35294				0.735294	2.35294	2.5	0.588235
			4.19255					0.698758	0.931678	2.56211	2.32919											3.97059	2.5	3.97059	4.70588				1.02941	1.17647	1.76471	1.61765
			5.12423					2.09627	1.63044	0.931678	1.63044											3.38235	3.08824	3.23529	3.38235				0.735294	1.02941	1.32353	3.38235
			3.02795					1.39752	1.63044	5.12423	1.39752											3.38235	4.41176	3.38235	0.735294				1.76471	1.61765	2.05882	1.61765
			5.12423					1.1646	2.79503	4.42547	3.26087											3.08824	3.08824	5.29412	3.23529				0.588235	1.76471	1.47059	2.79412
			6.05591					2.09627	1.86336	0.465839	2.32919											3.82353	3.38235	3.82353	4.41176				2.05882	0.588235	2.35294	2.35294
			3.49379					1.1646	1.63044	0.698758	2.32919											3.97059	2.64706	4.11765	3.23529				1.76471	0.588235	1.32353	1.32353
			5.59007					2.32919	1.39752	3.02795	0.931678											2.94118	2.79412	2.79412	3.38235				0.588235	1.17647	0.882353	0.588235
			5.12423					2.32919	0.465839	2.32919	0.931678											3.97059	4.70588	2.79412	3.97059				0.588235	2.05882	0.588235	1.61765
			1.39752					2.79503	0.698758	1.1646	0.232919											2.20588	1.32353	4.55882	2.79412				1.32353	2.05882	1.61765	1.32353
			3.49379					2.56211	1.1646	0.698758	2.09627											3.23529	3.82353	3.97059	5.44118				0.735294	2.35294	1.47059	1.61765
			3.95963					0.931678	1.1646	0.465839	1.86336											3.82353	3.38235	2.35294	3.67647				1.17647	2.94118	0.882353	1.76471
			1.86336					1.63044	1.63044	1.1646	2.32919											3.08824	5	3.67647	2.5				1.32353	1.32353	2.64706	0.735294
			4.89131					1.1646	0.931678	1.39752	1.1646											3.52941	2.5	2.79412	1.47059				2.94118	1.02941	1.02941	0.588235
			4.65839					1.63044	1.86336	0.232919	0.698758											1.47059	3.08824	3.38235	2.5				1.61765	2.64706	2.5	1.61765
			3.49379					1.86336	2.56211	0.232919	1.86336											2.79412	3.08824	3.82353	1.91176				1.76471	2.5	1.17647	1.76471
			3.02795					1.63044	2.79503	0.698758	0.698758											3.08824	2.64706	4.11765	3.67647				3.38235	2.20588	1.91176	1.32353
			2.79503					3.72671	2.32919	1.63044	1.86336											3.82353	5.14706	2.94118	0.882353				1.17647	1.91176	0.882353	2.20588
			3.95963					3.49379	0.465839	0.465839	1.1646											3.97059	3.38235	1.91176	5.58824				1.91176	1.17647	1.17647	2.64706
			3.26087					0.931678	2.32919	1.86336	0.698758											1.61765	2.20588	2.79412	1.91176				1.17647	1.76471	3.08824	1.61765
			3.26087					0.698758	1.1646	1.63044												4.41176	3.67647	2.94118	3.97059				3.08824	2.20588	2.05882	1.32353
			2.32919					3.26087	0.465839	1.63044												2.20588	2.79412	4.85294					0.588235	0.588235	2.20588	1.17647
			6.05591					1.1646	1.63044	0.465839												2.79412	3.67647	4.41176					3.82353	3.23529	1.91176	1.02941
			3.95963					1.1646	2.32919	1.63044												3.67647	5	4.85294					2.20588	0.882353	0.735294	1.76471
			2.09627					0.465839	1.1646	1.1646												0.735294	2.79412	2.5					2.79412	0.588235	2.20588	0.441176
			2.32919					1.86336	3.02795	0.698758												5.14706	3.23529	3.67647					0.735294	1.32353	1.91176	1.47059
			3.95963					1.86336	0.931678	1.63044												3.97059	3.97059	3.23529					0.588235	0.294118	0.735294	1.17647
			3.72671					0.698758	0.931678	1.63044												3.52941	2.20588	1.02941					0.294118	1.32353	1.61765	0.882353
			6.05591					0.698758	0.931678	1.86336													3.38235	3.08824					1.32353	1.32353	2.79412	1.02941
			3.72671					1.86336	0.931678	1.39752													2.79412	3.52941					1.47059	1.76471	1.02941	0.735294
			6.05591					1.86336	2.09627	0.698758													1.47059	1.91176					1.91176	0.441176	1.17647	1.02941
								3.26087	2.56211	0.465839													3.08824	4.55882					2.35294	1.76471	1.02941	2.20588
								1.63044	1.63044	0.465839													4.11765	2.79412					0.882353	1.47059	1.02941	2.05882
								0.698758	1.86336	1.1646													0.882353	5.14706					1.61765	0.735294	1.61765	1.47059
									1.63044	1.39752													2.94118	1.47059					1.02941	1.17647	1.02941	0.588235
									1.1646	1.86336													1.61765	2.05882					1.61765	1.47059	2.5	0.588235
									1.63044	1.86336													3.52941	2.20588					2.79412	1.32353	2.35294	1.47059
									1.1646	2.09627													3.23529	2.5					1.17647	1.17647	0.441176	1.76471
									2.79503	1.39752													2.64706	4.11765					1.47059	1.02941	1.32353	3.23529
									2.32919	1.1646													5.44118	4.70588					2.64706	1.47059	0.588235	1.61765
									2.09627	2.32919													3.67647	4.70588					0.882353	1.17647	1.61765	1.61765
									1.39752	1.39752													3.82353	3.38235					1.61765	1.02941	0.735294	1.17647
									1.63044	2.79503													2.20588	0.147059					1.17647	1.91176	1.17647	2.05882
									2.56211	1.39752													3.08824	3.08824					1.17647	0.735294	1.91176	1.76471
									1.63044	1.39752													2.79412	3.82353					1.47059	2.79412	2.35294	2.64706
									1.63044	1.1646													1.61765	4.26471					1.32353	1.32353	1.76471	2.35294
									1.39752	0.698758													3.97059	4.26471					1.61765	1.17647	1.76471	1.76471
									1.39752	1.63044													4.41176	5.14706					1.91176	0.441176	0.441176	1.32353
									1.1646	2.56211													4.11765	3.97059					1.76471	1.17647	1.76471	1.02941
									0.931678	2.56211													3.97059	2.64706					1.32353	1.47059	1.76471	1.47059
									1.63044	1.39752													1.02941	2.64706					2.05882	1.32353	1.47059	2.79412
									1.86336	1.39752													4.11765	4.41176					1.47059	1.17647	1.91176	1.02941
									0.931678	2.32919													2.5	2.35294					2.05882	1.76471	1.02941	1.61765
									2.56211	2.79503													4.70588	3.52941					1.02941	0.882353	1.61765	1.76471
									1.63044	1.86336													3.67647	0.588235					2.05882	0.588235	1.32353	1.02941
									1.86336	1.39752													3.67647	2.79412					0.441176	1.91176	1.91176	0.588235
									1.86336	1.1646													2.79412	4.26471					2.64706	1.17647	1.47059	0.588235
									0.465839	1.63044													3.67647	3.67647					2.5	1.76471	1.61765	0.735294
									2.79503	1.1646														5.88235					4.26471	1.32353	2.20588	1.17647
									1.63044	2.09627														1.91176					3.08824	0.588235	1.32353	1.61765
									1.63044	2.32919														2.79412					2.64706	0.588235	1.47059	0.147059
									3.02795	0.698758														2.94118					0.588235	1.17647	2.35294	0.588235
									1.63044	0.698758														2.64706					1.76471	2.05882	2.64706	1.47059
									1.1646	0.931678														3.67647					2.5	1.32353	2.20588	2.35294
									1.1646	2.09627														1.91176					2.05882	2.05882	2.05882	0.588235
									1.1646	2.32919														2.20588					1.76471	1.02941	2.64706	1.91176
									0.232919	2.79503														1.47059					3.38235	1.61765	1.17647	2.94118
									0.698758	2.56211														2.94118					2.20588	2.64706	0.441176	0.882353
									3.95963	2.32919														3.97059					0.441176	1.61765	1.32353
									2.32919	1.86336														3.82353					2.5	1.32353	2.20588
									0.698758	1.86336														4.70588					1.76471	1.76471	0.735294
									1.39752	1.1646														4.55882					1.76471	0.882353	2.5
									1.39752	1.63044														2.05882					1.32353	1.17647	1.32353
									1.63044	1.86336														3.38235					1.76471	1.91176	1.76471
									2.56211	0.232919														2.20588					2.64706	1.76471	1.17647
									1.39752	1.39752														2.35294					1.17647	1.76471	1.02941
									0.465839	1.1646														3.82353					1.47059	2.05882	2.5
									2.79503	3.02795														2.20588					1.61765	1.76471	2.64706
									3.02795	1.86336														4.26471					0.735294	2.35294	1.76471
									3.26087	1.39752														0.588235					1.17647	2.35294	1.61765
									0.931678	2.32919														3.52941					1.02941	1.61765	2.20588
									0.698758	2.56211														4.11765					0.294118	0.588235	1.91176
									2.09627	1.1646														1.91176					1.61765	3.08824	1.47059
									2.56211	1.1646														3.82353					1.61765	1.91176	2.35294
									2.32919	0.698758														4.85294					3.08824	1.47059	1.32353
									1.39752	0														4.55882					3.08824	1.17647	2.79412
									1.39752	3.72671														3.23529					1.47059	0.735294	2.5
									2.32919	1.39752														2.5					1.02941	1.76471	2.35294
									0.931678	0.931678														2.64706					2.20588	1.76471	2.94118
									1.86336	1.1646														2.5					0.441176	1.32353	1.32353
									2.09627	0.698758														1.61765					2.79412	2.5	1.32353
									4.42547	1.86336														3.52941					1.32353	2.64706	2.05882
									2.56211	1.63044														0.294118					1.91176	2.5	0.588235
									1.39752	1.86336														0.735294					1.61765	0.294118	2.05882
									2.56211	1.39752														3.97059					1.76471	0.882353	1.32353
									1.86336	1.63044														3.38235					2.94118	1.02941	1.76471
									1.1646	1.1646														2.5					1.32353	1.47059	0.882353
									3.49379	2.32919														2.05882					1.02941	1.17647	1.76471
									2.56211	1.86336														3.52941					1.47059	1.76471	2.20588
									3.02795	0.232919														2.94118					0.441176	1.61765	1.17647
									2.79503	0.465839														1.32353					2.94118	1.61765	2.20588
									0.698758	0.931678																			0.294118	3.67647	1.17647
									0	1.86336																			1.61765	3.67647	1.32353
									0.698758	1.63044																			1.17647	1.32353	2.5
									1.63044	1.63044																			0.441176	2.05882	1.17647
									0.698758	0.931678																			1.32353	2.20588	1.17647
										2.32919																			3.08824	1.17647	0.441176
										1.39752																			1.47059	1.91176	1.47059
										0.465839																			2.20588	1.47059	1.61765
										1.86336																			1.76471	1.32353	1.32353
										1.86336																			1.61765	1.61765	1.91176
										0.698758																			1.47059	1.32353	1.17647
										1.1646																			1.91176	1.47059	1.91176
										1.1646																			1.02941	1.47059	2.05882
										1.39752																			0.882353	1.91176	1.32353
										1.39752																			0.147059	1.32353	1.61765
										2.32919																				2.94118	0.735294
										2.32919																				2.05882	1.47059
										2.56211																				1.61765	2.20588
																														1.17647	1.91176
																														1.32353	1.17647
																														1.47059	1.47059
																														1.47059	1.91176
																														1.17647	0.588235
																														1.02941	2.5
																														2.05882	1.17647
																														1.91176	0.441176
																														1.02941	0.882353
																														2.64706	2.05882
																														1.17647	2.05882
																														2.20588	2.79412
																														2.05882	1.76471
																														1.02941	2.5
																														2.35294	1.32353
																														2.05882	0.588235
																														1.47059	0.735294
																														3.23529	0.441176
																														0.735294	1.61765
																														1.32353	0.882353
																														0.147059	1.17647
																														1.61765	2.05882
																														1.02941	0.882353
																														1.32353	1.61765
																														1.61765	1.17647
																														2.05882	1.76471
																														1.61765	1.47059
																														2.20588	1.32353
																														0.588235	1.17647
																														2.05882	2.05882
																														1.02941	1.32353
																														2.79412	1.17647
																														0.588235	1.02941
																														0.882353	2.64706
																														0.882353	1.47059
																														2.05882	2.20588
																														1.02941	2.20588
																														1.61765	0.294118
																														1.17647	1.02941
																														1.47059	1.02941
																														0.735294	1.02941
																														0.735294	1.47059
																														1.17647	1.91176
																														1.32353	2.05882
																														2.64706	0.735294
																														1.02941	2.79412
																														2.35294	1.61765
																														1.47059	2.35294
																														1.61765	2.05882
																														0.882353	2.35294
																														0.441176	1.91176
																														1.61765	1.61765
																														1.02941	0.588235
																														0.882353	1.61765
																														1.17647	1.91176
																														1.32353
																														2.20588
																														0.147059
																														2.94118
																														1.76471
																														1.32353
																														1.61765
																														1.61765
																														2.05882
																														1.32353
																														1.32353
																														2.94118
																														0.882353
																														1.61765
																														1.32353
																														1.76471
																														1.47059
																														1.17647
																														1.61765
																														1.91176
																														0.588235
																														3.38235
																														1.76471
																														1.02941
																														1.61765
																														1.91176
																														0.882353
																														1.47059
																														0.588235
																														1.76471
																														1.02941
																														1.17647
																														3.52941
																														1.47059
																														1.32353
																														2.35294
																														1.61765
																														1.47059
																														1.17647
																														1.32353
																														2.79412
																														1.47059
																														0.882353
																														1.61765
																														1.76471
																														1.17647
																														2.5
																														3.97059
																														1.17647
																														1.61765
																														1.47059
																														1.76471
																														2.5
																														2.35294
																														0.294118
																														1.32353
																														1.91176
																														1.76471
																														1.02941
																														2.05882
																														0.588235
																														1.32353
																														2.05882
																														1.32353
																														1.91176
																														1.32353
																														1.76471
																														1.02941
																														2.35294
																														1.47059
																														0.735294
