# Supplementary material for: A pig BodyMap transcriptome reveals diverse tissue physiologies and evolutionary dynamics of transcription
Source: Nat Commun. 2021 Jun 17;12:3715. doi: 10.1038/s41467-021-23560-8 (PMC8211698; doi:10.1038/s41467-021-23560-8)
Supplement: Supplementary file 12 — Source Data [file 41467_2021_23560_MOESM12_ESM.zip › Source data/Supplementary Figure 24.xlsx]

## Sheet: Sheet1
Supplementary Figure 24
Replicate 1							Replicate 2
MYH7		MYH2		MYH4			MYH7		MYH2		MYH4
I_Rep.	I_Bottom	IIA_Rep.	IIA_Bottom	IIB_Rep.	IIB_Bottom		I_Rep.	I_Bottom	IIA_Rep.	IIA_Bottom	IIB_Rep.	IIB_Bottom
1.17057	1.17057	1.80723	0.753012	2.6422	0.440367		1.39616	1.44602	0.196464	0.982318	1.08889	0.466667
1.22631	1.33779	1.35542	0.150602	1.10092	0.880733		1.19671	0.797806	0.785855	1.8664	1.86667	0.777778
1.33779	0.668896	0.451807	1.20482	1.10092	1.3211		1.09698	1.24657	0.785855	0.687623	1.24444	0.622222
1.00334	1.56076	1.80723	0.60241	2.42202	1.54128		1.39616	1.19671	0.589391	1.08055	0.933334	0.466667
1.6165	0.557414	0.451807	0.301205	0.66055	0.880733		1.54575	0.648217	1.37525	1.17878	1.24444	0.933334
1.6165	0.780379	2.86145	0.753012	0.440367	0.880733		1.3463	1.09698	0.982318	0.687623	1.4	1.55556
1.6165	1.11483	1.20482	0.753012	1.98165	0.880733		0.947395	1.14685	0.491159	1.57171	1.08889	0.933334
1.17057	1.22631	1.95783	0.60241	1.76147	0.440367		1.84493	1.3463	0.884086	1.8664	0.622222	0.622222
1.28205	1.00334	0.60241	1.05422	0.880733	0.66055		1.14685	1.24657	1.27701	0.884086	0.933334	1.08889
1.05909	0.83612	1.35542	1.50602	0.66055	1.3211		1.44602	0.648217	1.08055	1.17878	1.24444	0.777778
1.39353	1.28205	1.50602	0.301205	1.10092	0.880733		1.3463	0.847669	1.27701	0.982318	2.33333	1.08889
1.39353	1.05909	1.20482	0.753012	2.42202	1.54128		1.94465	1.24657	1.66994	2.06287	0.777778	0.622222
1.05909	1.00334	0.753012	0.903614	1.98165	0.66055		1.39616	1.49589	0.884086	2.1611	1.55556	0.933334
1.33779	1.05909	0.301205	1.50602	3.08257	0.880733		1.39616	0.897532	1.8664	0.589391	1.08889	0.777778
1.11483	1.44928	1.50602	1.05422	2.42202	1.3211		0.797806	0.997258	1.27701	0.294695	1.4	0.622222
1.17057	1.17057	1.05422	0.903614	2.20183	0.880733		1.64547	1.84493	1.08055	0.982318	1.08889	1.71111
1.44928	1.00334	0.903614	2.10843	2.6422	0.880733		0.648217	1.19671	0.491159	0.884086	0.777778	1.71111
1.72798	1.39353	0.753012	1.50602	0.66055	0.66055		1.3463	0.847669	1.47348	1.08055	1.4	0.933334
1.28205	0.724638	2.40964	1.50602	1.10092	1.3211		1.19671	1.49589	1.27701	1.08055	1.4	1.55556
0.724638	1.11483	1.20482	0.60241	0.66055	0.220183		1.64547	1.84493	0.687623	1.17878	1.55556	1.08889
1.44928	0.668896	1.35542	0.60241	1.10092	1.54128		1.04712	1.04712	0.884086	0.491159	1.86667	1.24444
1.89521	0.668896	0.903614	0.150602	0.880733	0.66055		1.39616	1.59561	2.94695	1.37525	2.95556	0.777778
1.56076	1.05909	0.301205	1.35542	1.76147	2.20183		1.54575	1.24657	1.27701	1.57171	1.24444	1.55556
1.11483	1.33779	0.753012	1.20482	2.86238	1.10092		1.29643	1.19671	1.27701	1.27701	1.55556	1.4
1.22631	0.724638	1.05422	1.50602	0.880733			1.19671	1.39616	0.491159	0.589391	0.466667	0.777778
0.947603	1.22631	1.50602	0.753012	0.66055			1.99452	0.947395	0.392927	0.785855	2.48889	1.08889
0.780379	1.05909	1.50602	0.753012	0.66055			1.3463	0.997258	0.785855	0.785855	1.71111	1.08889
1.05909	0.83612	1.35542	1.50602	0.440367			1.24657	1.64547	1.27701	0.491159	0.622222	0.777778
0.83612	1.11483	0.753012	0.903614	1.3211			1.7452	1.04712	1.08055	0.785855	0.777778
1.28205	0.501672	1.35542	0.753012	2.42202			2.1441	1.09698	0.982318	1.37525	0.777778
0.780379	1.05909	1.05422	0.753012	0.66055			1.19671	0.997258	0.589391	0.884086	0.311111
1.39353	1.22631	0.753012	0.753012	1.3211			1.04712	1.59561	1.47348	1.47348	0.622222
1.11483	0.947603	0.451807	1.95783	0.66055			1.14685	0.69808	0.785855	0.785855	2.33333
1.28205	1.00334	1.65663	0.451807	1.3211			0.997258	0.598355	1.47348	1.27701	0.933334
1.33779	0.83612	1.05422	0.150602	2.6422			1.69534	1.24657	1.47348	0.982318	0.622222
1.6165	0.724638	1.05422	0.60241	1.3211			0.897532	1.19671	1.37525	1.57171	1.24444
1.17057	1.11483	1.65663	1.05422	0.66055			1.09698	1.09698	1.47348	0.392927	1.71111
0.891862	0.780379	0.753012	0.903614	0.440367			1.3463	0.498629	1.57171	0.884086	1.24444
1.44928	1.11483	0.903614	1.80723	1.3211			0.897532	1.64547	0.982318	1.27701	0.466667
0.947603	1.11483	0.150602	1.95783	1.98165			0.997258	0.598355	2.1611	0.982318	1.08889
1.39353	1.00334	1.20482	1.95783	0.880733			1.24657	1.04712	0.687623	1.17878	1.08889
1.22631	1.6165	0.753012	1.05422	0.880733			0.947395	1.3463	1.27701	1.17878	1.08889
1.28205	1.33779	1.35542	1.20482	0.880733			0.997258	0.199452	0.982318	0.884086	1.4
0.947603	0.83612	0.60241	0.60241	0.880733			1.3463	1.09698	1.8664	0.785855	0.933334
1.33779	0.891862	1.35542		0.880733			1.64547	0.797806	1.08055	2.25933	1.4
1.33779	1.28205	1.05422	1.20482	2.20183			1.24657	1.49589	0.589391	1.08055	0.777778
1.28205	1.28205	1.35542	0.60241	2.20183			1.44602	1.79506	1.08055	0.687623	3.11111
1.50502	0.83612	1.05422	1.05422	1.3211			1.49589	0.199452	1.27701	0.884086	0.466667
0.891862	0.780379	0.451807	0.753012	0.66055			0.897532	0.947395	0.687623	1.47348	0.933334
1.39353	0.780379	0.60241	1.20482	1.10092			1.24657	1.14685	1.08055	1.08055	0.933334
1.39353	1.22631	0.753012	0.451807	1.98165			1.24657	1.04712	0.589391	0.884086	0.777778
1.78372	1.28205	2.56024	0.903614	0.440367			1.24657	0.69808	1.08055	0.785855	0.622222
1.22631	1.00334	1.65663	1.95783	0.880733			1.04712	0.797806	1.66994	1.37525	1.4
1.00334	1.44928	1.35542	0.903614	2.20183			1.09698	1.59561	1.08055	0.982318	2.02222
0.724638	1.44928	1.05422	1.20482	0.440367			1.54575	1.14685	0.392927	1.57171	1.55556
1.17057	0.557414	1.05422	0.60241	0.66055			1.39616	0.249314	2.1611	0.491159	0.777778
1.05909	0.891862	2.10843	1.20482	0.440367			1.79506	1.09698	1.66994	1.17878	1.71111
0.780379	1.28205	0.753012	1.35542	3.52293			1.39616	1.49589	1.08055	0.982318	2.33333
1.00334	0.557414	2.10843	1.50602	1.3211			0.947395	1.09698	0.785855	1.08055	1.24444
1.33779	1.00334	1.20482	0.60241	2.42202			1.64547	1.14685	0.884086	0.982318	0.777778
1.05909	0.83612	1.65663	0.753012	0.880733			1.19671	1.3463	0.687623	0.982318	0.933334
0.83612	0.947603	1.20482	0.903614	0.880733			1.29643	0.947395	2.06287	1.08055	1.24444
1.05909	0.724638	1.05422	0.753012	0.66055			0.747943	1.84493	1.57171	0.392927	0.466667
1.22631	1.22631	1.65663	0.451807	0.440367			1.14685	0.648217	2.1611	0.392927	2.17778
0.83612	1.44928	0.903614	0.60241	0.66055			1.49589	1.09698	0.687623	0.392927	1.08889
1.39353	0.83612	0.903614	0.150602	1.10092			1.19671	1.39616	1.66994	0.491159	1.08889
1.11483	1.33779	2.10843	0.451807	1.76147			1.14685	0.997258	0.687623	0.785855	0.933334
1.28205	1.22631	1.05422	1.20482	0.880733			0.897532	0.997258	0.196464	1.08055	0.777778
1.56076	0.334448	1.65663	0.451807	1.98165			1.49589	1.24657	0.589391	0.0982318	1.55556
1.39353	0.83612	1.05422	1.20482	0.440367			1.29643	1.04712	0.785855	0.392927	0.466667
1.11483	0.947603	0.903614	0.753012	1.3211			1.19671	1.04712	0.884086	0.982318	0.622222
1.50502	0.445931	0.753012	0.451807	1.3211			1.24657	0.69808	1.08055	1.57171	0.777778
1.11483	1.17057	0.903614	1.20482	1.3211			1.39616	0.448766	0.491159	0.392927	0.777778
1.00334	0.947603	0.451807	0.301205	1.10092			1.89479	1.19671	1.37525	1.27701	1.4
0.947603	0.724638	1.05422	0.150602	0.66055			1.19671	1.14685	0.884086	1.96464	0.622222
1.05909	1.50502	0.903614	0.301205	0.66055			0.997258	0.598355	1.37525	0.589391	0.777778
1.33779	0.83612	0.753012	0.451807	1.76147			1.84493	1.14685	0.982318	0.589391	0.933334
1.72798	1.05909	0.903614	1.95783	0.880733			1.24657	0.997258	0.589391	1.17878	1.24444
1.00334	1.17057	1.20482	0.60241	1.54128			1.69534	1.39616	1.57171	1.27701	2.02222
1.33779	1.11483	0.451807	0.301205	1.54128			1.29643	1.44602	1.17878	0.392927	0.777778
1.28205	1.28205	0.451807	0.451807	0.440367			0.448766	1.14685	0.785855	1.8664	0.622222
0.891862	0.668896	1.05422	2.10843	0.880733			1.09698	1.29643	0.589391	0.687623	1.08889
1.33779	1.11483	1.05422	0.451807	0.66055			1.39616	0.199452	0.982318	0.589391	0.933334
1.28205	0.83612	0.60241	1.35542	0.220183			1.19671	1.19671	1.37525	0.982318	1.24444
0.724638	1.00334	1.20482	0.903614	1.76147			1.04712	1.14685	1.17878	0.982318	1.4
1.33779	0.780379	1.35542	1.50602	0.880733			0.747943	0.897532	0.687623	1.8664	0.777778
1.6165	1.11483	0.903614	1.50602	1.10092			1.19671	1.7452	0.392927	0.491159	1.86667
1.00334	1.44928	0.451807	0.60241	1.54128			1.44602	0.797806	2.06287	0.687623	2.17778
1.50502	1.33779	1.50602	1.05422	2.20183			0.997258	0.299177	0.982318	1.17878	1.4
0.947603	1.39353	1.35542	1.05422	1.3211			1.19671	0.847669	1.47348	1.08055	1.71111
1.05909	1.33779	1.35542	0.753012	0.66055			0.997258	1.44602	0.884086	0.491159	1.4
1.39353	0.501672	1.05422	0.903614	0.66055			0.947395	0.797806	0.392927	1.17878	2.8
1.39353	0.613155	1.80723	1.65663	1.10092			1.14685	1.09698	0.982318	0.491159	1.55556
1.33779	0.724638	0.150602	1.05422	1.54128			0.548492	0.648217	0.392927	0.982318	1.24444
1.50502	0.780379	1.20482	0.301205	0.220183			1.19671	1.24657	1.27701	1.08055	0.622222
1.50502	1.44928	0.903614	0.60241	1.3211			0.747943	0.997258	1.57171	1.76817	1.08889
1.17057	1.00334	1.50602	1.80723	0.66055			1.29643	0.797806	1.17878	0.392927	0.777778
1.05909	1.05909	1.05422	0.903614	1.10092			1.79506	1.14685	0.392927	1.27701	1.4
1.00334	1.33779	0.150602	0.903614	0.440367			1.09698	1.14685	0.785855	0.392927	0.777778
0.947603	0.891862	1.35542	0.451807	1.3211			1.09698	0.249314	0.589391	0.687623	0.466667
1.17057	0.613155	1.50602	1.05422	0.66055			0.997258	1.09698	1.27701	1.08055	1.08889
1.05909	0.947603	0.451807	0.903614	0.440367			1.44602	0.448766	0.294695	0.687623	0.777778
0.891862	0.83612	0.903614	1.35542	0.440367			1.19671	1.24657	1.57171	0.687623	1.24444
0.724638	1.11483	1.65663	1.50602	0.66055			1.44602	0.847669	0.392927	1.08055	1.08889
0.557414	0.891862	0.451807	2.25904	0.880733			1.24657	0.498629	1.27701	2.25933	0.777778
1.11483	1.11483	1.50602	2.10843	0.440367			1.19671	0.847669	0.491159	1.08055	0.933334
1.11483	0.780379	2.10843	0.903614	0.880733			1.69534	0.648217	1.08055	1.8664	0.777778
1.89521	1.00334	1.35542	2.10843	0.880733			2.24383	1.24657	0.884086	1.57171	0.933334
1.05909	0.947603	0.451807	0.903614	0.880733			1.3463	0.299177	0.884086	0.884086	2.17778
1.56076	0.39019	1.35542	1.65663	1.54128			1.3463	1.89479	1.37525	0.392927	0.622222
0.613155	1.11483	0.903614	1.20482	1.54128			0.69808	0.648217	0.785855	1.08055	0.933334
0.83612	0.668896	0.753012	1.50602	1.10092			1.7452	1.3463	0.687623	0.884086	0.933334
0.83612	1.28205	1.35542	1.35542	0.66055			0.249314	0.299177	0.687623	1.08055	0.466667
1.11483	0.557414	0.753012	0.60241	2.20183			1.19671	0.149589	0.982318	1.17878	1.86667
2.11817	1.05909	1.50602	1.35542	1.10092			1.44602	0.897532	1.37525	0.491159	1.08889
1.33779	0.668896	1.50602	2.40964	1.3211			1.64547	2.1441	3.43811	1.27701	0.466667
0.947603	1.05909	1.80723	1.20482	0.880733			1.44602	0.947395	0.785855	0.294695	0.777778
1.28205	1.22631	1.65663	1.50602	0.66055			1.14685	0.947395	1.08055	0.982318	1.71111
1.17057	0.891862	0.60241	0.753012	2.20183			1.44602	0.797806	0.491159	0.982318	1.55556
1.00334	1.05909	1.05422	0.150602	0.66055			1.54575	0.648217	0.884086	0.589391	0.777778
1.28205	1.39353	0.753012	0.753012	1.54128			1.14685	0.498629	0.589391	0.491159	2.17778
1.00334	1.33779	1.05422	0.301205	0.880733			1.19671	0.797806	1.47348	0.687623	1.24444
1.11483	0.668896	1.20482	1.50602	0.880733			1.54575	1.04712	1.27701	0.491159	1.08889
1.67224	0.83612	1.05422	2.71084	1.10092			1.59561	0.997258	1.08055	0.884086	1.55556
1.28205	1.05909	2.40964	2.25904	0.66055			0.847669	0.797806	1.37525	1.17878	1.08889
0.780379	1.28205	2.25904	1.05422	1.10092			1.3463	2.19397	0.785855	1.96464	0.777778
1.17057	0.947603	0.60241	1.80723	0.880733			1.79506	0.648217	1.47348	1.17878	0.777778
1.11483	1.11483	0.451807	1.20482	1.10092			1.3463	0.199452	1.27701	1.57171	1.08889
1.28205	1.05909	2.10843	0.903614	1.10092			1.09698	1.29643	0.982318	0.687623	0.622222
1.28205	1.44928	0.753012	0.60241	0.880733			1.24657	1.09698	1.08055	1.27701	0.777778
1.05909	1.28205	0.753012	0.451807	0.440367			1.94465	0.149589	0.294695	0.982318	0.622222
1.22631	1.17057	0.301205	1.80723	1.3211			1.39616	0.897532	1.37525	0.785855	1.08889
1.56076	0.668896	1.20482	0.451807	1.76147			1.49589	0.69808	1.37525	1.08055	1.86667
1.11483	0.780379	2.10843	1.65663	0.440367			1.39616	0.847669	0.687623	1.96464	1.71111
1.05909	0.613155	0.301205	0.451807	1.10092			1.39616	1.39616	0.687623	1.08055	1.24444
0.947603	0.83612	0.451807	0.451807	0.440367			0.797806	0.648217	0.687623	0.491159	0.933334
0.780379	0.83612	0.753012	1.65663	0.66055			1.24657	1.09698	0.785855	1.76817	0.622222
1.28205	0.780379	0.301205	0.903614	0.66055			1.69534	1.04712	0.392927	0.392927	1.24444
1.17057	1.33779	1.05422	0.150602	1.3211			1.49589	1.14685	1.47348	0.491159	1.71111
1.33779	0.557414	1.20482	0.753012	1.76147			1.14685	0.897532	1.27701	0.687623	1.24444
1.11483	0.724638	1.20482	0.451807	0.440367			1.59561	0.847669	0.687623	0.785855	0.777778
0.39019	0.891862	0.60241	2.10843	0.440367			0.797806	1.09698	0.294695	1.08055	1.24444
1.11483	1.05909	0.753012	0.60241	0.66055			1.59561	1.19671	1.08055	1.27701	1.08889
1.28205	0.947603	0.451807	0.451807	0.880733			1.19671	0.249314	0.491159	1.27701	1.08889
1.28205	0.557414	1.50602	1.05422	1.54128			1.49589	1.24657	0.687623	1.27701	0.466667
0.947603	1.05909	1.65663	0.60241	0.66055			1.09698	1.3463	0.491159	1.08055	1.08889
0.557414	0.947603	0.753012	2.56024	1.10092			1.29643	0.797806	1.17878	0.196464	0.933334
1.00334	0.724638	1.50602	0.753012	0.880733			1.29643	1.54575	0.392927	0.785855	0.155556
0.891862	1.28205	2.10843	0.903614	0.66055			0.797806	0.747943	1.37525	1.47348	1.08889
0.947603	0.947603	0.903614	0.60241	0.440367			1.09698	1.49589	1.17878	0.491159	0.933334
0.557414	0.334448	0.60241	1.05422	0.880733			0.847669	0.797806	0.392927	0.687623	1.55556
0.891862	0.557414	0.60241	2.10843	1.54128			1.59561	0.199452	0.392927	1.27701	0.622222
1.33779	1.00334	1.35542	0.753012	1.10092			1.79506	1.19671	0.884086	1.37525	1.71111
1.33779	1.28205	0.451807	0.301205	1.10092			1.14685	0.897532	0.491159	0.294695	0.777778
1.33779	1.33779	3.01205	0.753012	1.3211			0.947395	1.44602	0.785855	1.37525	0.622222
1.50502	0.891862	1.05422	0.753012	1.3211			0.847669	0.199452	0.884086	0.491159	0.466667
0.947603	0.947603	1.65663	0.753012	0.66055			1.04712	1.19671	1.96464	1.27701	2.64445
1.05909	1.05909	1.50602	0.60241	0.880733			1.3463	0.897532	1.08055	0.589391	0.777778
1.28205	1.00334	0.60241	0.903614	0.440367			1.49589	1.24657	1.17878	0.884086	0.466667
1.11483	0.334448	0.301205	0.903614	0.66055			1.69534	1.09698	2.25933	1.27701	1.71111
0.780379	1.11483	0.60241	0.60241	1.10092			1.14685	1.09698	0.785855	0.491159	1.55556
0.947603	0.724638	0.301205	0.150602	1.3211			1.44602	1.39616	1.27701	1.08055	1.55556
0.947603	1.11483	1.05422	0.60241	1.10092			1.79506	0.747943	0.785855	0.687623	1.4
1.17057	1.11483	0.301205	0.903614	1.54128			1.3463	1.19671	2.06287	1.37525	0.622222
0.668896	0.557414	1.05422	0.60241	1.10092			1.09698	1.19671	0.392927	0.785855	1.55556
1.11483	1.11483	1.50602	0.753012	1.10092			1.64547	1.19671	2.55403	1.17878	0.466667
1.05909	0.724638	1.05422	1.20482	0.440367			1.04712	1.09698	1.47348	0.982318	0.777778
0.83612	1.22631	1.05422	1.05422	1.3211			1.04712	0.947395	1.8664	0.884086	2.02222
0.501672	1.50502	0.60241	1.65663	1.10092			1.49589	1.09698	0.491159	0.687623	0.466667
0.557414	0.780379	2.25904	0.451807	0.440367			0.897532	1.59561	0.392927	0.785855	0.622222
0.891862	1.05909	0.903614	0.753012	0.66055			0.997258	0.897532	0.196464	0.687623	0.466667
1.39353	0.334448	0.903614	0.60241	0.66055			0.897532	0.548492	0.884086	1.47348	1.08889
1.22631	1.17057	1.80723	0.903614	0.66055			1.44602	0.249314	0.982318	0.785855	1.86667
1.11483	1.28205	1.80723	1.05422	0.880733			1.39616	1.24657	1.27701	0.589391	1.24444
1.56076	1.17057	0.903614	1.35542	0.880733			1.24657	1.44602	1.57171	1.08055	1.08889
1.00334	1.05909	0.451807	0.753012	0.440367			1.39616	0.947395	0.589391	1.08055	2.33333
1.11483	1.11483	1.95783	1.20482	1.10092			1.3463	1.54575	1.08055	0.884086	2.48889
0.724638	1.05909	0.903614	0.753012	1.76147			1.69534	0.897532	0.687623	1.17878	0.622222
1.50502	1.50502	0.150602	0.753012	0.220183			1.14685	0.797806	1.08055	1.37525	0.777778
1.11483	1.11483	1.20482	1.20482	0.440367			1.14685	0.797806	1.8664	0.884086	0.466667
1.22631	1.33779	1.20482	1.80723	0.440367			1.3463	0.0997258	0.785855	1.96464	0.466667
1.00334	1.50502	2.10843	0.903614	1.3211			0.997258	0.0997258	0.982318	0.982318	0.933334
1.44928	0.891862	1.35542	0.301205	0.440367			1.39616	0.199452	1.76817	0.884086	0.933334
1.33779	1.22631	0.301205	0.753012	0.880733			1.39616	1.04712	0.589391	2.25933	0.466667
1.11483	1.22631	1.35542	1.35542	1.10092			1.49589	0.598355	1.08055	1.47348	1.08889
1.44928	0.83612	1.35542	0.903614	0.66055			1.24657	0.797806	0.785855	0.392927	1.24444
1.17057	0.947603	0.301205	0.903614	1.10092			1.49589	0.0997258	0.785855	0.491159	1.4
1.11483	0.557414	1.95783	0.301205	0.880733			1.24657	1.89479	0.982318	0.491159	0.777778
1.50502	0.668896	1.35542	1.65663	0.880733			1.29643	1.59561	0.884086	0.982318	0.622222
1.22631	1.39353	0.451807	0.753012	0.66055			1.44602	1.09698	1.08055	0.687623	1.24444
0.83612	1.11483	1.65663	1.80723	0.880733			1.39616	1.19671	1.27701	0.687623	1.08889
1.11483	1.05909	0.60241	1.20482	0.220183			1.59561	0.0997258	1.17878	1.66994	0.311111
1.28205	1.17057	1.95783	1.95783	0.880733			0.947395	0.598355	0.884086	1.8664	0.933334
0.947603	0.947603	0.753012	1.05422	0.66055			1.69534	0.648217	1.37525	0.884086	2.17778
0.613155	0.891862	1.65663	0.903614	1.10092			1.29643	0.997258	0.982318	2.25933	2.64445
1.6165	0.668896	1.20482	1.20482	1.10092			0.897532	1.29643	1.37525	0.491159	0.622222
1.22631	1.33779	0.451807	0	0.66055			0.797806	1.3463	0.687623	0.392927	0.777778
1.05909	1.11483	2.56024	1.65663	1.3211			1.7452	1.04712	1.37525	0.491159	0.777778
1.05909	0.891862	0.451807	0.903614	2.20183			1.04712	0.0997258	0.294695	0.687623	0.311111
1.17057	0.891862	1.50602	1.95783	0.880733			0.997258	0.947395	1.76817	0.589391	1.24444
