# Supplementary material for: A pig BodyMap transcriptome reveals diverse tissue physiologies and evolutionary dynamics of transcription
Source: Nat Commun. 2021 Jun 17;12:3715. doi: 10.1038/s41467-021-23560-8 (PMC8211698; doi:10.1038/s41467-021-23560-8)
Supplement: Supplementary file 12 — Source Data [file 41467_2021_23560_MOESM12_ESM.zip › Source data/Supplementary Figure 25.xlsx]

## Sheet: b
Supplementary Figure 25b
	EDL-H	BF	FDP-F	GAS-M	MAS	TB-M	PP	SOL	PM	DSP	EDL-F	RF	ADD	TM	TB-LA	FDS-F	SAR	TRC	PS	LIN	SP	BRA	TFL	GRA	FDS-H	GM	LDM	FDP-H	VL	SM
Histological ATPase staining	0.664122	0.492537	0.43038	0.392857	0.37963	0.369565	0.352201	0.324138	0.31694	0.310606	0.310127	0.297101	0.296703	0.289474	0.288288	0.278846	0.274194	0.270492	0.259843	0.253807	0.251908	0.25	0.242647	0.19403	0.193333	0.17094	0.159574	0.141975	0.0698925	0.0686275
Myofiber-specific PCG signatures	0.100905	0.441145	0.181963	0.537861	1	0.506874	0.394683	0.616245	0.526735	0.204649	0.209077	0.261528	0.227484	0.31525	0.324971	0.366739	0.112138	0.620553	0.490699	0.0918117	0.430094	0.230058	0.11518	0.116745	0.266225	0.283187	0.100321	0.483078	0.238068	0.275604
Single marker gene	0.260054	0.251927	0.304758	0.482577	0.616066	0.456851	0.267698	0.531216	0.50809	0.330195	0.332827	0.276869	0.145164	0.331177	0.195684	0.327814	0.307123	0.194099	0.0698973	0.368153	0.134325	0.330981	0.0739033	0.207119	0.369273	0.0724697	0.0750089	0.36215	0.154299	0.0631106
