# Supplementary material for: A pig BodyMap transcriptome reveals diverse tissue physiologies and evolutionary dynamics of transcription
Source: Nat Commun. 2021 Jun 17;12:3715. doi: 10.1038/s41467-021-23560-8 (PMC8211698; doi:10.1038/s41467-021-23560-8)
Supplement: Supplementary file 12 — Source Data [file 41467_2021_23560_MOESM12_ESM.zip › Source data/Supplementary Figure 26.xlsx]

## Sheet: a
Supplementary Figure 26a
Term_ID	PCG				TUCP				LncRNA				circRNA				miRNA
	Dim1	Dim2			Dim1	Dim2			Dim1	Dim2			Dim1	Dim2			Dim1	Dim2
ASA	-81.0616	62.7803		ASA	37.4365	50.7211		ASA	-74.2315	2.68368		ASA	-131.482	-466.843		ASA	32.7454	27.4629
GOM	75.8191	45.585		GOM	-116.959	30.4699		GOM	71.4823	1.91274		GOM	-89.7383	355.09		GOM	-38.2504	18.5031
ILB	-73.8147	-34.347		ILB	7.93895	-51.892		ILB	-26.2515	52.351		ILB	980.881	-847.33		ILB	17.8126	-2.07753
MAD	83.0934	-64.2666		MAD	127.942	-33.4829		MAD	27.8475	-63.4024		MAD	354.719	636.907		MAD	-81.0221	42.1698
RAD	43.8805	-9.17558		RAD	-57.9021	14.3694		RAD	27.8898	-15.5244		RAD	-394.996	553.392		RAD	71.5194	-31.3683
ULB	-47.9167	-0.576119		ULB	1.54417	-10.1855		ULB	-26.7366	21.9794		ULB	-719.384	-231.216		ULB	-2.80478	-54.6899

## Sheet: b
Supplementary Figure 26b
Term_ID	Term_descrption	ASA_and_GOM.GOM-UP			GOM_and_ILB.GOM-UP			GOM_and_ULB.GOM-UP			ASA_and_MAD.MAD-UP			ILB_and_MAD.MAD-UP			MAD_and_ULB.MAD-UP			ASA_and_RAD.RAD-UP			ILB_and_RAD.RAD-UP			RAD_and_ULB.RAD-UP			ASA_and_GOM.ASA-UP			GOM_and_ILB.ILB-UP			GOM_and_ULB.ULB-UP			ASA_and_MAD.ASA-UP			ILB_and_MAD.ILB-UP			MAD_and_ULB.ULB-UP			ASA_and_RAD.ASA-UP
		LogP	Num	Ratio	LogP	Num	Ratio	LogP	Num	Ratio	LogP	Num	Ratio	LogP	Num	Ratio	LogP	Num	Ratio	LogP	Num	Ratio	LogP	Num	Ratio	LogP	Num	Ratio	LogP	Num	Ratio	LogP	Num	Ratio	LogP	Num	Ratio	LogP	Num	Ratio	LogP	Num	Ratio	LogP	Num	Ratio	LogP	Num	Ratio
GO:0030198	extracellular matrix organization	NA	NA	NA	NA	NA	NA	NA	NA	NA	NA	NA	NA	NA	NA	NA	-13.091	31	0.0780856	NA	NA	NA	NA	NA	NA	NA	NA	NA	-28.7982	43	0.108312	-24.3544	34	0.0856423	-29.7066	43	0.108312	-17.9073	27	0.0680101	-17.5453	23	0.0579345	-19.444	27	0.0680101	-7.05785	11	0.0277078
GO:0043062	extracellular structure organization	NA	NA	NA	NA	NA	NA	NA	NA	NA	NA	NA	NA	NA	NA	NA	NA	NA	NA	NA	NA	NA	NA	NA	NA	NA	NA	NA	-27.2737	44	0.0960699	-23.414	35	0.0764192	-28.1931	44	0.0960699	-17.3502	28	0.0611354	-16.1842	23	0.0502183	-20.0292	29	0.0633188	-6.4385	11	0.0240175
ko04512	ECM-receptor interaction	NA	NA	NA	NA	NA	NA	NA	NA	NA	NA	NA	NA	NA	NA	NA	NA	NA	NA	NA	NA	NA	NA	NA	NA	NA	NA	NA	NA	NA	NA	NA	NA	NA	NA	NA	NA	NA	NA	NA	-9.57288	9	0.109756	NA	NA	NA	-7.95786	7	0.0853659
hsa04512	ECM-receptor interaction	NA	NA	NA	NA	NA	NA	NA	NA	NA	NA	NA	NA	NA	NA	NA	NA	NA	NA	NA	NA	NA	NA	NA	NA	NA	NA	NA	NA	NA	NA	NA	NA	NA	NA	NA	NA	NA	NA	NA	-9.38437	9	0.104651	NA	NA	NA	-7.81228	7	0.0813953
GO:0030199	collagen fibril organization	NA	NA	NA	NA	NA	NA	NA	NA	NA	NA	NA	NA	NA	NA	NA	NA	NA	NA	NA	NA	NA	NA	NA	NA	NA	NA	NA	NA	NA	NA	-12.2709	11	0.2	-12.3226	12	0.218182	NA	NA	NA	-9.57102	8	0.145455	-10.2079	9	0.163636	NA	NA	NA
GO:0061448	connective tissue development	NA	NA	NA	NA	NA	NA	NA	NA	NA	NA	NA	NA	NA	NA	NA	NA	NA	NA	NA	NA	NA	NA	NA	NA	NA	NA	NA	NA	NA	NA	NA	NA	NA	-12.9385	22	0.0833333	NA	NA	NA	NA	NA	NA	NA	NA	NA	NA	NA	NA
GO:0046649	lymphocyte activation	-17.7033	64	0.083442	-12.723	58	0.0756193	-14.6857	65	0.0847458	NA	NA	NA	NA	NA	NA	NA	NA	NA	NA	NA	NA	NA	NA	NA	NA	NA	NA	NA	NA	NA	NA	NA	NA	NA	NA	NA	NA	NA	NA	NA	NA	NA	NA	NA	NA	NA	NA	NA
GO:0007159	leukocyte cell-cell adhesion	-15.8787	41	0.112637	NA	NA	NA	NA	NA	NA	NA	NA	NA	NA	NA	NA	NA	NA	NA	NA	NA	NA	NA	NA	NA	NA	NA	NA	NA	NA	NA	NA	NA	NA	NA	NA	NA	NA	NA	NA	NA	NA	NA	NA	NA	NA	NA	NA	NA
GO:0002694	regulation of leukocyte activation	NA	NA	NA	NA	NA	NA	-14.2245	56	0.0921053	NA	NA	NA	NA	NA	NA	NA	NA	NA	NA	NA	NA	NA	NA	NA	NA	NA	NA	NA	NA	NA	NA	NA	NA	NA	NA	NA	NA	NA	NA	NA	NA	NA	NA	NA	NA	NA	NA	NA
GO:0050900	leukocyte migration	NA	NA	NA	-13.8194	48	0.0926641	-14.7528	52	0.100386	NA	NA	NA	NA	NA	NA	NA	NA	NA	NA	NA	NA	NA	NA	NA	NA	NA	NA	NA	NA	NA	NA	NA	NA	NA	NA	NA	NA	NA	NA	NA	NA	NA	NA	NA	NA	NA	NA	NA
GO:0042330	taxis	-15.2816	55	0.0835866	-19.3845	64	0.0972644	-15.0123	60	0.0911854	NA	NA	NA	NA	NA	NA	NA	NA	NA	NA	NA	NA	NA	NA	NA	NA	NA	NA	NA	NA	NA	NA	NA	NA	NA	NA	NA	NA	NA	NA	NA	NA	NA	NA	NA	NA	NA	NA	NA
GO:0042110	T cell activation	-14.9004	46	0.0950413	NA	NA	NA	NA	NA	NA	NA	NA	NA	NA	NA	NA	NA	NA	NA	NA	NA	NA	NA	NA	NA	NA	NA	NA	NA	NA	NA	NA	NA	NA	NA	NA	NA	NA	NA	NA	NA	NA	NA	NA	NA	NA	NA	NA	NA
GO:0030155	regulation of cell adhesion	-14.8982	58	0.0785908	-12.8919	57	0.0772358	NA	NA	NA	NA	NA	NA	NA	NA	NA	NA	NA	NA	NA	NA	NA	NA	NA	NA	NA	NA	NA	NA	NA	NA	NA	NA	NA	NA	NA	NA	-9.83181	25	0.0338753	NA	NA	NA	NA	NA	NA	-6.00045	13	0.0176152
GO:0006935	chemotaxis	-14.7302	54	0.0823171	-19.453	64	0.097561	-14.5009	59	0.089939	NA	NA	NA	NA	NA	NA	NA	NA	NA	NA	NA	NA	NA	NA	NA	NA	NA	NA	NA	NA	NA	NA	NA	NA	NA	NA	NA	NA	NA	NA	NA	NA	NA	NA	NA	NA	NA	NA	NA
GO:0034113	heterotypic cell-cell adhesion	-14.4108	18	0.285714	NA	NA	NA	NA	NA	NA	NA	NA	NA	NA	NA	NA	NA	NA	NA	NA	NA	NA	NA	NA	NA	NA	NA	NA	NA	NA	NA	NA	NA	NA	NA	NA	NA	NA	NA	NA	NA	NA	NA	NA	NA	NA	NA	NA	NA
GO:0002250	adaptive immune response	-14.0622	55	0.0782361	NA	NA	NA	NA	NA	NA	NA	NA	NA	NA	NA	NA	NA	NA	NA	NA	NA	NA	NA	NA	NA	NA	NA	NA	NA	NA	NA	NA	NA	NA	NA	NA	NA	NA	NA	NA	NA	NA	NA	NA	NA	NA	NA	NA	NA
GO:0048568	embryonic organ development	NA	NA	NA	NA	NA	NA	NA	NA	NA	NA	NA	NA	NA	NA	NA	NA	NA	NA	NA	NA	NA	NA	NA	NA	NA	NA	NA	NA	NA	NA	NA	NA	NA	NA	NA	NA	NA	NA	NA	NA	NA	NA	NA	NA	NA	NA	NA	NA
GO:0048704	embryonic skeletal system morphogenesis	NA	NA	NA	NA	NA	NA	NA	NA	NA	NA	NA	NA	NA	NA	NA	NA	NA	NA	NA	NA	NA	NA	NA	NA	NA	NA	NA	NA	NA	NA	NA	NA	NA	NA	NA	NA	-9.93805	11	0.113402	NA	NA	NA	NA	NA	NA	NA	NA	NA
GO:0001501	skeletal system development	NA	NA	NA	NA	NA	NA	NA	NA	NA	NA	NA	NA	NA	NA	NA	NA	NA	NA	NA	NA	NA	NA	NA	NA	-16.1025	22	0.0425532	-31.1886	50	0.0967118	-24.8356	38	0.073501	-28.0347	46	0.0889749	-18.9633	31	0.0599613	-17.2069	25	0.0483559	-18.5896	29	0.0560928	NA	NA	NA
GO:0048705	skeletal system morphogenesis	NA	NA	NA	NA	NA	NA	NA	NA	NA	NA	NA	NA	NA	NA	NA	NA	NA	NA	NA	NA	NA	NA	NA	NA	NA	NA	NA	-21.437	29	0.127193	-19.3255	24	0.105263	-22.0427	29	0.127193	-13.1585	18	0.0789474	-9.9664	13	0.0570175	-12.9966	17	0.0745614	NA	NA	NA
GO:0048598	embryonic morphogenesis	NA	NA	NA	NA	NA	NA	NA	NA	NA	NA	NA	NA	NA	NA	NA	NA	NA	NA	NA	NA	NA	NA	NA	NA	-16.9412	24	0.0398671	-15.5667	36	0.0598007	-15.8176	31	0.051495	-17.938	38	0.0631229	-12.5664	26	0.0431894	-12.6663	22	0.0365449	-10.4327	22	0.0365449	NA	NA	NA
GO:0007389	pattern specification process	NA	NA	NA	NA	NA	NA	NA	NA	NA	NA	NA	NA	NA	NA	NA	NA	NA	NA	NA	NA	NA	NA	NA	NA	-13.7594	19	0.0417582	-14.1331	30	0.0659341	-10.774	22	0.0483516	NA	NA	NA	-9.88134	20	0.043956	NA	NA	NA	NA	NA	NA	NA	NA	NA
GO:0003002	regionalization	NA	NA	NA	NA	NA	NA	NA	NA	NA	NA	NA	NA	NA	NA	NA	NA	NA	NA	NA	NA	NA	NA	NA	NA	-13.29	17	0.0478873	-13.3616	26	0.0732394	NA	NA	NA	NA	NA	NA	-9.93259	18	0.0507042	NA	NA	NA	NA	NA	NA	NA	NA	NA
GO:0048706	embryonic skeletal system development	NA	NA	NA	NA	NA	NA	NA	NA	NA	NA	NA	NA	NA	NA	NA	NA	NA	NA	NA	NA	NA	NA	NA	NA	NA	NA	NA	-11.8253	16	0.123077	-11.6014	14	0.107692	-13.3189	17	0.130769	-10.9416	13	0.1	NA	NA	NA	NA	NA	NA	NA	NA	NA
GO:0060348	bone development	NA	NA	NA	NA	NA	NA	NA	NA	NA	NA	NA	NA	NA	NA	NA	NA	NA	NA	NA	NA	NA	NA	NA	NA	NA	NA	NA	-11.7272	19	0.0931373	NA	NA	NA	NA	NA	NA	NA	NA	NA	NA	NA	NA	NA	NA	NA	NA	NA	NA
GO:0048729	tissue morphogenesis	-17.4892	59	0.0883234	-16.5355	60	0.0898204	-17.0493	64	0.0958084	NA	NA	NA	NA	NA	NA	NA	NA	NA	-6.23132	11	0.0164671	NA	NA	NA	-12.7902	21	0.0314371	NA	NA	NA	NA	NA	NA	NA	NA	NA	NA	NA	NA	NA	NA	NA	NA	NA	NA	NA	NA	NA
GO:0002009	morphogenesis of an epithelium	-14.5149	49	0.0879713	-15.067	52	0.0933573	-15.8832	56	0.100539	NA	NA	NA	NA	NA	NA	NA	NA	NA	NA	NA	NA	-10.3761	15	0.02693	-13.2492	20	0.0359066	NA	NA	NA	NA	NA	NA	NA	NA	NA	NA	NA	NA	NA	NA	NA	NA	NA	NA	NA	NA	NA
GO:0001568	blood vessel development	NA	NA	NA	NA	NA	NA	NA	NA	NA	NA	NA	NA	-19.0165	53	0.0667506	-13.6367	45	0.0566751	NA	NA	NA	NA	NA	NA	NA	NA	NA	-10.6231	34	0.0428212	-11.8109	30	0.0377834	-14.0124	38	0.0478589	NA	NA	NA	-11.1644	23	0.0289673	-13.6871	29	0.0365239	NA	NA	NA
GO:0003012	muscle system process	NA	NA	NA	NA	NA	NA	NA	NA	NA	-42.5475	63	0.136957	-26.3794	49	0.106522	-19.2659	41	0.0891304	NA	NA	NA	NA	NA	NA	NA	NA	NA	NA	NA	NA	NA	NA	NA	NA	NA	NA	NA	NA	NA	NA	NA	NA	NA	NA	NA	NA	NA	NA
GO:0006936	muscle contraction	NA	NA	NA	NA	NA	NA	NA	NA	NA	-39.7114	55	0.153203	-23.2458	41	0.114206	-15.9701	33	0.091922	NA	NA	NA	NA	NA	NA	NA	NA	NA	NA	NA	NA	NA	NA	NA	NA	NA	NA	NA	NA	NA	NA	NA	NA	NA	NA	NA	NA	NA	NA
GO:0061061	muscle structure development	NA	NA	NA	NA	NA	NA	NA	NA	NA	-29.4959	60	0.0878477	-26.9121	59	0.0863836	-16.742	46	0.0673499	NA	NA	NA	NA	NA	NA	NA	NA	NA	NA	NA	NA	NA	NA	NA	NA	NA	NA	NA	NA	NA	NA	NA	NA	NA	NA	NA	NA	NA	NA
GO:0060537	muscle tissue development	NA	NA	NA	NA	NA	NA	NA	NA	NA	-26.0842	45	0.109756	-21.0463	41	0.1	-13.4924	32	0.0780488	NA	NA	NA	NA	NA	NA	NA	NA	NA	NA	NA	NA	NA	NA	NA	NA	NA	NA	NA	NA	NA	NA	NA	NA	NA	NA	NA	NA	NA	NA
GO:0003013	circulatory system process	NA	NA	NA	NA	NA	NA	NA	NA	NA	-25.772	51	0.0912343	-19.2827	45	0.0805009	-14.005	38	0.0679785	NA	NA	NA	NA	NA	NA	NA	NA	NA	NA	NA	NA	NA	NA	NA	NA	NA	NA	NA	NA	NA	NA	NA	NA	NA	NA	NA	NA	NA	NA
GO:0008015	blood circulation	NA	NA	NA	NA	NA	NA	NA	NA	NA	-25.2642	50	0.0912409	-19.6232	45	0.0821168	-14.2798	38	0.0693431	NA	NA	NA	NA	NA	NA	NA	NA	NA	NA	NA	NA	NA	NA	NA	NA	NA	NA	NA	NA	NA	NA	NA	NA	NA	NA	NA	NA	NA	NA
GO:0044057	regulation of system process	NA	NA	NA	NA	NA	NA	NA	NA	NA	-25.2327	53	0.0846645	-21.2696	50	0.0798722	-16.7074	44	0.0702875	NA	NA	NA	NA	NA	NA	NA	NA	NA	NA	NA	NA	NA	NA	NA	NA	NA	NA	NA	NA	NA	NA	NA	NA	NA	NA	NA	NA	NA	NA
GO:0014706	striated muscle tissue development	NA	NA	NA	NA	NA	NA	NA	NA	NA	-25.0061	43	0.110256	-19.1334	38	0.0974359	NA	NA	NA	NA	NA	NA	NA	NA	NA	NA	NA	NA	NA	NA	NA	NA	NA	NA	NA	NA	NA	NA	NA	NA	NA	NA	NA	NA	NA	NA	NA	NA	NA
GO:0006941	striated muscle contraction	NA	NA	NA	NA	NA	NA	NA	NA	NA	-23.1746	30	0.171429	NA	NA	NA	NA	NA	NA	NA	NA	NA	NA	NA	NA	NA	NA	NA	NA	NA	NA	NA	NA	NA	NA	NA	NA	NA	NA	NA	NA	NA	NA	NA	NA	NA	NA	NA	NA
GO:0070252	actin-mediated cell contraction	NA	NA	NA	NA	NA	NA	NA	NA	NA	-23.0981	26	0.220339	NA	NA	NA	NA	NA	NA	NA	NA	NA	NA	NA	NA	NA	NA	NA	NA	NA	NA	NA	NA	NA	NA	NA	NA	NA	NA	NA	NA	NA	NA	NA	NA	NA	NA	NA	NA
GO:0060485	mesenchyme development	NA	NA	NA	NA	NA	NA	NA	NA	NA	NA	NA	NA	NA	NA	NA	NA	NA	NA	NA	NA	NA	NA	NA	NA	NA	NA	NA	NA	NA	NA	NA	NA	NA	NA	NA	NA	NA	NA	NA	NA	NA	NA	NA	NA	NA	-5.2422	8	0.0275862
GO:0003006	developmental process involved in reproduction	NA	NA	NA	NA	NA	NA	NA	NA	NA	NA	NA	NA	NA	NA	NA	NA	NA	NA	-6.0083	11	0.015625	-9.97043	16	0.0227273	-13.3487	22	0.03125	NA	NA	NA	NA	NA	NA	NA	NA	NA	NA	NA	NA	NA	NA	NA	NA	NA	NA	NA	NA	NA
GO:0007610	behavior	NA	NA	NA	NA	NA	NA	NA	NA	NA	NA	NA	NA	NA	NA	NA	NA	NA	NA	NA	NA	NA	NA	NA	NA	NA	NA	NA	NA	NA	NA	NA	NA	NA	NA	NA	NA	NA	NA	NA	NA	NA	NA	NA	NA	NA	NA	NA	NA
GO:0048514	blood vessel morphogenesis	NA	NA	NA	NA	NA	NA	NA	NA	NA	NA	NA	NA	NA	NA	NA	NA	NA	NA	NA	NA	NA	NA	NA	NA	NA	NA	NA	NA	NA	NA	NA	NA	NA	NA	NA	NA	NA	NA	NA	NA	NA	NA	-10.6896	24	0.0339463	NA	NA	NA
GO:0043408	regulation of MAPK cascade	NA	NA	NA	-16.2891	64	0.0844327	-13.8543	63	0.0831135	NA	NA	NA	NA	NA	NA	NA	NA	NA	NA	NA	NA	NA	NA	NA	NA	NA	NA	NA	NA	NA	NA	NA	NA	NA	NA	NA	NA	NA	NA	NA	NA	NA	NA	NA	NA	NA	NA	NA
GO:0043410	positive regulation of MAPK cascade	NA	NA	NA	-14.4766	51	0.0917266	NA	NA	NA	NA	NA	NA	NA	NA	NA	NA	NA	NA	NA	NA	NA	NA	NA	NA	NA	NA	NA	NA	NA	NA	NA	NA	NA	NA	NA	NA	NA	NA	NA	NA	NA	NA	NA	NA	NA	NA	NA	NA
GO:0120039	plasma membrane bounded cell projection morphogenesis	NA	NA	NA	-12.6895	54	0.0792952	NA	NA	NA	NA	NA	NA	NA	NA	NA	NA	NA	NA	NA	NA	NA	NA	NA	NA	NA	NA	NA	NA	NA	NA	NA	NA	NA	NA	NA	NA	NA	NA	NA	NA	NA	NA	NA	NA	NA	NA	NA	NA
GO:0001503	ossification	NA	NA	NA	NA	NA	NA	NA	NA	NA	NA	NA	NA	NA	NA	NA	NA	NA	NA	NA	NA	NA	NA	NA	NA	NA	NA	NA	NA	NA	NA	-16.3496	27	0.0653753	-18.6555	33	0.0799031	NA	NA	NA	-9.65832	16	0.0387409	NA	NA	NA	NA	NA	NA
GO:0098742	cell-cell adhesion via plasma-membrane adhesion molecules	NA	NA	NA	NA	NA	NA	NA	NA	NA	NA	NA	NA	NA	NA	NA	NA	NA	NA	NA	NA	NA	NA	NA	NA	NA	NA	NA	NA	NA	NA	NA	NA	NA	NA	NA	NA	NA	NA	NA	NA	NA	NA	NA	NA	NA	NA	NA	NA
GO:0086042	cardiac muscle cell-cardiac muscle cell adhesion	NA	NA	NA	NA	NA	NA	NA	NA	NA	NA	NA	NA	NA	NA	NA	NA	NA	NA	NA	NA	NA	NA	NA	NA	NA	NA	NA	NA	NA	NA	NA	NA	NA	NA	NA	NA	NA	NA	NA	NA	NA	NA	NA	NA	NA	NA	NA	NA
GO:0048812	neuron projection morphogenesis	NA	NA	NA	NA	NA	NA	NA	NA	NA	NA	NA	NA	NA	NA	NA	NA	NA	NA	NA	NA	NA	NA	NA	NA	NA	NA	NA	NA	NA	NA	NA	NA	NA	NA	NA	NA	NA	NA	NA	NA	NA	NA	NA	NA	NA	NA	NA	NA
GO:0070268	cornification	NA	NA	NA	NA	NA	NA	NA	NA	NA	NA	NA	NA	NA	NA	NA	NA	NA	NA	NA	NA	NA	NA	NA	NA	NA	NA	NA	NA	NA	NA	NA	NA	NA	NA	NA	NA	NA	NA	NA	NA	NA	NA	NA	NA	NA	NA	NA	NA
GO:0048858	cell projection morphogenesis	NA	NA	NA	NA	NA	NA	NA	NA	NA	NA	NA	NA	NA	NA	NA	NA	NA	NA	NA	NA	NA	NA	NA	NA	NA	NA	NA	NA	NA	NA	NA	NA	NA	NA	NA	NA	NA	NA	NA	NA	NA	NA	NA	NA	NA	NA	NA	NA
GO:0000904	cell morphogenesis involved in differentiation	NA	NA	NA	NA	NA	NA	NA	NA	NA	NA	NA	NA	NA	NA	NA	NA	NA	NA	NA	NA	NA	NA	NA	NA	NA	NA	NA	NA	NA	NA	NA	NA	NA	NA	NA	NA	NA	NA	NA	NA	NA	NA	NA	NA	NA	NA	NA	NA
GO:0032990	cell part morphogenesis	NA	NA	NA	NA	NA	NA	NA	NA	NA	NA	NA	NA	NA	NA	NA	NA	NA	NA	NA	NA	NA	NA	NA	NA	NA	NA	NA	NA	NA	NA	NA	NA	NA	NA	NA	NA	NA	NA	NA	NA	NA	NA	NA	NA	NA	NA	NA	NA
GO:0090257	regulation of muscle system process	NA	NA	NA	NA	NA	NA	NA	NA	NA	NA	NA	NA	NA	NA	NA	NA	NA	NA	NA	NA	NA	NA	NA	NA	NA	NA	NA	NA	NA	NA	NA	NA	NA	NA	NA	NA	NA	NA	NA	NA	NA	NA	NA	NA	NA	NA	NA	NA
GO:0030049	muscle filament sliding	NA	NA	NA	NA	NA	NA	NA	NA	NA	NA	NA	NA	NA	NA	NA	NA	NA	NA	NA	NA	NA	NA	NA	NA	NA	NA	NA	NA	NA	NA	NA	NA	NA	NA	NA	NA	NA	NA	NA	NA	NA	NA	NA	NA	NA	NA	NA	NA
GO:0033275	actin-myosin filament sliding	NA	NA	NA	NA	NA	NA	NA	NA	NA	NA	NA	NA	NA	NA	NA	NA	NA	NA	NA	NA	NA	NA	NA	NA	NA	NA	NA	NA	NA	NA	NA	NA	NA	NA	NA	NA	NA	NA	NA	NA	NA	NA	NA	NA	NA	NA	NA	NA
GO:0034330	cell junction organization	NA	NA	NA	NA	NA	NA	NA	NA	NA	NA	NA	NA	NA	NA	NA	NA	NA	NA	NA	NA	NA	NA	NA	NA	NA	NA	NA	NA	NA	NA	NA	NA	NA	NA	NA	NA	NA	NA	NA	NA	NA	NA	NA	NA	NA	NA	NA	NA
GO:0045055	regulated exocytosis	NA	NA	NA	NA	NA	NA	NA	NA	NA	NA	NA	NA	NA	NA	NA	NA	NA	NA	NA	NA	NA	NA	NA	NA	NA	NA	NA	NA	NA	NA	NA	NA	NA	NA	NA	NA	NA	NA	NA	NA	NA	NA	NA	NA	NA	NA	NA	NA
GO:0002274	myeloid leukocyte activation	NA	NA	NA	NA	NA	NA	NA	NA	NA	NA	NA	NA	NA	NA	NA	NA	NA	NA	NA	NA	NA	NA	NA	NA	NA	NA	NA	NA	NA	NA	NA	NA	NA	NA	NA	NA	NA	NA	NA	NA	NA	NA	NA	NA	NA	NA	NA	NA
GO:0043588	skin development	NA	NA	NA	NA	NA	NA	NA	NA	NA	NA	NA	NA	NA	NA	NA	NA	NA	NA	NA	NA	NA	NA	NA	NA	NA	NA	NA	NA	NA	NA	NA	NA	NA	NA	NA	NA	NA	NA	NA	NA	NA	NA	NA	NA	NA	NA	NA	NA
GO:0008544	epidermis development	NA	NA	NA	NA	NA	NA	NA	NA	NA	NA	NA	NA	NA	NA	NA	NA	NA	NA	NA	NA	NA	NA	NA	NA	NA	NA	NA	NA	NA	NA	NA	NA	NA	NA	NA	NA	NA	NA	NA	NA	NA	NA	NA	NA	NA	NA	NA	NA
GO:0002446	neutrophil mediated immunity	NA	NA	NA	NA	NA	NA	NA	NA	NA	NA	NA	NA	NA	NA	NA	NA	NA	NA	NA	NA	NA	NA	NA	NA	NA	NA	NA	NA	NA	NA	NA	NA	NA	NA	NA	NA	NA	NA	NA	NA	NA	NA	NA	NA	NA	NA	NA	NA
GO:0042119	neutrophil activation	NA	NA	NA	NA	NA	NA	NA	NA	NA	NA	NA	NA	NA	NA	NA	NA	NA	NA	NA	NA	NA	NA	NA	NA	NA	NA	NA	NA	NA	NA	NA	NA	NA	NA	NA	NA	NA	NA	NA	NA	NA	NA	NA	NA	NA	NA	NA	NA
GO:0009954	proximal/distal pattern formation	NA	NA	NA	NA	NA	NA	NA	NA	NA	NA	NA	NA	NA	NA	NA	NA	NA	NA	NA	NA	NA	NA	NA	NA	NA	NA	NA	NA	NA	NA	NA	NA	NA	NA	NA	NA	NA	NA	NA	NA	NA	NA	NA	NA	NA	NA	NA	NA
GO:0009952	anterior/posterior pattern specification	NA	NA	NA	NA	NA	NA	NA	NA	NA	NA	NA	NA	NA	NA	NA	NA	NA	NA	NA	NA	NA	NA	NA	NA	NA	NA	NA	NA	NA	NA	NA	NA	NA	NA	NA	NA	NA	NA	NA	NA	NA	NA	NA	NA	NA	NA	NA	NA
GO:0050865	regulation of cell activation	NA	NA	NA	NA	NA	NA	-14.0243	58	0.0888208	NA	NA	NA	NA	NA	NA	NA	NA	NA	NA	NA	NA	NA	NA	NA	NA	NA	NA	NA	NA	NA	NA	NA	NA	NA	NA	NA	NA	NA	NA	NA	NA	NA	NA	NA	NA	NA	NA	NA
GO:0052547	regulation of peptidase activity	NA	NA	NA	NA	NA	NA	-13.9757	48	0.102345	NA	NA	NA	NA	NA	NA	NA	NA	NA	NA	NA	NA	NA	NA	NA	NA	NA	NA	NA	NA	NA	NA	NA	NA	NA	NA	NA	NA	NA	NA	NA	NA	NA	NA	NA	NA	NA	NA	NA
GO:0007507	heart development	NA	NA	NA	NA	NA	NA	NA	NA	NA	NA	NA	NA	-19.9478	47	0.079661	-16.1544	42	0.0711864	NA	NA	NA	NA	NA	NA	NA	NA	NA	NA	NA	NA	NA	NA	NA	NA	NA	NA	NA	NA	NA	NA	NA	NA	NA	NA	NA	NA	NA	NA
GO:0060562	epithelial tube morphogenesis	NA	NA	NA	NA	NA	NA	NA	NA	NA	NA	NA	NA	NA	NA	NA	NA	NA	NA	NA	NA	NA	-11.0389	13	0.0392749	-13.7862	17	0.0513595	NA	NA	NA	NA	NA	NA	NA	NA	NA	NA	NA	NA	NA	NA	NA	NA	NA	NA	NA	NA	NA
GO:0048754	branching morphogenesis of an epithelial tube	NA	NA	NA	NA	NA	NA	NA	NA	NA	NA	NA	NA	NA	NA	NA	NA	NA	NA	NA	NA	NA	-10.6783	10	0.0645161	-13.3366	13	0.083871	NA	NA	NA	NA	NA	NA	NA	NA	NA	NA	NA	NA	NA	NA	NA	NA	NA	NA	NA	NA	NA
GO:0060065	uterus development	NA	NA	NA	NA	NA	NA	NA	NA	NA	NA	NA	NA	NA	NA	NA	NA	NA	NA	NA	NA	NA	-10.6609	6	0.285714	NA	NA	NA	NA	NA	NA	NA	NA	NA	NA	NA	NA	NA	NA	NA	NA	NA	NA	NA	NA	NA	NA	NA	NA
GO:0061138	morphogenesis of a branching epithelium	NA	NA	NA	NA	NA	NA	NA	NA	NA	NA	NA	NA	NA	NA	NA	NA	NA	NA	NA	NA	NA	-9.872	10	0.0534759	NA	NA	NA	NA	NA	NA	NA	NA	NA	NA	NA	NA	NA	NA	NA	NA	NA	NA	NA	NA	NA	NA	NA	NA
GO:0001763	morphogenesis of a branching structure	NA	NA	NA	NA	NA	NA	NA	NA	NA	NA	NA	NA	NA	NA	NA	NA	NA	NA	NA	NA	NA	-9.56461	10	0.0497512	NA	NA	NA	NA	NA	NA	NA	NA	NA	NA	NA	NA	NA	NA	NA	NA	NA	NA	NA	NA	NA	NA	NA	NA
GO:0048608	reproductive structure development	NA	NA	NA	NA	NA	NA	NA	NA	NA	NA	NA	NA	NA	NA	NA	NA	NA	NA	NA	NA	NA	-9.46253	13	0.0292793	NA	NA	NA	NA	NA	NA	NA	NA	NA	NA	NA	NA	NA	NA	NA	NA	NA	NA	NA	NA	NA	NA	NA	NA
GO:0061458	reproductive system development	NA	NA	NA	NA	NA	NA	NA	NA	NA	NA	NA	NA	NA	NA	NA	NA	NA	NA	NA	NA	NA	-9.41505	13	0.0290179	NA	NA	NA	NA	NA	NA	NA	NA	NA	NA	NA	NA	NA	NA	NA	NA	NA	NA	NA	NA	NA	NA	NA	NA
GO:0007548	sex differentiation	NA	NA	NA	NA	NA	NA	NA	NA	NA	NA	NA	NA	NA	NA	NA	NA	NA	NA	NA	NA	NA	-9.37324	11	0.0391459	-12.4379	15	0.0533808	NA	NA	NA	NA	NA	NA	NA	NA	NA	NA	NA	NA	NA	NA	NA	NA	NA	NA	NA	NA	NA
GO:0042692	muscle cell differentiation	NA	NA	NA	NA	NA	NA	NA	NA	NA	NA	NA	NA	NA	NA	NA	NA	NA	NA	NA	NA	NA	NA	NA	NA	NA	NA	NA	NA	NA	NA	NA	NA	NA	NA	NA	NA	NA	NA	NA	NA	NA	NA	NA	NA	NA	NA	NA	NA
GO:0003009	skeletal muscle contraction	NA	NA	NA	NA	NA	NA	NA	NA	NA	NA	NA	NA	NA	NA	NA	NA	NA	NA	NA	NA	NA	NA	NA	NA	NA	NA	NA	NA	NA	NA	NA	NA	NA	NA	NA	NA	NA	NA	NA	NA	NA	NA	NA	NA	NA	NA	NA	NA
GO:0050879	multicellular organismal movement	NA	NA	NA	NA	NA	NA	NA	NA	NA	NA	NA	NA	NA	NA	NA	NA	NA	NA	NA	NA	NA	NA	NA	NA	NA	NA	NA	NA	NA	NA	NA	NA	NA	NA	NA	NA	NA	NA	NA	NA	NA	NA	NA	NA	NA	NA	NA	NA
GO:0035107	appendage morphogenesis	NA	NA	NA	NA	NA	NA	NA	NA	NA	NA	NA	NA	NA	NA	NA	NA	NA	NA	NA	NA	NA	NA	NA	NA	NA	NA	NA	NA	NA	NA	NA	NA	NA	NA	NA	NA	NA	NA	NA	NA	NA	NA	NA	NA	NA	NA	NA	NA
GO:0035108	limb morphogenesis	NA	NA	NA	NA	NA	NA	NA	NA	NA	NA	NA	NA	NA	NA	NA	NA	NA	NA	NA	NA	NA	NA	NA	NA	NA	NA	NA	NA	NA	NA	NA	NA	NA	NA	NA	NA	NA	NA	NA	NA	NA	NA	NA	NA	NA	NA	NA	NA
GO:0042060	wound healing	NA	NA	NA	NA	NA	NA	NA	NA	NA	NA	NA	NA	NA	NA	NA	NA	NA	NA	NA	NA	NA	NA	NA	NA	NA	NA	NA	NA	NA	NA	NA	NA	NA	NA	NA	NA	NA	NA	NA	NA	NA	NA	-9.72448	21	0.0354132	NA	NA	NA
ko04974	Protein digestion and absorption	NA	NA	NA	NA	NA	NA	NA	NA	NA	NA	NA	NA	NA	NA	NA	NA	NA	NA	NA	NA	NA	NA	NA	NA	NA	NA	NA	NA	NA	NA	NA	NA	NA	NA	NA	NA	NA	NA	NA	NA	NA	NA	-9.55824	10	0.111111	NA	NA	NA
GO:0071295	cellular response to vitamin	NA	NA	NA	NA	NA	NA	NA	NA	NA	NA	NA	NA	NA	NA	NA	NA	NA	NA	NA	NA	NA	NA	NA	NA	NA	NA	NA	NA	NA	NA	NA	NA	NA	NA	NA	NA	NA	NA	NA	NA	NA	NA	NA	NA	NA	NA	NA	NA
GO:0048557	embryonic digestive tract morphogenesis	NA	NA	NA	NA	NA	NA	NA	NA	NA	NA	NA	NA	NA	NA	NA	NA	NA	NA	NA	NA	NA	NA	NA	NA	NA	NA	NA	NA	NA	NA	NA	NA	NA	NA	NA	NA	NA	NA	NA	NA	NA	NA	NA	NA	NA	NA	NA	NA
[truncated: 42 more columns]
