# Supplementary material for: A pig BodyMap transcriptome reveals diverse tissue physiologies and evolutionary dynamics of transcription
Source: Nat Commun. 2021 Jun 17;12:3715. doi: 10.1038/s41467-021-23560-8 (PMC8211698; doi:10.1038/s41467-021-23560-8)
Supplement: Supplementary file 12 — Source Data [file 41467_2021_23560_MOESM12_ESM.zip › Source data/Supplementary Figure 27.xlsx]

## Sheet: sheet1
Supplementary Figure 27
Pigs	Mixture	Adipocytes	MVEC	M1&M2	T-cell (cd4+)
pig1	GOM_1	0.870339	0.00526251	0.122823	0.001575
pig2	GOM_2	0.92892	0	0.0675155	0.00356436
pig3	GOM_3	0.882148	0	0.112202	0.00565038
pig1	MAD_1	0.939444	0.00153551	0.0563801	0.00264042
pig3	MAD_3	0.892866	0.00892297	0.0979692	0.000242187
pig2	RAD_2	0.927621	0	0.0698512	0.00252777
pig3	RAD_3	0.944666	0	0.0550046	0.000329244
pig1	ASA_1	0.922793	0	0.0772074	0
pig3	ASA_3	0.93229	0	0.0531963	0.0145141
pig1	ULB_1	0.921282	0	0.078718	0
pig2	ULB_2	0.956675	0	0.0304032	0.0129214
pig3	ULB_3	0.949985	0	0.0346959	0.0153186
pig1	ILB_1	0.915844	0	0.0745005	0.0096551
pig2	ILB_2	0.948908	0	0.0390107	0.0120814
pig3	ILB_3	0.944429	0	0.0547085	0.000862679
