# Supplementary material for: A pig BodyMap transcriptome reveals diverse tissue physiologies and evolutionary dynamics of transcription
Source: Nat Commun. 2021 Jun 17;12:3715. doi: 10.1038/s41467-021-23560-8 (PMC8211698; doi:10.1038/s41467-021-23560-8)
Supplement: Supplementary file 12 — Source Data [file 41467_2021_23560_MOESM12_ESM.zip › Source data/Supplementary Figure 28.xlsx]

## Sheet: a
Supplementary Figure 28a
	Dim1	Dim2
ASA	-6.06043	262.428
GOM	-26.2522	-256.07
ILB	-41.152	152.095
MAD	118.863	-117.211
RAD	3.09825	-119.87
ULB	-48.4968	78.6273

## Sheet: b
Supplementary Figure 28b
	Dim1	Dim2
ASA	-516.312	-252.354
GOM	8.81515	127.63
ILB	-347.178	76.4791
MAD	508.92	231.42
RAD	282.895	26.4606
ULB	62.8603	-209.636

## Sheet: c
Supplementary Figure 28c
Gene_ID	Gene_name	Gene_biotype	GOM	MAD	RAD	ASA	ULB	ILB
ENSSSCG00000002749	ENSSSCG00000002749	protein_coding	9.57267	2.6165	0.9155	0.439	1.113	0.252667
ENSSSCG00000006286	ENSSSCG00000006286	protein_coding	0.138	0.353	0.094	1.1715	0.288	0.848667
ENSSSCG00000006455	ENSSSCG00000006455	protein_coding	2.59667	1.5915	2.167	6.6875	3.28733	3.43233
ENSSSCG00000006588	ENSSSCG00000006588	protein_coding	100.689	5.7605	7.948	11.5255	7.41133	10.575
ENSSSCG00000010056	ENSSSCG00000010056	protein_coding	3.21933	1.2855	1.5885	2.473	1.16667	2.04267
ENSSSCG00000016823	ENSSSCG00000016823	protein_coding	0.495667	1.4995	1.7985	8.8785	5.795	11.7527
ENSSSCG00000030960	ENSSSCG00000030960	protein_coding	0.084	0.323	0.0835	0.3745	0.112333	0.232
ENSSSCG00000033457	ENSSSCG00000033457	protein_coding	35.1067	8.473	10.627	21.461	7.07933	14.7157
ENSSSCG00000037735	ENSSSCG00000037735	protein_coding	0.534333	0.8115	1.772	1.113	1.57233	1.57367
ENSSSCG00000039214	ENSSSCG00000039214	protein_coding	0.357667	0.5645	1.1085	0.16	0.192333	0.476667
ENSSSCG00000000029	SCUBE1	protein_coding	0.999	1.305	0.7255	0.543	0.276333	0.255667
ENSSSCG00000000492	LYZ	protein_coding	0.207333	1.6925	3.086	0	0.254	0.789
ENSSSCG00000000647	OLR1	protein_coding	18.8923	10.245	1.857	2.399	2.021	3.267
ENSSSCG00000000663	KLRG1	protein_coding	4.54	3.1865	3.5785	2.322	3.186	2.12733
ENSSSCG00000001404	TNF	protein_coding	0.907333	0.5995	0.719	0.3325	0.346667	0.543667
ENSSSCG00000001427	C4A	protein_coding	115.288	18.1335	62.141	46.993	38.869	52.434
ENSSSCG00000002294	ARG2	protein_coding	0.996667	0.3765	0.511	0.373	0.338	0.395667
ENSSSCG00000002383	FOS	protein_coding	132.569	223.173	283.755	83.26	185.769	119.584
ENSSSCG00000003251	NLRP12	protein_coding	1.061	0.216	0.393	0.5275	0.309333	0.444667
ENSSSCG00000003431	NPPB	protein_coding	2.74533	1.357	6.2925	0.9785	0.493667	0.757333
ENSSSCG00000003514	HSPG2	protein_coding	27.2577	26.0985	37.4155	64.3655	62.692	51.497
ENSSSCG00000003582	SMPDL3B	protein_coding	1.703	1.6475	1.779	6.3945	3.07767	3.93133
ENSSSCG00000003755	MCOLN2	protein_coding	6.03933	1.049	1.623	1.723	0.76	0.974333
ENSSSCG00000004181	VNN1	protein_coding	0.374667	0.207	0.2765	0.262	0.099	0.153667
ENSSSCG00000004291	NT5E	protein_coding	1.63367	2.4375	1.683	7.4095	4.842	6.26133
ENSSSCG00000004309	CNR1	protein_coding	0.238	0.345	0.1635	0.9235	0.335667	0.563333
ENSSSCG00000004676	DUOXA2	protein_coding	1.69633	2.102	2.9405	0.482	0.162	0.239667
ENSSSCG00000004744	TYRO3	protein_coding	3.658	0.9905	0.8365	1.2115	1.02833	1.247
ENSSSCG00000005437	KLF4	protein_coding	15.7913	23.4045	29.351	30.275	23.9573	24.2787
ENSSSCG00000005524	DAB2IP	protein_coding	4.63833	4.9425	3.9955	3.808	3.679	3.86367
ENSSSCG00000005533	PTGS1	protein_coding	10.206	7.426	6.009	5.8645	3.402	5.15667
ENSSSCG00000005688	PTGES	protein_coding	4.74067	10.4845	10.9055	15.38	6.96767	8.809
ENSSSCG00000006288	SELP	protein_coding	1.335	1.6785	0.7045	0.754	0.577667	0.906
ENSSSCG00000006298	XCL1	protein_coding	4.35667	2.0805	1.926	0.722	1.23333	1.09933
ENSSSCG00000006590	S100A8	protein_coding	157.491	9.1065	18.9375	28.008	16.959	31.2547
ENSSSCG00000006748	TSPAN2	protein_coding	0.743	1.3695	0.761	0.551	0.451667	0.805333
ENSSSCG00000006788	ADORA3	protein_coding	6.60667	4.2595	9.4475	2.434	4.24467	4.08633
ENSSSCG00000006987	SLC7A2	protein_coding	21.3057	11.361	15.5995	11.6415	14.2453	14.9193
ENSSSCG00000007956	NLRC3	protein_coding	0.639333	0.3315	0.415	0.279	0.348667	0.408
ENSSSCG00000008159	IL18R1	protein_coding	0.386333	0.538	0.1845	0.121	0.166333	0.304
ENSSSCG00000008311	CYP26B1	protein_coding	0.697	0.509	0.79	1.8295	2.561	1.934
ENSSSCG00000008953	CXCL8	protein_coding	1.73033	1.4295	0.434	0.8705	0.457	0.750333
ENSSSCG00000008957	AMCF-II	protein_coding	0.498	0.94	0.044	0.076	0.188	0.207333
ENSSSCG00000008978	CXCL11	protein_coding	1.447	0.4365	1.215	0.1235	0.394333	0.694
ENSSSCG00000009203	SNCA	protein_coding	3.38967	7.6265	3.684	1.797	5.05067	4.92867
ENSSSCG00000009671	PBK	protein_coding	1.598	0.54	0.5545	1.141	0.538333	1.05067
ENSSSCG00000009817	P2RX7	protein_coding	6.31033	1.8565	2.596	2.7135	2.44067	2.91467
ENSSSCG00000009929	TRPV4	protein_coding	0.00833333	0.0355	0.117	0.061	0.0536667	0.0283333
ENSSSCG00000010054	ADORA2A	protein_coding	1.20433	1.3585	1.0695	0.4985	0.691667	0.522667
ENSSSCG00000010966	CCL19	protein_coding	49.875	69.2035	53.6225	46.8335	44.7557	46.3457
ENSSSCG00000011131	PRKCQ	protein_coding	0.919667	0.482	0.6045	0.372	0.430333	0.478
ENSSSCG00000011318	CXCR6	protein_coding	1.29867	0.31	0.3505	0.248	0.406667	0.293
ENSSSCG00000011576	HRH1	protein_coding	7.29167	8.2535	8.744	16.195	9.16833	12.7063
ENSSSCG00000011695	AGTR1	protein_coding	8.96	5.3165	11.3885	20.971	14.7947	17.214
ENSSSCG00000011727	PTX3	protein_coding	1.47267	1.521	2.3015	3.309	4.083	5.34133
ENSSSCG00000011802	KNG1	protein_coding	0.504667	0.023	1.5105	0.062	0.214667	0.105
ENSSSCG00000011831	APOD	protein_coding	23.046	31.663	62.0445	88.0295	183.431	157.828
ENSSSCG00000012402	CXCR3	protein_coding	0.568333	0.378	0.527	0.1285	0.206	0.128667
ENSSSCG00000013111	CD6	protein_coding	0.683333	0.4675	0.4395	0.202	0.438667	0.493
ENSSSCG00000013551	C3	protein_coding	150.969	18.656	67.0115	5.7995	9.217	11.7293
ENSSSCG00000014091	F2RL1	protein_coding	1.678	0.407	0.6055	0.254	0.248	0.265667
ENSSSCG00000014434	IL17B	protein_coding	3.699	4.8225	3.876	2.8035	2.37033	2.53667
ENSSSCG00000014927	NOX4	protein_coding	5.37433	6.133	5.2115	3.726	4.56967	6.58067
ENSSSCG00000015037	IL18	protein_coding	6.53167	3.171	7.894	3.8555	3.537	3.69567
ENSSSCG00000015476	CHI3L1	protein_coding	0.276667	0.237	0.2225	0.1515	0.0786667	0.201667
ENSSSCG00000015579	PTGS2	protein_coding	1.61033	3.256	3.037	1.936	3.05367	1.93567
ENSSSCG00000015799	KLKB1	protein_coding	0.397667	0.3945	0.672	1.52	1.48533	1.59967
ENSSSCG00000015801	TLR3	protein_coding	6.986	3.136	5.53	3.247	2.90833	3.66433
ENSSSCG00000015913	SCN9A	protein_coding	0.129333	0.183	0.205	0.157	0.489333	0.425333
ENSSSCG00000016883	ISL1	protein_coding	2.329	0.105	0.501	0.042	0.0463333	0.0393333
ENSSSCG00000017923	ALOX15	protein_coding	68.9807	3.4335	7.8815	1.8235	1.05167	1.26433
ENSSSCG00000020970	IL6	protein_coding	1.811	2.53	2.4755	3.37	5.348	7.02167
ENSSSCG00000021255	ADA	protein_coding	2.77967	3.3735	2.456	1.7295	2.99533	3.20467
ENSSSCG00000022011	NMI	protein_coding	22.105	10.455	13.046	11.7415	11.5037	15.6927
ENSSSCG00000022105	SUCNR1	protein_coding	6.188	2.791	2.9595	2.946	2.04167	2.49033
ENSSSCG00000022226	FASLG	protein_coding	1.19	0.572	0.878	0.47	0.692	0.802667
ENSSSCG00000022405	P2RX1	protein_coding	0.725333	3.8745	0.7015	1.326	0.89	0.604333
ENSSSCG00000023522	TGM2	protein_coding	19.73	19.6915	22.97	8.3125	10.5627	11.8523
ENSSSCG00000023592	TAC1	protein_coding	0	0.0285	0.041	0.1575	0.593333	0.79
ENSSSCG00000023706	CHIA	protein_coding	0.0403333	0.031	0.0535	8.4565	0.044	0.0983333
ENSSSCG00000023716	TNFAIP6	protein_coding	11.9347	15.0675	27.0545	43.169	27.8663	32.6317
ENSSSCG00000023837	WFDC1	protein_coding	3.656	18.5485	7.1405	8.116	7.36833	7.742
ENSSSCG00000023993	CD96	protein_coding	1.67433	0.6385	0.9435	0.3155	0.446333	0.437667
ENSSSCG00000024311	CCR2	protein_coding	9.911	4.939	5.8065	5.7805	4.53467	5.90567
ENSSSCG00000025698	SERPINE1	protein_coding	9.86633	19.4315	12.8725	13.673	10.1397	13.7157
ENSSSCG00000025777	ESR1	protein_coding	4.10133	3.018	13.008	3.7405	2.368	2.59567
ENSSSCG00000025992	ENPP3	protein_coding	1.91	3.5305	2.032	1.305	1.093	0.807
ENSSSCG00000026422	GPER1	protein_coding	1.222	1.9745	1.697	0.8705	1.07133	1.07767
ENSSSCG00000026602	PTGIR	protein_coding	4.81333	1.9585	2.1305	3.063	1.45733	2.141
ENSSSCG00000027820	CD200	protein_coding	15.4273	14.5305	13.5425	10.199	11.9407	12.6893
ENSSSCG00000027849	CNR2	protein_coding	0.161	0.1535	0.171	0.12	0.0483333	0.149
ENSSSCG00000028359	BST1	protein_coding	11.1963	17.68	8.663	8.0595	7.61067	7.05133
ENSSSCG00000028561	CD28	protein_coding	0.482	0.352	0.391	0.197	0.24	0.263
ENSSSCG00000028758	LBP	protein_coding	0.0343333	0.0445	0.0525	0.085	0.183667	0.152333
ENSSSCG00000028875	HAVCR2	protein_coding	0.656667	0.2415	0.3215	0.415	0.355333	0.335
ENSSSCG00000029230	ECM1	protein_coding	15.995	18.612	45.9485	36.0425	15.014	28.4353
ENSSSCG00000029621	BMPR1B	protein_coding	1.07	0.24	0.209	0.159	0.104333	0.101333
ENSSSCG00000030172	CD40LG	protein_coding	0.672667	0.328	0.2475	0.22	0.210333	0.12
ENSSSCG00000030361	PRKCZ	protein_coding	4.01433	2.4465	1.1265	1.0695	0.742667	0.644
ENSSSCG00000031106	PLA2G2D	protein_coding	0.486	0.1615	0.141	0	0.222667	0.329
ENSSSCG00000031788	PTAFR	protein_coding	4.38767	2.1325	2.552	3.0575	2.19167	2.864
ENSSSCG00000032355	LY86	protein_coding	10.435	4.769	7.8985	8.2235	5.10167	6.96667
ENSSSCG00000032438	FFAR2	protein_coding	1.042	0.587	0.682	0.4635	0.419667	0.451667
ENSSSCG00000032474	CXCL10	protein_coding	10.2913	4.02	7.353	2.745	4.153	7.08833
ENSSSCG00000032857	S100A12	protein_coding	252.613	51.287	121.439	246.422	114.121	237.824
ENSSSCG00000034114	GPR68	protein_coding	1.29567	0.472	0.4065	0.435	0.236333	0.410667
ENSSSCG00000034178	AIF1L	protein_coding	10.7283	17.5575	14.754	13.5645	14.7893	13.8513
ENSSSCG00000035355	F2R	protein_coding	9.401	5.118	5.038	3.115	3.116	3.32833
ENSSSCG00000035419	RARRES2	protein_coding	343.606	188.607	299.567	158.382	120.674	140.154
ENSSSCG00000035859	WNT5A	protein_coding	7.37467	2.538	3.063	1.33	0.963333	1.16033
ENSSSCG00000036008	TACR1	protein_coding	0.689667	1.0385	3.153	0.9735	1.37367	1.63933
ENSSSCG00000036246	GP91-PHOX	protein_coding	24.712	9.49	12.46	20.1725	14.3037	23.0003
ENSSSCG00000036874	MYLK3	protein_coding	0.295	0.0665	0.1335	0.0705	0.122333	0.118333
ENSSSCG00000037019	CAMK4	protein_coding	1.025	0.442	0.587	0.2805	0.405333	0.374333
ENSSSCG00000037579	PPBP	protein_coding	38.4267	2.7805	2.727	2.5965	2.47433	3.111
ENSSSCG00000038162	CCL21	protein_coding	23.2183	19.4555	37.022	20.329	11.052	8.43367
ENSSSCG00000038460	FOXF1	protein_coding	1.30233	1.843	0.623	0.806	0.460333	0.561333
ENSSSCG00000039416	CXCR4	protein_coding	11.9803	5.7515	9.3385	7.2205	5.95233	7.09067
ENSSSCG00000039548	PTGFR	protein_coding	10.2913	7.655	15.4225	11.0745	21.8243	20.524
ENSSSCG00000039874	CCL26	protein_coding	71.9313	78.531	69.077	59.98	56.0063	42.6437
ENSSSCG00000040162	NUPR1	protein_coding	47.3003	60.9615	113.305	194.749	93.161	113.388
ENSSSCG00000040464	LEP	protein_coding	70.8847	36.416	63.6015	88.9425	141.525	143.824
ENSSSCG00000040648	CCL8	protein_coding	2.48	1.3925	2.1315	0.5535	1.38367	1.29367
ENSSSCG00000040811	PYCARD	protein_coding	10.1437	6.351	6.717	7.61	4.12133	7.333

## Sheet: d
Supplementary Figure 28d
Gene_ID	Gene_name	Gene_biotype	GOM	MAD	RAD	ASA	ULB	ILB
ENSSSCG00000000010	FBLN1	protein_coding	129.395	79.958	267.41	67.1575	68.3677	72.28
ENSSSCG00000000660	A2M	protein_coding	7.729	21.9695	16.9055	4.787	18.636	9.395
ENSSSCG00000000759	WNT5B	protein_coding	10.2503	11.4915	8.45	3.456	1.80967	3.439
ENSSSCG00000000896	NTN4	protein_coding	4.58667	10.303	9.3265	13.294	9.82567	15.4
ENSSSCG00000000916	LUM	protein_coding	111.633	94.5305	189.019	303.274	157.555	223.825
ENSSSCG00000001473	COL11A2	protein_coding	0.024	0.109	0.013	0.033	0.295	0.165667
ENSSSCG00000001500	COL21A1	protein_coding	5.446	2.512	3.138	4.3035	2.491	3.74167
ENSSSCG00000001787	IL16	protein_coding	6.761	2.64	3.3335	4.9595	3.44767	5.1
ENSSSCG00000001914	LOXL1	protein_coding	2.869	5.3425	5.651	6.877	2.75633	3.74367
ENSSSCG00000001993	TGM1	protein_coding	0.730333	0.2305	0.2075	0.236	0.171333	0.176667
ENSSSCG00000002720	none	protein_coding	0.817333	0.3365	0.357	0.302	0.409	0.416
ENSSSCG00000002829	MMP2	protein_coding	40.2403	47.8115	130.686	187.983	186.827	143.485
ENSSSCG00000003344	VWA1	protein_coding	15.2883	17.3305	15.8205	13.295	12.4883	13.4127
ENSSSCG00000003479	MFAP2	protein_coding	3.36367	4.058	5.3065	15.738	5.799	6.556
ENSSSCG00000003514	HSPG2	protein_coding	27.2577	26.0985	37.4155	64.3655	62.692	51.497
ENSSSCG00000003603	COL16A1	protein_coding	12.6477	15.818	29.9405	35.0125	29.566	30.9583
ENSSSCG00000003709	LAMA3	protein_coding	11.0053	3.1645	5.3965	6.465	5.85367	5.38267
ENSSSCG00000004012	THBS2	protein_coding	50.0437	37.4645	46.196	81.5375	102.656	82.499
ENSSSCG00000004052	FNDC1	protein_coding	2.80933	0.777	6.9955	10.0965	8.701	9.46467
ENSSSCG00000004207	ENSSSCG00000004207	protein_coding	27.726	21.987	36.0085	65.0375	59.646	61.7197
ENSSSCG00000004484	COL12A1	protein_coding	42.6963	27.114	58.9395	75.487	159.175	122.25
ENSSSCG00000004632	GLDN	protein_coding	0.587	3.9015	1.073	1.5095	1.09533	1.41767
ENSSSCG00000004658	FBN1	protein_coding	110.507	171.118	218.736	274.692	98.382	161.867
ENSSSCG00000004713	TGM5	protein_coding	0.652333	0.06	0.08	0.119	0.118	0.0593333
ENSSSCG00000004889	SERPINB10	protein_coding	5.666	1.8375	2.24	6.8185	2.34933	5.14033
ENSSSCG00000004894	SERPINB5	protein_coding	1.34567	0.1225	0.298	0.185	0.152333	0.247667
ENSSSCG00000004907	CCBE1	protein_coding	3.69267	1.0485	2.142	3.032	0.924333	1.60467
ENSSSCG00000004928	CILP	protein_coding	7.08767	27.3025	15.9355	110.284	63.579	89.8183
ENSSSCG00000004980	THSD4	protein_coding	5.13567	1.7275	2.2265	1.2055	0.687667	0.732333
ENSSSCG00000005030	NID2	protein_coding	29.9253	19.1555	52.3385	61.259	77.3277	69.426
ENSSSCG00000005055	LGALS3	protein_coding	33.6193	21.448	26.181	80.4195	47.0617	63.7803
ENSSSCG00000005455	SVEP1	protein_coding	53.9987	30.3775	74.987	25.3235	41.644	38.3433
ENSSSCG00000005494	TNC	protein_coding	0.851	2.122	1.3455	7.3565	9.837	10.3247
ENSSSCG00000005498	PAPPA	protein_coding	1.61467	0.7425	0.983	1.254	0.815333	0.920667
ENSSSCG00000005608	ANGPTL2	protein_coding	31.397	17.3725	46.9225	56.5095	62.5313	62.7757
ENSSSCG00000005699	HMCN2	protein_coding	0.330667	1.7015	0.6725	3.2015	2.69167	2.993
ENSSSCG00000005710	LAMC3	protein_coding	0.0393333	0.058	0.09	0.162	0.135	0.103
ENSSSCG00000005751	COL5A1	protein_coding	14.0827	12.1275	25.8685	59.4265	64.8757	53.081
ENSSSCG00000005938	COL22A1	protein_coding	1.48533	0.072	0.253	0.22	0.278667	0.326333
ENSSSCG00000006082	MATN2	protein_coding	67.8563	18.9405	44.053	30.8955	35.3977	35.1777
ENSSSCG00000006183	SBSPON	protein_coding	1.96833	5.5325	1.315	1.7805	2.30733	1.66933
ENSSSCG00000006495	SEMA4A	protein_coding	2.65433	1.3295	2.147	1.1795	1.50033	1.71533
ENSSSCG00000006524	THBS3	protein_coding	11.343	7.2565	10.2475	20.2745	9.51167	14.622
ENSSSCG00000006525	ENSSSCG00000006525	protein_coding	0.485667	0.0605	0.1905	0.0205	0.0293333	0.0806667
ENSSSCG00000006578	S100A4	protein_coding	46.563	19.5025	30.0505	333.426	98.031	216.414
ENSSSCG00000006580	S100A2	protein_coding	7.25133	0.654	0.6385	2.1285	0.803333	1.92767
ENSSSCG00000006588	ENSSSCG00000006588	protein_coding	100.689	5.7605	7.948	11.5255	7.41133	10.575
ENSSSCG00000006590	S100A8	protein_coding	157.491	9.1065	18.9375	28.008	16.959	31.2547
ENSSSCG00000006651	ADAMTSL4	protein_coding	3.616	3.4775	5.3405	5.1925	2.38833	3.41367
ENSSSCG00000006780	WNT2B	protein_coding	1.325	1.617	0.97	0.2075	0.18	0.211
ENSSSCG00000007358	EMILIN3	protein_coding	0.397	0.9125	0.705	1.3345	1.704	1.25167
ENSSSCG00000007501	BMP7	protein_coding	1.26267	1.9715	3.998	1.802	0.493333	0.768333
ENSSSCG00000008072	ASPN	protein_coding	27.953	32.3085	67.506	103.099	73.9573	108.978
ENSSSCG00000008101	FBLN7	protein_coding	0.533	0.543	2.2125	3.116	6.08967	5.87367
ENSSSCG00000008510	LTBP1	protein_coding	43.052	55.506	50.6105	35.6295	25.5103	30.4733
ENSSSCG00000008723	HTRA3	protein_coding	7.61367	14.9715	18.6155	5.4075	4.89767	4.68867
ENSSSCG00000008913	IGFBP7	protein_coding	277.154	304.114	214.494	234.096	182.837	224.216
ENSSSCG00000008991	FRAS1	protein_coding	2.16867	0.816	1.469	0.874	1.12067	0.938
ENSSSCG00000009114	PRSS12	protein_coding	4.84033	2.0495	1.7355	3.724	1.95467	2.961
ENSSSCG00000009202	MMRN1	protein_coding	10.2463	10.342	11.139	12.192	5.42667	3.81067
ENSSSCG00000009222	SPARCL1	protein_coding	140.898	215.638	126.981	113.35	114.991	131.403
ENSSSCG00000009237	HPSE	protein_coding	7.175	0.4635	0.5875	0.7895	0.457	0.917
ENSSSCG00000009278	FGF9	protein_coding	4.06867	0.339	0.733	0.5095	0.935667	0.747667
ENSSSCG00000009361	POSTN	protein_coding	127.08	5.874	47.285	517.329	820.783	518.642
ENSSSCG00000009645	ADAMDEC1	protein_coding	0.00366667	0.0535	0.0015	0	0.089	0.111333
ENSSSCG00000010256	COL13A1	protein_coding	0.191333	2.0605	0.161	0.3085	0.35	0.378667
ENSSSCG00000010312	PLAU	protein_coding	9.87	9.798	24.4045	23.7295	17.7983	24.5863
ENSSSCG00000010344	NRG3	protein_coding	0.156	0.037	0.0705	0.021	0.0456667	0.0356667
ENSSSCG00000010481	LGI1	protein_coding	1.80033	0.905	1.045	1.6095	0.795333	0.849
ENSSSCG00000010535	HPSE2	protein_coding	0.155333	0.6195	2.59	0.6765	0.455	0.269667
ENSSSCG00000010966	CCL19	protein_coding	49.875	69.2035	53.6225	46.8335	44.7557	46.3457
ENSSSCG00000011186	COL6A5	protein_coding	21.5183	3.051	44.155	5.1855	5.522	4.04633
ENSSSCG00000011450	ITIH1	protein_coding	10.9297	9.2705	13.349	7.7395	4.10433	6.16667
ENSSSCG00000011451	ITIH3	protein_coding	45.6297	37.245	49.2255	26.944	16.7477	23.5507
ENSSSCG00000011453	ITIH4	protein_coding	5.94467	12.662	6.782	7.1515	7.05667	6.45767
ENSSSCG00000011689	PLOD2	protein_coding	25.204	17.6045	21.235	13.6785	13.3197	17.047
ENSSSCG00000011802	KNG1	protein_coding	0.504667	0.023	1.5105	0.062	0.214667	0.105
ENSSSCG00000011850	ENSSSCG00000011850	protein_coding	0.0953333	0.0925	0.6965	0.0945	0.025	0.0726667
ENSSSCG00000011959	ABI3BP	protein_coding	9.20433	9.0205	28.3175	44.0235	41.2177	40.945
ENSSSCG00000011973	COL8A1	protein_coding	2.71433	4.0625	10.443	12.9625	11.2647	19.387
ENSSSCG00000012027	ADAMTS5	protein_coding	33.4807	15.355	41.2115	20.195	23.4983	21.496
ENSSSCG00000012571	COL4A6	protein_coding	2.07233	2.685	1.1805	1.0365	0.880333	0.572667
ENSSSCG00000012766	BGN	protein_coding	9.22433	11.446	12.1845	42.6175	27.9577	41.1563
ENSSSCG00000012960	CST6	protein_coding	15.7437	0.557	0.998	0.3795	0.798	0.600333
ENSSSCG00000013093	VWCE	protein_coding	1.068	0.5305	0.4855	0.945	0.338	0.338
ENSSSCG00000013393	SPON1	protein_coding	19.7843	18.2495	7.9185	9.403	11.9657	9.69067
ENSSSCG00000013433	ADAMTSL5	protein_coding	0.944	1.627	1.738	0.7565	0.503	0.622
ENSSSCG00000013599	ANGPTL4	protein_coding	3.36833	6.1075	10.3065	5.888	9.283	8.95667
ENSSSCG00000013714	none	protein_coding	14.5603	0.335	0.569	0.4255	0.017	0.055
ENSSSCG00000013909	CRLF1	protein_coding	0.540333	0.592	0.443	2.198	1	2.55467
ENSSSCG00000013916	COMP	protein_coding	0.00866667	0.0135	0.058	0.138	1.21467	0.841333
ENSSSCG00000014136	VCAN	protein_coding	13.387	7.262	11.3085	39.001	21.044	35.709
ENSSSCG00000014232	LOX	protein_coding	17.2407	18.7555	24.889	45.8085	54.1247	58.819
ENSSSCG00000014316	TGFBI	protein_coding	38.4947	23.926	36.5275	113.722	79.348	95.1563
ENSSSCG00000015246	ST14	protein_coding	2.31667	0.5965	0.575	1.129	0.689333	1.211
ENSSSCG00000015271	PRELP	protein_coding	7.244	6.8535	24.7075	16.638	19.7027	17.398
ENSSSCG00000015326	COL1A2	protein_coding	326.634	280.192	868.357	1502.08	1953.58	1689.48
ENSSSCG00000015342	COL28A1	protein_coding	4.90767	3.3465	3.587	2.584	2.86133	3.441
ENSSSCG00000015398	SEMA3A	protein_coding	0.639333	0.609	2.047	5.3405	4.45433	4.664
ENSSSCG00000015426	RELN	protein_coding	3.18533	3.3145	3.3245	2.463	1.70967	1.21033
ENSSSCG00000016018	FRZB	protein_coding	7.906	15.696	4.869	4.383	4.746	4.98
ENSSSCG00000016034	COL3A1	protein_coding	880.175	809.638	2035.19	4380.04	4000.17	4643.56
ENSSSCG00000016035	COL5A2	protein_coding	106.212	87.4345	184.207	300.28	248.662	340.332
ENSSSCG00000016174	FN1	protein_coding	221.128	100.287	152.52	738.822	313.55	425.347
ENSSSCG00000016754	AEBP1	protein_coding	42.986	20.563	104.642	53.6665	79.9957	54.3163
ENSSSCG00000017082	SPARC	protein_coding	814.451	656.049	1269.03	1994.77	2305.08	2542.98
ENSSSCG00000017109	ADAMTS16	protein_coding	1.31267	3.535	2.6295	1.3255	0.358333	0.560333
ENSSSCG00000017511	PLXDC1	protein_coding	11.2813	11.94	14.2545	32.8125	13.9247	15.6263
ENSSSCG00000021084	S100A6	protein_coding	202.273	175.363	165.963	617.265	357.826	660.963
ENSSSCG00000022506	COL6A1	protein_coding	66.774	50.9675	102.379	240.435	195.005	178.035
ENSSSCG00000023522	TGM2	protein_coding	19.73	19.6915	22.97	8.3125	10.5627	11.8523
ENSSSCG00000023611	TNXB	protein_coding	44.2403	28.066	33.9585	86.709	44.9173	52.0347
ENSSSCG00000023716	TNFAIP6	protein_coding	11.9347	15.0675	27.0545	43.169	27.8663	32.6317
ENSSSCG00000024310	F13A1	protein_coding	17.02	11.825	16.7165	51.6555	19.414	33.731
ENSSSCG00000024314	FGG	protein_coding	0.452667	0.084	0.5865	0.0515	0.931	0.245667
ENSSSCG00000024671	WNT9A	protein_coding	6.89333	2.521	2.557	2.8365	2.37667	2.224
ENSSSCG00000024678	MEGF6	protein_coding	6.54433	1.346	0.5205	0.401	0.553	0.571333
ENSSSCG00000025523	COL2A1	protein_coding	0.00433333	0.0235	0.0185	0.004	0.129667	0.039
ENSSSCG00000025698	SERPINE1	protein_coding	9.86633	19.4315	12.8725	13.673	10.1397	13.7157
ENSSSCG00000025822	SFRP1	protein_coding	44.92	39.336	56.953	141.44	139.624	166.239
ENSSSCG00000025858	ELN	protein_coding	23.9267	62.1115	25.865	80.927	28.7537	49.3887
ENSSSCG00000025924	IGFBP5	protein_coding	67.7557	119.642	134.352	147.198	155.361	116.698
ENSSSCG00000026425	ADAMTSL2	protein_coding	0.714333	1.2825	0.427	0.584	0.604	0.743
ENSSSCG00000027331	COL6A3	protein_coding	79.4047	59.3165	142.218	339.24	363.535	357.789
ENSSSCG00000027466	PCOLCE	protein_coding	35.2177	30.851	93.3045	108.51	122.022	115.885
ENSSSCG00000028022	COL6A2	protein_coding	49.7347	44.546	87.671	214.649	178.277	151.17
ENSSSCG00000028931	GDF7	protein_coding	0.007	0.3475	0.013	0.0145	0.034	0.0383333
ENSSSCG00000029061	BMP3	protein_coding	7.187	0.292	0.569	0.172	0.0786667	0.0656667
ENSSSCG00000029230	ECM1	protein_coding	15.995	18.612	45.9485	36.0425	15.014	28.4353
ENSSSCG00000029414	ENSSSCG00000029414	protein_coding	15.331	0.963	1.035	1.8925	0.912333	1.58867
ENSSSCG00000029449	ENSSSCG00000029449	protein_coding	4.996	0.4435	1.589	1.171	0.589333	2.68967
ENSSSCG00000029503	F7	protein_coding	0.284	0.03	0.05	0.0575	0.0356667	0.036
ENSSSCG00000031615	SERPINB9	protein_coding	7.27767	6.653	5.417	3.1095	3.96067	3.948
ENSSSCG00000031712	MFAP5	protein_coding	179.378	338.721	348.822	406.263	88.0297	188.109
ENSSSCG00000031719	SEMA4B	protein_coding	2.697	1.741	2.001	2.028	1.99433	1.53433
ENSSSCG00000032417	NGF	protein_coding	2.44767	1.875	1.5705	1.209	1.43467	1.547
ENSSSCG00000032857	S100A12	protein_coding	252.613	51.287	121.439	246.422	114.121	237.824
ENSSSCG00000033608	LOXL2	protein_coding	17.3187	11.4445	20.4325	36.7545	32.1597	36.154
ENSSSCG00000033657	GREM1	protein_coding	20.446	8.289	5.223	1.891	1.04667	2.23267
ENSSSCG00000034767	LAMA1	protein_coding	0.390333	0.9575	0.4695	0.1795	0.277333	0.301333
ENSSSCG00000035595	HMCN1	protein_coding	15.8403	5.8615	14.231	14.4795	7.50767	9.306
ENSSSCG00000035859	WNT5A	protein_coding	7.37467	2.538	3.063	1.33	0.963333	1.16033
ENSSSCG00000035937	DPT	protein_coding	277.628	114.974	255.468	183.666	64.867	112.844
ENSSSCG00000036007	MFAP4	protein_coding	8.50867	17.412	10.9935	14.5295	8.51367	10.1903
ENSSSCG00000036135	COL1A1	protein_coding	47.55	40.931	194.046	461.139	756.038	427.335
ENSSSCG00000036213	FGF2	protein_coding	28.654	23.0475	26.628	14.196	15.273	19.378
ENSSSCG00000037430	COL6A6	protein_coding	19.3183	4.9985	37.9815	141.082	82.35	90.5873
ENSSSCG00000037579	PPBP	protein_coding	38.4267	2.7805	2.727	2.5965	2.47433	3.111
ENSSSCG00000037697	MGP	protein_coding	516.296	649.824	709.846	386.841	314.927	528.428
ENSSSCG00000038162	CCL21	protein_coding	23.2183	19.4555	37.022	20.329	11.052	8.43367
ENSSSCG00000039287	CLEC12A	protein_coding	0.274667	0.112	0.1165	0.049	0.0466667	0.087
ENSSSCG00000039573	SLPI	protein_coding	127.839	155.863	324.332	120.19	281.48	278.004
ENSSSCG00000039813	COL25A1	protein_coding	0.0606667	0.0455	0.1935	0.195	0.248	0.151333
ENSSSCG00000039926	ENSSSCG00000039926	protein_coding	3.734	1.4245	4.757	9.7575	11.3907	10.481
ENSSSCG00000040366	ADAMTSL1	protein_coding	2.09367	3.9735	12.8935	5.4145	7.19533	6.47767

## Sheet: e
Supplementary Figure 28e
	ALOX15				F2R
	Expression (TPM)	Standard deviation (SD)			Expression (TPM)	Standard deviation (SD)
GOM	68.9807	17.1504		GOM	9.401	1.81104
MAD	3.4335	1.1295		MAD	5.118	2.177
RAD	7.8815	6.8845		RAD	5.038	0.359
ASA	1.8235	0.2795		ASA	3.115	0.794
ULB	1.05167	0.299262		ULB	3.116	1.25044
ILB	1.26433	0.31222		ILB	3.32833	0.629678
