# Supplementary material for: A pig BodyMap transcriptome reveals diverse tissue physiologies and evolutionary dynamics of transcription
Source: Nat Commun. 2021 Jun 17;12:3715. doi: 10.1038/s41467-021-23560-8 (PMC8211698; doi:10.1038/s41467-021-23560-8)
Supplement: Supplementary file 12 — Source Data [file 41467_2021_23560_MOESM12_ESM.zip › Source data/Supplementary Figure 29.xlsx]

## Sheet: a
Supplementary Figure 29a
	HOX genes				Homeobox family genes
	Dim1	Dim2			Dim1	Dim2
ASA	-139.836	-4.8867		ASA	-74.709	28.2737
GOM	417.172	-54.4841		GOM	274.013	-262.552
ILB	-331.664	-75.3085		ILB	79.9459	324.305
MAD	514.485	9.67849		MAD	-49.636	-338.648
RAD	-9.75473	176.01		RAD	-271.064	53.9328
ULB	-450.403	-51.009		ULB	41.4499	194.689

## Sheet: b
Supplementary Figure 29b
Gene_ID	Gene_name	Gene_biotype	ASA	GOM	ILB	MAD	RAD	ULB
ENSSSCG00000036744	ALX1	protein_coding	0.0295	0.0276667	0.004	0.013	3.7325	0.00466667
ENSSSCG00000006812	ALX3	protein_coding	1.3155	0.147	0.361667	0.1025	0.977	0.371333
ENSSSCG00000008081	BARX1	protein_coding	0.1265	2.478	0.0726667	0.237	0.071	0.02
ENSSSCG00000035938	DBX2	protein_coding	0.0385	0.228	0.0733333	0.016	0.1985	0.0516667
ENSSSCG00000017589	DLX3	protein_coding	0.041	0.0906667	0.0143333	0.024	0.0555	0.0173333
ENSSSCG00000032558	EMX2	protein_coding	3.546	0.151333	2.932	0.347	2.861	2.69733
ENSSSCG00000015715	EN1	protein_coding	3.1345	0.0866667	2.89	0.1335	1.284	3.41367
ENSSSCG00000032249	GBX1	protein_coding	0.028	0.303667	0.062	0.0355	0.054	0.0483333
ENSSSCG00000038744	HDX	protein_coding	0.0645	0.307	0.196667	0.2675	0.2245	0.0836667
ENSSSCG00000032644	HLX	protein_coding	3.18	4.676	3.85467	4.6235	3.854	3.90333
ENSSSCG00000021204	HOXA10	protein_coding	0.482	0.0483333	0.142667	0.1045	8.781	0.0346667
ENSSSCG00000016698	HOXA11	protein_coding	0.056	0.013	0.0126667	0.0355	1.2895	0.00433333
ENSSSCG00000016706	HOXA2	protein_coding	0.1645	0.938667	0.451	0.6355	0.2895	0.276
ENSSSCG00000016703	HOXA5	protein_coding	7.7335	5.618	5.052	4.2035	9.487	3.526
ENSSSCG00000017535	HOXB4	protein_coding	3.3735	6.02767	3.76567	5.2965	4.004	3.39267
ENSSSCG00000017540	HOXB5	protein_coding	0.425	1.48033	1.031	1.256	0.645	0.669
ENSSSCG00000017539	HOXB6	protein_coding	5.0815	8.75067	4.448	5.3245	6.2	2.88433
ENSSSCG00000017538	HOXB7	protein_coding	8.6815	9.45167	6.32333	6.906	8.436	4.00467
ENSSSCG00000017537	HOXB8	protein_coding	0.1455	0.720667	0.223	0.3695	0.479	0.109667
ENSSSCG00000022728	HOXC10	protein_coding	0.0095	0.00533333	0.013	0.005	0.3195	0.0133333
ENSSSCG00000030585	HOXC6	protein_coding	1.7895	0.386	1.213	0.4345	1.63	0.991
ENSSSCG00000038644	HOXC8	protein_coding	2.784	0.133667	0.677	0.239	1.322	0.766333
ENSSSCG00000034474	HOXC9	protein_coding	5.098	0.143	1.16933	0.2195	3.2825	1.20667
ENSSSCG00000015986	HOXD1	protein_coding	0.0265	0.00533333	0.096	0.005	0.041	0.137333
ENSSSCG00000015981	HOXD10	protein_coding	0.466	0.136	0.218333	0.051	0.4155	0.508333
ENSSSCG00000034741	HOXD11	protein_coding	0.4095	0.0226667	0.123	0.0285	0.3755	0.532667
ENSSSCG00000015985	HOXD3	protein_coding	1.5985	0.317	1.57033	0.2315	1.346	1.43867
ENSSSCG00000015984	HOXD4	protein_coding	11.5345	3.75133	10.621	3.721	9.3435	9.17767
ENSSSCG00000040349	HOXD8	protein_coding	25.415	3.592	31.6883	4.8405	23.69	25.72
ENSSSCG00000015982	HOXD9	protein_coding	3.194	0.646	2.21067	0.8315	2.11	2.33067
ENSSSCG00000034884	IRX1	protein_coding	5.6715	0.0176667	2.00267	0.2635	1.393	4.22533
ENSSSCG00000032074	IRX2	protein_coding	2.481	0.008	0.644	0.016	0.094	2.48
ENSSSCG00000002831	IRX3	protein_coding	10.814	0.649667	7.71033	3.5385	5.7645	7.78267
ENSSSCG00000032145	IRX5	protein_coding	3.7655	0.068	1.90033	0.2415	1.0785	1.74233
ENSSSCG00000016883	ISL1	protein_coding	0.042	2.329	0.0393333	0.105	0.501	0.0463333
ENSSSCG00000033348	ISL2	protein_coding	0.02	0.588667	0.0143333	0.3665	0	0.0126667
ENSSSCG00000005586	LHX2	protein_coding	0.1565	0	0.0116667	0	0	0.0553333
ENSSSCG00000003778	LHX8	protein_coding	0.0435	0.007	0.181	0.005	0.0305	0.097
ENSSSCG00000010903	LHX9	protein_coding	0.4155	0.121	0.188333	0.0685	0.212	0.173333
ENSSSCG00000035968	LMX1B	protein_coding	0.2305	0.0433333	0.394333	0.029	0.027	0.347333
ENSSSCG00000039161	MEIS1	protein_coding	9.476	34.138	7.10433	19.502	23.9525	6.48933
ENSSSCG00000004795	MEIS2	protein_coding	6.0815	14.3303	9.66267	9.052	12.4995	7.12933
ENSSSCG00000029783	MKX	protein_coding	1.163	0.62	3.929	2.3315	2.977	4.64633
ENSSSCG00000034500	MSX2	protein_coding	1.496	0.186667	0.994333	0.2645	0.6895	1.24933
ENSSSCG00000040403	NANOG	protein_coding	0.2695	1.08533	0.272333	0.221	0.3075	0.251333
ENSSSCG00000010538	NKX2-3	protein_coding	0	0.909333	0.006	6.242	0.016	0.009
ENSSSCG00000036285	NKX2-5	protein_coding	0.012	0.334667	0	0.0065	0.01	0.0213333
ENSSSCG00000031924	NKX3-1	protein_coding	0.082	0.3	0.0993333	0.145	0.232	0.0773333
ENSSSCG00000034181	NKX3-2	protein_coding	0.175	2.892	0.323	0.8475	0.0185	0.198667
ENSSSCG00000028997	ENSSSCG00000028997	protein_coding	3.912	0.233667	0.699667	0.2025	9.82	0.231333
ENSSSCG00000036741	PITX1	protein_coding	0.042	0.863333	0.0353333	0.077	0.6225	0.032
ENSSSCG00000034708	PITX2	protein_coding	0.2135	0.008	0.0513333	0.0305	0.3575	0.00466667
ENSSSCG00000031503	PRRX1	protein_coding	18.402	4.15367	24.4643	5.904	11.119	20.2113
ENSSSCG00000005680	PRRX2	protein_coding	23.4355	6.68333	20.5123	8.28	10	13.588
ENSSSCG00000025238	SHOX2	protein_coding	14.7335	1.129	16.916	4.4185	3.4765	13.0353
ENSSSCG00000005087	SIX1	protein_coding	6.1515	0.067	9.61267	0.421	5.646	6.43667
ENSSSCG00000008446	SIX2	protein_coding	0.8545	1.658	2.15067	0.5835	0.1425	1.051
ENSSSCG00000005089	SIX4	protein_coding	0.991	0.417333	1.62533	0.2335	1.418	1.37467
ENSSSCG00000010561	TLX1	protein_coding	0.008	0.252	0.00733333	0.022	0.0135	0.008
ENSSSCG00000006169	ZFHX4	protein_coding	5.949	2.871	6.36533	1.937	4.981	6.06133

## Sheet: c
Supplementary Figure 29c
	HOXC9
	Expression (TPM)	Standard deviation (SD)
GOM	0.143	0.035327
MAD	0.2195	0.1025
RAD	3.2825	0.1035
ASA	5.098	0.281
ULB	1.20667	0.759441
ILB	1.16933	0.996942

## Sheet: d
Supplementary Figure 29d
Gene_ID	Gene_name	Gene_biotype	GOM	MAD	RAD	ASA	ULB	ILB
ENSSSCG00000050590	ACACB	protein_coding	2.96633	3.7155	2.2895	2.6075	2.35433	2.87767
ENSSSCG00000012841	PNPLA2	protein_coding	46.6923	45.731	73.9435	61.405	67.5813	63.5857
ENSSSCG00000017694	ACACA	protein_coding	206.165	122.322	258.656	185.164	236.539	284.037
ENSSSCG00000014080	HMGCR	protein_coding	5.27067	3.3935	5.433	4.9605	4.99267	6.58533
ENSSSCG00000007710	MLXIPL	protein_coding	11.511	8.49	14.0405	13.898	15.9623	17.1387
ENSSSCG00000033626	SREBF1	protein_coding	11.511	10.572	15.1785	16.889	18.442	15.4243
ENSSSCG00000000068	EP300	protein_coding	8.59967	5.433	9.98	10.8175	11.7207	10.9727
ENSSSCG00000007371	HNF4A	protein_coding	0.252667	0.2765	0.5585	0.475	0.403	0.607333
ENSSSCG00000024777	HDAC4	protein_coding	3.003	2.232	3.611	4.073	4.389	3.69667
ENSSSCG00000017366	HDAC5	protein_coding	17.0193	14.418	18.8325	17.785	16.4403	17.6487
ENSSSCG00000027859	HDAC7	protein_coding	10.6463	8.5265	10.9325	12.6435	11.13	11.154
ENSSSCG00000012399	FOXO4	protein_coding	24.5797	19.819	32.26	28.1405	30.474	30.6587
ENSSSCG00000031262	TXNIP	protein_coding	688.636	839.982	1018.56	625.128	771.341	878.411
ENSSSCG00000011750	PLD1	protein_coding	36.4597	9.9655	16.156	22.53	15.5857	18.6313
ENSSSCG00000028983	TBC1D1	protein_coding	11.685	8.534	10.08	11.8215	10.5447	11.9807
ENSSSCG00000023915	SLC2A4	protein_coding	51.5147	39.429	65.484	45.4805	54.9807	62.8563
ENSSSCG00000011133	PFKFB3	protein_coding	17.173	18.7405	35.708	27.242	36.639	33.2007
ENSSSCG00000011158	PFKP	protein_coding	12.424	12.865	11.8695	22.6585	11.1967	14.1777
ENSSSCG00000021129	PFKM	protein_coding	3.80867	3.9645	5.1565	3.781	4.87733	4.92033
ENSSSCG00000028197	PFKL	protein_coding	19.5827	16.0745	21.0325	20.1865	19.3197	22.1127
ENSSSCG00000000577	GYS2	protein_coding	23.2843	10.0705	26.2765	11.707	9.115	21.1707
ENSSSCG00000003154	GYS1	protein_coding	8.65633	6.566	9.0935	9.606	9.55933	9.864
