# Supplementary material for: A pig BodyMap transcriptome reveals diverse tissue physiologies and evolutionary dynamics of transcription
Source: Nat Commun. 2021 Jun 17;12:3715. doi: 10.1038/s41467-021-23560-8 (PMC8211698; doi:10.1038/s41467-021-23560-8)
Supplement: Supplementary file 12 — Source Data [file 41467_2021_23560_MOESM12_ESM.zip › Source data/Supplementary Figure 3.xlsx]

## Sheet: a
Supplementary Figure 3a
Sample name	No. of reads (millions)	Percent of reads aligned (%)
ADD-1	66.72	94.16
ADD-2	80.4	94.72
ADD-3	79.74	96.06
ASA-1	86.6	97.95
ASA-3	91.94	97.75
BB-1	115.74	97.02
BB-2	115.24	97.52
BF-1	61.28	94.97
BF-2	77.14	95.96
BF-3	80.74	95.85
BRA-1	69.78	94.13
BRA-2	73.16	96.95
BRA-3	85.2	95.99
Cerebrum-1	97.28	97.66
Cerebrum-2	122.02	98.07
Cerebrum-3	118.2	97.12
Cerebellum-1	99.42	96.55
Cerebellum-2	103.02	97.25
Cerebellum-3	101.2	96.76
Colon-1	96.24	97.06
Colon-2	106	97.57
Colon-3	109.56	97.15
DAP-1	69.44	90.38
DAP-2	53.76	95.4
DAP-3	83.88	95.84
DSP-1	72.48	94
DSP-2	69.62	96.51
DSP-3	81.62	94.33
EDC-1	88.74	94.87
EDC-2	76.32	96.71
EDC-3	79.32	94.82
EDL-F-1	60.52	92.87
EDL-F-2	78.88	96.81
EDL-F-3	88.88	95.04
EDL-H-1	69.28	94.51
EDL-H-2	78.82	94.14
EDL-H-3	69.46	94.75
FDP-F-1	71.5	94.76
FDP-F-2	78	96.45
FDP-F-3	85.42	95.59
FDP-H-1	62.92	85.17
FDP-H-3	81.2	95.5
FDS-F-1	106.88	97.45
FDS-F-2	99.38	96.43
FDS-H-1	65.56	94.73
FDS-H-2	92.82	94.16
FDS-H-3	73.66	95.71
GAS-L-1	105.9	97.4
GAS-L-2	93.88	97.01
GAS-L-3	108.78	97.18
GAS-M-1	62.08	93.51
GAS-M-2	90.28	93.99
GAS-M-3	66.66	94.45
GM-1	95.74	97.41
GM-2	101.74	97.28
GM-3	102.32	97.12
GOM-1	92.26	97.97
GOM-2	101.6	97.77
GOM-3	94.96	97.5
GRA-1	65.58	95.06
GRA-2	75.2	95.87
GRA-3	77.86	95.7
ILB-1	59.12	97.69
ILB-2	115.5	98.18
ILB-3	96.74	97.92
ISP-1	69.8	93.87
ISP-2	60.54	95.83
ISP-3	76.18	94.52
Kidney-1	113.2	97.99
Kidney-2	105.74	98.37
Kidney-3	103.04	97.3
LDM-1	114.1	97.73
LDM-2	81.92	94.45
LD-1	125.94	97.4
LD-2	134.36	97.24
LIN-1	104.28	97.28
LIN-2	90.74	96.96
Left-Atrium-1	112.34	97.42
Left-Atrium-3	87.74	97.69
Left-Ventricle-1	108.82	97.27
Left-Ventricle-2	112.68	96.65
Left-Ventricle-3	92.32	97.28
Liver-1	92.86	97.18
Liver-2	90.58	98.46
Liver-3	79.48	96.54
Lung-1	100.78	96.33
Lung-2	91.68	98.06
Lung-3	99.36	97.7
MAD-1	82.84	96.34
MAD-3	104.2	97.57
MAS-1	119.02	97.08
MAS-2	96.2	97.19
OEA-1	116.92	97.04
OEA-2	107.58	96.81
OEA-3	93.28	95.84
Ovary-1	117	97.57
Ovary-2	95.64	96.93
Ovary-3	96.14	96.68
PEIC	84.58	97.39
PK15	56.66	88.96
PM-1	119.86	97.25
PM-2	123.84	97.18
PM-3	92.64	97
PP-1	73.26	93.31
PP-2	69.32	96.67
PP-3	85.02	95.44
PS-1	135.5	97.43
PS-2	112.38	97.24
RAD-2	109.02	97.7
RAD-3	89.18	97.41
RA-1	115.24	97.24
RA-2	104.6	96.44
RA-3	74.62	96.27
RF-1	50.4	93.76
RF-2	84.26	96.08
RF-3	58.8	96.48
RHO-1	99.56	97.47
RHO-2	95.5	97.05
Retina-1	66.3	97.51
Retina-2	75.04	97.61
Right-Atrium-1	97.22	97.29
Right-Atrium-2	107.5	97.23
Right-Atrium-3	100.36	96.84
Right-Ventricle-1	111.26	96.45
Right-Ventricle-2	91.72	97.82
Right-Ventricle-3	98.24	97.3
SAR-1	62.72	94.88
SAR-2	80.94	96.2
SAR-3	83.18	95.11
SM-1	83.5	97.23
SM-2	93.38	97.01
SM-3	86.66	97.08
SOL-1	97.46	97.26
SOL-2	96.94	97.11
SOL-3	97.42	96.87
SP-1	65.1	94.71
SP-2	67.42	96.51
SP-3	79.7	96.05
SSP-1	60.84	92.85
SSP-2	76.6	96.55
SSP-3	89.84	95.87
ST-1	97.98	97.39
ST-2	107.72	97.12
ST-3	101.08	97.38
SUB-1	61.1	90.48
SUB-2	77.4	96.33
SUB-3	72.44	94.01
Small-Intestine-1	78	97.1
Small-Intestine-2	122.88	97.49
Small-Intestine-3	111.9	97.26
Spleen-1	105.32	97.66
Spleen-2	132.6	98.06
Spleen-3	90.94	97.39
Stomach-1	58.44	94.59
TA-1	104.5	97.15
TA-2	96.88	96.71
TA-3	107.7	96.28
TB-LA-1	89.4	96.7
TB-LA-2	96.86	97.37
TB-LO-1	82.04	96.23
TB-LO-2	69.46	94.39
TB-LO-3	83.96	93.92
TB-M-1	70.58	94.32
TB-M-2	63.26	94.55
TB-M-3	71.32	95.15
TFL-1	80.38	93.33
TFL-2	76.7	96.67
TFL-3	108.56	95.4
TIC-1	89.2	94.58
TIC-2	89.84	94.41
TIC-3	72.72	95.36
TM-1	67.96	88.82
TM-2	73.58	91.28
TM-3	80.18	95.06
TRC-1	99.38	97.21
TRC-2	95.14	97.05
Testis-1	74.6	97.59
Testis-2	76.76	97.99
Testis-3	74.1	97.94
ULB-1	113.68	97.42
ULB-2	97.88	98.12
ULB-3	110.34	98.05
Uterus-1	109.4	97.91
Uterus-2	75.86	97.84
Uterus-3	87.08	97.26
VI-1	59.02	95.05
VI-2	88.02	96.03
VI-3	94.88	96.05
VL-1	53.36	94.12
VL-2	100.32	96.53
VL-3	75.4	94.57
VM-1	75.72	93.36
VM-2	81.72	93.89
VM-3	69.9	94.09

## Sheet: b
Supplementary Figure 3b
Sample name	No. of reads (millions)	Percent of reads aligned (%)
ADD-1	11.7298	72.1
ADD-2	10.8874	90.3
ADD-3	10.3506	90.5
ASA-1	11.4222	79.5
ASA-3	12.8216	91.3
BB-1	10.0178	87.1
BB-2	11.1689	87.4
BF-1	12.8724	76
BF-2	11.0715	86
BF-3	12.505	90.5
BRA-1	12.838	75.9
BRA-2	10.1008	86.9
BRA-3	12.1523	91.5
Cerebellum-1	11.1501	89.1
Cerebellum-3	10.977	86.3
Cerebrum-1	11.0915	87.9
Colon-1	12.8434	92.3
Colon-2	12.4272	95
Colon-3	12.2371	83.5
DAP-1	10.3052	73.7
DAP-2	11.2499	77.6
DAP-3	12.3379	91
DSP-1	12.9079	78.9
DSP-2	12.2283	87.4
DSP-3	10.5833	84.6
EDC-1	10.8424	71.6
EDC-2	11.6813	79.7
EDC-3	12.6972	91.1
EDL-F-1	12.0245	73.9
EDL-F-2	10.483	69.5
EDL-F-3	12.8265	88.1
EDL-H-1	11.9445	88.4
EDL-H-2	11.1282	90.2
EDL-H-3	13.0456	90.1
FDP-F-1	12.1901	76.5
FDP-F-2	12.2654	88.2
FDP-F-3	13.0914	91.3
FDP-H-1	11.7777	89.3
FDP-H-3	12.4802	88.5
FDS-F-1	12.9952	90.8
FDS-F-2	11.622	88
FDS-H-1	10.4035	89.1
FDS-H-2	11.4993	91.3
FDS-H-3	11.9226	89.7
GAS-L-1	12.4063	80.8
GAS-L-2	11.6028	74.2
GAS-L-3	12.9192	83
GAS-M-1	9.92601	71.9
GAS-M-2	10.5924	92.1
GAS-M-3	10.7033	89.7
GM-1	12.0089	81.4
GM-2	10.659	87.8
GM-3	11.8278	89.9
GOM-1	11.0908	88.9
GOM-3	12.8762	94.9
GRA-1	11.424	76.5
GRA-2	10.8901	92.1
GRA-3	12.3059	91.2
ILB-1	12.8537	94.2
ILB-2	11.6091	93.2
ILB-3	13.7058	87.3
ISP-1	9.95693	88.3
ISP-2	11.9203	79.8
ISP-3	10.3424	83.6
Kidney-1	11.1399	96.7
Kidney-2	11.7648	95
Kidney-3	11.4667	90.3
LD-1	12.4148	85.7
LD-2	11.1602	79.9
LDM-1	12.0218	90.8
LDM-2	11.9022	78.6
Left_Atrium-1	10.8211	88.4
Left_Atrium-3	10.4413	89.3
Left_Ventricle-1	10.3293	88.9
Left_Ventricle-2	9.91262	92.3
Left_Ventricle-3	11.604	90.6
LIN-1	11.7108	85.2
LIN-2	12.7037	83.5
Liver-1	11.0075	85
Liver-2	10.5751	90
liver-3	10.8336	90.5
Lung-1	11.9765	95.9
Lung-2	10.5625	85.4
Lung-3	11.2547	90.1
MAD-1	11.7031	91.9
MAD-3	10.0011	95.1
MAS-1	11.843	86.9
MAS-2	12.721	88.9
OEA-1	11.2778	88.7
OEA-2	12.6495	82.6
OEA-3	13.0194	89.2
Ovary-1	12.318	93.9
Ovary-3	11.91	90.8
PEIC	11.3287	89.5
PK15	9.08073	72.2
PM-1	12.8567	81.4
PM-2	11.1714	76.9
PM-3	12.8559	89.6
PP-1	11.9069	75.1
PP-2	10.603	87.1
PP-3	12.9095	87.6
PS-1	12.75	87.2
PS-2	11.7409	79.8
RA-1	12.7852	87.9
RA-2	10.924	81
RA-3	12.705	89.4
RAD-2	11.216	91.9
RAD-3	14.3958	90.7
Retina-1	13.0481	96.1
RF-1	11.5403	75.7
RF-2	10.6888	86.9
RF-3	11.653	91.4
RHO-1	12.1477	92.2
RHO-2	11.1343	89.1
Right_Atrium-1	11.7145	89
Right_Atrium-3	11.3064	87.1
Right_Ventricle-1	11.816	89.1
Right_Ventricle-2	10.2434	91.8
Right_Ventricle-3	12.0851	87.9
SAR-1	9.94177	77
SAR-2	12.1595	91.3
SAR-3	12.2669	92.7
SM-1	11.9114	78.6
SM-2	11.7902	77.2
SM-3	12.5398	91.4
Small_intestine-1	12.889	95.3
Small_intestine-2	12.3356	90
Small_intestine-3	12.4461	92
SOL-1	12.322	82.5
SOL-2	11.8166	76.1
SOL-3	10.407	88.4
SP-1	12.3772	75.9
SP-2	12.662	88.4
SP-3	10.6239	89.8
Spleen-1	12.0989	90.5
Spleen-2	12.5727	86.5
Spleen-3	10.3325	88.8
SSP-1	11.9211	89.7
SSP-2	11.6915	77.4
SSP-3	10.0626	85.2
ST-1	12.3167	80.4
ST-2	11.7201	78.4
ST-3	12.2189	89.5
Stomach-1	12.7697	96.7
SUB-1	9.92981	75.1
SUB-2	11.6048	77.6
SUB-3	12.034	84
TA-1	12.2212	81.4
TA-2	11.7624	73.3
TA-3	11.9231	83.1
TB-LA-1	11.5023	85.3
TB-LA-2	12.6134	90.5
TB-LO-1	12.2695	80.9
TB-LO-2	11.5975	80.3
TB-LO-3	11.2565	83.9
TB-M-1	11.6512	78.6
TB-M-2	11.9194	79
TB-M-3	10.4685	89.8
Testis-1	13.0166	84.8
Testis-2	12.145	81.9
Testis-3	11.152	82.5
TFL-1	11.483	76
TFL-2	12.0988	87.5
TFL-3	12.0747	91.7
TIC-1	10.1018	72.8
TIC-2	10.1378	90.1
TIC-3	11.5385	89.8
TM-1	11.9336	75.3
TM-2	11.9371	79.7
TM-3	12.267	90.5
TRC-1	12.3871	86.8
TRC-2	11.7086	80.2
ULB-1	13.1319	89.5
ULB-2	10.7815	90.3
ULB-3	13.209	73.9
Uterus-1	12.584	96.7
Uterus-2	12.6628	95.7
Uterus-3	12.0856	87.3
VI-1	12.6498	80.9
VI-2	10.8895	91.1
VI-3	12.4701	88.5
VL-1	12.7354	75.4
VL-2	10.2558	85.9
VL-3	11.4391	91.4
VM-1	12.1867	77.6
VM-2	12.2569	90.1
VM-3	10.7524	89
VI-3	94.88	96.05
VL-1	53.36	94.12
VL-2	100.32	96.53
VL-3	75.4	94.57
VM-1	75.72	93.36
VM-2	81.72	93.89
VM-3	69.9	94.09

## Sheet: c
Supplementary Figure 3c
Sample name	Numerical	Percent of mRNA (PCG) bases	Percent of intronic bases	Percent of intergenic bases
Cerebrum-2	1	0.495864	0.302455	0.201681
GOM-1	2	0.515046	0.34946	0.135494
Cerebellum-2	3	0.519132	0.315862	0.165006
Testis-1	4	0.532911	0.273085	0.194005
Cerebellum-3	5	0.534985	0.301358	0.163657
Cerebellum-1	6	0.535773	0.304242	0.159985
ILB-1	7	0.554901	0.310631	0.134468
Testis-3	8	0.556718	0.248406	0.194876
Spleen-2	9	0.565385	0.317311	0.117304
TB-LO-1	10	0.569023	0.2382	0.192777
FDP-H-1	11	0.573442	0.178686	0.247872
ULB-3	12	0.578076	0.304795	0.117129
ST-3	13	0.581075	0.212792	0.206133
PM-2	14	0.586724	0.228277	0.184999
Colon-3	15	0.587846	0.279724	0.13243
Testis-2	16	0.591497	0.224369	0.184134
Spleen-3	17	0.596893	0.264758	0.138349
GOM-3	18	0.607048	0.280333	0.112619
RAD-2	19	0.609063	0.273214	0.117722
FDS-F-1	20	0.609811	0.184811	0.205378
Cerebrum-1	21	0.610047	0.224234	0.165719
Kidney-2	22	0.61043	0.252899	0.136672
Uterus-1	23	0.610573	0.26526	0.124168
Ovary-3	24	0.614392	0.267243	0.118365
ULB-1	25	0.614492	0.272962	0.112545
ASA-3	26	0.618297	0.274566	0.107137
Colon-2	27	0.618807	0.281805	0.099387
Cerebrum-3	28	0.619833	0.215562	0.164605
MAD-3	29	0.619945	0.270376	0.10968
ASA-1	30	0.621741	0.262988	0.11527
GOM-2	31	0.623231	0.265826	0.110942
Lung-3	32	0.624137	0.264409	0.111454
Uterus-3	33	0.627102	0.253869	0.119029
Right-Atrium-2	34	0.628077	0.209242	0.162681
ILB-3	35	0.62808	0.265771	0.106149
FDS-H-3	36	0.629361	0.185386	0.185253
PK15	37	0.629499	0.233986	0.136515
EDL-H-1	38	0.631574	0.183257	0.185169
Right-Ventricle-2	39	0.634762	0.15345	0.211788
BB-2	40	0.635948	0.179546	0.184506
TB-LO-2	41	0.639741	0.196886	0.163373
ULB-2	42	0.640214	0.256087	0.103699
Ovary-1	43	0.6425	0.231074	0.126426
GAS-M-1	44	0.643452	0.169871	0.186677
MAS-2	45	0.643715	0.172914	0.183371
TA-2	46	0.644206	0.189754	0.16604
BB-1	47	0.645403	0.171022	0.183576
RHO-2	48	0.645486	0.18472	0.169795
EDL-F-1	49	0.645791	0.165246	0.188963
EDC-1	50	0.64643	0.170571	0.182998
GAS-L-3	51	0.647213	0.182813	0.169974
Ovary-2	52	0.648746	0.239804	0.111449
FDP-H-3	53	0.652803	0.186895	0.160302
GAS-L-2	54	0.655071	0.186975	0.157953
Left-Ventricle-2	55	0.655772	0.14094	0.203288
Lung-2	56	0.655807	0.245512	0.098681
Left-Atrium-1	57	0.655967	0.192053	0.15198
PM-3	58	0.656001	0.182692	0.161307
Lung-1	59	0.656051	0.249123	0.094826
BRA-1	60	0.656117	0.160781	0.183102
MAS-1	61	0.656488	0.173706	0.169806
SUB-2	62	0.656804	0.151208	0.191988
SOL-2	63	0.657036	0.145625	0.197339
DAP-1	64	0.657839	0.164046	0.178114
RA-2	65	0.658737	0.178818	0.162446
SAR-3	66	0.658816	0.168652	0.172532
TB-M-1	67	0.662161	0.169059	0.16878
Kidney-1	68	0.662335	0.222217	0.115448
ISP-1	69	0.662948	0.171512	0.16554
LDM-2	70	0.663039	0.18572	0.151241
LIN-1	71	0.663205	0.159606	0.177189
EDC-3	72	0.66341	0.16708	0.16951
BRA-3	73	0.66432	0.170498	0.165183
DAP-3	74	0.664533	0.175603	0.159864
Right-Atrium-3	75	0.665188	0.187525	0.147287
RAD-3	76	0.667344	0.225931	0.106724
Uterus-2	77	0.667495	0.219319	0.113187
MAD-1	78	0.667605	0.21762	0.114776
SSP-1	79	0.667705	0.173504	0.158791
Colon-1	80	0.668332	0.232046	0.099622
TIC-2	81	0.668691	0.159742	0.171567
Left-Ventricle-3	82	0.66886	0.139922	0.191218
Kidney-3	83	0.668992	0.205623	0.125385
SOL-3	84	0.669806	0.159274	0.17092
FDP-F-3	85	0.670769	0.163173	0.166058
RA-3	86	0.670941	0.17865	0.150409
SM-2	87	0.672025	0.166613	0.161362
FDP-F-1	88	0.672216	0.158635	0.169149
RF-3	89	0.672823	0.176637	0.15054
Left-Atrium-3	90	0.673319	0.174455	0.152226
GRA-2	91	0.673372	0.159587	0.167041
SUB-1	92	0.673578	0.151901	0.174521
OEA-1	93	0.675506	0.165194	0.1593
Small-Intestine-1	94	0.675524	0.230551	0.093926
EDL-F-3	95	0.676433	0.15566	0.167908
TB-LA-2	96	0.678541	0.174257	0.147201
VM-3	97	0.678737	0.177774	0.143489
GAS-L-1	98	0.679088	0.16392	0.156993
TIC-1	99	0.679775	0.156033	0.164192
RA-1	100	0.680286	0.16891	0.150804
Right-Ventricle-3	101	0.681204	0.147206	0.17159
DAP-2	102	0.681687	0.149656	0.168657
TB-M-3	103	0.682166	0.170616	0.147218
TFL-3	104	0.683295	0.155658	0.161047
SP-3	105	0.684356	0.151093	0.164551
SUB-3	106	0.684676	0.150261	0.165063
Right-Atrium-1	107	0.684886	0.178585	0.136529
TM-1	108	0.685524	0.154889	0.159587
FDS-H-1	109	0.68574	0.159254	0.155006
PEIC	110	0.685756	0.198909	0.115336
Left-Ventricle-1	111	0.685789	0.147388	0.166823
Right-Ventricle-1	112	0.685819	0.141703	0.172478
ISP-3	113	0.685821	0.151952	0.162227
TRC-2	114	0.686029	0.173226	0.140744
SOL-1	115	0.686058	0.149963	0.163979
ST-2	116	0.686984	0.161779	0.151237
RF-2	117	0.687523	0.160769	0.151707
VL-2	118	0.687683	0.158273	0.154043
ILB-2	119	0.690644	0.209384	0.099972
ST-1	120	0.690706	0.145961	0.163334
SSP-3	121	0.690773	0.159426	0.149802
Small-Intestine-2	122	0.692483	0.220555	0.086962
LIN-2	123	0.692901	0.144506	0.162593
SM-3	124	0.693162	0.165659	0.141179
TB-LA-1	125	0.693248	0.141166	0.165586
TB-M-2	126	0.693457	0.162434	0.144109
FDS-H-2	127	0.694173	0.149467	0.15636
PP-3	128	0.69537	0.154858	0.149772
PP-1	129	0.695817	0.145896	0.158288
SAR-2	130	0.696336	0.153222	0.150443
TB-LO-3	131	0.696369	0.152853	0.150778
ADD-3	132	0.69661	0.152768	0.150622
DSP-1	133	0.696825	0.150736	0.152439
Spleen-1	134	0.697001	0.2198	0.083199
TRC-1	135	0.698606	0.14973	0.151664
OEA-2	136	0.698937	0.15315	0.147914
VI-1	137	0.699964	0.14025	0.159786
Small-Intestine-3	138	0.700372	0.189231	0.110397
GM-3	139	0.700981	0.151996	0.147023
ADD-1	140	0.700993	0.143141	0.155866
PS-1	141	0.702242	0.147552	0.150206
OEA-3	142	0.70242	0.140437	0.157143
GRA-3	143	0.702848	0.149773	0.147379
VI-2	144	0.702956	0.141628	0.155416
PM-1	145	0.703349	0.139111	0.157539
GAS-M-3	146	0.703457	0.15006	0.146483
EDL-H-2	147	0.703826	0.135756	0.160418
Retina-1	148	0.705248	0.183842	0.11091
LD-1	149	0.705593	0.142706	0.151702
LD-2	150	0.70616	0.141534	0.152305
VM-2	151	0.706232	0.140695	0.153073
ADD-2	152	0.70633	0.137337	0.156333
BF-3	153	0.70681	0.15273	0.14046
DSP-2	154	0.706949	0.137033	0.156018
EDL-H-3	155	0.707214	0.142394	0.150392
TFL-2	156	0.707689	0.148002	0.144309
RHO-1	157	0.708288	0.159621	0.132091
SSP-2	158	0.708924	0.144813	0.146264
VM-1	159	0.711063	0.129389	0.159548
GM-1	160	0.711467	0.142394	0.146139
TA-1	161	0.711977	0.145515	0.142509
VL-3	162	0.712181	0.145071	0.142748
TA-3	163	0.714576	0.14365	0.141773
TM-3	164	0.715073	0.139974	0.144952
PS-2	165	0.716106	0.138653	0.145241
VI-3	166	0.716361	0.152305	0.131334
EDL-F-2	167	0.716573	0.12835	0.155077
ISP-2	168	0.718085	0.127499	0.154416
GRA-1	169	0.718215	0.132693	0.149092
SP-1	170	0.7193	0.13591	0.144791
TM-2	171	0.720071	0.144807	0.135122
TFL-1	172	0.720731	0.129903	0.149366
GAS-M-2	173	0.721376	0.134222	0.144403
RF-1	174	0.723254	0.119295	0.157451
DSP-3	175	0.724366	0.12909	0.146543
GM-2	176	0.724461	0.147394	0.128145
BF-1	177	0.724783	0.133473	0.141744
SM-1	178	0.72526	0.138661	0.136079
EDC-2	179	0.728005	0.130798	0.141197
Stomach-1	180	0.731597	0.189852	0.078551
FDP-F-2	181	0.732406	0.128581	0.139013
FDS-F-2	182	0.736648	0.135276	0.128077
SP-2	183	0.737696	0.121962	0.140342
SAR-1	184	0.738088	0.121185	0.140727
VL-1	185	0.739091	0.123345	0.137564
PP-2	186	0.739204	0.127917	0.132879
BF-2	187	0.744769	0.121063	0.134168
TIC-3	188	0.744816	0.120837	0.134347
Retina-2	189	0.749145	0.153891	0.096964
BRA-2	190	0.754764	0.124166	0.121071
LDM-1	191	0.766138	0.117641	0.116221
Liver-2	192	0.785708	0.147753	0.066539
Liver-1	193	0.827133	0.116681	0.056186
Liver-3	194	0.843532	0.098409	0.058059
