# Supplementary material for: A pig BodyMap transcriptome reveals diverse tissue physiologies and evolutionary dynamics of transcription
Source: Nat Commun. 2021 Jun 17;12:3715. doi: 10.1038/s41467-021-23560-8 (PMC8211698; doi:10.1038/s41467-021-23560-8)
Supplement: Supplementary file 12 — Source Data [file 41467_2021_23560_MOESM12_ESM.zip › Source data/Supplementary Figure 30.xlsx]

## Sheet: sheet1
Supplementary Figure 30
	GroupID	Category	Term	Description	LogP	Log(q-value)	InTerm_InList	Genes	Symbols
Testis	1_Member	GO Biological Processes	GO:0009117	nucleotide metabolic process	-4.8378	-0.894621	6/717	1329,11332,23305,56953,93034,125965	COX5B,ACOT7,ACSL6,NT5M,NT5C1B,COX6B2
	1_Member	GO Biological Processes	GO:0006753	nucleoside phosphate metabolic process	-4.81391	-0.894621	6/724	1329,11332,23305,56953,93034,125965	COX5B,ACOT7,ACSL6,NT5M,NT5C1B,COX6B2
	2_Member	KEGG Pathway	hsa05012	Parkinson disease	-3.45556	-0.0796567	3/177	1329,83447,125965	COX5B,SLC25A31,COX6B2
	2_Member	KEGG Pathway	ko05016	Huntington's disease	-3.34573	-0.0796567	3/193	1329,83447,125965	COX5B,SLC25A31,COX6B2
	3_Member	GO Biological Processes	GO:0009166	nucleotide catabolic process	-3.39257	-0.0796567	3/186	11332,56953,93034	ACOT7,NT5M,NT5C1B
	3_Member	GO Biological Processes	GO:1901292	nucleoside phosphate catabolic process	-3.35231	-0.0796567	3/192	11332,56953,93034	ACOT7,NT5M,NT5C1B
	4_Member	GO Biological Processes	GO:0006839	mitochondrial transport	-2.93266	0	3/268	1329,10953,80273	COX5B,TOMM34,GRPEL1
	4_Member	GO Biological Processes	GO:0007005	mitochondrion organization	-2.03435	0	3/560	10953,80273,84902	TOMM34,GRPEL1,CEP89
	GroupID	Category	Term	Description	LogP	Log(q-value)	InTerm_InList	Genes	Symbols
Liver	1_Member	GO Biological Processes	GO:1901605	alpha-amino acid metabolic process	-11.4881	-7.26776	7/225	1373,2731,5009,27165,64902,79814,162417	CPS1,GLDC,OTC,GLS2,AGXT2,AGMAT,NAGS
	1_Member	GO Biological Processes	GO:0000050	urea cycle	-11.0359	-7.11663	4/11	1373,5009,10166,162417	CPS1,OTC,SLC25A15,NAGS
	2_Member	GO Biological Processes	GO:0044282	small molecule catabolic process	-9.34541	-6.12509	7/455	2731,5009,5106,10840,27165,64902,132158	GLDC,OTC,PCK2,ALDH1L1,GLS2,AGXT2,GLYCTK
	2_Member	GO Biological Processes	GO:0016054	organic acid catabolic process	-8.78598	-5.6796	6/283	2731,5009,5106,10840,27165,64902	GLDC,OTC,PCK2,ALDH1L1,GLS2,AGXT2
	3_Member	KEGG Pathway	ko00250	Alanine, aspartate and glutamate metabolism	-6.29445	-3.3294	3/35	1373,27165,64902	CPS1,GLS2,AGXT2
	3_Member	KEGG Pathway	ko00260	Glycine, serine and threonine metabolism	-6.11618	-3.17462	3/40	2731,64902,132158	GLDC,AGXT2,GLYCTK
	4_Member	GO Biological Processes	GO:0043648	dicarboxylic acid metabolic process	-4.93558	-2.13023	3/98	10840,27165,162417	ALDH1L1,GLS2,NAGS
	5_Member	GO Biological Processes	GO:0006865	amino acid transport	-4.29084	-1.57568	3/161	10166,27165,283600	SLC25A15,GLS2,SLC25A47
	5_Member	GO Biological Processes	GO:0015711	organic anion transport	-4.17545	-1.47364	4/507	763,10166,27165,283600	CA5A,SLC25A15,GLS2,SLC25A47
	GroupID	Category	Term	Description	LogP	Log(q-value)	InTerm_InList	Genes	Symbols
Kidney	1_Member	GO Biological Processes	GO:0044282	small molecule catabolic process	-12.121	-7.90066	9/455	18,189,219,1591,1594,1757,51166,58510,84706	ABAT,AGXT,ALDH1B1,CYP24A1,CYP27B1,SARDH,AADAT,PRODH2,GPT2
	1_Member	GO Biological Processes	GO:0009063	cellular amino acid catabolic process	-10.2872	-6.36787	6/124	18,189,1757,51166,58510,84706	ABAT,AGXT,SARDH,AADAT,PRODH2,GPT2
	2_Member	GO Biological Processes	GO:0015697	quaternary ammonium group transport	-7.35996	-3.98474	3/13	6583,153328,283130	SLC22A4,SLC25A48,SLC25A45
	2_Member	GO Biological Processes	GO:0072488	ammonium transmembrane transport	-6.83091	-3.56483	3/19	6583,153328,283130	SLC22A4,SLC25A48,SLC25A45
	3_Member	GO Biological Processes	GO:0042135	neurotransmitter catabolic process	-6.69368	-3.51476	3/21	18,1757,29958	ABAT,SARDH,DMGDH
	3_Member	GO Biological Processes	GO:0042402	cellular biogenic amine catabolic process	-6.69368	-3.51476	3/21	1757,29958,51166	SARDH,DMGDH,AADAT
	4_Member	GO Biological Processes	GO:1901616	organic hydroxy compound catabolic process	-4.9789	-2.20574	3/76	219,1591,1594	ALDH1B1,CYP24A1,CYP27B1
	4_Member	GO Biological Processes	GO:1901615	organic hydroxy compound metabolic process	-3.63507	-0.982958	4/556	18,219,1591,1594	ABAT,ALDH1B1,CYP24A1,CYP27B1
	5_Member	GO Biological Processes	GO:0006790	sulfur compound metabolic process	-2.94409	-0.336554	3/371	189,51166,123876	AGXT,AADAT,ACSM2A
	5_Member	GO Biological Processes	GO:0009150	purine ribonucleotide metabolic process	-2.4638	0	3/547	1340,51166,123876	COX6B1,AADAT,ACSM2A
	6_Member	GO Biological Processes	GO:0006091	generation of precursor metabolites and energy	-2.52107	0	3/522	219,1340,29958	ALDH1B1,COX6B1,DMGDH
