# Supplementary material for: A pig BodyMap transcriptome reveals diverse tissue physiologies and evolutionary dynamics of transcription
Source: Nat Commun. 2021 Jun 17;12:3715. doi: 10.1038/s41467-021-23560-8 (PMC8211698; doi:10.1038/s41467-021-23560-8)
Supplement: Supplementary file 12 — Source Data [file 41467_2021_23560_MOESM12_ESM.zip › Source data/Supplementary Figure 31.xlsx]

## Sheet: Sheet1
Supplementary Figure 31
Gene_ID	Gene_name	ASA	GOM	ILB	MAD	RAD	ULB	ADD	BB	BF	BRA	DAP	DSP	EDC	EDL-F	EDL-H	FDP-F	FDP-H	FDS-F	FDS-H	GAS-L	GAS-M	GM	GRA	ISP	LDM	LD	LIN	MAS	OEA	PM	PP	PS	RA	RF	RHO	SAR	SM	SOL	SP	SSP	ST	SUB	TA	TB-LA	TB-LO	TB-M	TFL	TIC
ENSSSCG00000012779	ABCD1	3.749	3.53733	3.724	2.8795	3.6785	3.51333	2.17967	2.9105	2.32267	2.34967	2.38567	2.31667	2.48967	2.29133	2.40033	2.78	5.115	2.4845	2.90133	2.723	3.05067	2.26067	1.625	2.47033	2.64	3.1245	2.7715	4.517	3.63267	2.35933	2.33033	2.8155	2.606	2.411	2.3195	2.377	2.26233	2.77267	2.67367	2.759	2.74933	2.60833	3.10833	2.9575	2.95233	2.86867	2.246	2.418
ENSSSCG00000038323	ACTN3	0.0785	0.0303333	0.172333	0.4535	0.0815	0.288333	795.509	645.178	672.594	608.254	530.214	546.521	425.275	412.354	479.733	545.899	442.74	378.733	413.506	836.341	227.268	1191.46	594.707	443.75	1406.84	1107.44	31.579	158.512	908.882	601.994	445.686	1446.01	367.232	872.866	622.795	691.641	1315.67	377.563	1024.87	282.83	741.201	435.948	961.67	1008.32	1152.32	639.151	1034.27	368.317
ENSSSCG00000040199	AFG1L	4.0855	4.708	5.256	2.7025	4.592	4.10733	2.26867	4.8115	3.49567	3.088	3.122	2.98033	2.804	3.14	2.30333	2.85133	2.911	4.82	2.721	5.36567	3.484	3.907	1.607	3.45	2.5405	5.073	7.6495	9.4675	7.09767	7.389	2.887	4.3245	5.27933	2.59633	3.7925	2.52433	3.879	7.01667	3.48967	4.91367	6.67367	3.20967	5.60867	4.4755	4.61867	4.581	2.10767	2.93467
ENSSSCG00000004499	ATP5F1A	66.9425	68.3483	90.3097	51.8835	87.284	70.6747	139.373	213.468	188.494	142.882	155.427	146.321	155.244	150.028	127.926	149.82	137.668	196.23	132.815	242.229	188.951	231.063	87.5567	165.031	110.466	237.985	435.105	435.243	258.359	308.114	146.273	231.738	167.412	140.744	124.562	129.636	211.454	351.322	168.241	193.488	293.228	164.021	232.622	210.392	177.158	211.712	116.919	148.253
ENSSSCG00000034086	ATP5F1C	81.526	84.0323	113.8	58.635	98.2545	82.0917	131.59	208.093	189.956	140.628	149.242	149.339	150.108	145.681	118.331	146.959	119.363	217.766	129.007	252.589	162.653	239.371	87.3763	175.145	125.919	268.428	367.904	445.058	275.584	295.186	149.713	253.546	156.466	144.136	142.288	124.945	220.963	350.11	166.349	199.724	277.352	162.821	248.433	238.252	180.6	206.453	118.81	141.435
ENSSSCG00000035532	ATP5F1D	131.131	141.078	157.843	119.542	177.1	136.287	290.139	407.017	384.666	304.371	309.361	290.327	291.39	305.281	253.907	298.358	271.846	458.622	279.72	416.696	323.178	431.213	187.062	340.112	288.011	602.687	758.097	836.303	565.788	541.817	341.334	541.779	359.595	313.822	337.589	250.26	396.304	647.94	344.684	405.606	537.458	346.243	501.02	477.036	369.461	443.388	227.006	324.148
ENSSSCG00000023903	ATP5ME	24.773	22.5537	27.81	18.872	30.1385	20.569	51.6283	90.5605	85.336	63.797	66.988	69.072	70.991	72.1823	57.515	72.6563	43.411	85.873	55.9673	98.0443	71.3747	89.414	35.7003	86.966	53.865	111.678	136.088	167.13	115.038	113.233	65.5467	96.4665	72.2343	51.5943	61.5245	43.9597	75.9707	153.975	68.4583	98.1447	110.498	79.2513	102.66	102.402	82.778	121.323	52.6387	62.1827
ENSSSCG00000046892	ATP5MG	105.834	118.84	159.704	92.3395	142.708	112.883	131.11	311.913	205.805	158.155	156.273	161.724	163.194	150.243	133.804	165.562	75.9735	279.935	125.359	366.201	147.182	370.216	90.027	178.236	171.876	357.611	560.701	536.489	400.496	436.037	171.696	344.618	235.193	153.531	180.296	147.276	317.248	513.254	183.137	205.861	386.858	171.758	330.256	319.821	167.986	227.045	138.016	147.981
ENSSSCG00000037772	ATP5PB	96.8525	101.975	126.998	70.505	122.873	96.2513	172.039	350.92	241.916	187.979	194.446	190.288	182.348	174.882	152.626	194.617	144.894	290.139	172.969	435.625	194.236	397.938	129.755	228.983	205.179	421.574	597.705	691.861	428.978	490.824	195.999	395.442	283.8	191.818	219.506	164.72	335.616	552.627	222.731	252.239	465.489	212.743	379.154	367.953	235.519	270.003	165.127	183.527
ENSSSCG00000038399	ATP5PF	21.335	21.01	28.2517	17.2105	26.233	21.4747	38.627	59.3445	47.1187	42.3723	45.2873	43.5413	47.6663	45.0447	39.9287	49.0437	29.3375	48.8745	38.1147	73.767	39.4767	65.7433	26.6333	47.8457	38.368	70.395	86.3155	103.958	77.4613	81.502	43.0367	68.729	48.4657	39.7313	37.8575	34.9397	60.008	91.991	45.7347	54.8107	73.2737	45.9687	70.185	66.595	51.9707	66.3067	35.0313	42.5493
ENSSSCG00000012042	ATP5PO	159.608	154.825	200.027	115.609	191.847	149.119	264.656	469.286	347.874	291.194	304.107	292.64	288.912	283.742	239.308	307.039	155.942	433.315	242.437	492.602	291.562	489.526	179.115	336.385	288.58	557.505	840.945	984.583	566.686	617.653	315.478	508.344	399.057	297.382	296.607	224.115	421.378	704.312	321.297	430.162	611.049	335.856	514.253	475.8	344.344	452.996	230.649	278.435
ENSSSCG00000012437	ATP7A	4.6215	4.767	5.54333	2.9045	4.723	4.631	1.07067	2.392	1.20933	1.41467	1.278	1.20133	1.33467	1.33167	1.07933	1.424	1.2965	2.27	1.41733	2.58433	1.16867	2.366	1.1	1.174	1.5375	2.4685	2.881	2.984	2.99967	2.808	1.206	2.6235	1.76933	1.291	1.817	1.444	2.21733	2.616	1.29633	1.25933	2.68033	1.464	2.57967	2.059	1.74867	1.481	1.341	1.197
ENSSSCG00000000769	BID	12.739	18.9893	13.4133	14.2385	15.0505	11.6797	2.095	3.5535	2.23833	2.74533	2.91767	2.64833	2.85533	2.59967	2.11133	2.742	3.069	3.8145	2.635	4.08967	2.44633	3.33067	1.86233	2.36767	2.813	4.2365	4.312	4.075	4.25567	3.28167	2.77967	4.2035	2.808	2.44833	3.3735	2.259	3.292	3.671	2.45133	2.381	3.91633	2.379	3.87067	3.5525	3.09967	2.65767	2.565	2.543
ENSSSCG00000029326	CCNB1	1.0165	1.32833	1.11833	0.3695	0.5185	0.48	0.152333	0.294	0.170667	0.285667	0.194	0.143333	0.187333	0.221667	0.136667	0.220667	0.2355	0.3665	0.232333	0.275667	0.257333	0.222333	0.115667	0.189	0.1965	0.3225	0.7035	0.484	0.354333	0.285333	0.205	0.3285	0.206667	0.109667	0.2005	0.134667	0.138667	0.439667	0.205	0.279667	0.257667	0.181	0.251667	0.1925	0.111333	0.194	0.132333	0.151333
ENSSSCG00000010214	CDK1	0.966	1.55167	1.22867	0.532	0.732	0.983667	0.370333	0.5795	0.307333	0.481	0.464667	0.443333	0.521333	0.400667	0.366667	0.417333	0.5895	0.5635	0.406	0.713	0.534333	0.455333	0.223667	0.399	0.51	0.7125	0.747	0.942	0.684	0.818333	0.409	0.5595	0.432667	0.256667	0.2865	0.401667	0.368667	0.634333	0.362	0.352667	0.493667	0.497	0.531333	0.385	0.395667	0.267	0.437	0.315333
ENSSSCG00000010073	CHCHD10	31.8395	29.9037	41.1973	22.452	47.249	32.921	250.381	321.399	266.351	266.393	294.787	279.835	222.643	259.609	192.084	264.619	282.471	274.726	185.97	279.205	253.494	297.157	144.12	292.44	186.161	408.852	541.234	617.007	338.009	405.05	252.304	374.57	237.822	247.064	215.487	197.214	243.449	420.508	267.187	325.05	371.023	311.391	323.208	356.414	327.423	364.827	180.54	246.908
ENSSSCG00000034655	COQ7	10.2335	12	12.076	9.0185	13.1435	9.70133	14.864	26.3355	20.319	18.6683	22.0543	21.6067	24.038	23.4323	18.3123	24.6993	16.004	26.6385	21.2507	33.1727	26.2177	25.059	11.787	25.6377	12.821	32.453	50.4115	72.9595	36.8507	34.4663	20.365	25.501	24.884	18.5557	18.6205	17.878	24.174	39.1757	19.5947	31.6393	34.3337	23.7697	36.0827	24.86	20.1063	26.423	15.362	20.8483
ENSSSCG00000025284	COQ9	26.4665	26.7937	33.295	21.5515	33.2765	26.122	112.89	161.464	136.898	120.227	131.154	125.312	133.755	124.29	111.146	137.288	149.732	184.153	110.706	174.644	122.37	170.649	76.8703	133.943	108.936	210.117	204.963	260.007	204.236	189.156	124.21	209.378	116.589	121.343	114.342	116.128	160.646	210.449	136.198	145.937	211.39	139.481	177.055	217.862	169.315	173.541	103.321	123.482
ENSSSCG00000018023	COX10	0.607	0.600667	0.667333	0.4175	0.65	0.580333	0.936	1.088	1.20067	1.22867	1.21367	1.046	1.15567	1.08367	0.972	1.116	1.7915	1.0515	0.983667	1.191	1.01467	1.178	0.708333	1.22267	0.8735	1.471	1.229	1.8125	1.598	1.591	1.215	1.5245	1.11067	0.986	0.939	0.988667	1.17367	1.60233	1.42067	1.36133	1.79567	1.375	1.51267	1.3575	2.01533	1.71833	0.926	1.068
ENSSSCG00000010541	COX15	7.4815	8.196	9.86533	5.6875	8.351	7.95567	1.866	3.766	2.135	2.63367	2.55733	2.30167	2.45067	2.23333	1.88033	2.53633	2.134	3.754	2.17333	3.67233	2.369	3.30033	1.51133	2.25	2.4975	4.3505	6.76	6.7535	5.437	4.84733	2.37367	3.94	3.44	2.13967	2.8985	2.05833	3.53067	4.789	2.471	2.53367	4.35133	2.40833	4.64533	3.8465	3.04433	2.86733	2.18033	2.13433
ENSSSCG00000029034	COX4I1	211.52	196.69	239.832	182.412	260.851	197.622	458.687	543.205	687.234	459.129	494.626	485.814	504.581	528.406	408.576	520.207	673.134	445.942	466.07	651.295	647.937	599.748	278.235	602.209	410.862	758.045	1138.45	1119.84	698.382	729.774	523.155	695.539	450.805	462.102	399.577	359.547	527.209	885.98	572.237	691.291	717.926	535.54	638.761	659.508	665.922	769.075	370.825	515.571
ENSSSCG00000038384	COX4I2	45.1495	41.648	43.0983	34.334	41.7905	38.9943	15.8733	42.3665	17.629	16.677	16.9273	17.834	21.382	22.3827	20.536	19.5803	30.069	43.101	23.2627	34.815	24.0977	31.7557	12.6227	19.778	17.534	32.821	46.4375	55.347	34.3793	35.7843	17.5287	28.1965	22.9807	14.7587	25.3425	17.0823	23.7913	53.438	13.6263	20.5253	28.323	21.647	27.5623	31.9835	15.4047	19.4997	17.086	25.96
ENSSSCG00000024316	COX5A	49.2725	53.4543	66.7553	36.848	65.3195	50.657	133.641	255.73	169.395	203.913	207.165	191.551	169.893	185.719	136.4	202.238	137.964	211.837	127.113	255.518	160.416	227.119	93.0887	205.721	116.371	300.679	374.266	420.912	292.971	387.719	184.538	267.643	183.552	149.634	153.208	132.884	185.546	380.013	186.896	237.578	310.779	225.002	253.75	249.476	237.331	273.604	117.441	149.094
ENSSSCG00000039265	COX6A1	25.619	26.663	30.5597	22.9795	34.507	23.472	6.044	8.4545	6.85433	7.78367	7.685	7.457	6.731	6.91833	5.89867	7.79167	5.5855	8.5025	6.96633	9.33367	7.40867	8.843	5.28967	7.024	7.789	10.506	11.251	12.1325	12.2537	9.349	7.96567	8.832	8.06367	5.76067	7.793	6.33667	7.863	9.76633	6.516	7.39533	9.76467	6.34467	9.89133	8.1245	6.791	7.491	6.927	7.50867
ENSSSCG00000036789	COX6A2	6.626	4.97267	6.31633	4.4975	5.6495	6.34467	191.181	340.978	222.881	185.147	198.907	195.344	187.143	184.551	177.08	208.705	140.095	264.128	179.068	361.564	177.59	333.114	122.309	224.176	210.716	376.739	515.78	717.72	387.634	393.128	194.489	375.019	290.483	187.068	226.384	158.015	296.85	423.039	220.729	280.191	357.702	235.223	379.148	362.825	216.459	303.671	162.161	175.818
ENSSSCG00000037792	COX7A1	14.5015	15.1877	18.1533	14.1345	22.6615	13.8313	136.591	219.797	207.003	138.627	155.099	163.591	153.06	160.918	123.622	158.951	91.3155	235.101	139.005	184.661	129.913	203.713	85.2477	170.086	137.812	228.45	333.226	325.74	208.204	223.846	148.469	190.823	134.645	129.864	163.321	116.629	184.847	280.53	154.006	199.044	240.366	180.222	195.245	262.457	172.845	230.213	123.761	158.42
ENSSSCG00000004480	COX7A2	174.415	198.673	231.254	169.532	225.282	179.405	87.1	211.867	155.757	107.247	108.227	111.896	103.047	101.982	85.8003	104.723	83.5745	156.605	102.251	180.728	128.559	183.886	69.426	118.809	106.255	202.474	392.418	294.847	288.678	239.363	113.748	191.998	222.759	94.0503	145.561	95.537	158.204	233.921	129.168	157.627	193.836	111.675	213.491	157.762	110.802	144.258	84.8927	102.206
ENSSSCG00000008466	COX7A2L	67.688	71.485	79.1813	52.4795	77.245	65.1323	17.62	30.125	21.2083	23.924	22.701	20.249	22.839	21.1797	17.7647	23.9847	15.5695	29.704	20.4097	34.3607	22.8037	31.0623	15.7653	21.969	19.735	36.1615	39.1845	50.3765	48.731	38.3177	23.9047	33.287	30.1797	16.938	24.172	20.2963	29.5197	38.2923	20.8743	27.1297	33.625	19.4613	38.079	26.765	20.2477	22.5057	19.3587	20.948
ENSSSCG00000040325	COX7C	67.9905	70.339	94.3823	50.4435	81.4305	65.1687	120.43	217.116	151.829	124.047	132.277	133.429	137.349	123.572	114.871	140.763	78.1165	204.835	121.803	229.531	121.431	225.789	87.8377	141.039	146.871	229.248	283.906	331.49	250.926	251.355	129.53	220.417	171.843	129.843	133.984	112.124	189.18	309.823	137.307	159.759	239.898	136.918	220.155	232.393	144.932	181.704	117.485	133.642
ENSSSCG00000031918	CYC1	37.194	37.423	44.7347	31.064	49.5295	40.3007	133.304	149.506	174.032	144.58	158.576	145.976	143.361	146.738	119.845	143.585	180.261	150.806	118.164	159.46	175.637	152.587	78.622	173.486	97.2505	189.725	254.375	257.362	190.061	215.178	140.617	169.205	120.874	135.045	96.6445	118.379	134.845	237.444	154.734	184.158	194.606	160.345	162.175	167.163	192.945	207.214	105.228	154.137
ENSSSCG00000015443	DLD	41.009	50.0727	61.1903	33.245	58.4325	48.905	51.5183	113.11	63.8507	61.7047	64.0957	62.65	63.4353	57.1633	47.449	65.4057	39.078	90.076	51.9537	123.426	55.6193	112.617	38.9053	65.886	53.687	129.542	156.309	189.452	134.149	153.616	59.4117	123.746	76.7493	56.832	61.908	53.2173	100.055	154.634	70.6263	72.8277	133.256	64.107	119.928	107.271	72.2357	79.6637	51.9203	55.2897
ENSSSCG00000038251	DNAJC15	31.0465	22.891	36.423	15.8355	28.689	26.2673	10.6553	21.9275	11.7037	11.9473	14.4153	13.7477	11.6713	13.8607	11.6653	12.5177	7.446	17.7165	12.1847	18.7517	10.0747	23.2423	12.242	13.2087	19.398	22.5125	22.786	40.0285	19.313	20.266	12.8967	21.989	14.4037	13.879	14.8895	12.426	19.201	25.356	12.851	13.4687	25.8717	13.773	19.5183	20.5885	14.5343	14.733	12.3327	11.057
ENSSSCG00000034742	MECP2	11.4805	8.68467	10.0217	7.2035	8.368	10.3047	7.73767	9.449	7.41	9.00033	8.99067	8.99033	7.57033	8.08367	7.121	8.924	12.599	8.8375	7.17533	9.89867	6.88967	10.664	6.66733	8.02233	11.34	14.243	7.984	9.907	12.8497	10.376	8.381	12.7965	8.39	8.51667	8.366	8.35733	11.727	9.83067	9.666	7.75533	11.696	8.28833	11.8493	12.2285	12.7457	10.156	9.97633	6.62233
ENSSSCG00000007710	MLXIPL	13.898	11.511	17.1387	8.49	14.0405	15.9623	0.525667	0.6555	0.760333	1.285	1.80367	1.32833	0.695667	0.653667	0.437667	0.668667	1.5045	0.792	0.583	0.821	1.138	0.700333	0.463667	1.198	1.386	1.679	0.9355	1.2785	2.42967	1.388	1.61567	1.418	1.588	0.308667	1.4925	0.644	0.743667	1.03033	1.55333	1.091	1.53533	0.971	1.982	0.7075	1.01633	1.078	0.885667	0.774
ENSSSCG00000008428	MSH2	8.5215	7.734	10.4127	5.2515	9.1755	8.22367	1.756	3.6075	2.26467	2.46933	2.44933	2.169	2.07133	2.218	1.87433	2.099	1.921	3.221	2.41467	4.256	2.66233	3.50567	1.962	2.442	2.3455	5.057	5.894	6.997	5.862	4.89067	2.42167	4.4525	4.15033	2.24967	2.947	2.148	2.95767	4.258	2.48067	3.08067	4.408	2.56667	4.863	3.8705	2.74133	2.70167	1.97467	2.012
ENSSSCG00000034654	MYOG	0	0	0	0	0	0	21.5653	30.455	22.487	26.1293	14.935	15.2297	14.308	14.6823	17.6893	18.26	22.5005	16.796	13.01	41.5903	22.7537	33.465	15.0913	19.38	31.6045	39.9335	25.3205	47.416	50.999	48.053	20.2893	38.4005	42.3013	19.3953	27.3645	20.342	32.2767	28.6837	19.814	19.7257	32.95	17.7967	52.438	35.5825	24.439	27.227	30.4333	16.7
ENSSSCG00000023277	NDUFA1	23.4805	32.1777	33.1763	23.423	36.398	23.361	58.316	106.912	90.1617	67.9577	71.227	69.0817	76.1247	68.089	53.9653	75.164	36.1585	100.292	66.6543	123.448	69.6567	102.245	38.7147	83.748	57.9155	127.615	185.178	204.347	137.035	129.681	75.33	115.754	87.0487	56.6853	70.9725	48.1507	87.4493	168.088	74.542	95.553	117.323	74.0153	113.633	114.055	71.9937	97.6433	54.9693	75.9173
ENSSSCG00000016349	NDUFA10	28.88	24.1933	31.282	19.5995	34.9405	28.5423	34.9103	42.023	44.753	33.5303	34.7013	35.1437	34.0883	35.0543	29.849	35.8157	52.483	39.28	36.8333	46.9903	46.276	42.0337	23.593	40.861	31.2215	55.415	94.295	86.273	50.9223	47.243	33.1087	51.299	32.3493	33.4857	30.9705	29.1093	39.5897	62.4283	39.9633	46.084	49.488	39.1053	45.233	46.136	50.23	52.9147	30.012	36.5463
ENSSSCG00000014371	NDUFA2	40.5925	48.7073	54.566	43.523	53.655	40.4787	83.5433	94.514	112.086	85.948	94.8327	98.5987	98.002	93.1193	72.1127	102.758	50.654	100.141	85.591	101.869	107.338	111.65	60.4117	109.028	86.7035	114.35	184.69	149.137	145.162	117.002	100.896	109.287	100.762	90.0207	82.7935	85.5467	104.067	134.382	101.043	114.591	104.388	102.361	131.983	111.269	93.927	110.362	86.827	96.352
ENSSSCG00000024313	NDUFA4	202.623	240.179	279.182	187.712	280.921	204.677	777.357	1639.98	1151.76	888.909	1085.08	1038.28	943.043	952.819	724.122	1013.12	631.238	1631.56	809.068	1645.14	1060.9	1469.81	485.437	1211.98	675.442	1834.4	2864.58	3563.29	2027.15	2249.86	1016.81	1599.75	1389.65	913.983	977.389	714.997	1303.15	2622.74	999.31	1489.95	1902.08	1159.27	1702.32	1579.09	969.68	1295.51	665.762	988.416
ENSSSCG00000037869	NDUFA5	79.6925	100.208	103.03	78.484	125.308	77.484	207.967	396.164	286.995	229.735	226.16	231.114	242.195	217.236	198.951	249.516	102.919	335.658	193.12	482.112	189.733	435.822	143.515	263.32	256.627	492.567	644.756	747.336	542.813	564.563	251.911	504.387	365.176	198.669	256.522	193.202	366.398	575.911	288.582	344.956	484.762	241.071	485.544	413.502	256.958	368.947	210.594	211.041
ENSSSCG00000000045	NDUFA6	14.061	13.245	16.122	11.019	15.262	11.1317	29.7053	31.4905	32.838	32.019	33.2883	32.5123	31.0093	30.947	25.9117	34.8513	19.248	23.365	25.935	37.7333	27.9947	40.1397	21.9607	33.3073	28.333	38.9435	47.9755	48.7675	44.41	43.7533	30.885	40.0915	29.45	28.5987	21.9735	27.7507	35.8353	50.2023	35.691	34.3407	42.95	33.157	40.812	33.375	33.1167	40.2597	31.466	30.797
ENSSSCG00000005528	NDUFA8	29.8535	31.8697	36.443	25.885	41.9225	30.8913	95.815	143.122	128.425	103.748	110.795	110.263	100.069	100.975	83.8983	111.105	79.292	114.547	99.193	143.066	121.477	139.478	65.508	127.675	73.796	172.649	191.391	257	176.311	182.087	110.317	161.325	111.768	98.64	92.7305	90.155	128.569	211.093	117.738	134.248	167.727	126.79	155.773	141.845	123.015	137.595	86.2107	109.976
ENSSSCG00000000719	NDUFA9	19.868	20.2813	27.5013	16.0655	27.672	20.7773	36.2983	58.823	51.6667	39.5177	42.9737	41.037	42.972	41.4377	34.251	42.6507	31.121	56.4945	35.7217	73.363	47.09	67.9893	25.2007	49.1483	34.6225	74.4365	98.066	116.818	80.191	85.112	42.3923	68.7915	49.951	39.1007	38.57	34.2877	60.304	95.8407	46.583	57.982	84.1767	45.563	69.352	66.9585	55.1047	64.9213	32.123	38.831
ENSSSCG00000010795	NDUFAB1	13.0285	12.8513	17.5287	10.7655	18.1975	12.3683	18.6427	29.2605	26.405	25.1087	26.5587	25.1377	23.1067	23.29	17.804	25.8753	21.268	27.941	17.611	32.126	27.3493	29.791	12.9777	30.7533	17.761	33.4515	51.4135	53.6895	43.2083	45.44	25.031	30.3345	27.9367	21.0787	17.6155	16.8887	24.1633	46.1023	26.5787	35.2323	37.7373	27.9027	37.681	30.067	30.8623	40.9457	17.275	19.8417
ENSSSCG00000004748	NDUFAF1	14.246	16.895	21.577	10.933	19.0905	17.1937	8.32767	16.267	8.63933	9.82233	10.3747	9.61467	9.77067	9.12567	7.96633	10.45	7.305	13.5545	9.08933	17.1023	8.62067	15.489	7.30567	9.47967	9.334	18.6725	19.1315	27.802	21.263	17.524	8.83733	17.662	13.584	9.984	11.36	9.138	15.2957	18.2877	9.89433	10.463	19.174	10.1793	18.644	14.3675	11.6677	11.149	9.57767	8.13033
ENSSSCG00000030328	NDUFB10	61.443	59.2347	70.6937	48.638	66.605	53.8427	105.935	152.69	129.422	112.505	113.088	118.012	118.188	116.149	108.132	123.96	166.756	144.942	99.6057	194.902	125.919	187.436	77.496	132.322	135.06	209.659	221.586	272.973	231.649	210.735	125.575	203.86	148.868	110.7	122.525	106.892	165.886	225.511	133.763	140.737	201.026	125.653	215.777	189.779	144.565	166.386	105.817	114.175
ENSSSCG00000032390	NDUFB2	12.688	16.566	19.645	12.233	19.7155	14.068	57.0463	74.4995	70.8047	60.2707	65.5753	64.685	68.9473	67.4487	61.069	68.1053	40.8625	62.603	64.3263	81.785	66.3517	75.4813	42.5763	72.146	49.625	91.3795	106.778	125.54	90.9687	88.0407	61.7923	82.1235	63.669	59.7133	55.5375	56.2137	71.173	101.554	66.18	72.8263	89.217	67.9503	83.442	88.5645	66.613	71.731	54.93	73.1883
ENSSSCG00000016100	NDUFB3	63.661	89.0973	91.912	51.9245	98.5215	66.6153	134.501	255.591	177.077	142.967	147.303	142.516	149.202	136.092	124.95	145.238	93.459	241.018	125.809	340.969	152.13	294.776	98.9423	164.016	173.993	309.322	392.738	534.132	361.29	364.652	152.56	296.517	244.744	141.306	171.053	128.852	261.797	372.377	167.579	197.795	351.763	148.832	330.144	286.485	164.381	212.266	129.015	142.035
ENSSSCG00000031913	NDUFB4	133.357	124.215	147.451	95.467	148.253	112.188	158.463	339.337	184.038	219.222	215.932	221.609	193.707	193.618	163.37	230.572	113.698	303.644	145.951	325.217	149.027	345.178	115.189	223.888	211.556	402.547	514.484	562.012	416.145	458.778	208.227	375.993	274.793	177.298	245.509	161.189	297.365	465.442	214.137	270.037	387.302	233.701	382.703	333.26	227.216	289.14	170.789	169.656
ENSSSCG00000011764	NDUFB5	38.961	48.0503	56.009	37.419	58.4035	38.748	62.8953	152.754	104.717	76.2517	83.2827	88.811	86.333	85.1913	71.3387	94.1313	44.55	146.743	71.4913	161.695	64.627	162.548	46.7013	100.633	80.8095	172.192	303.711	278.847	189.049	205.045	86.867	167.565	123.937	79.6987	90.5835	68.9693	131.568	254.824	93.3393	130.538	164.344	100.672	155.569	154.363	82.351	121.33	75.5937	76.427
ENSSSCG00000011003	NDUFB6	12.9705	15.823	17.164	10.83	19.1345	13.5283	21.4843	50.266	28.748	23.1477	28.009	28.5273	22.5927	21.7207	21.5323	28.229	16.9085	37.9825	22.578	60.508	22.626	53.722	16.9247	32.1523	26.803	55.442	65.192	96.819	60.5263	63.0153	25.9327	57.186	39.3373	23.5583	31.4215	20.94	41.443	79.583	28.6407	33.2653	69.1803	25.0463	53.1903	50.449	28.5303	33.9493	22.21	22.4547
ENSSSCG00000013778	NDUFB7	66.6025	61.3447	74.0087	56.2605	72.5765	59.1503	171.976	243.071	216.433	172.785	190.573	183.196	190.902	188.922	168.662	192.396	189.257	241.814	167.154	286.284	217.566	269.102	118.689	206.67	199.667	320.33	332.841	442.196	321.251	294.49	195.89	291.3	226.269	194.911	185.368	154.383	239.197	336.954	209.278	230.623	287.012	201.865	286.654	292.195	238.353	279.441	158.548	191.123
ENSSSCG00000006166	NDUFB8	32.292	37.437	46.0833	30.239	46.4005	34.0017	71.721	90.317	95.5363	72.1497	74.614	72.5967	77.592	69.6743	62.5107	76.0147	59.19	91.8985	67.8477	102.424	80.4963	106.196	48.7253	86.172	68.1065	113.367	147.111	196.044	129.613	115.167	75.488	101.413	79.6983	73.4627	67.41	67.4933	99.425	126.609	84.7493	92.7367	112.33	78.5897	113.876	104.793	84.991	101.082	69.241	76.6057
ENSSSCG00000005976	NDUFB9	100.195	89.0053	116.969	80.128	120.63	94.12	371.125	611.129	512.335	389.82	388.283	404.618	451.365	438.781	391.824	477.666	312.432	645.654	359.928	710.852	423.323	730.539	253.24	465.67	452.062	792.695	605.981	802.978	755.408	710.212	411.127	776.577	422.347	394.784	454.264	377.271	629.944	824.923	462.083	461.548	727.824	432.548	698.909	831.547	577.266	639.974	367.608	397.254
ENSSSCG00000039494	NDUFC2	17.339	18.9847	22.31	16.13	22.3885	16.8267	28.3613	41.5035	36.641	31.9147	35.3663	35.13	32.3793	31.8077	25.622	34.6547	20.9935	35.436	30.233	39.7737	35.4073	39.564	20.1687	40.814	26.6545	42.9055	82.211	81.375	53.583	55.231	33.224	38.189	36.94	33.0433	26.0995	29.2677	34.0647	56.7263	33.0317	44.283	49.0543	38.7993	47.1047	41.62	33.711	42.3723	28.7957	31.5483
ENSSSCG00000016127	NDUFS1	23.615	29.3453	35.7943	20.8755	33.365	27.239	64.4957	134.918	94.0227	66.9	72.2283	67.9397	78.1383	73.7463	63.1383	76.6647	54.241	131.704	67.3363	154.728	83.3677	140.408	42.2483	78.818	55.7415	154.295	236.032	245.249	156.099	172.628	68.6487	146.905	84.4837	66.979	74.428	61.3507	125.805	221.739	83.9323	91.9117	169.664	77.5503	134.822	145.105	88.061	99.5493	56.0383	75.177
ENSSSCG00000006358	NDUFS2	48.4285	63.9287	63.3977	46.949	71.403	52.1887	98.4017	159.254	126.837	105.541	115.794	107.393	122.589	119.964	101.511	116.65	84.8865	155.874	100.749	178.647	114.983	170.957	70.0567	116.094	86.774	186.636	302.736	265.397	188.756	200.962	103.142	173.895	97.6613	106.152	96.707	101.584	159.292	250.101	115.363	126.928	213.226	118.534	167.24	182.021	136.593	155.433	90.8977	116.218
ENSSSCG00000032081	NDUFS3	36.7145	33.6577	43.6003	26.902	42.0895	35.2157	69.8597	125.661	89.4447	79.7487	83.81	83.3593	76.815	77.748	70.872	80.5493	54.4035	100.645	64.7133	125.519	73.9293	127.308	47.7263	87.2707	66.388	154.591	182.555	201.929	149.745	166.373	79.3393	143.891	88.8017	77.86	77.844	70.963	117.211	191.544	89.115	98.004	160.736	95.1273	135.766	131.615	104.055	123.481	65.9833	78.6913
ENSSSCG00000016893	NDUFS4	66.706	87.3647	98.4127	68.5595	97.0285	71.261	104.207	192.982	142.373	123.813	121.234	137.789	136.647	126.679	112.301	137.738	93.4255	166.654	109.677	255.07	111.922	246.027	82.0637	145.767	157.038	260.401	219.722	345.964	318.473	248.046	129.094	260.279	164.46	107.464	149.886	116.167	239.102	274.765	139.56	159.389	224.841	133.719	257.415	228.819	131.832	147.093	132.395	117.445
ENSSSCG00000003653	NDUFS5	159.841	150.032	186.646	113.576	175.621	144.019	132.322	233.913	169.803	143.874	140.514	145.208	159.237	143.973	137.03	162.907	88.0315	207.305	132.437	264.298	146.941	253.825	97.6697	166.084	167.668	255.221	377.578	379.685	285.143	274.916	152.833	259.579	183.291	129.203	149.314	122.353	221.656	332.535	164.092	189.856	269.488	159.518	269.836	254.848	171.163	223.803	122.804	140.426
ENSSSCG00000037455	NDUFS8	32.654	28.2523	35.3767	25.649	39.371	31.0143	117.781	134.236	161.493	133.767	134.505	134.477	128.663	140.068	98.2667	131.929	265.606	130.742	105.065	151.042	145.886	149.715	76.2383	151.773	104.492	178.167	184.621	221.404	177.263	173.72	136.501	170.091	114.185	113.649	97.6285	105.572	129.633	188.502	154.389	161.977	169.057	144.377	162.611	161.714	182.527	178.442	99.3583	122.015
ENSSSCG00000012896	NDUFV1	33.255	31.2753	39.1313	28.323	42.924	32.8487	51.567	64.11	73.1013	55.0383	59.745	56.6773	52.0127	56.5857	41.3957	54.207	67.694	51.2335	50.371	71.001	66.1813	68.217	33.5317	65.7133	41.306	86.311	124.088	133.943	79.1673	90.0373	51.246	81.0665	50.6363	54.3117	45.213	41.9217	63.2127	110.573	64.6553	74.4493	83.3223	61.7657	69.417	72.744	73.766	81.1523	44.0107	58.9367
ENSSSCG00000038826	NDUFV2	60.2055	72.796	76.9703	55.03	81.8645	56.2687	106.623	210.81	135.394	112.528	112.859	114.495	112.725	109.409	97.172	127.125	95.1345	174.144	97.069	222.103	110.598	231.716	77.0077	136.033	142.773	238.789	313.719	343.765	264.712	268.111	122.987	245.093	170.561	111.139	135.347	103.5	200.044	281.436	134.669	153.522	261.374	124.95	235.849	216.911	138.941	178.184	104.054	101.608
ENSSSCG00000036659	NIPSNAP2	49.052	46.2023	61.9837	35.484	50.638	52.559	126.329	200.138	166.647	151.957	162.853	150.826	156.847	154.731	123.144	156.425	115.504	213.201	134.52	197.785	163.219	191.256	88.424	170.842	112.79	245.293	291.764	332.794	266.5	248.556	149.673	222.929	183.187	143.143	136.092	125.965	174.288	288.703	165.562	204.541	238.693	166.333	220.217	217.065	182.058	201.874	112.5	145.522
ENSSSCG00000000405	ENSSSCG00000000405	225.685	245.645	307.12	181.006	315.629	248.837	496.873	871.702	701.679	521.171	565.873	525.827	536.634	539.588	437.043	528.775	450.487	876.874	472.336	942.175	624.817	889.477	315.775	655.816	414.173	1055.64	1447.61	1676.72	1059.77	1240.06	547.616	938.846	668.813	560.211	534.718	464.032	797.788	1290.96	611.814	792.151	1135.16	640.646	912.363	950.082	654.951	822.145	394.584	520.804
ENSSSCG00000000905	ENSSSCG00000000905	60.2545	64.096	71.265	51.8445	73.8595	57.534	198.661	257.422	273.545	209.424	216.926	215.654	216.036	210.285	174.34	225.908	104.502	258.045	180.078	310.588	208.636	307.908	127.039	255.779	196.156	332.077	447.07	512.236	355.842	384.03	230.027	349.408	218.49	191.768	185.404	176.379	275.565	453.795	249.776	288.333	337.662	240.904	325.114	309.604	260.4	303.659	178.859	217.634
ENSSSCG00000002449	ENSSSCG00000002449	193.056	259.024	311.933	273.201	327.221	209.29	1179.08	2488.82	1498.7	1289.99	1216.96	1405.59	1428.09	1186.22	1219.58	1502.42	644.856	2179.34	1200.87	2656.63	993.01	2921.21	964.034	1359.84	1936.02	2646.03	3084.44	3150.13	2828.1	2720.79	1363.19	2825.53	1838.76	1332.06	1671.13	1297.63	2559.55	3186.22	1544.92	1502.84	2459.92	1456.66	2498.42	2523.7	1358.49	1741.93	1394.47	1172.93
ENSSSCG00000003261	ENSSSCG00000003261	40.269	34.4923	42.0113	30.694	42.798	29.5967	81.6843	133.533	113.838	88.1937	97.1557	94.8107	80.404	87.5273	75.687	96.9217	39.4545	129.201	82.1347	150.811	73.918	158.431	55.6827	110.252	122.462	179.75	306.51	250.005	156.364	173.897	91.4233	180.958	108.02	83.2687	105.701	63.2	135.799	233.419	102.293	119.276	157.517	102.775	161.509	170.074	101.049	126.72	80.611	86.9027
ENSSSCG00000003903	ENSSSCG00000003903	265.86	328.197	346.466	250.141	375.483	270.853	488.121	1009.57	703.652	579.424	550.508	594.774	625.996	585.033	519.721	626.934	302.882	954.861	492.247	1133.76	519.434	1009.04	354.479	675.826	578.648	1216.23	1446.99	1797.03	1439.31	1304.7	664.109	1065.47	981.983	479.594	757.85	508.798	908.049	1459.69	639.627	761.333	1217.4	648.655	1248.74	1062.81	613.25	847.009	505.11	575.85
ENSSSCG00000007524	ENSSSCG00000007524	36.3405	40.875	43.1477	32.0995	47.845	33.006	55.6917	84.0365	70.2483	58.3697	57.822	59.3197	59.633	56.73	49.4247	61.8057	37.0735	71.2385	54.0897	91.1963	56.7187	95.9017	42.2353	62.1467	73.5295	103.981	109.201	129.869	109.896	90.2237	58.6373	97.361	69.8017	56.9117	67.375	48.8103	85.2023	104.588	64.1993	69.288	89.3383	61.5227	96.7813	100.059	68.1283	82.548	56.0443	56.0937
ENSSSCG00000010161	ENSSSCG00000010161	6.22	7.68033	7.85033	5.1675	6.9495	5.96967	13.365	21.462	14.8263	14.5463	16.1903	15.029	14.9173	13.984	12.2303	16.2867	11.6005	18.692	12.3547	22.3243	13.9297	24.7933	10.943	15.5453	17.026	24.2825	23.2565	32.3785	26.892	24.6067	14.4787	24.68	17.405	15.807	14.2935	15.7577	21.7343	25.789	16.8053	13.85	22.5953	16.012	24.0183	22.792	16.803	17.7283	15.3153	14.3407
ENSSSCG00000016881	ENSSSCG00000016881	0.247	0.503667	0.229333	0.239	0.376	0.296667	0.0316667	0.096	0.0656667	0.0843333	0.0823333	0.063	0.0276667	0.101333	0.131667	0.086	0.3855	0.031	0.104667	0.185	0.121333	0.109667	0.118333	0	0.1025	0	0.157	0.1315	0.162333	0.331	0.0276667	0.165	0.128667	0	0.2015	0	0.112667	0.130333	0.047	0.132333	0.261	0.0316667	0.111	0.059	0.0476667	0	0.194333	0.0286667
ENSSSCG00000017114	ENSSSCG00000017114	38.0615	40.866	45.2497	34.463	50.414	36.204	109.558	119.002	128.997	104.289	106.69	105.418	109.316	104.747	96.9157	114.141	126.072	113.727	100.631	156.37	122.232	131.495	76.993	115.869	104.367	160.366	125.7	195.996	180.105	146.863	104.929	154.329	112.145	109.605	98.9595	111.925	135.834	155.696	114.686	116.601	151.022	111.689	158.657	155.067	133.825	135.844	106.099	114.712
ENSSSCG00000017811	ENSSSCG00000017811	0	0.228667	0.573333	0	0	0.031	0	0	0.145333	0	0.133333	0	0	0	0	0	0.7205	0	0	0	0	0	0	0.00766667	0	0	0	0	0	0	0.019	0.1035	0.104667	0	0	0	0.190333	0.111	0.0166667	0	0.0173333	0	0	0	0	0	0	0
ENSSSCG00000020686	ENSSSCG00000020686	19.853	21.1157	25.396	17.2635	26.777	22.1747	36.776	47.5875	47.0073	37.139	39.701	36.277	40.259	38.6713	32.7703	40.2913	53.4195	51.239	40.2037	50.8677	49.3157	46.1107	23.537	42.994	29.418	56.7235	75.0275	83.0055	59.2627	55.5073	38.6683	51.591	35.2673	36.743	30.892	33.523	43.156	69.7137	43.0473	45.3033	60.4303	41.6887	52.388	54.2605	46.9337	50.4517	31.2017	41.2677
ENSSSCG00000021991	ENSSSCG00000021991	4.6915	4.50833	4.799	3.7955	5.396	4.36033	6.942	8.9865	8.603	8.54033	8.25133	8.49767	8.35533	8.27133	7.16733	9.099	8.1715	8.2625	6.64767	10.2323	6.456	11.0503	4.98567	8.84367	8.747	12.0795	12.994	14.8265	13.6293	13.3113	7.571	11.3465	7.91267	7.53433	7.6955	7.28067	10.2677	13.5857	9.12033	9.57967	11.6163	9.218	12.088	11.13	10.4343	11.8563	7.71733	7.772
ENSSSCG00000023757	ENSSSCG00000023757	4.7205	6.91133	5.17633	2.669	4.905	6.95733	1.367	4.6405	1.771	2.26133	1.58333	2.181	2.05167	1.75267	2.68333	2.11667	1.6105	3.1875	1.872	3.85	1.12033	2.948	1.573	1.41367	3.8565	1.9955	2.1	3.7315	3.08733	3.672	1.042	3.058	1.91867	2.93833	2.4485	2.02367	4.838	2.15633	1.972	1.11	5.08933	1.64433	3.14133	5.1645	4.15167	1.812	2.43467	1.49533
ENSSSCG00000024144	ENSSSCG00000024144	31.297	32.9587	39.7847	30.0175	44.256	33.9377	138.951	193.429	203.027	150.638	174.835	161.242	155.321	160.374	123.941	155.819	146.655	214.084	135.273	203.316	190.928	196.923	84.4447	189.572	111.659	243.426	358.026	380.402	245.173	254.89	158.671	209.976	152.71	149.71	129.014	125.196	173.42	295.095	158.476	201.852	249.913	177.923	204.254	227.703	189.512	223.229	115.607	168.471
ENSSSCG00000032166	ENSSSCG00000032166	98.8695	119.815	142.723	96.1	137.625	108.938	226.443	344.312	336.182	235.731	238.783	236.763	257.478	254.763	206.387	236.524	176.401	392.358	232.007	481.413	265.568	463.247	150.439	292.348	252.108	477.032	691.389	738.688	514.094	496.367	275.398	465.779	283.846	246.06	254.787	190.438	416.556	643.518	280.039	363.845	473.474	264.448	454.905	454.851	292.029	343.624	194.769	261.08
ENSSSCG00000032543	ENSSSCG00000032543	0.2945	2.15967	0.451	0.211	0.7025	0.352333	0.165	0	0.102667	0.388	0	0.185667	0.432667	0.675667	0	0.345333	0	0.2885	0.345667	0.681333	0.127	0	0.433	0.301	0.1895	0	1.901	0.6015	0.445333	0.106333	0.506	0	0	0.133	0	0.524	0	0	0.39	0.351333	0	0.182	0	0	0.169667	0.323667	0.287333	0
ENSSSCG00000032999	ENSSSCG00000032999	3.7555	4.66733	4.67567	3.8615	4.971	3.67167	4.63433	6.81	4.80567	5.657	5.644	5.08733	5.132	5.11533	4.28567	6.60533	4.9575	6.286	4.29767	7.92467	4.05	7.661	4.138	5.43067	6.114	8.821	6.4265	11.352	10.818	9.42433	5.09567	8.8135	7.267	5.10667	6.062	6.04533	7.692	7.92167	5.59433	5.549	8.66733	5.44933	9.225	7.3575	6.18467	6.03833	5.294	4.34567
ENSSSCG00000034019	ENSSSCG00000034019	61.4485	50.1687	61	41.814	54.1175	44.8807	84.422	167.818	112.393	91.583	91.4283	98.2147	100.759	92.6293	91.0593	94.7447	46.3235	166.417	88.7083	162.729	81.3717	166.392	63.8397	101.641	112.685	181.488	242.279	249.19	181.678	173.728	98.683	156.268	120.615	79.6323	109.599	71.4547	137.212	248.438	95.0993	115.252	175.262	100.784	161.139	171.304	105.727	142.395	82.2247	99.1327
ENSSSCG00000037690	ENSSSCG00000037690	1.467	0.837	1.018	0.6285	1.079	1.15067	0.127	0.2515	0.063	0.0216667	0.096	0.165667	0.233667	0.0756667	0.130667	0.0453333	0.5345	0.25	0.136	0.204	0.288	0.176667	0.0786667	0.0503333	0.2885	0.412	0.279	0.3075	0.189667	0.184333	0.0603333	0.344	0.251333	0.0813333	0.07	0.068	0.138667	0.165	0.187333	0.0846667	0.231	0.192	0.189333	0.0895	0.266667	0.0986667	0.0466667	0.09
ENSSSCG00000001790	ENSSSCG00000001790	0	0	0	0	0	0	0	0	0	0.444333	0	0.438667	0	0	0	0.280667	0.654	0	0	0	0.822	0	0.130333	0	0	0	0	0	0	0	0.382333	0	0	0	0	0	0	0	0	0.269	0	0	0	0	0	0	0.340667	0.409
ENSSSCG00000033995	ENSSSCG00000033995	0	0	0	0	0	0	0.073	0.1005	0	0.296667	0	0	0	0.275333	0.084	0	0	0	0	0	0.429	0	0.0733333	0	0	0.0965	0	0	0	0	0	0	0	0	0	0	0	0.079	0	0	0.145667	0	0	0	0	0	0	0.0646667
ENSSSCG00000036552	ENSSSCG00000036552	0	0	0	0	0	0	0	0.01	0	0	0.0206667	0	0.0173333	0	0	0.0166667	0.0735	0.015	0	0.0343333	0.007	0.0136667	0	0.00933333	0	0.0095	0.0115	0.041	0.0196667	0	0.02	0	0.0143333	0.0103333	0	0.00733333	0.041	0	0.0106667	0.0233333	0.021	0.0153333	0.00733333	0.027	0.0186667	0	0	0.00666667
ENSSSCG00000003385	PARK7	105.585	105.765	130.778	82.869	122.325	103.573	127.127	190.15	139.271	141.562	135.934	141.071	153.836	136.204	146.532	157.013	118.892	186.975	120.005	225.235	138.513	238.723	98.3933	139.42	193.773	265.202	184.518	303.676	275.359	216.091	138.055	287.957	160.25	143.736	161.263	145.391	241.763	221.423	165.999	147.98	226.626	132.259	250.493	236.139	174.759	177.808	153.538	123.158
ENSSSCG00000011465	PDE12	3.3315	3.38533	4.09533	2.2085	3.6075	3.16233	1.485	2.6945	1.44667	1.95933	1.88633	1.66667	1.86233	1.83833	1.597	2.10233	2.4085	2.4225	1.68667	2.80567	1.961	2.67	1.294	1.66533	1.7225	2.404	3.3465	3.588	4.027	3.55533	1.75033	2.662	2.89833	1.97733	1.86	2.02967	2.32633	2.90233	1.77933	1.94333	3.438	1.97133	3.22467	2.202	2.204	1.967	1.90533	1.66333
ENSSSCG00000012440	PGK1	65.0095	65.1233	82.24	50.348	75.089	65.8777	247.869	370.306	212.996	188.759	162.827	164.259	188.281	147.864	212.002	203.949	130.959	242.714	165.115	460.403	108.38	582.787	199.139	139.407	421.174	477.113	142.487	129.197	464.561	419.545	162.432	668.317	209.9	270.003	257.213	304.259	631.301	306.104	252.685	97.312	412.037	157.548	419.116	447.206	242.02	228.632	304.573	172.163
ENSSSCG00000001738	PGK2	0	0	0	0	0	0	0	0	0	0	0	0	0	0	0	0	0	0	0	0	0	0	0	0	0	0	0	0	0	0	0	0	0	0	0	0	0	0	0	0	0	0	0	0	0	0	0	0
ENSSSCG00000003506	PINK1	107.476	94.8537	143.396	77.366	145.49	137.601	83.1103	127.978	103.282	96.679	87.068	80.6877	88.6543	94.4487	65.959	90.0593	117.865	127.876	85.6147	130.045	108.475	116.456	64.415	124.02	95.2345	163.847	130.434	276.267	178.78	112.31	105.23	148.19	103.935	104.836	114.032	72.74	120.386	126.764	115.562	153.662	135.026	102.164	189.949	144.484	122.767	142.791	69.0383	71.1647
ENSSSCG00000010330	PPIF	21.103	13.5933	27.2537	10.9965	23.1895	24.1643	11.6423	17.9025	16.8453	13.1587	17.0573	15.2347	11.3517	12.79	9.86533	11.992	12.165	14.779	10.0177	16.7103	14.3163	18.4543	6.66933	17.2683	8.3185	20.3295	30.7735	36.556	20.7327	31.5963	14.3447	19.0185	10.4857	11.291	11.76	8.18567	15.8533	33.9873	17.274	19.7517	25.3877	15.5503	17.13	22.1155	18.765	24.7387	8.57667	13.378
ENSSSCG00000022080	RHOA	40.478	28.666	40.9627	20.4375	33.538	38.3133	5.564	10.4645	6.119	8.29833	7.079	6.97333	6.93433	6.931	5.819	7.37033	5.4665	9.2835	6.918	11.08	6.681	10.16	5.62733	5.93967	6.975	12.404	14.1475	13.349	15.566	12.918	6.91	12.394	8.79033	6.482	8.1205	6.04633	9.128	13.327	6.67533	6.481	13.1373	6.90333	11.9513	7.915	10.1393	7.708	6.37367	6.937
ENSSSCG00000030318	SDHC	31.154	31.9443	40.6123	28.9735	41.2355	31.2463	33.1437	55.2565	57.7543	47.1343	49.6417	52.8377	47.233	43.618	33.1603	50.688	32.834	42.8105	42.7173	56.3123	39.359	51.5417	23.4183	63.5437	35.0605	64.6245	60.5345	92.779	115.368	68.0347	41.9893	61.686	55.1983	35.7207	46.968	41.4377	56.019	66.3753	45.549	54.926	66.609	49.321	79.4053	67.6015	44.19	51.0827	40.7543	38.268
ENSSSCG00000015034	SDHD	74.795	93.0667	105.184	64.8385	103.885	81.993	98.1147	192.581	124.991	107.042	110.894	103.405	110.035	98.852	88.4823	111.195	80.43	193.507	96.609	231.647	114.394	206.442	71.1843	117.454	115.757	246.695	266.741	362.906	257.98	255.923	113.494	231.464	151.725	109.812	128.122	92.293	189.317	278.928	123.924	133.99	233.596	113.312	224.043	217.325	129.822	145.237	89.3773	107.744
ENSSSCG00000037077	SHMT2	20.5865	14.0973	25.2107	13.07	21.4475	20.7733	3.33433	5.974	3.38533	5.357	4.73833	4.6	3.888	3.84633	3.55267	4.30933	4.694	5.3945	4.084	5.98267	4.17267	6.08567	3.11333	3.50767	5.025	7.895	6.861	6.991	9.05767	5.86233	4.23733	8.141	5.677	3.77833	5.5835	4.29633	5.88367	5.85633	4.07533	3.239	6.74233	3.87033	6.877	6.0475	4.45033	4.389	4.40933	3.72133
ENSSSCG00000013550	SLC25A23	3.41	3.00533	3.506	2.1775	3.219	3.471	1.11567	1.8225	1.228	1.46467	1.629	1.36633	1.35967	1.47967	1.13467	1.29067	1.738	1.5275	1.38267	1.54467	1.21133	1.33967	0.951667	1.411	1.404	1.6035	2.7165	1.8075	2.29367	1.77333	1.12267	1.6875	1.61533	1.03867	1.6865	1.15767	1.28267	1.55833	1.25967	1.368	1.76667	1.35567	1.746	1.4375	1.93067	1.356	1.22733	1.36533
ENSSSCG00000038006	SLC25A33	22.9795	17.4683	32.8873	15.1385	44.1415	29.534	1.579	1.5785	1.33233	1.44233	2.19167	1.656	2.54633	1.82967	1.629	2.38567	2.231	1.5195	2.83967	2.224	1.71967	2.00467	1.40767	1.008	1.663	2.366	6.806	6.3115	2.19733	2.013	1.766	1.7505	1.87533	0.879667	1.7005	1.151	1.92267	1.76933	1.66	1.08867	2.61767	1.27967	2.625	1.4085	1.31667	1.51633	1.13133	1.28933
ENSSSCG00000009203	SNCA	1.797	3.38967	4.92867	7.6265	3.684	5.05067	0.86	1.8095	1.026	1.53633	2.13833	1.466	1.88033	2.05533	1.65233	1.093	1.2615	2.2655	1.476	4.05233	0.850667	2.306	0.911	1.066	1.9565	2.389	7.757	2.375	3.782	2.47233	1.275	2.462	0.923	1.37067	1.7355	1.177	1.95767	2.427	1.085	0.753333	3.07467	1.319	4.84267	1.439	1.054	1.75533	1.99167	1.27567
ENSSSCG00000039782	STOML2	20.763	21.1347	23.736	18.749	24.8545	19.3503	17.6237	24.803	19.3447	18.5627	18.3427	17.1533	18.3337	18.4627	16.7053	20.2247	15.949	25.0315	17.109	26.502	21.3723	26.1893	13.3983	20.8943	22.923	31.006	30.856	38.16	32.622	24.951	18.9373	29.255	21.171	18.643	21.705	18.2533	27.2117	26.576	20.7977	22.0953	25.7233	18.4597	30.5313	29.005	20.9007	22.4407	17.153	17.0607
ENSSSCG00000035727	SURF1	21.4085	26.836	26.822	21.213	29.8985	22.163	13.8287	18.958	16.6163	15.1783	16.3273	15.422	14.1527	13.973	13.4787	15.8227	15.67	16.6115	13.8407	20.093	19.898	19.1357	10.2773	16.5507	18.4565	23.734	25.462	29.9735	27.8627	19.7413	15.6057	22.344	18.3393	16.5207	15.6805	13.844	18.7167	23.1483	16.2307	16.6623	20.7023	15.0113	25.1797	21.4765	18.8053	18.488	15.0577	14.595
ENSSSCG00000039655	TAZ	9.498	9.052	9.552	7.5175	9.487	8.23233	8.212	9.831	8.42133	8.767	8.57967	8.13367	8.215	8.54767	8.45967	9.08967	10.275	7.8785	8.52	10.019	8.83167	10.6087	6.79333	8.66867	9.447	12.554	8.7465	11.75	14.2157	10.1527	7.97967	12.813	9.66833	8.94467	9.975	8.97533	10.595	10.658	9.31767	8.852	11.144	7.93867	13.175	11.343	10.409	9.187	9.75833	8.16367
ENSSSCG00000017741	TEFM	1.794	2.33667	2.592	1.6745	2.299	2.00033	1.40267	3.605	1.85833	1.91167	2.02267	1.71533	1.79933	1.80167	1.46533	2.00133	1.4535	3.032	1.67967	3.16433	1.75367	3.29367	1.32	2.285	1.8735	3.6495	5.7655	7.228	4.69967	4.65533	2.04867	2.9445	3.61833	1.782	2.281	1.60467	3.246	4.92733	1.92367	2.611	3.96967	2.11867	4.049	3.294	2.10033	2.658	1.63467	1.93567
ENSSSCG00000038370	UQCC3	5.3685	6.13467	6.33333	5.907	7.9815	5.11967	5.38633	6.225	5.26133	5.78633	5.58667	5.79933	5.40667	5.18567	5.26967	6.14667	5.737	5.577	4.95633	6.58367	5.389	6.95833	4.499	5.45733	6.933	7.558	6.2265	8.0615	9.39	6.63267	5.096	8.124	5.575	5.93933	5.0845	5.76533	7.528	6.97633	6.20533	4.74767	6.735	5.26767	8.40333	7.1445	6.54067	5.92233	6.68367	5.53267
ENSSSCG00000024550	UQCR10	117.52	131.149	168.387	98.2795	162.542	117.963	252.13	407.428	350.903	262.495	263.103	266.361	270.089	252.671	227.906	288.783	257.601	377.051	243.621	479.714	304.351	466.984	164.072	310.652	260.863	469.659	678.611	683.883	561.165	578.318	287.531	448.726	357.176	259.588	269.664	216.087	415.928	660.575	300.139	360.506	526.971	319.16	505.603	457.252	297.095	411.669	225.396	278.292
ENSSSCG00000011356	UQCRC1	49.9175	52.87	63.3883	43.599	66.6935	52.368	139.185	235.742	190.602	137.96	161.235	153.336	152.112	161.113	127.14	161.63	134.917	228.22	131.358	217.276	146.943	229.41	87.9947	176.144	122.263	282.423	432.281	380.182	252.427	278.849	145.077	266.99	140.029	149.576	146.265	135.957	212.405	331.612	169.458	196.265	278.447	179.642	225.37	265.575	188.443	223.519	117.12	153.725
ENSSSCG00000007845	UQCRC2	36.591	38.977	47.5053	29.6145	49.4095	37.897	74.5643	135.913	105.412	79.9443	87.4943	79.5213	87.7503	86.183	69.6117	90.5423	71.4575	139.064	75.4993	152.798	89.2403	138.064	50.3327	93.536	64.0635	159.989	225.506	265.985	167.709	178.798	82.7693	147.874	97.4247	80.502	81.6255	69.7327	128.789	199.898	92.414	113.054	171.774	93.5423	147.687	144.253	103.854	117.513	60.489	79.7417
ENSSSCG00000027085	UQCRFS1	19.339	24.1483	27.562	16.3035	28.6425	20.5787	52.9	97.1205	71.3503	58.2963	62.833	58.725	63.7543	60.9203	49.6067	62.7063	51.397	97.98	55.1947	104.262	70.0313	94.895	35.718	69.9467	47.2945	108.788	183.095	200.359	116.033	134.272	60.851	94.622	72.6373	59.728	55.7135	51.67	81.459	145.422	64.1183	81.275	125.693	66.736	95.6147	95.0995	71.0113	84.3867	44.833	61.3963
ENSSSCG00000014289	UQCRQ	68.0225	89.6947	102.054	60.398	110.057	75.1323	254.735	423.684	338.492	278.2	278.208	265.748	299.629	280.889	253.544	300.695	159.876	354.072	257.446	430.967	304.543	422.419	174.411	302.799	226.57	455.471	592.249	546.481	522.261	560.278	289.655	406.61	385.069	253.812	263.256	244.264	386.23	606.657	320.912	363.509	526.363	329.589	459.898	436.027	308.239	388.552	217.124	317.413
ENSSSCG00000005300	VCP	82.601	85.3077	101.785	56.919	94.7995	87.298	57.7917	100.778	52.746	65.1307	61.4203	58.7373	63.3993	61.3097	63.509	70.1943	66.033	76.5245	65.3407	116.53	63.636	105.797	55.636	54.3693	72.9545	114.657	71.0805	109.652	128.304	98.2197	53.5573	115.094	75.003	71.016	75.272	75.0637	106.528	96.3157	72.6233	59.1753	121.428	63.6383	115.269	102.245	84.166	76.8833	66.353	51.815
[truncated: 24 more columns]
