# Supplementary material for: A pig BodyMap transcriptome reveals diverse tissue physiologies and evolutionary dynamics of transcription
Source: Nat Commun. 2021 Jun 17;12:3715. doi: 10.1038/s41467-021-23560-8 (PMC8211698; doi:10.1038/s41467-021-23560-8)
Supplement: Supplementary file 12 — Source Data [file 41467_2021_23560_MOESM12_ESM.zip › Source data/Supplementary Figure 32.xlsx]

## Sheet: a
Supplementary Figure 32a
	LIN_head	GAS.M_hindlimb	TIC_hindlimb	EDC_forelimb	FDP.F_forelimb	EDL.F_forelimb	DSP_forelimb	DAP_forelimb	BRA_trunk	PP_trunk	VL_hindlimb	ADD_hindlimb	SP_trunk	TB.LO_forelimb	BF_hindlimb	VI_hindlimb	SUB_forelimb	TM_forelimb	SSP_forelimb	ISP_forelimb	TB.M_forelimb	VM_hindlimb	FDP.H_hindlimb	MAS_head	RF_hindlimb	SM_hindlimb	GAS.L_hindlimb	GM_hindlimb	PS_trunk	LD_trunk	TB.LA_forelimb	TRC_trunk	BB_forelimb	FDS.F_forelimb	ST_hindlimb	SOL_hindlimb	PM_hindlimb	OEA_trunk	TA_trunk	SAR_hindlimb	TFL_hindlimb	FDS.H_hindlimb	EDL.H_hindlimb	LDM_trunk	RA_trunk	RHO_trunk	GRA_hindlimb
ENSSSCG00000020686	2.1635	0.287489	-0.241261	-0.385229	-0.316889	-0.520174	-0.803353	-0.370944	-0.899161	-0.610813	-0.522717	-0.687707	-0.0464497	0.325614	0.248939	0.21565	-0.168643	-0.146976	0.177733	-0.113043	0.564076	0.0556848	0.411326	2.6388	-0.730267	-0.0752693	0.597095	0.192658	0.621987	1.03518	0.911771	0.474477	0.362458	0.465021	1.31394	1.91112	0.961135	1.2407	0.74917	-1.14722	-1.48113	-0.830002	-1.18493	-1.58798	-1.04355	-1.4041	-2.60771
NDUFA10	3.22571	0.253457	-0.455339	-0.663781	-0.459555	-0.561911	-0.558956	-0.586143	-0.783886	-0.786714	-0.642457	-0.60209	-0.0754507	0.849936	0.351758	0.108353	-0.133754	0.0312673	0.520322	-0.0395038	0.983591	0.0410261	0.441215	2.88942	-0.796375	-0.103225	0.523339	0.103108	0.764734	1.17363	0.50641	0.384227	0.167715	-0.51418	0.77288	1.59971	0.463094	0.90262	0.428492	-1.27843	-1.19442	-0.783342	-1.22094	-0.981914	-1.0708	-1.00778	-2.18509
ENSSSCG00000017114	0.226755	-0.105085	-0.321689	-0.56838	-0.319673	-0.900646	-0.765336	-0.692833	-0.884586	-0.769868	-0.233923	-0.546815	-0.288557	0.580255	0.381274	-0.352606	-0.4386	-0.329333	-0.201884	-0.216179	0.652984	0.0310227	0.0313796	2.52015	-0.602417	0.564034	1.38199	0.485633	1.21662	1.48439	1.41243	0.327176	-0.149545	-0.387537	1.26512	1.2068	0.889624	2.20564	1.46196	-0.451736	-0.765761	-1.40442	-1.33623	-0.811409	-0.521541	-1.27373	-2.68494
COX4I1	2.53678	0.398868	-0.288041	-0.332866	-0.232229	-0.229933	-0.504484	-0.401957	-0.804179	-0.212321	-0.418075	-0.734386	0.0819324	0.65356	0.741417	0.286427	-0.129143	0.171271	0.767751	0.255469	1.10007	0.445598	0.227419	2.41625	-0.806308	-0.222774	0.536839	0.277686	0.633615	1.08824	0.624301	0.326456	-0.075326	-1.86166	0.903064	1.60712	0.770245	0.81748	0.46533	-1.59758	-1.45446	-0.968037	-1.13808	-1.08138	-0.917539	-1.19654	-2.52589
NDUFV1	2.3824	0.042674	-0.218033	-0.617559	-0.474107	-0.368761	-0.320462	-0.135288	-0.651824	-0.694925	-0.310949	-0.71925	0.0991389	0.61115	0.523279	0.474527	-0.0488938	0.139477	0.639632	0.116091	0.848014	0.197987	-0.0461808	2.60674	-0.573566	0.032117	0.41666	0.291128	0.79141	1.12205	0.550021	0.464464	0.124804	-1.81459	1.0283	1.91578	1.1477	0.858052	0.384343	-1.40441	-1.2129	-1.08822	-1.4624	-1.42232	-0.891462	-1.09851	-2.23332
NDUFS8	1.27703	0.0940514	-0.586158	-0.422633	-0.293698	-0.132008	-0.188542	-0.13234	-0.357929	-0.118168	-0.338793	-0.803662	0.417299	1.2503	0.68458	-0.0962162	0.18707	0.187574	0.657739	0.354438	1.16964	0.215898	1.50836	2.10952	-0.978873	-0.349899	0.31062	0.32696	0.791534	1.16521	0.714319	0.247719	-0.170788	-0.538385	0.819667	1.27175	0.876915	1.11993	0.732223	-1.33863	-1.56784	-1.61732	-1.62664	-1.27774	-1.16289	-1.62566	-2.76554
COX10	0.0335882	-0.822538	-0.590824	-0.300505	-0.447086	-0.567522	-0.7302	-0.0309822	-0.187162	-0.0425965	-0.785995	-1.14304	0.54356	2.48595	-0.0692083	-0.511198	0.578884	0.412699	0.5125	-0.0454112	1.69089	-0.0797235	1.56496	1.82279	-0.944412	-0.234783	-0.11305	-0.146946	0.971412	0.896655	0.504973	0.46152	-0.498695	-1.02439	1.72575	1.19399	1.14945	1.28356	0.943602	-0.980689	-1.21378	-0.983949	-1.02779	-1.4245	-0.448304	-1.1654	-2.21605
ABCD1	0.312784	0.714083	-0.602411	-0.25968	0.389377	-0.750831	-0.855737	-0.512473	-0.603008	-0.677498	-0.882983	-1.07081	0.088427	0.745047	-0.670955	-0.773689	0.00548517	0.305374	0.287286	-0.403578	0.550419	0.508507	2.73631	3.36618	-0.461504	-0.845086	0.265067	-0.801836	0.373669	0.995469	0.760203	0.266817	0.650272	-0.506748	0.292835	0.225722	-0.710165	2.00723	0.953715	-0.685798	-0.961297	0.399504	-0.648144	-0.0133658	-0.17336	-0.677473	-2.65135
NDUFB2	2.00037	-0.231123	0.253518	0.0136733	-0.0405585	-0.11714	-0.270527	-0.209085	-0.734413	-0.477888	-0.542931	-0.837747	-0.21465	-0.142629	0.105253	0.194611	-0.054682	-0.0263927	0.259224	0.219747	0.15755	-0.44862	-2.6917	2.62164	-0.658025	0.0991398	0.754943	0.426908	0.634623	1.22927	1.16107	0.69262	0.347883	-1.05292	1.16897	1.72851	1.0228	1.28132	0.858689	-0.98697	-1.02735	-0.583184	-0.580986	-1.45669	-0.476007	-1.08304	-2.28707
NDUFA2	2.85452	0.164167	-0.179168	-0.0321606	0.173971	-0.315689	-0.0626546	-0.205337	-0.630796	0.0855055	-0.447519	-0.787509	0.0511735	-0.224487	0.510328	-0.137691	0.078103	0.148401	0.64534	0.43988	0.379559	-0.266156	-3.49268	1.84271	-0.497118	0.141022	0.10062	0.528591	0.398629	0.600699	0.544601	0.4094	-0.195539	0.0458026	0.106126	1.36542	0.61671	1.7368	1.2489	-0.660142	-0.646593	-1.09594	-1.51538	-0.597383	0.0301037	-0.859271	-2.39786
COQ7	2.35994	0.311515	-0.344227	0.0880797	0.160795	-0.0924846	-0.22514	-0.20734	-0.728626	-0.407471	-1.30377	-1.35135	-0.607613	-0.475911	-0.405876	-0.0710053	0.0294878	-0.285146	0.849272	0.285339	0.378847	-0.264188	-1.20467	3.29966	-0.786774	-0.135464	0.847512	0.183667	-0.0249563	0.862592	0.18143	0.0143804	0.379279	0.245922	1.13744	1.49876	1.01368	1.3872	1.24198	-0.929876	-1.23939	-0.342259	-0.781858	-1.78478	0.119726	-0.812803	-2.06354
NDUFC2	2.9877	-0.2104	-0.520485	-0.393433	-0.143258	-0.505132	-0.111516	-0.0737055	-0.534036	-0.307482	-0.87646	-0.895824	-0.333457	-0.248131	0.0324725	0.0552055	0.205337	0.0612176	0.730158	0.387281	0.526859	-0.19721	-1.93819	2.89347	-0.438211	-0.332157	0.264147	0.318621	0.129152	0.59543	0.518029	0.111483	0.505479	-0.239596	1.07119	1.55575	1.37263	1.42367	0.902312	-0.790666	-0.81527	-0.924716	-1.29155	-1.10024	-0.0460112	-1.17177	-2.2087
NDUFAB1	2.12159	-0.0218692	-0.930929	-0.429059	-0.0621475	-0.39434	-0.212283	0.0105309	-0.27275	-0.209462	-0.866634	-1.11713	0.0058527	0.498979	0.0105489	-0.0872219	0.0675558	-0.110516	0.922548	0.382696	1.40164	-0.0951183	-0.75461	2.27337	-0.773175	-0.404056	0.530106	0.397627	0.358976	0.725236	0.431244	-0.0564849	0.342315	-0.0354803	1.08401	1.72324	1.49434	1.60405	1.0626	-1.44895	-1.3466	-1.512	-1.35177	-1.26584	-0.0218205	-1.31385	-2.35496
COX5A	1.87654	-0.728723	-0.840821	-0.462521	0.0993613	-0.150433	-0.156459	0.144952	-0.162907	-0.23111	-1.06641	-1.21403	-0.177562	0.528836	-0.428118	-0.136937	0.342301	0.103839	0.569776	0.0825251	0.950853	-0.206245	-1.17447	2.14844	-0.903056	-0.243196	0.716036	0.430352	0.773947	1.22561	0.709337	0.572096	0.775503	-0.181759	1.23763	1.86787	1.76223	1.14617	0.651044	-1.15362	-1.49344	-1.46225	-1.17268	-1.5224	-0.431347	-0.726929	-2.28783
CHCHD10	2.37698	-0.569891	-0.497451	-0.817943	-0.147169	-0.237273	0.0330597	0.248572	-0.29054	-0.326858	-0.671806	-0.524958	-0.127355	0.62936	-0.126558	0.0325674	0.405988	0.161966	0.596966	0.19051	0.940483	-0.0809594	-0.513794	2.84729	-0.484363	-0.615115	0.0526235	0.257569	0.963442	1.39548	0.930444	0.398836	0.48273	-0.31192	1.03779	1.3908	1.08616	0.726414	0.511037	-1.20863	-1.50564	-1.71645	-1.43845	-1.39236	-0.777717	-0.913852	-2.40001
ENSSSCG00000024144	2.39199	0.134206	-0.172824	-0.511088	-0.484239	-0.418441	-0.361853	-0.067773	-0.676766	-0.401578	-0.561171	-0.838284	-0.393249	0.232133	0.436025	0.209463	-0.00757037	0.00948864	0.438093	0.209222	0.732558	0.114769	-0.708563	2.62995	-0.676673	-0.111854	0.426933	0.317768	0.525673	1.08953	0.87084	0.495572	0.308126	0.539348	1.15713	1.74146	1.1893	1.08557	0.493215	-1.23623	-1.51654	-1.27406	-1.2634	-1.57401	-0.769785	-1.1121	-2.64032
PPIF	1.85107	-0.386114	-0.368099	-0.819521	-0.618971	-0.47138	-0.0344395	0.291038	-0.554956	-0.24551	-0.758858	-0.704571	0.329067	0.513997	0.21013	0.373086	-0.0787104	0.220294	0.686822	0.31088	1.18914	-0.00657502	-0.830859	2.23214	-0.971548	-0.00136955	0.2326	0.42898	0.52475	0.727582	0.993285	0.62819	0.41322	-0.230769	1.32774	2.10229	1.80258	0.809117	0.226907	-1.66934	-1.49125	-1.44199	-1.17801	-1.57163	-1.1175	-0.672759	-2.20017
ENSSSCG00000021991	1.57642	-1.51331	-0.706822	-0.386044	-0.0279634	-0.49006	-0.297298	-0.420135	-0.33215	-0.82245	-0.501595	-1.23178	0.000487247	0.616361	-0.253056	-0.563892	0.0332219	0.315711	0.20641	-0.153165	1.18876	-0.157345	-0.644558	2.16287	-0.83265	0.443114	0.472397	0.858135	0.979104	1.26729	0.875957	0.504197	-0.0729749	-0.550474	1.06297	1.60827	1.53284	1.80623	1.23029	-1.03237	-0.741565	-1.58918	-1.12173	-0.161714	-0.766447	-0.742761	-2.62754
NDUFA6	1.8629	-0.752703	-0.242846	-0.259813	0.270834	-0.276458	-0.00282281	0.154383	-0.281231	-0.290462	-0.525477	-0.433492	0.363796	0.0608485	-0.0609005	-0.223379	0.136145	0.0701745	0.282785	0.0899594	1.04276	-0.0330999	-2.57556	1.84895	-0.612987	0.361636	0.645105	0.99342	0.969525	0.887638	0.160195	-0.0936456	-0.120848	-2.12342	1.26925	1.89681	1.26457	1.51626	1.06017	-0.819497	-0.184598	-1.25622	-1.09275	-0.629114	-0.592194	-1.80488	-1.91973
SDHC	0.76229	-0.770377	-0.847782	-0.0703598	0.101795	-0.403883	0.226195	0.0609961	-0.117981	-0.652823	-0.58062	-1.22658	-0.21328	-0.321442	0.544455	-0.49824	-0.139281	-0.100568	0.35896	0.766411	0.0937791	-0.442134	-1.23829	2.18821	-1.30637	0.441169	0.515439	0.246498	0.803068	0.973769	0.917333	0.696889	0.434397	-1.60298	1.05565	1.02285	1.08148	2.82657	1.65194	-0.497231	-0.570368	-0.922109	-1.40999	-1.18399	0.0353367	-0.0710527	-2.61776
NDUFA1	2.14768	-0.511525	-0.23687	-0.18121	-0.226363	-0.522124	-0.483817	-0.360301	-0.56453	-0.211538	-0.740078	-0.929081	-0.274524	-0.326939	0.233394	0.0671803	-0.318346	-0.273577	0.389641	0.0507847	0.442573	-0.334274	-2.61729	2.36883	-1.047	0.129358	1.03623	0.578597	0.756046	1.11471	0.883265	0.796972	0.705961	0.32492	0.898543	1.8868	1.12613	1.36332	0.848193	-1.4371	-1.05768	-0.861285	-1.14654	-0.912624	-0.0873053	-0.380109	-2.1071
UQCRQ	1.90755	-0.31707	-0.11189	-0.307736	-0.30621	-0.582369	-0.690996	-0.544178	-0.659981	-0.402669	-0.773687	-0.818857	-0.12085	-0.199316	0.0988476	0.0735999	-0.0428671	-0.13503	0.320749	-0.274104	0.536968	-0.309246	-2.56766	1.57987	-0.889202	0.396273	0.852271	0.807006	0.575699	1.04223	0.927059	0.608815	0.833947	0.0814733	1.50123	1.97176	1.60516	1.5001	1.00115	-1.05938	-1.33985	-1.11537	-0.911973	-1.23804	0.364319	-0.754179	-2.11336
UQCR10	2.12668	-0.363038	-0.557876	-0.67811	-0.497652	-0.923776	-0.71033	-0.757788	-0.754972	-0.459523	-0.684577	-0.854638	-0.401675	-0.379509	0.138368	-0.263968	-0.298695	-0.248303	0.190925	-0.235393	0.591357	-0.338517	-0.798152	2.07947	-0.806004	0.570859	1.02968	0.990783	0.771051	0.977719	0.938891	0.689934	0.593014	0.31617	1.35344	2.01352	1.51429	1.54345	1.16607	-1.3565	-1.20276	-1.14536	-1.2163	-0.773833	0.031636	-0.714182	-2.20588
NDUFA4	2.16227	-0.335211	-0.433575	-0.52462	-0.382933	-0.579573	-0.329206	-0.194453	-0.747494	-0.341524	-0.808957	-0.99958	-0.467028	-0.464149	-0.0392785	0.152707	-0.131399	-0.260741	0.554599	0.0628209	0.21763	-0.342831	-1.50913	2.62679	-0.765029	0.104276	0.744374	0.541213	0.556046	1.02002	0.725051	0.725896	0.816485	0.729696	1.14714	1.89424	1.45369	1.32397	0.86506	-1.23589	-1.366	-1.12367	-1.21586	-1.35095	0.189374	-0.470043	-2.19421
UQCRFS1	2.49294	-0.257044	-0.507916	-0.450875	-0.458774	-0.585265	-0.660658	-0.428512	-0.843661	-0.543727	-0.715222	-0.909122	-0.397696	-0.0931374	-0.118002	-0.0720711	-0.274745	-0.416774	0.277886	-0.175191	0.378515	-0.35763	-0.975691	2.72396	-0.598213	0.208937	0.874492	0.627507	0.646819	1.05672	0.712321	0.600477	0.749436	0.581691	1.37061	1.87777	1.59515	1.25347	0.702288	-1.05287	-1.3782	-1.00466	-1.13073	-1.27833	-0.257615	-0.765048	-2.0236
UQCRC2	2.12665	-0.495262	-0.725539	-0.467324	-0.355209	-0.559344	-0.744833	-0.463385	-0.814906	-0.614811	-0.686983	-0.890457	-0.325741	0.0159829	0.0459751	-0.183559	-0.290739	-0.361563	0.241808	-0.290373	0.354739	-0.443112	-1.00524	2.5424	-0.716548	0.539916	0.963736	0.75206	0.873156	1.15066	0.91961	0.753569	0.747356	0.656852	1.3511	1.78962	1.43729	1.32372	0.955334	-1.13354	-1.46996	-1.07198	-1.12838	-1.32078	-0.326198	-0.664014	-1.99175
NDUFA9	1.96901	-0.264135	-0.779889	-0.485479	-0.497475	-0.620373	-0.617552	-0.470874	-0.804947	-0.522559	-0.7546	-0.961885	-0.260081	0.263477	0.0676992	-0.0815521	-0.316374	-0.169736	0.413698	-0.100737	0.754507	-0.267033	-1.42318	2.40735	-0.789619	0.459399	1.01289	0.856559	0.847801	1.11311	0.848924	0.61316	0.465457	0.195581	1.44001	1.89547	1.4365	1.38394	0.893594	-1.19542	-1.33662	-1.17477	-1.19766	-1.12246	-0.232199	-0.825622	-2.06532
NDUFS1	2.19636	-0.384547	-0.539238	-0.415885	-0.455092	-0.586391	-0.754295	-0.601752	-0.872337	-0.728311	-0.623548	-0.875642	-0.279877	-0.137489	0.021823	-0.277794	-0.469919	-0.558212	-0.0448498	-0.398089	0.156905	-0.486805	-1.27015	2.22865	-0.799484	0.645651	1.14206	0.929063	0.961369	1.14146	1.05332	0.889572	0.8729	0.688406	1.38979	2.04964	1.40989	1.22686	0.831477	-1.04214	-1.1999	-0.939676	-0.982904	-1.25011	-0.399902	-0.561058	-1.8998
NDUFS3	1.89672	-0.852059	-0.598991	-0.651814	-0.503829	-0.666226	-0.410183	-0.393537	-0.594613	-0.547722	-0.737495	-0.936344	-0.234973	0.235857	-0.220921	-0.364251	-0.0652074	0.0397723	0.0613692	-0.279399	0.735222	-0.38124	-1.66083	2.09811	-0.648882	0.533071	0.768004	0.804644	1.13322	1.40417	0.948908	0.789225	0.802749	-0.115387	1.49332	2.01396	1.45357	1.32279	0.97506	-0.89675	-1.09061	-1.36846	-1.01829	-1.10904	-0.450157	-0.622092	-2.09043
NDUFA8	1.69354	-0.0527286	-0.314035	-0.66643	-0.284341	-0.691272	-0.342649	-0.276184	-0.754714	-0.305784	-0.856021	-0.793964	-0.0978948	0.107066	0.218047	0.185932	0.210486	0.0284574	0.396058	0.213482	0.468244	-0.234703	-1.46925	2.63723	-0.770806	0.18109	0.565317	0.51636	0.969987	1.29245	0.624111	0.583233	0.656181	-0.372924	1.18547	1.97195	1.3622	1.40158	0.933673	-1.14968	-1.20661	-1.08005	-1.32092	-1.72059	-0.399762	-0.950003	-2.29081
NDUFB8	2.09891	-0.280544	-0.451577	-0.396501	-0.475055	-0.839225	-0.652299	-0.539185	-0.781773	-0.520422	-0.473414	-0.70201	-0.0674736	-0.0354669	0.385723	-0.0993969	-0.354707	-0.155514	0.300899	0.00513702	0.641899	-0.223688	-1.46168	3.23544	-0.652533	0.507303	0.619559	0.785202	0.624776	1.08861	0.777865	0.40173	0.213606	0.131753	1.04695	1.49576	1.10321	1.61842	1.07121	-0.961938	-0.882245	-1.22658	-1.25524	-0.966783	-0.474867	-0.944231	-2.27962
ENSSSCG00000000905	1.93207	-0.603763	-0.389476	-0.425299	-0.25384	-0.541713	-0.431122	-0.377206	-0.599853	-0.209592	-0.415776	-0.684679	0.0524435	0.21144	0.350541	0.0839148	-0.0519229	0.114159	0.5213	0.128016	0.698118	-0.114676	-2.97661	2.28578	-0.854842	0.294196	0.68832	0.731093	1.01996	0.963332	0.767717	0.483465	0.164407	0.144376	0.990247	1.90079	1.26136	1.18936	0.86972	-1.13725	-1.02841	-1.27448	-1.14813	-0.698874	-0.508215	-0.91111	-2.20929
COX7A1	2.22972	-0.99994	-0.280628	-0.389678	-0.262215	-0.322542	-0.22324	-0.420917	-0.743466	-0.510669	-0.151773	-0.831399	-0.409568	-0.0608863	0.571679	0.317029	-0.00130937	0.36576	0.403351	-0.0411057	0.920546	0.199894	-2.18224	2.15918	-1.06916	0.14198	0.231048	0.566008	0.298191	0.89901	1.42416	1.0858	0.801812	1.0571	1.0935	1.64154	0.868373	0.62329	0.430413	-1.34622	-1.17632	-1.2117	-1.17852	-0.754683	-0.992024	-0.244221	-2.52495
UQCRC1	2.60337	-0.775792	-0.526845	-0.556384	-0.355919	-0.441601	-0.518877	-0.383947	-0.920173	-0.696238	-0.507959	-0.832031	-0.238543	0.085302	0.114276	-0.0257044	-0.0837324	-0.0252296	0.214038	-0.11158	0.567704	-0.167458	-1.04251	2.19023	-0.704682	0.433915	0.498842	0.683224	1.0695	1.28618	1.15253	0.724964	0.790682	0.56922	1.27836	1.79174	1.20942	0.989869	0.624789	-0.916877	-1.34414	-1.3464	-1.16301	-1.20324	-0.995195	-0.715079	-2.27902
NDUFS2	2.62355	-0.524444	-0.368005	-0.237639	-0.354357	-0.31304	-0.607832	-0.381513	-0.784908	-0.761416	-0.546931	-0.871564	-0.391377	0.162254	-0.108261	-0.345	-0.292955	-0.22479	-0.0855374	-0.360219	0.561959	-0.319532	-1.33532	2.2141	-0.660979	0.57278	0.93664	0.819549	0.862345	1.11102	1.06918	0.493027	0.645139	0.215791	1.52003	2.04406	1.32419	1.17016	0.765521	-0.821293	-1.15846	-1.07648	-0.840859	-1.29236	-1.11442	-0.946627	-1.98519
COQ9	1.35787	-0.829673	-0.620601	-0.336665	-0.19807	-0.610866	-0.620738	-0.350356	-0.843365	-0.621404	-0.589834	-0.938987	-0.217372	0.639398	-0.235009	-0.479287	-0.112378	0.236207	0.0522448	-0.296625	0.712975	-0.434501	-0.290377	2.25504	-0.707112	0.404532	0.734041	0.632084	1.35325	1.46018	1.62423	0.838579	0.45745	0.909414	1.42694	1.43132	1.0169	1.36874	0.794105	-0.874067	-1.37572	-1.40835	-1.09522	-1.08639	-1.08267	-0.935557	-2.51431
NDUFB9	0.624371	-0.767437	-0.788078	-0.353524	-0.143159	-0.491662	-0.728368	-0.837418	-0.841311	-0.647508	-0.0800288	-0.998221	-0.257322	0.489799	0.0748145	-0.945711	-0.512512	-0.254392	-0.310651	-0.2299	0.811173	-0.355115	-1.57159	1.5742	-0.819306	0.742707	1.16744	1.26343	1.38918	1.54665	1.71611	0.901664	0.676085	0.830954	1.2526	1.60471	1.06484	1.38323	1.11172	-0.949613	-1.0377	-1.44732	-0.949066	-0.400768	-0.816946	-0.35139	-2.33965
STOML2	1.64251	-0.177006	-1.06242	-0.697966	-0.250364	-0.698927	-0.983795	-0.708724	-0.651931	-0.544986	-1.00385	-0.86607	-0.157791	-0.111271	-0.445992	-0.908899	-0.660294	-0.310758	0.136493	-0.144361	0.20726	-0.494894	-1.33709	2.53903	-0.630964	0.925508	0.861663	0.852488	1.26057	1.59379	1.37635	0.589252	0.666992	0.66399	0.83373	0.903457	0.582832	1.91161	1.56336	-0.781653	-0.998949	-1.10986	-1.24083	0.264588	-0.240469	-0.0202318	-2.13514
SURF1	1.83281	0.313518	-0.904315	-0.951566	-0.430243	-1.02927	-0.554371	-0.302026	-0.625405	-0.51648	-0.67594	-1.08556	-0.319794	0.394903	-0.192295	-0.681476	-0.672103	-0.342077	-0.191349	-0.223108	0.274834	-0.148952	-0.751221	2.51157	-0.297805	0.31677	0.693465	0.46886	1.09709	1.41211	1.02909	0.766851	0.420065	-0.238658	0.857061	1.2835	0.441482	2.28141	1.76195	-1.09007	-0.694254	-1.37907	-1.2675	0.302516	0.0637776	-0.481154	-2.47758
NDUFB10	1.63111	-0.482571	-0.804744	-0.6738	-0.514506	-0.832011	-0.669472	-0.81952	-0.90276	-0.442919	-0.789598	-1.06535	-0.246195	0.0652806	-0.325149	-0.666165	-0.450625	-0.26389	-0.068045	-0.245194	0.584415	-0.444021	0.241794	2.29585	-0.903263	0.499991	1.0911	0.998954	1.23348	1.4019	1.07152	0.628259	0.266075	-0.104477	1.21118	1.60933	1.29093	1.7809	1.48582	-1.0842	-1.0581	-1.42041	-1.0789	-0.200493	-0.030149	-0.555482	-2.24589
NDUFB7	1.627	-0.17627	-0.595566	-0.585445	-0.561728	-0.709076	-0.745209	-0.572741	-0.981761	-0.464468	-0.559484	-0.993708	-0.235425	0.305363	-0.0617548	-0.402057	-0.379307	-0.230523	0.144341	-0.261132	0.925047	-0.221225	-0.688912	2.72596	-0.580084	0.292688	1.02096	0.79423	0.999748	1.48223	1.13047	0.665622	0.361039	0.32679	1.01666	1.62217	1.00409	1.51163	1.01286	-1.47122	-1.31388	-1.30097	-1.14832	-0.394752	-0.115982	-0.728729	-2.48917
PINK1	0.550798	-0.329657	-1.55915	-0.737374	-0.66308	-0.560852	-1.05566	-0.761565	-0.428208	-0.191382	-0.420201	-0.969035	0.157507	0.388667	-0.179837	-0.0163686	-0.260766	0.261442	1.1679	0.377721	0.883707	0.0663652	-0.44077	3.19521	-0.350061	0.2543	0.548709	0.223687	0.899152	1.24683	0.973706	0.986424	0.517761	0.309599	0.71373	0.441282	0.00143143	1.69851	1.84852	-1.38678	-1.59047	-1.23954	-1.87722	-0.4562	-0.461142	0.131507	-1.90915
DLD	1.87134	-0.840153	-0.853123	-0.438819	-0.343605	-0.709225	-0.472049	-0.393441	-0.595008	-0.594405	-0.803028	-0.965075	-0.167508	-0.0960654	-0.40902	-0.409577	-0.395184	-0.629097	-0.0650024	-0.329478	0.164872	-0.712557	-1.65437	2.25812	-0.705874	0.56594	1.1589	1.01422	1.14586	1.30102	0.891582	0.794135	1.05611	0.163881	1.43207	1.78819	1.64784	1.48163	1.08455	-0.936762	-0.931587	-1.01608	-1.20054	-0.864354	-0.0970452	-0.502794	-1.68944
NDUFB5	2.38423	-1.18261	-0.720558	-0.468068	-0.307084	-0.604046	-0.460208	-0.530031	-0.708585	-0.459169	-0.740841	-1.14084	-0.379611	-0.559094	-0.0253255	-0.210235	-0.272077	-0.417617	0.377922	-0.118201	0.315733	-0.615321	-2.0747	2.14697	-0.684019	0.437012	0.851638	0.96849	0.981441	1.1004	0.872081	0.683961	0.8485	0.720949	1.00312	1.96622	1.42295	1.32651	0.853634	-0.937608	-0.813253	-1.0484	-0.98332	-0.814928	0.235373	-0.329183	-1.8922
NDUFB4	1.956	-1.31214	-0.939068	-0.550484	-0.109252	-0.603584	-0.236447	-0.277276	-0.258414	-0.367038	-0.950629	-1.09555	-0.307545	-0.144555	-0.687344	-0.646662	-0.140789	-0.200311	0.285034	-0.185584	0.480174	-0.599687	-1.91759	2.14597	-0.834835	0.501226	0.712131	0.923847	1.08891	1.30627	0.846814	0.631677	0.890641	0.497359	1.17279	1.66365	1.5504	1.39641	1.13067	-1.03639	-0.881369	-1.41147	-1.15301	-0.456442	0.0559084	0.037454	-1.96987
NDUFA5	1.82868	-1.22044	-0.748522	-0.404627	-0.336818	-0.688778	-0.542049	-0.572001	-0.565248	-0.317069	-0.753233	-0.758272	-0.044353	-0.2847	-0.0378226	-0.31881	-0.465567	-0.347223	0.355237	-0.228921	0.537388	-0.298217	-3.02743	2.09818	-0.874845	0.407675	1.06459	0.909638	1.19386	1.17	0.809313	0.784075	0.717191	0.26658	1.13981	1.5453	1.38443	1.38668	1.07107	-0.966782	-0.727253	-1.06695	-0.976981	-0.396563	0.311655	-0.308258	-1.70362
ENSSSCG00000003903	1.65271	-0.842002	-0.580952	-0.382448	-0.390018	-0.649611	-0.530882	-0.68129	-0.576229	-0.227219	-0.83155	-0.978254	-0.376389	-0.433494	-0.0875993	-0.439023	-0.340438	-0.365713	0.0654471	-0.189132	0.345696	-0.459845	-2.62426	2.15622	-1.05861	0.462252	1.01914	0.767832	0.876424	1.22534	0.913832	0.905398	0.788333	0.510658	1.22177	1.65456	1.35283	1.65122	1.29048	-0.898805	-0.894212	-1.15106	-0.956775	-0.675788	0.498269	0.0681784	-1.80499
TEFM	2.27837	-0.81108	-0.58739	-0.72383	-0.477923	-0.7367	-0.830098	-0.464688	-0.602992	-0.421462	-1.079	-1.22783	-0.633664	-0.368257	-0.651947	-0.272018	-0.375032	-0.519609	0.130122	-0.184373	0.193682	-0.546177	-1.1751	2.75859	-0.76299	0.600509	0.608987	0.725643	0.409298	0.969236	0.738199	0.666958	0.944681	0.451152	1.22728	1.7678	1.5193	1.68181	1.22024	-1.04537	-0.928097	-0.920941	-1.17463	-0.640449	0.869029	-0.22839	-1.37086
COX7A2	2.77843	-0.233518	-0.742103	-0.778988	-0.716772	-0.844524	-0.537018	-0.592037	-0.622432	-0.495983	-0.801312	-1.17225	-0.190317	-0.581997	0.353723	-0.35915	-0.584977	-0.33826	0.331481	-0.378173	0.155068	-0.401084	-1.31412	2.00439	-0.959566	0.296336	0.624776	0.754539	0.797388	0.998935	0.39474	0.457648	1.1594	0.344039	0.93152	1.381	1.42993	1.97333	1.15359	-0.988664	-1.26404	-0.875313	-1.26146	-0.761052	1.08113	0.155925	-1.76222
NDUFB3	1.73566	-0.58049	-0.717992	-0.600717	-0.663354	-0.888072	-0.709887	-0.621685	-0.761642	-0.54023	-0.761887	-0.842103	-0.342562	-0.357024	-0.188785	-0.4079	-0.612846	-0.485456	0.0666849	-0.371375	0.248176	-0.600874	-2.01186	2.40408	-0.734902	0.643781	1.28087	0.998288	0.99455	1.12909	0.981991	0.79091	0.711667	0.435516	1.39308	1.5896	1.49613	1.54442	1.27511	-0.977907	-0.940287	-1.13548	-1.05064	-0.355415	0.419925	-0.274042	-1.6041
SDHD	1.62226	-0.616181	-0.722014	-0.599897	-0.569242	-0.905212	-0.771952	-0.580064	-0.702819	-0.521211	-0.662833	-0.896138	-0.306118	-0.190823	-0.278271	-0.498871	-0.548904	-0.59514	-0.119179	-0.44187	0.0923911	-0.677093	-1.385	2.35472	-0.631457	0.677582	1.23551	0.974576	1.19102	1.37329	1.11207	0.982842	0.815081	0.729875	1.29248	1.72243	1.42348	1.55172	1.12096	-1.06045	-1.12278	-1.08743	-1.21144	-0.545695	-0.0448713	-0.244008	-1.73532
NDUFB6	1.59713	-0.882761	-0.8736	-0.85417	-0.359175	-0.96089	-0.360454	-0.36962	-0.858362	-0.547564	-0.62801	-0.976282	-0.321146	-0.329953	-0.310505	-0.454982	-0.657821	-0.732662	-0.000693979	-0.0493274	0.0688894	-0.744126	-1.61808	2.36455	-0.764739	0.371633	1.33596	1.12491	1.15331	1.12684	0.923186	0.787728	0.983668	0.128641	1.63496	1.98998	1.43682	1.41245	1.08328	-1.05283	-0.902437	-0.963583	-0.976931	-0.511509	0.203956	-0.116359	-1.54932
NDUFV2	1.96482	-0.890737	-1.03337	-0.755717	-0.432215	-0.899926	-0.72148	-0.750327	-0.779407	-0.521397	-0.63056	-0.904567	-0.304888	-0.195852	-0.263061	-0.545874	-0.508972	-0.411374	0.0357527	-0.25601	0.457992	-0.622093	-1.20493	2.12468	-0.803303	0.667398	0.974965	1.14578	1.22408	1.20166	0.981144	0.913518	0.915695	0.33757	1.4119	1.64104	1.46801	1.50239	1.1561	-1.01882	-0.963791	-1.30329	-1.21517	-0.219065	0.122054	-0.30217	-1.78819
NDUFS5	2.2222	-0.639373	-0.731377	-0.357172	-0.294299	-0.689723	-0.626031	-0.706809	-0.64371	-0.459646	-0.815535	-0.889829	-0.260037	-0.143572	-0.145854	-0.605283	-0.414319	-0.299848	0.14185	-0.212799	0.631142	-0.452683	-2.27235	2.17284	-0.976754	0.600785	1.10984	1.03846	1.04337	1.01202	1.06557	0.502053	0.810308	0.364741	1.20394	1.828	1.1368	1.37354	1.16392	-1.13239	-1.10734	-0.993352	-0.891144	-0.251205	-0.0652076	-0.531489	-1.81225
COX7C	1.78405	-0.86823	-0.540126	-0.429935	-0.351561	-0.780622	-0.546747	-0.545375	-0.765548	-0.606649	-0.547103	-0.837221	-0.434317	-0.26206	-0.135735	-0.307332	-0.473871	-0.46539	0.0049312	-0.35074	0.41503	-0.504044	-2.46595	2.18164	-0.62887	0.461856	1.07539	1.05891	0.891639	1.04926	1.14888	0.720558	0.958422	0.752189	1.2555	1.99066	1.3247	1.39563	0.959824	-1.08093	-0.906391	-1.00392	-1.01513	-0.259482	0.0689869	-0.525622	-1.85914
COX6A2	2.03744	-0.943473	-0.917216	-0.774234	-0.5468	-0.841092	-0.616751	-0.578391	-0.780434	-0.654424	-0.755576	-0.712897	-0.379586	-0.356893	-0.265515	-0.196856	-0.225404	-0.161649	0.345241	-0.239707	0.544908	-0.460759	-1.52298	2.89535	-0.789595	0.523615	1.02569	0.846497	1.03794	1.11858	1.07783	0.745791	0.901967	0.179895	1.0324	1.43434	1.21405	1.25201	1.14612	-1.20123	-1.12418	-0.980803	-0.95327	-0.43816	0.275328	-0.244171	-1.97294
ENSSSCG00000003261	2.55451	-1.10455	-0.642187	-0.841041	-0.337314	-0.58279	-0.461409	-0.347545	-0.657968	-0.481599	-0.420056	-0.784328	-0.187065	-0.235604	-0.042782	-0.0881363	-0.288564	-0.215737	0.188653	-0.0595796	0.32044	-0.163218	-2.63244	2.07093	-0.755326	0.51722	0.774992	0.878942	1.22635	1.23663	1.07384	0.79351	0.487402	0.138391	0.863887	1.89922	1.06507	0.889702	0.951123	-1.43664	-0.827247	-1.13691	-1.04251	0.211732	-0.406754	-0.103739	-1.8595
NDUFS4	0.978238	-1.00946	-0.847866	-0.419637	-0.363811	-0.668148	-0.405557	-0.740661	-0.693737	-0.557681	-0.534573	-1.17113	-0.351784	-0.49365	-0.270296	-0.722269	-0.499675	-0.387516	-0.0181632	-0.214643	-0.183535	-0.752858	-1.51211	2.26771	-1.09308	1.10722	1.28389	1.29104	1.37632	1.37257	1.10264	1.07657	0.607741	-0.0102783	0.992748	1.50886	1.22018	2.01786	1.39679	-0.884804	-0.491588	-1.14432	-1.0011	-0.0892026	-0.0442262	-0.138265	-1.88475
ENSSSCG00000002449	1.57184	-1.37131	-0.892991	-0.391108	-0.252946	-0.877307	-0.436874	-0.78946	-0.640693	-0.539757	-0.281204	-0.866372	-0.194009	-0.506017	-0.261731	-0.621504	-0.363133	-0.337838	-0.32062	-0.505408	0.0871951	-0.626855	-3.26616	1.57099	-0.557667	1.00675	1.15613	1.39504	1.26573	1.13728	1.01259	0.769585	1.00899	0.691854	0.98404	1.60776	1.2132	1.31686	0.996056	-0.627841	-0.441166	-0.948916	-0.837706	0.263017	0.120716	-0.00948494	-1.40954
COX6A1	2.02664	-0.217233	-0.0680622	-0.602992	0.110031	-0.63927	-0.0791023	0.00391863	0.100416	0.211911	-1.81481	-1.139	-0.789943	-0.59741	-0.500364	-0.871605	-0.887089	-0.651162	-0.12428	-0.420167	-0.0704871	-0.409114	-1.5951	2.28162	-1.36331	0.0877599	0.917274	0.775521	0.713024	1.50488	0.27018	0.480295	0.544336	0.558779	1.24436	1.16064	0.942647	2.43767	1.29096	-1.04483	-0.467584	-0.560584	-1.32123	0.123212	0.1154	0.144657	-1.81138
COX7A2L	1.6968	-0.267804	-0.534258	-0.212766	-0.020056	-0.568599	-0.626488	-0.264656	-0.0479398	-0.0342137	-1.46015	-1.0918	-0.549652	-0.631478	-0.468753	-0.854077	-0.743099	-0.780053	0.3712	-0.337656	-0.241387	-1.0325	-1.66441	2.38101	-1.23828	0.426145	1.06056	0.840749	0.91498	1.21116	0.272092	0.295526	0.760753	0.691908	1.12457	1.43518	1.24793	2.44405	1.43522	-0.740595	-0.783296	-0.681068	-1.10901	-0.690811	0.644685	-0.0836158	-1.49606
COX15	2.55938	-0.636536	-0.843228	-0.44741	-0.369112	-0.673534	-0.619646	-0.329183	-0.253443	-0.576205	-1.2552	-1.12007	-0.407485	0.11734	-0.784213	-0.875279	-0.47798	-0.605168	-0.335763	-0.666942	-0.00665944	-0.927201	-0.811971	2.55855	-0.790208	0.532402	0.685048	0.376643	0.903262	1.17427	0.845378	0.591219	0.784059	0.563929	1.1958	1.50132	1.40884	1.89502	1.34412	-0.908308	-0.731839	-0.822926	-1.14702	-0.382075	0.35697	0.0361166	-1.62506
NDUFAF1	1.54947	-0.973518	-1.08951	-0.497917	-0.29713	-0.711563	-0.5416	-0.372352	-0.503316	-0.790142	-1.03518	-0.97882	-0.474578	0.0357347	-0.86062	-0.632849	-0.369973	-0.632976	-0.286761	-0.608074	-0.101626	-0.934196	-1.34002	2.68758	-0.425523	0.696835	1.14358	0.869223	1.26308	1.40317	0.679209	0.767368	1.05979	-0.00104562	1.5229	1.3582	1.16703	1.89553	1.45117	-0.760757	-0.581414	-0.78451	-1.18414	-0.663641	0.292853	-0.0419575	-1.36702
DNAJC15	1.35049	-1.31248	-1.08154	-0.9247	-0.589654	-0.311161	-0.367503	-0.239903	-0.797601	-0.535866	-0.601317	-1.11708	-0.535346	-0.158841	-0.81919	-0.554458	-0.297025	-0.171852	-0.355173	-0.439165	-0.0643314	-0.785507	-2.19274	3.2227	-0.260969	0.766386	0.587818	1.34017	1.23906	1.31886	1.02649	0.274028	1.19461	0.316842	1.66535	1.63934	0.908415	0.786737	0.834693	-0.651418	-0.730683	-0.884517	-0.898558	0.382689	-0.428669	-0.0349193	-0.712509
ENSSSCG00000032999	0.229331	-1.48919	-1.25541	-0.666416	0.296195	-0.665306	-0.68362	-0.316472	-0.311873	-0.649789	-1.00337	-1.0061	-0.316997	0.0663739	-0.871148	-1.42413	-0.397487	-0.155377	-0.377768	-0.427086	-0.0376989	-0.76402	-0.758551	2.45765	-0.666639	0.75696	0.92743	0.843582	1.35005	1.45667	0.754019	1.10217	0.445551	0.0555613	1.29676	0.96014	1.58472	2.25792	1.54009	-0.0263135	-0.604053	-1.31733	-1.36425	-0.0104873	0.64586	-0.050184	-1.40999
PARK7	0.387462	-0.809077	-1.15601	-0.301075	-0.215309	-0.747522	-0.599573	-0.76492	-0.63248	-0.710286	-0.526197	-0.998667	-0.0132601	0.188982	-0.651294	-1.51728	-0.848986	-0.229077	-0.441876	-0.64108	0.201692	-0.969639	-1.22656	2.1601	-0.571848	1.14576	1.00556	1.26049	1.95774	1.7192	1.30726	0.827496	0.439067	0.382263	1.09693	0.997078	0.898172	1.82761	1.47249	-0.521529	-0.331668	-1.32174	-0.560864	0.413616	-0.317696	-0.129233	-1.93421
ENSSSCG00000010161	1.18092	-0.918752	-0.748068	-0.58601	-0.194226	-0.786041	-0.506194	-0.194453	-0.690976	-0.67133	-0.551883	-0.931287	-0.0927237	-0.0976274	-0.569472	-0.79048	-0.240834	-0.635505	-0.803934	-0.383578	0.131686	-1.22155	-1.46632	2.46971	-0.284754	0.76583	0.984638	1.43224	1.40217	1.36469	1.13713	0.586809	0.905265	0.304618	1.07769	1.53102	1.32533	1.78482	1.28352	-0.367449	-0.432564	-1.38515	-1.32217	-0.144148	-0.16435	-0.724415	-1.76183
SHMT2	1.35961	-0.480989	-0.813782	-0.687563	-0.365009	-0.740401	-0.0907834	-0.0334518	0.369329	-0.389199	-1.24463	-1.19354	-0.507794	-0.242506	-1.1283	-1.73687	-0.686125	-0.829612	-1.30219	-1.04911	-0.331882	-1.20646	-0.144815	1.39332	-0.885145	0.575211	0.75574	0.871827	2.01477	1.88488	0.899856	0.788987	0.856157	0.335996	1.28695	0.756454	0.783547	2.35826	1.37858	-0.417159	-0.260585	-0.544477	-1.02527	0.104292	0.37881	0.599275	-1.4142
PDE12	1.74452	-0.322449	-0.882273	-0.500682	-0.031568	-0.530138	-0.86168	-0.470273	-0.327491	-0.690592	-1.2244	-1.25093	-0.670514	0.158009	-1.36428	-1.00449	-0.260434	-0.755726	-0.317399	-0.874406	-0.276555	-0.858075	0.478865	1.97023	-0.307043	0.17311	0.985887	0.806558	0.816659	0.432111	0.163014	0.226888	0.933263	0.413249	1.63705	1.13426	1.84631	2.60822	1.60068	-0.290334	-0.461284	-0.798635	-0.983451	-0.716891	1.10872	-0.54668	-1.65894
SLC25A23	3.35404	-0.795014	-0.243542	-0.266838	-0.48105	0.197233	-0.286418	0.665584	0.0954207	-1.04994	-1.38241	-1.05535	-0.546576	1.36356	-0.668722	-2.06477	-0.203419	-0.109751	-0.182319	-0.139175	-0.244766	-0.823641	0.811343	1.10877	-1.3661	-0.503111	0.260644	-0.289772	0.767197	0.587482	0.0708466	-0.0725551	1.22485	-0.128263	0.879907	0.397033	0.859945	2.43115	0.989488	-0.916068	-0.646307	-0.146756	-0.999557	-0.0670421	0.516679	0.81533	-1.71728
COX4I2	1.95012	0.0953474	0.307547	-0.194518	-0.418828	-0.10216	-0.700376	-0.826111	-0.868772	-0.79236	-1.23428	-1.0686	-1.43581	-1.14906	-0.736424	-0.409665	-0.180636	-0.80622	-0.30399	-0.43931	-0.45657	-0.831418	0.41484	2.35991	-1.26139	0.0575085	1.16164	0.865524	0.365865	0.919883	0.93024	0.480709	1.69116	1.74991	0.475185	2.3077	1.09742	1.12256	0.44002	-0.875584	-0.905745	-0.126091	-0.39921	-0.710912	-0.0851398	0.181077	-1.65498
SLC25A33	3.82357	0.071925	-0.547835	0.664297	0.590266	0.0304877	-0.138506	0.527587	-0.399957	0.0771953	-1.38385	-0.389441	-0.264045	-0.754959	-0.613125	-0.967925	-0.642024	-1.31205	-1.03329	-1.08246	-0.478012	-0.722346	0.649861	3.49749	-1.33662	0.129877	0.120453	0.140001	0.120869	0.739395	-0.52769	-0.321641	-0.112411	-0.252823	0.869964	0.151374	0.400104	0.612917	1.01768	-0.83546	-0.893374	1.01621	-0.122008	0.023051	0.241315	0.0715782	-0.455608
ENSSSCG00000017811	-0.370164	-0.370164	-0.370164	-0.370164	-0.370164	-0.370164	-0.370164	1.15015	-0.370164	-0.119688	-0.370164	-0.370164	-0.14971	-0.370164	1.26487	-0.370164	-0.370164	-0.102621	-0.370164	-0.267418	-0.370164	0.90478	5.67823	-0.370164	-0.370164	1.67086	-0.370164	-0.370164	0.904961	-0.370164	-0.370164	-0.370164	-0.370164	-0.370164	-0.141112	0.92857	-0.370164	-0.370164	-0.370164	-0.370164	-0.370164	-0.370164	-0.370164	-0.370164	0.863704	-0.370164	-0.370164
ENSSSCG00000033995	-0.454152	4.25972	0.376556	-0.454152	-0.454152	2.7502	-0.454152	-0.454152	2.92824	-0.454152	-0.454152	0.47364	-0.454152	-0.454152	-0.454152	-0.454152	-0.454152	0.624907	-0.454152	-0.454152	-0.454152	-0.454152	-0.454152	-0.454152	-0.454152	-0.454152	-0.454152	-0.454152	-0.454152	0.786023	-0.454152	-0.454152	0.832991	-0.454152	1.24446	0.542315	-0.454152	-0.454152	-0.454152	-0.454152	-0.454152	-0.454152	0.598786	-0.454152	-0.454152	-0.454152	0.477482
ENSSSCG00000001790	-0.522516	3.56084	1.91135	-0.522516	1.03538	-0.522516	1.61939	-0.522516	1.63805	1.42615	1.18723	-0.522516	-0.522516	-0.522516	-0.522516	0.653755	-0.522516	-0.522516	0.986458	-0.522516	-0.522516	-0.522516	2.67711	-0.522516	-0.522516	-0.522516	-0.522516	-0.522516	-0.522516	-0.522516	-0.522516	-0.522516	-0.522516	-0.522516	-0.522516	-0.522516	-0.522516	-0.522516	-0.522516	-0.522516	1.27317	-0.522516	-0.522516	-0.522516	-0.522516	-0.522516	0.319166
ND5	3.07532	-0.180813	-0.169355	-0.486143	-0.13845	0.146459	-0.358231	0.0262295	-0.204029	-0.387169	-0.550567	-0.516465	-0.543644	1.63782	-0.86336	-0.0823664	0.0969489	-0.448112	-0.212991	-0.101729	0.917914	0.167481	2.0066	2.07435	-0.243445	-0.502421	-0.0205228	0.0657925	0.314725	0.236992	0.111521	-0.543197	0.685865	0.0998503	1.38076	1.62682	1.61398	0.433625	-0.117876	-1.1577	-1.37473	-0.813517	-0.826569	-1.71212	-1.06539	-1.37976	-1.71837
ND4	2.7484	-0.300777	-0.324907	-0.42582	-0.0962663	0.228326	-0.544762	-0.0449112	-0.202592	-0.259128	-0.48277	-0.500902	-0.515686	1.86141	-0.891955	-0.13049	0.191389	-0.243862	0.0941902	0.0309564	1.15953	0.161977	2.24363	2.09205	-0.119923	-0.678048	-0.0295764	-0.0226108	0.338423	0.25802	0.298517	-0.539187	0.420416	0.0595447	1.25966	1.50433	1.45968	0.369308	-0.170448	-1.07199	-1.46911	-0.781379	-0.780811	-1.75128	-1.08885	-1.48366	-1.82807
ND1	2.94775	-0.667596	-0.587511	-0.38222	0.245194	0.337076	-0.210311	0.223288	-0.0279895	-0.0440777	-0.624106	-0.666552	0.0220317	1.52799	-0.925075	-0.276184	0.2934	0.187703	0.323776	0.228175	1.58092	0.19542	1.4796	1.77342	-0.433519	-0.5181	-0.095085	0.264467	0.439618	0.309466	0.512775	-0.447911	0.383427	-0.550266	0.987405	1.19584	1.66898	0.481485	0.106214	-1.25448	-1.49728	-1.17062	-0.867057	-1.746	-1.26729	-1.48724	-1.96893
ND6	3.15132	0.324999	-0.148088	-0.274812	-0.0164492	0.140883	-0.168444	-0.0419461	-0.374434	0.0141782	-0.887899	-0.064669	-0.19866	-0.323298	-0.833632	0.147312	-0.0653651	-1.41584	-0.196765	0.0112484	-0.15183	0.066396	2.75707	1.88154	-0.500875	-0.18354	0.489708	0.33448	0.399535	0.273901	-0.297796	-0.293039	0.894105	-0.323442	1.04365	1.49356	1.81135	0.568945	0.344672	-1.21593	-1.24915	-0.760542	-1.00304	-1.85424	-0.844351	-1.15864	-1.30214
CYTB	3.0251	-1.46549	-0.562757	-0.171435	0.16749	0.0482704	-0.26528	-0.200778	-0.343283	-0.412508	-0.426733	-1.0004	-0.350565	0.922322	-0.473832	-0.506178	0.0289394	-0.291483	-0.00425991	-0.178626	1.00555	-0.277716	0.266527	2.21573	-0.745296	0.00316658	0.490456	0.729634	0.503191	0.473327	0.700857	-0.0068594	0.900445	0.793591	1.27823	1.98359	1.2964	0.63246	0.240902	-1.08798	-1.22286	-1.05284	-0.877358	-1.5462	-1.23112	-0.918715	-2.08563
ATP6	2.76405	-1.45118	-0.594683	-0.228995	0.122067	0.0373524	-0.36259	-0.108131	-0.251577	-0.254513	-0.6113	-1.03465	-0.108709	1.00468	-0.517616	-0.214295	0.16093	0.00241352	0.320572	0.020939	1.34055	-0.11939	0.11722	2.19216	-0.751955	-0.329578	0.35683	0.451099	0.618064	0.569669	0.738598	0.0644675	0.831928	0.540169	1.2498	1.6992	1.39941	0.780909	0.31324	-1.3163	-1.45919	-1.10451	-1.13424	-1.61669	-0.965661	-0.967138	-2.19342
ND2	2.88492	-1.15167	-0.657662	-0.567256	-0.125234	-0.0622647	-0.377024	-0.0686599	-0.30686	-0.367449	-0.563363	-0.831009	-0.160821	1.34651	-0.911325	-0.281042	-0.0977001	-0.313231	0.0235057	-0.168236	1.31203	-0.0320528	0.936121	2.21099	-0.348319	-0.150774	0.370166	0.546791	0.609696	0.520566	0.654881	-0.0469504	0.802056	-0.00327805	1.39835	1.7657	1.63099	0.527982	0.130418	-1.2475	-1.34264	-1.05655	-1.09556	-1.50048	-0.919318	-0.97557	-1.94187
ATP8	2.06061	-1.74831	-1.26886	-0.591181	0.222991	-0.299104	-0.0592353	0.0384589	0.0872895	-0.60271	-0.345073	-1.62025	0.175434	1.46427	-0.442793	-0.299226	-0.0900019	0.0993494	-0.000589578	0.350977	1.9693	-0.229401	-0.393322	1.23612	-0.308447	-0.0333808	0.342962	0.74778	0.546411	0.194408	0.543637	-0.0983917	0.626162	0.265664	1.43439	1.34137	1.607	1.35525	0.958662	-0.740274	-1.01099	-1.37436	-1.25293	-1.31792	-0.243821	-0.667166	-2.63075
ND3	3.08853	-1.47313	-0.696099	-0.342133	-0.0363849	0.104062	-0.436944	0.0932953	-0.195147	-0.305892	-1.06257	-0.857602	-0.214728	0.268806	-0.978569	-0.270328	-0.290058	-0.2004	0.0915577	-0.511467	1.02819	-0.230082	-0.712973	2.16705	-0.941785	0.124151	0.786205	0.811005	0.667513	0.898131	0.58361	0.361359	0.926304	0.193233	1.26451	1.84684	1.67472	0.682233	0.546683	-1.43304	-1.50253	-1.06386	-0.800467	-1.16962	-0.428763	-0.524803	-1.52862
COX3	2.7382	-1.43696	-0.704002	-0.117327	0.292334	0.183802	-0.207606	-0.156824	-0.184049	-0.123995	-0.6487	-1.16478	-0.0912412	0.823799	-0.447382	-0.309459	0.212992	0.198358	0.549305	0.063795	1.37451	-0.16373	-0.859318	2.00645	-0.868012	-0.0994691	0.44073	0.603353	0.390247	0.482271	0.718813	0.0862409	0.824337	0.53662	1.29415	1.69464	1.37098	0.831571	0.455122	-1.39065	-1.4482	-1.22635	-1.03316	-1.6066	-0.82161	-0.904203	-2.15899
COX2	2.63619	-1.28695	-0.600561	-0.32061	-0.0616791	-0.14795	-0.505207	-0.357254	-0.49269	-0.355512	-0.741402	-1.04703	-0.310339	0.316036	-0.580299	-0.281884	-0.196518	-0.176947	0.107276	-0.283916	0.83941	-0.307072	-1.72407	2.22044	-0.737141	0.158429	0.79336	0.781515	0.800456	0.900486	1.00966	0.535989	1.10393	0.85327	1.33433	1.83409	1.45499	0.822805	0.50049	-1.27458	-1.37991	-1.08172	-0.947957	-1.11546	-0.560627	-0.389927	-1.73795
COX1	3.11784	-0.502766	-0.673098	-0.502402	-0.121542	-0.399183	-0.651359	-0.438305	-0.715969	-0.414536	-0.735532	-0.795099	-0.195755	0.229475	-0.189725	0.131101	-0.183227	-0.271483	0.485736	-0.217832	0.767956	-0.0285608	-1.17024	2.53738	-0.535667	-0.0239642	0.763264	0.61418	0.550056	0.726528	0.72989	0.382693	1.15725	0.657886	1.31556	1.62901	1.31574	0.759608	0.390636	-1.32732	-1.59448	-1.05623	-1.15938	-1.23844	-0.647607	-0.691646	-1.78044
ND4L	2.94423	-1.50834	-0.352349	-0.898917	-0.870861	-0.615346	-0.915898	-0.551485	-0.578027	-0.826205	0.0111852	-0.819639	-0.745538	1.07936	-0.490815	-0.0713197	-0.318994	-0.606467	-0.280862	-0.695084	0.778629	-0.229226	-0.248938	2.30021	-0.157429	0.305476	0.630794	0.75469	0.913679	0.628273	0.557269	0.262044	0.980504	0.802604	1.5005	1.74031	1.65521	0.718526	0.231848	-1.13947	-1.17014	-0.792251	-1.22052	-0.306649	-0.0731793	-0.564149	-1.74726
MYH2	0.27812	-2.48357	-0.976697	0.219273	0.379291	0.0745249	-0.171638	-0.0910596	0.0237442	-1.3454	-0.124004	-0.881206	0.290547	0.851157	-0.743501	-2.94131	-0.51187	-0.440331	-1.55873	-0.926054	-0.358856	-1.20259	-0.275118	0.033468	-0.358759	-0.0390935	1.34467	1.222	-0.0219298	1.35929	1.51004	0.656926	1.03911	0.818299	1.50305	0.255211	0.938649	1.62883	1.51234	0.591115	-0.266857	-0.771133	-0.0200319	0.812292	-0.835168	0.385753	-0.382816
MYH4	-1.40822	-1.58504	-0.511086	-0.0334	-0.39824	-0.270008	0.248442	0.0587246	-0.210031	-0.231095	0.759077	0.891922	0.697782	0.550184	0.489148	-1.7098	-0.682758	-0.134163	-1.38097	-0.878354	-0.304231	-1.23111	-1.26737	-3.10522	0.125052	1.72507	0.348861	1.75493	2.29999	1.176	1.04308	0.854182	0.388116	-0.124027	0.448372	-0.244233	0.572582	0.245083	0.0100773	-0.0542541	1.44724	-0.934659	0.111959	0.844635	-0.545451	0.0773362	0.0758865
MYH7	-2.10815	0.78055	-0.911908	-0.825855	-1.03234	-0.545427	-0.506881	-0.307163	-0.561268	0.395397	-0.83929	-0.387757	0.45009	-0.155431	0.645296	0.875894	-0.0234479	-0.0530297	1.13525	0.518359	0.687675	0.58082	0.273781	1.76521	-0.916608	-0.258443	0.800609	-0.0287959	0.593452	0.952601	0.169758	1.03195	0.462688	-0.300745	0.9896	1.09612	0.809848	1.56668	1.61146	-1.50316	-1.23126	-1.57615	-1.59976	-2.16169	0.977846	0.327874	-1.66423
PPARGC1A	1.34391	-1.04475	-1.79835	-0.140424	-0.551119	-1.33725	-1.17757	-0.219517	-1.69064	-0.705227	0.73941	-0.337589	0.938185	2.2118	0.661597	0.984225	0.388496	0.155548	1.42687	-0.258762	0.788078	1.50137	-0.768811	1.72609	0.478972	-0.465122	0.258421	0.484835	-0.56128	-0.270409	-0.235623	-0.184248	-0.422634	-0.201655	0.797989	-0.0757807	0.191695	-0.296122	0.354381	-2.55275	-1.54965	1.82425	-0.452096	0.652967	-1.02883	0.3569	0.0602183

## Sheet: b
Supplementary Figure 32b
		ENSSSCG00000020686	NDUFA10	ENSSSCG00000017114	COX4I1	NDUFV1	NDUFS8	COX10	ABCD1	NDUFB2	NDUFA2	COQ7	NDUFC2	NDUFAB1	COX5A	CHCHD10	ENSSSCG00000024144	PPIF	ENSSSCG00000021991	NDUFA6	SDHC	NDUFA1	UQCRQ	UQCR10	NDUFA4	UQCRFS1	UQCRC2	NDUFA9	NDUFS1	NDUFS3	NDUFA8	NDUFB8	ENSSSCG00000000905	COX7A1	UQCRC1	NDUFS2	COQ9	NDUFB9	STOML2	SURF1	NDUFB10	NDUFB7	PINK1	DLD	NDUFB5	NDUFB4	NDUFA5	ENSSSCG00000003903	TEFM
Pearson's r	MYH2	0.276779	0.205479	0.448215	0.114138	0.155407	0.212698	0.302368	0.224897	0.299331	0.217578	0.243054	0.24947	0.277909	0.387854	0.277277	0.244475	0.241992	0.527093	0.307782	0.42814	0.358802	0.38273	0.427594	0.336654	0.38506	0.443464	0.399503	0.474683	0.484487	0.287327	0.357365	0.331962	0.342486	0.41861	0.46595	0.521555	0.621607	0.551241	0.468705	0.521377	0.432723	0.337745	0.543932	0.463582	0.548761	0.477368	0.496142	0.456258
	MYH9	0.748506	0.730609	0.735755	0.730722	0.764314	0.67137	0.682507	0.552637	0.740313	0.557706	0.746609	0.689851	0.73884	0.790053	0.714223	0.715387	0.720836	0.770725	0.708547	0.778782	0.729416	0.74692	0.785128	0.743174	0.775659	0.781696	0.780606	0.783699	0.796462	0.789149	0.728366	0.670261	0.597315	0.739122	0.786506	0.731516	0.698865	0.71779	0.757584	0.807458	0.761745	0.622094	0.802357	0.722177	0.756595	0.688902	0.728884	0.772038
	MYH3	0.260194	0.271864	0.166849	0.127486	0.14588	0.108011	0.11729	0.370934	0.258463	0.225468	0.376628	0.307108	0.243786	0.310042	0.272714	0.244368	0.148649	0.239778	0.092808	0.279114	0.330284	0.287925	0.280871	0.347577	0.352257	0.34435	0.275017	0.351817	0.304449	0.26297	0.270323	0.204637	0.27868	0.31544	0.314386	0.297685	0.279526	0.384368	0.332519	0.298625	0.299242	0.251643	0.379193	0.372738	0.394279	0.317421	0.369014	0.435527
	MYH4	-0.221478	-0.264748	0.0590902	-0.25262	-0.200765	-0.175816	-0.0819612	-0.378065	-0.0836471	-0.0841559	-0.370474	-0.251263	-0.214523	-0.0980929	-0.182333	-0.213843	-0.126518	0.0764477	0.0646262	0.0158906	-0.0453621	0.0159381	-0.0106523	-0.144032	-0.127629	-0.0429714	-0.0390311	0.0281067	0.0757099	-0.107253	-0.0930055	0.0116752	-0.0468787	-0.0161797	0.00257352	0.0611533	0.271828	0.0886363	0.0117112	0.0464583	-0.0276289	-0.130186	0.0985847	0.038357	0.092794	0.124775	0.0799981	-0.0849915
	MYH7B	0.445448	0.340571	0.54456	0.438223	0.429385	0.519758	0.545385	0.492924	0.332787	0.218631	0.416436	0.313815	0.479695	0.431762	0.383885	0.420795	0.449994	0.338531	0.248832	0.528724	0.368597	0.404248	0.435114	0.437805	0.380217	0.405667	0.436476	0.356359	0.369259	0.491982	0.388626	0.321651	0.281316	0.311476	0.264322	0.394534	0.366547	0.362906	0.420794	0.455413	0.457668	0.580443	0.3532	0.296255	0.315111	0.310827	0.377726	0.371387
	MYH14	0.762378	0.81574	0.729217	0.728005	0.71956	0.734266	0.70763	0.8271	0.578594	0.471343	0.710754	0.633727	0.703428	0.677203	0.711334	0.69455	0.645604	0.721382	0.482015	0.66626	0.626076	0.558578	0.707271	0.671138	0.718715	0.732017	0.713472	0.687256	0.672686	0.681911	0.729552	0.573054	0.589023	0.688873	0.674833	0.730672	0.629207	0.763289	0.790003	0.791631	0.777639	0.853443	0.677488	0.616056	0.656039	0.580003	0.615387	0.715496
	MYH15	0.393436	0.461796	0.145436	0.313006	0.287981	0.179721	0.00652716	0.312047	0.31551	0.334779	0.487135	0.452018	0.341958	0.320889	0.341124	0.372516	0.218847	0.209059	0.180721	0.182011	0.378153	0.324421	0.380984	0.413575	0.454953	0.405808	0.337986	0.416347	0.305757	0.293124	0.345422	0.247714	0.311774	0.393425	0.413315	0.278086	0.16983	0.351169	0.345809	0.329488	0.33031	0.177942	0.378871	0.416684	0.351535	0.315738	0.335984	0.460899
	MYH8	0.47923	0.571208	0.400763	0.426162	0.435369	0.311447	0.1879	0.350982	0.452748	0.433217	0.479239	0.494513	0.406227	0.465868	0.478095	0.465159	0.394138	0.526439	0.367602	0.411377	0.537024	0.482231	0.58795	0.533281	0.590407	0.592575	0.535544	0.624265	0.565984	0.456045	0.544638	0.448841	0.504572	0.605384	0.611592	0.536086	0.535567	0.681395	0.615845	0.625218	0.56997	0.429521	0.629171	0.619253	0.629443	0.556006	0.571116	0.651458
	MYH7	0.597454	0.490754	0.677982	0.56419	0.582646	0.647054	0.642754	0.499692	0.502037	0.404032	0.557537	0.492381	0.640101	0.610115	0.568198	0.595331	0.627222	0.532609	0.431304	0.653443	0.553848	0.577217	0.606133	0.617913	0.564669	0.592514	0.620134	0.543573	0.570461	0.66834	0.585455	0.532275	0.48193	0.515183	0.464292	0.574097	0.549992	0.532097	0.57971	0.614612	0.630395	0.742388	0.546587	0.497	0.517714	0.510467	0.564303	0.544262
	PPARGC1A	0.351496	0.442274	0.224777	0.432722	0.407301	0.331791	0.351283	0.276723	0.278615	0.255386	0.2899	0.331121	0.351145	0.299784	0.342119	0.342683	0.387487	0.32062	0.258979	0.149873	0.31507	0.269582	0.303401	0.293018	0.332692	0.332601	0.360693	0.291305	0.288822	0.309484	0.355014	0.361025	0.382006	0.333951	0.307687	0.289066	0.251452	0.260334	0.27436	0.263315	0.353934	0.440065	0.26651	0.27159	0.249869	0.301832	0.232694	0.268764
-Log10 P	MYH2	1.2244	0.780233	2.80125	0.351726	0.527375	0.820527	1.41058	0.890928	1.38769	0.848338	1.00122	1.04181	1.23231	2.15085	1.22788	1.01013	0.994581	3.85099	1.45192	2.57176	1.87741	2.10087	2.5657	1.68451	2.1235	2.74568	2.26738	3.1258	3.25276	1.29933	1.8645	1.64529	1.73405	2.46756	3.01584	3.7687	5.50673	4.22698	3.05021	3.76609	2.62294	1.69371	4.11013	2.98652	4.18702	3.16019	3.4087	2.89714
	MYH9	8.83638	8.25542	8.41769	8.25894	9.39123	6.61964	6.89819	4.24959	8.56459	4.33261	8.77252	7.08858	8.51677	10.3932	7.76225	7.79616	7.95711	9.62864	7.59929	9.93807	8.21831	8.78297	10.191	8.65834	9.81662	10.0532	10.0099	10.1333	10.6645	10.3557	8.18582	6.59254	5.03062	8.5259	10.247	8.28374	7.32997	7.86668	9.14988	11.1531	9.29818	5.51671	10.9227	7.9973	9.11506	7.06366	8.20183	9.67824
	MYH3	1.11159	1.19034	0.581179	0.405465	0.484302	0.328006	0.364155	1.98869	1.10016	0.894291	2.04234	1.44674	1.00581	1.46938	1.19619	1.00946	0.496663	0.980823	0.271687	1.24077	1.6314	1.30365	1.25317	1.77802	1.81904	1.75007	1.21213	1.81517	1.42638	1.13006	1.17977	0.775597	1.23772	1.51161	1.50331	1.37537	1.24367	2.11676	1.64991	1.3824	1.38702	1.05575	2.06681	2.00559	2.21462	1.52728	1.9708	2.6546
	MYH4	0.8709	1.14197	0.159152	1.06206	0.754455	0.624954	0.233658	2.05602	0.239453	0.24121	1.9844	1.05331	0.830875	0.290861	0.65768	0.827009	0.401469	0.215	0.176494	0.0383076	0.118007	0.0384269	0.0253285	0.476126	0.406056	0.111109	0.0999085	0.0699487	0.212537	0.325114	0.272396	0.0278356	0.122424	0.0390341	0.00598985	0.165564	1.19009	0.256852	0.0279241	0.121197	0.0686746	0.416689	0.292667	0.0980135	0.271637	0.394316	0.226963	0.244105
	MYH7B	2.7688	1.71769	4.12007	2.68529	2.58559	3.74231	4.13315	3.3651	1.65215	0.8544	2.4442	1.49882	3.19023	2.61214	2.11206	2.49119	2.82227	1.70036	1.03774	3.8755	1.96694	2.31603	2.64993	2.68052	2.07664	2.33071	2.66538	1.85549	1.97308	3.35241	2.15845	1.56107	1.25632	1.48053	1.13911	2.21717	1.94798	1.9146	2.49117	2.88697	2.9142	4.72217	1.82738	1.36473	1.50901	1.47548	2.05279	1.99292
	MYH14	9.321	11.5422	8.21213	8.17469	7.91909	8.37034	7.57332	12.1087	4.68939	3.0834	7.66219	5.7597	7.45558	6.76403	7.67883	7.21332	6.01835	7.97345	3.2204	6.49575	5.59875	4.34704	7.56318	6.61395	7.89403	8.29943	7.74047	7.02066	6.65192	6.88297	8.22253	4.59241	4.87687	7.06289	6.70496	8.25737	5.66408	9.35398	10.3911	10.4591	9.89341	13.5952	6.77117	5.39442	6.25497	4.71435	5.38102	7.79935
	MYH15	2.20618	2.96455	0.482335	1.49248	1.30406	0.644474	0.0153519	1.48499	1.51216	1.66877	3.28771	2.84631	1.72953	1.55495	1.7224	2.00351	0.855649	0.800087	0.649513	0.656047	2.05687	1.58343	2.08402	2.41369	2.88143	2.33217	1.69575	2.44324	1.43638	1.34158	1.75933	1.03061	1.48285	2.20607	2.41092	1.23355	0.595572	1.80946	1.76267	1.62483	1.63162	0.635545	2.06373	2.44685	1.81268	1.51396	1.67888	2.95355
	MYH8	3.18421	4.56047	2.28023	2.54988	2.65281	1.48031	0.686244	1.80781	2.85502	2.62849	3.18433	3.38658	2.33652	3.01482	3.16956	3.00602	2.21321	3.84121	1.95772	2.39042	4.00215	3.22321	4.85728	3.94463	4.90223	4.94221	3.97934	5.56131	4.47113	2.89458	4.1213	2.80863	3.52502	5.18442	5.30565	3.98768	3.97969	6.86983	5.39019	5.58098	4.53916	2.58711	5.66334	5.45884	5.66905	4.30462	4.55887	6.14997
	MYH7	5.03325	3.33593	6.78356	4.4408	4.76148	6.05069	5.95527	3.45732	3.48972	2.3138	4.32983	3.35778	5.89713	5.27658	4.50881	4.99345	5.62259	3.93438	2.60702	6.19525	4.26931	4.66513	5.19891	5.43176	4.44888	4.94108	5.47673	4.10446	4.5476	6.54587	4.81199	3.92928	3.21929	3.67578	2.99529	4.61053	4.20682	3.92657	4.70915	5.36556	5.68908	8.63247	4.15226	3.42041	3.71247	3.60815	4.44269	4.11536
	PPARGC1A	1.81234	2.73188	0.890219	2.62292	2.3477	1.64387	1.81046	1.22401	1.23726	1.08	1.31799	1.63832	1.80924	1.39109	1.7309	1.73573	2.14724	1.55279	1.10356	0.502166	1.50869	1.17471	1.41841	1.3408	1.65135	1.6506	1.89448	1.32824	1.31015	1.46506	1.84349	1.89749	2.09387	1.66185	1.45119	1.31192	1.05453	1.11252	1.20757	1.13237	1.83389	2.70641	1.15385	1.18846	1.04436	1.40652	0.937472	1.16914
[truncated: 40 more columns]
