# Supplementary material for: A pig BodyMap transcriptome reveals diverse tissue physiologies and evolutionary dynamics of transcription
Source: Nat Commun. 2021 Jun 17;12:3715. doi: 10.1038/s41467-021-23560-8 (PMC8211698; doi:10.1038/s41467-021-23560-8)
Supplement: Supplementary file 12 — Source Data [file 41467_2021_23560_MOESM12_ESM.zip › Source data/Supplementary Figure 33.xlsx]

## Sheet: Sheet1
Supplementary Figure 33
Gene_ID	Gene_name	ASA	GOM	ILB	MAD	RAD	ULB	ADD	BB	BF	BRA	DAP	DSP	EDC	EDL-F	EDL-H	FDP-F	FDP-H	FDS-F	FDS-H	GAS-L	GAS-M	GM	GRA	ISP	LDM	LD	LIN	MAS	OEA	PM	PP	PS	RA	RF	RHO	SAR	SM	SOL	SP	SSP	ST	SUB	TA	TB-LA	TB-LO	TB-M	TFL	TIC
ENSSSCG00000012779	ABCD1	3.749	3.53733	3.724	2.8795	3.6785	3.51333	2.17967	2.9105	2.32267	2.34967	2.38567	2.31667	2.48967	2.29133	2.40033	2.78	5.115	2.4845	2.90133	2.723	3.05067	2.26067	1.625	2.47033	2.64	3.1245	2.7715	4.517	3.63267	2.35933	2.33033	2.8155	2.606	2.411	2.3195	2.377	2.26233	2.77267	2.67367	2.759	2.74933	2.60833	3.10833	2.9575	2.95233	2.86867	2.246	2.418
ENSSSCG00000000781	ABCD2	8.942	14.276	16.9233	8.353	17.6775	12.4127	0.262333	0.309	0.144667	0.688	0.565667	0.524667	1.37933	0.839333	1.05833	0.646667	1.272	1.753	0.857667	1.31233	0.924667	0.538667	0.154667	0.336667	0.641	1.653	1.5	0.563	0.926333	0.292	0.788333	0.9015	0.392333	0.144	1.634	0.183667	0.570667	0.462333	0.363667	0.250333	0.646667	0.179	0.940667	1.0085	0.778	0.505333	0.422667	0.953667
ENSSSCG00000028620	ABCD3	16.2555	17.5643	20.9667	11.543	19.6525	18.7167	4.538	9.1225	5.21	6.30567	5.61767	4.91767	5.91533	5.613	4.91733	6.36733	5.71	8.494	5.614	10.0103	5.421	8.726	4.22633	5.59933	5.157	9.8285	9.5375	10.96	11.367	10.4103	5.371	9.622	7.59533	5.45867	6.7465	6.149	7.60633	10.4403	6.06767	6.15633	11.173	5.896	11.0087	7.458	7.286	6.73467	5.124	4.702
ENSSSCG00000011250	ACAA1	72.831	72.334	93.9853	66.678	113.874	78.7553	2.677	4.2075	3.03967	6.336	6.57	6.21633	3.01867	2.94867	2.544	2.908	3.6905	3.582	3.15967	5.005	3.75767	5.804	3.07633	3.68533	7.9155	12.8165	4.2635	5.8955	9.72933	4.709	7.47633	8.5565	4.58433	2.58867	10.6175	3.01367	6.70867	5.41133	4.65633	3.44833	6.891	2.86067	8.612	6.2385	4.29533	3.98567	5.74967	3.79267
ENSSSCG00000004510	ACAA2	58.443	52.3893	84.002	40.7545	82.653	69.1187	25.2697	61.866	37.9587	30.8773	32.9183	32.559	23.74	26.0137	20.4613	28.757	23.837	47.7945	26.4073	48.285	37.325	45.3547	16.011	43.0667	21.732	59.227	87.3095	110.643	68.2483	69.1347	35.806	58.662	47.152	24.246	32.7875	22.6093	40.4833	78.7223	37.0307	58.4693	73.411	37.7403	62.7883	50.62	30.91	46.1357	21.9457	24.0423
ENSSSCG00000009836	ACAD10	10.1705	10.5163	11.733	7.118	10.653	10.1783	4.226	7.261	5.40133	4.629	4.52167	4.14167	4.94	4.54733	4.11233	4.88	5.4705	6.698	4.37033	7.32567	5.84933	6.66233	2.778	4.65167	4.615	8.1545	9.562	10.492	9.39667	9.10033	4.46433	8.478	6.939	4.04333	6.104	3.897	6.86667	9.50833	4.817	5.59033	8.64133	4.372	8.658	7.3315	6.93567	6.67133	3.80933	4.559
ENSSSCG00000011629	ACAD11	16.5335	15.3223	16.882	10.874	14.7665	15.7867	3.24933	7.2115	4.36467	4.413	4.68567	4.709	4.36767	4.849	3.775	5.38533	3.571	7.113	4.55767	6.93767	4.85267	7.04733	3.547	4.634	5.5225	8.541	10.48	12.4605	10.8833	8.15533	4.966	7.8265	7.966	4.123	6.238	4.67033	6.79033	8.84767	5.09233	5.34867	7.72267	4.891	9.19533	6.814	5.06967	4.86167	4.43067	4.461
ENSSSCG00000016156	ACADL	32.616	34.434	54.1477	23.874	41.8215	45.2783	22.412	41.5755	31.9323	30.7337	30.973	28.2157	24.422	26.875	18.515	23.6077	29.28	47.6915	25.5667	43.418	42.8123	34.754	12.849	41.746	16.2635	50.9015	56.503	117.161	78.906	55.7107	35.3353	36.833	63.479	21.004	33.202	17.7463	28.285	68.3893	31.0557	54.8183	58.705	30.3087	72.261	34.6635	27.812	41.3417	16.782	22.6017
ENSSSCG00000003776	ACADM	55.6175	57.7427	78.787	36.452	70.2595	59.4033	166.611	422.634	210.662	154.135	194.234	187.07	239.981	225.175	188.163	222.252	121.028	436.779	193.734	376.104	177.701	331.788	127.454	232.588	139.629	380.377	409.288	841.612	277.779	386.937	164.093	367.095	145.351	198.729	194.974	169.05	260.882	580.2	194.645	254.637	417.367	196.541	264.773	404.582	210.926	243.439	140.658	205.475
ENSSSCG00000009916	ACADS	41.5315	41.183	49.0317	33.822	56.7245	39.52	34.8443	60.5935	40.1727	36.5143	36.7633	34.4227	32.3743	33.8607	27.6567	36.311	49.5385	51.1995	30.56	57.449	39.764	50.7613	22.7057	41.6383	31.073	65.506	104.775	113.542	75.9817	62.1023	35.83	65.9365	49.8737	36.296	38.3455	32.3137	50.4973	69.9413	39.7653	51.3253	63.6657	42.6707	66.1583	54.631	42.5037	56.4453	29.134	29.0103
ENSSSCG00000017947	ACADVL	29.3555	29.5177	33.8857	25.8575	38.8355	27.9297	38.4567	65.9795	66.727	49.5593	50.165	49.169	38.3937	44.5927	31.6993	40.388	54.735	65.4125	50.056	62.0293	63.3353	57.65	25.113	70.48	28.7085	76.5255	129.271	162.713	97.341	95.178	53.3777	61.867	64.6563	43.2093	43.4025	37.5	52.5073	105.403	63.2743	87.3883	89.5993	59.0793	84.2673	59.6135	52.7397	78.2383	32.777	43.454
ENSSSCG00000026153	ACAT1	89.997	92.0707	120.824	67.768	112.221	94.096	99.0563	174.821	134.122	137.604	135.292	129.093	113.713	119.397	93.4863	120.103	86.554	194.929	98.6547	185.968	125.289	173.306	63.5317	156.619	88.4045	220.034	229.362	479.028	280.191	250.237	140.977	184.106	197.178	100.632	121.2	93.3703	156.448	285.565	130.672	184.193	260.029	129.978	260.427	170.386	128.35	171.024	87.3383	104.769
ENSSSCG00000004049	ACAT2	22.428	21.0743	27.5503	17.796	29.6695	20.7997	2.103	3.139	2.28767	3.64333	3.709	3.70667	2.71733	2.67267	2.034	2.70767	3.253	3.1285	2.93333	5.99033	3.061	4.53367	2.59533	2.651	4.0965	7.0155	5.9075	3.4225	5.4	3.741	3.611	6.346	2.92667	2.34867	4.376	2.302	4.17567	3.66133	2.56833	3.04333	4.59	2.31933	4.78167	3.68	2.654	2.332	3.38533	2.88933
ENSSSCG00000007426	ACOT8	14.9475	17.7347	17.8907	13.2945	20.7405	16.354	5.67567	7.642	5.47867	6.399	7.45033	7.13733	6.451	6.52267	5.417	7.15833	8.2275	7.1705	7.26033	6.72033	7.90833	6.523	4.73067	6.931	6.4465	9.7505	13.2095	14.3865	11.2093	8.38267	6.54833	7.7125	9.247	6.61433	7.186	7.19933	6.466	8.90833	6.561	7.71067	7.42967	6.989	9.96667	7.1425	7.30567	6.81367	6.48	6.969
ENSSSCG00000017198	ACOX1	52.951	60.6103	70.3663	48.385	84.486	63.3103	6.49533	11.2955	6.71633	8.94433	8.82	8.32933	6.70533	7.25933	6.836	8.33633	6.4885	9.588	7.31667	10.793	7.65433	10.7027	6.03	6.99867	9.52	16.107	15.8185	15.735	14.831	11.921	8.38367	13.433	9.26767	7.25533	11.03	6.66167	10.2873	12.581	8.79633	7.70367	14.4883	7.88533	14.14	10.832	11.2393	9.16533	7.63433	6.77633
ENSSSCG00000011477	ACOX2	8.9735	9.30467	11.158	8.0215	12.431	9.59167	3.014	5.571	4.40367	4.28067	4.85633	4.41267	3.33867	4.06033	2.85567	3.75467	2.3315	5.04	3.09767	5.39167	3.569	5.42067	2.381	4.15967	4.3555	6.735	10.695	8.517	10.068	9.062	3.92633	6.2515	6.03167	3.45133	4.1055	4.45	6.25433	7.325	4.618	4.38167	8.01533	4.11233	8.31067	5.473	4.96767	5.10367	3.97667	4.05433
ENSSSCG00000008724	ACOX3	15.501	12.578	14.9253	9.2875	14.167	15.641	3.17167	5.464	3.47967	4.30167	4.25067	4.01433	4.37733	4.17233	3.61833	4.62033	7.3325	5.1685	4.63933	4.48667	4.36467	4.055	2.98533	4.111	3.686	5.5245	5.0925	6.6945	7.495	4.619	4.18933	4.9135	4.53567	3.56433	4.789	4.19033	4.247	4.92033	4.38067	4.551	5.18833	4.48967	5.97033	4.972	4.922	4.797	4.05667	4.03467
ENSSSCG00000037846	ACOXL	0.8845	0.329	0.707333	0.2405	0.331	0.301667	0.0796667	0.175	0.0743333	0.113	0.0963333	0.045	0.128	0.07	0.052	0.098	0.1645	0.072	0.083	0.176333	0.161333	0.075	0.083	0.047	0.0755	0.134	0.183	0.13	0.213	0.053	0.130667	0.1045	0.249667	0.023	0.152	0.107	0.0403333	0.0656667	0.0476667	0.171	0.0926667	0.0723333	0.178	0.028	0.0336667	0.0593333	0.0606667	0.0746667
ENSSSCG00000039103	ADIPOQ	1734.84	1221.94	2277.8	1157.13	2286.3	1767.67	27.289	35.4835	28.971	108.968	137.396	115.766	27.1527	20.5503	28.0417	19.6013	37.4805	61.3815	33.3147	68.8197	37.206	86.361	42.1873	52.3527	152.332	241.498	34.503	50.464	144.948	39.3937	144.039	169.088	46.0417	21.6873	184.362	28.29	108.746	74.1343	77.124	37.6627	111.595	23.303	117.558	102.838	72.0373	51.872	85.8693	47.1823
ENSSSCG00000039139	AKT1	54.8215	43.6167	54.1727	37.8455	49.986	46.918	20.0207	25.6045	21.1223	22.709	22.7497	22.146	24.2923	23.1317	21.285	24.4163	44.377	25.495	22.2783	26.1173	25.4023	25.2433	16.634	21.254	22.2085	30.4755	35.139	33.9155	33.6983	25.0617	22.4763	31.224	19.0473	19.7883	24.9445	22.7557	24.54	28.796	21.4203	20.1843	27.767	20.9917	27.405	25.7205	24.7457	22.728	22.294	23.664
ENSSSCG00000002989	AKT2	88.035	56.4893	97.0577	46.842	87.1185	87.5007	15.0513	17.1445	14.7473	17.928	18.177	17.9713	16.5347	15.765	16.2693	17.4827	21.6455	16.419	14.675	19.7843	17.322	21.1723	12.265	16.463	20.816	29.7375	19.7715	39.6075	32.9213	19.94	19.4163	26.766	20.6133	17.1447	20.934	15.6367	21.941	20.071	20.113	17.3653	23.897	14.908	27.2603	20.8165	23.886	21.3477	18.3193	14.8157
ENSSSCG00000009591	AUH	54.3825	54.8243	68.8847	39.8395	67.6415	56.3117	16.8337	26.4195	19.4093	18.683	20.416	17.8043	20.7413	18.7487	16.595	19.5653	15.2745	22.8145	18.2613	31.1723	22.4357	29.024	13.4883	18.2413	26.471	30.1435	28.3305	32.3845	38.702	31.166	18.7237	27.3375	26.5303	15.7997	25.004	17.2137	31.059	27.5543	20.7653	23.6983	31.791	16.4983	38.4127	26.72	23.6393	22.9403	19.6003	16.439
ENSSSCG00000022282	BDH2	24.724	27.0387	29.002	20.4925	29.8475	25.7103	7.50767	13.872	8.185	9.228	10.0777	9.352	9.06867	8.82633	7.77933	9.315	6.805	12.9715	6.83267	13.7247	7.167	14.5383	6.65433	8.18933	10.218	15.017	19.912	24.327	17.443	15.601	8.515	16.9515	8.95933	7.929	9.318	8.264	15.402	16.6057	8.54567	9.34267	14.8007	8.37333	14.5967	12.7595	9.86667	9.362	8.58933	8.23367
ENSSSCG00000004309	CNR1	0.9235	0.238	0.563333	0.345	0.1635	0.335667	0.0693333	0.0945	0.082	0.142	0.125	0.0723333	0.129333	0.132	0.05	0.127667	0.2465	0.126	0.0716667	0.138667	0.0743333	0.100333	0.0536667	0.124333	0.015	0.078	0.6995	0.244	0.1	0.244333	0.114	0.1395	0.0773333	0.072	0.08	0.0763333	0.0733333	0.161333	0.131667	0.201667	0.162	0.113667	0.0823333	0.0865	0.126	0.0783333	0.0483333	0.0683333
ENSSSCG00000012880	CPT1A	8.448	6.67233	8.555	8.4045	10.4235	6.90733	1.279	1.643	1.35967	1.74067	1.52867	1.326	1.084	1.58467	0.834	1.56267	2.101	1.479	1.42267	2.42267	1.55533	1.821	1.19	1.47133	0.7585	1.681	4.1735	1.714	2.269	2.11867	1.414	1.8305	1.38767	1.305	1.462	1.37733	1.91067	1.71433	1.39167	1.73633	2.45567	1.578	2.22067	1.134	1.38167	1.45433	1.138	1.30967
ENSSSCG00000022364	CPT1B	6.163	5.452	5.87667	5.6175	5.125	5.72567	17.1977	34.442	25.976	25.1297	22.8527	21.032	19.3177	20.7443	15.8343	19.4983	34.6135	29.6715	21.8937	26.0347	30.5777	23.4123	11.3	29.7773	10.321	28.827	80.117	85.839	49.731	45.2123	20.822	26.7225	39.002	16.5893	18.9845	18.716	22.3123	42.4703	24.6297	37.2587	42.541	27.479	40.649	25.6385	21.6173	31.4927	16.5367	20.4677
ENSSSCG00000024872	CPT1C	0.8155	1.57733	0.611333	0.9045	1.299	0.534667	0.157	0.292	0.137333	0.236333	0.209667	0.183333	0.219333	0.371333	0.220333	0.220333	0.4715	0.2895	0.329667	0.307333	0.327667	0.448667	0.119	0.270667	0.115	0.302	0.3445	0.359	0.296667	0.276667	0.180667	0.379	0.279667	0.158333	0.2765	0.107667	0.195667	0.409667	0.131333	0.186	0.276	0.211	0.310667	0.219	0.213333	0.192333	0.131333	0.333333
ENSSSCG00000003851	CPT2	8.5645	6.872	10.8707	5.382	10.037	8.83167	3.71433	7.012	5.78967	6.17833	5.744	5.52267	4.48033	5.26933	3.319	4.75267	10.2875	6.345	4.46667	5.923	7.34	4.93067	2.70033	6.76267	2.765	6.818	12.779	14.334	9.90267	10.1437	5.31367	5.615	7.37367	3.80133	4.714	3.66967	4.44433	10.091	6.20167	8.20567	8.93233	6.17767	8.442	5.3095	5.90267	7.87233	3.255	4.29033
ENSSSCG00000005671	CRAT	39.0205	19.395	35.9177	15.405	31.4725	31.0413	69.33	70.058	74.7607	66.7303	63.6587	63.041	53.8333	61.5977	50.5943	67.54	76.585	59.7755	51.08	77.8307	49.2033	98.322	51.4647	67.4487	85.656	100.752	52.0675	80.8405	93.52	79.73	62.6113	131.592	57.4373	72.33	73.571	66.0237	91.609	75.352	85.032	65.4233	79.9783	65.108	97.105	103.989	109.637	93.3763	70.2577	47.4933
ENSSSCG00000015391	CROT	23.7755	23.76	31.079	18.7825	27.776	23.8947	7.30867	16.814	7.55067	11.5147	11.7357	10.3023	10.8857	9.69933	9.235	12.0007	8.2895	16.388	9.76	17.6647	7.35667	14.964	8.85867	9.00233	11.031	16.654	21.277	21.4525	19.9717	14.6893	9.38033	15.731	12.3667	11.0893	13.017	12.7747	15.1333	14.8893	9.685	10.1213	19.6433	10.003	15.6417	15.033	10.6513	9.88033	10.7187	7.92033
ENSSSCG00000006126	DECR1	46.8395	47.3107	61.5067	30.676	50.7895	46.5877	19.042	44.01	26.3627	24.076	26.3887	24.614	22.182	21.4567	16.0287	23.8773	13.2485	48.0825	20.511	46.1107	26.1483	36.276	13.287	27.56	20.837	56.5385	63.782	102.369	67.334	56.7723	25.9973	49.496	45.1033	18.7437	28.8115	18.2093	33.6743	64.4823	24.3697	34.0697	54.57	24.716	52.176	42.0755	24.874	31.5267	17.959	19.9197
ENSSSCG00000007987	DECR2	13.5945	16.364	15.019	13.668	17.6705	14.3587	10.1137	14.0805	9.17	13.287	18.2767	15.2867	19.6557	16.4003	11.398	16.8	17.7825	10.2115	14.11	14.5937	8.86133	16.177	11.7347	14.1117	9.276	9.966	7.419	14.3485	18.9213	11.8767	9.688	10.554	7.98033	14.0667	7.174	19.6237	18.0067	9.311	10.3893	8.42033	18.729	16.5793	16.9733	9.4665	13.3603	10.6277	20.1673	11.0393
ENSSSCG00000028943	ECH1	45.6285	39.0267	51.472	32.9045	55.9565	41.4713	16.67	26.7535	21.3557	21.997	23.209	23.7927	19.385	20.4737	14.952	19	37.6005	27.1075	17.5827	29.224	24.1507	28.4897	11.986	27.62	18.29	29.3345	50.834	54.66	44.5873	34.9093	23.0587	26.8685	25.8383	17.741	18.959	15.434	25.921	36.8893	22.0987	28.7153	34.8913	22.183	38.0767	28.4515	23.2847	30.9317	18.0627	16.585
ENSSSCG00000004216	ECHDC1	34.9975	51.923	64.7293	33.488	53.3145	42.1507	3.33433	7.9875	4.25567	5.81633	5.48867	5.747	3.78033	4.73767	3.67567	5.29667	3.658	4.906	5.1	8.08467	4.007	6.978	4.001	4.61767	4.2725	12.7865	10.248	14.193	11.91	9.599	5.22867	9.0435	8.21	4.02433	6.909	3.96967	6.67633	13.2873	5.26233	5.17933	9.49833	5.73467	10.3613	6.9065	5.64533	5.50633	4.95133	4.59067
ENSSSCG00000003854	ECHDC2	43.591	37.9307	53.4333	30.741	52.716	45.8467	9.16767	21.8525	12.2597	16.3603	19.2057	18.8377	18.8463	20.2643	12.0813	16.863	19.001	28.587	12.9657	15.6267	15.6867	13.494	7.49733	16.6847	10.5395	25.3695	38.8835	46.3	26.2647	19.1627	15.264	18.637	15.9627	10.191	16.691	11.7413	12.971	26.0343	12.542	15.4773	21.8927	16.596	21.3653	19.4135	15.958	16.4087	11.178	13.3667
ENSSSCG00000038086	ECHS1	90.205	89.0737	120.642	73.5	120.547	99.5763	51.4143	60.779	64.2897	55.7447	57.8433	57.0323	49.7793	50.9413	41.1873	51.9047	68.4755	60.5515	49.7093	73.8453	58.6923	77.6333	35.57	67.0547	58.9265	84.394	81.8375	127.433	101.138	75.601	62.0133	84.724	63.1773	52.8377	54.6945	47.8467	78.876	81.0903	58.9697	76.5863	80.414	55.9977	88.3483	73.294	62.5987	74.7693	53.8747	48.5457
ENSSSCG00000001000	ECI2	7.09	6.702	8.812	5.102	9.4015	7.197	4.74533	9.348	6.658	6.333	7.01633	6.27033	6.398	6.50433	4.86467	6.82933	7.215	9.2785	6.047	8.149	7.73333	6.73033	3.50967	7.111	4.2655	10.692	20.084	17.372	11.8803	10.7393	6.74233	9.4295	8.27467	5.81633	6.8715	4.91267	6.52767	12.8597	6.584	8.75167	10.9617	7.51567	9.98633	8.847	6.994	8.732	4.51233	6.06533
ENSSSCG00000040296	EHHADH	35.4635	36.876	45.0787	25.378	38.9665	35.8837	8.76333	20.673	10.809	13.7353	11.697	10.6037	9.37267	11.4717	9.99767	9.67667	8.3485	15.7715	8.077	16.7277	10.1597	15.6857	7.13867	10.694	9.0695	18.2685	21.5765	30.4595	22.1793	23.2867	11.7953	20.4545	13.3953	9.003	11.175	11.018	17.3307	19.9977	9.247	8.47367	20.9817	11.0797	18.6487	17.8255	13.4667	11.8143	12.87	10.25
ENSSSCG00000050590	ENSSSCG00000050590	2.6075	2.96633	2.87767	3.7155	2.2895	2.35433	6.98967	10.311	7.849	8.40133	8.09667	7.51833	6.68267	7.04833	5.376	6.946	6.7055	8.9125	6.977	9.15533	8.00633	8.11867	5.41267	7.284	6.98	9.589	11.826	22.2125	11.3333	13.4037	7.027	10.3345	11.2037	8.12433	7.159	6.54067	9.38633	12.4017	8.483	11.469	11.9783	9.85167	12.4337	8.929	12.4353	11.875	6.48433	6.40133
ENSSSCG00000001862	ETFA	63.466	78.7563	85.611	54.0545	85.6425	64.3983	110.755	167.546	146.557	107.634	109.715	105.561	96.605	91.5473	73.6533	101.413	67.1875	136.661	91.0013	200.867	120.91	184.563	70.1183	132.027	101.938	217.833	237.879	294.157	226.072	233.185	124.203	221.435	161.559	102.145	116.272	90.4103	173.238	238.291	127.254	158.753	204.717	121.256	205.682	180.362	122.085	153.721	89.9773	95.5593
ENSSSCG00000003229	ETFB	56.2775	55.2703	74.038	48.5965	84.6755	60.3963	48.3613	68.98	74.824	58.8313	60.7663	61.4493	50.8467	57.5643	43.1887	51.3753	97.367	66.796	52.8353	85.7477	92.8437	79.2543	30.3187	78.4783	47.597	99.3615	132.74	203.296	121.606	101.688	61.352	87.0985	82.059	52.0917	59.513	40.9157	74.2447	117.844	73.8113	96.89	97.5607	62.6857	110.631	80.446	69.2337	84.8337	46.2083	54.591
ENSSSCG00000008877	ETFDH	42.876	46.9417	58.3103	34.441	62.745	48.4777	40.5397	76.0535	57.895	50.127	58.3453	56.1527	53.3307	52.8637	42.2567	59.2863	49.4785	78.084	52.9927	71.517	52.886	68.5157	31.6913	69.5157	36.743	80.9865	121.696	139.071	94.945	81.1377	56.2493	70.236	68.9743	48.159	53.9755	46.3877	64.7917	109.411	54.9833	80.2017	97.768	66.8263	87.7447	72.3415	52.904	73.7123	39.4137	44.6867
ENSSSCG00000008214	FABP1	0.365	1.322	1.96967	0.2605	0.6095	0.728667	0.0556667	0.1605	0.0573333	0.0626667	0.116333	0.0743333	0.0796667	0.105333	0.0466667	0.143	0.381	0.1815	0.0543333	0.300667	0.153667	0.0953333	0.0646667	0.06	0.0625	0.0895	0.1035	0.7265	0.245333	0.168	0.024	0.185	0.103333	0.0333333	0.3235	0.058	0.198333	0.107	0.048	0.104667	0.151	0.225667	0.109667	0.2565	0.182333	0.024	0.0673333	0.087
ENSSSCG00000013729	GCDH	29.983	30.5953	36.5063	24.603	36.0505	30.7463	17.2233	24.4045	16.7007	20.7073	25.289	19.6913	17.2703	19.0907	18.0217	19.7973	24.387	22.377	17.5743	20.547	16.6027	21.309	13.4287	20.1823	20.921	25.3605	25.309	31.917	30.393	24.402	17.5893	25.577	19.9723	18.9717	20.518	23.0373	20.9743	22.8103	17.8977	19.0527	26.3763	19.2717	27.51	23.072	26.2353	20.5787	22.7387	16.784
ENSSSCG00000009150	HADH	78.504	62.68	87.8303	55.2495	91.877	70.9843	23.2423	44.1385	35.426	29.6827	34.928	32.084	25.0167	27.046	20.8297	28.2467	25.2115	37.97	25.367	42.707	35.6777	38.3	16.446	38.3853	24.684	58.797	62.8525	79.576	71.077	51.7423	35.796	51.4215	55.9583	22.5287	34.1605	21.1557	37.1383	56.229	35.9283	50.6503	54.442	33.4997	58.156	43.713	35.408	44.9363	22.348	23.3573
ENSSSCG00000008571	HADHA	56.717	53.4817	63.734	44.4445	66.6985	54.999	54.9207	94.878	72.683	62.4983	63.6693	60.112	63.1827	61.41	51.311	65.42	71.3155	100.638	59.9657	92.454	80.367	87.1473	38.9703	75.2047	58.014	112.548	148.977	186.906	129.742	103.531	66.4323	104.989	85.4543	58.3833	74.123	49.4927	83.5107	122.38	70.9927	96.7963	109.922	67.29	122.924	92.9075	75.0603	87.7937	46.7317	52.055
ENSSSCG00000008569	HADHB	74.964	76.2337	102.52	59.816	103.936	82.6297	59.925	132.064	83.7757	76.6203	78.7717	69.6503	76.5303	75.5603	61.424	76.6837	71.8705	125.322	70.3563	131.04	85.8737	112.026	42.0043	87.1857	54.4715	138.12	309.41	289.238	177.131	161.707	78.481	120.678	123.926	64.713	78.575	58.4883	106.269	200.739	82.6133	116.731	182.494	83.5657	149.476	101.732	76.2213	103.984	52.6867	66.6023
ENSSSCG00000016049	HIBCH	12.806	16.3063	17.747	10.8985	19.3815	14.9183	10.5497	20.7805	11.5493	11.5913	13.2863	12.6977	12.1587	11.8577	10.311	12.4083	8.5155	17.2125	10.4437	22.9863	11.3407	21.2263	8.55133	12.0437	13.7145	23.389	25.031	36.153	26.2917	25.2387	11.194	24.9805	14.8327	11.2543	13.444	12.123	20.7613	23.9967	12.2837	14.1543	22.7873	12.874	21.9133	20.669	13.2957	13.8077	11.9267	11.8637
ENSSSCG00000028431	HSD17B4	119.469	133.346	162.13	95.9355	145.474	112.661	8.99267	16.071	10.0893	16.357	18.588	15.817	10.7807	9.95867	8.88067	10.546	8.7035	14.7655	10.6717	21.821	9.80433	20.9853	10.2587	11.3887	18.3275	29.943	17.7935	24.277	28.5677	19.4337	15.9057	24.8035	15.0027	9.635	20.1325	11.2613	21.738	19.4773	13.883	12.024	22.8393	10.2583	24.4153	18.723	13.926	13.2063	14.427	10.7633
ENSSSCG00000025729	IRS1	8.9995	3.84933	7.45467	2.8655	6.7055	7.015	9.19733	13.204	7.05467	10.8247	9.27	8.66933	8.99333	8.82167	8.81567	10.322	14.135	8.802	9.09733	12.6527	7.798	11.365	8.385	8.21467	14.5685	11.3745	4.4815	10.842	16.8807	12.6117	7.754	13.877	10.319	11.149	7.8545	9.849	11.4993	10.2837	11.2157	5.95267	11.969	9.45033	14.692	12.4845	15.9353	11.5283	12.9	8.594
ENSSSCG00000034763	IRS2	17.9055	13.8427	21.2673	10.801	20.4435	24.8283	3.007	3.7475	4.30167	3.18533	3.809	3.403	2.99567	2.578	2.18567	3.786	11.558	3.182	6.11167	4.955	5.75067	3.31767	2.61833	3.98967	3.0735	5.525	2.8175	5.2515	6.16467	4.31233	4.57033	5.3345	5.53467	4.43567	4.58	2.096	3.079	3.94533	4.40567	7.232	6.362	3.569	5.88233	2.598	4.06633	3.81733	2.47467	2.18467
ENSSSCG00000004774	IVD	50.433	44.2183	59.4833	34.873	52.2555	50.8737	20.9423	38.79	20.7227	24.386	26.6433	24.0033	19.9933	20.2797	17.4683	22.9073	21.232	32.2835	20.3287	34.9583	21.9423	35.588	16.0903	27.167	26.043	46.164	41.49	68.546	46.7657	35.3913	23.858	52.4385	29.4867	21.7467	29.4855	20.942	35.0377	33.4087	24.0973	29.4987	40.2913	25.985	41.4703	40.3165	25.494	30.2327	25.061	16.995
ENSSSCG00000040464	LEP	88.9425	70.8847	143.824	36.416	63.6015	141.525	0.428667	0.451	0.538	2.482	3.113	2.18567	0.325	0.400333	0.361	0.331667	0.6615	0.608	0.536333	1.38467	0.561333	1.93267	0.719	1.11767	3.602	6.319	0.2805	0.566	4.208	0.718333	2.83	2.9965	1.304	0.41	5.683	0.619667	3.295	1.09633	1.316	0.672667	2.90367	0.383333	3.711	1.5605	2.08133	1.29067	2.19333	0.677333
ENSSSCG00000023391	LONP2	80.3225	76.825	109.449	53.939	120.481	82.485	11.837	20.5005	12.703	15.3897	15.5917	14.4473	13.5127	14.245	11.2833	15.857	13.6395	20.145	13.942	20.9323	14.2033	21.2017	11.408	13.022	18.0685	29.6325	23.88	32.7535	28.266	22.0517	15.7797	24.739	17.5583	13.801	21.348	14.6647	19.8123	24.6243	15.2453	15.795	26.4947	14.5213	27.7497	21.4885	16.049	16.119	13.1627	12.804
ENSSSCG00000000031	MCAT	4.0125	6.341	5.00467	4.327	5.6345	4.76267	2.961	2.573	2.45133	3.34433	3.70833	2.846	3.19433	2.748	2.645	2.91267	5.392	2.933	2.93233	2.767	5.57133	2.34533	2.44567	2.97433	3.0965	3.754	3.06	4.7925	5.17167	3.50733	3.06867	3.3995	2.84	3.00767	2.6805	2.944	2.35267	3.11833	2.75667	3.511	2.861	2.60433	3.58533	3.206	3.50267	2.23967	3.121	2.787
ENSSSCG00000031450	MLYCD	0.946	1.24333	1.31167	1.098	1.699	1.35	0.586667	0.649	0.722667	0.832667	0.956667	0.914667	0.672667	0.765333	0.501	0.704333	1.492	0.7665	0.722667	0.580667	1.02267	0.544333	0.450333	0.970333	0.251	0.612	1.3815	2.0095	1.28467	1.331	0.728	0.566	0.631667	0.513667	0.476	0.627	0.597	0.996667	0.750333	0.990333	0.983333	1.015	0.990333	0.693	0.764333	1.091	0.632667	0.687333
ENSSSCG00000003413	MTOR	8.1705	8.30167	8.37533	6.042	8.383	7.51633	3.22567	5.8555	4.10167	4.632	4.2	3.829	4.263	4.56233	3.74033	4.541	4.6025	5.866	3.85	5.066	3.991	4.65667	2.88767	4.288	4.0925	6.7945	6.88	8.9955	7.95167	5.53633	3.90333	6.204	5.06467	4.021	5.0665	4.02233	5.115	5.713	4.995	5.11867	6.96733	4.60667	7.65533	5.272	6.51233	5.20633	3.68667	3.489
ENSSSCG00000011632	none	8.656	8.32533	8.799	5.794	7.3935	8.04267	1.40167	2.8505	1.47467	2.10167	2.00967	1.76567	1.98267	2.141	1.555	1.924	1.5935	2.9365	1.62533	2.66767	1.91933	2.34767	1.229	1.54467	1.9275	3.302	3.7885	4.6605	3.93267	3.34367	1.862	3.0755	2.56833	1.381	2.698	1.67233	2.57933	3.49933	1.77167	1.705	3.10267	1.63267	3.41967	2.506	2.377	2.05767	1.784	1.90833
ENSSSCG00000016823	none	8.8785	0.495667	11.7527	1.4995	1.7985	5.795	2.33067	5.855	3.99867	4.59633	2.72067	2.78767	3.75867	3.04067	2.59533	3.68167	4.471	4.7005	5.348	5.007	3.88867	4.793	3.27367	2.73833	2.7835	5.3325	5.85	5.893	5.09533	3.086	3.322	4.9765	2.858	2.12567	4.1445	4.14133	2.77633	3.65067	3.18733	3.21667	3.672	3.15433	2.963	2.336	3.05833	2.26333	3.20433	2.703
ENSSSCG00000006168	PEX2	9.747	10.1557	11.0683	6.5875	9.7295	8.16133	2.66467	5.913	3.01833	3.91	4.08333	3.703	3.76667	3.29533	3.027	3.929	2.7805	5.223	3.269	5.428	3.24033	5.09933	2.56267	3.35267	3.8885	5.892	5.638	7.2405	7.30467	7.44833	3.35867	6.143	5.377	3.114	4.463	4.05567	5.666	5.95067	3.44867	3.81133	6.493	3.73867	6.406	5.06	4.29233	4.00833	3.97567	2.99633
ENSSSCG00000004160	PEX7	7.249	7.01367	9.13033	5.3735	8.487	7.366	2.39167	4.6895	2.89633	3.31033	3.449	3.06667	2.80467	2.605	2.54233	3.31633	2.4895	3.9525	2.738	5.064	3.21567	4.56967	2.14167	3.24933	3.8835	5.7185	4.1085	8.9545	7.02033	5.18467	3.13467	5.518	4.62967	3.18267	3.7825	3.13367	5.02867	4.638	3.189	3.507	5.314	2.986	6.30167	4.3425	3.67033	3.36367	3.066	2.46133
ENSSSCG00000013513	PLIN5	7.687	10.2793	7.885	7.516	6.1925	6.334	1.892	4.863	3.94033	4.422	4.91933	4.36533	2.57267	3.46233	2.65067	3.01633	4.48	4.52	2.87867	3.72567	3.25333	4.27733	1.372	4.49233	2.0085	5.138	8.818	10.636	6.63933	9.601	3.18867	4.9365	3.41033	2.445	3.4045	2.048	3.49433	10.085	4.24833	4.72533	6.98333	4.587	5.15867	3.842	3.56267	5.37867	2.46233	4.07133
ENSSSCG00000000006	PPARA	11.631	10.7257	13.336	7.418	13.701	12.276	3.44033	5.794	4.849	5.48067	6.09667	5.45967	4.143	4.74667	4.00033	5.10533	6.0145	5.3705	5.45967	4.93167	5.72	4.68833	3.21467	5.28733	3.773	6.1835	10.759	13.793	10.0593	8.51167	4.76967	5.9665	6.75167	4.19667	5.5045	4.55333	5.37567	7.21133	7.78933	7.76067	8.20333	5.634	7.49533	4.7955	6.35433	6.52367	4.79967	3.70133
ENSSSCG00000001539	PPARD	11.8145	8.42633	12.5743	6.104	9.8985	10.8253	1.20433	1.7545	1.12667	1.77267	1.905	1.924	1.304	1.48233	1.36333	1.37033	2.273	1.508	1.79	1.902	1.32933	1.8	1.25133	1.39933	2.1135	2.971	2.337	2.6465	3.13667	2.137	1.67167	2.5685	1.63633	1.40933	2.006	1.40567	1.664	1.96933	1.61733	1.523	2.44167	1.70867	2.486	1.918	2.128	1.74567	1.64433	1.374
ENSSSCG00000029438	SESN2	0.5905	0.843667	0.688667	0.6095	0.825	0.667667	0.308667	0.3855	0.271	0.245	0.289	0.240667	0.231667	0.234333	0.199333	0.311	0.661	0.264	0.323667	0.862667	0.259333	0.591333	0.280667	0.210333	0.312	0.6895	0.294	0.3095	0.706667	0.471333	0.434333	0.5395	0.534	0.397667	0.2335	0.246	0.475333	0.347	0.337333	0.214333	0.912	0.212333	0.552333	0.3635	0.341333	0.287	0.280333	0.250333
ENSSSCG00000000072	SLC25A17	75.013	72.6537	100.37	56.032	107.397	79.8077	4.57833	7.414	4.484	7.675	8.47	7.58967	5.37567	5.13333	4.44867	5.63533	5.645	7.0075	5.12967	9.48567	4.24567	10.0373	4.86733	4.797	8.6955	14.8075	8.5265	9.0085	13.396	8.35167	7.53933	11.882	6.35567	5.00833	10.094	6.389	10.947	8.64667	6.23633	4.69333	10.895	4.39267	11.2213	8.1775	7.28867	6.13167	8.056	5.278
ENSSSCG00000004643	SLC27A2	0.0755	0.0823333	0.0723333	0.052	0.143	0.079	0.0393333	0.037	0.0263333	0.0563333	0.047	0.0243333	0.0346667	0.043	0.0386667	0.055	0.1035	0.0555	0.034	0.0513333	0.036	0.0363333	0.0283333	0.047	0.052	0.041	0.0455	0.051	0.031	0.0606667	0.0513333	0.047	0.0286667	0.0366667	0.0375	0.0346667	0.041	0.0573333	0.0236667	0.0416667	0.044	0.085	0.0566667	0.0905	0.0583333	0.0463333	0.0413333	0.0386667
ENSSSCG00000010259	TYSND1	4.06	4.13767	4.75367	2.777	4.191	4.14033	0.688667	1.229	0.711667	1.15067	0.947333	0.959	0.895333	0.937	0.799	1	1.426	1.3025	0.891667	1.04233	1.053	1.033	0.721333	0.785667	1.216	1.457	1.543	1.686	1.61167	1.21767	0.925	1.2785	0.983	0.867333	1.223	0.808333	1.08067	1.32667	0.847667	0.746	1.194	0.870667	1.44267	1.0345	1.056	0.857	1.014	0.931333
[truncated: 24 more columns]
