# Supplementary material for: A pig BodyMap transcriptome reveals diverse tissue physiologies and evolutionary dynamics of transcription
Source: Nat Commun. 2021 Jun 17;12:3715. doi: 10.1038/s41467-021-23560-8 (PMC8211698; doi:10.1038/s41467-021-23560-8)
Supplement: Supplementary file 12 — Source Data [file 41467_2021_23560_MOESM12_ESM.zip › Source data/Supplementary Figure 34.xlsx]

## Sheet: a
Supplementary Figure 34a
		Pearson’s r	P value	WAPV
Between species	mouse vs. rat	0.843007	0.0130574	0.18
	pig vs. sheep	0.787087	0.0183745	0.221584
	guinea_pig vs. rat	0.780121	0.0197863	0.185
	guinea_pig vs. mouse	0.780004	0.0141789	0.195
	guinea_pig vs. pig	0.774048	0.0109668	0.16255
	cat vs. sheep	0.771916	0.0214906	0.185218
	cat vs. pig	0.76734	0.0261098	0.199348
	mouse vs. pig	0.767247	0.0175663	0.189812
	pig vs. rabbit	0.763757	0.017865	0.210101
	pig vs. rat	0.759021	0.0149568	0.151056
	cat vs. dog	0.756429	0.022112	0.184647
	rat vs. sheep	0.75487	0.0219398	0.145253
	guinea_pig vs. rabbit	0.752622	0.0210267	0.174596
	macaque vs. pig	0.752201	0.0149517	0.253016
	rabbit vs. sheep	0.751513	0.0225878	0.182622
	dog vs. sheep	0.748906	0.025366	0.173865
	cat vs. rat	0.748394	0.0227188	0.130472
	mouse vs. rabbit	0.747137	0.0278461	0.171433
	guinea_pig vs. sheep	0.74572	0.0170671	0.185556
	cat vs. mouse	0.744906	0.0222323	0.159134
	rabbit vs. rat	0.744718	0.0272925	0.166479
	cat vs. guinea_pig	0.744623	0.0167691	0.135865
	mouse vs. sheep	0.743471	0.0246373	0.207871
	cat vs. macaque	0.737749	0.0184503	0.204046
	macaque vs. rat	0.735372	0.0155243	0.136371
	macaque vs. sheep	0.734364	0.0230528	0.219841
	guinea_pig vs. macaque	0.734309	0.0187397	0.144702
	dog vs. rat	0.732583	0.0203231	0.184834
	dog vs. pig	0.731423	0.0397946	0.218537
	cat vs. rabbit	0.731286	0.0323073	0.184212
	macaque vs. mouse	0.730426	0.0142451	0.14729
	dog vs. guinea_pig	0.726988	0.0166446	0.194571
	dog vs. mouse	0.724755	0.0269634	0.142288
	macaque vs. rabbit	0.713537	0.0263178	0.230504
	dog vs. rabbit	0.710652	0.0361375	0.189861
	dog vs. macaque	0.703867	0.0231708	0.195305
	chicken vs. pig	0.659563	0.0245687	0.279917
	chicken vs. mouse	0.646572	0.0227623	0.224728
	chicken vs. rat	0.637348	0.0205539	0.210464
	chicken vs. guinea_pig	0.636691	0.0232825	0.222008
	chicken vs. rabbit	0.624775	0.0226822	0.26907
	cat vs. chicken	0.621874	0.0307464	0.255591
	chicken vs. macaque	0.616939	0.0204493	0.266515
	chicken vs. sheep	0.614936	0.0299052	0.291361
	chicken vs. dog	0.587348	0.0406002	0.279309
Between tissues	Heart vs. Skeletal_muscle	0.795628	0.0301865	0.156332
	Lung vs. Spleen	0.786704	0.0478334	0.165717
	Lung vs. Subcutaneous_adipose	0.753525	0.0433025	0.164446
	Spleen vs. Subcutaneous_adipose	0.724792	0.0505323	0.198865
	Heart vs. Subcutaneous_adipose	0.72211	0.0494676	0.180671
	Skeletal_muscle vs. Subcutaneous_adipose	0.716512	0.0545231	0.198905
	Heart vs. Lung	0.686399	0.0327829	0.25571
	Kidney vs. Liver	0.68408	0.038315	0.245022
	Kidney vs. Lung	0.678488	0.0407342	0.254551
	Heart vs. Spleen	0.657146	0.0352974	0.270157
	Kidney vs. Subcutaneous_adipose	0.654348	0.0519516	0.272048
	Kidney vs. Spleen	0.632379	0.0403378	0.310144
	Lung vs. Skeletal_muscle	0.630156	0.0340576	0.315151
	Heart vs. Kidney	0.62959	0.0300223	0.304251
	Skeletal_muscle vs. Spleen	0.60216	0.0357458	0.324665
	Liver vs. Spleen	0.596187	0.0338717	0.300965
	Liver vs. Lung	0.595293	0.0350419	0.315294
	Liver vs. Subcutaneous_adipose	0.585724	0.0547416	0.308072
	Kidney vs. Skeletal_muscle	0.58316	0.0305726	0.351106
	Heart vs. Liver	0.566169	0.0255087	0.329826
	Liver vs. Skeletal_muscle	0.524375	0.0289373	0.365982

## Sheet: b
Supplementary Figure 34b
		Pearson’s r	P value	WAPV
Between species	pig vs. sheep	0.766674	0.0332249	0.314459
	mouse vs. rat	0.749419	0.0315842	0.335
	pig vs. rabbit	0.725416	0.0345007	0.360193
	cat vs. sheep	0.723398	0.0326663	0.281987
	cat vs. rabbit	0.719211	0.0422302	0.275993
	rabbit vs. sheep	0.716562	0.0307152	0.321193
	cat vs. pig	0.716531	0.043054	0.360707
	cat vs. dog	0.709273	0.0517543	0.296314
	mouse vs. sheep	0.7079	0.0287329	0.232759
	macaque vs. pig	0.701966	0.0450288	0.388244
	mouse vs. pig	0.698721	0.035672	0.286379
	guinea_pig vs. sheep	0.696021	0.0378654	0.248084
	macaque vs. rabbit	0.694582	0.0317507	0.327347
	dog vs. sheep	0.693917	0.0402252	0.345528
	dog vs. pig	0.691708	0.047349	0.406653
	macaque vs. sheep	0.691393	0.0379214	0.332995
	guinea_pig vs. mouse	0.689606	0.028857	0.295
	rat vs. sheep	0.683372	0.0398761	0.261865
	mouse vs. rabbit	0.682003	0.0218436	0.2753
	pig vs. rat	0.681358	0.0428931	0.295348
	guinea_pig vs. macaque	0.680192	0.0394257	0.250738
	guinea_pig vs. pig	0.678457	0.0420076	0.292698
	cat vs. macaque	0.674642	0.046404	0.332414
	cat vs. mouse	0.674054	0.0416293	0.244849
	dog vs. rabbit	0.673439	0.040251	0.363822
	guinea_pig vs. rabbit	0.669235	0.0339582	0.282133
	dog vs. mouse	0.66689	0.0387459	0.252752
	cat vs. guinea_pig	0.664172	0.0440081	0.254972
	macaque vs. mouse	0.660469	0.030494	0.259487
	rabbit vs. rat	0.658713	0.02339	0.291524
	guinea_pig vs. rat	0.658023	0.0332739	0.265
	dog vs. guinea_pig	0.653557	0.0458039	0.244844
	dog vs. macaque	0.651623	0.0491115	0.382611
	macaque vs. rat	0.644111	0.0344848	0.267632
	cat vs. rat	0.642288	0.0488603	0.267703
	dog vs. rat	0.636662	0.0461948	0.275361
	chicken vs. sheep	0.600761	0.0288154	0.464205
	cat vs. chicken	0.58525	0.0373365	0.456113
	chicken vs. pig	0.580731	0.0326515	0.537721
	chicken vs. rabbit	0.577643	0.0341421	0.487964
	chicken vs. macaque	0.576277	0.0321581	0.470383
	chicken vs. dog	0.567331	0.0359152	0.49694
	chicken vs. mouse	0.566595	0.0238224	0.33451
	chicken vs. rat	0.564166	0.0303393	0.339012
	chicken vs. guinea_pig	0.561912	0.0266702	0.334845
Between tissues	Lung vs. Spleen	0.890758	0.0214064	0.0185002
	Lung vs. Subcutaneous_adipose	0.876051	0.0263161	0.0164886
	Spleen vs. Subcutaneous_adipose	0.86815	0.025269	0.0403007
	Kidney vs. Liver	0.864522	0.0398133	0.0168914
	Kidney vs. Lung	0.860769	0.0267737	0.0521156
	Kidney vs. Spleen	0.858667	0.0252939	0.0635264
	Liver vs. Lung	0.847751	0.0302426	0.0305998
	Kidney vs. Subcutaneous_adipose	0.843291	0.0293472	0.0935221
	Liver vs. Spleen	0.842354	0.0344562	0.0276638
	Liver vs. Subcutaneous_adipose	0.832876	0.0348073	0.0441047
	Heart vs. Skeletal_muscle	0.828168	0.0303364	0.0208806
	Heart vs. Subcutaneous_adipose	0.82509	0.0285192	0.0795378
	Heart vs. Lung	0.805234	0.0333153	0.103615
	Skeletal_muscle vs. Subcutaneous_adipose	0.802742	0.0303694	0.0826104
	Heart vs. Spleen	0.793261	0.0356686	0.117335
	Lung vs. Skeletal_muscle	0.778339	0.028656	0.104917
	Skeletal_muscle vs. Spleen	0.766333	0.0295378	0.134951
	Heart vs. Kidney	0.764132	0.0342853	0.138907
	Heart vs. Liver	0.758156	0.0358782	0.151104
	Liver vs. Skeletal_muscle	0.733096	0.0314432	0.135669
	Kidney vs. Skeletal_muscle	0.732366	0.0352497	0.145196
