# Supplementary material for: A pig BodyMap transcriptome reveals diverse tissue physiologies and evolutionary dynamics of transcription
Source: Nat Commun. 2021 Jun 17;12:3715. doi: 10.1038/s41467-021-23560-8 (PMC8211698; doi:10.1038/s41467-021-23560-8)
Supplement: Supplementary file 12 — Source Data [file 41467_2021_23560_MOESM12_ESM.zip › Source data/Supplementary Figure 35.xlsx]

## Sheet: a
Supplementary Figure 35a
	gpig.Kidney	gpig.Liver	gpig.Lung	gpig.Psoas	gpig.Back.subcutaneous.adipose	gpig.Spleen	gpig.Ventricle	Dog1.Kidney	Dog1.Liver	Dog1.Lung	Dog1.Psoas	Dog1.Spleen	Dog1.Ventricle	Dog1.Back.subcutaneous.adipose	Dog2.Kidney	Dog2.Liver	Dog2.Lung	Dog2.Spleen	Dog2.Ventricle	Dog2.Back.subcutaneous.adipose	Dog2.Psoas	Dog3.Kidney	Dog3.Liver	Dog3.Lung	Dog3.Spleen	Dog3.Ventricle	dog3.Back.subcutaneous.adipose	Dog3.Psoas	Rat.Kidney	Rat.Liver	Rat.Lung	Rat.Psoas	Rat.Back.subcutaneous.adipose	Rat.Spleen	Rat.Ventricle	Chicken1.Lung	Chicken2.Lung	Chicken3.Lung	Chicken1.Liver	Chicken2.Liver	Chicken3.Liver	Chicken1.Spleen	Chicken2.Spleen	Chicken3.Spleen	Chicken1.Kidney	Chicken2.Kidney	Chicken3.Kidney	Chicken1.Leg.muscle	Chicken2.Leg.muscle
gpig.Kidney	1	0.682595	0.744166	0.607204	0.716212	0.692078	0.661951	0.742002	0.527868	0.581582	0.520987	0.516643	0.506482	0.559838	0.735396	0.498218	0.579783	0.486426	0.505674	0.56231	0.508694	0.750776	0.503148	0.598405	0.534635	0.510393	0.578446	0.520953	0.771831	0.568561	0.613815	0.499002	0.591691	0.553574	0.561356	0.473169	0.468758	0.474917	0.513841	0.521436	0.517788	0.432128	0.429438	0.419643	0.612275	0.606872	0.613831	0.406618	0.412235
gpig.Liver	0.682595	1	0.606793	0.538054	0.650205	0.598748	0.565836	0.565123	0.735884	0.481975	0.471415	0.468747	0.43699	0.471443	0.54719	0.716485	0.474515	0.448576	0.44372	0.479361	0.438612	0.563711	0.722401	0.493422	0.479422	0.446801	0.497032	0.462457	0.5865	0.794644	0.51096	0.462295	0.531385	0.507226	0.47757	0.369845	0.368295	0.372	0.65101	0.663176	0.66126	0.37173	0.371162	0.367216	0.497214	0.485858	0.495433	0.356188	0.366417
gpig.Lung	0.744166	0.606793	1	0.663166	0.815079	0.809486	0.730532	0.581174	0.450289	0.719247	0.553663	0.636774	0.524036	0.662556	0.577943	0.416052	0.716713	0.586813	0.530065	0.681314	0.532971	0.597861	0.417822	0.730669	0.644225	0.537139	0.650338	0.557584	0.600934	0.474274	0.773981	0.551036	0.690483	0.674055	0.62112	0.619775	0.612402	0.622867	0.482943	0.497226	0.510932	0.577391	0.574308	0.56835	0.507861	0.50504	0.51113	0.476172	0.491394
gpig.Psoas	0.607204	0.538054	0.663166	1	0.751205	0.629745	0.826194	0.480883	0.410453	0.542937	0.749132	0.520751	0.640352	0.676944	0.483579	0.382837	0.54874	0.494304	0.650214	0.608702	0.756178	0.490405	0.385206	0.555973	0.521425	0.650884	0.609308	0.739832	0.513076	0.429435	0.58036	0.807926	0.636155	0.534394	0.706276	0.437204	0.419215	0.444089	0.370372	0.380354	0.383269	0.40668	0.40211	0.406449	0.381665	0.37922	0.383908	0.657333	0.658359
gpig.Back.subcutaneous.adipose	0.716212	0.650205	0.815079	0.751205	1	0.749965	0.78994	0.585178	0.482777	0.633598	0.656561	0.614007	0.595534	0.729379	0.581666	0.447157	0.632267	0.570643	0.597779	0.72884	0.616972	0.602043	0.450653	0.64726	0.625677	0.606385	0.725985	0.641712	0.621347	0.521797	0.687461	0.644694	0.743852	0.652773	0.686348	0.547186	0.5407	0.553861	0.48052	0.494725	0.506298	0.545441	0.542795	0.534368	0.501415	0.494255	0.499903	0.534491	0.545337
gpig.Spleen	0.692078	0.598748	0.809486	0.629745	0.749965	1	0.683927	0.52496	0.451437	0.637471	0.522108	0.70783	0.490782	0.601101	0.516625	0.418652	0.631418	0.676985	0.498274	0.64175	0.495647	0.532551	0.41979	0.64242	0.724954	0.503668	0.595844	0.521728	0.559159	0.472951	0.674301	0.523045	0.691453	0.796546	0.590769	0.549592	0.552814	0.558958	0.466361	0.483215	0.501828	0.625218	0.634315	0.620971	0.44861	0.445203	0.456347	0.429783	0.44989
gpig.Ventricle	0.661951	0.565836	0.730532	0.826194	0.78994	0.683927	1	0.531507	0.426795	0.591181	0.683449	0.557563	0.718108	0.694818	0.542339	0.392628	0.595163	0.519413	0.719583	0.64924	0.685306	0.553241	0.394661	0.604914	0.561249	0.720376	0.641871	0.690797	0.563914	0.449212	0.638942	0.690011	0.636089	0.574441	0.772068	0.516049	0.497497	0.522453	0.433831	0.445163	0.451639	0.489588	0.486064	0.47976	0.458267	0.451751	0.458643	0.6106	0.616354
Dog1.Kidney	0.742002	0.565123	0.581174	0.480883	0.585178	0.52496	0.531507	1	0.650417	0.678172	0.597286	0.636888	0.631912	0.624545	0.942315	0.621533	0.675205	0.603684	0.63242	0.632156	0.601049	0.958191	0.622199	0.683652	0.628683	0.638033	0.673164	0.577245	0.732171	0.545806	0.570871	0.472806	0.554449	0.512419	0.534325	0.415122	0.403534	0.414085	0.476193	0.488205	0.484662	0.388361	0.38909	0.381326	0.573679	0.573588	0.579369	0.383405	0.388668
Dog1.Liver	0.527868	0.735884	0.450289	0.410453	0.482777	0.451437	0.426795	0.650417	1	0.57501	0.505613	0.569064	0.55705	0.495146	0.624662	0.969976	0.572901	0.571812	0.555214	0.515094	0.52012	0.628102	0.967661	0.560284	0.546471	0.547245	0.566538	0.479848	0.535573	0.755356	0.452535	0.42767	0.480896	0.449046	0.456004	0.27969	0.258798	0.272878	0.568809	0.585219	0.578975	0.28298	0.278365	0.286149	0.408123	0.403238	0.40728	0.291996	0.298662
Dog1.Lung	0.581582	0.481975	0.719247	0.542937	0.633598	0.637471	0.591181	0.678172	0.57501	1	0.644332	0.742761	0.636924	0.731589	0.659294	0.545622	0.959558	0.740467	0.635069	0.739754	0.639757	0.674189	0.539613	0.956715	0.763838	0.64	0.731022	0.629105	0.56824	0.461751	0.731606	0.537944	0.657359	0.630972	0.60799	0.549351	0.529682	0.544268	0.434556	0.452632	0.459572	0.505683	0.503086	0.504029	0.456657	0.457044	0.461217	0.437455	0.451832
Dog1.Psoas	0.520987	0.471415	0.553663	0.749132	0.656561	0.522108	0.683449	0.597286	0.505613	0.644332	1	0.621907	0.787485	0.772887	0.578212	0.477382	0.636231	0.631468	0.794347	0.696387	0.876288	0.602525	0.472698	0.652512	0.67223	0.802551	0.737949	0.885295	0.514944	0.447373	0.554899	0.75958	0.593875	0.514773	0.695407	0.419416	0.405787	0.418637	0.393295	0.403207	0.406096	0.399851	0.400416	0.397832	0.399203	0.398329	0.398274	0.648835	0.650522
Dog1.Spleen	0.516643	0.468747	0.636774	0.520751	0.614007	0.70783	0.557563	0.636888	0.569064	0.742761	0.621907	1	0.632059	0.665148	0.62403	0.557159	0.742203	0.895006	0.68832	0.711569	0.601072	0.630052	0.551847	0.724798	0.902255	0.686871	0.695201	0.579827	0.515675	0.441724	0.636256	0.508579	0.657313	0.717409	0.574861	0.488691	0.474006	0.491554	0.413258	0.435643	0.453286	0.558288	0.5623	0.564398	0.39506	0.394532	0.403606	0.408826	0.431239
Dog1.Ventricle	0.506482	0.43699	0.524036	0.640352	0.595534	0.490782	0.718108	0.631912	0.55705	0.636924	0.787485	0.632059	1	0.689243	0.615086	0.538828	0.653277	0.619044	0.928178	0.673535	0.804356	0.62171	0.532227	0.646341	0.613047	0.925867	0.713453	0.767029	0.512217	0.426811	0.535836	0.656715	0.546524	0.488387	0.730376	0.385413	0.361742	0.386067	0.361376	0.375221	0.37439	0.361501	0.36203	0.363438	0.376332	0.376581	0.379213	0.541693	0.544635
Dog1.Back.subcutaneous.adipose	0.559838	0.471443	0.662556	0.676944	0.729379	0.601101	0.694818	0.624545	0.495146	0.731589	0.772887	0.665148	0.689243	1	0.61163	0.452148	0.729572	0.597753	0.689893	0.887223	0.789468	0.647944	0.45543	0.748578	0.652421	0.695202	0.88278	0.806783	0.553926	0.432356	0.663486	0.661109	0.692787	0.582829	0.666863	0.555795	0.536637	0.559169	0.436318	0.445956	0.458787	0.530536	0.525535	0.520827	0.476403	0.466536	0.474338	0.590907	0.596559
Dog2.Kidney	0.735396	0.54719	0.577943	0.483579	0.581666	0.516625	0.542339	0.942315	0.624662	0.659294	0.578212	0.62403	0.615086	0.61163	1	0.601	0.663678	0.58912	0.613351	0.648742	0.591292	0.960529	0.601439	0.656148	0.60768	0.610312	0.680919	0.549318	0.732664	0.523463	0.573681	0.474953	0.556357	0.505371	0.532498	0.432426	0.406025	0.427326	0.471598	0.486478	0.482857	0.399305	0.396894	0.394351	0.584456	0.580449	0.591199	0.382179	0.388829
Dog2.Liver	0.498218	0.716485	0.416052	0.382837	0.447157	0.418652	0.392628	0.621533	0.969976	0.545622	0.477382	0.557159	0.538828	0.452148	0.601	1	0.549538	0.559587	0.525943	0.479077	0.494635	0.598595	0.97158	0.534447	0.520482	0.52939	0.534392	0.447709	0.509735	0.739998	0.422056	0.402033	0.451296	0.420971	0.427534	0.247569	0.226479	0.238862	0.549144	0.565873	0.558737	0.252392	0.248008	0.257367	0.378765	0.375354	0.377326	0.261871	0.270101
Dog2.Lung	0.579783	0.474515	0.716713	0.54874	0.632267	0.631418	0.595163	0.675205	0.572901	0.959558	0.636231	0.742203	0.653277	0.729572	0.663678	0.549538	1	0.745003	0.641494	0.72749	0.639811	0.677533	0.541372	0.954234	0.754594	0.640674	0.737798	0.616334	0.567595	0.454262	0.729098	0.542663	0.660943	0.623678	0.614794	0.544153	0.521569	0.539639	0.42529	0.442884	0.449997	0.498352	0.494953	0.497724	0.450193	0.450862	0.455239	0.434803	0.449639
Dog2.Spleen	0.486426	0.448576	0.586813	0.494304	0.570643	0.676985	0.519413	0.603684	0.571812	0.740467	0.631468	0.895006	0.619044	0.597753	0.58912	0.559587	0.745003	1	0.637997	0.668481	0.563332	0.594951	0.556297	0.719667	0.933754	0.628846	0.660222	0.509267	0.492394	0.43081	0.591367	0.487832	0.626455	0.688517	0.551489	0.44575	0.422076	0.446403	0.38848	0.413647	0.427732	0.52109	0.526516	0.531157	0.361189	0.36202	0.372515	0.369384	0.391682
Dog2.Ventricle	0.505674	0.44372	0.530065	0.650214	0.597779	0.498274	0.719583	0.63242	0.555214	0.635069	0.794347	0.68832	0.928178	0.689893	0.613351	0.525943	0.641494	0.637997	1	0.646862	0.798174	0.623238	0.530006	0.635077	0.633305	0.97027	0.684974	0.762836	0.514741	0.433698	0.54349	0.658874	0.557321	0.498376	0.73438	0.385618	0.361189	0.386051	0.364512	0.379333	0.37773	0.363141	0.362768	0.364303	0.373013	0.37227	0.372613	0.537553	0.542451
Dog2.Back.subcutaneous.adipose	0.56231	0.479361	0.681314	0.608702	0.72884	0.64175	0.64924	0.632156	0.515094	0.739754	0.696387	0.711569	0.673535	0.887223	0.648742	0.479077	0.72749	0.668481	0.646862	1	0.655771	0.658578	0.482072	0.746542	0.714879	0.645777	0.93597	0.659162	0.552598	0.439828	0.67545	0.586734	0.722445	0.620128	0.623114	0.568349	0.548457	0.575461	0.444972	0.457101	0.473366	0.558376	0.556663	0.554089	0.472401	0.462008	0.474295	0.510184	0.520017
Dog2.Psoas	0.508694	0.438612	0.532971	0.756178	0.616972	0.495647	0.685306	0.601049	0.52012	0.639757	0.876288	0.601072	0.804356	0.789468	0.591292	0.494635	0.639811	0.563332	0.798174	0.655771	1	0.583508	0.487611	0.645728	0.580799	0.800189	0.684941	0.932774	0.518386	0.420142	0.538618	0.776726	0.562023	0.500964	0.702162	0.405313	0.378488	0.400633	0.367223	0.380011	0.377145	0.38646	0.384811	0.385647	0.390321	0.390301	0.391286	0.652168	0.654802
Dog3.Kidney	0.750776	0.563711	0.597861	0.490405	0.602043	0.532551	0.553241	0.958191	0.628102	0.674189	0.602525	0.630052	0.62171	0.647944	0.960529	0.598595	0.677533	0.594951	0.623238	0.658578	0.583508	1	0.604597	0.683684	0.608924	0.624944	0.694775	0.581281	0.73987	0.53848	0.589343	0.479859	0.569291	0.519099	0.544198	0.447776	0.43214	0.445573	0.490458	0.500989	0.498186	0.412418	0.412474	0.40375	0.597585	0.593826	0.601775	0.398099	0.402821
Dog3.Liver	0.503148	0.722401	0.417822	0.385206	0.450653	0.41979	0.394661	0.622199	0.967661	0.539613	0.472698	0.551847	0.532227	0.45543	0.601439	0.97158	0.541372	0.556297	0.530006	0.482072	0.487611	0.604597	1	0.532771	0.517725	0.514045	0.535798	0.44754	0.512792	0.743527	0.422272	0.402071	0.452986	0.42077	0.427265	0.246397	0.225144	0.238302	0.545756	0.562155	0.555907	0.251927	0.247771	0.256311	0.378301	0.374023	0.377468	0.256654	0.263606
Dog3.Lung	0.598405	0.493422	0.730669	0.555973	0.64726	0.64242	0.604914	0.683652	0.560284	0.956715	0.652512	0.724798	0.646341	0.748578	0.656148	0.534447	0.954234	0.719667	0.635077	0.746542	0.645728	0.683684	0.532771	1	0.756698	0.640211	0.727677	0.650561	0.57315	0.467198	0.737182	0.546068	0.66328	0.631874	0.613247	0.556498	0.543049	0.553111	0.446641	0.459609	0.467231	0.51322	0.5097	0.505524	0.470826	0.470267	0.474674	0.451178	0.463248
Dog3.Spleen	0.534635	0.479422	0.644225	0.521425	0.625677	0.724954	0.561249	0.628683	0.546471	0.763838	0.67223	0.902255	0.613047	0.652421	0.60768	0.520482	0.754594	0.933754	0.633305	0.714879	0.580799	0.608924	0.517725	0.756698	1	0.64118	0.695137	0.577004	0.518644	0.443252	0.633753	0.508639	0.657775	0.725571	0.567914	0.502219	0.496605	0.506345	0.432991	0.44955	0.467523	0.57927	0.585867	0.580095	0.410775	0.410227	0.419334	0.418633	0.438161
Dog3.Ventricle	0.510393	0.446801	0.537139	0.650884	0.606385	0.503668	0.720376	0.638033	0.547245	0.64	0.802551	0.686871	0.925867	0.695202	0.610312	0.52939	0.640674	0.628846	0.97027	0.645777	0.800189	0.624944	0.514045	0.640211	0.64118	1	0.687571	0.781041	0.51187	0.432751	0.545423	0.657622	0.559614	0.501246	0.732299	0.391313	0.372279	0.39327	0.367979	0.380659	0.380752	0.368738	0.3685	0.367617	0.379506	0.378897	0.379229	0.543196	0.546974
dog3.Back.subcutaneous.adipose	0.578446	0.497032	0.650338	0.609308	0.725985	0.595844	0.641871	0.673164	0.566538	0.731022	0.737949	0.695201	0.713453	0.88278	0.680919	0.534392	0.737798	0.660222	0.684974	0.93597	0.684941	0.694775	0.535798	0.727677	0.695137	0.687571	1	0.686766	0.57267	0.471091	0.650074	0.597923	0.705886	0.580729	0.632879	0.526702	0.505527	0.52917	0.443716	0.456126	0.463512	0.50324	0.497682	0.497913	0.472949	0.463937	0.473558	0.503414	0.511707
Dog3.Psoas	0.520953	0.462457	0.557584	0.739832	0.641712	0.521728	0.690797	0.577245	0.479848	0.629105	0.885295	0.579827	0.767029	0.806783	0.549318	0.447709	0.616334	0.509267	0.762836	0.659162	0.932774	0.581281	0.44754	0.650561	0.577004	0.781041	0.686766	1	0.507624	0.429564	0.546009	0.756803	0.563106	0.513503	0.68504	0.43162	0.427838	0.430646	0.399923	0.40432	0.406438	0.418139	0.419714	0.409455	0.415685	0.413275	0.410815	0.662579	0.664471
Rat.Kidney	0.771831	0.5865	0.600934	0.513076	0.621347	0.559159	0.563914	0.732171	0.535573	0.56824	0.514944	0.515675	0.512217	0.553926	0.732664	0.509735	0.567595	0.492394	0.514741	0.552598	0.518386	0.73987	0.512792	0.57315	0.518644	0.51187	0.57267	0.507624	1	0.640924	0.640124	0.580352	0.665697	0.614844	0.612474	0.468203	0.453361	0.46796	0.511502	0.522713	0.519386	0.4342	0.431682	0.427322	0.625793	0.622326	0.626592	0.416989	0.421528
Rat.Liver	0.568561	0.794644	0.474274	0.429435	0.521797	0.472951	0.449212	0.545806	0.755356	0.461751	0.447373	0.441724	0.426811	0.432356	0.523463	0.739998	0.454262	0.43081	0.433698	0.439828	0.420142	0.53848	0.743527	0.467198	0.443252	0.432751	0.471091	0.429564	0.640924	1	0.532263	0.493569	0.577828	0.536134	0.524782	0.327999	0.324534	0.329539	0.637065	0.649803	0.640075	0.330081	0.324884	0.326383	0.473382	0.467519	0.469366	0.339459	0.346963
Rat.Lung	0.613815	0.51096	0.773981	0.58036	0.687461	0.674301	0.638942	0.570871	0.452535	0.731606	0.554899	0.636256	0.535836	0.663486	0.573681	0.422056	0.729098	0.591367	0.54349	0.67545	0.538618	0.589343	0.422272	0.737182	0.633753	0.545423	0.650074	0.546009	0.640124	0.532263	1	0.642557	0.764278	0.753315	0.720157	0.617921	0.602056	0.618837	0.466675	0.482546	0.498968	0.562184	0.55602	0.55874	0.499855	0.497933	0.504002	0.479656	0.495652
Rat.Psoas	0.499002	0.462295	0.551036	0.807926	0.644694	0.523045	0.690011	0.472806	0.42767	0.537944	0.75958	0.508579	0.656715	0.661109	0.474953	0.402033	0.542663	0.487832	0.658874	0.586734	0.776726	0.479859	0.402071	0.546068	0.508639	0.657622	0.597923	0.756803	0.580352	0.493569	0.642557	1	0.706628	0.5703	0.806366	0.431422	0.410259	0.433303	0.392748	0.40565	0.408905	0.411795	0.406531	0.413432	0.386617	0.385376	0.38704	0.674574	0.678621
Rat.Back.subcutaneous.adipose	0.591691	0.531385	0.690483	0.636155	0.743852	0.691453	0.636089	0.554449	0.480896	0.657359	0.593875	0.657313	0.546524	0.692787	0.556357	0.451296	0.660943	0.626455	0.557321	0.722445	0.562023	0.569291	0.452986	0.66328	0.657775	0.559614	0.705886	0.563106	0.665697	0.577828	0.764278	0.706628	1	0.794602	0.743325	0.554822	0.540825	0.56063	0.463704	0.479063	0.493153	0.570732	0.570061	0.566433	0.478179	0.475709	0.480046	0.487905	0.499207
Rat.Spleen	0.553574	0.507226	0.674055	0.534394	0.652773	0.796546	0.574441	0.512419	0.449046	0.630972	0.514773	0.717409	0.488387	0.582829	0.505371	0.420971	0.623678	0.688517	0.498376	0.620128	0.500964	0.519099	0.42077	0.631874	0.725571	0.501246	0.580729	0.513503	0.614844	0.536134	0.753315	0.5703	0.794602	1	0.636466	0.548529	0.549953	0.553855	0.467867	0.483965	0.504687	0.638661	0.648722	0.638846	0.451879	0.450874	0.458768	0.440139	0.459601
Rat.Ventricle	0.561356	0.47757	0.62112	0.706276	0.686348	0.590769	0.772068	0.534325	0.456004	0.60799	0.695407	0.574861	0.730376	0.666863	0.532498	0.427534	0.614794	0.551489	0.73438	0.623114	0.702162	0.544198	0.427265	0.613247	0.567914	0.732299	0.632879	0.68504	0.612474	0.524782	0.720157	0.806366	0.743325	0.636466	1	0.481382	0.461617	0.487555	0.41254	0.42637	0.433668	0.460806	0.456119	0.458556	0.431793	0.430405	0.433957	0.597428	0.601894
Chicken1.Lung	0.473169	0.369845	0.619775	0.437204	0.547186	0.549592	0.516049	0.415122	0.27969	0.549351	0.419416	0.488691	0.385413	0.555795	0.432426	0.247569	0.544153	0.44575	0.385618	0.568349	0.405313	0.447776	0.246397	0.556498	0.502219	0.391313	0.526702	0.43162	0.468203	0.327999	0.617921	0.431422	0.554822	0.548529	0.481382	1	0.951043	0.942585	0.575127	0.577946	0.613437	0.775571	0.76307	0.776112	0.668924	0.673392	0.669773	0.621903	0.631128
Chicken2.Lung	0.468758	0.368295	0.612402	0.419215	0.5407	0.552814	0.497497	0.403534	0.258798	0.529682	0.405787	0.474006	0.361742	0.536637	0.406025	0.226479	0.521569	0.422076	0.361189	0.548457	0.378488	0.43214	0.225144	0.543049	0.496605	0.372279	0.505527	0.427838	0.453361	0.324534	0.602056	0.410259	0.540825	0.549953	0.461617	0.951043	1	0.952244	0.591554	0.577628	0.616808	0.78264	0.770794	0.764851	0.657402	0.673234	0.671946	0.616676	0.62243
Chicken3.Lung	0.474917	0.372	0.622867	0.444089	0.553861	0.558958	0.522453	0.414085	0.272878	0.544268	0.418637	0.491554	0.386067	0.559169	0.427326	0.238862	0.539639	0.446403	0.386051	0.575461	0.400633	0.445573	0.238302	0.553111	0.506345	0.39327	0.52917	0.430646	0.46796	0.329539	0.618837	0.433303	0.56063	0.553855	0.487555	0.942585	0.952244	1	0.599701	0.586705	0.617889	0.774711	0.769759	0.766596	0.64612	0.661324	0.675771	0.635913	0.641436
Chicken1.Liver	0.513841	0.65101	0.482943	0.370372	0.48052	0.466361	0.433831	0.476193	0.568809	0.434556	0.393295	0.413258	0.361376	0.436318	0.471598	0.549144	0.42529	0.38848	0.364512	0.444972	0.367223	0.490458	0.545756	0.446641	0.432991	0.367979	0.443716	0.399923	0.511502	0.637065	0.466675	0.392748	0.463704	0.467867	0.41254	0.575127	0.591554	0.599701	1	0.964975	0.924202	0.567388	0.566131	0.564363	0.676759	0.670993	0.674779	0.51222	0.520931
Chicken2.Liver	0.521436	0.663176	0.497226	0.380354	0.494725	0.483215	0.445163	0.488205	0.585219	0.452632	0.403207	0.435643	0.375221	0.445956	0.486478	0.565873	0.442884	0.413647	0.379333	0.457101	0.380011	0.500989	0.562155	0.459609	0.44955	0.380659	0.456126	0.40432	0.522713	0.649803	0.482546	0.40565	0.479063	0.483965	0.42637	0.577946	0.577628	0.586705	0.964975	1	0.94801	0.570286	0.567929	0.579091	0.678246	0.672614	0.668996	0.508192	0.529872
Chicken3.Liver	0.517788	0.66126	0.510932	0.383269	0.506298	0.501828	0.451639	0.484662	0.578975	0.459572	0.406096	0.453286	0.37439	0.458787	0.482857	0.558737	0.449997	0.427732	0.37773	0.473366	0.377145	0.498186	0.555907	0.467231	0.467523	0.380752	0.463512	0.406438	0.519386	0.640075	0.498968	0.408905	0.493153	0.504687	0.433668	0.613437	0.616808	0.617889	0.924202	0.94801	1	0.6195	0.611772	0.614995	0.681544	0.682711	0.686775	0.52282	0.544024
Chicken1.Spleen	0.432128	0.37173	0.577391	0.40668	0.545441	0.625218	0.489588	0.388361	0.28298	0.505683	0.399851	0.558288	0.361501	0.530536	0.399305	0.252392	0.498352	0.52109	0.363141	0.558376	0.38646	0.412418	0.251927	0.51322	0.57927	0.368738	0.50324	0.418139	0.4342	0.330081	0.562184	0.411795	0.570732	0.638661	0.460806	0.775571	0.78264	0.774711	0.567388	0.570286	0.6195	1	0.963515	0.942602	0.611645	0.6112	0.613866	0.575528	0.591488
Chicken2.Spleen	0.429438	0.371162	0.574308	0.40211	0.542795	0.634315	0.486064	0.38909	0.278365	0.503086	0.400416	0.5623	0.36203	0.525535	0.396894	0.248008	0.494953	0.526516	0.362768	0.556663	0.384811	0.412474	0.247771	0.5097	0.585867	0.3685	0.497682	0.419714	0.431682	0.324884	0.55602	0.406531	0.570061	0.648722	0.456119	0.76307	0.770794	0.769759	0.566131	0.567929	0.611772	0.963515	1	0.960995	0.616087	0.606551	0.60972	0.569762	0.583469
Chicken3.Spleen	0.419643	0.367216	0.56835	0.406449	0.534368	0.620971	0.47976	0.381326	0.286149	0.504029	0.397832	0.564398	0.363438	0.520827	0.394351	0.257367	0.497724	0.531157	0.364303	0.554089	0.385647	0.40375	0.256311	0.505524	0.580095	0.367617	0.497913	0.409455	0.427322	0.326383	0.55874	0.413432	0.566433	0.638846	0.458556	0.776112	0.764851	0.766596	0.564363	0.579091	0.614995	0.942602	0.960995	1	0.630134	0.619663	0.606395	0.579958	0.599369
Chicken1.Kidney	0.612275	0.497214	0.507861	0.381665	0.501415	0.44861	0.458267	0.573679	0.408123	0.456657	0.399203	0.39506	0.376332	0.476403	0.584456	0.378765	0.450193	0.361189	0.373013	0.472401	0.390321	0.597585	0.378301	0.470826	0.410775	0.379506	0.472949	0.415685	0.625793	0.473382	0.499855	0.386617	0.478179	0.451879	0.431793	0.668924	0.657402	0.64612	0.676759	0.678246	0.681544	0.611645	0.616087	0.630134	1	0.96286	0.93796	0.533448	0.532785
Chicken2.Kidney	0.606872	0.485858	0.50504	0.37922	0.494255	0.445203	0.451751	0.573588	0.403238	0.457044	0.398329	0.394532	0.376581	0.466536	0.580449	0.375354	0.450862	0.36202	0.37227	0.462008	0.390301	0.593826	0.374023	0.470267	0.410227	0.378897	0.463937	0.413275	0.622326	0.467519	0.497933	0.385376	0.475709	0.450874	0.430405	0.673392	0.673234	0.661324	0.670993	0.672614	0.682711	0.6112	0.606551	0.619663	0.96286	1	0.956362	0.557471	0.547176
Chicken3.Kidney	0.613831	0.495433	0.51113	0.383908	0.499903	0.456347	0.458643	0.579369	0.40728	0.461217	0.398274	0.403606	0.379213	0.474338	0.591199	0.377326	0.455239	0.372515	0.372613	0.474295	0.391286	0.601775	0.377468	0.474674	0.419334	0.379229	0.473558	0.410815	0.626592	0.469366	0.504002	0.38704	0.480046	0.458768	0.433957	0.669773	0.671946	0.675771	0.674779	0.668996	0.686775	0.613866	0.60972	0.606395	0.93796	0.956362	1	0.573187	0.556504
Chicken1.Leg.muscle	0.406618	0.356188	0.476172	0.657333	0.534491	0.429783	0.6106	0.383405	0.291996	0.437455	0.648835	0.408826	0.541693	0.590907	0.382179	0.261871	0.434803	0.369384	0.537553	0.510184	0.652168	0.398099	0.256654	0.451178	0.418633	0.543196	0.503414	0.662579	0.416989	0.339459	0.479656	0.674574	0.487905	0.440139	0.597428	0.621903	0.616676	0.635913	0.51222	0.508192	0.52282	0.575528	0.569762	0.579958	0.533448	0.557471	0.573187	1	0.95732
Chicken2.Leg.muscle	0.412235	0.366417	0.491394	0.658359	0.545337	0.44989	0.616354	0.388668	0.298662	0.451832	0.650522	0.431239	0.544635	0.596559	0.388829	0.270101	0.449639	0.391682	0.542451	0.520017	0.654802	0.402821	0.263606	0.463248	0.438161	0.546974	0.511707	0.664471	0.421528	0.346963	0.495652	0.678621	0.499207	0.459601	0.601894	0.631128	0.62243	0.641436	0.520931	0.529872	0.544024	0.591488	0.583469	0.599369	0.532785	0.547176	0.556504	0.95732	1
Chicken3.Leg.muscle	0.39728	0.359094	0.487431	0.658366	0.537475	0.453616	0.607839	0.375868	0.297963	0.450032	0.64194	0.437708	0.539045	0.584693	0.375404	0.270766	0.447716	0.401882	0.538475	0.509376	0.647276	0.388915	0.26273	0.45777	0.441486	0.54295	0.496637	0.649107	0.409215	0.336738	0.489872	0.674662	0.507021	0.465499	0.600368	0.618689	0.59844	0.620517	0.495724	0.511627	0.540613	0.583558	0.587995	0.597783	0.513474	0.527655	0.529747	0.929135	0.948274
Chicken1.Heart	0.44657	0.385256	0.521459	0.563814	0.554566	0.460232	0.669271	0.417242	0.325262	0.478875	0.570964	0.439223	0.588627	0.574295	0.420037	0.296769	0.477026	0.405729	0.582511	0.523201	0.572872	0.435229	0.289983	0.485917	0.444469	0.587041	0.518768	0.581039	0.460231	0.368939	0.524299	0.577156	0.506001	0.465847	0.638592	0.666077	0.640832	0.663504	0.53914	0.552152	0.581476	0.603335	0.581921	0.599374	0.567021	0.578158	0.576573	0.784152	0.793247
Chicken2.Heart	0.45468	0.387179	0.529895	0.564589	0.56353	0.474939	0.670063	0.419794	0.321744	0.477759	0.575633	0.441306	0.588715	0.576315	0.420403	0.292049	0.475888	0.404061	0.583789	0.523507	0.573399	0.438279	0.287339	0.487972	0.450723	0.590361	0.519811	0.590485	0.463637	0.368863	0.529106	0.57721	0.508818	0.477593	0.641143	0.66176	0.657432	0.672318	0.537729	0.545284	0.576611	0.616497	0.596267	0.597742	0.571139	0.580839	0.582187	0.780971	0.785301
Chicken3.Heart	0.462972	0.396097	0.547463	0.552498	0.571619	0.491412	0.666538	0.423073	0.313078	0.483319	0.560729	0.438252	0.560379	0.596383	0.41836	0.279723	0.479629	0.391438	0.554963	0.547907	0.548694	0.446406	0.277544	0.500493	0.455094	0.564984	0.52958	0.585038	0.464345	0.367376	0.539592	0.560869	0.521343	0.487101	0.62263	0.689289	0.701866	0.710707	0.567014	0.559996	0.597068	0.657913	0.647749	0.628445	0.594044	0.602513	0.604763	0.768647	0.768479
Chicken1.Subcutaneous.fat	0.441617	0.375358	0.558637	0.61683	0.598094	0.500759	0.604848	0.423211	0.337149	0.517594	0.58862	0.49948	0.523269	0.655847	0.450641	0.306524	0.526057	0.469921	0.524007	0.627994	0.589944	0.450444	0.30537	0.522504	0.492814	0.52289	0.604525	0.567305	0.457997	0.357508	0.573132	0.620457	0.601443	0.510066	0.601091	0.65996	0.622948	0.655121	0.461012	0.486011	0.517692	0.626537	0.605253	0.617679	0.526122	0.524545	0.527952	0.729058	0.746886
Chicken2.Subcutaneous.fat	0.495979	0.437416	0.616876	0.493497	0.614671	0.635054	0.553288	0.46387	0.391404	0.572896	0.475339	0.588109	0.44979	0.602569	0.484821	0.361355	0.572109	0.56284	0.453378	0.647851	0.460814	0.488626	0.361433	0.567817	0.591671	0.451339	0.603088	0.458708	0.507803	0.413063	0.616753	0.498933	0.648837	0.643647	0.546926	0.691306	0.674835	0.68889	0.537266	0.550392	0.59085	0.74795	0.736885	0.731695	0.567465	0.568323	0.579179	0.567365	0.581348
Chicken3.Subcutaneous.fat	0.500004	0.449167	0.613169	0.543381	0.63385	0.581433	0.587175	0.472309	0.384547	0.564526	0.534328	0.546855	0.483598	0.651216	0.485887	0.35131	0.565691	0.508318	0.486142	0.663789	0.508095	0.499386	0.35205	0.570738	0.553277	0.487013	0.636146	0.524964	0.506182	0.426313	0.62401	0.547292	0.637109	0.583923	0.570747	0.73725	0.724123	0.734817	0.565944	0.576326	0.59832	0.733962	0.721402	0.715749	0.603932	0.599336	0.613108	0.669023	0.672954
Cat1.Kidney	0.726085	0.562549	0.55657	0.478795	0.560029	0.501045	0.509735	0.749116	0.556176	0.567886	0.515623	0.509091	0.512223	0.52585	0.751407	0.531507	0.572157	0.507126	0.513632	0.521645	0.509664	0.755862	0.536721	0.573399	0.514461	0.513536	0.564431	0.487265	0.726793	0.550522	0.555305	0.478282	0.536392	0.494042	0.527583	0.410646	0.398496	0.407576	0.478042	0.490642	0.484812	0.373708	0.371185	0.368037	0.572489	0.568459	0.573668	0.376931	0.382107
Cat1.Liver	0.563203	0.762984	0.501977	0.427415	0.525439	0.507614	0.457025	0.570181	0.770853	0.506025	0.464632	0.509424	0.453277	0.460685	0.559944	0.757622	0.502951	0.507694	0.465073	0.483956	0.432357	0.567709	0.761594	0.506776	0.512248	0.463031	0.515273	0.432213	0.558032	0.770523	0.490847	0.443473	0.521666	0.503214	0.467974	0.35704	0.350656	0.353131	0.619538	0.637157	0.632242	0.364937	0.360438	0.363665	0.464476	0.454417	0.457246	0.331095	0.340546
Cat1.Lung	0.57328	0.466973	0.733646	0.535353	0.637382	0.664612	0.596346	0.555412	0.436177	0.729572	0.533227	0.661519	0.516904	0.649746	0.572141	0.40969	0.729956	0.633879	0.522904	0.677941	0.517377	0.578192	0.409749	0.729233	0.662854	0.523464	0.647475	0.512382	0.553288	0.424434	0.737243	0.519833	0.661415	0.654715	0.586154	0.60903	0.593119	0.612222	0.442996	0.463371	0.484341	0.575339	0.57159	0.574498	0.473635	0.474002	0.482773	0.456068	0.471999
Cat1.Spleen	0.517043	0.458065	0.653529	0.506856	0.626109	0.735355	0.562383	0.516234	0.440581	0.646974	0.512362	0.746611	0.507823	0.599072	0.52111	0.415313	0.644523	0.725158	0.520703	0.642754	0.496777	0.527374	0.418798	0.642729	0.748148	0.520184	0.611296	0.497126	0.512975	0.423585	0.645513	0.498319	0.667168	0.746292	0.563304	0.540579	0.534736	0.545776	0.423549	0.443982	0.470594	0.623962	0.629663	0.627413	0.426713	0.426114	0.43669	0.419295	0.441175
Cat1.Psoas	0.48444	0.433572	0.525241	0.763063	0.59624	0.483704	0.660218	0.485835	0.404567	0.525732	0.785194	0.498707	0.658832	0.666574	0.479721	0.376418	0.52408	0.47547	0.664007	0.573318	0.794109	0.490092	0.379878	0.536322	0.503662	0.666159	0.595844	0.788265	0.488595	0.410812	0.534591	0.782386	0.55666	0.49184	0.668382	0.416119	0.399589	0.417256	0.368056	0.379046	0.380589	0.392223	0.389968	0.394046	0.377691	0.373675	0.376557	0.671067	0.670745
Cat1.Ventricle	0.518642	0.434332	0.566081	0.661764	0.616153	0.522031	0.74067	0.53143	0.435766	0.586365	0.70003	0.557051	0.769835	0.651478	0.53103	0.410225	0.589087	0.540682	0.772553	0.599863	0.705629	0.536568	0.41149	0.58797	0.552051	0.769825	0.617917	0.686839	0.522187	0.414813	0.579658	0.677244	0.579408	0.518218	0.749238	0.438836	0.418418	0.442798	0.375598	0.388305	0.394279	0.414327	0.410474	0.412533	0.397327	0.395292	0.397106	0.578447	0.581072
Cat2.Kidney	0.731322	0.551789	0.56062	0.469066	0.560081	0.505085	0.510905	0.74936	0.54305	0.569591	0.509464	0.511369	0.514872	0.52642	0.74812	0.519272	0.571093	0.500369	0.515411	0.523585	0.500841	0.756678	0.524781	0.57631	0.513713	0.516591	0.564835	0.485103	0.723522	0.536018	0.559472	0.464622	0.534109	0.495793	0.523764	0.410137	0.399525	0.407697	0.468913	0.47955	0.477709	0.371767	0.370082	0.36681	0.57079	0.565139	0.569044	0.370081	0.373932
Cat2.Liver	0.57079	0.76756	0.518145	0.424193	0.536029	0.522256	0.462004	0.571809	0.757193	0.513191	0.469814	0.50786	0.444666	0.475036	0.547989	0.742527	0.507255	0.492781	0.454502	0.491459	0.425163	0.567789	0.745214	0.520711	0.516993	0.45795	0.515372	0.447541	0.556254	0.76845	0.504402	0.437253	0.525662	0.51202	0.464513	0.374598	0.375728	0.373839	0.628341	0.641853	0.643471	0.385785	0.381325	0.380283	0.471861	0.463743	0.466436	0.337684	0.34608
Cat2.Lung	0.559601	0.457075	0.723568	0.527001	0.629496	0.656948	0.591112	0.546012	0.435231	0.726252	0.518237	0.663288	0.517999	0.642778	0.56585	0.409445	0.724794	0.637531	0.527578	0.677924	0.505951	0.56962	0.411566	0.721695	0.65874	0.523698	0.641059	0.492325	0.543758	0.420846	0.736147	0.513442	0.663654	0.649784	0.58303	0.606615	0.586562	0.606157	0.435331	0.453532	0.478191	0.575487	0.570658	0.575451	0.461118	0.461088	0.470011	0.44299	0.459377
Cat2.Psoas	0.467348	0.410993	0.528815	0.759998	0.594441	0.497029	0.663792	0.460173	0.379868	0.525285	0.775086	0.505425	0.648308	0.671225	0.457345	0.353334	0.528181	0.480673	0.650747	0.579099	0.783744	0.467835	0.355555	0.539127	0.511586	0.653271	0.589579	0.780322	0.467486	0.380397	0.534866	0.77502	0.56089	0.502299	0.662808	0.422524	0.408336	0.424571	0.354513	0.36554	0.372569	0.408958	0.405352	0.408164	0.363393	0.360414	0.364078	0.668482	0.668491
Cat2.Spleen	0.51501	0.462754	0.636912	0.494253	0.607854	0.75123	0.54328	0.509316	0.442756	0.629327	0.498249	0.731755	0.492452	0.572969	0.508797	0.419247	0.62752	0.718606	0.501752	0.61952	0.479053	0.517235	0.422116	0.627129	0.739669	0.501509	0.584279	0.485288	0.507185	0.430313	0.632812	0.492644	0.648686	0.751811	0.548827	0.528483	0.528008	0.5353	0.431481	0.449439	0.475118	0.617447	0.626858	0.621692	0.422327	0.420125	0.430048	0.40954	0.428972
Cat2.Ventricle	0.516371	0.443345	0.569029	0.661077	0.619602	0.534271	0.737746	0.529674	0.449248	0.585618	0.693847	0.566325	0.765977	0.639906	0.526423	0.425956	0.589539	0.550764	0.768653	0.595425	0.697852	0.532475	0.427037	0.587599	0.560904	0.765789	0.613812	0.679238	0.521803	0.428204	0.581546	0.676711	0.589697	0.534928	0.750313	0.428843	0.410199	0.433596	0.378008	0.391769	0.398667	0.414891	0.412115	0.414461	0.388347	0.386856	0.389043	0.569192	0.573385
Cat3.Kidney	0.727532	0.564866	0.560664	0.466195	0.556749	0.506891	0.511589	0.749643	0.56001	0.56818	0.502962	0.51242	0.512546	0.520294	0.754327	0.537021	0.571588	0.507913	0.511892	0.525001	0.495508	0.756619	0.541783	0.573611	0.516586	0.512103	0.564796	0.476379	0.724603	0.548878	0.557074	0.462657	0.534786	0.495749	0.52202	0.4123	0.395648	0.408361	0.479978	0.492424	0.485794	0.372132	0.371225	0.369233	0.579153	0.573814	0.577794	0.361976	0.36808
Cat3.Liver	0.572275	0.774212	0.512558	0.427371	0.529046	0.510683	0.467681	0.574643	0.767693	0.506728	0.466878	0.501147	0.452755	0.473283	0.557434	0.754061	0.501762	0.488519	0.462854	0.492027	0.431089	0.572911	0.757974	0.512532	0.505299	0.462776	0.517789	0.445854	0.567494	0.778566	0.500787	0.44255	0.520268	0.501563	0.465137	0.372835	0.370124	0.369854	0.636643	0.650508	0.649537	0.377763	0.374821	0.375039	0.480894	0.471276	0.474522	0.33542	0.346159
Cat3.Lung	0.572356	0.487322	0.726585	0.5227	0.632573	0.675542	0.579869	0.561272	0.464316	0.735122	0.529258	0.676083	0.516697	0.624565	0.560794	0.440546	0.729953	0.648483	0.527202	0.66074	0.500088	0.575291	0.440407	0.733802	0.679385	0.528667	0.631703	0.505039	0.55025	0.452523	0.733638	0.509836	0.666652	0.668402	0.580082	0.586469	0.579048	0.589115	0.446985	0.464757	0.487506	0.566351	0.563787	0.562633	0.458074	0.458338	0.465713	0.429444	0.444006
Cat3.Psoas	0.469337	0.422849	0.519764	0.771792	0.593596	0.476303	0.658582	0.470457	0.400588	0.517637	0.783861	0.496576	0.65591	0.665117	0.462488	0.374691	0.518493	0.472245	0.663052	0.575152	0.791028	0.472551	0.375947	0.532742	0.502227	0.665824	0.592007	0.783438	0.477665	0.403393	0.53252	0.789106	0.563506	0.489467	0.669536	0.409691	0.391943	0.408744	0.361393	0.369331	0.369784	0.386199	0.3836	0.386531	0.363586	0.359331	0.36129	0.667585	0.668613
Cat3.Spleen	0.539518	0.480271	0.671402	0.503942	0.636936	0.756499	0.571124	0.520222	0.43218	0.638125	0.517067	0.728478	0.491412	0.609467	0.511845	0.403769	0.629891	0.690586	0.503534	0.647893	0.484999	0.531151	0.40658	0.644006	0.743097	0.510156	0.604767	0.519227	0.522724	0.437195	0.654904	0.494688	0.666171	0.750642	0.552371	0.553585	0.559956	0.564231	0.455298	0.470757	0.496883	0.642717	0.650933	0.639137	0.452015	0.448033	0.456563	0.427743	0.447352
Cat3.Ventricle	0.527571	0.454275	0.567195	0.660095	0.618775	0.534101	0.744058	0.535701	0.449392	0.580795	0.702993	0.5534	0.77035	0.646028	0.524733	0.423628	0.582493	0.531066	0.77354	0.59207	0.704155	0.538904	0.425073	0.589721	0.555593	0.773724	0.608403	0.701782	0.530747	0.436765	0.579253	0.678065	0.581326	0.531152	0.75067	0.432751	0.419692	0.437989	0.392386	0.402697	0.406585	0.415472	0.412899	0.410747	0.402635	0.400217	0.401717	0.573677	0.576101
Cat2.Back.subcutaneous.adipose	0.570117	0.498781	0.671031	0.656699	0.734928	0.62185	0.669637	0.555517	0.445259	0.645168	0.677655	0.612091	0.58941	0.782069	0.558591	0.413733	0.643591	0.570077	0.598506	0.77409	0.63128	0.578277	0.415241	0.657992	0.619483	0.604204	0.766438	0.652025	0.567033	0.466001	0.667118	0.650427	0.718378	0.609823	0.651635	0.556987	0.547211	0.5649	0.460249	0.471927	0.483857	0.542085	0.534854	0.529725	0.479888	0.471859	0.475789	0.555903	0.563747
Cat3.Back.subcutaneous.adipose	0.578927	0.485363	0.668853	0.61979	0.72362	0.602239	0.657366	0.558567	0.424761	0.641129	0.630481	0.594421	0.567495	0.781055	0.574812	0.390132	0.642925	0.554589	0.571046	0.792428	0.591247	0.587788	0.394975	0.651426	0.601881	0.575686	0.776011	0.604814	0.568798	0.443755	0.663602	0.601996	0.704533	0.583752	0.622631	0.573654	0.555012	0.580782	0.452363	0.461051	0.478828	0.543693	0.536345	0.531795	0.494299	0.483481	0.492843	0.525116	0.532291
sheep1.Back.subcutaneous.adipose	0.576228	0.490265	0.651684	0.619146	0.719399	0.612123	0.638475	0.568002	0.458284	0.650134	0.637393	0.615864	0.584362	0.729094	0.55809	0.426481	0.648365	0.577637	0.598163	0.73951	0.594533	0.575159	0.432239	0.65956	0.619105	0.601061	0.746234	0.604582	0.58031	0.477243	0.660555	0.613552	0.723958	0.605488	0.648972	0.539311	0.527368	0.544863	0.43307	0.44715	0.454894	0.507735	0.50266	0.503109	0.463396	0.459118	0.463502	0.514906	0.524292
sheep1.Kidney	0.7229	0.579069	0.548968	0.470436	0.564858	0.521184	0.499352	0.730041	0.577498	0.558851	0.503097	0.528899	0.516338	0.50152	0.72037	0.561784	0.559715	0.51302	0.520167	0.506514	0.500049	0.727042	0.563703	0.563836	0.523232	0.520108	0.55217	0.482371	0.730555	0.583052	0.551841	0.475363	0.555177	0.517764	0.533854	0.386951	0.380943	0.384823	0.474788	0.485513	0.482122	0.363342	0.360951	0.356724	0.557243	0.555837	0.560762	0.35942	0.368515
sheep1.Liver	0.593996	0.783876	0.524549	0.44556	0.54456	0.520547	0.470702	0.592296	0.756804	0.52175	0.489692	0.510728	0.463877	0.481034	0.56144	0.742521	0.513115	0.491889	0.476275	0.488357	0.453605	0.580844	0.74675	0.52792	0.513743	0.478078	0.519027	0.469479	0.592012	0.785928	0.522435	0.470814	0.548275	0.516605	0.497263	0.373379	0.376838	0.373611	0.628634	0.640712	0.639896	0.375459	0.371438	0.369493	0.486097	0.479966	0.483178	0.355911	0.367099
sheep1.Lung	0.603349	0.501871	0.736573	0.535858	0.645967	0.657303	0.584441	0.58068	0.450784	0.728904	0.547193	0.641023	0.515763	0.625487	0.551709	0.422589	0.711526	0.588346	0.529291	0.638423	0.512259	0.580536	0.424852	0.736228	0.650175	0.538017	0.624887	0.547581	0.57162	0.47146	0.731689	0.518452	0.667756	0.643346	0.58509	0.573964	0.582082	0.578706	0.442501	0.454642	0.469115	0.532297	0.531405	0.524345	0.474886	0.474402	0.475963	0.44511	0.458783
sheep1.Spleen	0.542649	0.494764	0.656647	0.537012	0.637142	0.727687	0.574043	0.543029	0.472426	0.662941	0.552446	0.736068	0.530502	0.605074	0.518163	0.447645	0.653059	0.703537	0.546714	0.630073	0.523846	0.537318	0.449972	0.665076	0.745465	0.551447	0.607441	0.53724	0.54406	0.471572	0.656563	0.533901	0.688982	0.741267	0.597885	0.523888	0.528447	0.531159	0.441226	0.459026	0.479434	0.59135	0.594154	0.588393	0.437477	0.438562	0.445819	0.450344	0.468074
sheep1.Ventricle	0.536623	0.453762	0.576948	0.659659	0.639778	0.547815	0.750879	0.539293	0.439526	0.57936	0.709322	0.556024	0.753224	0.641217	0.512708	0.412598	0.576972	0.519226	0.757369	0.583177	0.698597	0.534794	0.414044	0.591099	0.557181	0.76314	0.604228	0.713669	0.541226	0.443095	0.58664	0.673007	0.598884	0.542048	0.761313	0.436321	0.433329	0.445565	0.383739	0.393062	0.396827	0.422639	0.423794	0.418984	0.410969	0.408346	0.40726	0.578073	0.580383
sheep1.Psoas	0.492818	0.435156	0.52386	0.746935	0.604639	0.505603	0.655834	0.492128	0.412036	0.529231	0.784763	0.515185	0.675426	0.636627	0.465219	0.386762	0.523741	0.48278	0.679161	0.545091	0.789685	0.484371	0.388084	0.54181	0.517104	0.684249	0.574543	0.794876	0.500611	0.424634	0.532334	0.770815	0.569977	0.511961	0.693177	0.399062	0.393302	0.401592	0.357094	0.365705	0.365404	0.382817	0.3825	0.382225	0.373414	0.375267	0.373176	0.659833	0.663304
sheep2.Back.subcutaneous.adipose	0.586532	0.497269	0.676315	0.617635	0.73109	0.633098	0.650897	0.5708	0.453509	0.662466	0.633564	0.623681	0.576192	0.744232	0.563482	0.41949	0.659855	0.578264	0.58783	0.757591	0.590229	0.582439	0.423215	0.671922	0.629272	0.592849	0.753944	0.609122	0.586506	0.478201	0.680138	0.611445	0.733422	0.622847	0.650901	0.566483	0.554532	0.571553	0.447512	0.462072	0.475336	0.538031	0.533031	0.532417	0.483976	0.478729	0.483745	0.521345	0.530583
sheep2.Kidney	0.751326	0.59569	0.596182	0.487622	0.610825	0.565651	0.539303	0.744993	0.550898	0.580714	0.524771	0.539953	0.513341	0.553244	0.72731	0.527517	0.575202	0.505239	0.517944	0.553391	0.506784	0.745607	0.530435	0.594707	0.548739	0.524427	0.582499	0.521685	0.746996	0.583411	0.587744	0.484144	0.586187	0.552701	0.547074	0.445249	0.450288	0.449234	0.505192	0.512016	0.512178	0.424963	0.42321	0.411854	0.600552	0.59704	0.602177	0.393622	0.402526
sheep2.Liver	0.575421	0.774096	0.5016	0.433282	0.526345	0.509679	0.450418	0.581828	0.766558	0.514212	0.481375	0.512782	0.462919	0.458193	0.548026	0.755015	0.507086	0.498085	0.475312	0.469133	0.445904	0.565739	0.757905	0.518315	0.512584	0.476327	0.504849	0.456941	0.575246	0.788192	0.502057	0.460201	0.539101	0.509702	0.491116	0.343627	0.347676	0.347173	0.609699	0.622566	0.622166	0.355068	0.351507	0.350277	0.462246	0.456337	0.46026	0.336356	0.348442
sheep2.Spleen	0.52976	0.481403	0.644781	0.514221	0.626462	0.736914	0.549675	0.52909	0.457098	0.646801	0.536793	0.734437	0.505332	0.589206	0.506219	0.432834	0.636438	0.703678	0.520286	0.617233	0.510108	0.523234	0.432832	0.646017	0.746729	0.526692	0.591393	0.529911	0.529932	0.458647	0.641866	0.518481	0.682508	0.755385	0.577794	0.518006	0.523712	0.523777	0.436107	0.45637	0.477154	0.604809	0.611025	0.602995	0.428594	0.429979	0.435918	0.436041	0.455345
sheep2.Ventricle	0.523142	0.451258	0.568537	0.668937	0.633139	0.545584	0.743885	0.53201	0.457906	0.587268	0.707577	0.574232	0.762646	0.635151	0.515298	0.434122	0.587394	0.550882	0.76977	0.58441	0.710173	0.527328	0.43449	0.591863	0.568424	0.770176	0.604684	0.698294	0.536454	0.443969	0.58445	0.683948	0.607675	0.54827	0.765591	0.430652	0.419224	0.435806	0.376715	0.387242	0.391092	0.412802	0.413446	0.412226	0.39467	0.395293	0.394981	0.572997	0.575737
sheep2.Psoas	0.489273	0.42971	0.521833	0.760731	0.606523	0.500834	0.670042	0.489587	0.418879	0.532496	0.789869	0.521553	0.686921	0.646624	0.478639	0.393209	0.534484	0.498875	0.691947	0.557695	0.806589	0.488608	0.3933	0.542871	0.517653	0.693099	0.585226	0.791037	0.502174	0.421253	0.536245	0.787401	0.576205	0.51064	0.708332	0.399533	0.38747	0.404204	0.357008	0.368953	0.366019	0.381115	0.381247	0.382483	0.368325	0.369548	0.371753	0.666989	0.670247
sheep3.Back.subcutaneous.adipose	0.593796	0.515308	0.638598	0.616422	0.725497	0.597673	0.631297	0.578238	0.476624	0.627723	0.646194	0.588209	0.582965	0.709702	0.556896	0.445275	0.625619	0.543648	0.596826	0.713965	0.59024	0.582592	0.450297	0.64383	0.594197	0.603574	0.735673	0.618501	0.594041	0.513195	0.646694	0.61566	0.714881	0.588557	0.649826	0.506816	0.504147	0.511369	0.446851	0.458398	0.460711	0.480312	0.475469	0.472362	0.470651	0.464275	0.464131	0.503135	0.51251
sheep3.Kidney	0.734535	0.582462	0.559148	0.488595	0.574666	0.52465	0.516921	0.740971	0.573123	0.563413	0.518045	0.529438	0.52004	0.523729	0.733982	0.55343	0.562813	0.507912	0.524914	0.522037	0.514029	0.74192	0.556052	0.57108	0.525638	0.525441	0.56148	0.50012	0.738727	0.582105	0.561497	0.487225	0.562855	0.520652	0.539787	0.404404	0.399718	0.404407	0.485239	0.496258	0.490994	0.379839	0.377592	0.371136	0.572407	0.570124	0.573855	0.378941	0.387028
sheep3.Liver	0.593384	0.768173	0.516581	0.434692	0.533004	0.499745	0.460876	0.596161	0.755183	0.519507	0.477528	0.504929	0.46556	0.467178	0.567615	0.741458	0.510417	0.487983	0.478323	0.479191	0.445622	0.585494	0.746815	0.524084	0.505246	0.477868	0.514957	0.454431	0.59382	0.781112	0.515041	0.458464	0.541037	0.501494	0.492458	0.371286	0.374407	0.370438	0.622448	0.634659	0.631302	0.363109	0.357121	0.357052	0.483984	0.480185	0.482853	0.345675	0.357242
sheep3.Lung	0.61173	0.511888	0.752941	0.555451	0.665508	0.673107	0.60984	0.588582	0.457939	0.736623	0.569338	0.651503	0.529154	0.65	0.563228	0.42581	0.725895	0.600624	0.54132	0.661486	0.533591	0.592569	0.428314	0.747192	0.663802	0.551176	0.643789	0.569405	0.582425	0.476482	0.746509	0.540411	0.679614	0.657311	0.608359	0.599989	0.606597	0.60728	0.461511	0.473373	0.490212	0.566071	0.565143	0.557425	0.492247	0.492051	0.496675	0.478369	0.492318
sheep3.Psoas	0.490473	0.438196	0.520266	0.760646	0.61585	0.486494	0.671527	0.490038	0.41566	0.52419	0.793389	0.501571	0.685275	0.649514	0.470608	0.39205	0.519367	0.46977	0.687618	0.555511	0.799617	0.485009	0.392256	0.535328	0.499232	0.690148	0.585259	0.796351	0.502478	0.427871	0.532093	0.780719	0.572367	0.492585	0.697707	0.400166	0.38788	0.403171	0.357299	0.366924	0.365652	0.372346	0.369804	0.372577	0.371456	0.372304	0.373032	0.665331	0.667204
sheep3.Spleen	0.549045	0.484337	0.675384	0.53336	0.658897	0.747405	0.58284	0.535836	0.43648	0.66043	0.547006	0.730391	0.509593	0.631392	0.519058	0.404911	0.650818	0.686727	0.523292	0.657392	0.518202	0.539127	0.406813	0.663718	0.742399	0.528869	0.624011	0.545274	0.544206	0.452113	0.670501	0.531741	0.699265	0.756841	0.591981	0.563194	0.568525	0.569343	0.452329	0.471208	0.492658	0.641719	0.645686	0.63667	0.461551	0.460044	0.467526	0.463762	0.484807
sheep3.Ventricle	0.531307	0.463874	0.561399	0.657879	0.632419	0.533052	0.738906	0.540784	0.460215	0.571497	0.710085	0.550312	0.755751	0.631343	0.512723	0.434774	0.569733	0.518767	0.76209	0.576153	0.699513	0.535448	0.436016	0.58269	0.551944	0.767047	0.599461	0.709697	0.543689	0.462065	0.573825	0.675899	0.595821	0.533446	0.756095	0.428341	0.424694	0.432654	0.392403	0.400791	0.403214	0.411667	0.413187	0.407808	0.410687	0.409627	0.405845	0.575857	0.578132
Monkey1.Kidney	0.707378	0.543854	0.540819	0.465499	0.555272	0.498065	0.499142	0.702111	0.534878	0.544779	0.47878	0.506674	0.48926	0.504928	0.715858	0.515491	0.553266	0.503812	0.495286	0.511184	0.490249	0.711389	0.515422	0.54383	0.500032	0.486524	0.543844	0.454981	0.723669	0.524063	0.542089	0.471592	0.550342	0.497785	0.513388	0.401298	0.385031	0.400321	0.449904	0.463662	0.457332	0.371617	0.370314	0.362784	0.554431	0.551534	0.557009	0.355384	0.359026
Monkey1.Liver	0.561645	0.760821	0.502957	0.428903	0.53049	0.500039	0.454377	0.548252	0.709739	0.498789	0.465571	0.489139	0.431449	0.473522	0.536042	0.693646	0.492637	0.475133	0.438542	0.487667	0.431042	0.549575	0.696804	0.505314	0.497765	0.437524	0.509723	0.447486	0.557982	0.75348	0.4967	0.452304	0.523959	0.494529	0.463682	0.359353	0.360278	0.362086	0.620496	0.63429	0.631114	0.366473	0.365237	0.363686	0.476613	0.468165	0.473308	0.342969	0.353917
Monkey1.Lung	0.583147	0.481052	0.734255	0.531943	0.646139	0.652111	0.599178	0.544627	0.40941	0.690623	0.5344	0.61299	0.490977	0.651205	0.548264	0.374862	0.690426	0.567045	0.498785	0.668774	0.506839	0.568023	0.374128	0.700162	0.626054	0.502464	0.637776	0.532547	0.567896	0.427397	0.723465	0.51606	0.649438	0.637127	0.567965	0.618209	0.61605	0.621663	0.468557	0.479794	0.49629	0.58658	0.584494	0.574059	0.493763	0.492924	0.498634	0.467089	0.482708
Monkey1.Psoas	0.465324	0.440128	0.498183	0.73297	0.579441	0.464452	0.627956	0.457399	0.426706	0.50118	0.73441	0.483714	0.634225	0.612691	0.458007	0.402784	0.506277	0.469272	0.636083	0.537862	0.754828	0.461037	0.402162	0.507338	0.4794	0.630067	0.559985	0.726705	0.481561	0.428629	0.512058	0.761205	0.544825	0.479147	0.655391	0.379066	0.362415	0.380763	0.358454	0.373566	0.373894	0.354028	0.356493	0.359848	0.347573	0.348911	0.350491	0.621613	0.625504
Monkey1.Spleen	0.506153	0.462839	0.63014	0.479911	0.600929	0.716612	0.525745	0.480324	0.411269	0.600982	0.482552	0.682214	0.45135	0.566315	0.475815	0.385633	0.595378	0.652076	0.463297	0.606326	0.46485	0.488195	0.383619	0.602143	0.699049	0.462001	0.564186	0.485154	0.496398	0.419997	0.619654	0.478036	0.647822	0.73007	0.526661	0.51381	0.520548	0.522384	0.423609	0.440949	0.462795	0.607182	0.617142	0.603139	0.412038	0.409588	0.418784	0.39561	0.418387
Monkey1.Ventricle	0.544227	0.467851	0.602802	0.662537	0.656536	0.557258	0.75493	0.525884	0.420701	0.5759	0.686311	0.546665	0.707766	0.672294	0.524641	0.388384	0.579	0.509729	0.707472	0.628835	0.67403	0.540718	0.387224	0.587565	0.552571	0.706358	0.633195	0.686882	0.55077	0.437347	0.604229	0.671134	0.604407	0.546917	0.735268	0.497827	0.48529	0.501701	0.424464	0.432861	0.441009	0.473334	0.474628	0.467408	0.448431	0.443204	0.443947	0.592755	0.599802
Monkey2.Kidney	0.725994	0.557902	0.554945	0.467452	0.570176	0.511559	0.510647	0.707173	0.512671	0.538775	0.491068	0.492392	0.479208	0.520985	0.704855	0.487769	0.540169	0.473611	0.482723	0.525576	0.483082	0.714727	0.488568	0.548273	0.502086	0.480934	0.549194	0.481647	0.729872	0.532604	0.543183	0.470707	0.547807	0.505091	0.511246	0.424051	0.42168	0.425494	0.486612	0.495713	0.491025	0.399309	0.398534	0.386781	0.590136	0.584822	0.58721	0.37666	0.382004
Monkey2.Ventricle	0.531765	0.462295	0.603212	0.651532	0.655531	0.556102	0.745205	0.516796	0.407185	0.571017	0.679031	0.541759	0.691871	0.682796	0.505821	0.375515	0.570318	0.491599	0.69668	0.630161	0.663243	0.531354	0.374887	0.589522	0.545751	0.698121	0.627673	0.691106	0.530233	0.421277	0.602879	0.654545	0.602653	0.541475	0.71787	0.48835	0.482809	0.494914	0.407011	0.415478	0.426916	0.46405	0.465567	0.455599	0.43087	0.426177	0.428428	0.580246	0.582858
Monkey2.Back.subcutaneous.adipose	0.544995	0.493549	0.65778	0.614337	0.689165	0.65926	0.614006	0.507721	0.420058	0.627254	0.607191	0.619086	0.517491	0.701371	0.505175	0.386522	0.626134	0.583928	0.531083	0.720399	0.571434	0.521743	0.38584	0.632121	0.636534	0.532544	0.67937	0.589283	0.534943	0.459788	0.652325	0.606893	0.711679	0.655774	0.609665	0.537895	0.541873	0.54854	0.454863	0.463795	0.477914	0.558161	0.562184	0.55233	0.445256	0.439298	0.441467	0.511947	0.530214
Monkey2.Liver	0.553825	0.764615	0.490503	0.418477	0.523072	0.485156	0.448752	0.544675	0.718361	0.484694	0.453337	0.474108	0.429896	0.463084	0.53551	0.702881	0.478969	0.461131	0.438181	0.476695	0.428821	0.544492	0.704632	0.487716	0.476652	0.435155	0.499289	0.437492	0.556027	0.755424	0.485331	0.449811	0.514874	0.481307	0.458051	0.34944	0.34506	0.350041	0.615949	0.631585	0.623268	0.349892	0.347391	0.347536	0.465941	0.456863	0.463064	0.336916	0.347413
Monkey2.Lung	0.563446	0.455043	0.728747	0.508608	0.634697	0.635909	0.590595	0.519789	0.373722	0.682229	0.506873	0.601988	0.472236	0.633386	0.532308	0.340157	0.677645	0.560047	0.476811	0.655879	0.478232	0.549593	0.338601	0.688402	0.614489	0.479222	0.620098	0.499931	0.553934	0.401482	0.72215	0.495854	0.637912	0.626488	0.559563	0.621681	0.613655	0.621755	0.45369	0.464102	0.482074	0.589855	0.584379	0.57764	0.488841	0.487245	0.493116	0.455864	0.472377
Monkey2.Psoas	0.460051	0.428772	0.48849	0.73313	0.573776	0.455335	0.62861	0.453038	0.410426	0.48599	0.735125	0.469073	0.63323	0.60514	0.448345	0.386703	0.490424	0.45385	0.632496	0.525415	0.755702	0.456737	0.384043	0.496398	0.469791	0.628883	0.550047	0.738268	0.47312	0.413507	0.493855	0.754475	0.525697	0.465134	0.650076	0.373445	0.361888	0.373869	0.355692	0.367256	0.366341	0.350212	0.353503	0.355191	0.354666	0.355706	0.35415	0.624405	0.62725
Monkey2.Spleen	0.510152	0.454862	0.648452	0.476505	0.617576	0.721295	0.547516	0.478721	0.390579	0.605548	0.476598	0.684082	0.446677	0.590697	0.487394	0.361612	0.600169	0.647083	0.457408	0.631174	0.46373	0.497162	0.360234	0.608129	0.695588	0.455203	0.579979	0.481232	0.502884	0.406792	0.637715	0.473964	0.651995	0.729892	0.533649	0.548751	0.548895	0.555723	0.429948	0.447338	0.470998	0.636974	0.644972	0.631541	0.430054	0.425051	0.436506	0.410489	0.433654
Monkey3.Ventricle	0.531283	0.445515	0.586916	0.648946	0.639915	0.540937	0.750307	0.516781	0.397152	0.555562	0.675931	0.525818	0.704526	0.660434	0.511728	0.366334	0.558595	0.485276	0.701787	0.610701	0.664577	0.530817	0.364208	0.571438	0.532535	0.703892	0.615498	0.683719	0.534138	0.41037	0.585028	0.656441	0.5826	0.52518	0.719316	0.475683	0.467186	0.48008	0.400573	0.407074	0.415679	0.452983	0.453998	0.444577	0.433172	0.427954	0.428903	0.583394	0.587836
Monkey3.Kidney	0.73402	0.554215	0.570073	0.476362	0.583498	0.518695	0.524735	0.707676	0.503122	0.544488	0.497732	0.493661	0.479792	0.527408	0.706036	0.476209	0.542566	0.464728	0.484405	0.529603	0.483021	0.717213	0.478696	0.55294	0.501207	0.484404	0.556084	0.49028	0.733229	0.525616	0.555537	0.47257	0.557553	0.509263	0.516085	0.436086	0.432857	0.440082	0.484136	0.491229	0.486324	0.409779	0.408876	0.39642	0.597188	0.589737	0.592633	0.38558	0.390008
Monkey3.Liver	0.563103	0.75917	0.497898	0.421694	0.526356	0.490534	0.453202	0.552844	0.713603	0.488954	0.454639	0.48253	0.428233	0.462265	0.539289	0.700058	0.483538	0.468381	0.433848	0.481762	0.41921	0.551554	0.703316	0.493655	0.488238	0.432932	0.505659	0.431153	0.568058	0.751797	0.494859	0.44454	0.516687	0.485428	0.456957	0.356048	0.351838	0.355712	0.613611	0.627593	0.62643	0.357771	0.354892	0.353945	0.466874	0.457914	0.466437	0.335892	0.345173
Monkey3.Lung	0.576272	0.459836	0.73488	0.522157	0.642842	0.636343	0.597013	0.534065	0.379248	0.690218	0.523046	0.60224	0.482679	0.647895	0.535807	0.347377	0.686379	0.551562	0.487943	0.666336	0.489437	0.556494	0.344489	0.702955	0.617163	0.494504	0.634016	0.523522	0.553284	0.402378	0.722633	0.500759	0.641521	0.619597	0.560178	0.618148	0.619168	0.621396	0.454403	0.464906	0.481618	0.580008	0.575257	0.566653	0.492109	0.491854	0.49291	0.458962	0.476948
Monkey3.Psoas	0.452934	0.416802	0.492706	0.739943	0.566037	0.452311	0.63325	0.445629	0.401808	0.488671	0.739519	0.472706	0.633119	0.612618	0.451414	0.379202	0.49444	0.455555	0.633322	0.532856	0.763196	0.451216	0.376803	0.495626	0.470855	0.628626	0.554626	0.736178	0.462676	0.399629	0.499473	0.762057	0.529003	0.458211	0.652568	0.38076	0.362488	0.381819	0.348354	0.362279	0.362824	0.355064	0.355725	0.360175	0.348881	0.347683	0.349524	0.634983	0.640199
Monkey3.Spleen	0.505647	0.448899	0.636309	0.479187	0.61279	0.718441	0.540624	0.47757	0.384327	0.597277	0.479363	0.679225	0.443494	0.573312	0.477922	0.3551	0.589745	0.641331	0.453652	0.615211	0.460154	0.492189	0.35333	0.600059	0.69708	0.454689	0.569479	0.484221	0.502697	0.402952	0.629107	0.478642	0.64557	0.734516	0.529745	0.538438	0.54288	0.5466	0.432749	0.446916	0.467893	0.633197	0.642623	0.626035	0.427366	0.42476	0.434495	0.40914	0.430754
Rabbit1.Back.subcutaneous.adipose	0.595972	0.520786	0.667441	0.672156	0.74246	0.613445	0.670659	0.564322	0.461515	0.64177	0.672299	0.603733	0.596389	0.742211	0.557012	0.428958	0.64319	0.563094	0.606788	0.732079	0.636393	0.574576	0.430292	0.65385	0.606161	0.610891	0.730038	0.645331	0.588084	0.489222	0.675736	0.664195	0.730872	0.60013	0.672325	0.537249	0.522932	0.542273	0.448228	0.461533	0.46729	0.507469	0.505744	0.503033	0.471168	0.469395	0.468533	0.555306	0.562744
Rabbit1.Kidney	0.766949	0.591413	0.591913	0.487711	0.605917	0.545108	0.54592	0.732078	0.537277	0.57331	0.524277	0.517623	0.508741	0.545076	0.723169	0.512195	0.571786	0.49294	0.513959	0.535891	0.51232	0.735365	0.513453	0.584343	0.526415	0.517364	0.571017	0.518204	0.753353	0.574026	0.586969	0.493042	0.569488	0.531881	0.5486	0.446961	0.441018	0.447867	0.510405	0.520393	0.510586	0.413472	0.414354	0.408473	0.610495	0.607717	0.608788	0.40171	0.408077
Rabbit1.Liver	0.59565	0.788692	0.517393	0.444008	0.547841	0.51811	0.479662	0.576367	0.740806	0.508668	0.479898	0.497057	0.458073	0.477619	0.560754	0.72377	0.504351	0.487114	0.466603	0.484267	0.454393	0.571309	0.723926	0.512133	0.503272	0.468175	0.517882	0.460831	0.595457	0.78882	0.515874	0.472684	0.536668	0.509401	0.493646	0.379277	0.373409	0.378155	0.639776	0.654224	0.644514	0.37817	0.376735	0.376715	0.495155	0.48499	0.487278	0.353649	0.367046
Rabbit1.Lung	0.615504	0.493332	0.74902	0.549394	0.659337	0.64358	0.617981	0.572497	0.432645	0.715287	0.550052	0.621362	0.530733	0.640412	0.569965	0.401875	0.711985	0.581504	0.538112	0.654537	0.529147	0.585152	0.401646	0.719511	0.62758	0.540343	0.643063	0.54162	0.588907	0.451084	0.752824	0.537353	0.666285	0.630362	0.605535	0.602872	0.588691	0.600872	0.455891	0.46949	0.476629	0.537177	0.537396	0.535265	0.494878	0.493781	0.497994	0.462858	0.475533
Rabbit1.Spleen	0.542619	0.482475	0.658542	0.518226	0.644483	0.74336	0.572837	0.515386	0.445423	0.634943	0.514481	0.7182	0.502784	0.586004	0.51711	0.421063	0.634714	0.695144	0.51284	0.628554	0.504689	0.522049	0.417149	0.628732	0.720332	0.511173	0.601401	0.499705	0.534751	0.443501	0.647744	0.510491	0.674952	0.754091	0.57493	0.523847	0.51592	0.525896	0.433903	0.456325	0.467547	0.605269	0.614866	0.611728	0.431338	0.428207	0.431624	0.411307	0.434246
Rabbit1.Ventricle	0.564409	0.484964	0.594121	0.656736	0.655729	0.547411	0.771674	0.537566	0.428224	0.568575	0.69686	0.528273	0.723669	0.659227	0.521731	0.398341	0.566537	0.488455	0.722791	0.596919	0.690181	0.542912	0.395935	0.582498	0.535129	0.727116	0.611101	0.711917	0.55434	0.451267	0.596943	0.67044	0.588609	0.531733	0.750571	0.474783	0.461515	0.478525	0.428233	0.439373	0.43925	0.445574	0.4465	0.442365	0.445318	0.444059	0.439865	0.595296	0.599797
Rabbit2.Back.subcutaneous.adipose	0.596177	0.514216	0.661299	0.635761	0.732666	0.612058	0.65233	0.564843	0.485127	0.648756	0.622044	0.610954	0.586495	0.704593	0.573669	0.458196	0.658652	0.589443	0.595382	0.720889	0.598764	0.57796	0.458028	0.652029	0.606964	0.591903	0.73271	0.579765	0.591238	0.496897	0.670008	0.629601	0.731321	0.597669	0.66156	0.520279	0.497727	0.52193	0.434162	0.451139	0.456019	0.488218	0.483833	0.486278	0.457017	0.452549	0.457003	0.50362	0.510659
Rabbit2.Kidney	0.768636	0.591761	0.592058	0.487983	0.607743	0.544054	0.547959	0.735402	0.53082	0.571987	0.518448	0.514969	0.503592	0.548339	0.728397	0.505231	0.572066	0.488705	0.507594	0.540264	0.509172	0.738513	0.506938	0.584353	0.52329	0.51096	0.573271	0.514212	0.749785	0.569069	0.585116	0.487781	0.564892	0.524135	0.540566	0.454503	0.446765	0.453273	0.516726	0.52693	0.518466	0.41829	0.417275	0.412178	0.618364	0.612641	0.613851	0.401661	0.409788
Rabbit2.Liver	0.605633	0.785849	0.524105	0.437011	0.554131	0.523472	0.480179	0.578093	0.708622	0.502787	0.48567	0.481822	0.449155	0.486324	0.548929	0.689016	0.492181	0.460192	0.457892	0.486781	0.449749	0.570143	0.69057	0.512204	0.497725	0.465613	0.516082	0.484764	0.59377	0.775462	0.51702	0.466866	0.530901	0.512305	0.487068	0.385249	0.388333	0.386107	0.643202	0.655718	0.644828	0.387308	0.38765	0.382464	0.507905	0.500032	0.498159	0.3588	0.370916
Rabbit2.Lung	0.602612	0.490174	0.742313	0.536386	0.654442	0.66183	0.599177	0.555728	0.414759	0.696597	0.54499	0.618575	0.5059	0.631114	0.532874	0.383362	0.688622	0.564468	0.51462	0.641625	0.511319	0.560971	0.383913	0.708549	0.631206	0.523978	0.625396	0.550988	0.569038	0.449456	0.741021	0.526954	0.663141	0.641004	0.58752	0.59113	0.591829	0.595219	0.453172	0.465191	0.475637	0.54689	0.548643	0.541972	0.481159	0.481584	0.4826	0.458413	0.471209
Rabbit2.Psoas	0.504969	0.443587	0.554605	0.767247	0.621142	0.525952	0.650785	0.477503	0.388024	0.532074	0.744122	0.509333	0.61176	0.650006	0.462845	0.36061	0.530634	0.47674	0.618148	0.574376	0.747545	0.478246	0.358958	0.543108	0.516874	0.624302	0.58337	0.754487	0.500944	0.422775	0.561454	0.779624	0.600496	0.527647	0.664296	0.434144	0.423975	0.439768	0.376587	0.385115	0.383767	0.409145	0.411345	0.411462	0.388037	0.388821	0.386706	0.650947	0.655398
Rabbit2.Spleen	0.562899	0.507303	0.676555	0.528431	0.656353	0.755858	0.58792	0.52919	0.442422	0.630611	0.528858	0.710841	0.499154	0.602669	0.515717	0.414017	0.626005	0.671761	0.511263	0.631775	0.505258	0.533741	0.411624	0.635398	0.720484	0.516581	0.604081	0.525644	0.549521	0.460395	0.656367	0.515761	0.679905	0.753199	0.578979	0.545459	0.548107	0.554326	0.465907	0.481917	0.494749	0.622055	0.629693	0.622597	0.456958	0.454509	0.45773	0.436958	0.456048
Rabbit2.Ventricle	0.567455	0.480165	0.610739	0.665845	0.669669	0.562726	0.770818	0.532366	0.415598	0.572623	0.702301	0.532942	0.715506	0.669079	0.512719	0.385268	0.570434	0.490844	0.716834	0.608042	0.686807	0.539453	0.383523	0.589239	0.544348	0.723485	0.617938	0.716299	0.550436	0.444676	0.60773	0.670971	0.602412	0.543568	0.751811	0.483611	0.475345	0.490326	0.42401	0.431681	0.434991	0.455217	0.457936	0.45121	0.44775	0.447026	0.442591	0.601526	0.603502
Rabbit3.Back.subcutaneous.adipose	0.592971	0.51236	0.652823	0.700261	0.73663	0.597499	0.697992	0.554526	0.43055	0.61053	0.712528	0.567516	0.610831	0.751617	0.544648	0.393627	0.606377	0.516736	0.616465	0.709932	0.68176	0.563099	0.393498	0.6269	0.576482	0.623975	0.707971	0.705851	0.574463	0.472947	0.646284	0.697209	0.693735	0.577242	0.677193	0.539407	0.525432	0.54249	0.452321	0.46377	0.469717	0.510317	0.508757	0.504674	0.480858	0.474748	0.477862	0.610845	0.615023
Rabbit3.Kidney	0.733618	0.578977	0.582271	0.458319	0.596079	0.539725	0.525889	0.691275	0.479943	0.534818	0.511373	0.470636	0.457056	0.535702	0.648594	0.449226	0.519457	0.420588	0.462799	0.513337	0.471608	0.686408	0.450875	0.558528	0.499258	0.477563	0.534728	0.533675	0.695677	0.547361	0.552923	0.451079	0.531288	0.50949	0.496283	0.44587	0.456819	0.449579	0.505323	0.507943	0.504786	0.42083	0.422049	0.40958	0.597489	0.593632	0.590733	0.401754	0.405717
Rabbit3.Liver	0.600001	0.779732	0.522302	0.432463	0.55273	0.527387	0.477654	0.572469	0.707936	0.498302	0.481619	0.485775	0.4453	0.481085	0.547452	0.690029	0.487347	0.466875	0.453146	0.483794	0.445529	0.567141	0.689786	0.50597	0.499156	0.458888	0.511271	0.477677	0.591769	0.774962	0.512886	0.461016	0.528792	0.520458	0.480628	0.382203	0.381343	0.381803	0.640218	0.65316	0.643338	0.390226	0.391703	0.38686	0.500634	0.491161	0.491868	0.355076	0.367834
Rabbit3.Lung	0.582956	0.484347	0.718761	0.513925	0.642917	0.630428	0.590619	0.526361	0.362995	0.642259	0.531194	0.554862	0.4604	0.629975	0.488095	0.325654	0.624515	0.477737	0.467897	0.622506	0.482154	0.532693	0.328561	0.666449	0.580188	0.48416	0.591548	0.561586	0.532821	0.427013	0.70174	0.490723	0.614179	0.598311	0.539267	0.591361	0.600345	0.597447	0.458698	0.462936	0.477716	0.544414	0.544405	0.532943	0.490792	0.487828	0.486868	0.463861	0.471837
Rabbit3.Psoas	0.512697	0.446635	0.557679	0.75266	0.630816	0.528823	0.661805	0.485879	0.376242	0.527435	0.743431	0.509215	0.612794	0.671335	0.478691	0.343277	0.524692	0.473319	0.61625	0.594928	0.753531	0.491006	0.341626	0.539383	0.518658	0.622292	0.6004	0.765057	0.507838	0.411893	0.560124	0.768306	0.588728	0.528112	0.654658	0.464329	0.449976	0.466936	0.398485	0.409823	0.405735	0.445598	0.446343	0.445517	0.419877	0.418546	0.414943	0.661792	0.66965
Rabbit3.Spleen	0.542083	0.48707	0.6452	0.480721	0.629951	0.716941	0.554197	0.488711	0.378125	0.563725	0.507958	0.629801	0.440452	0.583559	0.449845	0.343912	0.545405	0.560275	0.452254	0.596703	0.463622	0.487896	0.342787	0.57986	0.657048	0.468317	0.555658	0.539264	0.504502	0.432303	0.607824	0.469182	0.620401	0.703859	0.515036	0.535465	0.552975	0.547507	0.463902	0.47014	0.488025	0.609648	0.6226	0.605212	0.458098	0.454251	0.453172	0.431709	0.446508
Rabbit1.Psoas	0.490473	0.430597	0.522313	0.728557	0.594186	0.499636	0.628061	0.461679	0.36011	0.490453	0.734196	0.47238	0.595628	0.625684	0.44121	0.331056	0.485839	0.439259	0.598138	0.541575	0.734416	0.458254	0.331014	0.505542	0.490852	0.606933	0.556469	0.759555	0.477654	0.400443	0.516964	0.743338	0.548746	0.501335	0.629123	0.423207	0.417931	0.427341	0.373293	0.380807	0.378081	0.405068	0.409318	0.405542	0.388222	0.388767	0.387173	0.642349	0.6502
Kidney_1	0.771169	0.602083	0.634556	0.50505	0.635333	0.598607	0.564027	0.730667	0.519484	0.589302	0.521906	0.544742	0.488452	0.576825	0.716609	0.491992	0.579596	0.501316	0.496015	0.579083	0.498263	0.740625	0.493904	0.605218	0.560108	0.506644	0.589498	0.530123	0.750206	0.569773	0.614641	0.490781	0.609831	0.58035	0.547428	0.493371	0.499622	0.498716	0.534092	0.540569	0.54594	0.475857	0.478514	0.466054	0.631281	0.626398	0.630499	0.42376	0.429669
Kidney_2	0.774063	0.598046	0.633004	0.499392	0.632366	0.588084	0.566657	0.732622	0.507831	0.582753	0.519057	0.531734	0.483867	0.580074	0.722002	0.47823	0.5718	0.486517	0.490235	0.577347	0.496999	0.744988	0.480913	0.599561	0.548889	0.501182	0.586741	0.530399	0.750865	0.561421	0.609352	0.483265	0.595987	0.566882	0.541075	0.500527	0.505089	0.50462	0.536846	0.543094	0.546945	0.476887	0.478823	0.465838	0.642406	0.637016	0.641054	0.425528	0.430661
Kidney_3	0.771598	0.599514	0.617429	0.487583	0.620014	0.571206	0.551159	0.731702	0.509759	0.569259	0.513627	0.515035	0.477541	0.564806	0.714757	0.479808	0.557263	0.468676	0.483003	0.559535	0.489118	0.739605	0.482376	0.586191	0.532411	0.494898	0.574699	0.527818	0.747792	0.565774	0.593435	0.472955	0.579079	0.549585	0.528229	0.483281	0.489328	0.486536	0.534959	0.540815	0.542801	0.456605	0.45901	0.445287	0.637506	0.632088	0.634734	0.415204	0.421209
Lung_1	0.596998	0.50662	0.76451	0.543217	0.677335	0.709353	0.609122	0.543616	0.417839	0.710787	0.535424	0.65815	0.487866	0.644474	0.521529	0.386546	0.693118	0.598467	0.500742	0.667169	0.494728	0.555713	0.385353	0.721368	0.672949	0.513499	0.629754	0.545513	0.558516	0.453549	0.749928	0.51863	0.688744	0.695452	0.588416	0.621055	0.629415	0.625891	0.475421	0.488	0.510438	0.600689	0.603329	0.592439	0.48889	0.489557	0.492462	0.468301	0.48097
Lung_2	0.607354	0.510203	0.773978	0.544563	0.682935	0.709656	0.611758	0.552378	0.416244	0.713818	0.536525	0.651709	0.485133	0.648211	0.529231	0.383503	0.694012	0.587703	0.498087	0.670293	0.494198	0.563911	0.382205	0.724204	0.667582	0.511533	0.63216	0.548214	0.566579	0.454633	0.755537	0.518229	0.688953	0.691723	0.587324	0.624064	0.634296	0.628826	0.478888	0.491261	0.511937	0.597793	0.601421	0.589621	0.498938	0.499344	0.500507	0.46702	0.480401
Lung_3	0.595546	0.501745	0.755723	0.535493	0.684825	0.729045	0.601773	0.541099	0.408803	0.698792	0.535949	0.662044	0.481591	0.640988	0.517969	0.376149	0.68025	0.603566	0.493569	0.668934	0.493547	0.552438	0.37516	0.709336	0.684475	0.507106	0.628654	0.548299	0.556805	0.448208	0.7341	0.510873	0.696736	0.722192	0.578265	0.61637	0.628886	0.622539	0.475896	0.487779	0.506586	0.618769	0.62855	0.612099	0.490357	0.49162	0.493352	0.459725	0.473862
PM_1	0.510922	0.450616	0.562012	0.775498	0.641707	0.53259	0.702584	0.477931	0.377665	0.516834	0.789493	0.50421	0.649244	0.674296	0.460076	0.347537	0.511713	0.454645	0.652049	0.577965	0.790634	0.48377	0.345495	0.536531	0.512146	0.661965	0.588676	0.816356	0.505006	0.417019	0.551876	0.784104	0.585167	0.528892	0.693962	0.4472	0.44179	0.452747	0.396035	0.405244	0.405829	0.436053	0.437439	0.431927	0.408671	0.409214	0.408264	0.701076	0.701302
PM_2	0.533617	0.462902	0.600907	0.773126	0.670826	0.555366	0.728564	0.490809	0.371038	0.537146	0.785283	0.51296	0.646232	0.715536	0.476229	0.33613	0.530427	0.454755	0.648043	0.622722	0.782793	0.502524	0.335064	0.559843	0.524737	0.65849	0.621458	0.819244	0.520448	0.419636	0.585378	0.776661	0.605246	0.543637	0.700465	0.496292	0.490829	0.502432	0.423925	0.432524	0.435588	0.478071	0.477471	0.470192	0.443544	0.440242	0.440892	0.711995	0.714059
PM_3	0.516025	0.449186	0.557118	0.764151	0.635559	0.519337	0.696819	0.477539	0.366134	0.507698	0.782101	0.482912	0.640015	0.671166	0.453132	0.334313	0.501404	0.431615	0.640831	0.570301	0.783971	0.480029	0.33374	0.530147	0.496467	0.653017	0.581325	0.819317	0.500234	0.41232	0.544034	0.771381	0.566064	0.512783	0.682039	0.446768	0.444447	0.453382	0.397883	0.406462	0.406155	0.427193	0.429193	0.421971	0.414971	0.414648	0.413071	0.699634	0.70269
Right_Ventricle_1	0.565559	0.487305	0.610157	0.670087	0.671604	0.573851	0.777521	0.527218	0.40893	0.556184	0.70099	0.529581	0.712603	0.660759	0.499439	0.377339	0.549372	0.474658	0.716054	0.593818	0.682162	0.533566	0.376975	0.5768	0.540996	0.729944	0.603838	0.731772	0.545123	0.448783	0.590358	0.66663	0.598018	0.553594	0.741675	0.479366	0.481968	0.486566	0.434031	0.441449	0.446796	0.466035	0.470006	0.457078	0.450388	0.449981	0.447905	0.607309	0.611076
Right_Ventricle_2	0.570323	0.491153	0.620972	0.680764	0.682497	0.579764	0.788097	0.52962	0.414214	0.565614	0.703712	0.535087	0.716596	0.68091	0.50873	0.381183	0.560471	0.481376	0.719379	0.618411	0.686753	0.540451	0.380957	0.586246	0.54594	0.730855	0.623428	0.73004	0.553157	0.451486	0.603862	0.677615	0.615665	0.558758	0.751005	0.494709	0.493988	0.502003	0.442369	0.450063	0.456914	0.477905	0.480492	0.468887	0.459999	0.457716	0.457031	0.615409	0.620075
Right_Ventricle_3	0.56393	0.47793	0.609906	0.677689	0.677195	0.563753	0.77941	0.527334	0.402967	0.559292	0.707479	0.527029	0.714457	0.676901	0.502449	0.369689	0.554145	0.473127	0.717221	0.609393	0.688392	0.535236	0.369903	0.579886	0.53726	0.729274	0.618797	0.732119	0.544275	0.437969	0.591307	0.671242	0.603411	0.542607	0.741331	0.485806	0.485834	0.493655	0.428765	0.436393	0.441881	0.464252	0.467448	0.45499	0.453615	0.453047	0.451179	0.614782	0.619104
Spleen_1	0.547919	0.497952	0.675058	0.504682	0.65185	0.767011	0.568582	0.505423	0.409468	0.617199	0.511488	0.70079	0.462877	0.59392	0.478398	0.377902	0.600904	0.649513	0.475084	0.62586	0.472541	0.510934	0.377011	0.624201	0.724867	0.488221	0.581421	0.52966	0.521572	0.445477	0.645822	0.491356	0.676081	0.771041	0.553915	0.554504	0.572036	0.565208	0.467638	0.482491	0.505286	0.650814	0.664139	0.646872	0.456568	0.456158	0.461535	0.442499	0.460981
Spleen_2	0.559017	0.508054	0.695497	0.517064	0.671781	0.771075	0.593855	0.512449	0.409262	0.628106	0.518881	0.705118	0.470905	0.628039	0.49718	0.374674	0.613349	0.647394	0.481134	0.660742	0.482879	0.526543	0.374575	0.636683	0.726575	0.492724	0.608102	0.538586	0.535665	0.449535	0.665786	0.503588	0.685962	0.77033	0.56515	0.586578	0.599015	0.596789	0.485151	0.500296	0.525497	0.67793	0.689387	0.67399	0.482245	0.477991	0.486181	0.462802	0.481773
Spleen_3	0.56484	0.502511	0.696606	0.526699	0.674173	0.765412	0.601178	0.519276	0.407269	0.632722	0.530359	0.705163	0.484116	0.631637	0.499505	0.372606	0.617897	0.648059	0.494973	0.658284	0.493856	0.53	0.372041	0.641423	0.725678	0.507422	0.611123	0.549189	0.539298	0.445008	0.664817	0.508472	0.685434	0.761663	0.573992	0.584869	0.599332	0.595406	0.478471	0.493069	0.518002	0.669603	0.680336	0.664743	0.48226	0.479905	0.486995	0.471	0.488996
ULB_1	0.602201	0.515389	0.70194	0.653795	0.765023	0.646301	0.680929	0.555619	0.430841	0.639404	0.643679	0.611137	0.557523	0.768698	0.554729	0.393987	0.636973	0.557175	0.570099	0.776053	0.594101	0.580281	0.397273	0.658545	0.622186	0.579306	0.762563	0.626841	0.580963	0.471264	0.690868	0.627469	0.745532	0.626659	0.652716	0.587883	0.580639	0.595044	0.471553	0.482445	0.499613	0.56737	0.562111	0.557168	0.501475	0.496616	0.50223	0.553975	0.561307
ULB_2	0.606411	0.53026	0.704362	0.641186	0.768231	0.649308	0.683566	0.56016	0.453569	0.641924	0.633906	0.614844	0.560598	0.765039	0.563061	0.418545	0.640731	0.562761	0.573091	0.781469	0.585839	0.586398	0.421223	0.660166	0.624497	0.581152	0.768611	0.617481	0.587029	0.491733	0.696247	0.622351	0.74891	0.630385	0.654476	0.588452	0.579979	0.595141	0.489761	0.501999	0.515167	0.567429	0.560827	0.556769	0.508141	0.502297	0.506153	0.53989	0.549204
ULB_3	0.594944	0.502316	0.703279	0.645773	0.763463	0.643539	0.688684	0.553017	0.431511	0.642772	0.627553	0.61724	0.563787	0.7752	0.565883	0.395575	0.644624	0.569725	0.574539	0.793136	0.589088	0.583268	0.398267	0.657551	0.622736	0.579873	0.773121	0.606893	0.581474	0.460275	0.697791	0.620977	0.748992	0.624672	0.657665	0.597427	0.582592	0.604027	0.468323	0.481728	0.497691	0.572225	0.566485	0.563784	0.503185	0.497433	0.503333	0.543197	0.552306
Liver_1	0.583914	0.79096	0.529314	0.436808	0.547999	0.522948	0.478742	0.555028	0.70904	0.48498	0.469851	0.47057	0.421131	0.481037	0.520953	0.691146	0.47285	0.433117	0.433206	0.483654	0.424753	0.551751	0.696066	0.503474	0.484264	0.442267	0.499999	0.472903	0.563886	0.777273	0.502537	0.446196	0.524311	0.501119	0.465355	0.39128	0.398045	0.392572	0.65518	0.662742	0.662921	0.392959	0.390351	0.385549	0.50362	0.496428	0.497788	0.373445	0.379957
Liver_2	0.594703	0.797661	0.548649	0.439968	0.562824	0.540764	0.489375	0.564459	0.710902	0.500521	0.470155	0.485933	0.424638	0.495619	0.535719	0.690067	0.488765	0.448627	0.436244	0.503064	0.42684	0.564269	0.694941	0.517771	0.499693	0.44468	0.515341	0.473922	0.576643	0.777755	0.51995	0.449364	0.53954	0.520666	0.472805	0.41245	0.418121	0.413299	0.667242	0.676419	0.677508	0.416593	0.414865	0.410159	0.519292	0.512116	0.513217	0.378001	0.386104
Liver_3	0.587493	0.79732	0.528123	0.432591	0.548415	0.515292	0.47566	0.558848	0.716248	0.487001	0.465051	0.467817	0.419382	0.475966	0.526005	0.697195	0.473933	0.429426	0.430465	0.481472	0.419207	0.555318	0.702146	0.502392	0.478652	0.438968	0.496946	0.464081	0.569214	0.783359	0.502947	0.443344	0.524068	0.493838	0.460891	0.390838	0.396384	0.392007	0.657993	0.666	0.667978	0.385626	0.383103	0.380235	0.505515	0.498655	0.499986	0.368956	0.375776
Mouse.Heart	0.574153	0.502827	0.622042	0.707834	0.690784	0.581158	0.781141	0.536387	0.460427	0.585341	0.710217	0.557831	0.735821	0.678259	0.533342	0.42983	0.58541	0.531122	0.73545	0.623605	0.712492	0.546809	0.428405	0.594025	0.559172	0.736036	0.632767	0.711163	0.613384	0.502093	0.663499	0.762507	0.680226	0.607613	0.848917	0.486675	0.468141	0.49127	0.437736	0.44999	0.458107	0.46216	0.458046	0.457259	0.44678	0.444467	0.447876	0.613001	0.616124
Mouse.Kidney	0.762205	0.671411	0.588598	0.504189	0.616887	0.542336	0.556999	0.721302	0.615889	0.553883	0.517762	0.507162	0.510875	0.547123	0.726442	0.589579	0.552395	0.487751	0.515044	0.548373	0.510391	0.733702	0.596122	0.566284	0.513109	0.511267	0.572595	0.509834	0.833479	0.683798	0.610281	0.545622	0.610683	0.560372	0.589325	0.453843	0.439445	0.451216	0.575475	0.587919	0.583084	0.417914	0.41358	0.410388	0.62031	0.614891	0.621439	0.415081	0.420951
Mouse.Liver	0.582494	0.799847	0.494076	0.454836	0.548294	0.48892	0.476062	0.557633	0.749217	0.472008	0.484566	0.458476	0.446494	0.467424	0.540062	0.733097	0.466608	0.449562	0.452502	0.462813	0.458635	0.554146	0.735022	0.481052	0.464427	0.453252	0.491771	0.469975	0.622917	0.861843	0.513913	0.512187	0.549207	0.516882	0.515481	0.358798	0.34981	0.354788	0.649275	0.664167	0.657343	0.357594	0.354483	0.353128	0.492251	0.482693	0.486456	0.368842	0.378164
Mouse.Lung	0.616305	0.511251	0.77519	0.582829	0.695117	0.667074	0.649732	0.554004	0.429928	0.70806	0.558176	0.613728	0.531816	0.671833	0.564182	0.395255	0.703065	0.570288	0.538736	0.678126	0.542986	0.579579	0.398183	0.716755	0.618469	0.537713	0.649415	0.559773	0.631427	0.489964	0.841592	0.601772	0.731283	0.688905	0.668977	0.625172	0.606461	0.622404	0.470652	0.488756	0.501454	0.579658	0.574047	0.572843	0.507097	0.500235	0.504804	0.493214	0.507304
Mouse.Back.subcutaneous.adipose	0.604662	0.557873	0.692177	0.685956	0.761978	0.670336	0.674093	0.561424	0.485295	0.640964	0.667605	0.626707	0.582477	0.736472	0.567058	0.452678	0.639483	0.591103	0.590744	0.726509	0.638993	0.581064	0.456469	0.652827	0.627819	0.591133	0.710595	0.652413	0.641491	0.552382	0.729408	0.730115	0.821007	0.707808	0.718818	0.566318	0.550328	0.56981	0.494368	0.510794	0.523815	0.571628	0.569766	0.567686	0.497721	0.492054	0.498507	0.570348	0.583104
Mouse.Spleen	0.523825	0.480562	0.646146	0.494748	0.626171	0.781057	0.551135	0.472796	0.405486	0.585999	0.485559	0.674364	0.457461	0.56486	0.47226	0.373884	0.575502	0.654603	0.462498	0.602732	0.473622	0.485463	0.377229	0.587719	0.693788	0.463626	0.556647	0.501121	0.542892	0.463216	0.658391	0.521016	0.692221	0.837273	0.576273	0.540688	0.54262	0.545977	0.45448	0.470611	0.492246	0.642557	0.656108	0.638564	0.438451	0.435021	0.442673	0.417444	0.439496
Mouse.Leg.muscle	0.530993	0.47829	0.602827	0.798611	0.689871	0.57429	0.706484	0.494664	0.412959	0.560062	0.759333	0.540925	0.643217	0.710489	0.494818	0.381512	0.559754	0.506887	0.646967	0.637107	0.763027	0.506481	0.386333	0.575112	0.545217	0.647533	0.634365	0.767196	0.569455	0.471828	0.636287	0.856937	0.695406	0.605515	0.75719	0.487009	0.470371	0.492505	0.418918	0.431779	0.439656	0.478948	0.473862	0.476655	0.424538	0.422531	0.425223	0.683149	0.690089
[truncated: 114 more columns]

## Sheet: b
Supplementary Figure 35b
	PC1	PC2	PC3
gpig.Kidney	-1.76171	31.7711	-9.74154
gpig.Liver	-51.2116	52.9986	-16.0379
gpig.Lung	9.11381	1.02618	28.5029
gpig.Psoas	-47.4882	-39.0359	-9.86522
gpig.Back.subcutaneous.adipose	0.0884944	-9.69277	9.23016
gpig.Spleen	-22.5982	2.90066	43.3605
gpig.Ventricle	6.73085	-35.0085	-13.7979
Dog1.Kidney	-17.5797	32.7671	-10.5617
Dog1.Liver	-88.9951	47.7156	-8.27548
Dog1.Lung	-25.7048	-0.23901	32.0198
Dog1.Psoas	-46.1144	-42.1872	-18.5776
Dog1.Spleen	-50.9407	-1.54769	43.7853
Dog1.Ventricle	-60.6056	-33.8497	-12.395
Dog1.Back.subcutaneous.adipose	58.8887	-31.0951	-4.49841
Dog2.Kidney	29.1824	38.1341	-19.8359
Dog2.Liver	-103.186	45.0923	-4.40897
Dog2.Lung	-26.584	-1.20301	31.8063
Dog2.Spleen	-69.2625	0.0251568	43.3198
Dog2.Ventricle	-62.9243	-33.2522	-10.1788
Dog2.Back.subcutaneous.adipose	54.154	-14.504	17.5771
Dog2.Psoas	-40.4627	-47.5633	-26.0274
Dog3.Kidney	16.6906	35.6591	-16.4546
Dog3.Liver	-104.141	45.0279	-3.846
Dog3.Lung	-21.6148	-0.726821	29.4648
Dog3.Spleen	-52.0491	-1.04325	44.261
Dog3.Ventricle	-64.3457	-33.2911	-9.61383
dog3.Back.subcutaneous.adipose	21.6121	-11.9495	8.13587
Dog3.Psoas	-27.3459	-49.1993	-27.8051
Rat.Kidney	-3.37523	32.2641	-14.9676
Rat.Liver	-75.5331	52.7907	-16.2483
Rat.Lung	-1.28011	-1.7794	28.1667
Rat.Psoas	-34.1956	-44.7807	-22.2424
Rat.Back.subcutaneous.adipose	-19.8379	-5.00042	25.9684
Rat.Spleen	-38.462	1.29667	44.6515
Rat.Ventricle	-35.3607	-33.1829	-6.65993
Chicken1.Lung	138.41	-0.805056	-1.58763
Chicken2.Lung	153.084	1.67655	-0.983929
Chicken3.Lung	137.408	-2.02168	-0.679875
Chicken1.Liver	51.7689	62.8671	-47.1625
Chicken2.Liver	53.4874	63.144	-45.7457
Chicken3.Liver	65.2784	60.4445	-41.5017
Chicken1.Spleen	148.525	1.97179	19.1002
Chicken2.Spleen	140.777	1.70846	22.2269
Chicken3.Spleen	123.938	1.01333	20.7291
Chicken1.Kidney	121.794	48.6418	-54.1849
Chicken2.Kidney	110.87	45.9836	-52.2541
Chicken3.Kidney	113.656	45.8811	-50.8183
Chicken1.Leg.muscle	42.0289	-53.8232	-54.1604
Chicken2.Leg.muscle	58.5983	-55.0063	-55.7571
Chicken3.Leg.muscle	33.9425	-51.592	-43.5517
Chicken1.Heart	43.6376	-36.2986	-42.0761
Chicken2.Heart	37.0383	-37.1564	-39.6571
Chicken3.Heart	84.6772	-35.4078	-44.8975
Chicken1.Subcutaneous.fat	30.6152	-32.6353	-12.27
Chicken2.Subcutaneous.fat	12.4842	-2.56598	21.9785
Chicken3.Subcutaneous.fat	35.0305	-10.0106	2.63238
Cat1.Kidney	8.18054	40.1504	-19.7279
Cat1.Liver	-37.0393	60.7118	-13.7084
Cat1.Lung	72.6399	1.41435	35.2081
Cat1.Spleen	26.6422	0.765156	51.0413
Cat1.Psoas	-16.7311	-52.1899	-29.1041
Cat1.Ventricle	-8.28052	-41.8682	-16.939
Cat2.Kidney	15.0082	39.8686	-17.8972
Cat2.Liver	-24.2121	63.4491	-13.4041
Cat2.Lung	63.9743	0.872124	36.5293
Cat2.Psoas	-21.417	-52.232	-19.3728
Cat2.Spleen	2.12603	3.02441	49.7717
Cat2.Ventricle	-12.3394	-39.193	-13.8535
Cat3.Kidney	15.3335	42.799	-18.3484
Cat3.Liver	-30.4497	62.3414	-15.7023
Cat3.Lung	51.3895	6.35265	39.0342
Cat3.Psoas	-28.4329	-50.9194	-24.0504
Cat3.Spleen	30.9267	3.71334	49.1729
Cat3.Ventricle	-22.0737	-37.3953	-14.6429
Cat2.Back.subcutaneous.adipose	58.6822	-20.749	4.89915
Cat3.Back.subcutaneous.adipose	80.4395	-15.3999	6.34651
sheep1.Back.subcutaneous.adipose	-16.1	-14.1756	18.1701
sheep1.Kidney	-40.6504	35.8292	-6.87404
sheep1.Liver	-52.0407	53.3395	-11.4711
sheep1.Lung	-14.4397	2.45539	34.588
sheep1.Spleen	-44.8177	-1.20317	43.7091
sheep1.Ventricle	-48.9875	-35.0861	-6.92956
sheep1.Psoas	-59.3566	-46.3137	-16.6712
sheep2.Back.subcutaneous.adipose	-0.574842	-13.4095	19.5253
sheep2.Kidney	-7.4125	37.4078	-8.90417
sheep2.Liver	-63.6831	52.9564	-8.92372
sheep2.Spleen	-48.3715	-0.562527	46.802
sheep2.Ventricle	-54.8648	-35.0019	-4.62395
sheep2.Psoas	-48.4576	-50.1926	-21.5177
sheep3.Back.subcutaneous.adipose	-9.78474	-10.6287	10.2056
sheep3.Kidney	-23.3938	36.9139	-11.8193
sheep3.Liver	-42.6323	58.7704	-15.4476
sheep3.Lung	6.13459	0.694397	32.707
sheep3.Psoas	-61.8257	-46.3822	-19.1299
sheep3.Spleen	-5.61132	-1.91821	46.5757
sheep3.Ventricle	-49.3697	-33.742	-10.0306
Monkey1.Kidney	-21.827	32.255	-6.81996
Monkey1.Liver	-46.5984	52.4951	-9.3704
Monkey1.Lung	35.4872	0.118764	32.7122
Monkey1.Psoas	-52.8816	-40.6888	-18.535
Monkey1.Spleen	-27.214	1.40241	49.4822
Monkey1.Ventricle	7.46488	-36.073	-14.2314
Monkey2.Kidney	-1.81674	35.358	-12.2874
Monkey2.Ventricle	-10.8365	-34.3217	-7.00249
Monkey2.Back.subcutaneous.adipose	37.6469	-13.4632	23.3195
Monkey2.Liver	-56.2888	51.3652	-9.75309
Monkey2.Lung	46.7612	-0.842275	34.3839
Monkey2.Psoas	-51.5083	-42.6315	-21.319
Monkey2.Spleen	4.6622	0.664776	51.4512
Monkey3.Ventricle	4.96175	-38.0928	-15.2382
Monkey3.Kidney	-4.26714	32.8364	-9.98169
Monkey3.Liver	-58.4416	49.5312	-6.9258
Monkey3.Lung	63.5024	-1.19057	32.2529
Monkey3.Psoas	-43.7939	-46.2097	-22.7831
Monkey3.Spleen	-9.11598	0.327878	50.5562
Rabbit1.Back.subcutaneous.adipose	0.349546	-18.1703	5.27451
Rabbit1.Kidney	0.129075	39.0187	-18.6686
Rabbit1.Liver	-32.3425	64.5269	-23.8087
Rabbit1.Lung	21.791	0.220884	25.739
Rabbit1.Spleen	-18.7709	1.98376	45.7344
Rabbit1.Ventricle	-10.4223	-36.7789	-23.153
Rabbit2.Back.subcutaneous.adipose	-10.1655	-10.858	11.7044
Rabbit2.Kidney	15.4732	42.2192	-21.3089
Rabbit2.Liver	-28.2318	62.6759	-24.2291
Rabbit2.Lung	10.727	0.276508	31.531
Rabbit2.Psoas	-45.1132	-43.1276	-15.038
Rabbit2.Spleen	-29.8	2.12535	42.5849
Rabbit2.Ventricle	-12.0698	-37.5688	-18.1742
Rabbit3.Back.subcutaneous.adipose	25.7568	-29.5746	-10.6212
Rabbit3.Kidney	-4.95068	36.0798	-14.1682
Rabbit3.Liver	-23.549	65.3472	-24.4469
Rabbit3.Lung	7.97802	-1.10408	27.6121
Rabbit3.Psoas	-10.8692	-47.4173	-24.5009
Rabbit3.Spleen	-11.9949	2.02042	41.0006
Rabbit1.Psoas	-40.4369	-46.7833	-21.9398
Kidney_1	19.4586	36.2144	-7.00794
Kidney_2	30.8232	37.674	-11.0683
Kidney_3	31.9891	41.2098	-15.0833
Lung_1	23.5067	1.33274	39.2773
Lung_2	25.8471	2.15355	38.2573
Lung_3	41.3293	2.40274	41.0494
PM_1	-22.972	-52.3328	-24.4201
PM_2	29.8662	-56.796	-33.1671
PM_3	-20.1613	-53.6729	-28.6292
Right_Ventricle_1	-13.8184	-37.1798	-16.3086
Right_Ventricle_2	4.13611	-39.1896	-19.6336
Right_Ventricle_3	-0.556285	-41.2883	-20.1933
Spleen_1	-21.7681	1.05582	48.8776
Spleen_2	16.7242	1.34334	47.607
Spleen_3	28.1101	-0.267482	45.9617
ULB_1	23.9625	-15.7082	14.5934
ULB_2	39.9145	-11.9125	12.2396
ULB_3	51.6836	-15.8665	12.8843
Liver_1	-31.5481	58.1071	-17.5939
Liver_2	-13.2061	62.9654	-19.0545
Liver_3	-38.4692	58.3487	-17.173
Mouse.Heart	-33.255	-31.8127	-11.8246
Mouse.Kidney	-7.72526	41.3677	-22.2423
Mouse.Liver	-61.6497	50.3955	-20.9576
Mouse.Lung	17.0622	-3.90255	24.0978
Mouse.Back.subcutaneous.adipose	18.522	-12.6131	6.10765
Mouse.Spleen	-18.4382	1.05542	44.9587
Mouse.Leg.muscle	-17.4292	-41.6501	-15.3691

## Sheet: c
Supplementary Figure 35c
	Monkey1.Kidney	Monkey1.Liver	Monkey1.Lung	Monkey1.Psoas	Monkey1.Spleen	Monkey1.Ventricle	Monkey2.Back.subcutaneous.adipose	Monkey2.Kidney	Monkey2.Liver	Monkey2.Lung	Monkey2.Psoas	Monkey2.Spleen	Monkey2.Ventricle	Monkey3.Kidney	Monkey3.Liver	Monkey3.Lung	Monkey3.Psoas	Monkey3.Spleen	Monkey3.Ventricle	Mouse.Back.subcutaneous.adipose	Mouse.Heart	Mouse.Kidney	Mouse.Leg.muscle	Mouse.Liver	Mouse.Lung	Mouse.Spleen	gpig.Back.subcutaneous.adipose	gpig.Kidney	gpig.Liver	gpig.Lung	gpig.Psoas	gpig.Spleen	gpig.Ventricle	Rat.Back.subcutaneous.adipose	Rat.Kidney	Rat.Liver	Rat.Lung	Rat.Psoas	Rat.Spleen	Rat.Ventricle	Dog1.Back.subcutaneous.adipose	Dog1.Kidney	Dog1.Liver	Dog1.Lung	Dog1.Psoas	Dog1.Spleen	Dog1.Ventricle	Dog2.Back.subcutaneous.adipose	Dog2.Kidney
Monkey1.Kidney	1	0.482389	0.509558	0.470219	0.470104	0.490659	0.441969	0.504296	0.451805	0.475737	0.455527	0.472651	0.474134	0.515939	0.453157	0.474004	0.430059	0.446636	0.476961	0.137122	0.136577	0.175774	0.146296	0.145786	0.146981	0.143595	0.141477	0.147595	0.168941	0.150547	0.141693	0.144852	0.143038	0.133751	0.143586	0.129618	0.120347	0.114882	0.122955	0.127752	0.142936	0.160258	0.133909	0.153408	0.138256	0.129182	0.143917	0.137808	0.149958
Monkey1.Liver	0.482389	1	0.493887	0.442462	0.435351	0.433929	0.411149	0.460091	0.461904	0.425685	0.439066	0.446088	0.455209	0.467623	0.461556	0.463084	0.415619	0.416696	0.428151	0.119062	0.149135	0.16456	0.139593	0.143631	0.128143	0.13632	0.130326	0.132407	0.159307	0.134844	0.13338	0.149674	0.12585	0.129083	0.128308	0.130536	0.1199	0.12552	0.124339	0.117962	0.128559	0.144323	0.138659	0.126956	0.139935	0.129731	0.135335	0.115707	0.137439
Monkey1.Lung	0.509558	0.493887	1	0.472165	0.500782	0.509572	0.485448	0.51054	0.442335	0.528176	0.456185	0.514339	0.503882	0.495386	0.457475	0.541915	0.430584	0.481038	0.487372	0.142116	0.131007	0.146511	0.148096	0.13721	0.14593	0.138171	0.137687	0.147678	0.141904	0.144067	0.13095	0.146182	0.140452	0.126046	0.130254	0.121741	0.110124	0.116604	0.126269	0.104602	0.145018	0.140218	0.112735	0.146371	0.124309	0.118714	0.11802	0.117156	0.120809
Monkey1.Psoas	0.470219	0.442462	0.472165	1	0.432341	0.494463	0.435362	0.465494	0.412435	0.460897	0.523351	0.436902	0.470935	0.457513	0.434537	0.469745	0.49595	0.420812	0.485995	0.135892	0.161996	0.160489	0.158436	0.14527	0.157833	0.132977	0.145116	0.145451	0.150822	0.150578	0.146642	0.142123	0.151125	0.133789	0.139427	0.128973	0.109585	0.141477	0.106697	0.128948	0.144507	0.139939	0.112763	0.139984	0.147043	0.142266	0.149377	0.118481	0.133993
Monkey1.Spleen	0.470104	0.435351	0.500782	0.432341	1	0.476486	0.450383	0.466681	0.405157	0.480862	0.428909	0.508449	0.455322	0.459159	0.416759	0.479247	0.414125	0.472545	0.452401	0.145571	0.144581	0.141267	0.145637	0.132748	0.153668	0.151872	0.139113	0.139916	0.144578	0.153135	0.122751	0.148894	0.136493	0.134221	0.131656	0.114421	0.128749	0.120616	0.140645	0.124774	0.127789	0.136765	0.116723	0.140572	0.124057	0.132061	0.129941	0.110481	0.141417
Monkey1.Ventricle	0.490659	0.433929	0.509572	0.494463	0.476486	1	0.449826	0.486019	0.412926	0.479721	0.4884	0.471592	0.524588	0.47004	0.42846	0.484156	0.454363	0.438007	0.512792	0.14251	0.162141	0.158196	0.160477	0.135525	0.148425	0.129296	0.144546	0.159137	0.147293	0.153022	0.140322	0.136188	0.159008	0.13321	0.1487	0.123146	0.129932	0.142231	0.134725	0.129159	0.158175	0.14133	0.123269	0.134291	0.140163	0.136364	0.128473	0.131238	0.130973
Monkey2.Back.subcutaneous.adipose	0.441969	0.411149	0.485448	0.435362	0.450383	0.449826	1	0.483022	0.419311	0.4823	0.447987	0.494401	0.468351	0.463581	0.432425	0.494459	0.435742	0.478139	0.449115	0.128876	0.137886	0.1397	0.138299	0.125687	0.124596	0.117626	0.123749	0.113765	0.128497	0.130161	0.123133	0.124587	0.134705	0.143588	0.131523	0.124695	0.112898	0.124841	0.121121	0.127744	0.129095	0.130577	0.103622	0.141507	0.107292	0.125637	0.117215	0.11722	0.125656
Monkey2.Kidney	0.504296	0.460091	0.51054	0.465494	0.466681	0.486019	0.483022	1	0.457445	0.50213	0.479814	0.491465	0.496748	0.520992	0.469435	0.495482	0.435494	0.457503	0.475412	0.139261	0.149464	0.159696	0.145249	0.150849	0.147786	0.124674	0.136702	0.161325	0.162745	0.152931	0.158799	0.153952	0.153671	0.135018	0.155534	0.132662	0.121002	0.129731	0.125531	0.120314	0.141641	0.150221	0.139713	0.146424	0.135385	0.133958	0.13464	0.136722	0.154065
Monkey2.Liver	0.451805	0.461904	0.442335	0.412435	0.405157	0.412926	0.419311	0.457445	1	0.425087	0.427953	0.431942	0.445444	0.465662	0.466331	0.444005	0.401845	0.412932	0.41092	0.113418	0.135477	0.151822	0.128365	0.136554	0.126199	0.113754	0.131573	0.136513	0.159017	0.132731	0.136188	0.118888	0.120909	0.13891	0.134052	0.136181	0.114587	0.112668	0.122851	0.119542	0.113879	0.136487	0.141226	0.123037	0.133169	0.115647	0.121538	0.110862	0.124578
Monkey2.Lung	0.475737	0.425685	0.528176	0.460897	0.480862	0.479721	0.4823	0.50213	0.425087	1	0.453411	0.521204	0.48224	0.47566	0.441326	0.519834	0.443574	0.48271	0.47205	0.119642	0.138364	0.138491	0.121292	0.128977	0.125193	0.125515	0.129866	0.138381	0.136976	0.137002	0.127946	0.122809	0.13693	0.130209	0.132625	0.121071	0.113951	0.115785	0.111475	0.117148	0.136017	0.13561	0.124332	0.152013	0.122447	0.129123	0.127815	0.125243	0.127725
Monkey2.Psoas	0.455527	0.439066	0.456185	0.523351	0.428909	0.4884	0.447987	0.479814	0.427953	0.453411	1	0.468242	0.49547	0.476925	0.4265	0.466698	0.496075	0.428032	0.485181	0.140178	0.160449	0.162658	0.161347	0.142289	0.13617	0.13521	0.139764	0.147427	0.158886	0.135669	0.148816	0.147097	0.130941	0.135285	0.139273	0.1284	0.112957	0.139286	0.109739	0.132359	0.151344	0.141739	0.142489	0.133112	0.148804	0.131641	0.148201	0.128431	0.14514
Monkey2.Spleen	0.472651	0.446088	0.514339	0.436902	0.508449	0.471592	0.494401	0.491465	0.431942	0.521204	0.468242	1	0.480706	0.463891	0.432341	0.507806	0.433474	0.502267	0.46352	0.141325	0.148849	0.150139	0.14662	0.134045	0.14325	0.148092	0.142023	0.148662	0.151288	0.14639	0.129923	0.149353	0.143948	0.145967	0.138884	0.123206	0.115754	0.116921	0.123184	0.129721	0.1383	0.138738	0.132252	0.143318	0.124392	0.133599	0.122262	0.125273	0.144879
Monkey2.Ventricle	0.474134	0.455209	0.503882	0.470935	0.455322	0.524588	0.468351	0.496748	0.445444	0.48224	0.49547	0.480706	1	0.487696	0.435531	0.51369	0.45189	0.448216	0.508381	0.141126	0.149374	0.167039	0.151941	0.144933	0.151842	0.140134	0.143043	0.156887	0.144891	0.144523	0.134708	0.140756	0.145191	0.126363	0.12963	0.120586	0.116119	0.124449	0.112689	0.11786	0.142081	0.143194	0.13601	0.1408	0.124947	0.127012	0.132409	0.145253	0.129449
Monkey3.Kidney	0.515939	0.467623	0.495386	0.457513	0.459159	0.47004	0.463581	0.520992	0.465662	0.47566	0.476925	0.463891	0.487696	1	0.500818	0.506308	0.455849	0.474275	0.479048	0.136872	0.150016	0.158911	0.153297	0.152931	0.131759	0.126315	0.142864	0.160369	0.158239	0.145586	0.146662	0.137565	0.161759	0.118793	0.138708	0.13372	0.108806	0.121192	0.116439	0.109284	0.150086	0.162174	0.15071	0.148352	0.147666	0.134317	0.151885	0.126847	0.140375
Monkey3.Liver	0.453157	0.461556	0.457475	0.434537	0.416759	0.42846	0.432425	0.469435	0.466331	0.441326	0.4265	0.432341	0.435531	0.500818	1	0.456678	0.43936	0.425348	0.45074	0.12139	0.150743	0.147239	0.14139	0.151456	0.142091	0.124968	0.142946	0.148917	0.17682	0.136986	0.140858	0.12698	0.142439	0.135418	0.130018	0.15015	0.115508	0.110217	0.122031	0.107323	0.129848	0.137955	0.138204	0.140005	0.132588	0.111867	0.120376	0.119364	0.136246
Monkey3.Lung	0.474004	0.463084	0.541915	0.469745	0.479247	0.484156	0.494459	0.495482	0.444005	0.519834	0.466698	0.507806	0.51369	0.506308	0.456678	1	0.446157	0.502558	0.507772	0.134831	0.140129	0.135608	0.148529	0.128161	0.138606	0.13084	0.147071	0.140529	0.13748	0.149306	0.13059	0.142757	0.142072	0.138103	0.144539	0.125443	0.12473	0.128226	0.118399	0.110097	0.140587	0.137157	0.127981	0.143729	0.13176	0.136026	0.13386	0.142478	0.137126
Monkey3.Psoas	0.430059	0.415619	0.430584	0.49595	0.414125	0.454363	0.435742	0.435494	0.401845	0.443574	0.496075	0.433474	0.45189	0.455849	0.43936	0.446157	1	0.421327	0.478562	0.127368	0.150811	0.153456	0.14582	0.134132	0.136794	0.124118	0.14335	0.136369	0.154403	0.144901	0.14439	0.133552	0.147608	0.143579	0.147695	0.137571	0.123192	0.133909	0.118186	0.146449	0.144464	0.143407	0.126248	0.133643	0.153853	0.138862	0.144329	0.122579	0.138693
Monkey3.Spleen	0.446636	0.416696	0.481038	0.420812	0.472545	0.438007	0.478139	0.457503	0.412932	0.48271	0.428032	0.502267	0.448216	0.474275	0.425348	0.502558	0.421327	1	0.450092	0.127106	0.130345	0.137719	0.139087	0.115736	0.132247	0.130129	0.136244	0.119818	0.142274	0.149793	0.138389	0.142276	0.139181	0.140123	0.121166	0.11559	0.119528	0.117125	0.127716	0.122127	0.137345	0.128206	0.118115	0.147679	0.121064	0.141078	0.115441	0.134012	0.134487
Monkey3.Ventricle	0.476961	0.428151	0.487372	0.485995	0.452401	0.512792	0.449115	0.475412	0.41092	0.47205	0.485181	0.46352	0.508381	0.479048	0.45074	0.507772	0.478562	0.450092	1	0.140023	0.146974	0.162972	0.1493	0.145879	0.140011	0.134233	0.136998	0.14875	0.141849	0.139883	0.13872	0.136321	0.157742	0.120678	0.133522	0.137311	0.111017	0.134953	0.124162	0.121157	0.15169	0.151361	0.117836	0.147922	0.144705	0.138921	0.147882	0.127743	0.154144
Mouse.Back.subcutaneous.adipose	0.137122	0.119062	0.142116	0.135892	0.145571	0.14251	0.128876	0.139261	0.113418	0.119642	0.140178	0.141325	0.141126	0.136872	0.12139	0.134831	0.127368	0.127106	0.140023	1	0.492832	0.478985	0.495391	0.439011	0.518533	0.477908	0.180021	0.164617	0.172094	0.167953	0.157377	0.164917	0.178387	0.178683	0.193488	0.175982	0.183786	0.186921	0.185882	0.177628	0.133981	0.146097	0.112931	0.142684	0.149743	0.136985	0.13216	0.132335	0.131295
Mouse.Heart	0.136577	0.149135	0.131007	0.161996	0.144581	0.162141	0.137886	0.149464	0.135477	0.138364	0.160449	0.148849	0.149374	0.150016	0.150743	0.140129	0.150811	0.130345	0.146974	0.492832	1	0.475974	0.490003	0.418802	0.492938	0.446723	0.166881	0.170385	0.177788	0.166107	0.170251	0.162986	0.169001	0.176989	0.191698	0.174231	0.189146	0.186202	0.174503	0.176372	0.115963	0.126122	0.121718	0.126578	0.146452	0.121441	0.13847	0.120798	0.112863
Mouse.Kidney	0.175774	0.16456	0.146511	0.160489	0.141267	0.158196	0.1397	0.159696	0.151822	0.138491	0.162658	0.150139	0.167039	0.158911	0.147239	0.135608	0.153456	0.137719	0.162972	0.478985	0.475974	1	0.447432	0.44984	0.493352	0.457209	0.171681	0.184328	0.181731	0.171768	0.160653	0.164257	0.166126	0.18227	0.207021	0.178307	0.174369	0.178967	0.17588	0.163058	0.12996	0.141596	0.133971	0.140146	0.155781	0.137331	0.135588	0.132051	0.131612
Mouse.Leg.muscle	0.146296	0.139593	0.148096	0.158436	0.145637	0.160477	0.138299	0.145249	0.128365	0.121292	0.161347	0.14662	0.151941	0.153297	0.14139	0.148529	0.14582	0.139087	0.1493	0.495391	0.490003	0.447432	1	0.418563	0.477273	0.456411	0.157753	0.163476	0.175232	0.162434	0.157641	0.134946	0.161821	0.174273	0.178528	0.169733	0.190062	0.190294	0.190312	0.17782	0.126038	0.132156	0.108501	0.127373	0.143476	0.123869	0.130136	0.11324	0.123185
Mouse.Liver	0.145786	0.143631	0.13721	0.14527	0.132748	0.135525	0.125687	0.150849	0.136554	0.128977	0.142289	0.134045	0.144933	0.152931	0.151456	0.128161	0.134132	0.115736	0.145879	0.439011	0.418802	0.44984	0.418563	1	0.430338	0.417426	0.15359	0.16018	0.182518	0.146823	0.15686	0.139523	0.143872	0.168176	0.187196	0.182966	0.169845	0.169715	0.160663	0.150667	0.109367	0.144704	0.135109	0.136888	0.135312	0.132168	0.122758	0.12445	0.122663
Mouse.Lung	0.146981	0.128143	0.14593	0.157833	0.153668	0.148425	0.124596	0.147786	0.126199	0.125193	0.13617	0.14325	0.151842	0.131759	0.142091	0.138606	0.136794	0.132247	0.140011	0.518533	0.492938	0.493352	0.477273	0.430338	1	0.480748	0.165148	0.163352	0.165739	0.172012	0.159916	0.172125	0.160322	0.187225	0.191997	0.169783	0.197461	0.178078	0.191945	0.168283	0.123282	0.134824	0.105019	0.145453	0.144893	0.126295	0.133381	0.126925	0.117118
Mouse.Spleen	0.143595	0.13632	0.138171	0.132977	0.151872	0.129296	0.117626	0.124674	0.113754	0.125515	0.13521	0.148092	0.140134	0.126315	0.124968	0.13084	0.124118	0.130129	0.134233	0.477908	0.446723	0.457209	0.456411	0.417426	0.480748	1	0.148209	0.150393	0.16039	0.152802	0.153842	0.165231	0.133492	0.170174	0.198497	0.167978	0.192104	0.193026	0.208805	0.154123	0.118481	0.129804	0.110422	0.124548	0.126253	0.129162	0.108512	0.120626	0.113693
gpig.Back.subcutaneous.adipose	0.141477	0.130326	0.137687	0.145116	0.139113	0.144546	0.123749	0.136702	0.131573	0.129866	0.139764	0.142023	0.143043	0.142864	0.142946	0.147071	0.14335	0.136244	0.136998	0.180021	0.166881	0.171681	0.157753	0.15359	0.165148	0.148209	1	0.455903	0.427374	0.473288	0.417706	0.439056	0.450778	0.139845	0.142778	0.140536	0.135794	0.158446	0.131586	0.13836	0.145906	0.136656	0.129404	0.151777	0.156077	0.145621	0.148203	0.141077	0.150996
gpig.Kidney	0.147595	0.132407	0.147678	0.145451	0.139916	0.159137	0.113765	0.161325	0.136513	0.138381	0.147427	0.148662	0.156887	0.160369	0.148917	0.140529	0.136369	0.119818	0.14875	0.164617	0.170385	0.184328	0.163476	0.16018	0.163352	0.150393	0.455903	1	0.445372	0.495982	0.397718	0.442783	0.448102	0.140788	0.147414	0.141162	0.122195	0.132109	0.116952	0.119323	0.152054	0.151917	0.1218	0.143872	0.152014	0.144149	0.154446	0.14483	0.151918
gpig.Liver	0.168941	0.159307	0.141904	0.150822	0.144578	0.147293	0.128497	0.162745	0.159017	0.136976	0.158886	0.151288	0.144891	0.158239	0.17682	0.13748	0.154403	0.142274	0.141849	0.172094	0.177788	0.181731	0.175232	0.182518	0.165739	0.16039	0.427374	0.445372	1	0.4508	0.377765	0.403673	0.4059	0.128704	0.122807	0.149042	0.117835	0.132961	0.115538	0.108558	0.125958	0.132401	0.117123	0.127786	0.136283	0.129739	0.133254	0.121998	0.133795
gpig.Lung	0.150547	0.134844	0.144067	0.150578	0.153135	0.153022	0.130161	0.152931	0.132731	0.137002	0.135669	0.14639	0.144523	0.145586	0.136986	0.149306	0.144901	0.149793	0.139883	0.167953	0.166107	0.171768	0.162434	0.146823	0.172012	0.152802	0.473288	0.495982	0.4508	1	0.410161	0.467946	0.453847	0.142275	0.13656	0.130274	0.14364	0.146465	0.116169	0.127918	0.137521	0.152463	0.122878	0.152955	0.153401	0.141093	0.14602	0.136194	0.150377
gpig.Psoas	0.141693	0.13338	0.13095	0.146642	0.122751	0.140322	0.123133	0.158799	0.136188	0.127946	0.148816	0.129923	0.134708	0.146662	0.140858	0.13059	0.14439	0.138389	0.13872	0.157377	0.170251	0.160653	0.157641	0.15686	0.159916	0.153842	0.417706	0.397718	0.377765	0.410161	1	0.397414	0.410996	0.141253	0.135288	0.168497	0.140891	0.153948	0.139216	0.156472	0.12748	0.12409	0.120357	0.142463	0.148862	0.139846	0.149243	0.138365	0.130412
gpig.Spleen	0.144852	0.149674	0.146182	0.142123	0.148894	0.136188	0.124587	0.153952	0.118888	0.122809	0.147097	0.149353	0.140756	0.137565	0.12698	0.142757	0.133552	0.142276	0.136321	0.164917	0.162986	0.164257	0.134946	0.139523	0.172125	0.165231	0.439056	0.442783	0.403673	0.467946	0.397414	1	0.4234	0.134845	0.128317	0.130908	0.109767	0.137409	0.146141	0.122769	0.143502	0.150788	0.120179	0.141664	0.148375	0.164079	0.140894	0.126887	0.153315
gpig.Ventricle	0.143038	0.12585	0.140452	0.151125	0.136493	0.159008	0.134705	0.153671	0.120909	0.13693	0.130941	0.143948	0.145191	0.161759	0.142439	0.142072	0.147608	0.139181	0.157742	0.178387	0.169001	0.166126	0.161821	0.143872	0.160322	0.133492	0.450778	0.448102	0.4059	0.453847	0.410996	0.4234	1	0.141177	0.147702	0.152519	0.134122	0.156917	0.1294	0.119829	0.145976	0.139152	0.117066	0.141182	0.157443	0.149735	0.146705	0.152937	0.157912
Rat.Back.subcutaneous.adipose	0.133751	0.129083	0.126046	0.133789	0.134221	0.13321	0.143588	0.135018	0.13891	0.130209	0.135285	0.145967	0.126363	0.118793	0.135418	0.138103	0.143579	0.140123	0.120678	0.178683	0.176989	0.18227	0.174273	0.168176	0.187225	0.170174	0.139845	0.140788	0.128704	0.142275	0.141253	0.134845	0.141177	1	0.406557	0.359627	0.44619	0.382044	0.411512	0.406105	0.126559	0.141293	0.122183	0.131452	0.134614	0.131967	0.122178	0.137336	0.126804
Rat.Kidney	0.143586	0.128308	0.130254	0.139427	0.131656	0.1487	0.131523	0.155534	0.134052	0.132625	0.139273	0.138884	0.12963	0.138708	0.130018	0.144539	0.147695	0.121166	0.133522	0.193488	0.191698	0.207021	0.178528	0.187196	0.191997	0.198497	0.142778	0.147414	0.122807	0.13656	0.135288	0.128317	0.147702	0.406557	1	0.38501	0.451951	0.393415	0.39469	0.387878	0.121267	0.144502	0.14208	0.127655	0.153505	0.139294	0.135136	0.127803	0.1494
Rat.Liver	0.129618	0.130536	0.121741	0.128973	0.114421	0.123146	0.124695	0.132662	0.136181	0.121071	0.1284	0.123206	0.120586	0.13372	0.15015	0.125443	0.137571	0.11559	0.137311	0.175982	0.174231	0.178307	0.169733	0.182966	0.169783	0.167978	0.140536	0.141162	0.149042	0.130274	0.168497	0.130908	0.152519	0.359627	0.38501	1	0.383137	0.321363	0.337742	0.344501	0.110911	0.134116	0.136194	0.128432	0.136339	0.126358	0.118448	0.118176	0.115591
Rat.Lung	0.120347	0.1199	0.110124	0.109585	0.128749	0.129932	0.112898	0.121002	0.114587	0.113951	0.112957	0.115754	0.116119	0.108806	0.115508	0.12473	0.123192	0.119528	0.111017	0.183786	0.189146	0.174369	0.190062	0.169845	0.197461	0.192104	0.135794	0.122195	0.117835	0.14364	0.140891	0.109767	0.134122	0.44619	0.451951	0.383137	1	0.400331	0.445636	0.420336	0.116913	0.137877	0.115548	0.129215	0.1239	0.136624	0.128389	0.12227	0.128289
Rat.Psoas	0.114882	0.12552	0.116604	0.141477	0.120616	0.142231	0.124841	0.129731	0.112668	0.115785	0.139286	0.116921	0.124449	0.121192	0.110217	0.128226	0.133909	0.117125	0.134953	0.186921	0.186202	0.178967	0.190294	0.169715	0.178078	0.193026	0.158446	0.132109	0.132961	0.146465	0.153948	0.137409	0.156917	0.382044	0.393415	0.321363	0.400331	1	0.394068	0.392487	0.118096	0.133133	0.130903	0.124647	0.130625	0.126199	0.125023	0.112951	0.123269
Rat.Spleen	0.122955	0.124339	0.126269	0.106697	0.140645	0.134725	0.121121	0.125531	0.122851	0.111475	0.109739	0.123184	0.112689	0.116439	0.122031	0.118399	0.118186	0.127716	0.124162	0.185882	0.174503	0.17588	0.190312	0.160663	0.191945	0.208805	0.131586	0.116952	0.115538	0.116169	0.139216	0.146141	0.1294	0.411512	0.39469	0.337742	0.445636	0.394068	1	0.37363	0.113657	0.125163	0.105269	0.116815	0.108796	0.13678	0.10722	0.102388	0.120228
Rat.Ventricle	0.127752	0.117962	0.104602	0.128948	0.124774	0.129159	0.127744	0.120314	0.119542	0.117148	0.132359	0.129721	0.11786	0.109284	0.107323	0.110097	0.146449	0.122127	0.121157	0.177628	0.176372	0.163058	0.17782	0.150667	0.168283	0.154123	0.13836	0.119323	0.108558	0.127918	0.156472	0.122769	0.119829	0.406105	0.387878	0.344501	0.420336	0.392487	0.37363	1	0.116344	0.137208	0.124545	0.12402	0.130358	0.134205	0.117446	0.115406	0.126028
Dog1.Back.subcutaneous.adipose	0.142936	0.128559	0.145018	0.144507	0.127789	0.158175	0.129095	0.141641	0.113879	0.136017	0.151344	0.1383	0.142081	0.150086	0.129848	0.140587	0.144464	0.137345	0.15169	0.133981	0.115963	0.12996	0.126038	0.109367	0.123282	0.118481	0.145906	0.152054	0.125958	0.137521	0.12748	0.143502	0.145976	0.126559	0.121267	0.110911	0.116913	0.118096	0.113657	0.116344	1	0.439295	0.308548	0.435449	0.418841	0.434183	0.368056	0.47184	0.418644
Dog1.Kidney	0.160258	0.144323	0.140218	0.139939	0.136765	0.14133	0.130577	0.150221	0.136487	0.13561	0.141739	0.138738	0.143194	0.162174	0.137955	0.137157	0.143407	0.128206	0.151361	0.146097	0.126122	0.141596	0.132156	0.144704	0.134824	0.129804	0.136656	0.151917	0.132401	0.152463	0.12409	0.150788	0.139152	0.141293	0.144502	0.134116	0.137877	0.133133	0.125163	0.137208	0.439295	1	0.34434	0.437566	0.39062	0.42327	0.36988	0.403477	0.42579
Dog1.Liver	0.133909	0.138659	0.112735	0.112763	0.116723	0.123269	0.103622	0.139713	0.141226	0.124332	0.142489	0.132252	0.13601	0.15071	0.138204	0.127981	0.126248	0.118115	0.117836	0.112931	0.121718	0.133971	0.108501	0.135109	0.105019	0.110422	0.129404	0.1218	0.117123	0.122878	0.120357	0.120179	0.117066	0.122183	0.14208	0.136194	0.115548	0.130903	0.105269	0.124545	0.308548	0.34434	1	0.335181	0.325406	0.341096	0.317071	0.291469	0.334665
Dog1.Lung	0.153408	0.126956	0.146371	0.139984	0.140572	0.134291	0.141507	0.146424	0.123037	0.152013	0.133112	0.143318	0.1408	0.148352	0.140005	0.143729	0.133643	0.147679	0.147922	0.142684	0.126578	0.140146	0.127373	0.136888	0.145453	0.124548	0.151777	0.143872	0.127786	0.152955	0.142463	0.141664	0.141182	0.131452	0.127655	0.128432	0.129215	0.124647	0.116815	0.12402	0.435449	0.437566	0.335181	1	0.396125	0.437584	0.384947	0.422656	0.396059
Dog1.Psoas	0.138256	0.139935	0.124309	0.147043	0.124057	0.140163	0.107292	0.135385	0.133169	0.122447	0.148804	0.124392	0.124947	0.147666	0.132588	0.13176	0.153853	0.121064	0.144705	0.149743	0.146452	0.155781	0.143476	0.135312	0.144893	0.126253	0.156077	0.152014	0.136283	0.153401	0.148862	0.148375	0.157443	0.134614	0.153505	0.136339	0.1239	0.130625	0.108796	0.130358	0.418841	0.39062	0.325406	0.396125	1	0.389349	0.401468	0.398191	0.368247
Dog1.Spleen	0.129182	0.129731	0.118714	0.142266	0.132061	0.136364	0.125637	0.133958	0.115647	0.129123	0.131641	0.133599	0.127012	0.134317	0.111867	0.136026	0.138862	0.141078	0.138921	0.136985	0.121441	0.137331	0.123869	0.132168	0.126295	0.129162	0.145621	0.144149	0.129739	0.141093	0.139846	0.164079	0.149735	0.131967	0.139294	0.126358	0.136624	0.126199	0.13678	0.134205	0.434183	0.42327	0.341096	0.437584	0.389349	1	0.373822	0.398144	0.388289
Dog1.Ventricle	0.143917	0.135335	0.11802	0.149377	0.129941	0.128473	0.117215	0.13464	0.121538	0.127815	0.148201	0.122262	0.132409	0.151885	0.120376	0.13386	0.144329	0.115441	0.147882	0.13216	0.13847	0.135588	0.130136	0.122758	0.133381	0.108512	0.148203	0.154446	0.133254	0.14602	0.149243	0.140894	0.146705	0.122178	0.135136	0.118448	0.128389	0.125023	0.10722	0.117446	0.368056	0.36988	0.317071	0.384947	0.401468	0.373822	1	0.352605	0.345515
Dog2.Back.subcutaneous.adipose	0.137808	0.115707	0.117156	0.118481	0.110481	0.131238	0.11722	0.136722	0.110862	0.125243	0.128431	0.125273	0.145253	0.126847	0.119364	0.142478	0.122579	0.134012	0.127743	0.132335	0.120798	0.132051	0.11324	0.12445	0.126925	0.120626	0.141077	0.14483	0.121998	0.136194	0.138365	0.126887	0.152937	0.137336	0.127803	0.118176	0.12227	0.112951	0.102388	0.115406	0.47184	0.403477	0.291469	0.422656	0.398191	0.398144	0.352605	1	0.399526
Dog2.Kidney	0.149958	0.137439	0.120809	0.133993	0.141417	0.130973	0.125656	0.154065	0.124578	0.127725	0.14514	0.144879	0.129449	0.140375	0.136246	0.137126	0.138693	0.134487	0.154144	0.131295	0.112863	0.131612	0.123185	0.122663	0.117118	0.113693	0.150996	0.151918	0.133795	0.150377	0.130412	0.153315	0.157912	0.126804	0.1494	0.115591	0.128289	0.123269	0.120228	0.126028	0.418644	0.42579	0.334665	0.396059	0.368247	0.388289	0.345515	0.399526	1
Dog2.Liver	0.130363	0.126606	0.119433	0.127836	0.117572	0.128024	0.114781	0.153933	0.139886	0.127183	0.125949	0.117936	0.124394	0.131156	0.149557	0.11631	0.128041	0.108653	0.139249	0.158713	0.147729	0.159113	0.125265	0.159958	0.12966	0.125157	0.13865	0.136812	0.121659	0.137493	0.137666	0.13869	0.151506	0.130662	0.14502	0.169346	0.131161	0.129022	0.117932	0.129604	0.285448	0.326406	0.351818	0.334504	0.3218	0.314732	0.301175	0.295927	0.318829
Dog2.Lung	0.139004	0.133836	0.131407	0.135382	0.13255	0.131905	0.131059	0.14398	0.124111	0.129166	0.139981	0.135253	0.147602	0.139894	0.126441	0.141233	0.148433	0.146659	0.133508	0.131432	0.121449	0.133252	0.1084	0.109768	0.131164	0.103839	0.150687	0.148293	0.118616	0.15612	0.142042	0.160496	0.148565	0.140743	0.144272	0.129505	0.145556	0.123538	0.123662	0.142667	0.430136	0.408579	0.343872	0.461035	0.403795	0.427264	0.387303	0.430032	0.397682
Dog2.Psoas	0.144581	0.141593	0.124308	0.150907	0.126145	0.150155	0.118227	0.141837	0.132049	0.130139	0.156255	0.1192	0.144983	0.147001	0.126364	0.143966	0.158734	0.134083	0.153294	0.132898	0.145327	0.14045	0.135406	0.147881	0.120151	0.111504	0.143996	0.153093	0.132603	0.143948	0.16462	0.139984	0.162457	0.134865	0.135919	0.129338	0.130601	0.14467	0.105051	0.12903	0.397259	0.362352	0.299626	0.373318	0.443078	0.369124	0.388326	0.395348	0.366989
Dog2.Spleen	0.124095	0.127949	0.125845	0.130702	0.11881	0.127699	0.111217	0.127546	0.118255	0.122667	0.131283	0.133399	0.119083	0.122755	0.120567	0.120295	0.135408	0.117385	0.132141	0.131559	0.144859	0.138551	0.113337	0.139092	0.128065	0.125601	0.131178	0.135002	0.128354	0.131367	0.148057	0.136639	0.136294	0.140576	0.145698	0.144412	0.133119	0.124659	0.132287	0.131391	0.361318	0.353098	0.323293	0.403887	0.359869	0.408408	0.350165	0.38358	0.359336
Dog2.Ventricle	0.136394	0.14322	0.131175	0.150907	0.120132	0.135134	0.109493	0.143167	0.120152	0.133566	0.149067	0.114625	0.137339	0.134926	0.116783	0.135313	0.159142	0.118188	0.158628	0.144213	0.157692	0.16518	0.133229	0.154885	0.142596	0.132529	0.142826	0.1395	0.122265	0.139082	0.153558	0.137118	0.149589	0.124711	0.143194	0.131004	0.117892	0.141032	0.100351	0.124925	0.366716	0.359897	0.294544	0.381089	0.406312	0.359406	0.427133	0.362073	0.344841
Dog3.Kidney	0.159544	0.143572	0.144829	0.138816	0.123908	0.134084	0.119438	0.157753	0.13209	0.129736	0.136754	0.131962	0.139854	0.154908	0.138509	0.1454	0.134382	0.122367	0.153792	0.13419	0.126775	0.143999	0.132861	0.131358	0.13962	0.12671	0.139121	0.153652	0.12936	0.141628	0.125543	0.139235	0.139987	0.130753	0.141611	0.121429	0.133393	0.120282	0.111546	0.120631	0.425631	0.448923	0.321242	0.411463	0.380631	0.397342	0.364671	0.409889	0.430717
Dog3.Liver	0.124445	0.126553	0.110975	0.128844	0.111382	0.113557	0.121909	0.136514	0.122089	0.118164	0.13371	0.11574	0.130459	0.125347	0.127142	0.109975	0.131364	0.109782	0.123663	0.135575	0.119295	0.13763	0.124511	0.158097	0.115788	0.110826	0.146194	0.152661	0.144829	0.153592	0.150356	0.139632	0.145782	0.146636	0.155098	0.150641	0.135623	0.138184	0.12625	0.151283	0.303266	0.318233	0.314166	0.323142	0.309586	0.332183	0.308024	0.296582	0.336723
Dog3.Lung	0.148654	0.131364	0.141498	0.149671	0.141182	0.140674	0.149997	0.147992	0.128748	0.140191	0.152622	0.141899	0.15093	0.141143	0.113604	0.156532	0.144704	0.145836	0.153255	0.14531	0.133969	0.154852	0.123863	0.14489	0.157854	0.125116	0.140971	0.154228	0.120815	0.142772	0.147146	0.142065	0.136389	0.12184	0.1358	0.124278	0.14834	0.137782	0.12694	0.138568	0.437687	0.414318	0.323999	0.446449	0.398687	0.436807	0.383647	0.431286	0.39504
Dog3.Psoas	0.134012	0.1352	0.12763	0.152172	0.133002	0.161626	0.12011	0.148309	0.122876	0.12965	0.168828	0.143004	0.151212	0.155234	0.121798	0.149119	0.148735	0.127787	0.148217	0.152898	0.140873	0.145076	0.136342	0.120395	0.129286	0.114962	0.147048	0.14025	0.128236	0.136634	0.14831	0.140479	0.139447	0.125853	0.13696	0.122146	0.133319	0.129425	0.113177	0.127771	0.425593	0.383487	0.318592	0.394351	0.444905	0.394689	0.403575	0.40244	0.366118
Dog3.Spleen	0.130419	0.134937	0.126986	0.14049	0.131525	0.126848	0.139877	0.144965	0.139956	0.140515	0.145966	0.143992	0.139302	0.136638	0.129512	0.151135	0.143061	0.138576	0.14771	0.137971	0.130184	0.137272	0.125522	0.126852	0.14199	0.125045	0.144245	0.16312	0.148289	0.159678	0.143532	0.167413	0.163987	0.139937	0.134356	0.13458	0.130539	0.121015	0.11964	0.133725	0.423247	0.406332	0.32261	0.42866	0.395893	0.448645	0.365656	0.422206	0.398335
Dog3.Ventricle	0.152385	0.136832	0.119678	0.159445	0.118024	0.153867	0.121828	0.141564	0.133947	0.124404	0.162954	0.119427	0.139268	0.148103	0.117053	0.131993	0.145171	0.120296	0.161537	0.136622	0.141294	0.150505	0.127238	0.126209	0.136705	0.113763	0.140745	0.146079	0.12259	0.13953	0.158526	0.139414	0.143195	0.135966	0.14392	0.13212	0.14728	0.148581	0.11849	0.134784	0.372825	0.36133	0.322196	0.373781	0.40292	0.38018	0.429156	0.344802	0.360791
dog3.Back.subcutaneous.adipose	0.138286	0.136199	0.123619	0.146673	0.120656	0.157854	0.131698	0.13479	0.139368	0.128462	0.134561	0.136091	0.1402	0.139697	0.134206	0.140143	0.141708	0.132695	0.152293	0.138547	0.128373	0.135087	0.111337	0.124174	0.126245	0.112543	0.147667	0.144108	0.127065	0.135586	0.138918	0.140515	0.143893	0.126371	0.126968	0.112733	0.133919	0.120963	0.100641	0.122881	0.457913	0.40757	0.318069	0.410949	0.403488	0.413395	0.375723	0.450136	0.38797
Rabbit1.Back.subcutaneous.adipose	0.139726	0.139113	0.141991	0.12757	0.129586	0.139677	0.138223	0.15179	0.146003	0.135606	0.140787	0.127797	0.138859	0.137545	0.135974	0.134283	0.15494	0.136039	0.130691	0.14168	0.150437	0.13321	0.133392	0.121163	0.142624	0.118639	0.14594	0.144787	0.163952	0.13622	0.151634	0.142965	0.142288	0.13559	0.138211	0.135727	0.127616	0.137021	0.121916	0.138244	0.150095	0.145128	0.124814	0.156184	0.163999	0.149848	0.149668	0.16239	0.14086
Rabbit1.Kidney	0.157417	0.165805	0.156435	0.158311	0.139724	0.168636	0.148854	0.171911	0.17289	0.154483	0.169487	0.163822	0.158616	0.170969	0.176459	0.152734	0.156044	0.143246	0.183666	0.1275	0.137739	0.141672	0.136673	0.150455	0.13321	0.117816	0.143127	0.14351	0.148755	0.123762	0.12292	0.145281	0.140416	0.128163	0.146255	0.137627	0.133721	0.132797	0.123482	0.121834	0.140852	0.143151	0.131484	0.138141	0.153673	0.140098	0.14787	0.143867	0.151615
Rabbit1.Liver	0.143717	0.159753	0.132672	0.14295	0.127277	0.127952	0.13517	0.144788	0.155992	0.14216	0.147401	0.135939	0.137789	0.15095	0.163711	0.130301	0.142815	0.12443	0.14757	0.120888	0.125819	0.143592	0.129379	0.141046	0.126555	0.119722	0.149243	0.154543	0.177113	0.14589	0.154739	0.145803	0.145061	0.124361	0.147033	0.151519	0.116966	0.134159	0.122785	0.125844	0.12094	0.142781	0.135552	0.142656	0.170228	0.128289	0.137737	0.129976	0.147705
Rabbit1.Lung	0.142303	0.154934	0.151104	0.14614	0.152926	0.148139	0.135476	0.153373	0.148458	0.157094	0.146177	0.154244	0.150446	0.136824	0.150243	0.154749	0.141727	0.135465	0.164467	0.112467	0.111221	0.122888	0.115964	0.12227	0.140966	0.128198	0.131633	0.146712	0.165915	0.145776	0.129639	0.130229	0.148434	0.126047	0.145933	0.132726	0.146616	0.140197	0.124191	0.141715	0.141881	0.140991	0.117374	0.145332	0.147047	0.129385	0.13042	0.150083	0.133697
Rabbit1.Psoas	0.131427	0.147144	0.140956	0.157654	0.140986	0.154614	0.138362	0.144637	0.140635	0.147971	0.165492	0.141899	0.147078	0.146113	0.138935	0.13808	0.164337	0.133354	0.157957	0.108929	0.118386	0.113785	0.126271	0.121941	0.123952	0.110469	0.136817	0.140669	0.136179	0.127221	0.12427	0.127138	0.13979	0.125754	0.129551	0.118111	0.131417	0.144249	0.131902	0.131359	0.146747	0.133344	0.13167	0.144531	0.158737	0.127033	0.14269	0.130646	0.127863
Rabbit1.Spleen	0.13875	0.148464	0.148177	0.128496	0.135358	0.131358	0.129524	0.13897	0.149412	0.162146	0.140563	0.159889	0.13995	0.14108	0.140737	0.153911	0.130097	0.135874	0.157362	0.126114	0.125678	0.146406	0.128985	0.121828	0.138178	0.124262	0.128191	0.134866	0.140458	0.12992	0.119693	0.133401	0.122283	0.125284	0.136999	0.127985	0.138068	0.14624	0.128697	0.127926	0.14806	0.141625	0.118998	0.14301	0.160231	0.135557	0.126393	0.139068	0.138882
Rabbit1.Ventricle	0.12123	0.131295	0.139699	0.145777	0.112216	0.153446	0.133947	0.134796	0.128699	0.149403	0.160508	0.12615	0.147531	0.131435	0.140669	0.142292	0.139579	0.141609	0.153714	0.113715	0.134064	0.118121	0.116353	0.101519	0.130447	0.115168	0.127885	0.136116	0.129623	0.124564	0.133737	0.127175	0.131703	0.118599	0.128778	0.122312	0.13121	0.134233	0.114427	0.125294	0.134551	0.132326	0.132017	0.134728	0.157505	0.115768	0.145376	0.129887	0.128024
Rabbit2.Back.subcutaneous.adipose	0.138809	0.149337	0.141824	0.158201	0.132335	0.136018	0.148135	0.141638	0.154071	0.155497	0.159399	0.148628	0.146086	0.139917	0.145025	0.156727	0.15075	0.153826	0.136856	0.127064	0.132351	0.143695	0.121513	0.126678	0.146485	0.126763	0.164302	0.156076	0.165341	0.164937	0.155213	0.145081	0.159596	0.159591	0.154044	0.146365	0.138554	0.13513	0.132823	0.155507	0.143347	0.144381	0.120797	0.145921	0.17148	0.145667	0.154512	0.162182	0.156895
Rabbit2.Kidney	0.150292	0.156929	0.138852	0.151673	0.140222	0.154341	0.13209	0.168648	0.147097	0.152259	0.153458	0.156236	0.144829	0.161903	0.159106	0.145948	0.143861	0.13689	0.160174	0.11227	0.137082	0.147678	0.12159	0.138017	0.131922	0.1174	0.130214	0.139368	0.146348	0.113636	0.125333	0.118397	0.128875	0.115138	0.143213	0.131248	0.123905	0.123504	0.127311	0.116413	0.133356	0.14814	0.148791	0.13475	0.163863	0.122861	0.13936	0.144247	0.13953
Rabbit2.Liver	0.129828	0.16202	0.128294	0.138332	0.116068	0.129794	0.130851	0.151817	0.159491	0.143111	0.152709	0.136555	0.137111	0.147417	0.164332	0.130766	0.131726	0.144359	0.134864	0.126413	0.118812	0.137091	0.143651	0.140276	0.132439	0.122202	0.146492	0.141535	0.168465	0.158173	0.135156	0.1402	0.143814	0.127983	0.143788	0.132424	0.124775	0.127675	0.112601	0.142069	0.146785	0.16269	0.144218	0.142556	0.169231	0.126532	0.13643	0.14224	0.156171
Rabbit2.Lung	0.135712	0.154438	0.153351	0.139218	0.1356	0.140202	0.132816	0.152232	0.145202	0.158407	0.137929	0.145604	0.137429	0.139696	0.147563	0.153233	0.130543	0.138179	0.148142	0.121735	0.133195	0.117105	0.110612	0.114561	0.128405	0.109582	0.143356	0.148625	0.158757	0.1343	0.13039	0.141766	0.136643	0.111769	0.135772	0.122639	0.138808	0.128331	0.120508	0.13243	0.162226	0.15007	0.125223	0.144368	0.160104	0.141868	0.125369	0.145991	0.129721
Rabbit2.Psoas	0.141428	0.143949	0.134832	0.156052	0.1226	0.147224	0.140976	0.148899	0.140358	0.149273	0.161409	0.150052	0.142827	0.132459	0.155391	0.134431	0.170098	0.142409	0.161168	0.113752	0.125395	0.121441	0.120187	0.111521	0.115855	0.100344	0.140822	0.141886	0.156453	0.146251	0.147194	0.132917	0.15696	0.114988	0.124184	0.0989181	0.11787	0.138805	0.10974	0.119632	0.14727	0.132378	0.10921	0.121104	0.165165	0.116954	0.130787	0.12124	0.113065
Rabbit2.Spleen	0.140348	0.151136	0.162038	0.135672	0.150241	0.141831	0.137068	0.140953	0.150707	0.152174	0.148102	0.163719	0.146993	0.155183	0.16105	0.164708	0.142532	0.147268	0.168046	0.114409	0.12332	0.125969	0.127358	0.119742	0.122565	0.119227	0.122333	0.130282	0.146107	0.141785	0.118232	0.122915	0.136305	0.1277	0.127751	0.121607	0.133486	0.118786	0.113596	0.130021	0.130743	0.141261	0.132122	0.149323	0.158217	0.128579	0.138209	0.137973	0.134662
Rabbit2.Ventricle	0.12711	0.156397	0.151261	0.158471	0.139024	0.159484	0.137328	0.158224	0.14024	0.144545	0.158031	0.142227	0.151452	0.139347	0.146537	0.149784	0.136797	0.133161	0.164972	0.120408	0.135436	0.125539	0.12466	0.111506	0.135655	0.108326	0.130921	0.138706	0.139255	0.117611	0.127161	0.123749	0.138379	0.129539	0.129047	0.121759	0.126669	0.140745	0.114953	0.141074	0.138337	0.147345	0.126313	0.131306	0.16024	0.118358	0.154398	0.128789	0.138595
Rabbit3.Back.subcutaneous.adipose	0.148464	0.150944	0.156695	0.141003	0.152576	0.159025	0.141949	0.153654	0.150639	0.162021	0.151873	0.145447	0.143638	0.150735	0.144958	0.15411	0.155233	0.137768	0.153716	0.137832	0.131899	0.140614	0.136062	0.14116	0.149523	0.119296	0.147265	0.139666	0.153809	0.145623	0.134135	0.14708	0.135474	0.137281	0.141407	0.127753	0.13727	0.143459	0.127403	0.144794	0.159343	0.135041	0.11984	0.134492	0.16639	0.122724	0.141055	0.146731	0.13664
Rabbit3.Kidney	0.144947	0.172724	0.157644	0.150066	0.147252	0.160938	0.141593	0.180342	0.164496	0.155335	0.154898	0.169251	0.159802	0.167422	0.168787	0.152604	0.14474	0.152927	0.156246	0.117651	0.128701	0.139425	0.131083	0.144105	0.136875	0.133489	0.144446	0.160889	0.166754	0.147264	0.133524	0.144715	0.145526	0.130913	0.152289	0.135073	0.141088	0.132334	0.122111	0.130909	0.14971	0.154328	0.13863	0.157857	0.17016	0.132021	0.138346	0.158603	0.150591
Rabbit3.Liver	0.134939	0.147805	0.146814	0.123299	0.13219	0.136	0.12246	0.156407	0.148062	0.14078	0.141254	0.141058	0.138556	0.146757	0.147662	0.133827	0.138936	0.139884	0.140871	0.117192	0.130724	0.139041	0.127041	0.160796	0.132342	0.13284	0.126758	0.139003	0.156593	0.123027	0.120686	0.13544	0.128683	0.115851	0.152297	0.121881	0.118091	0.130508	0.119703	0.117103	0.144697	0.157939	0.157991	0.138952	0.157734	0.137715	0.136676	0.158438	0.14938
Rabbit3.Lung	0.114995	0.138295	0.148776	0.122906	0.133083	0.144428	0.124367	0.13812	0.123049	0.146624	0.133729	0.142048	0.136031	0.119754	0.130441	0.139388	0.133507	0.134209	0.141549	0.116065	0.114369	0.119241	0.113606	0.110275	0.130617	0.113547	0.122659	0.133207	0.149515	0.142866	0.11245	0.131361	0.130658	0.12251	0.126618	0.117959	0.12285	0.120862	0.116197	0.134428	0.148313	0.153596	0.111083	0.138976	0.154914	0.131671	0.133672	0.14676	0.136624
Rabbit3.Psoas	0.128112	0.137648	0.128541	0.146757	0.13157	0.140346	0.124076	0.14726	0.122945	0.142542	0.156205	0.149479	0.140889	0.138424	0.13409	0.141128	0.162358	0.127151	0.146204	0.12653	0.134341	0.124668	0.133586	0.11561	0.137093	0.117795	0.13065	0.147869	0.138648	0.135617	0.1386	0.138079	0.138675	0.104572	0.119884	0.106408	0.103122	0.11514	0.105874	0.126021	0.139798	0.128173	0.105309	0.137575	0.155784	0.121472	0.138575	0.131843	0.116168
Rabbit3.Spleen	0.12768	0.137294	0.152428	0.123829	0.140959	0.146051	0.135954	0.140116	0.139548	0.156324	0.134871	0.168565	0.136838	0.131319	0.134941	0.146404	0.128324	0.136732	0.136411	0.114333	0.11516	0.113647	0.121171	0.105402	0.125564	0.123036	0.126232	0.13762	0.144983	0.126246	0.122664	0.129567	0.132425	0.121652	0.133449	0.113622	0.127947	0.127011	0.146662	0.120801	0.14345	0.135253	0.107385	0.138808	0.148255	0.125266	0.132876	0.14074	0.126869
Kidney_1	0.151209	0.160257	0.161112	0.14761	0.142541	0.143244	0.13359	0.182478	0.141731	0.147542	0.16004	0.153589	0.163444	0.14991	0.157018	0.150076	0.129171	0.138522	0.161758	0.121855	0.137106	0.153483	0.115862	0.125927	0.140007	0.140054	0.13912	0.149709	0.143039	0.148394	0.123243	0.142986	0.141477	0.120114	0.123375	0.115759	0.109538	0.118405	0.110957	0.0984302	0.153581	0.152262	0.136938	0.159249	0.168119	0.152239	0.145701	0.147772	0.158576
Kidney_2	0.144503	0.140842	0.150962	0.140312	0.145834	0.147756	0.120386	0.168361	0.131704	0.148816	0.143824	0.146866	0.155813	0.161028	0.148008	0.146978	0.12877	0.134657	0.146802	0.128738	0.141646	0.138827	0.134825	0.127004	0.148227	0.131159	0.145894	0.149225	0.129916	0.151687	0.137704	0.146661	0.143275	0.118622	0.128033	0.127001	0.112381	0.133566	0.119429	0.104575	0.158381	0.161163	0.154874	0.150953	0.169665	0.147878	0.127625	0.141709	0.161853
Kidney_3	0.155691	0.155739	0.155369	0.159104	0.139981	0.14391	0.14606	0.166177	0.142656	0.15493	0.156443	0.156437	0.168611	0.151318	0.161756	0.159125	0.12655	0.145925	0.150513	0.121068	0.133805	0.158845	0.133016	0.129661	0.146926	0.125596	0.155721	0.160056	0.160993	0.157306	0.14784	0.161655	0.164499	0.119362	0.130821	0.128468	0.122866	0.129264	0.121047	0.0989226	0.150267	0.162878	0.150945	0.158734	0.165598	0.152036	0.152307	0.146033	0.166845
Liver_1	0.156822	0.149289	0.156262	0.153993	0.14727	0.163821	0.149253	0.183544	0.14758	0.149197	0.161667	0.157674	0.156248	0.166773	0.169214	0.145068	0.141159	0.146034	0.166259	0.12763	0.138741	0.157411	0.131387	0.14963	0.152017	0.118188	0.14618	0.137521	0.14246	0.146952	0.132504	0.157935	0.137936	0.116296	0.117117	0.132694	0.111592	0.122181	0.105942	0.100478	0.151023	0.160495	0.154098	0.148679	0.16493	0.154319	0.145167	0.145178	0.165289
Liver_2	0.13515	0.147373	0.14924	0.153684	0.130535	0.140879	0.12698	0.163195	0.146479	0.144788	0.158406	0.142259	0.145851	0.157159	0.156084	0.130713	0.137316	0.133842	0.146987	0.124197	0.140025	0.153852	0.134178	0.148712	0.133975	0.115465	0.144066	0.144605	0.12949	0.135227	0.132173	0.13551	0.14281	0.110976	0.115592	0.117247	0.103867	0.110769	0.0970976	0.0966074	0.132024	0.16245	0.148111	0.13567	0.15437	0.162439	0.148072	0.137424	0.147967
Liver_3	0.141537	0.151052	0.144424	0.140285	0.121578	0.131339	0.12515	0.150481	0.134195	0.128793	0.156655	0.140846	0.148217	0.157414	0.163742	0.134938	0.127337	0.128182	0.158183	0.129384	0.141841	0.159066	0.134417	0.159237	0.154513	0.126647	0.149486	0.156315	0.14372	0.150036	0.140047	0.145979	0.150176	0.115941	0.131497	0.143816	0.113979	0.124744	0.10837	0.100996	0.148672	0.160007	0.154465	0.148206	0.17401	0.144242	0.146512	0.139733	0.167498
Lung_1	0.155055	0.145462	0.163473	0.1572	0.152598	0.154417	0.139678	0.163154	0.123434	0.156023	0.152079	0.152921	0.165333	0.146692	0.149335	0.150235	0.132733	0.13034	0.157286	0.136719	0.137922	0.142383	0.128066	0.117989	0.141339	0.152028	0.129083	0.140986	0.124549	0.144364	0.137293	0.157535	0.137038	0.125964	0.126393	0.120423	0.130186	0.140604	0.120585	0.120848	0.149679	0.145825	0.124313	0.150756	0.152775	0.143017	0.128616	0.147473	0.148001
Lung_2	0.166491	0.152125	0.1769	0.162042	0.159032	0.158774	0.143798	0.179663	0.14207	0.165292	0.171456	0.154391	0.168118	0.162507	0.150836	0.163637	0.130311	0.167732	0.159016	0.129475	0.142976	0.137219	0.120134	0.120218	0.148506	0.138735	0.136292	0.136191	0.127655	0.142662	0.129608	0.143117	0.13643	0.124916	0.120677	0.122314	0.119646	0.127376	0.124443	0.118315	0.153178	0.15503	0.130114	0.159143	0.15695	0.149781	0.126423	0.151605	0.156447
Lung_3	0.153331	0.150279	0.154905	0.168764	0.1549	0.160759	0.142253	0.176821	0.132289	0.157279	0.159091	0.156026	0.175078	0.158424	0.15041	0.164071	0.132646	0.160508	0.16069	0.130399	0.140837	0.143609	0.126506	0.115445	0.145716	0.141281	0.145944	0.140029	0.123039	0.150705	0.132462	0.169673	0.141318	0.125988	0.110552	0.114299	0.125206	0.119527	0.130612	0.099702	0.173214	0.157933	0.122778	0.15384	0.162798	0.155499	0.150059	0.157139	0.157527
PM_1	0.140202	0.149021	0.144572	0.175739	0.135676	0.153319	0.129866	0.153167	0.125748	0.143719	0.174323	0.143995	0.167296	0.138369	0.133732	0.134075	0.155271	0.137978	0.165451	0.1572	0.153767	0.152981	0.153527	0.142364	0.166212	0.144266	0.146035	0.143389	0.142546	0.133751	0.156575	0.152904	0.149118	0.133387	0.113944	0.122993	0.112757	0.144402	0.111975	0.129582	0.157792	0.14778	0.130302	0.151062	0.183027	0.147359	0.158519	0.145378	0.147653
PM_2	0.132039	0.149866	0.144238	0.171314	0.14045	0.163125	0.118696	0.142351	0.131527	0.136271	0.16728	0.1459	0.166381	0.151739	0.137491	0.143273	0.147915	0.135953	0.161755	0.136361	0.150513	0.143556	0.141444	0.119294	0.149895	0.129347	0.144815	0.135516	0.139438	0.12643	0.122968	0.136481	0.133179	0.11979	0.117269	0.117975	0.115956	0.126577	0.107494	0.116824	0.157859	0.156648	0.143333	0.148694	0.166472	0.157964	0.156522	0.14326	0.147747
PM_3	0.12509	0.128625	0.133954	0.164469	0.132253	0.146915	0.121057	0.13482	0.114151	0.126395	0.16914	0.128072	0.158295	0.142597	0.121031	0.134851	0.143342	0.125573	0.148023	0.125466	0.134477	0.145184	0.13679	0.132101	0.144186	0.140573	0.136247	0.144956	0.141214	0.136265	0.12967	0.13794	0.139827	0.100061	0.113354	0.121155	0.110178	0.1273	0.110119	0.0942598	0.152227	0.144612	0.130612	0.145089	0.162402	0.129313	0.140022	0.12813	0.147516
Right_Ventricle_1	0.143993	0.1347	0.149865	0.171066	0.137508	0.171047	0.131509	0.160533	0.135619	0.149401	0.164738	0.146945	0.172025	0.14814	0.142902	0.146964	0.149214	0.142336	0.182466	0.133815	0.14293	0.150508	0.133761	0.130177	0.147228	0.119217	0.143919	0.137151	0.14636	0.143864	0.148526	0.149513	0.153588	0.118936	0.119155	0.11893	0.124607	0.134365	0.126832	0.123251	0.168028	0.170457	0.137108	0.162597	0.180216	0.152718	0.169015	0.163073	0.162954
Right_Ventricle_2	0.149147	0.144386	0.144675	0.159055	0.136076	0.161771	0.125757	0.158384	0.135606	0.13943	0.166257	0.136483	0.16368	0.148092	0.129326	0.145921	0.145445	0.13703	0.168374	0.144104	0.147603	0.157647	0.147235	0.152858	0.149483	0.128645	0.145838	0.144762	0.137653	0.143796	0.146799	0.150979	0.144932	0.134272	0.111641	0.127786	0.123748	0.145986	0.124813	0.128661	0.161981	0.15308	0.14512	0.150525	0.176943	0.153969	0.157895	0.152748	0.1575
Right_Ventricle_3	0.149378	0.143283	0.149602	0.164872	0.134921	0.161277	0.133948	0.161193	0.124803	0.145546	0.167835	0.13303	0.1644	0.146955	0.144066	0.145001	0.142507	0.129424	0.157838	0.131319	0.138035	0.146647	0.135536	0.121783	0.144536	0.123074	0.129252	0.136606	0.129292	0.132434	0.133249	0.146503	0.125582	0.100619	0.113667	0.111444	0.107609	0.119266	0.105391	0.106334	0.163839	0.158889	0.134618	0.150703	0.164979	0.152752	0.153762	0.142912	0.156973
Spleen_1	0.148218	0.154517	0.17167	0.160474	0.168009	0.167269	0.144218	0.173476	0.138794	0.160685	0.174027	0.174292	0.17778	0.161565	0.151695	0.167869	0.130592	0.161654	0.166173	0.141938	0.13005	0.138414	0.130661	0.110501	0.143458	0.138922	0.141189	0.147447	0.131739	0.156874	0.137573	0.16141	0.131658	0.13432	0.128227	0.115049	0.131333	0.131448	0.141949	0.111532	0.166976	0.170859	0.144742	0.161256	0.164972	0.162268	0.14306	0.156535	0.165692
Spleen_2	0.14184	0.140444	0.159063	0.150074	0.148155	0.153848	0.138736	0.150264	0.129375	0.152775	0.148742	0.165742	0.156002	0.147754	0.142808	0.14786	0.129304	0.145162	0.157727	0.134049	0.130713	0.148241	0.130543	0.109936	0.149674	0.149415	0.132184	0.143128	0.124009	0.139556	0.127804	0.151688	0.132866	0.12232	0.11735	0.116508	0.112743	0.117917	0.120833	0.0994856	0.149415	0.158419	0.112515	0.147278	0.148518	0.14376	0.135729	0.144908	0.15006
Spleen_3	0.157169	0.146305	0.161906	0.165449	0.166135	0.159788	0.139948	0.171899	0.145452	0.155431	0.159965	0.160022	0.155522	0.161104	0.161319	0.161184	0.133899	0.159459	0.158438	0.132424	0.13415	0.136692	0.121362	0.122523	0.135827	0.141546	0.137585	0.139469	0.126425	0.146257	0.136502	0.151782	0.140751	0.12934	0.130916	0.122573	0.119747	0.117701	0.13108	0.106549	0.163292	0.159978	0.149751	0.164546	0.165202	0.169432	0.149057	0.148471	0.169577
ULB_1	0.133868	0.142107	0.148792	0.139218	0.143946	0.140067	0.130643	0.148027	0.121964	0.139766	0.14876	0.137241	0.150789	0.144957	0.155647	0.144259	0.116554	0.140008	0.152858	0.142595	0.150159	0.15035	0.127843	0.131489	0.171538	0.131156	0.150667	0.152235	0.137004	0.1548	0.123165	0.149978	0.142763	0.14714	0.121844	0.119873	0.128612	0.13836	0.129473	0.126977	0.154763	0.15828	0.126643	0.158827	0.162064	0.141868	0.151742	0.158599	0.14868
ULB_2	0.146602	0.132479	0.147751	0.16401	0.138008	0.145749	0.134686	0.157359	0.127338	0.14823	0.154031	0.134839	0.152527	0.142338	0.137141	0.145275	0.13516	0.12562	0.142426	0.139962	0.124107	0.132548	0.123135	0.125797	0.132022	0.109816	0.141542	0.143458	0.129462	0.133889	0.118757	0.142242	0.137447	0.124718	0.11514	0.104212	0.127474	0.115261	0.103579	0.117125	0.162684	0.155774	0.128403	0.159674	0.158991	0.149105	0.144674	0.168941	0.172965
ULB_3	0.145121	0.137533	0.154808	0.142213	0.135649	0.150289	0.125158	0.147146	0.130965	0.143807	0.156018	0.13899	0.14525	0.156597	0.15168	0.141691	0.128952	0.131354	0.156023	0.129252	0.12069	0.1286	0.118956	0.123734	0.133561	0.105897	0.132394	0.134533	0.12651	0.129503	0.121824	0.131155	0.138726	0.11279	0.116483	0.114847	0.110126	0.120335	0.102524	0.0949314	0.150684	0.145442	0.118983	0.149165	0.160789	0.139193	0.140755	0.154267	0.148443
Cat1.Kidney	0.160942	0.147312	0.128557	0.148423	0.129129	0.143229	0.123148	0.162512	0.149239	0.140512	0.154464	0.138638	0.140478	0.147999	0.136339	0.137409	0.141526	0.134769	0.145442	0.132735	0.129114	0.171997	0.118891	0.142348	0.134649	0.118342	0.147475	0.149472	0.15785	0.148155	0.141644	0.157512	0.144317	0.125983	0.127402	0.120061	0.126022	0.135341	0.112015	0.114875	0.188823	0.207051	0.174119	0.183993	0.196113	0.187214	0.203023	0.177473	0.201545
Cat1.Liver	0.153773	0.166099	0.144003	0.1431	0.140982	0.134441	0.131013	0.163645	0.159976	0.157717	0.16317	0.161024	0.138295	0.158598	0.152926	0.149668	0.154174	0.140746	0.148725	0.146022	0.143761	0.151528	0.138593	0.148153	0.151313	0.136508	0.145284	0.152693	0.156863	0.15207	0.144493	0.144456	0.142389	0.133863	0.141161	0.133415	0.132623	0.14319	0.137768	0.127734	0.186499	0.202851	0.198058	0.205867	0.199861	0.181037	0.187756	0.175067	0.169909
Cat1.Lung	0.143802	0.145596	0.154127	0.147007	0.134676	0.154427	0.12797	0.142308	0.142232	0.143954	0.136368	0.147928	0.148469	0.141578	0.137405	0.158566	0.142275	0.141237	0.145226	0.140712	0.145402	0.127631	0.132222	0.117726	0.144949	0.128871	0.129659	0.159056	0.136114	0.150274	0.153091	0.154029	0.144834	0.130953	0.120217	0.119693	0.136104	0.118387	0.135014	0.1334	0.200563	0.203052	0.161754	0.192625	0.180325	0.174636	0.174903	0.181027	0.155749
Cat1.Psoas	0.146096	0.150872	0.132577	0.156037	0.133493	0.157764	0.12704	0.152438	0.143631	0.135225	0.1638	0.139504	0.155512	0.128605	0.141878	0.148875	0.137601	0.128987	0.14972	0.114919	0.111281	0.120464	0.112574	0.108941	0.108146	0.0892407	0.134355	0.135291	0.139215	0.135625	0.155893	0.144921	0.14059	0.11515	0.122836	0.121789	0.117837	0.115123	0.110034	0.11194	0.188459	0.17521	0.149777	0.158022	0.188076	0.168632	0.169525	0.165966	0.174449
Cat1.Spleen	0.147346	0.142692	0.138598	0.129139	0.152196	0.144452	0.133269	0.154754	0.141338	0.139128	0.146796	0.154775	0.137984	0.153103	0.137791	0.145433	0.117343	0.136377	0.139303	0.144584	0.129268	0.131696	0.120809	0.112827	0.13773	0.142609	0.136704	0.146024	0.137359	0.133907	0.155156	0.157411	0.133607	0.123077	0.115457	0.12624	0.129106	0.12372	0.141771	0.123807	0.195423	0.192485	0.153428	0.18897	0.184461	0.194235	0.191505	0.179729	0.174863
Cat1.Ventricle	0.154995	0.148053	0.134694	0.154528	0.128041	0.154557	0.148162	0.169289	0.14789	0.134264	0.161878	0.137471	0.145542	0.142525	0.126299	0.149194	0.138913	0.134215	0.148425	0.144193	0.139966	0.131278	0.147491	0.126242	0.130978	0.119641	0.128471	0.130394	0.126939	0.126696	0.138662	0.13373	0.141538	0.126259	0.130407	0.111428	0.124521	0.137086	0.111027	0.127622	0.183464	0.181257	0.1566	0.181756	0.200906	0.170796	0.202133	0.185842	0.1713
Cat2.Back.subcutaneous.adipose	0.155987	0.158847	0.158089	0.147072	0.140172	0.154174	0.127499	0.147608	0.148682	0.147989	0.150865	0.141919	0.15223	0.143934	0.135463	0.15423	0.141135	0.133559	0.154708	0.130466	0.12797	0.119074	0.11903	0.122196	0.120829	0.112234	0.127106	0.136868	0.134839	0.144617	0.14106	0.124904	0.137098	0.141509	0.124148	0.118866	0.127608	0.137051	0.119862	0.130283	0.208919	0.20212	0.142502	0.182553	0.179157	0.16648	0.172011	0.186449	0.176798
Cat2.Kidney	0.168895	0.151055	0.145144	0.152207	0.130245	0.156349	0.137463	0.157284	0.149094	0.148667	0.15279	0.149025	0.140407	0.142947	0.142844	0.150752	0.143204	0.133525	0.157121	0.138779	0.136717	0.146396	0.128288	0.12933	0.130096	0.12268	0.124452	0.125674	0.148649	0.123568	0.141196	0.140584	0.128844	0.128198	0.132007	0.116124	0.126619	0.136731	0.122584	0.134672	0.182219	0.210261	0.167744	0.172972	0.187197	0.187799	0.192642	0.177505	0.191725
Cat2.Liver	0.152537	0.17641	0.136277	0.149754	0.137748	0.140445	0.145258	0.168562	0.159073	0.161675	0.164826	0.149555	0.150585	0.154835	0.14794	0.155099	0.143014	0.155647	0.14814	0.129229	0.131678	0.14141	0.130817	0.145802	0.139303	0.139056	0.147484	0.13984	0.154371	0.125715	0.144313	0.13895	0.132352	0.119065	0.121046	0.124824	0.124738	0.139595	0.117823	0.124769	0.189829	0.195028	0.193052	0.174594	0.192333	0.185403	0.184965	0.17968	0.186911
Cat2.Lung	0.156806	0.142432	0.157232	0.156224	0.152071	0.154412	0.144383	0.156651	0.145246	0.155016	0.153455	0.154129	0.142193	0.143644	0.131255	0.161545	0.129655	0.128002	0.149295	0.129586	0.122154	0.124193	0.123742	0.111492	0.130914	0.10931	0.119742	0.128812	0.130676	0.127756	0.125205	0.133877	0.124747	0.117704	0.117178	0.108954	0.110518	0.129316	0.10971	0.114654	0.189237	0.19314	0.153968	0.199817	0.183147	0.16431	0.1678	0.193416	0.161769
Cat2.Psoas	0.14928	0.147348	0.125365	0.171357	0.133573	0.16107	0.128337	0.147308	0.140011	0.123995	0.170855	0.142918	0.140251	0.146262	0.139386	0.13401	0.14583	0.124672	0.154661	0.117343	0.121007	0.122893	0.126061	0.114228	0.124561	0.106342	0.143312	0.140835	0.129026	0.125051	0.143204	0.151212	0.141838	0.113224	0.1124	0.109524	0.121441	0.12817	0.113668	0.116263	0.192429	0.182379	0.158915	0.172752	0.198431	0.171333	0.188019	0.186266	0.179014
Cat2.Spleen	0.138966	0.144289	0.145906	0.130775	0.151751	0.143639	0.132529	0.148502	0.138982	0.144423	0.138134	0.147989	0.135908	0.132404	0.135537	0.149973	0.12611	0.132402	0.141591	0.138298	0.115791	0.125172	0.109838	0.12616	0.128943	0.127377	0.130841	0.138872	0.120431	0.14983	0.136985	0.145026	0.115563	0.122192	0.122915	0.122228	0.142801	0.128758	0.134358	0.129535	0.174757	0.182969	0.158485	0.190685	0.176965	0.187428	0.177866	0.193086	0.167962
Cat2.Ventricle	0.167405	0.163222	0.15534	0.159669	0.14955	0.170868	0.155543	0.175206	0.156672	0.152203	0.180916	0.160479	0.157808	0.152086	0.152351	0.158611	0.155081	0.147128	0.168244	0.151682	0.146109	0.137875	0.131883	0.129394	0.143609	0.135824	0.144361	0.134824	0.14767	0.142133	0.15154	0.153579	0.141532	0.12632	0.137848	0.133994	0.130638	0.146083	0.133143	0.140466	0.188397	0.209068	0.180341	0.194576	0.197862	0.17888	0.192351	0.179338	0.197701
Cat3.Back.subcutaneous.adipose	0.131123	0.135098	0.146505	0.123903	0.122841	0.144788	0.124494	0.141691	0.126976	0.143868	0.14119	0.128953	0.123729	0.142798	0.123569	0.129935	0.120832	0.128867	0.126171	0.126821	0.126433	0.113185	0.124257	0.115996	0.119273	0.109578	0.136461	0.126551	0.121922	0.127261	0.148851	0.119449	0.128415	0.120921	0.115658	0.113391	0.120604	0.1283	0.112607	0.117187	0.198839	0.159532	0.132522	0.173137	0.166872	0.157061	0.157457	0.183561	0.154924
Cat3.Kidney	0.173492	0.167328	0.144465	0.15054	0.142064	0.156055	0.136016	0.171726	0.159424	0.154764	0.161545	0.163307	0.150938	0.16269	0.151027	0.145242	0.144098	0.14231	0.155546	0.125303	0.124229	0.138955	0.115993	0.117911	0.120977	0.113306	0.146577	0.15684	0.146521	0.133016	0.135504	0.135348	0.137143	0.119029	0.134814	0.130417	0.123603	0.130976	0.128073	0.113124	0.202222	0.207787	0.183379	0.183648	0.181638	0.17221	0.182246	0.192352	0.187708
Cat3.Liver	0.151327	0.149037	0.139168	0.122767	0.114355	0.138392	0.121942	0.158142	0.139618	0.132003	0.142444	0.126343	0.14115	0.136047	0.141984	0.129195	0.130543	0.128062	0.121408	0.127078	0.112884	0.139521	0.128023	0.133775	0.127651	0.119566	0.135492	0.123416	0.137889	0.121049	0.128287	0.120629	0.125874	0.103323	0.119187	0.10993	0.112483	0.126638	0.115049	0.111054	0.173592	0.190886	0.181148	0.181569	0.18305	0.16763	0.185084	0.16765	0.170257
Cat3.Lung	0.150075	0.144894	0.163221	0.146903	0.152825	0.157943	0.152888	0.172523	0.146074	0.165562	0.158618	0.158363	0.15047	0.15821	0.14257	0.15591	0.131978	0.141456	0.150635	0.148131	0.138379	0.140985	0.135012	0.111292	0.140762	0.129766	0.125342	0.140101	0.140098	0.139974	0.134981	0.148742	0.132772	0.126495	0.126407	0.120548	0.147709	0.125191	0.138169	0.130542	0.187337	0.193838	0.159166	0.198781	0.17877	0.180299	0.168664	0.179208	0.160495
Cat3.Psoas	0.147627	0.144439	0.120141	0.142992	0.114964	0.143653	0.125633	0.139039	0.134971	0.135184	0.157747	0.127146	0.139948	0.120542	0.131969	0.125774	0.133364	0.120929	0.147672	0.130051	0.131293	0.121253	0.131922	0.104644	0.115954	0.113669	0.133143	0.127992	0.120446	0.115733	0.137871	0.126303	0.128388	0.142182	0.105684	0.113839	0.102844	0.13652	0.113725	0.123118	0.194187	0.196469	0.154155	0.179385	0.203198	0.17668	0.200159	0.164575	0.176024
Cat3.Spleen	0.141769	0.150032	0.137962	0.136246	0.156637	0.147767	0.125628	0.152124	0.144958	0.14766	0.141642	0.144878	0.140522	0.151408	0.137646	0.145838	0.13392	0.138456	0.138835	0.131263	0.130982	0.11658	0.115432	0.110126	0.136604	0.136452	0.117253	0.138454	0.12589	0.146954	0.132171	0.138223	0.12921	0.123433	0.140236	0.117735	0.120413	0.129129	0.122065	0.126713	0.190921	0.196212	0.171026	0.194748	0.186086	0.181455	0.170387	0.179478	0.183945
Cat3.Ventricle	0.157973	0.155526	0.133965	0.154118	0.132687	0.162075	0.139064	0.160181	0.148312	0.143317	0.169395	0.143877	0.163708	0.16183	0.139925	0.154196	0.151854	0.133095	0.157074	0.134532	0.136348	0.129394	0.134416	0.115507	0.130608	0.116038	0.133588	0.141384	0.128283	0.132061	0.173151	0.145915	0.153229	0.118298	0.117518	0.110362	0.120839	0.129509	0.113466	0.126184	0.188243	0.202144	0.177099	0.185576	0.210923	0.175463	0.191168	0.197109	0.187103
Chicken1.Heart	0.063444	0.0563395	0.0576117	0.0684201	0.0694913	0.0697239	0.0622775	0.0574656	0.0602702	0.0534837	0.0725411	0.0617889	0.086211	0.0580939	0.0554425	0.0661417	0.0787943	0.0638254	0.0757061	0.0863765	0.0894913	0.0953095	0.0885262	0.0845357	0.0903997	0.0761578	0.0714814	0.0838312	0.0798907	0.0725226	0.0815986	0.0721829	0.0727844	0.104637	0.0684319	0.0557136	0.0855288	0.0959058	0.0708261	0.0694193	0.0679083	0.0600481	0.0675475	0.0569708	0.0693329	0.0721476	0.0663601	0.0519577	0.0706925
Chicken1.Kidney	0.0892351	0.0760904	0.0893167	0.0862778	0.0869519	0.103523	0.0937201	0.088759	0.0861434	0.075609	0.0827045	0.0774055	0.10907	0.0806635	0.0761049	0.0832184	0.0870577	0.0778084	0.0939835	0.0897844	0.0780558	0.105663	0.086682	0.100812	0.095975	0.0883456	0.101089	0.0970711	0.0923681	0.0912639	0.0909475	0.0820723	0.0942914	0.10184	0.0861606	0.0817349	0.0954895	0.0801932	0.0794225	0.0806861	0.0969531	0.0928919	0.0679723	0.0792134	0.0809086	0.0950451	0.0760073	0.0931597	0.100428
Chicken1.Leg.muscle	0.0493442	0.051259	0.0465009	0.0768891	0.0690006	0.0624118	0.0505327	0.0461219	0.0552148	0.0458946	0.0668208	0.0360941	0.0632749	0.0435677	0.0511839	0.0488975	0.0671033	0.042835	0.0582104	0.0859703	0.0671943	0.0897315	0.0682018	0.0875679	0.0669133	0.0671357	0.0684511	0.064577	0.0701404	0.0591441	0.0746258	0.0499774	0.0529797	0.0927706	0.0708333	0.0699001	0.0790664	0.0708726	0.0505909	0.0814485	0.0499957	0.0634185	0.0737338	0.0566443	0.0719757	0.0630407	0.0665933	0.0618579	0.0628259
Chicken1.Liver	0.0810516	0.0854407	0.0856923	0.0895976	0.0639389	0.0737222	0.0605534	0.0855427	0.0677708	0.0691205	0.0846136	0.0607994	0.0926075	0.0832267	0.0778667	0.0772747	0.0737606	0.0600058	0.0741018	0.0759976	0.0822783	0.0882564	0.0754034	0.0907965	0.10362	0.0739407	0.092764	0.092568	0.0946704	0.0822777	0.08422	0.0669664	0.0703347	0.0977076	0.0770358	0.0776431	0.0841031	0.0829272	0.0686105	0.0727737	0.0786394	0.0792274	0.0797369	0.0648817	0.0704734	0.0831299	0.0716633	0.085221	0.0854282
Chicken1.Lung	0.049339	0.0561888	0.0657194	0.0730205	0.0700719	0.0594178	0.0512415	0.0540926	0.0460347	0.0563774	0.0643862	0.0557925	0.0627627	0.0543474	0.0536904	0.0649147	0.061101	0.054929	0.0676582	0.065676	0.0665952	0.0794302	0.0785714	0.0513347	0.0842274	0.0688775	0.0590617	0.0651635	0.0707201	0.0597157	0.0522049	0.0608008	0.0484568	0.0909432	0.0709972	0.0527897	0.0839174	0.0765001	0.0639971	0.0624688	0.0753424	0.0569874	0.0582802	0.0629515	0.0650093	0.0790179	0.0678182	0.0512372	0.0776714
Chicken1.Spleen	0.061395	0.061287	0.081974	0.0788583	0.0839816	0.077606	0.065274	0.0733492	0.0638285	0.0701896	0.0771688	0.0822442	0.072242	0.0720624	0.0639705	0.0687683	0.072166	0.067621	0.0688446	0.0856651	0.0713269	0.0867451	0.0723627	0.0691193	0.0908271	0.0951376	0.0803159	0.0818294	0.086309	0.0907587	0.0763113	0.0749104	0.0757253	0.0911097	0.0752103	0.0577346	0.0824188	0.0832834	0.0724817	0.0712561	0.0917994	0.0835855	0.0731899	0.0730723	0.0891041	0.0915169	0.071185	0.0636581	0.0834933
Chicken1.Subcutaneous.fat	0.0739221	0.0705489	0.0887646	0.0949938	0.0766302	0.0817222	0.0834011	0.0622324	0.0660494	0.0830998	0.081956	0.0726644	0.0939939	0.0753521	0.0716489	0.0700921	0.0746378	0.0779116	0.0794974	0.0739635	0.0666863	0.0809524	0.0750409	0.0710504	0.0898163	0.0670936	0.0843187	0.074173	0.079048	0.0806873	0.0790591	0.0666375	0.0814472	0.0914045	0.07435	0.0681455	0.0867965	0.0790425	0.0523419	0.0645893	0.0811608	0.0492823	0.0686512	0.0713972	0.0684669	0.0648121	0.0590895	0.0831052	0.0696349
Chicken2.Heart	0.0663534	0.074476	0.0658101	0.0827262	0.079663	0.0794557	0.0528552	0.0700044	0.0698209	0.0747693	0.0782752	0.0727279	0.0939362	0.0721498	0.0635809	0.0763668	0.0825171	0.0761975	0.084351	0.0722711	0.0777879	0.081472	0.068717	0.0581318	0.0767248	0.0780013	0.0740019	0.0800532	0.0704746	0.0630933	0.062206	0.0646357	0.0611394	0.0789692	0.0720906	0.0534216	0.0839188	0.0709457	0.0579442	0.0606355	0.0785545	0.0765437	0.0626365	0.0675911	0.0774494	0.0692756	0.0754808	0.0580646	0.0780141
Chicken2.Kidney	0.0862725	0.0732166	0.0811593	0.0909982	0.0895152	0.0915529	0.0790522	0.0786258	0.0672417	0.0769965	0.0885432	0.0777361	0.0955576	0.0936607	0.0857472	0.0906674	0.0854132	0.078941	0.095319	0.0926609	0.081292	0.106489	0.0905074	0.0934006	0.105303	0.0861143	0.0843267	0.0913161	0.0899535	0.07966	0.0656903	0.0667619	0.0835621	0.10098	0.0862268	0.0770152	0.0983828	0.0941189	0.0742935	0.06772	0.0833064	0.0791565	0.0784439	0.0721562	0.0794163	0.0785854	0.0929334	0.0714798	0.0901758
Chicken2.Leg.muscle	0.0867719	0.0897873	0.0824417	0.10048	0.0903488	0.0966153	0.0800434	0.0765798	0.0749798	0.0885445	0.0991683	0.0711084	0.100805	0.0965277	0.0883828	0.0853769	0.0939666	0.0756346	0.0918629	0.0826746	0.0852974	0.0940291	0.0907816	0.0843285	0.0842818	0.0731998	0.0830291	0.0920116	0.0842016	0.0808435	0.0785812	0.0639145	0.0890427	0.0971409	0.0882424	0.0744391	0.0907703	0.0874508	0.0670972	0.0842938	0.0848555	0.0788603	0.0620707	0.073786	0.104428	0.0780693	0.085219	0.0858679	0.0802282
Chicken2.Liver	0.0850709	0.0771269	0.0743281	0.0918156	0.0718212	0.0840175	0.0811383	0.0662976	0.0712749	0.0655013	0.0741073	0.0676859	0.0947396	0.0854283	0.0915336	0.0775696	0.0826238	0.0615924	0.0761781	0.100588	0.0897793	0.106798	0.0876396	0.103899	0.0995859	0.087727	0.100382	0.0936776	0.0954514	0.100634	0.0859627	0.0780109	0.0825721	0.105287	0.0939011	0.0783313	0.0894998	0.0901746	0.0838598	0.0870349	0.0747478	0.0834774	0.0865917	0.0759525	0.0742761	0.086275	0.0803699	0.0734215	0.0798594
Chicken2.Lung	0.0718004	0.0741995	0.0811837	0.0793662	0.0743723	0.0682323	0.0540421	0.0650216	0.0633684	0.0603995	0.0703336	0.0638697	0.0869797	0.0623925	0.0617548	0.0663055	0.0684941	0.0581816	0.0747393	0.0723273	0.0833783	0.0878455	0.0803237	0.0840772	0.0946765	0.103421	0.0587719	0.0682321	0.0711445	0.0600686	0.058442	0.0580797	0.0609255	0.0803936	0.0648505	0.0561938	0.0782511	0.0630427	0.0725074	0.0497859	0.0613925	0.0624131	0.0609073	0.0557842	0.0707763	0.0608764	0.0572661	0.0492354	0.0719988
Chicken2.Spleen	0.0735188	0.0743434	0.0805192	0.0713803	0.0783118	0.0735779	0.0648752	0.0758257	0.0717201	0.0718707	0.0740803	0.0737533	0.0929812	0.0887573	0.0810149	0.082212	0.0830003	0.0710125	0.0792194	0.0803764	0.0713348	0.0786152	0.0819876	0.0608488	0.0887596	0.100752	0.0807501	0.0799254	0.0785319	0.070086	0.0990483	0.0795686	0.0656785	0.0813722	0.0716776	0.0607983	0.0880943	0.0722935	0.0649615	0.0702327	0.0775951	0.0696348	0.0592543	0.0695491	0.0777701	0.0950197	0.0696424	0.0706205	0.0765851
Chicken2.Subcutaneous.fat	0.0710538	0.0711684	0.0654968	0.0834406	0.0635296	0.0721296	0.0620495	0.0747366	0.0739444	0.0669369	0.0714938	0.0687948	0.0799964	0.0739473	0.0773216	0.0795585	0.0720042	0.0690335	0.0767413	0.0870924	0.0827081	0.0922411	0.0930902	0.0736858	0.0900978	0.0939417	0.0840357	0.0630484	0.0689848	0.0776388	0.0811938	0.0608855	0.0804859	0.0902508	0.0744905	0.0766671	0.0787259	0.0880194	0.0733647	0.0728856	0.0817987	0.0717566	0.0715111	0.081445	0.072308	0.0739653	0.0812835	0.0771552	0.0849696
Chicken3.Heart	0.055269	0.053795	0.0534282	0.0716439	0.057373	0.0659082	0.0632993	0.0486721	0.0468972	0.0529993	0.0586274	0.0501316	0.0706223	0.0536533	0.0574857	0.0615889	0.0662474	0.0543651	0.0637372	0.0673683	0.0863059	0.0785381	0.0805358	0.0576659	0.0922087	0.0763951	0.0847721	0.0780293	0.0793694	0.0792215	0.0696839	0.0694955	0.0687886	0.0875197	0.0675662	0.0599915	0.0830206	0.0725883	0.0634196	0.0671916	0.0698321	0.0565471	0.0642152	0.0553002	0.0716036	0.0697665	0.0698423	0.0555539	0.0653116
Chicken3.Kidney	0.0777429	0.0710999	0.0647627	0.0868946	0.0692621	0.0718591	0.0441604	0.0716961	0.0755345	0.078492	0.0880204	0.0650228	0.0876623	0.0744205	0.0738059	0.0602178	0.0687517	0.0587524	0.0847796	0.0614513	0.0672795	0.080037	0.0647403	0.0679439	0.0765588	0.0588631	0.0850483	0.0848638	0.0692179	0.0717222	0.0736538	0.0587588	0.0644612	0.0837981	0.0850402	0.0607527	0.0827064	0.0861748	0.0492838	0.06603	0.0667738	0.0591793	0.0612482	0.0607073	0.0680643	0.0690438	0.051718	0.0516354	0.0785029
Chicken3.Leg.muscle	0.0576332	0.0548096	0.0672961	0.0828835	0.060389	0.0812921	0.0797663	0.0592193	0.0661416	0.0651718	0.0758203	0.0537207	0.07652	0.0650302	0.0683312	0.0638613	0.0698807	0.0628864	0.0771121	0.103847	0.10139	0.095907	0.100146	0.0757398	0.0904367	0.0879475	0.10107	0.0928659	0.0894962	0.105889	0.087659	0.081773	0.0932362	0.0890694	0.0742185	0.0718423	0.0963572	0.0976596	0.0652847	0.0776244	0.0630574	0.0524983	0.0564253	0.0623776	0.066684	0.0745496	0.063864	0.0632346	0.0716127
Chicken3.Liver	0.079588	0.071269	0.0791257	0.0978072	0.083729	0.0833848	0.0748414	0.0876689	0.0737695	0.0661263	0.0857989	0.0697197	0.0915811	0.0950661	0.0785862	0.0699847	0.0793993	0.0758133	0.0872756	0.0818074	0.0879905	0.0914547	0.0911801	0.0952733	0.0837577	0.0812943	0.090052	0.0956873	0.104392	0.0786039	0.0699606	0.069726	0.0806638	0.0871323	0.0766416	0.0681906	0.0839968	0.0890309	0.0665832	0.0824881	0.0695769	0.0760511	0.0731772	0.0597333	0.0551074	0.0730345	0.0767446	0.0538886	0.0729369
Chicken3.Lung	0.0614317	0.0525662	0.0757173	0.0682684	0.0625446	0.0678762	0.0601973	0.0621723	0.0575714	0.0673904	0.0798989	0.0730785	0.086118	0.0524405	0.0578058	0.0730027	0.0689033	0.0696423	0.0710568	0.06966	0.0660158	0.074221	0.0751458	0.0720009	0.0864659	0.0847	0.0827085	0.0656149	0.0696619	0.0719844	0.0727407	0.0721123	0.0593658	0.0872076	0.0689444	0.0646715	0.0834709	0.0765601	0.0658589	0.0704195	0.0813715	0.0639615	0.0515449	0.0580554	0.0773586	0.0702367	0.0678417	0.0705124	0.0754267
Chicken3.Spleen	0.0627213	0.060436	0.0668173	0.0834157	0.0766376	0.0751756	0.0718149	0.071523	0.0605933	0.0627699	0.0860063	0.0771969	0.0870461	0.0713937	0.0623064	0.0842521	0.0718441	0.0692612	0.0759259	0.0751145	0.0724082	0.0764773	0.0722967	0.064878	0.0897144	0.0844611	0.0771556	0.0813671	0.0904167	0.0697499	0.076827	0.0622989	0.0742132	0.0805527	0.0758548	0.0569201	0.0880746	0.0831543	0.0682888	0.0657488	0.0718802	0.0635563	0.0407384	0.0682856	0.0661028	0.0674768	0.0712759	0.0600266	0.0693922
Chicken3.Subcutaneous.fat	0.0597804	0.0661166	0.0620437	0.0678744	0.0711915	0.0633656	0.0504374	0.0507719	0.0566914	0.0522045	0.054336	0.0499393	0.0834499	0.0639717	0.0594091	0.0572716	0.0607396	0.0418723	0.0752373	0.0908083	0.0759119	0.0862241	0.0711575	0.0744476	0.0811037	0.0711261	0.0837923	0.0860434	0.0806258	0.077911	0.0836714	0.0682833	0.0842166	0.0836747	0.0767123	0.0670209	0.095872	0.0929944	0.0722003	0.0857239	0.0760857	0.0548487	0.0561072	0.0580018	0.0569411	0.0721862	0.0693015	0.0738467	0.0539018
sheep1.Back.subcutaneous.adipose	0.132737	0.127664	0.144195	0.139145	0.13131	0.153473	0.13345	0.135908	0.131419	0.140092	0.129448	0.145235	0.1464	0.126181	0.116655	0.132067	0.133666	0.124672	0.147874	0.138744	0.146589	0.12749	0.136705	0.127671	0.136245	0.12017	0.130586	0.127491	0.120025	0.149681	0.128653	0.149249	0.121372	0.138792	0.110695	0.123316	0.108194	0.126468	0.125186	0.13312	0.147397	0.144585	0.12436	0.135375	0.135619	0.13205	0.127219	0.143426	0.127202
sheep1.Kidney	0.130847	0.120764	0.137717	0.142046	0.11792	0.144022	0.133963	0.147894	0.13922	0.140674	0.135926	0.145551	0.141957	0.132504	0.130854	0.14826	0.131728	0.130641	0.155639	0.124114	0.122328	0.128896	0.117807	0.1177	0.124662	0.114712	0.127961	0.12947	0.133054	0.138501	0.133548	0.132886	0.128206	0.132208	0.13443	0.129525	0.10915	0.125278	0.125241	0.113544	0.142075	0.156065	0.127927	0.129452	0.143025	0.13577	0.140749	0.133384	0.137751
sheep1.Liver	0.13964	0.158901	0.146328	0.14175	0.136812	0.140692	0.131835	0.164376	0.157358	0.149051	0.155223	0.137461	0.152803	0.137354	0.154016	0.141073	0.144909	0.134271	0.151069	0.139868	0.13532	0.143666	0.12085	0.154444	0.121919	0.137108	0.135905	0.128544	0.144013	0.148371	0.147974	0.143792	0.134461	0.13571	0.144318	0.148086	0.115844	0.144686	0.129073	0.132866	0.133582	0.143675	0.152822	0.152066	0.137149	0.14565	0.141419	0.14638	0.156298
sheep1.Lung	0.11684	0.129448	0.130568	0.126992	0.124959	0.127793	0.128459	0.131054	0.113257	0.144388	0.137355	0.138802	0.138556	0.118645	0.11912	0.137841	0.131947	0.127271	0.133184	0.125075	0.123762	0.135825	0.12887	0.10122	0.115694	0.119168	0.121125	0.119683	0.119686	0.148285	0.122999	0.137308	0.12769	0.134944	0.126008	0.130328	0.126441	0.144803	0.133785	0.13096	0.128614	0.147493	0.12496	0.146558	0.146304	0.139281	0.13485	0.132841	0.128017
sheep1.Psoas	0.140913	0.128051	0.109407	0.147899	0.117182	0.140393	0.123566	0.128172	0.140173	0.11522	0.153821	0.134933	0.138405	0.111693	0.131285	0.118805	0.143633	0.12309	0.145769	0.114837	0.143615	0.134041	0.133519	0.138898	0.125743	0.125855	0.122759	0.135193	0.132875	0.138541	0.135465	0.136026	0.13161	0.132306	0.11437	0.117518	0.115815	0.14203	0.115292	0.114382	0.130034	0.139262	0.138806	0.13206	0.14088	0.13306	0.140755	0.130336	0.135607
sheep1.Spleen	0.128684	0.134053	0.146597	0.150723	0.138054	0.140482	0.134923	0.138323	0.132163	0.146469	0.145013	0.146261	0.142035	0.140926	0.137277	0.162105	0.145879	0.142748	0.143005	0.120089	0.130889	0.116508	0.12215	0.111916	0.137184	0.122318	0.139658	0.126825	0.130182	0.158587	0.141783	0.15527	0.127139	0.131771	0.121421	0.12037	0.117029	0.142431	0.142304	0.134165	0.145056	0.143017	0.136146	0.135773	0.157965	0.142457	0.13164	0.134967	0.133966
sheep1.Ventricle	0.158536	0.167914	0.160638	0.171333	0.154323	0.180044	0.151429	0.154474	0.16562	0.153748	0.16021	0.151927	0.187569	0.163497	0.162061	0.171992	0.16191	0.151393	0.191853	0.125567	0.137679	0.141196	0.122887	0.12351	0.128532	0.13373	0.134951	0.147175	0.124475	0.150779	0.149971	0.153708	0.129286	0.143478	0.119235	0.125449	0.124039	0.153202	0.121048	0.13038	0.157338	0.155365	0.128809	0.153126	0.173793	0.15304	0.157925	0.141483	0.141005
sheep2.Back.subcutaneous.adipose	0.127923	0.117203	0.130068	0.123819	0.128532	0.128064	0.12574	0.122231	0.122379	0.139783	0.124046	0.135608	0.131885	0.118505	0.11856	0.139058	0.122548	0.123627	0.132574	0.115202	0.117658	0.105857	0.107079	0.0981764	0.101614	0.105058	0.113944	0.111486	0.0988149	0.117863	0.10134	0.130173	0.116329	0.13895	0.127464	0.111046	0.11541	0.136776	0.118708	0.126087	0.134975	0.142224	0.126132	0.131153	0.132366	0.121805	0.121065	0.136685	0.121808
sheep2.Kidney	0.151668	0.156619	0.15298	0.144069	0.146323	0.156279	0.15718	0.148657	0.144031	0.142577	0.150089	0.146742	0.154839	0.144332	0.139053	0.153165	0.14554	0.150109	0.14916	0.130047	0.132542	0.139912	0.128139	0.124921	0.12643	0.118868	0.12103	0.133035	0.126771	0.142756	0.127856	0.131359	0.115355	0.133692	0.131436	0.120407	0.1134	0.139595	0.124496	0.121525	0.137654	0.149066	0.138636	0.126004	0.148734	0.132426	0.138891	0.126367	0.165488
sheep2.Liver	0.14774	0.145693	0.133391	0.152767	0.132741	0.132024	0.136843	0.153474	0.14149	0.134837	0.141606	0.130579	0.138017	0.139409	0.149175	0.133251	0.136889	0.123134	0.1324	0.10999	0.121272	0.13756	0.108586	0.131735	0.113919	0.117276	0.131677	0.137427	0.142643	0.123964	0.13459	0.140909	0.121118	0.123218	0.133028	0.149021	0.11512	0.131671	0.123194	0.139302	0.111235	0.140882	0.137546	0.130501	0.127391	0.120213	0.126522	0.109759	0.142361
sheep2.Psoas	0.124032	0.117777	0.115519	0.152887	0.110038	0.143011	0.126772	0.139555	0.128352	0.124966	0.139383	0.119013	0.135337	0.122909	0.125616	0.111505	0.149665	0.122676	0.149367	0.0966233	0.110771	0.114854	0.104928	0.115553	0.0998564	0.0861738	0.131607	0.124805	0.126324	0.139735	0.13442	0.129244	0.131492	0.138693	0.120923	0.128847	0.105439	0.139762	0.104071	0.116697	0.109381	0.128128	0.125671	0.117645	0.144224	0.118507	0.120971	0.119491	0.130999
sheep2.Spleen	0.127503	0.126357	0.132485	0.127117	0.126067	0.117032	0.112531	0.124219	0.11812	0.133935	0.124508	0.121712	0.122333	0.115656	0.115367	0.132261	0.124917	0.126747	0.12323	0.120637	0.132314	0.126416	0.115366	0.11969	0.112363	0.128813	0.129227	0.126768	0.133846	0.146343	0.133119	0.13401	0.128092	0.135073	0.137645	0.126534	0.119698	0.14022	0.133141	0.125997	0.141723	0.136456	0.139306	0.144197	0.159321	0.151118	0.137397	0.131225	0.13933
sheep2.Ventricle	0.134079	0.130163	0.120502	0.155983	0.118222	0.166875	0.136882	0.131145	0.129321	0.132577	0.150449	0.146028	0.146442	0.114291	0.126648	0.134459	0.138542	0.121351	0.156708	0.133687	0.141116	0.115195	0.116262	0.113383	0.118129	0.102868	0.108396	0.107327	0.092133	0.12366	0.12154	0.111734	0.10859	0.123641	0.12286	0.108537	0.109389	0.142165	0.121161	0.123542	0.137967	0.142112	0.121236	0.130783	0.15076	0.127952	0.132418	0.13348	0.129075
sheep3.Back.subcutaneous.adipose	0.141197	0.141911	0.150528	0.156176	0.14112	0.16336	0.134975	0.141769	0.130675	0.149851	0.143273	0.139724	0.152257	0.132392	0.128779	0.149945	0.146436	0.126244	0.150978	0.150239	0.130037	0.111435	0.120666	0.117249	0.124331	0.0989676	0.13706	0.129726	0.116137	0.14937	0.140444	0.132791	0.119979	0.146913	0.119024	0.122987	0.129064	0.142074	0.119633	0.148073	0.155435	0.158227	0.124074	0.151752	0.143091	0.133885	0.138298	0.158433	0.141256
sheep3.Kidney	0.147313	0.145461	0.149314	0.145518	0.143419	0.153814	0.138687	0.155033	0.147206	0.138554	0.144461	0.145476	0.149922	0.155143	0.145046	0.148418	0.144798	0.143693	0.151867	0.113645	0.110996	0.130371	0.110014	0.10871	0.100349	0.103435	0.122871	0.129745	0.121106	0.137045	0.121774	0.135483	0.12986	0.128638	0.127788	0.11773	0.111334	0.131084	0.122206	0.123428	0.138972	0.151025	0.11762	0.125245	0.140123	0.137637	0.138952	0.131057	0.137355
sheep3.Liver	0.150377	0.155911	0.139879	0.146972	0.122272	0.147495	0.140913	0.15163	0.154522	0.134277	0.143854	0.129793	0.134999	0.159708	0.160289	0.135703	0.148421	0.138093	0.152485	0.143746	0.141319	0.147583	0.131524	0.138707	0.112109	0.125559	0.163305	0.147916	0.153896	0.164966	0.167859	0.169426	0.146308	0.138608	0.132283	0.137371	0.121551	0.154048	0.123637	0.143617	0.133475	0.142181	0.13617	0.14387	0.161924	0.137223	0.143152	0.133851	0.156616
sheep3.Lung	0.12552	0.119946	0.13658	0.128148	0.12399	0.12097	0.138307	0.135694	0.118923	0.139066	0.108042	0.145937	0.136707	0.126859	0.119603	0.137677	0.119333	0.121623	0.126103	0.118981	0.123554	0.116064	0.119058	0.107839	0.120211	0.108731	0.121573	0.117194	0.118415	0.151084	0.136803	0.134411	0.129628	0.138877	0.127033	0.133048	0.1326	0.114961	0.12871	0.134191	0.137658	0.151085	0.125631	0.142862	0.135482	0.13965	0.119507	0.131988	0.130309
sheep3.Psoas	0.120019	0.116379	0.106863	0.146169	0.117353	0.13833	0.124989	0.124413	0.120152	0.114672	0.129142	0.117213	0.134308	0.101098	0.123363	0.117312	0.145973	0.106805	0.129069	0.111179	0.110951	0.103562	0.115365	0.106696	0.111453	0.0977865	0.107022	0.101827	0.113194	0.117483	0.117822	0.11019	0.109059	0.118696	0.109018	0.122855	0.10041	0.134291	0.0969667	0.115475	0.121649	0.125037	0.137528	0.12766	0.143854	0.111473	0.135897	0.109779	0.115732
sheep3.Spleen	0.112232	0.122341	0.135507	0.141323	0.113129	0.136407	0.126125	0.134294	0.111528	0.133458	0.130093	0.14531	0.139951	0.116429	0.111387	0.132734	0.117578	0.124076	0.123537	0.13805	0.135485	0.133779	0.120127	0.114978	0.129143	0.121419	0.120056	0.127531	0.120848	0.155398	0.119031	0.152387	0.119896	0.131597	0.138542	0.115964	0.103374	0.123642	0.132734	0.108196	0.128757	0.143288	0.112146	0.127982	0.148478	0.142003	0.116878	0.119503	0.127189
sheep3.Ventricle	0.139079	0.136822	0.131667	0.164737	0.125621	0.153882	0.138472	0.141077	0.134118	0.139518	0.153086	0.141791	0.162905	0.133816	0.138873	0.129897	0.158743	0.135945	0.156354	0.13126	0.142649	0.139736	0.134507	0.128129	0.130485	0.12516	0.126486	0.130874	0.123753	0.144186	0.140782	0.145232	0.131967	0.161505	0.139292	0.127545	0.118644	0.157968	0.139005	0.150273	0.13267	0.150557	0.126385	0.131317	0.152859	0.146093	0.137403	0.13855	0.146094
[truncated: 114 more columns]

## Sheet: d
Supplementary Figure 35d
	PC1	PC2	PC3
Monkey1.Kidney	-0.156717	-1.86024	0.307291
Monkey1.Liver	-0.180156	-1.68768	0.464772
Monkey1.Lung	-0.338826	-1.69569	0.776437
Monkey1.Psoas	-0.560908	-1.37723	2.17633
Monkey1.Spleen	-0.309438	-1.84169	0.768346
Monkey1.Ventricle	-0.465009	-1.42963	2.00401
Monkey2.Back.subcutaneous.adipose	-0.292843	-1.45131	0.816419
Monkey2.Kidney	-0.0953772	-1.71985	0.175625
Monkey2.Liver	-0.171707	-1.58455	0.388348
Monkey2.Lung	-0.303176	-1.44732	0.730132
Monkey2.Psoas	-0.602789	-0.979661	2.00001
Monkey2.Spleen	-0.275106	-1.68889	0.720854
Monkey2.Ventricle	-0.425923	-1.17044	1.64721
Monkey3.Kidney	-0.0489627	-1.7028	0.14494
Monkey3.Liver	-0.130718	-1.83191	0.432246
Monkey3.Lung	-0.405008	-1.46443	0.665362
Monkey3.Psoas	-0.522869	-1.03004	2.04484
Monkey3.Spleen	-0.445403	-1.74222	0.72601
Monkey3.Ventricle	-0.458939	-1.18682	1.82178
Mouse.Back.subcutaneous.adipose	-0.440211	-0.0280495	-0.48528
Mouse.Heart	-0.568681	0.288197	0.398652
Mouse.Kidney	-0.38779	-0.350167	-0.954241
Mouse.Leg.muscle	-0.480797	0.167548	0.287267
Mouse.Liver	-0.393402	-0.243327	-0.900754
Mouse.Lung	-0.377127	-0.0700745	-0.388744
Mouse.Spleen	-0.175552	-0.29691	-0.620481
gpig.Back.subcutaneous.adipose	-0.469256	-0.552936	0.0340627
gpig.Kidney	-0.240794	-0.680891	-0.358343
gpig.Liver	-0.386336	-0.606781	-0.320039
gpig.Lung	-0.403881	-0.485871	0.0387071
gpig.Psoas	-0.449453	-0.0658678	0.793934
gpig.Spleen	-0.224632	-0.681085	-0.200005
gpig.Ventricle	-0.490218	0.0629686	0.893448
Rat.Back.subcutaneous.adipose	-0.358987	-0.272155	-0.337883
Rat.Kidney	-0.192357	-0.352141	-0.655103
Rat.Liver	-0.120033	-0.439465	-0.72414
Rat.Lung	-0.355426	-0.0657712	-0.18811
Rat.Psoas	-0.430323	0.118025	0.410495
Rat.Spleen	-0.237547	-0.271525	-0.437702
Rat.Ventricle	-0.36081	0.154068	0.475258
Dog1.Back.subcutaneous.adipose	-0.329935	1.11768	-0.321792
Dog1.Kidney	-0.229799	0.574855	-1.03024
Dog1.Liver	-0.206758	0.945545	-0.486733
Dog1.Lung	-0.178934	0.806544	-0.677107
Dog1.Psoas	-0.605175	1.61491	0.227933
Dog1.Spleen	-0.272721	0.808529	-0.640238
Dog1.Ventricle	-0.613361	1.54478	0.302712
Dog2.Back.subcutaneous.adipose	-0.414994	0.99377	-0.523825
Dog2.Kidney	-0.165	0.50069	-1.00496
Dog2.Liver	-0.333215	0.689995	-0.591237
Dog2.Lung	-0.284214	0.778705	-0.767389
Dog2.Psoas	-0.704951	1.69968	0.440864
Dog2.Spleen	-0.247053	0.696764	-0.691054
Dog2.Ventricle	-0.459218	1.63988	0.293705
Dog3.Kidney	-0.334017	0.584988	-1.05451
Dog3.Liver	-0.251811	0.736122	-0.742191
Dog3.Lung	-0.357895	0.73564	-0.728152
Dog3.Psoas	-0.589649	1.646	0.621608
Dog3.Spleen	-0.0889312	0.686217	-0.676362
Dog3.Ventricle	-0.525179	1.59736	0.514885
dog3.Back.subcutaneous.adipose	-0.398872	1.07024	-0.435082
Rabbit1.Back.subcutaneous.adipose	-0.620033	-0.378313	-0.56517
Rabbit1.Kidney	-0.271687	-0.808991	-1.38148
Rabbit1.Liver	-0.388623	-0.745493	-1.32532
Rabbit1.Lung	-0.520574	-0.610299	-0.94873
Rabbit1.Psoas	-0.731254	-0.202305	0.567473
Rabbit1.Spleen	-0.316101	-0.831915	-1.0957
Rabbit1.Ventricle	-0.6353	-0.0318061	0.326658
Rabbit2.Back.subcutaneous.adipose	-0.62849	-0.278112	-0.648437
Rabbit2.Kidney	-0.345592	-0.795936	-1.45242
Rabbit2.Liver	-0.370632	-0.779699	-1.37427
Rabbit2.Lung	-0.472198	-0.689895	-0.922403
Rabbit2.Psoas	-0.660371	-0.0646234	0.309462
Rabbit2.Spleen	-0.411217	-0.764205	-1.06039
Rabbit2.Ventricle	-0.58856	0.0290334	0.285041
Rabbit3.Back.subcutaneous.adipose	-0.569536	-0.337265	-0.53042
Rabbit3.Kidney	-0.280229	-0.83175	-1.51401
Rabbit3.Liver	-0.219566	-0.766349	-1.42666
Rabbit3.Lung	-0.489169	-0.552787	-0.943352
Rabbit3.Psoas	-0.589779	-0.160096	0.417563
Rabbit3.Spleen	-0.410211	-0.721861	-1.07406
Kidney_1	-0.395204	-0.206977	-0.477468
Kidney_2	-0.364043	-0.199825	-0.509423
Kidney_3	-0.37201	-0.256629	-0.610528
Liver_1	-0.595283	-0.127146	-0.316317
Liver_2	-0.536282	-0.195291	-0.294441
Liver_3	-0.566853	-0.143883	-0.465649
Lung_1	-0.590279	-0.119902	-0.11975
Lung_2	-0.676377	-0.127304	-0.12252
Lung_3	-0.631657	-0.121944	-0.155078
PM_1	-0.92752	0.789805	1.41924
PM_2	-0.768339	0.661383	1.1809
PM_3	-0.894982	0.791376	1.32485
Right_Ventricle_1	-0.711464	0.685388	1.17759
Right_Ventricle_2	-0.702167	0.644029	1.17352
Right_Ventricle_3	-0.71137	0.660487	1.13542
Spleen_1	-0.592021	-0.174841	-0.0941127
Spleen_2	-0.634041	-0.116305	-0.110733
Spleen_3	-0.52204	-0.0884491	-0.039243
ULB_1	-0.709619	0.194453	0.195292
ULB_2	-0.663224	0.231758	0.257939
ULB_3	-0.709043	0.315146	0.242393
Cat1.Kidney	-0.0845274	0.207615	-0.995608
Cat1.Liver	-0.322667	0.277512	-0.603906
Cat1.Lung	-0.326017	0.360495	-0.537284
Cat1.Psoas	-0.46784	1.1943	0.765481
Cat1.Spleen	-0.368799	0.202017	-0.695273
Cat1.Ventricle	-0.440162	1.14366	0.577418
Cat2.Back.subcutaneous.adipose	-0.310019	0.659684	-0.142546
Cat2.Kidney	-0.146518	0.209583	-1.01941
Cat2.Liver	-0.211086	0.339944	-0.627328
Cat2.Lung	-0.349298	0.325916	-0.474677
Cat2.Psoas	-0.443318	1.1932	0.74086
Cat2.Spleen	-0.0851008	0.283817	-0.65864
Cat2.Ventricle	-0.413168	1.01432	0.431764
Cat3.Back.subcutaneous.adipose	-0.362938	0.619755	-0.205179
Cat3.Kidney	-0.0744367	0.190961	-0.885572
Cat3.Liver	-0.190287	0.325702	-0.525562
Cat3.Lung	-0.302524	0.492943	-0.512109
Cat3.Psoas	-0.390513	1.29015	0.81942
Cat3.Spleen	-0.277055	0.247979	-0.632398
Cat3.Ventricle	-0.202698	1.06685	0.557856
Chicken1.Heart	2.63456	0.453729	0.768392
Chicken1.Kidney	2.46222	-0.114746	-0.366012
Chicken1.Leg.muscle	2.40266	0.415494	0.829768
Chicken1.Liver	2.65761	-0.120977	-0.428497
Chicken1.Lung	3.11055	0.0414189	0.137106
Chicken1.Spleen	2.86896	0.0568913	0.0398826
Chicken1.Subcutaneous.fat	3.00016	0.00992447	0.335119
Chicken2.Heart	2.45636	0.400954	0.698168
Chicken2.Kidney	2.60043	-0.174489	-0.414983
Chicken2.Leg.muscle	2.33441	0.403065	0.767163
Chicken2.Liver	2.68023	-0.166852	-0.431058
Chicken2.Lung	3.02899	0.067431	0.105737
Chicken2.Spleen	3.03027	0.00577719	0.0622631
Chicken2.Subcutaneous.fat	2.57468	-0.0143261	0.0480567
Chicken3.Heart	2.61835	0.432355	0.759671
Chicken3.Kidney	2.7634	-0.142324	-0.386369
Chicken3.Leg.muscle	2.59657	0.349032	0.797521
Chicken3.Liver	2.7781	-0.135138	-0.263095
Chicken3.Lung	3.37531	0.0692488	0.179572
Chicken3.Spleen	2.91342	0.0422328	-0.00263811
Chicken3.Subcutaneous.fat	2.45043	0.0479921	0.11706
sheep1.Back.subcutaneous.adipose	-0.389006	0.454001	0.324627
sheep1.Kidney	-0.180895	-0.113549	-0.553917
sheep1.Liver	-0.161783	-0.101653	-0.387454
sheep1.Lung	-0.344382	-0.00808497	-0.243686
sheep1.Psoas	-0.512833	0.827697	0.935099
sheep1.Spleen	-0.30074	0.0279614	-0.160681
sheep1.Ventricle	-0.598197	0.798309	0.970761
sheep2.Back.subcutaneous.adipose	-0.427331	0.374341	0.293451
sheep2.Kidney	-0.286867	-0.0956128	-0.453353
sheep2.Liver	-0.0513154	-0.127836	-0.452933
sheep2.Psoas	-0.595968	0.866988	1.09987
sheep2.Spleen	-0.286489	0.0267026	-0.248337
sheep2.Ventricle	-0.562852	0.802817	0.965422
sheep3.Back.subcutaneous.adipose	-0.469049	0.468384	0.337349
sheep3.Kidney	-0.236732	-0.0126176	-0.36731
sheep3.Liver	-0.191334	0.0482233	-0.405254
sheep3.Lung	-0.329459	0.00562047	-0.102402
sheep3.Psoas	-0.475427	0.873278	0.893446
sheep3.Spleen	-0.416573	-0.0781463	-0.23816
sheep3.Ventricle	-0.633343	0.713152	1.02525
