# Supplementary material for: A pig BodyMap transcriptome reveals diverse tissue physiologies and evolutionary dynamics of transcription
Source: Nat Commun. 2021 Jun 17;12:3715. doi: 10.1038/s41467-021-23560-8 (PMC8211698; doi:10.1038/s41467-021-23560-8)
Supplement: Supplementary file 12 — Source Data [file 41467_2021_23560_MOESM12_ESM.zip › Source data/Supplementary Figure 36.xlsx]

## Sheet: sheet1
Supplementary Figure 36
		Heart					Kidney					Liver					Lung					Skeletal_muscle					Spleen					Subcutaneous_adipose
		Pearson' r	P value	Color in barplot			Pearson' r	P value	Color in barplot			Pearson' r	P value	Color in barplot			Pearson' r	P value	Color in barplot			Pearson' r	P value	Color in barplot			Pearson' r	P value	Color in barplot			Pearson' r	P value	Color in barplot
Rodent	mouse-rat	0.856936	0	lightblue		mouse-rat	0.832021	0	lightblue		mouse-rat	0.862631	0	lightblue		mouse-rat	0.8425	0	lightblue		mouse-rat	0.862974	0	lightblue		mouse-rat	0.838159	0	lightblue		mouse-rat	0.814873	0	lightblue
	guinea_pig-mouse	0.789229	0	lightblue		guinea_pig-mouse	0.759285	0	lightblue		guinea_pig-mouse	0.799949	0	lightblue		guinea_pig-rat	0.777312	0	lightblue		guinea_pig-rat	0.819326	0	lightblue		guinea_pig-rat	0.7947	0	lightblue		guinea_pig-mouse	0.755669	0	lightblue
	guinea_pig-rat	0.778388	0	lightblue		guinea_pig-rat	0.769466	0	lightblue		guinea_pig-rat	0.797364	0	lightblue		guinea_pig-mouse	0.771991	0	lightblue		guinea_pig-mouse	0.804974	0	lightblue		guinea_pig-mouse	0.7803	0	lightblue		guinea_pig-rat	0.738161	0	lightblue
	mouse-pig	0.779713	0.00340936	orange		guinea_pig-pig	0.765899	0.00116277	orange		guinea_pig-pig	0.791926	0.00238844	orange		guinea_pig-pig	0.760162	0.00726235	orange		mouse-pig	0.799247	0.00474285	orange		pig-rat	0.762558	0.00472904	orange		guinea_pig-pig	0.759678	0.00181403	orange
	guinea_pig-pig	0.779272	0.00414513	orange		guinea_pig-rabbit	0.755772	0.0154621	orange		mouse-rabbit	0.785888	0.00475939	orange		mouse-pig	0.744478	0.00661631	orange		rat-sheep	0.795373	0.00700989	orange		guinea_pig-pig	0.760113	0.00267044	orange		mouse-pig	0.753641	0.00149837	orange
	mouse-rabbit	0.778499	3.76962e-05	orange		pig-rat	0.748642	0.00107568	orange		rat-sheep	0.785048	0.00335921	orange		guinea_pig-sheep	0.744064	0.007803	orange		cat-rat	0.788507	0.00507594	orange		cat-rat	0.755975	0.00432309	orange		pig-rat	0.739863	0.00163273	orange
	guinea_pig-rabbit	0.774026	1.29649e-05	orange		mouse-pig	0.741782	0.000117877	orange		guinea_pig-rabbit	0.783913	0.00410787	orange		pig-rat	0.742338	0.00743598	orange		pig-rat	0.785232	0.00608314	orange		rat-sheep	0.75176	0.00740063	orange		guinea_pig-rabbit	0.739604	0.00431482	orange
	mouse-sheep	0.772644	0.00283573	orange		guinea_pig-sheep	0.741474	0.0104938	orange		pig-rat	0.777867	0.00326707	orange		rat-sheep	0.741777	0.00709328	orange		cat-mouse	0.780784	0.000700157	orange		mouse-pig	0.751473	0.0060843	orange		mouse-rabbit	0.734582	0.0133642	orange
	rat-sheep	0.772063	0.0034276	orange		rat-sheep	0.741073	0.00591296	orange		guinea_pig-sheep	0.776943	0.00585157	orange		guinea_pig-rabbit	0.740961	0.0148505	orange		mouse-sheep	0.779269	0.00552431	orange		cat-guinea_pig	0.747876	0.00917245	orange		cat-mouse	0.733292	0.011069	orange
	cat-mouse	0.763835	0.00299704	orange		dog-guinea_pig	0.739178	0.00636133	orange		rabbit-rat	0.775262	0.00608528	orange		cat-rat	0.739454	0.00285846	orange		guinea_pig-pig	0.776447	0.00500615	orange		rabbit-rat	0.737606	0.02586	orange		dog-guinea_pig	0.726023	0.00224212	orange
	cat-rat	0.760197	0.000118398	orange		dog-rat	0.73858	0.00348679	orange		mouse-sheep	0.774129	0.00474502	orange		dog-rat	0.73702	0.003205	orange		macaque-rat	0.776158	0.00361756	orange		guinea_pig-rabbit	0.736781	0.0166829	orange		cat-guinea_pig	0.725253	0.00437361	orange
	rabbit-rat	0.758615	0.000906772	orange		rabbit-rat	0.737751	0.0261551	orange		mouse-pig	0.773955	0.00169916	orange		guinea_pig-macaque	0.735794	0.00359365	orange		dog-rat	0.776138	0.00953204	orange		guinea_pig-sheep	0.736519	0.00804418	orange		guinea_pig-sheep	0.725148	0.00481634	orange
	guinea_pig-macaque	0.756598	0.00368061	orange		mouse-sheep	0.73294	0.00549991	orange		cat-guinea_pig	0.771881	0.00496968	orange		mouse-sheep	0.734902	0.00797405	orange		rabbit-rat	0.775586	0.0145149	orange		cat-mouse	0.733591	0.00961184	orange		dog-mouse	0.722027	0.0106995	orange
	guinea_pig-sheep	0.754508	0.00476489	orange		macaque-rat	0.730649	0.00343065	orange		cat-rat	0.77151	0.00380241	orange		cat-guinea_pig	0.731622	0.00444526	orange		cat-guinea_pig	0.774341	0.00558776	orange		macaque-rat	0.733484	0.00163357	orange		rat-sheep	0.720515	0.00829123	orange
	macaque-mouse	0.751296	0.00539113	orange		mouse-rabbit	0.730624	0.0234005	orange		cat-mouse	0.771149	0.0040534	orange		cat-mouse	0.730289	0.00694268	orange		guinea_pig-sheep	0.772501	0.00552247	orange		macaque-mouse	0.723023	0.00166369	orange		mouse-sheep	0.710874	0.0074656	orange
	pig-rat	0.749055	0.00321715	orange		cat-rat	0.729318	0.000911179	orange		guinea_pig-macaque	0.759453	0.0024429	orange		rabbit-rat	0.730126	0.023437	orange		mouse-rabbit	0.770773	0.00815836	orange		mouse-rabbit	0.719518	0.0172378	orange		macaque-mouse	0.710302	0	orange
	dog-rat	0.748772	0.000782349	orange		dog-mouse	0.727504	0.00461742	orange		macaque-mouse	0.751574	0.00262836	orange		mouse-rabbit	0.725902	0.0203117	orange		dog-mouse	0.767322	0.000878474	orange		dog-rat	0.718846	0.0129769	orange		rabbit-rat	0.708766	0.01779	orange
	cat-guinea_pig	0.748458	0.00318457	orange		cat-guinea_pig	0.72443	0.00288673	orange		dog-rat	0.751067	0.00598013	orange		macaque-rat	0.72586	0.000856484	orange		guinea_pig-rabbit	0.764796	0.0154393	orange		guinea_pig-macaque	0.716151	0.0014856	orange		macaque-rat	0.704769	0	orange
	dog-mouse	0.74656	0.00219146	orange		cat-mouse	0.722132	0.000791458	orange		macaque-rat	0.749902	0.00161421	orange		macaque-mouse	0.725413	0.00376144	orange		dog-guinea_pig	0.756994	0.0079974	orange		mouse-sheep	0.713922	0.0136489	orange		cat-rat	0.704748	0.00482738	orange
	macaque-rat	0.734121	0.007043	orange		guinea_pig-macaque	0.719697	0.00832506	orange		dog-mouse	0.74119	0.00623977	orange		dog-guinea_pig	0.724062	0.00619018	orange		macaque-mouse	0.753035	0.00157937	orange		dog-guinea_pig	0.704156	0.0180662	orange		dog-rat	0.704705	0.0127802	orange
	dog-guinea_pig	0.724641	0.00101493	orange		macaque-mouse	0.711945	0.00251552	orange		dog-guinea_pig	0.723428	0.00812766	orange		dog-mouse	0.71115	0.00617476	orange		guinea_pig-macaque	0.749597	0.00316442	orange		dog-mouse	0.68091	0.0136315	orange		guinea_pig-macaque	0.691694	0	orange
Artiodactyla	pig-sheep	0.787016	0.0100148	lightblue		pig-sheep	0.763512	0.0179863	lightblue		pig-sheep	0.795492	0.00350762	lightblue		pig-sheep	0.774066	0.0103226	lightblue		pig-sheep	0.818448	0.0077619	lightblue		pig-sheep	0.782431	0.0144324	lightblue		pig-sheep	0.781097	0.00947152	lightblue
	cat-sheep	0.785775	0.00622713	orange		guinea_pig-pig	0.765899	0.00116277	orange		cat-sheep	0.795326	0.00463371	orange		guinea_pig-pig	0.760162	0.00726235	orange		cat-sheep	0.813525	0.00628078	orange		cat-sheep	0.771501	0.00692574	orange		cat-pig	0.791078	0.00441466	orange
	pig-rabbit	0.784531	0.00281705	orange		pig-rabbit	0.760488	0.0048191	orange		guinea_pig-pig	0.791926	0.00238844	orange		rabbit-sheep	0.746045	0.0164643	orange		cat-pig	0.807233	0.00507182	orange		cat-pig	0.767211	0.0135759	orange		dog-pig	0.77399	0.00796858	orange
	mouse-pig	0.779713	0.00340936	orange		pig-rat	0.748642	0.00107568	orange		rat-sheep	0.785048	0.00335921	orange		cat-sheep	0.74556	0.010944	orange		dog-sheep	0.804743	0.00560831	orange		pig-rat	0.762558	0.00472904	orange		guinea_pig-pig	0.759678	0.00181403	orange
	guinea_pig-pig	0.779272	0.00414513	orange		cat-sheep	0.74854	0.00260152	orange		cat-pig	0.784907	0.00986372	orange		mouse-pig	0.744478	0.00661631	orange		dog-pig	0.800686	0.0132482	orange		guinea_pig-pig	0.760113	0.00267044	orange		cat-sheep	0.756309	0.0135229	orange
	mouse-sheep	0.772644	0.00283573	orange		rabbit-sheep	0.742182	0.0223936	orange		rabbit-sheep	0.780999	0.0069209	orange		guinea_pig-sheep	0.744064	0.007803	orange		mouse-pig	0.799247	0.00474285	orange		macaque-pig	0.754663	0.00670711	orange		mouse-pig	0.753641	0.00149837	orange
	rabbit-sheep	0.772626	0.00645697	orange		mouse-pig	0.741782	0.000117877	orange		pig-rat	0.777867	0.00326707	orange		cat-pig	0.743947	0.012492	orange		rat-sheep	0.795373	0.00700989	orange		rat-sheep	0.75176	0.00740063	orange		pig-rabbit	0.747807	0.00848683	orange
	rat-sheep	0.772063	0.0034276	orange		guinea_pig-sheep	0.741474	0.0104938	orange		guinea_pig-sheep	0.776943	0.00585157	orange		pig-rat	0.742338	0.00743598	orange		pig-rabbit	0.788286	0.00643018	orange		mouse-pig	0.751473	0.0060843	orange		rabbit-sheep	0.746008	0.0128279	orange
	dog-sheep	0.77052	0.00452465	orange		rat-sheep	0.741073	0.00591296	orange		pig-rabbit	0.775855	0.00408105	orange		rat-sheep	0.741777	0.00709328	orange		pig-rat	0.785232	0.00608314	orange		pig-rabbit	0.746077	0.0122589	orange		pig-rat	0.739863	0.00163273	orange
	macaque-pig	0.765513	0.00329166	orange		dog-sheep	0.736101	0.00836658	orange		mouse-sheep	0.774129	0.00474502	orange		macaque-pig	0.741304	0.00821424	orange		macaque-sheep	0.780421	0.00673475	orange		guinea_pig-sheep	0.736519	0.00804418	orange		dog-sheep	0.739693	0.0167507	orange
	cat-pig	0.758596	0.00889693	orange		cat-pig	0.735872	0.00290977	orange		mouse-pig	0.773955	0.00169916	orange		pig-rabbit	0.737424	0.0104778	orange		mouse-sheep	0.779269	0.00552431	orange		rabbit-sheep	0.732562	0.0220076	orange		macaque-pig	0.726165	0.00169806	orange
	guinea_pig-sheep	0.754508	0.00476489	orange		macaque-pig	0.734332	0.015423	orange		macaque-pig	0.762284	0.00292335	orange		mouse-sheep	0.734902	0.00797405	orange		rabbit-sheep	0.777873	0.00606418	orange		dog-sheep	0.73239	0.0195953	orange		guinea_pig-sheep	0.725148	0.00481634	orange
	pig-rat	0.749055	0.00321715	orange		dog-pig	0.733539	0.00984042	orange		dog-sheep	0.757965	0.00691609	orange		dog-sheep	0.733237	0.0108319	orange		guinea_pig-pig	0.776447	0.00500615	orange		macaque-sheep	0.714928	0.0132736	orange		rat-sheep	0.720515	0.00829123	orange
	macaque-sheep	0.742458	0.005875	orange		mouse-sheep	0.73294	0.00549991	orange		macaque-sheep	0.753405	0.00322796	orange		macaque-sheep	0.714568	0.012831	orange		macaque-pig	0.775761	0.00786869	orange		mouse-sheep	0.713922	0.0136489	orange		mouse-sheep	0.710874	0.0074656	orange
	dog-pig	0.726555	0.00555565	orange		macaque-sheep	0.719912	0.00806617	orange		dog-pig	0.705093	0.00881374	orange		dog-pig	0.70671	0.0134539	orange		guinea_pig-sheep	0.772501	0.00552247	orange		dog-pig	0.696259	0.0321313	orange		macaque-sheep	0.687327	0.0119496	orange
Carnivora	cat-dog	0.780296	0.00236396	lightblue		cat-dog	0.762958	0.00372405	lightblue		cat-dog	0.767832	0.00929719	lightblue		cat-dog	0.736465	0.00385795	lightblue		cat-dog	0.797913	0.00577754	lightblue		cat-dog	0.741066	0.0159505	lightblue		cat-dog	0.780667	0.00894035	lightblue
	cat-sheep	0.785775	0.00622713	orange		cat-sheep	0.74854	0.00260152	orange		cat-sheep	0.795326	0.00463371	orange		cat-sheep	0.74556	0.010944	orange		cat-sheep	0.813525	0.00628078	orange		cat-sheep	0.771501	0.00692574	orange		cat-pig	0.791078	0.00441466	orange
	dog-sheep	0.77052	0.00452465	orange		dog-guinea_pig	0.739178	0.00636133	orange		cat-pig	0.784907	0.00986372	orange		cat-pig	0.743947	0.012492	orange		cat-pig	0.807233	0.00507182	orange		cat-pig	0.767211	0.0135759	orange		dog-pig	0.77399	0.00796858	orange
	cat-mouse	0.763835	0.00299704	orange		dog-rat	0.73858	0.00348679	orange		cat-guinea_pig	0.771881	0.00496968	orange		cat-rat	0.739454	0.00285846	orange		dog-sheep	0.804743	0.00560831	orange		cat-rat	0.755975	0.00432309	orange		cat-sheep	0.756309	0.0135229	orange
	cat-rat	0.760197	0.000118398	orange		dog-sheep	0.736101	0.00836658	orange		cat-rat	0.77151	0.00380241	orange		dog-rat	0.73702	0.003205	orange		dog-pig	0.800686	0.0132482	orange		cat-guinea_pig	0.747876	0.00917245	orange		cat-rabbit	0.74197	0.0110548	orange
	cat-pig	0.758596	0.00889693	orange		cat-pig	0.735872	0.00290977	orange		cat-mouse	0.771149	0.0040534	orange		dog-sheep	0.733237	0.0108319	orange		cat-rat	0.788507	0.00507594	orange		cat-macaque	0.73815	0.0066895	orange		dog-sheep	0.739693	0.0167507	orange
	cat-rabbit	0.752693	0.0052862	orange		dog-pig	0.733539	0.00984042	orange		cat-rabbit	0.766604	0.00893003	orange		cat-guinea_pig	0.731622	0.00444526	orange		cat-mouse	0.780784	0.000700157	orange		cat-mouse	0.733591	0.00961184	orange		cat-mouse	0.733292	0.011069	orange
	dog-rat	0.748772	0.000782349	orange		cat-rat	0.729318	0.000911179	orange		dog-sheep	0.757965	0.00691609	orange		cat-mouse	0.730289	0.00694268	orange		dog-rat	0.776138	0.00953204	orange		dog-sheep	0.73239	0.0195953	orange		dog-rabbit	0.72873	0.0158255	orange
	cat-guinea_pig	0.748458	0.00318457	orange		dog-mouse	0.727504	0.00461742	orange		cat-macaque	0.756598	0.00319418	orange		dog-guinea_pig	0.724062	0.00619018	orange		cat-guinea_pig	0.774341	0.00558776	orange		cat-rabbit	0.72802	0.0306399	orange		dog-guinea_pig	0.726023	0.00224212	orange
	dog-mouse	0.74656	0.00219146	orange		cat-guinea_pig	0.72443	0.00288673	orange		dog-rat	0.751067	0.00598013	orange		cat-macaque	0.720697	0.0067568	orange		cat-macaque	0.774085	0.0070273	orange		dog-rat	0.718846	0.0129769	orange		cat-guinea_pig	0.725253	0.00437361	orange
	cat-macaque	0.740317	0.008005	orange		dog-rabbit	0.722694	0.0279052	orange		dog-mouse	0.74119	0.00623977	orange		dog-mouse	0.71115	0.00617476	orange		cat-rabbit	0.772102	0.00915416	orange		dog-guinea_pig	0.704156	0.0180662	orange		dog-mouse	0.722027	0.0106995	orange
	dog-rabbit	0.733576	0.00401259	orange		cat-mouse	0.722132	0.000791458	orange		dog-guinea_pig	0.723428	0.00812766	orange		dog-pig	0.70671	0.0134539	orange		dog-mouse	0.767322	0.000878474	orange		dog-pig	0.696259	0.0321313	orange		cat-macaque	0.71428	0.00751571	orange
	dog-pig	0.726555	0.00555565	orange		cat-macaque	0.719437	0.00212008	orange		dog-rabbit	0.715482	0.0165271	orange		cat-rabbit	0.698811	0.0299744	orange		dog-rabbit	0.758701	0.00815697	orange		dog-rabbit	0.68377	0.0493187	orange		cat-rat	0.704748	0.00482738	orange
	dog-guinea_pig	0.724641	0.00101493	orange		cat-rabbit	0.719318	0.0284337	orange		dog-macaque	0.71068	0.00674985	orange		dog-rabbit	0.690003	0.0332659	orange		dog-guinea_pig	0.756994	0.0079974	orange		dog-macaque	0.681159	0.0208165	orange		dog-rat	0.704705	0.0127802	orange
	dog-macaque	0.70832	0.00580543	orange		dog-macaque	0.715907	0.0049458	orange		dog-pig	0.705093	0.00881374	orange		dog-macaque	0.689944	0.00714586	orange		dog-macaque	0.753742	0.0122437	orange		dog-mouse	0.68091	0.0136315	orange		dog-macaque	0.696123	0.0182027	orange
