# Supplementary material for: A pig BodyMap transcriptome reveals diverse tissue physiologies and evolutionary dynamics of transcription
Source: Nat Commun. 2021 Jun 17;12:3715. doi: 10.1038/s41467-021-23560-8 (PMC8211698; doi:10.1038/s41467-021-23560-8)
Supplement: Supplementary file 12 — Source Data [file 41467_2021_23560_MOESM12_ESM.zip › Source data/Supplementary Figure 37.xlsx]

## Sheet: sheet1
Supplementary Figure 37
Heart											Kidney											Liver											Lung											SMT
	Cat	Dog	Guinea_pig	Macaque	Mouse	Pig	Rabbit	Rat	Sheep			Cat	Dog	Guinea_pig	Macaque	Mouse	Pig	Rabbit	Rat	Sheep			Cat	Dog	Guinea_pig	Macaque	Mouse	Pig	Rabbit	Rat	Sheep			Cat	Dog	Guinea_pig	Macaque	Mouse	Pig	Rabbit	Rat	Sheep			Cat	Dog	Guinea_pig	Macaque	Mouse
ENSMUSG00000002017	2.8245	2.77614	2.59873	3.2359	2.71839	4.10136	4.05933	2.55678	2.07533		ENSMUSG00000002017	2.23074	2.42264	2.30648	3.13825	2.1148	2.88552	3.27346	2.60976	2.1097		ENSMUSG00000002017	2.24489	2.65089	2.22394	2.63779	2.63444	3.0989	3.74601	2.8843	1.80329		ENSMUSG00000002017	1.92726	4.05911	2.49113	2.13545	3.25021	2.73001	3.31595	2.55096	2.22099		ENSMUSG00000002017	2.909	4.47548	2.17864	3.83767	2.43794
ENSMUSG00000028184	4.8801	2.5398	4.20003	4.06746	3.2571	3.19922	4.90762	3.13814	3.73427		ENSMUSG00000028184	2.79122	2.32234	2.24371	3.53185	1.78724	3.38327	3.89173	2.91045	3.48787		ENSMUSG00000028184	4.12103	4.70613	2.71348	4.74365	3.195	3.83515	3.21743	3.19949	3.56211		ENSMUSG00000028184	3.15707	3.23703	4.31517	5.29857	3.01057	3.73542	5.70191	3.42553	4.40177		ENSMUSG00000028184	3.74598	3.02172	3.73732	3.21657	2.66681
ENSMUSG00000028187	2.53355	6.71689	3.60532	4.27018	2.26348	5.09637	4.13333	2.63287	4.71024		ENSMUSG00000028187	1.71374	3.83614	4.48169	3.25781	3.22317	3.86574	4.70508	3.6425	3.36829		ENSMUSG00000028187	2.85299	4.4357	4.15972	5.02297	3.40256	4.35859	5.06682	3.94544	3.85263		ENSMUSG00000028187	2.25925	3.73443	4.4635	3.32728	2.68202	4.16347	4.84978	2.42463	3.585		ENSMUSG00000028187	2.70794	4.78669	3.21088	4.23656	2.87846
ENSMUSG00000028186	0.0334041	0.300231	0	0.0773884	1.2315	7.00557	0.326027	0.0155673	0.379793		ENSMUSG00000028186	0.0912307	0.275797	0.607077	0.0457336	5.43327	5.74753	0.319833	0.0479485	0.0529717		ENSMUSG00000028186	7.52655	10.4908	7.31018	7.21244	13.2875	9.40364	8.21895	12.336	8.6857		ENSMUSG00000028186	0.0820251	0.136013	0.0393163	0.234053	1.07356	5.68492	0.380205	0.0589328	0.170149		ENSMUSG00000028186	0.27189	0.154715	0.0978738	0.151512	0.69699
ENSMUSG00000028189	0	0.016185	2.5349	1.7248	1.40538	0.0395502	2.12568	3.10034	0.344716		ENSMUSG00000028189	0.0163762	0	2.61945	2.24732	3.37696	0.00688649	3.01588	4.36422	0.0505228		ENSMUSG00000028189	0.0528246	0	3.73833	4.60869	1.91149	0.0112821	4.28264	7.08907	0		ENSMUSG00000028189	0.261442	0	1.57915	1.88215	2.47356	0.101366	3.78422	2.96407	0.4149		ENSMUSG00000028189	0.119458	0	0.736319	1.12015	1.84066
ENSMUSG00000046753	1.43802	1.85677	1.77885	3.01988	1.04765	2.94284	3.5764	1.10051	1.02669		ENSMUSG00000046753	1.2499	2.06719	2.19272	1.98473	1.13913	2.71398	3.00095	2.34791	1.47484		ENSMUSG00000046753	2.05799	2.76647	1.54354	1.69849	0.498644	1.83848	1.95683	0.807828	0.584152		ENSMUSG00000046753	2.03991	2.06468	2.5672	3.11253	1.31909	2.80946	3.57703	1.47588	1.97063		ENSMUSG00000046753	2.46159	2.20024	1.69753	1.92085	1.33585
ENSMUSG00000046756	3.88023	7.16154	5.53837	3.9597	4.18922	4.41102	5.29743	5.74676	6.36025		ENSMUSG00000046756	2.95078	4.76441	6.31861	3.95927	4.39899	3.68036	4.73608	5.15675	5.46941		ENSMUSG00000046756	2.67313	7.29628	5.81579	3.92673	4.7886	4.47508	5.34722	5.51224	4.38447		ENSMUSG00000046756	2.12313	4.64676	4.24362	2.88783	2.79917	3.14551	3.7697	4.07329	4.26768		ENSMUSG00000046756	2.91756	6.34157	6.72729	5.41519	4.14084
ENSMUSG00000028185	0.609307	0.771366	0	0.586566	0	0.0731261	0.037533	0.0412068	0.0696135		ENSMUSG00000028185	0.126342	0.0313132	0.0843815	0.258552	0.205797	0	0.260441	0	0.0260634		ENSMUSG00000028185	3.04489	1.5405	3.97448	1.36308	2.22274	5.23882	3.25076	0.583325	5.96418		ENSMUSG00000028185	0.0824305	0.00653096	0.0623601	0.950755	0.0576375	0.023205	0.0367552	0.277777	0.0573151		ENSMUSG00000028185	0.715351	0.0138256	0	0.344009	0.0252336
ENSMUSG00000006850	1.95797	2.16965	1.99562	1.77563	2.20552	1.69213	0.378165	1.7296	2.45342		ENSMUSG00000006850	2.29496	2.01182	1.84783	1.65155	1.82419	1.90478	0.451662	2.06188	2.53929		ENSMUSG00000006850	2.31337	3.35678	2.12371	5.58256	2.35657	1.99069	0.76421	1.89139	2.22943		ENSMUSG00000006850	2.06708	2.41463	2.71054	3.3078	1.91128	2.02809	0.566122	2.35579	2.11004		ENSMUSG00000006850	1.70303	1.92557	1.98807	1.41533	1.96693
ENSMUSG00000002015	4.98037	4.72802	3.1888	4.63951	5.48024	5.97917	5.45208	6.92862	7.71051		ENSMUSG00000002015	4.57342	4.77414	3.93662	5.9215	5.2219	5.87264	6.04754	5.15458	7.71838		ENSMUSG00000002015	6.01359	8.56532	5.01584	7.68822	7.50653	6.88097	6.28738	7.31362	8.68912		ENSMUSG00000002015	4.59843	6.90749	3.97141	4.48906	4.75433	5.56785	5.47684	4.88186	6.61708		ENSMUSG00000002015	4.65456	5.26925	4.24197	5.96469	5.9181
ENSMUSG00000035139	1.92777	2.35687	3.34548	2.56926	2.12979	3.06023	2.4526	2.05854	1.71145		ENSMUSG00000035139	2.57902	2.91424	2.79663	2.37469	3.16584	3.12841	2.90342	2.34739	1.76247		ENSMUSG00000035139	1.74864	5.37259	2.83699	2.57166	1.75758	3.43834	2.64682	2.24456	1.85309		ENSMUSG00000035139	2.76935	2.93059	2.3647	2.39769	2.24865	3.42895	2.81054	2.44816	2.09275		ENSMUSG00000035139	2.05433	2.48889	2.97542	1.68455	2.19728
ENSMUSG00000002014	5.41198	7.5993	5.54415	3.30124	5.81822	6.10313	6.50055	6.28892	3.0116		ENSMUSG00000002014	4.49359	4.49	6.15307	3.52795	6.37953	5.41066	6.2905	6.35557	3.90935		ENSMUSG00000002014	6.07748	9.7393	7.74338	5.07381	7.68508	7.56159	7.34863	8.47324	3.97471		ENSMUSG00000002014	4.15868	6.32405	6.01602	2.8052	4.74722	5.95135	5.9624	4.98966	3.50329		ENSMUSG00000002014	5.43668	6.71758	7.28789	3.9247	5.62631
ENSMUSG00000035133	5.40159	4.45196	3.18113	4.56149	3.66582	5.00309	4.10929	2.39469	2.77941		ENSMUSG00000035133	5.46215	4.60907	3.61975	3.96763	4.49536	4.96243	4.56233	3.27041	3.33005		ENSMUSG00000035133	5.27137	2.54034	3.78757	2.93115	4.25705	4.74146	3.20789	3.90178	2.87556		ENSMUSG00000035133	4.43272	5.73489	3.79979	3.61511	4.06751	4.05626	4.52591	3.8043	3.57232		ENSMUSG00000035133	4.60367	4.79023	2.10963	2.53619	3.85302
ENSMUSG00000035131	0.0172035	0.00330808	0.101755	0.00430983	0	0.011678	0.0457774	0	0.0272003		ENSMUSG00000035131	0.171968	0.75167	0	0	0.0409857	0.0147283	0.032915	0.0138687	0.0129512		ENSMUSG00000035131	0.128464	0.00964552	0	0.0127742	0	0	0.00888639	0	0		ENSMUSG00000035131	0.134876	0.00812791	0.013235	0.0121579	0.00893989	0.00760433	0.0725312	0	1.20715		ENSMUSG00000035131	0.0666638	0.0158345	0.0415683	0.0140289	0.130373
ENSMUSG00000027670	0.0371915	0	0	0	0.064588	0.0221521	0.0101986	0	0		ENSMUSG00000027670	0.227177	0	0.679877	0.0201428	0.0570467	0.324456	0.0124247	0.0234953	0.005661		ENSMUSG00000027670	0	0	0	0	0.122572	0.0497646	0.0680917	0.148007	0		ENSMUSG00000027670	1.17333	0	0.221278	0.0577855	0.153226	0.439238	0.168294	0.280135	0.0365128		ENSMUSG00000027670	0.10139	0	0.0163786	0.00912483	0.200072
ENSMUSG00000042453	0.866092	0.662618	0.404573	0.451409	1.02389	0.835192	0.817232	0.980241	1.61557		ENSMUSG00000042453	0.0926711	0.492472	1.63087	0.664475	1.25153	0.200019	0.331341	0.772802	0.693963		ENSMUSG00000042453	3.02695	4.7122	2.70041	4.60511	3.49939	3.44463	1.55128	2.67031	4.20557		ENSMUSG00000042453	1.11245	0.580497	0.153112	0.866717	0.939212	0.65824	0.844336	0.676823	0.885351		ENSMUSG00000042453	0.783654	1.04757	0.393229	1.1395	1.91119
ENSMUSG00000042451	0.00705008	0.0137844	0	0.0199552	0.0134518	0.0929057	0.0158786	0.102879	0.155116		ENSMUSG00000042451	0.0347586	0.0317575	0.0421654	0.437925	0.0716076	0.190378	0.00605934	0.0411989	0.441456		ENSMUSG00000042451	0.0267878	0	0.0191609	0.339619	0.721858	0.141837	0	0.124715	0.332509		ENSMUSG00000042451	0.0186963	0.297475	0.0250349	0.0647605	0.105733	2.19415	0.0701583	0.510338	0.327577		ENSMUSG00000042451	0.0897335	1.66358	1.24687	7.18652	6.26774
ENSMUSG00000020300	3.4479	4.43385	4.19548	3.38818	3.29157	4.50004	3.48184	3.61839	4.00613		ENSMUSG00000020300	3.31265	4.18	3.82079	3.86261	4.4484	5.03387	3.58647	4.49578	3.01262		ENSMUSG00000020300	3.09804	2.73298	3.04652	2.22983	3.54905	4.2397	2.51496	5.0141	3.09443		ENSMUSG00000020300	3.01339	2.24859	3.41073	2.40375	3.45911	3.48876	2.90448	2.51899	2.99374		ENSMUSG00000020300	4.28529	4.08251	3.0194	3.00569	3.64145
ENSMUSG00000039860	0.0507084	0	0.479734	0.335998	0.0201377	0.311175	0	0.0292887	0.0178543		ENSMUSG00000039860	0.808581	0.0150777	0.0791745	0.0787177	0.11822	0.160306	0	0.103391	0.047825		ENSMUSG00000039860	0.0571472	0.0256274	0	0.0247647	0.158785	0.027738	0	0	0.00464513		ENSMUSG00000039860	0.27052	0.0328813	0.0289451	0.0671414	0.337229	0.0276819	0	0.132613	0		ENSMUSG00000039860	0.022279	0.0632678	0.600659	0.0317465	0.0801457
ENSMUSG00000025521	0.914702	1.91623	1.34221	2.34877	2.65304	1.77193	2.48316	2.50208	1.92929		ENSMUSG00000025521	1.20494	2.1354	1.37541	3.68921	2.29583	2.30196	3.50207	1.78264	2.20809		ENSMUSG00000025521	2.20423	1.30633	1.80958	1.94987	2.19016	2.10858	2.98447	1.7263	1.7316		ENSMUSG00000025521	0.999056	1.73246	1.29023	2.49567	2.23483	2.22604	2.45903	1.26178	2.63173		ENSMUSG00000025521	0.689345	1.74433	1.43048	2.44734	2.04568
ENSMUSG00000038762	3.37104	5.01926	3.37465	2.62605	5.00638	3.55813	3.19028	4.71774	3.69464		ENSMUSG00000038762	3.86968	3.00223	3.62346	3.58965	3.12262	3.15535	2.75615	3.92335	2.88803		ENSMUSG00000038762	3.46166	4.2044	3.10669	4.36699	4.36704	3.44103	3.51015	5.27283	3.30159		ENSMUSG00000038762	3.35179	2.59004	3.79128	2.71791	2.74721	3.28525	2.84295	2.96299	3.32605		ENSMUSG00000038762	4.55422	3.92426	4.22393	4.21031	3.34199
ENSMUSG00000033860	0.543075	0.894805	1.61081	1.50249	0.860682	0.965099	1.80703	0.645581	0.176893		ENSMUSG00000033860	0.717723	0.320201	1.46623	0.696275	5.94325	2.45132	1.42156	0.657699	0.551748		ENSMUSG00000033860	12.5826	19.7578	13.8548	15.5977	12.9791	14.0532	12.0949	16.5409	11.2231		ENSMUSG00000033860	1.83044	1.09015	0.969643	1.23622	1.32958	0.718481	3.91966	5.50772	0.435227		ENSMUSG00000033860	1.10007	1.13478	1.62083	2.93541	0.90215
ENSMUSG00000069835	2.7219	4.91297	3.66333	3.56582	1.44672	2.40927	3.64876	3.97741	4.56135		ENSMUSG00000069835	4.08457	5.93325	4.88835	4.99061	2.88384	4.25666	6.01686	4.81634	5.77317		ENSMUSG00000069835	3.83158	9.5417	5.13164	7.64229	2.69093	3.86213	7.18403	5.46477	6.20621		ENSMUSG00000069835	1.24638	1.80904	2.99067	2.70387	1.2383	2.21061	4.10645	3.19818	3.47395		ENSMUSG00000069835	2.29557	2.35981	3.40673	4.88947	1.46447
ENSMUSG00000028233	1.76643	1.47083	1.49975	2.2857	1.38394	1.8835	1.9135	1.05093	1.06443		ENSMUSG00000028233	2.59822	1.76271	1.78556	2.07231	1.24927	2.06528	1.99961	1.60542	1.37286		ENSMUSG00000028233	2.80431	1.71439	1.55006	2.2619	1.74253	1.80693	2.69912	1.75123	1.17294		ENSMUSG00000028233	2.2917	2.0513	2.38101	2.53953	2.65777	2.27611	2.22832	1.42594	1.90453		ENSMUSG00000028233	1.92889	2.94104	1.41285	2.0014	1.71137
ENSMUSG00000028232	3.41084	1.7144	1.56745	2.34766	2.78195	2.82313	2.00358	1.62234	2.04713		ENSMUSG00000028232	4.3426	1.69237	2.29026	2.17659	1.9578	4.12593	3.22559	1.92277	3.05492		ENSMUSG00000028232	4.51291	0.908051	2.22591	2.19963	3.02163	4.47712	2.06054	1.04612	2.74306		ENSMUSG00000028232	3.52054	1.87878	1.78893	2.82389	2.56005	3.25869	1.73706	1.76514	2.68235		ENSMUSG00000028232	3.33678	1.96977	1.2753	1.475	2.62125
ENSMUSG00000038763	5.33279	5.58336	3.21486	4.44836	3.27927	3.57529	5.15407	5.51597	4.22267		ENSMUSG00000038763	1.48604	2.53009	1.93558	1.17456	0.220067	0.355496	0.317616	0.30431	2.02404		ENSMUSG00000038763	0.154344	1.45637	0.386619	0.17973	0.0366341	0.0327358	0.0318027	0.0156935	0.790642		ENSMUSG00000038763	1.75947	1.90317	0.282899	1.17364	0.244297	0.156318	0.928399	1.28825	0.984862		ENSMUSG00000038763	5.60576	5.77933	3.85308	6.62629	3.73544
ENSMUSG00000028236	1.82148	0.798693	1.56361	0.0802961	0	0.144828	0.381145	0.114304	0.916569		ENSMUSG00000028236	1.42381	4.74137	0.193032	2.53503	0	0.0708343	0.901695	0.0180026	0.307467		ENSMUSG00000028236	0.332376	8.29838	0.408949	0.00594301	0	0	0	0	0.597689		ENSMUSG00000028236	2.50484	4.61652	0.197414	1.05693	0.0453262	0.794072	1.81227	0.0807607	2.45894		ENSMUSG00000028236	0.861781	1.89793	1.17909	0.436524	0
ENSMUSG00000032217	1.77597	0.94747	2.18402	1.73564	2.17321	2.4312	1.65145	2.59388	1.73603		ENSMUSG00000032217	1.28426	1.70986	1.08269	1.26205	1.68169	2.41482	2.51143	1.89728	1.81221		ENSMUSG00000032217	1.58939	0.605312	1.71613	1.37101	2.16473	2.64961	1.79376	2.27586	1.55604		ENSMUSG00000032217	2.09325	2.57773	1.29627	2.30205	3.18399	2.50659	2.02339	3.3377	2.32754		ENSMUSG00000032217	1.68131	1.7406	1.26435	1.08385	1.98373
ENSMUSG00000066415	2.01733	1.69838	3.43454	2.40258	2.10814	2.25358	3.63516	2.31082	2.83336		ENSMUSG00000066415	1.71725	2.25001	2.14006	2.10403	2.49662	2.24575	3.06529	3.2398	2.17256		ENSMUSG00000066415	1.77888	1.88624	2.67093	1.96925	2.49479	2.21038	3.19391	2.43228	2.27515		ENSMUSG00000066415	2.14071	2.43306	2.53693	2.64642	2.54465	2.63066	3.30774	2.45437	2.5219		ENSMUSG00000066415	2.70934	3.23286	3.04619	2.79173	2.3121
ENSMUSG00000068129	1.02055	1.12902	0.584858	0.844136	0.117373	0.613679	0.374437	0.872187	0.155568		ENSMUSG00000068129	0.219783	0.969673	0.433792	0.547198	0.149691	1.4414	0.088888	0.389072	0.167159		ENSMUSG00000068129	0.390062	1.86939	0.655605	0.96568	0.452916	1.81922	0.241988	0.320293	0.172803		ENSMUSG00000068129	1.2295	1.97573	2.8393	2.15379	0.512787	3.09038	0.712379	1.99753	0.250023		ENSMUSG00000068129	0.303982	0.389537	0.410834	0.271587	0.589883
ENSMUSG00000019916	4.01587	3.06408	3.65102	4.00715	4.4435	4.88412	3.65678	4.84487	4.17999		ENSMUSG00000019916	4.69094	3.74627	3.34179	3.17768	3.29365	4.62894	3.77012	3.38115	4.32502		ENSMUSG00000019916	4.45496	2.24237	5.87061	8.1398	2.45054	4.73419	3.29828	2.94769	3.79443		ENSMUSG00000019916	4.57526	3.52965	2.81996	3.98233	3.65559	4.53652	3.57641	3.65268	4.51192		ENSMUSG00000019916	3.84418	4.20444	4.48663	3.78263	4.70464
ENSMUSG00000004948	0.0118398	0.0397649	0	0.00722226	0.0515391	0	0	0	0.10297		ENSMUSG00000004948	0	0	0	0.0580234	0	0.00734759	0.0787388	0	0.17877		ENSMUSG00000004948	0.0203783	0.0201359	0	0.111874	0	0.0266167	0	0	0.0550893		ENSMUSG00000004948	0.0615414	0.0125956	0.023729	0.104903	0.0165533	0.882942	0.0251495	0	0.247876		ENSMUSG00000004948	0.0554137	0.144654	0.130503	0.0646343	0
ENSMUSG00000078607	4.95877	2.35111	0	5.05351	0.275123	0.534587	5.19597	2.75663	4.00874		ENSMUSG00000078607	3.09422	2.27722	0.640486	3.1701	0.595998	0.716418	3.2175	2.70361	2.66836		ENSMUSG00000078607	5.07454	2.87987	0	3.73247	0.649331	0.768199	4.31369	2.5279	2.30542		ENSMUSG00000078607	5.57606	4.77629	0	4.19134	3.15405	1.58667	3.54369	3.01157	4.58486		ENSMUSG00000078607	6.34978	1.73579	0	4.51337	0.5919
ENSMUSG00000019913	0	0.00330808	0.0481534	0.00602183	0.00337301	0.0243523	0.00720874	0.0880778	0.0168333		ENSMUSG00000019913	2.92745	2.00903	1.5662	2.59193	2.54302	2.72516	1.54833	2.38968	1.47194		ENSMUSG00000019913	0.0132171	0.0795849	0	0.0114408	0	0.0121011	0.016057	0.212379	0		ENSMUSG00000019913	0	0.00159088	0.0341408	0	0.0527272	0.0368623	0.0337205	0.1738	0.00549335		ENSMUSG00000019913	3.25721	1.23695	1.0062	3.17259	0.142671
ENSMUSG00000004945	1.35503	5.63999	1.30985	0	6.47664	3.14131	2.26733	6.06383	6.76785		ENSMUSG00000004945	1.32855	4.42842	1.10645	0.284112	4.93386	2.64001	2.22314	4.12592	4.84784		ENSMUSG00000004945	1.2816	6.33157	1.66002	0	5.63792	3.1966	2.64438	4.78131	6.99904		ENSMUSG00000004945	1.49328	6.90691	0.888284	0.190128	3.93014	2.43537	1.71618	3.30913	4.22768		ENSMUSG00000004945	1.5082	6.28569	1.47996	0	6.56933
ENSMUSG00000046027	2.00227	1.52611	2.52981	1.58581	2.18898	0.75472	1.04353	2.36154	1.59743		ENSMUSG00000046027	2.15887	2.4897	4.28213	2.12155	5.04286	1.41483	1.5414	4.53913	2.74007		ENSMUSG00000046027	5.87041	9.50989	5.04772	4.98629	6.24667	0.61599	5.62803	5.09382	2.49408		ENSMUSG00000046027	2.14821	1.99013	3.45137	1.37806	2.76777	2.2135	1.71257	2.79452	2.40617		ENSMUSG00000046027	1.96574	1.21445	2.26166	1.63813	2.22563
ENSMUSG00000020366	2.50315	2.86168	2.50389	3.78929	3.35337	3.3861	1.92821	3.94039	3.84186		ENSMUSG00000020366	1.94028	2.16366	2.25994	2.83572	2.84697	3.13312	2.44301	3.69935	3.60146		ENSMUSG00000020366	2.42331	4.18464	2.12319	3.78459	3.66703	3.42269	2.14931	7.31528	3.34		ENSMUSG00000020366	2.22598	2.49497	2.83299	2.88033	4.12107	3.02599	2.29246	2.82991	3.03225		ENSMUSG00000020366	2.15145	3.42896	1.99053	3.49707	2.8573
ENSMUSG00000027401	0	0	0.038164	0.152519	0.0334306	0.28957	0.135997	0.0412068	0		ENSMUSG00000027401	0.163053	0.0189449	0	0.057055	0.0436755	0.238681	0.0165309	0.666367	0.0217562		ENSMUSG00000027401	0.00968265	0	0	0.332531	0.0556418	1.09435	0.0364573	0	1.8949		ENSMUSG00000027401	0.0361705	0.261312	0.121927	0.0457713	0.811076	1.74327	0.343145	0	0.0172575		ENSMUSG00000027401	0.0154528	0.00467831	0	0.0113836	0.0886348
ENSMUSG00000027400	0.130784	0.0260139	0.0493966	0.0363524	0.0134518	1.96715	0.0464879	0.0597715	0.123125		ENSMUSG00000027400	0.0778439	0.0859388	0	0.00396271	0.0220097	0.00746005	0.709166	0	0.318334		ENSMUSG00000027400	0	0.0215842	0	0.00949796	0	0	0	0.0201573	0.0859441		ENSMUSG00000027400	0.049195	0.0586315	0	0.03159	0	0.0103295	0.0160134	0.0185016	0.0950483		ENSMUSG00000027400	0	0.0519939	0	0.0124276	0.0119276
ENSMUSG00000020363	3.13421	1.89294	2.21945	2.25864	3.2396	2.01188	1.79872	2.80847	2.15497		ENSMUSG00000020363	1.50384	0.305977	1.00485	0.530798	1.30069	0.657894	0.0756699	0.64196	1.07877		ENSMUSG00000020363	0.522717	0.762766	0.0904512	0.610509	0.144381	0.239573	0.0236925	0.187679	0.349874		ENSMUSG00000020363	1.69445	1.11613	0.610106	1.11203	1.87024	1.17701	1.04339	0.834781	1.54863		ENSMUSG00000020363	3.71519	2.39604	2.70091	2.18904	2.68509
ENSMUSG00000020362	2.12977	0.856287	2.70864	2.67964	2.59888	1.29834	2.12752	2.77854	2.23042		ENSMUSG00000020362	2.45952	1.29836	2.27943	2.63282	2.71176	1.90894	1.96432	2.96764	2.67966		ENSMUSG00000020362	2.39338	0.451724	1.6457	1.86961	2.17048	1.8324	1.75112	3.2784	2.14985		ENSMUSG00000020362	2.79262	2.77581	2.94569	2.95188	3.52645	2.02583	3.38794	4.03407	3.25423		ENSMUSG00000020362	2.67502	1.28711	1.72406	2.18477	2.87736
ENSMUSG00000064120	3.40608	1.87464	3.58611	2.44256	2.42471	1.70143	2.2454	2.73409	1.36987		ENSMUSG00000064120	2.96221	3.21785	2.01006	4.66127	2.73202	2.80074	2.75891	2.92643	3.49346		ENSMUSG00000064120	3.86257	5.67978	4.64422	5.1226	4.68814	3.32888	4.13771	3.95903	3.80022		ENSMUSG00000064120	2.19727	2.98908	2.29099	1.23603	3.00739	1.75408	2.05225	3.80289	2.54642		ENSMUSG00000064120	1.49095	1.22577	3.03719	2.92152	3.58207
ENSMUSG00000064127	1.99811	1.5419	2.58433	1.81946	2.16246	1.64857	2.14746	2.23761	1.84685		ENSMUSG00000064127	1.43141	1.50883	1.35433	1.68357	2.45026	1.8345	2.23321	2.19674	1.61177		ENSMUSG00000064127	2.32729	2.2267	1.8417	1.9223	1.97813	1.92046	1.87837	1.6756	1.62488		ENSMUSG00000064127	2.01565	1.40863	1.54462	2.66188	2.85161	1.79087	2.43618	2.99024	1.97654		ENSMUSG00000064127	2.42269	1.75866	1.81636	2.2688	1.96371
ENSMUSG00000027408	0.255495	0.00679047	1.29004	0.221093	1.64524	0.704834	0.177094	1.81725	0.815559		ENSMUSG00000027408	0.128968	0.42914	1.32077	0.599976	1.97626	1.16239	0.0126933	0.610837	0.850693		ENSMUSG00000027408	0.0896954	0.0159282	0.103707	0.180107	0.586996	0.283709	0.184474	0.445523	0.963629		ENSMUSG00000027408	0.510985	0.266633	1.47099	0.0697834	1.93726	0.909756	0.117023	1.16223	0.934048		ENSMUSG00000027408	0.259249	0.456659	3.69326	1.19894	2.06878
ENSMUSG00000024429	3.13101	3.44482	1.42488	2.51162	2.64777	1.97724	3.00991	4.20671	3.0636		ENSMUSG00000024429	3.37261	4.41012	1.92877	3.53135	3.04154	2.24736	3.03937	3.43244	3.2672		ENSMUSG00000024429	3.86076	5.28441	1.54063	3.1457	2.21027	1.89189	3.0529	3.47446	2.99434		ENSMUSG00000024429	3.19955	3.91606	1.55209	2.9008	2.79773	2.14014	2.75876	2.70266	2.80884		ENSMUSG00000024429	3.03645	2.95921	1.43716	3.83574	2.50542
ENSMUSG00000018209	1.89251	1.29428	2.11815	2.47703	2.3161	1.43949	2.98866	2.59972	1.52596		ENSMUSG00000018209	2.89451	3.46291	3.03868	2.84258	2.04678	2.77954	4.21839	1.74051	2.75325		ENSMUSG00000018209	2.75067	1.88707	3.54807	2.10223	2.45551	2.48046	3.32897	2.7499	1.88465		ENSMUSG00000018209	3.29684	3.11214	4.12153	4.39857	3.72826	3.65489	4.10805	4.45765	3.75384		ENSMUSG00000018209	1.11381	1.24253	1.35367	2.14767	3.49898
ENSMUSG00000044288	0.0158112	0.264543	0.038164	0.08999	0.0613352	0.213896	0.0526946	0.0496699	0.3289		ENSMUSG00000044288	0.161527	0.0431124	0.879208	0.689385	0.078176	0.425202	0.0412841	1.77876	0.0168005		ENSMUSG00000044288	0.0226656	0.0169816	0.142884	0.0358137	0.0135771	0.0451265	0.0196326	0.0511585	0.11792		ENSMUSG00000044288	0.0250182	0.0281161	1.07685	0.040343	0.419264	0.890301	0.444897	1.31538	0.199027		ENSMUSG00000044288	0	0.10838	0	0.126182	0.574665
ENSMUSG00000054537	0.081462	0	0.439948	0	0	0.0036205	0.00970815	0	0.00993075		ENSMUSG00000054537	0.0222652	0.125365	0.652594	0.0363767	0	0.0194008	0.56398	0.726406	0.0317327		ENSMUSG00000054537	0.0125428	0	0.267485	0	0	0.0304435	0	0	0		ENSMUSG00000054537	0.36562	0.571898	0.592332	0.454372	0.0266347	0.0976644	0	0	0.0941538		ENSMUSG00000054537	0	0.095115	0.0664156	0	0
ENSMUSG00000054074	0.642735	0.15228	0.722532	0.722852	0.748549	0.271242	0.906451	0.817703	0.59165		ENSMUSG00000054074	1.0922	0.465899	0.846674	0.5635	1.12319	0.762575	1.66501	2.10101	0.656864		ENSMUSG00000054074	0.939272	0.0520714	0.345406	0.292535	0.622658	0.43718	1.64983	0.949388	0.0699657		ENSMUSG00000054074	0.731822	0.41482	0.457954	0.734821	0.797391	0.28885	0.567068	0.808957	0.29265		ENSMUSG00000054074	0.14615	0.0597218	0.496405	0.283744	0.24395
ENSMUSG00000010392	4.53207	1.94941	3.72629	3.43568	2.62189	3.63482	4.84241	3.32112	2.73528		ENSMUSG00000010392	4.14021	2.33022	4.37217	3.7815	2.85937	3.89979	4.5194	3.36616	3.25822		ENSMUSG00000010392	5.18851	2.23539	3.3921	4.39694	4.07658	4.53696	4.56458	4.71286	3.14841		ENSMUSG00000010392	3.9881	3.13805	5.04514	3.37669	2.6253	3.89894	5.28225	2.56034	3.45605		ENSMUSG00000010392	3.98873	2.69607	3.50499	4.13238	2.41665
ENSMUSG00000006958	0.581723	0.96495	0.524365	0.80742	1.29696	0.470268	0.534317	1.79203	0.33123		ENSMUSG00000006958	0.109235	0.295531	0.75544	0.682331	0.580576	0.317312	0.0151451	1.90512	0.654343		ENSMUSG00000006958	1.88885	0.377289	1.36416	1.97758	0.781385	3.20993	2.81082	1.05177	2.24689		ENSMUSG00000006958	0.508645	0.608768	0.0937172	0.629589	0.422955	0.446248	0.272909	0.286013	0.762507		ENSMUSG00000006958	0.503911	0.468613	0.961378	0.984257	1.14444
ENSMUSG00000096225	0.00868789	0	0	0.0114145	0	0	0	0.0155673	0		ENSMUSG00000096225	0	0	0	0	0	0.00940806	0.021404	0	0.00142169		ENSMUSG00000096225	0	0	0.235626	0	0	0	0	0.3609	0.00168397		ENSMUSG00000096225	0.0328328	0	0	0.174319	0.230454	0.369126	0	0.0185016	0.0118403		ENSMUSG00000096225	0.0204414	0.271397	0.296357	0.0212236	0.329228
ENSMUSG00000048285	3.5903	0.978741	2.14613	1.67423	2.54067	1.97462	2.00415	3.10471	2.38964		ENSMUSG00000048285	1.67078	1.14228	1.67634	1.95365	1.64831	2.25671	1.97576	2.12367	2.40031		ENSMUSG00000048285	1.85461	0.71169	2.3122	1.89725	1.88359	2.83156	1.99489	0.700024	2.56313		ENSMUSG00000048285	2.07432	2.9254	3.45405	1.39588	3.13254	2.83183	2.82974	3.59552	2.45465		ENSMUSG00000048285	1.90429	1.75642	3.55456	2.0397	3.01073
ENSMUSG00000036766	0.16533	3.53022	2.60715	0.665213	0.163968	0.617304	4.52484	0.608032	5.56078		ENSMUSG00000036766	0.211348	1.3867	1.20685	2.20117	0.0570467	1.17131	2.55427	0.0276008	0.439138		ENSMUSG00000036766	0.0354404	0.0277457	0.0534708	0.0739275	0	0.0843284	0.590207	0	0.189229		ENSMUSG00000036766	1.63872	0.230011	0.12314	0.944676	0.0914928	0.0811977	0.289263	0.0928943	0.0986861		ENSMUSG00000036766	0.0423613	0.0863453	0.839651	0.544117	0.0601485
ENSMUSG00000036764	2.29462	1.58522	1.87481	0.0780866	2.30364	2.03387	1.63155	3.96433	1.97705		ENSMUSG00000036764	5.31837	2.12956	2.48249	4.4181	5.04556	1.28747	3.37192	2.73863	4.57228		ENSMUSG00000036764	8.34268	14.0806	4.6017	3.3239	2.14931	4.28989	3.58655	4.28935	5.60945		ENSMUSG00000036764	2.34883	1.16831	2.18956	0.0957845	2.44269	1.11925	2.14823	2.19651	2.75031		ENSMUSG00000036764	3.40132	2.30825	1.59121	0.137186	2.10846
ENSMUSG00000000605	2.52113	2.70118	3.09068	3.70828	3.43916	1.97253	0.768599	2.05747	4.10192		ENSMUSG00000000605	1.83552	2.77225	2.99484	1.51909	3.91216	0.431518	0.931534	2.14118	3.04038		ENSMUSG00000000605	0.989759	1.81722	2.59179	1.96938	4.13746	1.20692	0.575353	5.479	2.30985		ENSMUSG00000000605	1.24471	0.371248	0.448493	1.54116	2.91062	0.237275	0.303666	0.66966	1.07181		ENSMUSG00000000605	1.93829	2.16159	3.92879	3.36534	3.1189
ENSMUSG00000036768	0.100443	0.0857305	0.368201	0.113182	0.48524	0.300786	0.304381	0.775967	0.0565437		ENSMUSG00000036768	0.105501	0.118182	0.402158	0.0484509	0.58513	0.394984	0.205382	0.767187	0.0483812		ENSMUSG00000036768	0.222017	0.115549	0.14611	0.120642	0.290558	0.258906	0.462404	0.680159	0.23511		ENSMUSG00000036768	0.887158	0.682683	0.836116	0.315384	1.01861	1.4501	0.771003	0.845935	0.299637		ENSMUSG00000036768	0.0764771	0.103323	0.608539	0.112256	0.959221
ENSMUSG00000036769	1.85372	1.44074	2.18759	1.9597	1.36374	2.32526	1.99148	1.16656	1.67578		ENSMUSG00000036769	1.06798	1.86476	1.58298	1.34352	1.05816	1.87466	1.0957	1.6225	1.64039		ENSMUSG00000036769	1.63188	0.354997	2.36655	1.11224	1.52221	1.48329	1.08016	1.22924	2.61706		ENSMUSG00000036769	2.39314	1.45655	2.31197	2.34912	1.66945	2.37462	2.0558	1.53251	2.97289		ENSMUSG00000036769	2.49625	1.84424	1.66106	1.51067	2.39141
ENSMUSG00000021583	3.44789	2.15842	2.95785	2.92456	4.09174	3.28295	5.01709	5.1219	2.85052		ENSMUSG00000021583	2.9098	3.65832	3.07508	2.35342	3.16485	3.13734	1.68112	2.97112	2.39142		ENSMUSG00000021583	3.93503	4.61569	4.57131	2.66279	5.88276	3.77635	3.41288	4.92542	3.40565		ENSMUSG00000021583	3.44319	3.42612	3.21283	3.79514	3.31732	3.82939	3.44194	3.69358	3.66183		ENSMUSG00000021583	3.60543	2.10844	2.45908	1.97192	3.0033
ENSMUSG00000021585	5.8016	6.58498	4.34772	6.31484	4.76393	7.18068	5.71695	3.99284	7.90449		ENSMUSG00000021585	3.105	3.20912	4.10238	3.68047	3.66796	3.6927	2.97132	3.23679	2.53909		ENSMUSG00000021585	3.77998	3.94406	3.71307	4.32235	4.06818	4.28285	2.98328	6.18518	3.4757		ENSMUSG00000021585	4.22192	5.28533	4.26797	3.77587	3.8707	4.50876	3.43492	4.73288	4.0736		ENSMUSG00000021585	5.58139	4.97534	4.78959	5.20761	4.49642
ENSMUSG00000021589	4.25701	2.47031	4.12433	4.68639	1.68988	4.36323	4.28699	1.10695	3.61722		ENSMUSG00000021589	1.33862	3.51508	4.71704	3.08087	1.20114	3.2071	2.8898	0.979283	6.34557		ENSMUSG00000021589	0.949288	1.80222	2.98038	6.21508	0.705672	3.68546	1.7965	2.21618	4.55883		ENSMUSG00000021589	1.96494	2.85631	4.92549	3.8868	1.56385	2.45299	2.27562	1.69186	4.19845		ENSMUSG00000021589	3.39313	3.74279	4.84813	4.99293	2.75419
ENSMUSG00000001098	2.39076	1.49258	2.69446	2.3619	4.47823	2.29732	2.68889	4.78706	3.74656		ENSMUSG00000001098	3.76338	2.2515	2.56964	3.30065	3.12714	2.3488	2.84988	2.4356	3.72038		ENSMUSG00000001098	1.80732	1.25023	1.70028	2.93841	2.51789	1.86513	2.38489	2.78931	2.82473		ENSMUSG00000001098	3.53448	3.90343	2.70915	3.56697	5.87342	3.04352	3.39521	4.22596	3.76338		ENSMUSG00000001098	1.54528	1.67989	2.31137	2.71488	3.32941
ENSMUSG00000031154	3.36199	3.24938	3.07932	2.43284	3.6367	2.4093	3.33264	3.31003	4.27703		ENSMUSG00000031154	3.49722	3.69051	3.42638	3.13091	3.67395	2.66173	3.19735	3.06449	4.22742		ENSMUSG00000031154	3.4088	3.17395	2.86349	3.05959	3.36769	2.51063	3.97251	3.6168	4.0953		ENSMUSG00000031154	3.43215	2.75207	3.73984	2.99331	3.52227	2.47125	3.09402	4.07221	3.71821		ENSMUSG00000031154	2.99241	1.99238	3.36747	3.00832	3.52464
ENSMUSG00000001095	0.0358442	0.0213272	0.0431683	0.0123952	0	0.0337221	0.0399388	0	0.0266913		ENSMUSG00000001095	3.71798	4.03833	3.59593	4.45933	1.77727	3.64385	4.85398	4.66187	4.77881		ENSMUSG00000001095	2.90988	0.0367883	1.16067	0.294625	0.048061	0.0421235	2.41843	0.0817383	1.02666		ENSMUSG00000001095	2.39168	0.842307	0.0406071	1.84568	0.063749	1.47863	0.14818	0.610101	0.46881		ENSMUSG00000001095	0.0150778	0.146021	0.014566	0.120182	0.0471507
ENSMUSG00000001891	6.0461	5.96793	6.03707	5.00418	6.65162	5.25829	6.07174	5.74275	6.525		ENSMUSG00000001891	4.34305	3.88513	5.29374	4.59777	5.15582	4.04603	6.41424	4.75324	5.06684		ENSMUSG00000001891	8.85925	14.3206	7.49341	8.37379	7.82835	8.38174	8.62318	8.09391	6.8912		ENSMUSG00000001891	4.15262	4.06009	4.44796	3.76807	3.93145	3.79402	4.61908	4.13658	4.62885		ENSMUSG00000001891	6.52113	6.42188	7.87102	8.84445	7.60513
ENSMUSG00000020982	1.34736	1.54086	2.10025	2.38772	3.55773	3.09336	2.84478	2.66315	2.21821		ENSMUSG00000020982	2.27521	1.78451	2.50745	2.50816	2.58899	3.35376	3.17973	2.33674	2.42194		ENSMUSG00000020982	2.16468	1.33863	2.91596	2.06214	2.72722	3.70794	4.10823	3.10247	3.08419		ENSMUSG00000020982	2.55632	1.78615	2.5393	3.18159	3.04521	3.32872	3.0233	3.74682	2.79982		ENSMUSG00000020982	3.44853	2.50832	1.62909	2.47289	3.02011
ENSMUSG00000020986	3.82005	3.11429	3.25377	3.70239	3.26737	3.5129	3.80167	3.222	4.45715		ENSMUSG00000020986	2.61184	2.75151	3.19751	3.57305	3.2499	2.95564	3.81107	4.07728	3.89393		ENSMUSG00000020986	4.32055	4.13486	6.34369	5.85504	5.69165	4.57561	5.47327	5.73002	5.74021		ENSMUSG00000020986	2.82833	2.64173	2.97698	3.14155	2.39711	3.13486	3.54878	2.80608	2.97951		ENSMUSG00000020986	4.114	3.9052	4.05397	4.28103	3.81008
ENSMUSG00000039656	3.9771	3.68878	3.11126	3.43236	3.49864	2.92868	2.10493	4.45398	3.12971		ENSMUSG00000039656	3.47435	3.20629	2.58864	3.35998	3.02599	2.42234	2.04285	2.87672	2.6836		ENSMUSG00000039656	3.52579	3.5312	2.53423	2.96714	3.05149	2.24522	2.59287	3.96058	2.63317		ENSMUSG00000039656	3.44051	2.71971	2.19494	3.06729	2.87888	2.58728	1.73537	4.14984	2.66321		ENSMUSG00000039656	3.50161	2.88288	3.98916	3.76871	3.38955
ENSMUSG00000033685	2.66345	1.69961	3.40143	3.65222	5.34869	0.599518	0.804161	6.0884	3.41333		ENSMUSG00000033685	0.842671	1.54169	1.46049	1.50506	4.47324	0.770065	0.686029	2.8753	1.81759		ENSMUSG00000033685	2.79558	3.75647	2.61948	2.20123	4.48499	0.547532	0.788941	3.59324	4.60283		ENSMUSG00000033685	4.12825	3.64344	3.28137	2.14469	6.46826	2.35851	2.48665	4.8117	4.19052		ENSMUSG00000033685	1.94702	1.41274	3.89329	2.26156	5.05436
ENSMUSG00000024534	1.12284	0.85917	1.46369	0.567528	1.0128	1.36348	0.651392	0.801348	0.305969		ENSMUSG00000024534	0.496094	0.509269	1.51274	0.300134	0.626336	0.481779	0.411502	1.08238	0.209902		ENSMUSG00000024534	0.0854851	0.062749	1.12603	0.0946218	0.249901	1.20434	0.0900152	0.158515	0.526934		ENSMUSG00000024534	1.69366	0.937085	1.20701	1.72099	0.313367	1.22735	0.705345	0.481972	0.972022		ENSMUSG00000024534	0.866267	0.799157	1.41875	0.430263	0.832553
ENSMUSG00000024535	6.05063	2.79296	2.11112	2.45322	1.31874	2.77984	6.63209	1.70438	3.61462		ENSMUSG00000024535	8.00881	3.72599	2.13565	2.51786	1.77573	3.00005	5.42281	2.24127	5.08058		ENSMUSG00000024535	7.93238	4.11258	2.3774	1.63178	1.91659	3.8437	6.29068	3.96174	5.16475		ENSMUSG00000024535	5.26298	3.24486	1.08981	2.88866	1.86218	3.2205	3.99179	2.43357	3.80414		ENSMUSG00000024535	6.85504	2.25838	2.03491	2.52778	2.10113
ENSMUSG00000020755	1.94782	1.98498	2.42405	3.27442	3.79937	2.3763	3.9502	1.97361	3.84561		ENSMUSG00000020755	2.73356	2.03932	1.85686	3.21715	3.62974	2.65111	3.82997	1.98553	3.41234		ENSMUSG00000020755	1.78921	2.18722	1.53772	2.50634	3.54339	2.59099	3.93459	1.44165	3.85863		ENSMUSG00000020755	2.23342	1.72016	1.5832	3.04771	3.59175	2.73041	3.81747	2.40152	4.12115		ENSMUSG00000020755	2.11865	1.84707	2.35372	4.12189	3.92618
ENSMUSG00000024538	2.47428	1.07478	2.73529	4.56627	3.96329	2.34084	4.92806	4.91966	3.42808		ENSMUSG00000024538	4.16499	1.39728	1.99092	3.79839	6.33712	3.85193	4.71154	5.95359	3.73178		ENSMUSG00000024538	4.47142	1.14859	3.07065	3.91625	1.45425	2.54532	4.96999	1.13886	3.96601		ENSMUSG00000024538	3.43681	3.30884	2.88735	4.19043	4.73826	3.61137	4.39654	3.80611	3.95816		ENSMUSG00000024538	1.9134	2.71923	3.06748	3.45544	4.26656
ENSMUSG00000030889	0.04078	0.14267	0.29326	1.35588	2.375	0.0650805	0.859822	0.245851	0.0259874		ENSMUSG00000030889	0.212857	0.539007	0.019202	0.997413	0.186538	0.132467	0.409975	0.0798993	0.0178348		ENSMUSG00000030889	0.114756	0.0204923	0.0087355	1.15668	0.0212932	0.0371034	0.101421	0	0.00305654		ENSMUSG00000030889	0.936856	0.528981	0.525944	1.94955	0.867009	1.90104	2.01812	2.25199	1.4503		ENSMUSG00000030889	0.014952	0.0476598	0.490823	0.914158	0.771232
ENSMUSG00000026209	5.06844	5.36551	4.07304	2.46024	5.09567	4.084	2.32368	6.44441	5.15702		ENSMUSG00000026209	4.67648	3.52907	4.50411	2.26466	3.85916	3.79962	2.80428	5.09556	4.58075		ENSMUSG00000026209	5.54631	4.55588	4.06878	3.43625	5.25196	4.56157	1.7566	5.77295	5.72012		ENSMUSG00000026209	4.16765	3.09234	4.26797	2.4364	4.44402	2.88507	1.31934	4.26981	3.33986		ENSMUSG00000026209	5.09908	4.10123	5.22138	2.39216	3.55098
ENSMUSG00000071719	0.890731	0.098855	1.90764	0.231878	0.00841992	1.06554	0.0748395	0.0344065	0.295003		ENSMUSG00000071719	1.45405	1.45549	1.81964	0.641667	0.143454	0.750144	0.274615	0.136639	0.309898		ENSMUSG00000071719	0.14244	1.36712	0.740256	0.279897	0	0.200896	0.119824	0	0.0199622		ENSMUSG00000071719	1.32605	0.630203	1.37991	0.122014	0.559181	1.80652	0.0130261	0.0353704	0.0123852		ENSMUSG00000071719	2.14299	0.455074	1.62384	0.365473	0.0644562
ENSMUSG00000026200	1.58327	1.18581	2.38983	1.04894	0.867765	1.25777	1.80319	1.51385	1.48993		ENSMUSG00000026200	2.83342	2.87784	3.45146	1.89219	4.37661	3.39069	3.32009	3.95676	3.03727		ENSMUSG00000026200	3.37941	2.99519	1.63541	2.75829	1.67786	2.65576	1.70449	1.51052	3.16559		ENSMUSG00000026200	2.2363	1.6611	3.67422	1.81764	2.48799	2.07576	1.7019	1.35597	1.6943		ENSMUSG00000026200	1.13381	0.978193	2.46858	0.709456	1.07673
ENSMUSG00000026201	3.84219	6.02095	2.32431	4.51229	5.04253	2.90969	3.89925	3.25113	3.83466		ENSMUSG00000026201	3.49277	4.89171	3.52601	4.7744	4.64977	3.1296	5.3161	4.03615	4.74611		ENSMUSG00000026201	2.53483	7.67408	3.93326	4.59205	6.78552	3.35343	5.41046	4.34938	4.53814		ENSMUSG00000026201	1.69016	4.17732	3.43387	3.99223	3.3314	2.68438	4.35991	3.44493	3.32805		ENSMUSG00000026201	2.28473	4.3432	2.38473	3.89757	3.02429
ENSMUSG00000026202	3.22358	6.47564	2.74241	3.61777	7.18821	4.06088	7.4809	7.69433	9.12922		ENSMUSG00000026202	4.44918	4.3691	3.29518	4.04656	5.3737	3.68583	4.6379	4.98859	4.85472		ENSMUSG00000026202	1.37694	6.24227	2.6187	3.46858	7.038	3.95708	4.45927	4.43339	4.92416		ENSMUSG00000026202	1.4622	2.77521	3.13402	2.26019	2.97723	2.60101	2.28595	3.99383	2.74293		ENSMUSG00000026202	6.24921	8.87497	7.05573	8.92224	7.22573
ENSMUSG00000026203	5.15909	6.87709	4.31303	4.46966	4.55917	3.33498	2.68271	5.84944	4.94657		ENSMUSG00000026203	3.85961	5.94453	3.56983	4.6125	3.61233	2.94945	4.23021	3.67101	3.19411		ENSMUSG00000026203	3.93726	7.81431	4.6752	4.67476	5.25968	2.81107	4.49981	5.4181	5.31565		ENSMUSG00000026203	3.79299	5.20146	3.3549	3.69561	3.23593	2.60438	2.25807	4.53631	3.24867		ENSMUSG00000026203	4.67592	5.00509	5.35888	6.55299	4.11174
ENSMUSG00000026754	1.7109	2.43792	2.23943	1.79382	2.60718	2.98337	2.82992	1.5182	2.6168		ENSMUSG00000026754	1.68134	2.5	2.30361	1.9956	2.44457	2.39505	2.73707	1.89263	1.76231		ENSMUSG00000026754	2.27234	2.85349	1.32843	1.88203	2.0282	2.67126	2.38871	2.21534	1.86235		ENSMUSG00000026754	2.505	2.03377	2.38766	1.72576	2.47338	2.58165	3.06241	2.25169	2.4846		ENSMUSG00000026754	2.65458	2.15505	1.68448	2.2169	2.63985
ENSMUSG00000071715	2.15922	0.421024	1.40373	1.67081	0.89282	1.59838	0.705588	2.87814	0.257728		ENSMUSG00000071715	0.747074	0.377378	0.674803	1.15225	0.963184	1.79208	0.560496	0.941497	0.407149		ENSMUSG00000071715	3.22676	1.27365	1.31855	1.32785	1.03966	2.555	0.629505	1.35711	0.536808		ENSMUSG00000071715	4.10822	1.57403	2.62463	2.54631	2.22177	3.7594	1.26464	2.39399	0.965056		ENSMUSG00000071715	1.33911	0.267568	1.93493	1.73208	1.78946
ENSMUSG00000030082	4.02938	3.5851	3.78356	4.08573	4.50759	3.85595	2.29669	3.99284	2.55646		ENSMUSG00000030082	4.65097	3.44463	4.77596	4.20533	3.9525	4.86938	3.7416	4.67191	2.99165		ENSMUSG00000030082	5.43314	8.10583	5.37081	7.45077	6.22954	6.80903	6.26	7.04206	4.9901		ENSMUSG00000030082	3.93675	4.54565	4.81603	4.22552	4.38047	4.97136	3.64065	4.69064	2.64847		ENSMUSG00000030082	2.87266	3.35638	4.27859	3.74203	4.71064
ENSMUSG00000054920	2.5942	3.0225	2.74025	2.43434	1.96204	1.5515	3.04821	2.28396	3.19555		ENSMUSG00000054920	2.52596	4.4533	2.37223	1.70399	2.40623	1.96942	4.07522	1.55656	2.24963		ENSMUSG00000054920	2.81301	2.7543	1.93871	1.36556	3.63301	1.45896	4.11073	2.38602	1.92002		ENSMUSG00000054920	3.17933	3.86169	3.09799	2.67992	4.28146	2.71991	4.92907	3.93591	2.73183		ENSMUSG00000054920	1.97905	2.47765	2.83054	0.859131	2.2236
ENSMUSG00000067220	0.458849	0.0362477	0.0885616	0.0745804	0	0.00773619	0.0326256	0.0207255	0.0246148		ENSMUSG00000067220	0.1468	0.302059	0.278035	0.035817	0.0137969	0.381114	0.0417689	0	0.0088887		ENSMUSG00000067220	0	0.0139261	0.785574	0.099629	0	0.0181302	0	0	0		ENSMUSG00000067220	0	0.0309628	0.36018	0.0333566	0.167925	0.342021	0.18036	0	0.0510584		ENSMUSG00000067220	0.0241383	0.0282054	0	0.0524043	0.137217
ENSMUSG00000030087	4.00279	3.25021	2.97974	1.84114	3.69596	3.85408	3.21302	4.43555	3.3684		ENSMUSG00000030087	3.72822	3.73698	2.95997	2.71284	4.31035	3.35602	3.85116	4.16564	4.35719		ENSMUSG00000030087	5.03724	6.64033	5.63627	4.53756	7.67061	4.84065	4.96717	5.94223	4.99104		ENSMUSG00000030087	3.37604	1.57685	2.05275	1.91894	3.22831	2.20806	2.99429	2.54927	2.13256		ENSMUSG00000030087	4.09062	2.22312	2.40152	3.77883	4.55531
ENSMUSG00000030086	3.18488	4.68829	0.898161	2.81863	2.20094	3.4311	1.6478	2.30391	3.68342		ENSMUSG00000030086	4.64506	3.78577	2.36377	2.12741	3.39661	3.55613	2.17589	3.10728	5.65633		ENSMUSG00000030086	4.87998	5.8345	2.15521	1.71131	1.22039	3.44953	1.37456	3.77559	3.39731		ENSMUSG00000030086	2.69436	4.97428	1.69265	2.55441	2.10772	2.99974	1.80113	1.76095	3.86394		ENSMUSG00000030086	1.78448	4.2352	1.20575	0.945344	1.86109
ENSMUSG00000059741	12.2698	16.1533	8.67531	10.0349	13.4743	10.6806	14.184	13.2502	12.2713		ENSMUSG00000059741	4.85889	0.841159	1.9715	2.3036	1.25993	0.60682	1.95304	2.52722	1.33055		ENSMUSG00000059741	0.483439	2.03482	1.18933	0.383086	0.460612	1.45295	1.13756	0.189748	0.238336		ENSMUSG00000059741	0.996021	0.853789	0.460779	0.764542	3.34711	1.17365	0.178805	0.152067	0.270152		ENSMUSG00000059741	9.68462	12.3443	5.62801	10.9943	8.05632
ENSMUSG00000073400	0.071282	0.0280204	1.55163	0.045384	0.712407	0.0960407	0.213023	0.11593	0.057032		ENSMUSG00000073400	0.0560824	0.00861816	0.120291	0.0138273	0.236532	0.10939	0.138184	0.0262336	0.0497085		ENSMUSG00000073400	0.481011	0.0212765	0.304673	0	0.345109	1.60919	0.0958552	0.0379245	0.113455		ENSMUSG00000073400	0.488668	0.0311889	0.611787	0.0278064	0.646441	0.190081	0.234825	0.282489	0.313991		ENSMUSG00000073400	0.0485957	0	0.94619	0.0125096	0.607942
ENSMUSG00000041343	0.425623	2.34496	1.30985	2.6661	0.302157	1.4543	2.64269	1.70763	2.19661		ENSMUSG00000041343	1.17407	2.05605	1.82665	1.98496	0.955548	2.1371	2.63236	1.7433	1.97154		ENSMUSG00000041343	0.46413	1.7877	1.57304	1.74319	0.332024	1.29399	2.27786	0.875914	1.33194		ENSMUSG00000041343	0.8636	2.91333	1.91324	2.12194	2.01858	2.39806	2.74225	1.82246	2.58601		ENSMUSG00000041343	0.515175	1.96622	0.784554	1.19662	0.19745
ENSMUSG00000031938	2.59182	1.65359	1.90557	3.66838	1.39137	2.25039	4.58947	1.27163	2.87916		ENSMUSG00000031938	7.86365	6.58824	5.34216	6.97207	6.1406	4.3533	6.41453	6.70522	7.35594		ENSMUSG00000031938	6.09762	8.06788	6.88287	6.78508	5.55437	5.29349	6.60442	3.5365	7.62224		ENSMUSG00000031938	3.36916	1.56143	2.69046	2.31318	2.5077	2.19916	2.99154	3.22647	4.06544		ENSMUSG00000031938	3.22532	1.59306	1.9819	2.70386	2.69205
ENSMUSG00000041341	2.46107	2.31005	2.44657	2.8195	2.39922	2.83231	2.93414	1.46669	2.49084		ENSMUSG00000041341	1.74337	2.49568	2.52354	2.06032	1.97459	2.5762	2.78784	2.52994	1.62666		ENSMUSG00000041341	2.36815	2.42289	2.18866	2.06967	2.77739	2.37229	2.84695	2.94222	2.38197		ENSMUSG00000041341	2.7071	2.06944	2.70115	2.97189	2.06725	2.57112	2.84376	1.61184	2.06046		ENSMUSG00000041341	2.91038	2.22098	2.19577	1.77066	3.09258
ENSMUSG00000041346	1.60408	1.85757	1.55937	1.43956	2.82208	1.71984	2.22408	1.59966	1.66211		ENSMUSG00000041346	1.0984	1.91903	1.16649	1.87565	2.06348	1.93644	1.99131	3.24456	2.33672		ENSMUSG00000041346	1.19716	3.18905	1.46565	1.49307	2.2084	1.62016	1.98902	2.23208	1.48732		ENSMUSG00000041346	1.56985	2.0264	1.43304	1.81997	1.30667	1.82263	2.07674	1.78834	1.91175		ENSMUSG00000041346	1.71013	2.20836	1.25056	1.52495	1.47064
ENSMUSG00000031932	0.01139	0.0387292	0.269378	0.0845777	0.0317747	0.0112196	0.0112978	0.0190078	0.0251174		ENSMUSG00000031932	0.160459	0.587717	0.102453	0.082779	0.0450184	0.163651	0	0.0180026	0.0249957		ENSMUSG00000031932	0.188045	0.0548225	0.116864	0.0590491	0.0135771	0.00963302	0	0	0.193392		ENSMUSG00000031932	1.97268	1.75405	0.343847	0.225286	0.0527272	0.0143931	0.00310713	0.0381626	0.0293035		ENSMUSG00000031932	0.265203	0.173803	0.228263	0.0711688	0.0398806
ENSMUSG00000031933	0.0283765	0	0	0.0128462	0.0662121	0	0	0	0.167705		ENSMUSG00000031933	0	0.00433252	0	0.026651	0.0543827	0	0	0	0.317742		ENSMUSG00000031933	0	0	0	0	0.164159	0	0	0	0.246285		ENSMUSG00000031933	0	0.0491452	0	0	0.517931	0	0	0.0657898	0.193377		ENSMUSG00000031933	0	0.0493365	0.365002	0	1.04132
ENSMUSG00000031930	1.95991	3.36973	2.31338	1.25249	2.67879	2.10843	1.5254	2.91326	2.61662		ENSMUSG00000031930	2.86581	2.79959	2.75254	2.3652	3.42199	2.47701	2.42556	2.78569	2.71049		ENSMUSG00000031930	2.37519	2.98913	2.50514	1.39831	2.46814	4.0927	2.48444	2.36725	3.51449		ENSMUSG00000031930	3.108	2.92352	2.68534	2.04353	2.78598	1.96271	1.79635	2.37611	2.41225		ENSMUSG00000031930	1.93262	2.25122	1.80278	0.801478	2.7587
ENSMUSG00000050592	2.62204	2.48292	1.0675	3.02075	1.45387	1.79105	3.64776	3.13928	2.53201		ENSMUSG00000050592	0.569038	0.437989	0.150344	0.595359	0.41612	0.512453	1.08774	0.368894	0.413094		ENSMUSG00000050592	0.458227	0.64056	0.744841	1.18732	0.415545	0.734557	0.798156	0.471214	0.66346		ENSMUSG00000050592	1.8224	0.89798	1.14042	1.62945	1.59929	1.70039	2.79813	1.48353	1.11032		ENSMUSG00000050592	3.34267	2.58148	1.94442	3.00149	1.02026
ENSMUSG00000031425	0.396296	0.696916	2.21528	1.79241	0.739858	0.798715	2.33807	1.13882	0.474832		ENSMUSG00000031425	0.0517051	0.41552	1.42354	0.534104	0.572342	0.595007	0.948391	0.593646	0.0378402		ENSMUSG00000031425	0.0152207	0.459887	1.15615	0.103701	0.0856732	4.7396	0.42406	0.428851	0.0653434		ENSMUSG00000031425	0.0807675	0.365115	0.983685	0.476964	0.662591	0.345586	1.22011	1.28767	0.0361694		ENSMUSG00000031425	1.28364	1.91235	2.49725	1.03795	1.96048
ENSMUSG00000031935	1.96528	2.17155	2.59993	2.80065	3.32675	3.08923	1.6098	2.02798	3.60541		ENSMUSG00000031935	2.58103	1.73203	3.1915	2.89158	2.47049	3.0305	2.37383	2.4985	3.26881		ENSMUSG00000031935	2.27505	1.37392	2.42278	2.05777	3.08727	3.14141	0.93885	1.38402	3.64568		ENSMUSG00000031935	2.2293	2.40214	2.33354	2.97874	2.49331	3.1861	1.35007	2.79126	3.00812		ENSMUSG00000031935	1.60168	2.20777	2.51627	2.95186	2.37067
ENSMUSG00000060923	7.54039	8.19344	7.75604	7.39005	5.49444	6.08258	3.0321	4.20609	9.40489		ENSMUSG00000060923	3.96484	3.88273	5.70651	4.28471	4.45868	2.10226	0.908254	1.84856	6.52745		ENSMUSG00000060923	6.02659	6.09219	6.56526	6.45921	0.741903	3.24213	1.81524	1.13071	6.65335		ENSMUSG00000060923	4.06714	3.71117	4.64709	4.63274	2.77779	2.72265	1.18014	0.990015	5.51639		ENSMUSG00000060923	8.15803	7.76327	10.1728	9.74856	6.1035
ENSMUSG00000038651	0.0233833	0.102616	0	0.100155	0	0.438486	0	0	0.0278554		ENSMUSG00000038651	0	0.00389606	0	0	0.0450184	0.0811908	0.034325	0	0.0105327		ENSMUSG00000038651	0	0	0	0	0	0.0588603	0	0	1.30321		ENSMUSG00000038651	0	0.0316309	0.0521677	0.00980634	0	0.122802	0	0	0.321054		ENSMUSG00000038651	0.0129838	0.0321231	0	0.0231914	0
ENSMUSG00000003534	2.10109	1.8023	1.95961	1.33796	2.11056	2.55756	2.03865	2.51888	1.13873		ENSMUSG00000003534	3.86148	4.17454	2.92137	3.81293	3.94042	3.61832	3.89815	5.13213	3.04416		ENSMUSG00000003534	0.987013	0.473172	1.59078	0.920608	0.356487	0.723111	1.72714	1.21879	0.871614		ENSMUSG00000003534	2.73448	3.03445	2.52304	2.21102	2.73513	2.37615	2.71217	3.1624	2.5876		ENSMUSG00000003534	2.35298	0.95516	1.75161	1.88991	1.63049
ENSMUSG00000086228	0.0682378	0.663816	1.27954	0.27483	0.3092	0.128905	0.256795	0.107785	1.55033		ENSMUSG00000086228	0.531022	0.513273	0.573751	0.199856	0.289295	0.214715	0.303958	0.38379	2.05002		ENSMUSG00000086228	0.321989	0.0956286	1.35933	0.0220353	0.146187	0.566262	0.0883929	0.177307	1.72112		ENSMUSG00000086228	0.399374	0.360943	0.0974309	0.288216	0.227238	0.251454	0.19412	0.503299	1.78314		ENSMUSG00000086228	0.530737	0.305962	2.88339	0.367346	0.831695
ENSMUSG00000030339	3.36827	5.33231	2.85949	3.047	2.74384	2.74893	2.50846	4.6294	2.42474		ENSMUSG00000030339	3.68801	3.81008	2.4219	4.29605	4.06493	2.9917	1.94064	4.32402	3.36044		ENSMUSG00000030339	4.93397	6.42152	2.38774	5.30941	5.01571	3.51526	3.9453	7.83467	3.75761		ENSMUSG00000030339	4.56317	4.40521	2.21973	3.79874	3.31646	3.1935	2.92056	3.98596	3.67096		ENSMUSG00000030339	3.05176	3.73992	2.73808	3.73251	3.01153
ENSMUSG00000062077	7.23114	4.44987	4.65832	5.19274	6.44076	5.40293	6.35119	6.33812	9.30632		ENSMUSG00000062077	0.114719	0.0139354	0.0219235	0.637725	0.0583767	0.0116344	0.0423922	0.188726	0.131216		ENSMUSG00000062077	0.0304899	0.0293546	0.181204	0.0696969	0.280473	0.0393651	0.0331633	0.145899	0.0705632		ENSMUSG00000062077	0.0888824	0.0712541	0	0.18593	0.432135	0.026294	0	1.20733	0.0581601		ENSMUSG00000062077	7.01402	5.60957	6.50401	7.55323	6.35987
ENSMUSG00000030337	0.828132	0.473598	2.31553	1.46144	2.07587	0.661878	3.60733	1.42051	2.74226		ENSMUSG00000030337	0.587586	2.39949	1.45953	0.748156	1.20928	1.2677	1.70924	1.89692	1.01154		ENSMUSG00000030337	1.05766	1.02002	0.18436	1.64836	0.911149	0.600483	1.10954	0.252953	0.81446		ENSMUSG00000030337	2.0639	1.83543	1.3977	1.5606	1.31359	1.6803	2.83752	1.13136	1.8009		ENSMUSG00000030337	0.690675	0.832937	1.8021	1.13421	1.65695
ENSMUSG00000030336	0.73674	0.126523	1.39324	0.372479	0.3092	0.327633	0.0613852	0.665833	1.40221		ENSMUSG00000030336	0.20086	0.12086	1.26664	0.592866	0.0951095	0.5519	0.0267742	0.156712	0.82117		ENSMUSG00000030336	0.686038	1.26561	1.07084	0.724528	0.336941	0.337651	0.23616	0	1.44124		ENSMUSG00000030336	1.71283	1.89796	2.30634	1.71465	1.99933	0.937366	0.78973	0.82354	1.52348		ENSMUSG00000030336	0.106649	0.342105	1.6163	0.203949	0.594921
ENSMUSG00000056569	0.999275	0.31244	0.972603	1.17904	0.118947	0.73459	1.36864	0.38353	0.366746		ENSMUSG00000056569	0.0660922	0.0342253	0.785484	0.630811	0.0650079	0.336139	0.131847	0.0613504	0.0450682		ENSMUSG00000056569	1.70194	0.0203475	0.744841	1.04517	0	0.402771	0.0296947	0.0423445	0.018252		ENSMUSG00000056569	3.12049	0.0652596	0.786245	0.78977	1.07855	0.119058	0.194125	1.48403	0.0225128		ENSMUSG00000056569	4.29078	1.72184	7.87309	3.78161	5.59442
ENSMUSG00000051246	0.114863	0.111166	0.449098	0.449834	0.0839742	0.0774739	0.514042	0.0344065	0.232766		ENSMUSG00000051246	0.0205562	0.0421097	0.160219	0.493768	0.294911	0.108372	0.173064	0.134109	0.124002		ENSMUSG00000051246	0.032605	0	0.0500699	0.210176	0.0116433	0.0755455	0.11339	0.0290585	0.282507		ENSMUSG00000051246	0.31036	0.0986941	0.338701	0.250557	0.791876	0.125614	0.364063	0.0902068	0.122944		ENSMUSG00000051246	0.0970246	0.216046	0.897616	0.2453	0.214409
ENSMUSG00000056296	0	0.0145845	0.26728	0.283524	0.0449767	0.0327493	0.0339921	0.173478	0.0501315		ENSMUSG00000056296	0.23584	0.0515087	0	0.113952	0.0663304	0.488146	0.0369635	0.147965	0		ENSMUSG00000056296	0.31339	0.0125836	0	0.0629564	0.0116433	0.0293294	0	0	0		ENSMUSG00000056296	0.0702336	1.08208	0.0171799	0.157758	0.0962571	0.456321	0.0036569	0.12738	0.180009		ENSMUSG00000056296	0.0676734	0.0555603	0.0504812	0.0501116	0.259134
ENSMUSG00000051243	0.465227	0.172664	0.108895	0.0453661	0.749632	0.0721079	0.349238	0.241321	0.0278587		ENSMUSG00000051243	0.524556	0.133636	0.0461785	0.0582134	0.333598	0.131686	0.152914	0.0586803	0.0334291		ENSMUSG00000051243	0.0107015	0.642213	0.0087355	0.0211421	0	0.0572443	0	0	0.15542		ENSMUSG00000051243	0.154732	0.350457	0.092477	0.454649	0.228311	0.304026	0.471596	0.0575575	0.0256473		ENSMUSG00000051243	0.435688	0.196598	0.239523	0.0521464	0.852165
ENSMUSG00000029009	2.57781	1.62632	1.64484	2.06067	2.35336	1.63422	2.43281	1.59133	2.70606		ENSMUSG00000029009	2.71717	1.58769	0.661178	3.21395	2.22829	1.94109	1.65767	2.65031	2.93528		ENSMUSG00000029009	2.04778	0.810368	0.64109	3.04033	2.33558	2.65965	1.66214	1.47693	3.06562		ENSMUSG00000029009	3.01873	1.09269	1.1165	2.5184	3.17499	1.72272	2.75648	1.25405	2.68638		ENSMUSG00000029009	2.27697	1.60632	1.56189	2.51207	1.91827
ENSMUSG00000034509	2.70022	2.58404	1.84175	3.02124	2.059	0.87998	2.55455	1.18159	1.61392		ENSMUSG00000034509	2.27557	2.53446	2.03908	2.76575	1.89526	0.813438	2.20737	1.65348	1.4164		ENSMUSG00000034509	1.64976	2.71423	1.41408	2.26849	1.84777	0.712329	3.05525	2.09804	1.47734		ENSMUSG00000034509	2.03244	2.01448	1.696	1.97668	1.47213	1.23578	2.53782	1.69318	1.46612		ENSMUSG00000034509	1.81897	2.58893	2.19246	3.99464	1.943
ENSMUSG00000029007	2.96807	3.80312	3.93122	2.74942	2.82905	2.32442	4.32703	1.66684	4.11187		ENSMUSG00000029007	4.71599	3.53187	3.20391	5.59753	2.94119	5.30754	5.09855	4.46107	7.22963		ENSMUSG00000029007	3.59836	4.7111	3.22059	3.04844	1.5106	3.33142	5.37512	1.9994	5.00737		ENSMUSG00000029007	4.26627	5.53278	3.11434	3.09651	3.62982	3.6266	4.86451	3.08124	4.13161		ENSMUSG00000029007	3.08616	3.35654	3.63763	2.35771	4.33508
ENSMUSG00000030030	0.0270847	0.0584076	0	0.683999	0.104728	0.0365159	0.0101986	0.101241	0.0484854		ENSMUSG00000030030	0.831158	0.916141	0.194233	0.895471	0.208185	0.458232	0.117345	0.230693	0.216423		ENSMUSG00000030030	0.22256	0.868105	0.048367	0.146143	0	0.0692948	0.0150309	0	0.0145343		ENSMUSG00000030030	0.41006	0.89687	0.601672	1.00401	0.714266	0.75025	0.294622	0.610101	0.810572		ENSMUSG00000030030	0.0895756	0.0302416	0.140687	1.05504	0.017856
ENSMUSG00000022053	2.26503	1.81235	1.60858	2.21919	1.78047	1.87682	1.6361	1.51239	2.84292		ENSMUSG00000022053	0.0388187	0.0309633	0.0367965	0.0629862	0.0543827	0.0341437	0.0145741	0.0289666	0.0679396		ENSMUSG00000022053	0.0134944	0	0.220249	0.00941136	0	0.00926302	0.0104405	0	0.0105702		ENSMUSG00000022053	0.199522	0.0206599	0.073734	0.170791	0.266349	0.0888483	0.0198225	0.152067	0.0267159		ENSMUSG00000022053	2.38528	1.6921	1.94316	1.20566	3.21646
ENSMUSG00000022052	3.10076	3.65586	3.26648	3.97706	2.61438	3.65073	4.54394	3.33392	3.19721		ENSMUSG00000022052	3.4028	2.93547	2.29787	3.47446	2.49707	3.23345	3.03236	2.85316	2.31288		ENSMUSG00000022052	3.07913	1.57331	2.9743	2.75146	1.58614	3.6041	3.07814	1.80633	2.59089		ENSMUSG00000022052	3.25152	2.85896	2.75536	3.31055	2.93654	3.62476	3.579	3.73726	2.6211		ENSMUSG00000022052	4.18352	4.09246	2.66978	4.38698	2.99016
ENSMUSG00000022055	0.139611	0.0258606	0.0431683	0.251984	0.186792	0.188205	0.30397	0	0.0270447		ENSMUSG00000022055	0.0168141	0.737194	0.0151097	1.48161	0.179247	0.167267	0.187642	0.174042	0		ENSMUSG00000022055	0.0224435	0.067295	0.0381145	0.0170936	0.0116433	0.069528	0.0327319	0.0268365	0.00609791		ENSMUSG00000022055	0.0133161	0.0642526	0.0171799	0.0827022	0.0278893	0.115539	0.168309	0.110241	0.0214809		ENSMUSG00000022055	0.0355434	0.115718	0.189125	0.179271	0.090045
ENSMUSG00000022054	0	0.00330808	0.407401	0.0816119	0.0548108	0.2488	0.296493	0	0.00821013		ENSMUSG00000022054	0.0396981	0.262073	0.147865	0.129152	0.0463601	0.332651	0.0285856	0.0492945	0.0166578		ENSMUSG00000022054	0.0186013	0.00430196	0.031246	0.0552965	0	0.148157	0.0585641	0.0112208	0.0110475		ENSMUSG00000022054	0.00731744	0.00818408	0.0483253	0.0547302	0.0551847	0.260808	0.0209524	0.0227374	0.0466298		ENSMUSG00000022054	0.00553963	0.0353332	0.588776	0.030618	0.0252336
ENSMUSG00000022057	0	0	0.0293594	0.142219	0.0100989	0.0606825	0.577589	0	0.0469024		ENSMUSG00000022057	0	0.326639	1.24998	0.0783336	0.0423312	0.17271	0.215522	0	0.0483961		ENSMUSG00000022057	0.153334	0.0127614	0.424137	0.0385173	1.51239	0.0380135	0	0.0708646	0.151329		ENSMUSG00000022057	0.601851	0.824969	1.38977	2.40705	0.82192	0.0404078	0.00794638	0.0807607	2.41678		ENSMUSG00000022057	0	0.0374526	0.014566	0.0597886	0.152166
ENSMUSG00000022056	0	0	0	0.00349117	0	0.209971	0.0195372	0	0.0845231		ENSMUSG00000022056	0	0.00372321	0	0.00308711	0	1.32809	0.0217836	0	0.0281268		ENSMUSG00000022056	0	0	0	0.0180817	0	0.0626169	0.00959868	0	0.0700172		ENSMUSG00000022056	0	0	0.013235	0.0142488	0	1.14194	0.0552614	0.0339722	0.137322		ENSMUSG00000022056	0.00553386	0.0224258	0	0.00796851	0
ENSMUSG00000047161	0.694589	0.23154	0.296342	1.59289	0	0.331769	0	0	0.0460371		ENSMUSG00000047161	0.146993	0.775455	2.3462	0.469596	0.971466	1.09433	0.0258203	2.68302	0.410923		ENSMUSG00000047161	0.585591	0.144855	0.323703	0.0134399	0	0.222523	0.0853302	1.66275	0.0848887		ENSMUSG00000047161	1.3364	0.0874982	0.529522	1.33509	0.0216039	1.87671	1.17862	0.860934	0.204293		ENSMUSG00000047161	1.22643	0.373745	0.375452	0.684982	0
ENSMUSG00000038267	0.168023	2.41251	2.07021	0.882329	0.739858	0.18595	1.07385	1.43958	0.425662		ENSMUSG00000038267	1.26894	1.88575	2.06068	3.0004	3.25097	1.41278	2.42805	3.17375	3.71514		ENSMUSG00000038267	4.42395	5.09582	3.2153	2.12718	4.2818	0.969263	2.45249	4.07412	5.31516		ENSMUSG00000038267	2.6431	3.16703	2.57336	2.64496	2.46816	0.981224	2.63567	2.69547	2.59416		ENSMUSG00000038267	1.18572	2.33395	1.58662	2.51962	1.36139
ENSMUSG00000026977	2.64413	3.62268	3.75429	4.61219	3.15189	4.88977	4.4039	2.91033	3.76025		ENSMUSG00000026977	2.69598	3.43267	3.40776	2.92936	3.55992	4.3091	3.99435	4.76361	4.2593		ENSMUSG00000026977	2.55822	2.02582	3.55568	3.77186	2.84714	4.87831	4.24446	3.60052	3.61134		ENSMUSG00000026977	2.77036	3.20926	3.84598	4.21719	4.04958	4.50697	4.18692	3.67079	4.89576		ENSMUSG00000026977	3.42524	5.088	4.40751	3.83058	3.99041
ENSMUSG00000026974	3.63417	3.63649	2.19586	1.16283	2.73484	0.930955	2.64087	2.86249	6.51924		ENSMUSG00000026974	3.99947	3.07686	2.46406	0.987669	1.55755	0.983579	2.3949	2.29494	5.61077		ENSMUSG00000026974	3.69477	3.34762	2.13462	0.849798	2.40299	0.820733	3.2949	3.45517	5.82103		ENSMUSG00000026974	2.78098	4.6601	1.35085	0.583454	1.26198	0.995453	2.05341	2.59095	5.28381		ENSMUSG00000026974	4.04991	4.17734	2.79205	1.96622	1.61936
ENSMUSG00000026975	1.7272	2.16275	2.47574	1.31226	2.048	1.37774	1.91459	1.75763	3.68771		ENSMUSG00000026975	2.69977	1.97601	2.28974	1.50022	2.05657	1.81951	1.97912	1.94815	5.45994		ENSMUSG00000026975	2.33028	3.35777	2.21457	2.12582	1.32069	1.75447	2.2287	0.835931	4.3259		ENSMUSG00000026975	2.43112	1.79689	1.67917	1.92267	1.87767	1.81075	1.74612	2.39964	3.57058		ENSMUSG00000026975	1.58572	1.58768	2.69129	1.90265	1.3989
ENSMUSG00000026972	2.43872	0.476654	2.79756	1.38996	2.278	1.52358	0.943712	3.74568	2.30401		ENSMUSG00000026972	3.1908	1.87735	4.13209	1.67751	2.80964	2.18355	1.61065	2.68343	2.21541		ENSMUSG00000026972	2.50163	0.453434	2.6929	1.33192	1.56099	1.25044	1.09505	1.66597	2.49796		ENSMUSG00000026972	2.96068	1.22255	3.46893	2.16205	4.55207	2.47479	1.90708	3.651	3.71322		ENSMUSG00000026972	2.2262	0.344681	2.86136	1.63565	2.17574
ENSMUSG00000024253	2.00335	1.55996	1.931	3.11863	1.2469	3.28938	1.71712	1.50291	3.2709		ENSMUSG00000024253	2.49769	2.35351	2.70563	3.00371	3.5739	4.22585	3.48597	3.07066	3.1692		ENSMUSG00000024253	0.879456	0.0964785	2.24545	3.95266	0.351619	3.1347	0.695085	1.08673	1.39809		ENSMUSG00000024253	2.0639	1.81327	2.30775	2.94421	2.67139	3.73487	2.251	2.55626	3.38782		ENSMUSG00000024253	1.8555	1.85109	1.94506	1.9694	1.33217
ENSMUSG00000026970	3.79592	3.88194	3.90005	4.31162	4.61712	4.04011	3.20707	3.9804	4.17372		ENSMUSG00000026970	3.54143	3.07522	3.3101	3.8348	4.53574	3.78338	3.1226	3.42899	3.36496		ENSMUSG00000026970	3.29972	4.8738	4.76729	4.57989	3.67117	3.94655	3.75444	3.5379	2.97929		ENSMUSG00000026970	3.48884	4.37542	4.28607	4.43381	4.91992	4.17452	4.32012	3.67586	4.42558		ENSMUSG00000026970	3.5859	3.52714	3.55194	3.70089	4.35398
ENSMUSG00000026971	0.386244	5.19655	0.61086	1.14425	2.2564	4.35973	1.99717	0.0614494	3.55049		ENSMUSG00000026971	2.79387	2.48892	4.18213	2.21737	5.38396	2.20966	2.02192	5.16876	1.82993		ENSMUSG00000026971	0.121737	0.0470556	0.0720586	0.0539349	0.0537494	0.0751243	0.0668571	0.101179	0.308866		ENSMUSG00000026971	3.17072	4.16326	3.72546	3.45091	3.07545	2.70246	3.10434	2.51652	3.03706		ENSMUSG00000026971	3.5786	4.57742	2.66808	3.48201	3.14183
ENSMUSG00000020561	1.35385	2.07182	2.00138	0.911719	1.63117	3.02273	2.58821	0.998918	2.99392		ENSMUSG00000020561	1.3163	1.53727	2.08073	1.09172	2.57218	2.30436	3.02311	1.31669	2.04037		ENSMUSG00000020561	1.86905	0.928803	1.37218	1.08188	1.89391	2.64038	3.25774	1.97054	2.94582		ENSMUSG00000020561	2.00833	1.5792	2.41996	1.01024	2.60347	2.58919	3.41779	2.41405	2.86199		ENSMUSG00000020561	2.05505	1.96868	1.7621	0.874774	2.61109
ENSMUSG00000028758	0.043486	0.0282036	0	1.76044	0.0466197	0.00756228	0.0260356	0.181322	0.106673		ENSMUSG00000028758	0.0915184	0.0724429	0	2.23583	0.107996	0.0281242	0.0182466	0.0180026	0.0777857		ENSMUSG00000028758	0.0142232	0.0075172	0	3.2827	0.0575324	0.00366655	0.0200518	0.0290585	0.00464513		ENSMUSG00000028758	0.216929	0.13185	0.0431848	0.701384	0.105733	0.381454	0.203434	0.0616796	0.275733		ENSMUSG00000028758	0.0796389	0.0383403	0.142378	0.793939	0.0673211
ENSMUSG00000020566	0.0105387	0.207639	0.172567	0.0438209	0.0597065	0.0330305	0.312438	0.140141	0.0301035		ENSMUSG00000020566	3.11035	3.73784	1.82075	1.38973	3.12408	3.24201	3.47842	3.67201	1.76533		ENSMUSG00000020566	1.44022	0.0300914	0.0260769	0.0186983	0	0.070467	0.0489482	0.0968737	0.11975		ENSMUSG00000020566	1.88474	1.23771	2.28217	0.288169	3.83847	1.7282	3.7423	5.19099	3.32703		ENSMUSG00000020566	0.236451	0.350314	0	0.0334675	0.5919
ENSMUSG00000020564	0.69193	1.11708	2.84289	2.14675	1.78047	1.38021	0.942169	1.34927	0.636303		ENSMUSG00000020564	0.887674	1.00548	1.96852	3.15506	2.66468	1.43442	1.1993	1.86072	0.394603		ENSMUSG00000020564	0.622402	0.520672	1.85025	2.08098	1.32365	0.894508	0.788188	1.51511	0.500826		ENSMUSG00000020564	1.09533	0.550618	1.93391	2.98738	2.56178	1.4767	1.62202	2.6163	0.651653		ENSMUSG00000020564	0.863124	0.689628	2.75152	1.86655	2.30922
ENSMUSG00000025586	1.15562	0.53491	1.80208	0.852857	1.9365	0.240331	1.17204	0.213886	0.683302		ENSMUSG00000025586	0.611439	0.962689	1.05337	1.49128	2.36906	0.247091	1.60818	0.768794	1.12729		ENSMUSG00000025586	0.230849	0.112206	0.450065	0.3424	0.649331	0.0469572	0.266948	0	0.0561168		ENSMUSG00000025586	0.719213	0.692535	0.929916	0.689871	1.8956	0.498379	1.37077	0.126069	1.11167		ENSMUSG00000025586	0.746397	0.248362	0.772614	0.381838	3.19802
ENSMUSG00000025584	2.42723	2.27338	2.44579	2.97855	3.08019	3.05921	3.66619	2.31173	3.08465		ENSMUSG00000025584	3.04301	3.37087	4.62206	3.8284	3.00265	3.4033	4.47945	3.4842	3.26769		ENSMUSG00000025584	2.75497	2.44561	3.71832	3.50846	2.54755	3.86316	3.8876	4.25193	3.42631		ENSMUSG00000025584	3.10309	3.29172	2.78421	2.96008	2.17942	2.60789	1.69513	2.42147	1.60781		ENSMUSG00000025584	2.45545	2.19113	1.68884	2.21266	2.74464
ENSMUSG00000028757	5.36851	6.89108	3.62463	5.01286	4.13076	4.32618	4.65099	5.23736	3.2888		ENSMUSG00000028757	4.86201	5.24229	4.74018	6.22995	4.54617	4.70853	4.99826	5.58273	3.63995		ENSMUSG00000028757	5.40554	14.522	5.43183	8.42938	5.47154	6.05099	6.28497	7.34513	4.98244		ENSMUSG00000028757	4.79192	6.77645	4.296	5.09454	3.74126	4.69239	4.60338	4.32122	2.6402		ENSMUSG00000028757	4.66749	5.23531	4.8874	5.9593	3.57205
ENSMUSG00000025582	0.359894	0.150866	0.507046	0.0607977	0.040038	0.069054	0.183687	0.40155	0.225937		ENSMUSG00000025582	0.650663	0.623046	2.35099	0.31169	0.0503772	0.981169	0.363607	0.299821	0.234188		ENSMUSG00000025582	0.107059	0.0314509	0.0449561	0.22639	0.0251398	0.0415434	0.0573149	0.0268365	0.0193035		ENSMUSG00000025582	1.26737	0.131508	0.32835	0.0586412	0.789109	0.165225	1.0032	0.223672	0.0567732		ENSMUSG00000025582	0.185176	0.216154	0.410834	0.0359853	0.0716082
ENSMUSG00000025583	1.88304	1.14676	2.98167	2.05286	2.08914	1.17287	0.91215	1.70177	1.58412		ENSMUSG00000025583	1.59049	1.56788	1.50904	2.25664	2.09137	1.22042	1.54483	2.7889	1.13638		ENSMUSG00000025583	1.86815	1.01842	1.83434	2.18546	1.92384	0.891485	1.32375	1.27565	0.976857		ENSMUSG00000025583	2.13814	1.95375	1.61636	2.02688	2.26188	1.0019	0.799712	1.49113	1.126		ENSMUSG00000025583	2.44833	1.71105	1.53288	2.10563	2.47307
ENSMUSG00000024922	0	0	0.102948	0.010052	0	0	0	0.0946716	0.00993075		ENSMUSG00000024922	2.68276	1.48032	1.51135	1.77475	0.942259	1.20337	2.36414	2.25461	1.03907		ENSMUSG00000024922	0.0579898	0	0.0517712	0.0330937	0	0.00523014	0	0	0		ENSMUSG00000024922	1.24636	0.265082	0.187054	0.26306	0.367409	0.456078	0.0317893	0.609165	0.232324		ENSMUSG00000024922	0.0211726	0.0191544	0.014566	0.0360333	0
ENSMUSG00000029919	1.10856	0.779375	1.66633	1.70631	1.25012	1.03105	0.0523688	1.21644	1.34847		ENSMUSG00000029919	0.0371107	0.10151	0.376107	1.36127	0.541723	0.796848	0	0.457978	0.193865		ENSMUSG00000029919	0.273695	0.153957	0	1.25696	0.612739	0.620525	0.194539	3.09224	0.275331		ENSMUSG00000029919	1.77692	0.178442	0.408009	0.873606	0.534084	1.26605	0.826264	1.08779	1.10576		ENSMUSG00000029919	1.36784	0.248863	1.59885	0.680114	1.25328
ENSMUSG00000029915	0.0872662	0.209513	1.06128	0.631593	0.563199	0.131664	0.432871	0.351185	0.100981		ENSMUSG00000029915	0.256828	0.521116	0.385542	0.152304	0.294911	0.363878	0.399932	0.585428	0.151515		ENSMUSG00000029915	0.630038	0.283453	1.44658	0.113425	0.0518551	0.071105	0.143222	0.181461	0.114676		ENSMUSG00000029915	1.79232	4.35387	2.01878	1.97119	0.958163	0.476316	2.96954	1.08712	0.624351		ENSMUSG00000029915	0	0.191709	0.626793	0.230499	0.483214
ENSMUSG00000022270	7.15471	6.53785	5.07613	5.98844	6.37015	7.15986	5.2531	0	5.44719		ENSMUSG00000022270	3.08762	5.04823	3.81094	3.36366	5.03862	4.5345	3.54311	0	5.19884		ENSMUSG00000022270	3.87414	5.00861	6.31147	6.00644	6.83727	3.35812	1.39051	0	0.762738		ENSMUSG00000022270	2.9582	2.04923	4.08269	2.78615	4.02592	3.63248	2.40608	0	2.42592		ENSMUSG00000022270	6.03502	5.72601	5.43055	5.67128	7.41094
ENSMUSG00000029913	1.5742	4.41453	1.42231	1.74043	3.48669	1.16354	2.04587	2.61599	1.26825		ENSMUSG00000029913	0.986415	2.27223	2.59498	2.1799	1.5643	0.780181	1.21869	0.365682	0.666825		ENSMUSG00000029913	0.421123	5.14081	0.306144	0.943827	0.249901	0.269742	0.517157	0.436276	0.610866		ENSMUSG00000029913	1.88678	3.73212	1.52363	2.1681	1.63485	1.02404	1.76095	1.76931	2.50232		ENSMUSG00000029913	1.32729	3.2936	1.56111	1.63951	1.3192
ENSMUSG00000034057	0.0741234	0.129408	0.0456633	0.20987	0.354961	0.00524789	0.0143143	0.394641	0.057294		ENSMUSG00000034057	0.253122	0.150067	0.242575	0.100757	0.0247365	0.221755	3.01332	0.00833777	0.234594		ENSMUSG00000034057	0.115313	0.00926534	0	0.0430403	0.0116433	0.0393157	1.23758	0	0.0649374		ENSMUSG00000034057	0.0618492	0.709418	0.0171799	0.30514	0.0914928	0.0980943	0.374345	0.0928943	0.116551		ENSMUSG00000034057	0.0102189	0.07465	0.2039	0.102964	0.0673211
ENSMUSG00000036315	4.63202	7.26386	5.88744	5.44982	3.58561	3.30774	5.62495	4.62261	4.79868		ENSMUSG00000036315	3.50452	5.92751	6.36213	5.8427	3.29764	2.87095	5.00139	3.29579	5.05155		ENSMUSG00000036315	3.77169	8.50871	6.76756	6.21984	5.08059	2.94857	5.23033	4.22216	4.90134		ENSMUSG00000036315	3.44143	6.01392	6.64813	4.73366	3.14097	3.01768	5.77383	4.36976	5.52328		ENSMUSG00000036315	3.86931	5.80387	7.73692	7.74343	3.6244
ENSMUSG00000027217	1.34806	2.14093	2.90615	2.11246	1.89361	1.03073	2.04186	2.86316	2.89883		ENSMUSG00000027217	0.354384	1.47579	0.3192	0.945463	1.64493	0.620377	1.0847	2.45465	1.95819		ENSMUSG00000027217	0.746045	1.00306	0.0122175	1.06499	0.923298	0.17217	1.42211	0.607498	1.30387		ENSMUSG00000027217	1.76887	1.75996	1.23042	2.55677	3.15929	0.375447	1.87543	2.28811	1.97827		ENSMUSG00000027217	1.00259	0.998342	1.23295	0.897556	1.74767
ENSMUSG00000038354	0.113514	0.375037	1.26071	0.371089	0.544961	0.253491	0.151683	0.0979592	0.920283		ENSMUSG00000038354	0.0484877	0.131841	0.193032	0.0439157	0.0597055	0.300451	0.0827863	0.302067	0.88512		ENSMUSG00000038354	0.0175828	0.0459583	0.108653	0.0485425	0	0.246173	0.099633	0	0.52703		ENSMUSG00000038354	0.339226	0.303586	0.507	0.597926	0.289051	1.24303	0.382185	0.0548028	0.822934		ENSMUSG00000038354	0.208214	0.194109	0.855747	0.176148	0.670445
ENSMUSG00000006179	0.187557	0	0	0.600203	0.0678345	0.15413	0	0.0344065	0		ENSMUSG00000006179	0.68233	0	0	0.122382	0.0396389	0.15519	0	0	0.0144894		ENSMUSG00000006179	0.307315	0.0138181	0	0.821908	0	0.0758637	0	0	0.013359		ENSMUSG00000006179	0.550802	0	0	1.05679	0.0241218	0.258858	0	0.0698884	0		ENSMUSG00000006179	0.0995942	0	0	0.199086	0
ENSMUSG00000095105	0.983777	1.88428	0.842903	1.95918	0.0151258	0.00899774	0.19376	0.387705	0.364846		ENSMUSG00000095105	2.04807	2.333	0.409365	0.228323	0.149691	0.123357	0.339556	1.24782	0.951989		ENSMUSG00000095105	1.91337	4.27435	0.705481	0.239735	0.0270602	0.0508147	0.21407	0.981612	0.380431		ENSMUSG00000095105	1.50839	3.72999	0.754193	1.54724	0.16342	0.314728	1.7865	0.808957	0.639447		ENSMUSG00000095105	1.41398	1.93802	0.237919	0.115421	0.11104
ENSMUSG00000020695	1.85394	3.38432	1.84609	1.7785	2.51575	2.03301	1.85893	3.3357	2.60424		ENSMUSG00000020695	1.62543	3.52159	1.35536	1.29424	2.41573	1.83875	0.821199	2.40615	1.82239		ENSMUSG00000020695	1.60104	2.4024	0.223335	0.881146	0.243041	0.615591	0.401873	0.154318	0.996468		ENSMUSG00000020695	3.31898	3.90924	1.80546	1.78202	2.63304	2.63482	2.37729	2.59727	2.08723		ENSMUSG00000020695	2.82521	2.04974	3.7999	2.23771	2.97608
ENSMUSG00000020694	1.90394	2.35578	2.75348	3.4787	3.03996	3.45917	4.05659	2.55997	2.52868		ENSMUSG00000020694	2.63373	2.98237	2.62359	2.16286	3.39205	3.38448	3.28695	2.80389	2.24037		ENSMUSG00000020694	2.50237	1.52595	2.74226	2.72267	3.09443	3.63387	3.34056	3.37982	2.4437		ENSMUSG00000020694	2.24774	2.33188	3.11011	3.25861	3.33739	3.47863	3.92457	2.31994	2.90948		ENSMUSG00000020694	2.66504	3.50304	2.81061	2.54156	3.64145
ENSMUSG00000020697	1.68957	2.3598	2.06865	1.8742	2.57481	2.38249	1.72863	2.06702	1.77382		ENSMUSG00000020697	2.09954	3.76216	2.26504	1.77481	2.23356	2.19814	1.79891	2.28469	1.03459		ENSMUSG00000020697	1.73884	2.16157	1.87143	1.35247	2.41541	2.346	2.42718	3.26526	1.48204		ENSMUSG00000020697	1.93463	2.14763	2.44728	1.30617	1.85526	1.95727	2.04086	2.12164	1.02507		ENSMUSG00000020697	2.42699	2.03342	1.49051	2.28495	3.0393
ENSMUSG00000020696	1.62031	2.63497	1.35719	2.34611	1.43233	1.69954	1.88675	2.27131	2.20113		ENSMUSG00000020696	2.14705	3.04518	1.82518	2.58881	3.37853	2.66631	3.47895	3.15446	2.99286		ENSMUSG00000020696	3.92037	3.69017	1.83618	2.52162	2.45109	2.94653	4.80669	2.74525	4.32221		ENSMUSG00000020696	2.91649	2.86844	1.48935	3.10501	2.1752	2.90931	2.81028	2.19001	1.79572		ENSMUSG00000020696	1.22296	2.8538	1.1037	1.52992	2.05215
ENSMUSG00000020691	1.63457	2.38927	1.77167	3.74363	1.40023	2.37074	1.66595	1.21644	1.78839		ENSMUSG00000020691	1.75027	3.00158	1.70878	3.63963	1.98821	2.20655	1.49185	1.0361	2.6071		ENSMUSG00000020691	1.78001	2.35441	2.82132	3.86598	2.24313	2.22398	1.48019	1.46758	2.35693		ENSMUSG00000020691	2.0306	2.5179	2.00353	3.35122	1.5066	2.64155	1.78677	1.66523	2.6426		ENSMUSG00000020691	1.3052	2.13899	2.12398	4.21905	1.86583
ENSMUSG00000020692	1.32328	1.8546	1.84794	1.44398	1.12482	1.64375	0.960792	2.3177	1.31783		ENSMUSG00000020692	1.49575	1.12456	2.22674	1.76468	1.13608	1.93079	1.46175	2.11422	2.0294		ENSMUSG00000020692	2.49701	2.29407	1.61045	2.45469	0.881676	2.01962	1.43709	2.9288	1.33123		ENSMUSG00000020692	1.65529	1.39612	1.51769	1.45114	1.16453	1.86867	0.77258	1.60439	1.3624		ENSMUSG00000020692	1.529	2.33174	2.97219	2.15199	2.02221
ENSMUSG00000015850	2.35304	1.57985	2.65526	2.15458	2.79683	1.47965	4.5877	4.5823	2.79552		ENSMUSG00000015850	0.271372	0.558516	0.482363	0.340111	0.739832	0.337197	1.39167	1.75759	0.85584		ENSMUSG00000015850	1.57392	0.221355	0.267485	1.03803	0.614159	1.51414	0.955062	1.90686	0.240094		ENSMUSG00000015850	2.67858	1.41665	0.959984	1.20867	2.37621	0.597409	0.967274	1.53202	1.4937		ENSMUSG00000015850	2.81078	2.23921	1.5494	2.18517	3.50849
ENSMUSG00000048503	1.06041	0.505698	2.68012	2.52423	1.14807	0.806407	0.819397	0.768168	1.37978		ENSMUSG00000048503	0.761222	0.589559	1.10458	0.333891	0.869397	1.4055	0.226088	0.857442	1.23471		ENSMUSG00000048503	0.297206	0.0683612	0.429628	0.103646	0.0423559	0.457316	0.107017	0.0990276	0.526342		ENSMUSG00000048503	1.262	0.445175	1.04692	0.695896	0.527307	0.926244	0.709542	2.68012	0.594447		ENSMUSG00000048503	0.76173	0.130617	2.0403	0.495551	0.903788
ENSMUSG00000043262	1.83191	3.52377	1.3711	3.08925	1.36073	3.38166	3.10971	0.50591	1.6708		ENSMUSG00000043262	1.35463	3.12639	2.37297	3.39318	1.72112	3.36009	2.78592	1.70937	1.89189		ENSMUSG00000043262	2.65521	3.94458	2.24934	3.07614	1.24107	3.64441	2.23365	0.755376	1.77502		ENSMUSG00000043262	1.95333	3.13007	2.1655	2.81674	1.84801	3.2941	2.73602	0.923925	2.40148		ENSMUSG00000043262	1.28963	3.17552	0.862602	1.9717	1.651
ENSMUSG00000052539	1.27504	0.795771	2.79697	2.37347	2.77152	1.96702	2.03699	2.98953	1.32349		ENSMUSG00000052539	3.04372	2.90144	2.87805	2.07101	1.95103	2.5843	1.91298	2.25295	2.02013		ENSMUSG00000052539	4.44211	2.0987	3.19478	2.0292	2.76755	3.2773	1.33156	1.32488	2.4854		ENSMUSG00000052539	3.03311	2.38557	3.73568	3.78458	3.50059	2.70854	3.91521	3.44842	2.57319		ENSMUSG00000052539	1.54073	0.91179	2.35271	1.56516	2.47622
ENSMUSG00000037966	5.98352	1.90355	1.70103	2.73022	4.56098	0.414274	2.46985	3.83203	3.14275		ENSMUSG00000037966	6.33798	2.24114	2.62152	5.15791	5.33088	1.56803	4.7057	4.92115	5.32423		ENSMUSG00000037966	7.21168	2.78665	1.8539	6.93206	5.83256	1.75978	5.22523	5.72614	7.1731		ENSMUSG00000037966	5.11797	1.71624	1.8647	2.71669	2.68392	0.742698	3.38342	3.43299	3.01853		ENSMUSG00000037966	4.5395	1.68964	1.55488	2.88768	3.24653
ENSMUSG00000037965	2.44834	1.58514	3.01608	2.93662	4.33906	3.57225	3.1783	3.48454	3.39371		ENSMUSG00000037965	2.48431	1.97749	2.73396	2.44513	3.89522	3.21181	2.97695	2.48989	2.90122		ENSMUSG00000037965	2.37396	2.1911	3.37434	3.05005	3.2838	3.27042	2.66707	2.8242	2.49654		ENSMUSG00000037965	2.50392	2.2724	3.04528	3.50734	4.72757	3.4737	4.56725	2.908	3.69003		ENSMUSG00000037965	2.53666	2.04482	1.79252	2.66374	4.66583
ENSMUSG00000006019	0.752119	0.738521	1.81037	0.822339	0.994171	1.03587	1.96267	0.688191	0.890743		ENSMUSG00000006019	1.49957	0.969418	1.06491	1.21786	1.40921	1.12311	1.66404	0.820801	0.76892		ENSMUSG00000006019	0.812102	1.28831	1.45271	0.549818	1.67375	0.872389	2.08903	0.61093	0.898704		ENSMUSG00000006019	1.48211	1.039	1.18645	0.765293	1.15676	1.474	1.32165	0.790928	0.875495		ENSMUSG00000006019	1.32933	1.26634	1.94884	0.845441	1.12056
ENSMUSG00000037960	6.95961	4.13453	3.70009	5.24447	5.01099	3.85839	3.68769	5.00827	3.36565		ENSMUSG00000037960	4.34013	3.04128	3.46456	4.94284	3.03301	3.22179	3.44538	2.82186	2.67928		ENSMUSG00000037960	4.3145	3.91271	2.07779	4.38049	3.8512	3.11498	3.01901	2.77363	3.56101		ENSMUSG00000037960	4.9467	5.92379	2.00766	4.25723	2.77764	3.27615	3.08331	3.3854	1.82206		ENSMUSG00000037960	5.65551	4.17989	4.75548	6.05706	4.85246
ENSMUSG00000006014	0.131821	0.370976	2.9764	0.370058	2.72747	0.0697696	0.435012	1.03759	0.251338		ENSMUSG00000006014	0.0297142	0.016701	0.0856802	0.018216	0.335777	0.0247915	0.254507	0.271433	0.0153837		ENSMUSG00000006014	2.30545	2.29309	5.12761	3.29083	2.67031	2.63016	2.36127	1.13886	2.32212		ENSMUSG00000006014	0.972045	4.95313	3.8978	0.195829	0.485878	0.339025	0.845629	1.71497	0.0266685		ENSMUSG00000006014	0.250958	0.220611	4.61592	0.368637	3.29552
ENSMUSG00000006010	2.56071	2.26882	3.07384	3.37746	4.63033	2.9393	3.24109	2.50743	2.86009		ENSMUSG00000006010	2.36925	2.5913	3.77989	2.82819	3.51307	3.00218	3.18463	3.52357	3.49153		ENSMUSG00000006010	4.43499	3.15491	4.02535	3.06194	4.40345	3.38428	3.73199	5.30158	3.66761		ENSMUSG00000006010	2.34476	2.05633	3.74112	2.28432	3.19813	2.7581	3.05087	2.61861	3.785		ENSMUSG00000006010	2.72648	3.41958	2.87469	2.72371	3.5399
ENSMUSG00000045038	3.67109	1.3307	2.42859	1.87263	2.20735	2.27814	1.40773	2.69585	3.10785		ENSMUSG00000045038	2.38061	1.62542	1.8751	1.71976	1.23284	2.45405	2.09018	1.8858	2.74604		ENSMUSG00000045038	2.86374	1.9408	0.812213	1.39827	1.27675	1.26143	1.50618	1.12935	1.31368		ENSMUSG00000045038	3.94543	2.15641	2.66218	3.69445	2.3319	2.07542	2.22576	2.87045	3.34931		ENSMUSG00000045038	2.46206	0.888804	1.1226	1.27182	2.40469
ENSMUSG00000045039	2.59691	1.99597	2.08878	2.02191	1.93864	1.55666	1.94681	2.80605	2.14679		ENSMUSG00000045039	1.56731	1.52738	2.15928	2.01924	1.36847	1.33576	1.76306	2.03398	2.43244		ENSMUSG00000045039	1.47812	1.30573	1.28692	1.85597	0.581229	0.808202	1.28393	1.42261	1.21909		ENSMUSG00000045039	1.82692	1.18409	1.29376	1.87867	2.48597	1.05446	1.21421	2.80689	1.60892		ENSMUSG00000045039	1.71999	2.38486	2.35876	1.84896	1.53482
ENSMUSG00000038886	3.97347	2.83404	2.87226	2.05119	2.68637	3.18367	3.42157	2.86316	1.94548		ENSMUSG00000038886	3.16532	1.80496	1.75062	1.76663	2.049	2.5178	3.22619	2.24962	2.31354		ENSMUSG00000038886	3.65331	1.25972	1.44658	1.67721	3.52247	2.43608	2.89164	0.87896	0.738265		ENSMUSG00000038886	3.61407	2.84932	2.11927	2.07178	2.37078	2.60968	3.10173	2.50933	1.80991		ENSMUSG00000038886	5.26214	2.50684	2.66893	2.7072	3.75591
ENSMUSG00000045034	0.180396	0.641439	0	0.00172908	0	0.187743	0	0	0.0819429		ENSMUSG00000045034	0.838067	0.774098	0	0.00326313	0.154661	0.307212	0.0267993	0.016626	0.0199816		ENSMUSG00000045034	0.110617	0.224906	0.0226223	0.913327	0	0.150916	0	0	0		ENSMUSG00000045034	0.041677	0.0399519	0.027643	0.00304423	0	0.121539	0.0112711	0	0		ENSMUSG00000045034	0	0.231643	0	0	0
ENSMUSG00000045031	0.549595	0.0254157	0	0.498121	0.483973	0.805765	0.0220058	0.286103	0.569993		ENSMUSG00000045031	1.39546	1.91174	0.361302	0.274327	2.39813	1.91882	0.495657	0.653345	0.273907		ENSMUSG00000045031	0.320177	0.0551623	0	0	0.113413	0.390801	0.00823959	0.810968	0.282831		ENSMUSG00000045031	1.99304	0.479724	1.47933	0.148519	2.24154	2.7363	1.17947	2.29793	0.783045		ENSMUSG00000045031	0.735708	0.0899356	0.144069	0.170346	0.349513
ENSMUSG00000028530	4.2412	4.78385	3.37333	4.37493	4.75295	4.35486	4.42738	4.59839	4.63097		ENSMUSG00000028530	4.17671	4.20528	2.62916	4.28739	3.63509	4.3213	3.92449	4.37084	4.03729		ENSMUSG00000028530	4.75815	5.54874	2.74993	5.91726	4.98093	5.05717	3.90019	6.16697	4.55874		ENSMUSG00000028530	5.07114	6.35907	3.27151	4.41863	5.22947	4.8386	4.8631	4.13267	4.50492		ENSMUSG00000028530	3.63237	4.97123	3.06577	3.87946	4.48957
ENSMUSG00000025723	1.0353	3.16727	0.624464	1.66453	2.9737	0.469512	0.545089	0.114304	0.280313		ENSMUSG00000025723	6.27778	1.10168	2.30933	5.84584	1.55936	0.796182	3.17446	0.660305	2.50054		ENSMUSG00000025723	1.00145	0.797744	0.942719	3.92391	0.0949638	0.510061	0.203312	0.0268365	1.44415		ENSMUSG00000025723	1.07532	0.245389	0.499711	1.53851	1.27957	0.824958	0.506989	0.0875143	1.36656		ENSMUSG00000025723	1.19908	0.368314	0.14913	3.03085	3.4361
ENSMUSG00000028532	1.58964	1.17297	0.885867	1.45867	1.20773	0.525811	0.422686	1.1763	1.66255		ENSMUSG00000028532	1.75078	0.926074	1.72907	1.01905	1.64366	2.2873	2.29209	1.99156	2.05749		ENSMUSG00000028532	0.915786	0.25165	0.247831	0.417993	0.585556	0.202189	0.675225	0.288855	1.06723		ENSMUSG00000028532	2.41446	2.26102	1.60805	2.36002	1.40797	0.879189	1.11245	2.55962	1.83812		ENSMUSG00000028532	1.2267	1.36968	1.02299	0.636592	0.8757
ENSMUSG00000034430	2.67408	1.3926	3.53776	2.37923	1.824	1.94276	1.48046	3.22987	1.92108		ENSMUSG00000034430	3.668	1.89197	2.69645	2.84483	2.2053	2.18617	1.1637	2.02716	2.89618		ENSMUSG00000034430	3.34792	0.992373	2.71645	2.21176	1.46437	1.86762	1.67568	1.58403	2.04982		ENSMUSG00000034430	2.96629	1.44769	2.92254	2.5869	2.06546	2.00395	1.30023	2.04984	2.05601		ENSMUSG00000034430	3.66819	1.90422	3.46889	3.80916	2.21783
ENSMUSG00000025056	0	0	0	0	0	0	0.0124573	0	1.97545		ENSMUSG00000025056	0	0	0.0219235	0.00462376	0	0.0072655	0.204899	0	0.270141		ENSMUSG00000025056	0.162002	0.0280157	0	0.00675324	0	0.963605	0.485729	0	0.24502		ENSMUSG00000025056	0.175106	0	0	0.0157792	0	0.221453	0	0	0		ENSMUSG00000025056	0.122874	0.0123402	0	0	0
ENSMUSG00000029716	0.0927283	0.0906635	0.0356545	0.154372	0.234476	0.504716	0.13232	0.0597715	0.404573		ENSMUSG00000029716	0.095122	0.0726743	0.731252	0.0555834	2.12621	1.04751	0.233119	0.227145	3.23189		ENSMUSG00000029716	7.51083	13.7038	6.62408	8.99004	7.41095	7.37905	6.97613	10.4384	7.72552		ENSMUSG00000029716	0.172096	0.0989504	0.0850115	0.127763	0.236862	0.118891	0.200308	0.185173	1.09997		ENSMUSG00000029716	0.103137	0.0798925	0.0540342	0.48154	0.399628
ENSMUSG00000025058	0.60198	0.425038	0.83007	0.440715	0.0999609	0.399331	0.302184	0.302239	0.480312		ENSMUSG00000025058	0.0657568	0.366032	0.951805	0.230981	0.101568	0.755257	0.915378	0.523638	0.441966		ENSMUSG00000025058	1.04769	0.134527	1.35529	0.541287	0.297252	0.767983	0.450743	0.67016	1.52208		ENSMUSG00000025058	2.48868	1.41143	2.01059	1.2806	0.397834	1.79906	1.28115	0.990733	2.3984		ENSMUSG00000025058	0.392617	0.359862	0.210429	0.126062	0.393887
ENSMUSG00000025728	4.10588	0.976172	2.67249	1.12415	3.79063	2.4899	2.37661	5.16643	2.83727		ENSMUSG00000025728	3.6186	1.86856	2.82871	1.92562	3.90263	2.76585	2.96592	3.83136	4.43013		ENSMUSG00000025728	2.48821	1.38688	1.87624	1.08347	3.44015	1.36237	3.45877	1.27821	3.42351		ENSMUSG00000025728	1.80463	1.85382	1.68029	1.47544	2.52872	1.3766	1.5386	2.70959	2.55195		ENSMUSG00000025728	2.81158	0.867721	2.44234	0.736756	2.37527
ENSMUSG00000032308	2.24141	2.18421	1.71307	2.13418	1.45387	2.23794	2.12387	0.834981	1.83463		ENSMUSG00000032308	2.17687	3.04588	3.08916	3.47909	1.51031	2.3027	1.94536	2.06188	1.97941		ENSMUSG00000032308	2.69224	1.99462	2.16795	1.7601	1.26256	2.43347	2.04915	1.21617	2.0215		ENSMUSG00000032308	2.32814	1.63278	3.03784	1.96667	2.44801	2.23532	1.31453	0.908055	1.85505		ENSMUSG00000032308	2.24556	1.7407	1.74881	3.04829	1.3638
ENSMUSG00000021613	0.264198	0.00882036	0.0230335	0.639851	0.156291	0.0565747	0.0401468	0.154507	0.0581768		ENSMUSG00000021613	0.0597026	0.0132639	0.0246396	0.00458798	0.0899212	0.50383	0.234186	0.229511	0.280311		ENSMUSG00000021613	0.0357574	0.019225	0.244788	0.0023843	0.0135771	0.0248467	0.0376032	0.145899	0.00836988		ENSMUSG00000021613	0.84661	0.0919316	0.586354	0.0420308	0.403459	1.36395	0.281506	0.257577	0.473104		ENSMUSG00000021613	0.0559317	0.0195399	0.0558081	0.00628885	0.242677
ENSMUSG00000021610	4.67564	4.83032	3.10288	2.76015	4.02103	3.32809	2.77072	4.14785	3.0917		ENSMUSG00000021610	4.49845	3.91181	4.15075	4.33535	4.38103	3.92661	3.86504	4.04773	5.61018		ENSMUSG00000021610	6.07449	5.96044	4.07015	5.81181	6.48299	4.67439	3.59302	7.34925	4.38924		ENSMUSG00000021610	4.22925	4.5515	3.21556	3.29002	3.78351	3.83817	2.61844	4.06485	4.03892		ENSMUSG00000021610	3.59291	3.44695	3.07905	3.18322	4.03967
ENSMUSG00000021611	0.140364	0.0081405	0.0406686	0.00341388	0.0775368	0.0262866	0.150976	0.241321	0.00717456		ENSMUSG00000021611	0.51071	0.313266	0.0341042	0.0480188	0.505608	0.24985	0.0133176	0.322122	0.236685		ENSMUSG00000021611	0.136157	0.454692	0.013956	0.0118201	0.683879	0.239706	0.185727	1.3901	0.0432454		ENSMUSG00000021611	0.623248	0.12977	0.0289451	0.0151035	0.436701	0.188312	0.0851732	0.616635	0.182603		ENSMUSG00000021611	0.116575	0.0116551	0.103065	0.0247528	0.0658893
ENSMUSG00000021614	2.08043	2.69322	2.54626	3.18285	2.57627	3.73947	1.62081	3.50222	1.7297		ENSMUSG00000021614	0.886897	2.32555	1.19527	1.67893	0.318253	2.15313	0.627403	0.791885	0.350836		ENSMUSG00000021614	1.09745	0.71784	0.888727	1.3746	0.0347231	1.50252	0.182036	0.272969	0.577705		ENSMUSG00000021614	2.92485	2.11874	1.14605	3.14164	0.82192	2.8478	1.4661	2.77484	1.09282		ENSMUSG00000021614	2.10451	2.79362	2.59795	2.28644	3.1528
ENSMUSG00000032652	3.73318	6.15027	2.34	3.59958	2.17694	2.81243	3.50309	4.13728	5.93007		ENSMUSG00000032652	3.6625	5.77387	3.29873	4.80724	3.58721	3.45686	5.03199	3.32688	6.8939		ENSMUSG00000032652	3.99886	7.45857	3.42834	5.3913	4.4493	4.12516	4.49916	3.8726	7.02817		ENSMUSG00000032652	3.9687	6.08309	3.83158	4.20397	2.98711	3.68233	4.15081	3.45112	6.88141		ENSMUSG00000032652	2.76227	4.98964	1.65071	4.433	2.63779
ENSMUSG00000039131	0.985284	0.249022	0.194963	0.293816	2.77185	2.94017	1.81612	4.47659	1.35547		ENSMUSG00000039131	4.21227	4.32847	4.88875	4.10042	4.64219	3.28619	4.9972	3.85384	4.95261		ENSMUSG00000039131	0.18389	0.952626	0.338202	0.0603193	1.08477	2.34345	1.55512	0.162704	2.20551		ENSMUSG00000039131	0.809692	0.465898	0.280747	0.227436	2.7538	1.68201	3.05721	3.31495	3.60141		ENSMUSG00000039131	0.212868	0.261025	0.257077	0.163622	0.452552
ENSMUSG00000032656	4.17277	3.23585	3.64842	3.34299	1.67617	3.13908	1.25975	1.98528	2.09402		ENSMUSG00000032656	1.80242	2.27882	2.95478	1.89252	2.08891	2.13134	1.32084	1.66366	1.59276		ENSMUSG00000032656	0.889874	1.22252	3.02548	2.55214	2.09169	0.843746	0.226767	0.857548	2.95815		ENSMUSG00000032656	1.95308	2.45697	1.93298	1.72578	1.21319	2.14215	0.676883	1.30044	1.59437		ENSMUSG00000032656	0.985024	0.606265	4.31673	2.42692	1.4257
ENSMUSG00000039137	1.22575	0.478466	0.753153	0.0556041	1.02112	0.0321904	0.256383	1.73921	0.0761954		ENSMUSG00000039137	0.464957	0.542703	0.469643	0.566976	1.19413	0.358724	0.365023	1.54511	0.109474		ENSMUSG00000039137	0.055179	0.682195	0.0871215	0.379513	0.338578	0.0188787	0.571358	0.665143	0.20342		ENSMUSG00000039137	0.300136	0.848027	0.181264	0.360379	0.507623	0.0960747	0.517634	0.497238	0.587989		ENSMUSG00000039137	0.0442164	0.302253	0.120262	0.254282	0.358965
ENSMUSG00000032306	5.0677	5.48883	2.30388	3.84286	4.8212	3.65458	2.09751	3.82359	3.20746		ENSMUSG00000032306	2.53727	1.9695	2.22674	4.08489	4.06929	2.66527	2.19571	4.0309	1.0266		ENSMUSG00000032306	1.73374	2.52956	1.32843	5.49509	2.04529	3.24185	1.78757	1.48043	0.998653		ENSMUSG00000032306	2.08401	1.63118	2.14656	2.4827	2.33771	2.6734	0.770583	3.26173	0.906726		ENSMUSG00000032306	4.74218	3.66823	3.21781	4.69237	3.56971
ENSMUSG00000053929	3.76525	3.93598	4.30665	2.41974	5.51632	2.96009	4.07923	4.73467	4.46665		ENSMUSG00000053929	3.64379	3.38854	4.29648	3.3323	4.35639	3.17887	3.02299	4.23778	4.03636		ENSMUSG00000053929	3.70261	3.83596	3.25397	3.23636	5.31944	2.80117	3.1224	4.60218	3.8229		ENSMUSG00000053929	2.73428	4.34326	3.66503	2.41631	3.47249	2.76672	3.00055	4.74837	2.76798		ENSMUSG00000053929	3.71232	4.33507	5.31159	3.72322	3.63909
ENSMUSG00000059486	2.51256	2.81898	2.58433	3.42268	4.68834	3.26648	3.13329	2.74307	4.12194		ENSMUSG00000059486	1.78695	2.54084	1.56397	2.67696	3.70726	2.41482	3.39524	3.2167	2.69728		ENSMUSG00000059486	2.23888	1.35959	1.97878	3.17675	3.75607	2.64078	2.24089	2.83699	2.43912		ENSMUSG00000059486	2.42391	2.84547	2.26022	3.57907	3.90122	3.13006	4.07582	2.79696	3.85064		ENSMUSG00000059486	2.77079	4.09376	2.73481	3.23145	3.75311
ENSMUSG00000021779	0.681925	2.27497	2.48047	2.4818	3.71308	2.94562	3.2439	2.33636	3.51852		ENSMUSG00000021779	2.48207	3.64424	3.43513	2.66638	2.63017	2.42289	2.89505	2.67282	3.2482		ENSMUSG00000021779	2.41323	3.86957	3.21809	2.95604	4.32003	2.78453	2.81203	2.86486	2.62235		ENSMUSG00000021779	1.62414	2.63631	2.99109	2.53419	1.86965	1.7019	1.90459	1.65264	4.21506		ENSMUSG00000021779	2.38313	4.292	2.29842	3.40618	3.14641
ENSMUSG00000017721	3.44392	3.72737	2.86484	2.92547	2.34454	2.2428	2.4905	3.2594	3.00474		ENSMUSG00000017721	3.06239	3.64352	2.92303	3.45115	2.3027	2.32626	3.15511	3.70268	2.49504		ENSMUSG00000017721	2.42546	7.02248	2.37018	3.463	2.44611	1.95467	2.58171	3.64903	2.82475		ENSMUSG00000017721	2.72648	4.29559	2.75402	2.70405	2.08324	2.21444	2.63881	2.52441	2.34942		ENSMUSG00000017721	2.55163	4.27526	3.14926	3.82683	2.95086
ENSMUSG00000017720	0.491958	0	0	0.00497996	0	0.114865	0	0	0		ENSMUSG00000017720	0.616078	0.0114234	0	0	0	0.128937	0	0	0		ENSMUSG00000017720	0.130423	0	0	0	0	0.141289	0	0	0		ENSMUSG00000017720	0.962446	0.0219997	0	0	0	0.174195	0	0	0		ENSMUSG00000017720	0.321503	0.019636	0	0	0
ENSMUSG00000021809	2.75159	2.2651	1.87693	2.13521	3.95957	3.50395	2.15987	2.39294	2.53814		ENSMUSG00000021809	5.48868	3.78329	1.72393	2.04237	2.94932	3.34967	1.83147	1.48062	4.74255		ENSMUSG00000021809	3.1202	2.35974	3.20998	1.7333	3.829	3.1325	1.87888	0.787311	5.03372		ENSMUSG00000021809	2.10864	2.51054	1.02371	0.929413	2.97698	2.55203	1.16854	1.08511	1.99577		ENSMUSG00000021809	3.1152	3.87082	1.12457	2.69325	3.8003
ENSMUSG00000017724	0.393193	0.230585	0.142858	0.133835	0.256373	0.303465	0.0869507	0.112677	0.0938655		ENSMUSG00000017724	0.263938	0.651224	0.062115	0.266986	0.314942	0.294905	0.246322	0.0838421	0.467729		ENSMUSG00000017724	0.320231	0.391416	0.0954341	0.0386765	0.0912529	0.309821	0.0274029	0	0.284757		ENSMUSG00000017724	0.720413	1.03987	0.0875047	0.561231	0.049032	0.534499	0.123264	0.608229	0.52444		ENSMUSG00000017724	1.53237	0.623787	0.672913	0.510086	0.674266
ENSMUSG00000021771	9.01522	8.73446	7.3254	5.67606	7.24309	7.97734	9.06051	7.32325	9.48948		ENSMUSG00000021771	6.47545	5.61818	6.17167	4.38623	6.19649	5.76155	7.80922	5.87131	7.0343		ENSMUSG00000021771	6.75247	6.73234	7.27012	5.07047	5.63006	5.71275	7.18043	5.9174	6.19606		ENSMUSG00000021771	4.74655	6.47659	4.98244	3.38797	4.77701	4.88666	5.64403	5.43066	5.90042		ENSMUSG00000021771	7.78582	8.61107	9.02957	6.67769	6.20023
ENSMUSG00000074170	4.45908	4.48781	1.33351	1.50508	2.31396	2.79765	2.54309	4.95131	1.55425		ENSMUSG00000074170	3.87482	3.37558	1.97845	2.18191	1.17584	1.88832	1.95553	2.3268	2.95886		ENSMUSG00000074170	4.24402	2.06635	0.741403	1.84805	1.23386	1.56365	4.0451	3.37028	5.21589		ENSMUSG00000074170	2.52085	2.82552	3.54631	1.34473	0.807668	2.20789	2.20492	1.95756	2.56128		ENSMUSG00000074170	4.27464	3.40689	3.83433	5.49126	1.80792
ENSMUSG00000021773	4.35789	8.07045	2.16364	3.14761	1.78106	2.98947	3.36513	1.95848	4.21521		ENSMUSG00000021773	4.68793	4.81469	2.22094	4.04448	3.27926	2.19306	4.02909	1.92382	3.8365		ENSMUSG00000021773	3.95706	9.13481	2.5604	4.4104	1.65055	2.03561	4.08885	2.79906	4.08658		ENSMUSG00000021773	3.5074	3.88231	1.18972	1.77562	1.80424	1.71447	1.77596	2.25407	2.70326		ENSMUSG00000021773	2.69005	6.38534	1.65958	3.68745	1.69361
ENSMUSG00000021772	2.58435	2.55781	2.79474	4.62167	3.45166	4.28704	2.30929	2.09742	1.40193		ENSMUSG00000021772	2.36487	3.10203	2.91067	3.79047	2.80781	2.75131	2.25911	1.26929	0.8025		ENSMUSG00000021772	3.66288	3.23197	2.62654	4.48444	2.90224	2.77499	2.57691	2.06773	0.525436		ENSMUSG00000021772	1.31744	2.1917	2.33193	2.76637	2.157	2.09593	2.90266	0.713847	0.580041		ENSMUSG00000021772	2.35007	3.05988	2.28118	4.89048	3.69693
ENSMUSG00000021803	0.106994	0.00340368	0.0921731	0.0319463	0.00841992	0.698085	1.44977	0.173478	0.0247927		ENSMUSG00000021803	3.6078	0.015364	0.0647533	0.0115567	0	0.202524	0.00605934	0.0452526	0.0226411		ENSMUSG00000021803	1.09687	0.0869958	0.0329656	0.0381982	0	0.0960104	0.00522045	0	0.0164336		ENSMUSG00000021803	0.106435	0.0103075	0	0.0045573	0.0228635	0.125955	0.0259935	0.316195	0.038835		ENSMUSG00000021803	0.11043	0.00199862	0.00911734	0.0537336	0.0858104
ENSMUSG00000009350	0.0423725	0.0194801	0.13008	0.0184472	0.263609	0.00631707	0.0142117	0.133718	0.0216209		ENSMUSG00000009350	0.0171665	0.0295468	0.0475135	0.00804952	0.00829463	0.0499174	0.00954992	0.030331	0.0165568		ENSMUSG00000009350	0.284551	0.294737	0.643518	0.0235606	0.162369	0.0703077	0.00687649	0	0.180538		ENSMUSG00000009350	0.722124	0.0870282	1.04328	0.0566046	0.147528	0.0489496	0.0544528	1.87254	0.0893854		ENSMUSG00000009350	0.0291148	0.0910082	0.0308152	0.0369126	0.97335
ENSMUSG00000049038	3.80665	2.14941	2.42109	2.80443	3.10156	2.87105	3.39387	2.41645	3.70088		ENSMUSG00000049038	1.67378	2.39392	2.23962	2.78302	2.23743	2.17118	4.03456	1.88939	2.60558		ENSMUSG00000049038	3.05031	0.943054	2.67435	2.22006	1.36367	2.30736	4.08895	1.85025	3.36391		ENSMUSG00000049038	2.23599	2.06362	2.01674	2.19978	1.47375	1.7052	2.57502	0.986422	3.25749		ENSMUSG00000049038	3.65902	3.34639	1.78359	2.22709	2.4543
ENSMUSG00000015474	3.59303	3.90827	1.71444	2.62115	3.39681	2.72202	3.20146	4.79434	3.65179		ENSMUSG00000015474	3.70563	3.71364	1.0495	3.14398	3.44379	2.91693	3.95529	3.17261	4.03112		ENSMUSG00000015474	2.51045	5.66819	0.743696	2.58597	3.73619	3.36925	3.48629	4.58641	4.25038		ENSMUSG00000015474	2.53237	3.55831	1.08864	2.1425	3.19622	2.55083	2.77929	4.03612	3.1087		ENSMUSG00000015474	3.81433	3.53448	1.01252	2.69163	2.57856
ENSMUSG00000068663	2.74099	1.66433	2.16219	1.6554	3.12426	1.80143	1.65977	2.10984	1.45467		ENSMUSG00000068663	1.86735	1.7942	1.40419	2.19032	2.60455	1.19477	2.12454	2.10163	2.15301		ENSMUSG00000068663	2.10578	0.803862	2.53999	1.54501	3.71119	1.10942	1.59424	1.70848	1.15479		ENSMUSG00000068663	1.87282	2.78455	1.65524	1.80027	2.39335	1.19727	2.14459	2.15671	2.85351		ENSMUSG00000068663	2.33487	1.96951	1.28528	1.99531	3.71843
ENSMUSG00000015478	5.12064	7.82286	3.04461	5.36777	1.92196	4.42636	4.69992	3.42241	6.17348		ENSMUSG00000015478	5.29946	6.58185	4.233	6.34008	3.3569	4.69277	4.57255	3.92452	5.33988		ENSMUSG00000015478	6.17815	10.8206	3.81952	6.68433	3.67323	5.81563	4.95731	4.02541	6.58963		ENSMUSG00000015478	4.35505	6.50795	3.4422	3.60035	1.54249	3.93338	4.19811	2.15193	4.28728		ENSMUSG00000015478	5.29719	5.40803	3.69398	7.47032	1.91661
ENSMUSG00000036158	2.90707	3.35946	2.28312	2.29134	2.4239	1.00217	1.48228	2.30437	2.4376		ENSMUSG00000036158	1.41478	2.64063	1.40718	1.06517	0.944366	1.00937	1.09282	1.44845	2.36479		ENSMUSG00000036158	0.969568	0.521968	0.619089	0.221452	1.02477	1.5016	0.915806	0.947912	1.07764		ENSMUSG00000036158	2.70588	3.24455	2.02373	1.44352	2.80033	1.31588	1.16224	2.78983	1.94394		ENSMUSG00000036158	1.30792	1.97192	1.7481	1.26506	2.08671
ENSMUSG00000033306	3.80037	4.0192	2.93558	3.86386	2.64143	3.73662	4.90135	2.69069	3.10849		ENSMUSG00000033306	3.51347	4.34052	2.37767	2.95506	2.1911	3.05247	2.51692	3.1321	3.50673		ENSMUSG00000033306	2.2808	2.03416	2.03831	3.24657	2.36698	2.39995	1.75653	2.27095	3.21206		ENSMUSG00000033306	3.34167	3.19515	1.92643	3.61232	2.64318	3.1368	3.11557	4.04822	2.78581		ENSMUSG00000033306	2.78294	2.23004	2.64758	2.6761	3.29784
ENSMUSG00000002204	1.6131	0.062107	1.37601	1.81164	0.72124	0.668363	0.550353	1.02608	0.305518		ENSMUSG00000002204	5.77983	5.13159	4.17999	5.13017	9.64015	0.847182	0.474299	6.65018	0.517997		ENSMUSG00000002204	2.78337	0.355018	1.6863	3.3715	0.592746	0.770037	0.561724	1.92797	1.42479		ENSMUSG00000002204	5.13426	5.98878	4.87871	5.52289	5.92384	5.65526	3.16102	6.43063	5.24141		ENSMUSG00000002204	0.891182	0.269782	1.1598	1.24721	2.33963
ENSMUSG00000021815	0.551164	0.514149	0.935606	1.63325	0.228589	1.49549	0.781984	1.01449	1.29289		ENSMUSG00000021815	0.510056	0.986899	0.632646	0.854399	0.109278	1.69911	0.952689	0.772001	1.3065		ENSMUSG00000021815	0.398583	0.0723295	0.605507	1.71706	0.272029	1.28052	0.507694	0.260981	0.725151		ENSMUSG00000021815	1.17121	0.297216	0.719801	2.27396	0.427553	1.8161	1.44996	0.906535	2.63834		ENSMUSG00000021815	5.96515	3.83483	7.37142	8.42552	3.18488
ENSMUSG00000050296	0.266123	0.0454561	0	2.31249	0.303568	0.00843775	0.00348271	0.280199	0.00372453		ENSMUSG00000050296	0.156231	0.223057	0	0.772648	0.0151691	0.041018	0.00539384	0.874663	0.00644876		ENSMUSG00000050296	0.232121	0.0153013	0	0.76439	0.0251398	0.00957654	0.00142943	0.482135	0.00244645		ENSMUSG00000050296	0.223979	0.0848728	0	2.11511	0.162291	0.0205264	0.00255689	0.0506609	0		ENSMUSG00000050296	0.119846	0.0854881	0.113402	0.930951	0.0281745
ENSMUSG00000032878	2.06555	2.99004	4.49291	3.26785	1.49545	3.67164	2.37869	5.13461	2.63925		ENSMUSG00000032878	0.213559	0.636201	0.251813	0.642161	0.343375	1.30472	0.624788	0.192373	0.469564		ENSMUSG00000032878	0.0381664	0.653286	0.0585598	0.540479	0	0.124477	0.0252485	0.150112	0.243468		ENSMUSG00000032878	2.76228	1.75191	1.99258	2.8809	2.31328	3.09448	2.09773	2.23163	3.0851		ENSMUSG00000032878	2.70894	2.12131	0.78098	2.05814	1.14375
ENSMUSG00000032875	3.23973	4.36121	3.12877	2.08962	3.3102	2.04873	1.16903	2.15667	2.22902		ENSMUSG00000032875	2.72445	2.59189	2.41543	2.05138	2.04647	1.65598	0.991319	2.81799	1.80847		ENSMUSG00000032875	0.808396	0.949162	2.5001	0.627394	0.592746	1.10707	0.39779	0.389463	0.734413		ENSMUSG00000032875	2.67341	1.64108	2.63879	2.36899	2.09454	1.78006	1.59964	2.8923	2.02602		ENSMUSG00000032875	1.43284	1.25827	2.31395	1.94178	1.6495
ENSMUSG00000032870	2.4879	4.24025	2.39023	2.46075	2.86932	2.29899	1.61532	4.54676	2.30486		ENSMUSG00000032870	1.60548	3.16662	1.5279	2.72005	1.59448	2.64877	2.40755	2.14447	2.44644		ENSMUSG00000032870	3.41086	4.9925	3.58103	4.50243	3.00549	3.57383	2.46642	3.2584	4.76545		ENSMUSG00000032870	3.09345	2.77102	2.20131	3.46599	2.19223	3.3984	3.00256	2.62481	2.97989		ENSMUSG00000032870	1.97021	2.67887	2.15405	2.31904	2.96455
ENSMUSG00000064128	0.397418	0.438196	2.36174	0.721181	2.60141	0.990856	0.310578	0.72864	0.92354		ENSMUSG00000064128	0.368064	0.402534	1.52653	0.297509	1.20696	1.04606	0.177522	0.916447	0.716328		ENSMUSG00000064128	0.406368	0.135944	1.36013	0.198847	1.46712	0.655714	0.411567	1.30733	0.897637		ENSMUSG00000064128	0.855764	0.448261	1.51684	1.14402	1.72568	1.52493	0.495557	1.67594	1.083		ENSMUSG00000064128	0.703475	0.382623	1.61101	0.295604	1.2726
ENSMUSG00000044071	0.149702	0	4.94442	0.0253249	0.0317747	0.0186356	0.984766	0.076478	0.0957911		ENSMUSG00000044071	0.457522	0.120364	0.750636	0.00565904	0.0396389	0.292865	0.541011	0.0693302	0.0379043		ENSMUSG00000044071	0	0.0768624	0.637442	0	1.67457	0.52772	0	0.290832	0.0477316		ENSMUSG00000044071	0	0.371987	1.03353	2.57487	0.00639199	0.716535	0.10509	0.394428	1.97046		ENSMUSG00000044071	0.0548455	0.0786045	1.32821	0.171983	0.0630217
ENSMUSG00000030657	3.30908	0.654646	2.26425	1.58403	1.0128	0.584875	0.693052	1.19124	0.582398		ENSMUSG00000030657	0.539452	0.372517	0.629148	0.546264	0.542661	0.329823	0.762246	1.046	1.27054		ENSMUSG00000030657	0.2377	0.117676	0.328065	1.02649	0.0613081	0.238758	0.151139	0.0246123	1.61229		ENSMUSG00000030657	1.28423	1.05203	1.19785	2.19906	0.549201	0.81859	1.35659	1.2324	0.877907		ENSMUSG00000030657	2.10747	1.02666	1.81094	1.31465	0.575684
ENSMUSG00000030650	0.0536589	1.74585	0	0.219957	0.128361	0.0832487	0.0252225	0.135326	0		ENSMUSG00000030650	0.088637	0.131648	0.922373	0.1323	0.205797	0.63725	0.832637	0.166641	0.00412323		ENSMUSG00000030650	0.00551755	0.00746266	0.425511	0.0796735	0.0556418	0.0808648	0.0897331	0.0246123	0.647127		ENSMUSG00000030650	1.46644	1.25238	0.545504	1.09607	0.723773	1.31123	2.15548	1.00997	1.94125		ENSMUSG00000030650	0.00691427	0.129187	0.0891896	0.130025	0.166967
ENSMUSG00000037683	0.0433867	0.0113549	0.11245	0	0.0117762	0.00747075	0.308903	0.0847715	0.0032709		ENSMUSG00000037683	0.405032	1.14173	0.294872	0.0410456	0.102856	0.0998379	0.0656946	3.13195	0.00504961		ENSMUSG00000037683	0.601558	0.0106451	0.436467	0.0265339	0	0.167008	0.125025	0.103329	0.0655596		ENSMUSG00000037683	1.33891	0.485973	1.0274	1.29842	0.949639	2.47457	2.11787	0.83638	1.42279		ENSMUSG00000037683	0.152553	0.0134417	0.198988	0.00939022	0.0514958
ENSMUSG00000037681	0.0156826	0.0795567	0.304527	0.237547	0.403506	0.282274	0.580436	0.187572	0.112255		ENSMUSG00000037681	0.235872	0.648776	0.635265	0.430193	0.0650079	0.537688	0.0333303	0.677555	0.311026		ENSMUSG00000037681	0.296735	0.0187541	0.379582	0.032139	0.017439	0.139519	0	0.0134583	0.0466924		ENSMUSG00000037681	0.763638	0.53109	1.79446	1.25766	1.29459	1.01957	0.130096	0.99145	1.18608		ENSMUSG00000037681	0.0162616	0.0518091	0.137298	0.0918177	0.149459
ENSMUSG00000070388	0.00876523	0.0101776	0.191628	0.383003	0	1.09401	0.0294757	0.213886	0.00678135		ENSMUSG00000070388	0.00866826	0.0467177	0.0778697	0.196134	0.0355904	0.906845	0.116543	0.0439026	0.00659844		ENSMUSG00000070388	0	0.0222336	0.120138	0.159351	0	1.93612	0.16682	0.0968737	0.0734678		ENSMUSG00000070388	0.0500799	0.00645222	0.212238	0.457104	0.0127523	1.85999	0.131036	0.252782	0		ENSMUSG00000070388	0.14878	0.0196709	0.0558081	0.201326	0.0442469
ENSMUSG00000036377	0.0332888	0.180117	0	0.170608	0.930206	1.76064	0.306231	0.0564108	1.7448		ENSMUSG00000036377	1.5773	1.59756	0.154055	0.390705	0.111839	1.77419	0.456723	0.798188	2.72986		ENSMUSG00000036377	0.200713	0.0825191	0	0.0429357	0.0594212	0.0362641	0.0260511	0.00449504	0.0853875		ENSMUSG00000036377	0.775775	0.0843339	0	0.740448	0.98815	0.396338	0.1324	0.163613	0.999712		ENSMUSG00000036377	0.153526	0.0675111	0	0.0879713	0.831695
ENSMUSG00000070385	0	0.0263635	0.708437	0.042335	0.335698	0.0570071	0.0158786	0.111048	0.0375107		ENSMUSG00000070385	0.0317135	0.0770233	0.255262	0.0389308	0.0689715	0.0980784	0	0.111134	0.0154851		ENSMUSG00000070385	0.00437825	0.0851992	0.410335	0.0498754	1.53552	0.0919248	0	0.0860731	0.013142		ENSMUSG00000070385	0.048367	0.110703	0.466411	0.0516152	0.505897	0.102957	0.00462319	0.131307	0.0387324		ENSMUSG00000070385	5.88274	6.06472	8.71953	8.19883	7.23971
ENSMUSG00000036371	5.88819	4.44563	6.04674	5.07178	7.46837	5.98688	5.66651	6.68978	6.34963		ENSMUSG00000036371	5.84689	4.06131	6.54475	4.97193	5.2704	5.08678	5.99824	5.85637	4.57972		ENSMUSG00000036371	6.90578	4.92513	6.70016	6.10515	7.525	6.11607	5.4942	9.42369	6.56411		ENSMUSG00000036371	5.26896	4.12531	5.663	4.48331	4.83599	5.58671	5.40166	5.55132	5.91974		ENSMUSG00000036371	6.99051	6.03913	8.42893	6.99551	6.04202
ENSMUSG00000041138	0.161861	0.0543893	0	0.00695815	0.129925	0.0184045	0.0300677	0.0224416	0.0327868		ENSMUSG00000041138	0.405929	0.0312114	0	0.00826924	0	0.0251829	0	0	0.0643811		ENSMUSG00000041138	0.629902	0	0	0.0128584	0	0.021797	0	0	0.051786		ENSMUSG00000041138	0.426643	0.0318262	0	0.0336245	0.0253789	0.216202	0.0490144	0.0185016	0.209703		ENSMUSG00000041138	0.214641	0.321156	0	0.0102553	0.0471507
ENSMUSG00000036480	0.0376305	0.133995	0	0.435969	0	0.0358545	0.105013	0.293456	0.00522563		ENSMUSG00000036480	0	0.294995	0.0246396	0.0179517	0.0137969	0	0.525132	0	0.0190706		ENSMUSG00000036480	0	0.160214	0.0226223	0.0151393	0	0	0.866341	0	0		ENSMUSG00000036480	0	0.033415	0.0315455	0.0344905	0	0.0173154	0.239593	0.00999206	0		ENSMUSG00000036480	0.0322722	0.145417	0.17589	2.04014	0
ENSMUSG00000041649	0.191222	0.186572	0.514868	1.80041	0.1655	0.813145	0.843023	0.164018	0.299552		ENSMUSG00000041649	0.162273	0.052543	0.958721	1.10109	0.0886211	0.586429	0.533259	0.28058	0.193808		ENSMUSG00000041649	0.013402	0	0.237156	1.2481	0.0135771	0.459391	0.83207	0.0686835	0.0484462		ENSMUSG00000041649	0.517019	0.147554	1.85419	2.26384	1.03643	1.74098	1.14661	0.937389	0.395086		ENSMUSG00000041649	0.425559	0.0640729	0.285444	0.967902	0.14539
ENSMUSG00000022871	0.184175	0.594427	0.102948	0.267173	0.240343	0	1.10343	0.0564108	0.0850151		ENSMUSG00000022871	0.038516	0.850039	0.303768	0.131265	2.85034	0.186944	0.591083	1.01405	0.224066		ENSMUSG00000022871	5.20904	19.0267	10.5648	7.40968	8.54625	7.78693	10.7507	13.1098	10.481		ENSMUSG00000022871	0.00948471	0.815058	0.242507	0.0565581	0.738983	0.0553849	0.286674	4.67111	0.28418		ENSMUSG00000022871	0.0302387	0.226768	0.104792	0.278162	0.291514
ENSMUSG00000041644	0.516559	0.0527145	0	0.022123	0.028458	0.077306	0.100894	0.0847715	0.144654		ENSMUSG00000041644	6.66395	6.74507	6.79111	4.87784	7.06581	5.84321	5.7231	5.01586	9.48191		ENSMUSG00000041644	0.19565	0.0814893	0.108653	0.0215225	0.00776996	0.129927	0.0809002	0.0401356	0.566384		ENSMUSG00000041644	0.253858	0.101554	0.144788	0.0158727	1.47172	0.0374863	0.199956	0.108914	0.459647		ENSMUSG00000041644	0.284969	0.654277	0.346947	0.0422718	0.0872233
ENSMUSG00000041135	2.20441	0.435724	2.60252	1.88812	1.13864	2.75124	0.68826	1.63459	2.11634		ENSMUSG00000041135	1.47626	0.7	1.33345	1.84087	1.57057	2.72701	1.05	1.01742	2.90583		ENSMUSG00000041135	2.2181	1.01633	1.97198	1.85323	1.27068	2.98327	1.51464	0.950863	3.0677		ENSMUSG00000041135	2.86406	0.732612	2.29027	2.25081	1.85647	2.69096	1.23238	2.16337	3.16735		ENSMUSG00000041135	2.50289	0.387752	1.70042	0.639462	1.18568
ENSMUSG00000041642	0.507003	0.297875	0.51833	0.636533	0.342603	0.286795	0.298417	0.645581	0.605662		ENSMUSG00000041642	0.221795	0.406897	0.248356	0.332075	0.306075	0.342154	0.104568	0.395383	0.403018		ENSMUSG00000041642	0.54437	0.556487	0.371101	0.929805	0.280473	0.300887	0.554903	0.326139	0.684806		ENSMUSG00000041642	1.83909	2.07272	1.20808	1.22367	1.14002	1.09398	0.781297	1.04493	0.963853		ENSMUSG00000041642	0.356954	0.320274	0.388801	0.30181	1.41294
ENSMUSG00000076435	1.50057	0.766233	4.46065	1.05654	1.52102	5.18386	6.31452	4.7984	5.79391		ENSMUSG00000076435	4.15823	6.61903	4.96949	7.69957	2.72931	4.57188	4.66745	1.99622	4.52339		ENSMUSG00000076435	2.94067	10.5253	1.30697	6.27173	4.80944	2.77637	1.38027	5.93469	2.68428		ENSMUSG00000076435	4.20449	6.09088	2.38146	2.75502	2.06469	4.40913	3.13697	2.53543	4.21285		ENSMUSG00000076435	2.37761	2.40433	2.88113	3.46786	1.49896
ENSMUSG00000025380	0.0249669	0.0222467	0.938105	0.636242	0	0.724224	0	0.0664734	0.0153062		ENSMUSG00000025380	0.0435595	0.0191809	0.542402	0.310641	0	1.40372	0.0488698	0.648977	0.0957277		ENSMUSG00000025380	0	0	0.200054	0.247943	0	1.89846	0.0109538	0.0223859	0		ENSMUSG00000025380	0.22238	0.331096	0.840366	0.777816	0.158899	0.828156	0	0.0353704	0		ENSMUSG00000025380	0.110498	0.0439946	0.910992	0.311261	0.320795
ENSMUSG00000038797	1.18865	0.81332	0.992509	1.97399	0.788172	0.853965	0.832044	0.503311	1.26911		ENSMUSG00000038797	1.89086	1.08599	1.925	3.07124	1.47344	1.42537	0.585836	0.606333	1.76541		ENSMUSG00000038797	1.50527	1.06774	0.99906	2.35126	1.79276	1.84839	0.283597	0.47486	1.09623		ENSMUSG00000038797	1.32131	1.96967	1.16557	1.44873	0.953299	1.11249	0.659546	0.345754	1.28876		ENSMUSG00000038797	1.03965	1.07572	0.858035	1.40669	1.01343
ENSMUSG00000059518	6.55115	6.64083	2.38922	5.38007	5.96702	4.41334	6.64525	3.31184	6.49908		ENSMUSG00000059518	6.84867	4.96583	2.76341	5.40586	3.80004	3.51195	6.69797	3.2331	7.00383		ENSMUSG00000059518	7.39298	8.51778	2.86007	7.71328	5.70602	5.404	6.94418	3.35868	7.02498		ENSMUSG00000059518	4.85562	5.56015	2.77202	4.12596	3.13154	2.98967	6.07751	1.81279	5.84783		ENSMUSG00000059518	6.59917	5.66629	3.26744	5.61927	3.96236
ENSMUSG00000027610	3.85568	4.63535	2.3123	3.46246	2.03237	2.0363	4.05431	2.77854	1.92051		ENSMUSG00000027610	5.0334	4.66409	3.57316	5.06345	5.99698	3.23813	5.39816	6.46107	2.99591		ENSMUSG00000027610	4.42425	5.72566	4.38533	3.49029	5.20904	3.16991	4.55214	5.44246	3.9561		ENSMUSG00000027610	2.38312	2.35632	1.78685	2.40381	2.65873	2.66075	3.51334	1.6381	2.24815		ENSMUSG00000027610	2.11339	2.18677	1.77045	2.88836	1.65298
ENSMUSG00000027347	0.298578	0.240455	0.992509	0.696369	0.20782	0.444489	2.26469	0.856339	0.657686		ENSMUSG00000027347	3.16567	2.4143	2.37743	1.4974	0.764816	1.71209	3.40084	0.933672	0.857545		ENSMUSG00000027347	2.36167	4.06873	0.624002	0.495152	0.953345	0.850772	0.280206	0.432567	0.820875		ENSMUSG00000027347	1.98857	1.37381	1.30028	1.92209	0.996422	2.56994	1.36593	1.76555	2.17024		ENSMUSG00000027347	0.308851	0.446237	0.607228	0.345976	0.826533
ENSMUSG00000027612	0.527016	0.414362	0.523505	0.0895589	0.0134518	0.287514	0.135895	0.133718	0.056859		ENSMUSG00000027612	0.158368	0.408128	0.20022	0.276182	0.0220097	0.04236	0	0.244796	0.0203157		ENSMUSG00000027612	0.0328442	1.32325	0.201616	0.0268161	0	0.225825	0	0.122586	0.0121348		ENSMUSG00000027612	0.143481	0.278154	1.02494	0.839139	0.0698316	0.159174	0.262368	0.624993	0.091372		ENSMUSG00000027612	0.125239	0.460259	0.244327	0.186536	0.0193344
ENSMUSG00000027613	5.7575	6.00626	4.08439	4.15829	4.46017	5.44718	3.9582	4.80432	6.13074		ENSMUSG00000027613	5.41411	4.89893	4.29716	5.28516	4.28901	5.20751	5.20403	5.62571	5.53272		ENSMUSG00000027613	6.10633	12.5805	5.71108	5.75073	6.13231	6.09641	6.25545	5.40938	6.60665		ENSMUSG00000027613	4.49379	5.26628	4.61349	3.89699	3.90944	5.35628	4.43013	5.01222	5.57871		ENSMUSG00000027613	4.68868	4.68676	5.25346	4.60885	4.88012
ENSMUSG00000027615	2.39901	1.52746	1.83429	1.30497	2.21327	1.93686	2.25457	1.25061	1.75625		ENSMUSG00000027615	2.19002	2.51061	2.54361	2.43048	2.62621	2.83208	4.03171	1.46852	3.15095		ENSMUSG00000027615	1.85966	1.3963	1.26324	1.29094	2.04393	1.78211	3.09469	1.2731	1.97691		ENSMUSG00000027615	2.36288	2.72224	1.57223	1.98258	3.27125	3.06599	3.60628	1.93992	2.86923		ENSMUSG00000027615	1.96725	2.24395	1.39844	0.790842	2.10773
ENSMUSG00000027349	1.87281	2.59964	2.75516	3.21432	1.39359	2.87953	2.58873	1.95791	2.78375		ENSMUSG00000027349	2.83003	2.21679	1.77986	2.17142	1.62402	2.56995	3.25621	1.70323	1.61736		ENSMUSG00000027349	2.02505	1.44103	2.17859	2.50717	1.04308	2.45272	1.76058	1.11158	2.1339		ENSMUSG00000027349	2.10154	2.04579	1.82483	2.98859	1.86218	2.46194	2.64584	1.67639	1.49573		ENSMUSG00000027349	2.04289	2.68046	1.85587	2.34802	1.84808
ENSMUSG00000014402	1.9825	5.24506	3.49633	3.53397	4.81459	8.37879	4.24583	4.75764	4.74984		ENSMUSG00000014402	1.75253	3.51629	3.94275	4.31298	3.10501	7.07466	2.96262	3.63646	3.22119		ENSMUSG00000014402	1.66809	5.00418	4.04893	4.46657	4.05973	8.22915	2.94963	3.89103	4.25301		ENSMUSG00000014402	1.65799	4.85137	3.82492	3.33762	3.05328	6.89137	3.01023	3.52171	3.32549		ENSMUSG00000014402	2.36875	4.55694	3.93984	4.90152	3.37486
ENSMUSG00000063200	4.38452	3.91358	4.71659	4.93134	6.6199	4.2772	4.67114	3.28267	2.18775		ENSMUSG00000063200	3.21748	3.5806	4.39895	5.10509	4.36874	3.30941	4.78712	4.75471	1.93626		ENSMUSG00000063200	3.31395	4.13511	5.24622	5.30516	6.21769	3.17145	4.7514	4.20973	1.72302		ENSMUSG00000063200	2.56793	4.57812	4.0171	3.4246	4.23342	3.2588	4.03202	3.45716	1.57988		ENSMUSG00000063200	4.29412	4.38671	5.89068	5.11451	5.19824
ENSMUSG00000055407	0.243062	0.0504391	0	0.155748	0.747465	0.203811	0.284567	0.609256	0.0307222		ENSMUSG00000055407	0.229184	0.251451	0.839924	0.541625	0.273448	0.638397	0.348826	0.367824	0.092255		ENSMUSG00000055407	0.181465	0.0147218	0	0.0424993	0.0289788	0.184521	0.0507944	0.212379	0.0131425		ENSMUSG00000055407	0.45462	0.196675	0.0211132	0.310532	1.55512	0.044102	0.684274	1.30505	0.0107135		ENSMUSG00000055407	0.137917	0.0193525	0	0.098402	0.881526
ENSMUSG00000050439	0.0881172	0.0128099	0	0	0	0	0	0	0.00498508		ENSMUSG00000050439	0.399492	0.0309982	0.0673866	0	0	0.0289464	0	0	0		ENSMUSG00000050439	0.053208	0.0165492	0	0	0	0.00917882	0	0	0		ENSMUSG00000050439	0.371309	0.0712043	0.609265	0	0	0.0169023	0.00838372	0.0283658	0.0236622		ENSMUSG00000050439	0.00691427	0.0241926	0	0.0126969	0
ENSMUSG00000037351	2.77716	5.32532	2.98397	3.47165	4.67813	3.34721	3.91843	4.72565	5.21072		ENSMUSG00000037351	2.71737	3.8374	2.2871	2.86472	4.27903	2.79503	3.04563	3.51397	2.86454		ENSMUSG00000037351	1.99652	3.32857	3.33904	3.78967	4.11878	3.18951	1.98245	4.17272	4.34622		ENSMUSG00000037351	1.9061	2.9929	1.90151	3.30136	3.6896	2.69491	3.22988	3.7324	2.63953		ENSMUSG00000037351	2.17677	3.40218	2.7344	3.95123	4.61732
ENSMUSG00000037353	2.33317	3.50142	3.16821	4.41026	2.5309	2.24144	2.01189	2.44518	1.86991		ENSMUSG00000037353	4.00023	2.2361	3.33834	4.79269	3.93743	2.79667	3.54653	2.82682	1.10552		ENSMUSG00000037353	3.72514	3.43817	4.13098	4.46563	2.74962	3.26469	3.43172	2.97784	2.2092		ENSMUSG00000037353	2.59209	2.19333	2.57067	3.80767	2.57337	2.38033	2.50366	2.82195	1.28663		ENSMUSG00000037353	2.7689	2.79396	3.49367	5.38863	2.54667
ENSMUSG00000037426	1.02274	1.0609	1.87572	1.48208	1.95251	0.918102	0.850549	1.60725	0.790509		ENSMUSG00000037426	1.08224	1.84812	1.12492	1.47877	2.57044	1.13165	0.607031	1.62988	1.22452		ENSMUSG00000037426	2.50361	1.50438	1.51206	1.47653	3.31418	2.07119	1.03293	3.44984	0.758157		ENSMUSG00000037426	1.69287	1.14848	1.18318	1.82214	2.1259	1.2015	0.95752	1.30044	1.59388		ENSMUSG00000037426	1.29481	0.928411	1.48484	1.11429	2.41456
ENSMUSG00000027071	0.10935	1.4543	0.353556	0.446905	0.0999609	0.17223	0.247073	0.119178	0.0111611		ENSMUSG00000027071	0.0531809	0.096467	0	0.0252533	0.794058	0.139704	0.276111	0.905572	0.137093		ENSMUSG00000027071	0.0266261	0.0487683	0	1.7928	0.248188	0.249287	0.206118	0.614357	0		ENSMUSG00000027071	0.0884171	0.235169	0.0547231	0.0574137	0.127961	0.856953	0.247171	0.334457	0		ENSMUSG00000027071	0.0769902	1.71206	0.252306	0.269157	0.108257
ENSMUSG00000048756	3.48218	3.45197	4.34116	3.57287	3.6971	2.88779	2.53215	4.76862	2.31645		ENSMUSG00000048756	3.33712	2.91701	3.20973	2.59864	3.85813	2.22206	2.07163	2.79791	2.24998		ENSMUSG00000048756	3.40179	2.99471	2.74664	2.93043	4.45128	3.35647	1.72206	2.09183	2.14399		ENSMUSG00000048756	3.14076	2.69921	2.71746	3.04176	3.58942	2.6647	2.72652	3.09666	2.20444		ENSMUSG00000048756	4.01546	3.23348	3.89481	4.11305	3.73704
ENSMUSG00000027963	1.75898	2.13802	2.03705	2.10855	3.4429	1.52164	3.67187	1.48082	1.57467		ENSMUSG00000027963	1.16338	1.7882	2.05102	2.58256	2.65143	1.37401	3.63352	0.861204	0.249961		ENSMUSG00000027963	2.83496	1.10759	1.79519	3.05782	3.03355	1.85605	3.25917	1.91456	0.172608		ENSMUSG00000027963	1.4632	1.61885	2.59717	2.76121	1.83522	1.11324	3.37819	1.22206	0.608842		ENSMUSG00000027963	2.01111	1.72229	1.81501	1.81793	1.56353
ENSMUSG00000027961	7.35203	8.60099	7.10233	6.26627	4.53404	7.36659	7.52969	4.78894	8.75781		ENSMUSG00000027961	0.720079	1.30418	0.438828	0.734616	0.0450184	0.774201	1.06104	0.116272	0.134127		ENSMUSG00000027961	0.44103	0.948222	0.578023	0.775912	0.206627	0.422456	1.29964	0.0489582	0.0369428		ENSMUSG00000027961	0.15323	0.447484	0.19397	1.23192	0.158899	0.277357	0.708645	0.0589328	0.0716546		ENSMUSG00000027961	6.63851	7.68887	6.93051	5.27984	4.15871
ENSMUSG00000027966	0.135715	0.061433	0.315697	0.193836	0.0791485	0.170087	0.231247	0.11593	0.0136808		ENSMUSG00000027966	0.524617	0.110324	1.57285	0.201726	0.0768648	0.275963	1.37087	1.07079	0.109313		ENSMUSG00000027966	0	0.0185963	0.0278016	0.0479146	0	0.165878	0.00459569	0.103329	0.0146595		ENSMUSG00000027966	0.739684	0.139291	0.54991	0.582234	0.34802	0.823671	0.89029	0.397687	0.201418		ENSMUSG00000027966	1.27716	0.39613	4.30411	0.0544933	1.79939
ENSMUSG00000027965	1.76686	0.0817761	0.0715729	0.0833331	0.0117762	0.210842	0.316116	0.00866571	0.0197063		ENSMUSG00000027965	0.859901	0.0369672	0	0.0932151	1.52378	0.470836	0.715552	0.065346	0.005661		ENSMUSG00000027965	3.776	0.0386084	0	0.00742488	0.215359	0.0886948	0.0931666	0.0445513	0.0819749		ENSMUSG00000027965	0.563586	0.0921455	0	0	0.00766657	0.117478	1.55127	0.111567	0		ENSMUSG00000027965	0.906203	0.536223	0	0.013119	0
ENSMUSG00000031217	2.16811	1.62523	2.52562	2.50441	3.49608	1.66021	3.06694	2.7218	3.26263		ENSMUSG00000031217	3.52124	1.80252	2.29525	1.79491	2.16777	2.67907	2.31173	3.3684	4.25892		ENSMUSG00000031217	1.43749	2.15029	1.22885	2.07706	2.35657	1.85495	2.04494	1.00764	2.93713		ENSMUSG00000031217	2.51022	2.74592	2.80245	2.11119	3.34589	2.74182	3.05679	4.14969	3.32066		ENSMUSG00000031217	2.03133	1.3301	1.98807	1.55957	1.54871
ENSMUSG00000031740	3.71427	3.98045	4.33946	3.47825	3.8562	3.58912	5.43565	6.73404	4.85567		ENSMUSG00000031740	1.20921	1.40181	0.811822	2.40924	1.14946	2.01592	0.755517	1.59525	2.98562		ENSMUSG00000031740	1.27648	1.40294	0.515212	1.85307	1.15268	1.33214	0.700895	2.29379	2.34699		ENSMUSG00000031740	3.69691	4.14442	3.04258	2.98543	2.7442	3.47834	3.64808	5.53223	3.11634		ENSMUSG00000031740	3.85323	3.11979	7.19227	4.37302	4.7924
ENSMUSG00000031749	1.78236	3.3972	2.60492	3.23233	2.24349	1.57457	3.15498	3.0013	4.36125		ENSMUSG00000031749	3.86996	3.61348	2.0914	2.13022	1.83013	1.3077	4.33358	3.7642	3.74654		ENSMUSG00000031749	2.76553	5.1743	3.29128	3.39473	0.468278	1.22143	2.97518	0.47486	3.78625		ENSMUSG00000031749	2.58434	2.78972	3.55617	2.74493	2.1215	1.72585	3.00198	3.38108	3.79551		ENSMUSG00000031749	2.66639	2.66137	2.86747	4.2919	2.77543
ENSMUSG00000006782	2.87364	3.06477	3.14842	2.41354	2.23363	2.39826	2.31574	2.42163	4.56512		ENSMUSG00000006782	3.82584	2.29037	3.01631	3.5761	1.58391	2.4276	1.45288	2.07484	2.88897		ENSMUSG00000006782	3.55969	5.16981	4.11785	3.20281	1.93684	3.1307	2.60611	1.96491	4.82204		ENSMUSG00000006782	3.47601	3.18132	2.68234	2.91385	2.92613	3.35387	3.39065	2.66526	3.04635		ENSMUSG00000006782	2.81997	2.78214	4.44678	2.85372	3.40148
ENSMUSG00000026563	2.74865	2.3452	3.74977	2.19967	2.07883	3.52648	2.92347	3.9339	3.3717		ENSMUSG00000026563	2.9714	2.56661	2.44561	2.70414	3.19036	3.30535	3.31186	2.1261	2.78149		ENSMUSG00000026563	2.42423	2.0343	2.07993	2.68362	2.40525	3.34955	3.11812	1.99847	3.1409		ENSMUSG00000026563	3.34569	4.54726	2.48375	2.28303	2.43389	3.33401	3.0913	2.55217	3.73263		ENSMUSG00000026563	3.30341	3.89768	2.87431	2.38797	1.97975
ENSMUSG00000026565	0.902307	0.508732	1.62995	1.8873	1.56568	1.27349	1.53115	0.793662	0.942495		ENSMUSG00000026565	0.877061	0.891048	1.49601	1.00649	1.47583	1.54159	1.1326	1.67082	0.577503		ENSMUSG00000026565	0.557385	0.393034	0.689013	1.01259	1.45702	1.06972	1.26557	0.70825	0.823323		ENSMUSG00000026565	1.72279	0.946665	0.953505	1.96189	2.9377	1.61482	1.80563	1.09648	1.12055		ENSMUSG00000026565	0.808997	0.755377	1.55878	0.840585	1.73363
ENSMUSG00000026564	4.31564	3.02025	3.16532	3.55581	3.36053	4.20785	2.60624	2.88872	2.82207		ENSMUSG00000026564	0.0248518	0.0165236	0	0.0200698	0.0328849	0.0344789	0.685637	0.015248	0.0767273		ENSMUSG00000026564	0.0246328	0.0541052	0.0686936	0.0258747	0.0289788	0.0262732	0.0422996	0	0.00280383		ENSMUSG00000026564	0.21267	0.142301	0	0.0197136	0.12912	0.0147242	0.63261	0.0915512	0.212364		ENSMUSG00000026564	4.5537	4.23767	4.18118	4.24278	3.88709
ENSMUSG00000023047	0.29791	0.0586012	4.60247	0.290698	0.1777	0.0621615	0.122299	2.63134	0.136451		ENSMUSG00000023047	0.308135	0.501226	1.53155	0.245648	0.0716076	0.110525	0.0735332	0.628706	0.0967179		ENSMUSG00000023047	0.148724	0.114429	0.732203	0.16048	0.0725914	0.0297876	0.0103844	0.310515	0.063472		ENSMUSG00000023047	0.606826	0.16499	0.154297	0.728489	1.17174	0.124297	0.329642	0.205173	0.0876525		ENSMUSG00000023047	0.965033	0.338002	0.142378	0.285979	1.6325
ENSMUSG00000023046	5.20145	7.00737	4.81048	6.26961	4.83406	3.54599	2.99928	4.48055	6.72915		ENSMUSG00000023046	2.25682	1.98858	2.76696	4.56146	1.88639	1.84938	2.44586	1.02144	5.5526		ENSMUSG00000023046	1.41231	5.12631	0.756251	3.80052	0.711082	0.896562	2.4417	0.825043	6.11536		ENSMUSG00000023046	4.06852	5.84131	4.10055	4.09739	5.3084	2.87472	3.36071	4.32409	5.65796		ENSMUSG00000023046	6.69281	5.82843	7.93666	8.79405	6.15034
ENSMUSG00000040770	0.0359268	0	0	0.0111367	0	0.164417	0	0	0.407502		ENSMUSG00000040770	0.0452448	0.049801	0	0.00826924	0	0.0978273	0	0	0.0491024		ENSMUSG00000040770	0	0	0	0	0	0.019097	0	0	0.469045		ENSMUSG00000040770	0.197998	2.13166	0	0.0570143	0	0.215052	0	0.212601	0.165145		ENSMUSG00000040770	0	0	0	0.00491587	0
ENSMUSG00000040771	3.45789	6.55058	2.99087	3.56178	3.06844	4.21365	5.77556	4.17494	5.21229		ENSMUSG00000040771	3.16364	4.78983	3.73764	3.99435	4.14869	3.91311	5.2557	3.4017	5.67215		ENSMUSG00000040771	3.42479	10.8137	2.78384	4.42817	3.41472	4.54094	4.89336	4.03179	5.37613		ENSMUSG00000040771	2.7276	6.35285	2.78191	3.72996	3.25659	3.78681	4.68582	2.70135	5.54112		ENSMUSG00000040771	3.79291	5.95397	3.85019	5.17532	3.15807
ENSMUSG00000045679	1.92594	6.45521	1.56707	3.35452	2.05501	0.882057	3.02188	1.41667	3.18712		ENSMUSG00000045679	2.20719	3.73681	1.45664	3.24102	0.742269	1.31189	3.1626	1.31669	2.52194		ENSMUSG00000045679	1.77421	2.90158	2.56931	2.55145	0.477438	1.0517	3.75406	0.183536	1.80836		ENSMUSG00000045679	3.43395	5.12623	1.77113	3.43262	2.26035	2.97529	4.76846	1.82246	2.8678		ENSMUSG00000045679	1.88128	4.53304	1.29521	3.9923	1.95116
ENSMUSG00000073678	1.89101	1.03914	2.50296	1.7574	1.24367	2.45556	1.43919	0.631142	0.858562		ENSMUSG00000073678	1.82226	2.97227	2.4673	0.924194	2.96917	4.14972	2.26108	2.48895	0.947814		ENSMUSG00000073678	1.9375	2.58166	3.46506	1.81961	1.91076	2.71375	2.2939	0.698375	0.793125		ENSMUSG00000073678	2.06255	1.37215	1.75346	3.03013	1.88505	3.29688	1.68285	1.1616	1.38538		ENSMUSG00000073678	1.75386	2.42352	1.38392	0.670125	1.49455
ENSMUSG00000056174	0.0380866	0.111223	0.490375	0.0677479	0.540065	0.0528323	0.232311	1.09404	0.452048		ENSMUSG00000056174	0.0366229	1.31316	0.697493	0.193455	0.256266	0.69517	0.869703	1.33767	1.33877		ENSMUSG00000056174	0.0200529	1.15327	0.0585598	0.0127589	0.0931092	0.119516	0.0696663	0.226664	0.106643		ENSMUSG00000056174	0.372653	0.242336	1.05476	0.132711	1.07301	0.339054	0.342307	1.13071	0.180555		ENSMUSG00000056174	0.418242	0.220376	1.60418	0.0671927	1.33585
ENSMUSG00000029618	0	0	0	0	0	0.030692	0.026043	0	0.0681019		ENSMUSG00000029618	0	0	0	0.0174466	0	0.0109728	0.256917	0	0.124885		ENSMUSG00000029618	0	0	0	0.0249554	0	0.100241	0	0	0		ENSMUSG00000029618	0	0.0597131	1.06017	0.130355	0	0.420806	0.687974	0.0395567	0.0791102		ENSMUSG00000029618	0	0	0	0	0
ENSMUSG00000022641	2.16368	3.17582	2.93173	3.5598	2.80101	3.11249	2.85238	1.85469	1.95309		ENSMUSG00000022641	2.58582	2.88947	2.95932	2.77795	2.53123	3.42928	3.88694	3.7463	3.49128		ENSMUSG00000022641	2.62473	1.0818	2.98708	2.21762	1.87469	3.27025	2.54568	1.38524	2.06638		ENSMUSG00000022641	3.06659	2.03831	3.19187	3.7121	2.35517	3.66694	4.04574	2.35772	3.379		ENSMUSG00000022641	3.05413	2.74647	2.5492	2.14066	1.9091
ENSMUSG00000029613	3.33859	3.21291	2.92839	4.19811	2.865	3.25539	3.11776	4.35583	2.18108		ENSMUSG00000029613	3.0741	3.6866	4.32125	4.78241	2.37957	2.80454	3.4562	3.49025	2.02817		ENSMUSG00000029613	3.65569	3.34076	3.62402	5.64062	3.08049	3.11623	4.2605	5.96679	2.76617		ENSMUSG00000029613	2.89003	2.84891	4.09578	3.82654	1.83553	2.94932	3.24308	4.61189	2.31282		ENSMUSG00000029613	3.52833	2.48367	3.23751	3.62205	1.96572
ENSMUSG00000029617	2.89815	2.08242	2.9132	3.52503	3.3536	3.41146	3.73213	3.38146	3.14692		ENSMUSG00000029617	2.82691	2.61351	3.1627	4.97389	4.05641	3.37889	3.99573	3.90375	3.01561		ENSMUSG00000029617	3.6859	3.35202	4.39988	4.14523	3.89167	4.02435	5.03497	3.97869	3.287		ENSMUSG00000029617	3.60124	3.02384	3.36945	3.17544	3.85206	3.54926	3.92243	4.16533	3.52801		ENSMUSG00000029617	3.13257	3.64884	2.60192	3.85828	4.02428
ENSMUSG00000057378	1.14171	0.0302249	0	0.170604	0.222681	0.0928772	0.602497	0.826363	0.115386		ENSMUSG00000057378	0.0127008	1.97702	0.112674	0.142723	0.186538	0.032606	0.334446	0.0357755	0.348077		ENSMUSG00000057378	0.11036	0.0658285	0.0260769	0.0150676	0.115248	0.0212532	0.0911143	0.00673919	0.00189002		ENSMUSG00000057378	1.08546	0.24617	0.0315455	0.111561	0.189109	0.176461	0.560932	0.50229	0.196283		ENSMUSG00000057378	0.71318	0.178976	0.0822124	0.59166	0.180297
ENSMUSG00000012126	0.429459	0.396063	0.199396	0.855782	0.458433	0.448272	0.805043	0.296389	1.02068		ENSMUSG00000012126	0.817683	1.04969	0.488195	1.07722	1.14522	1.52794	1.51513	0.834654	1.30783		ENSMUSG00000012126	0.476442	0.341761	0.581796	0.266492	0.0270602	0.698067	0.658056	0.0686835	0.441194		ENSMUSG00000012126	1.64896	1.60475	0.963211	1.22777	1.3632	2.3267	1.77893	1.45891	2.09111		ENSMUSG00000012126	0.169238	0.60885	0.45412	0.156317	0.635609
ENSMUSG00000012123	0.0189676	0.0285858	0.700957	0.0180102	0.20034	0.0384187	0.0544121	0.044597	0.0261124		ENSMUSG00000012123	0.274738	0.401048	0.20022	0.408479	0.76721	0.16756	0.0410995	0.364609	0.126476		ENSMUSG00000012123	1.70455	0.420027	1.93408	0.758453	0.912367	0.737064	0.114089	1.92892	2.29988		ENSMUSG00000012123	0.131916	0.0479695	0.120713	0.045099	1.44793	0.468835	0.0368273	0.50632	0.168864		ENSMUSG00000012123	0.0709792	0.062056	0.2039	0.0191439	0.491861
ENSMUSG00000025269	1.40372	2.07703	1.6934	1.25131	1.2741	1.06508	1.25789	0.842486	1.1589		ENSMUSG00000025269	2.43506	1.90626	2.04443	1.36364	1.85328	0.823171	1.19348	1.08174	1.75042		ENSMUSG00000025269	4.01428	1.62709	2.42673	1.88066	0.995813	1.09999	1.37062	0.798381	1.37894		ENSMUSG00000025269	1.79739	1.18342	1.71518	1.44786	1.43126	0.750873	1.46884	1.37749	1.48194		ENSMUSG00000025269	1.78283	2.02878	1.59121	0.760444	1.81773
ENSMUSG00000025911	3.99093	3.14865	3.53792	2.85605	3.84429	4.21365	4.76703	3.53751	4.15359		ENSMUSG00000025911	2.39697	1.59513	3.27676	3.10311	5.70029	4.24065	5.79621	4.89216	3.34409		ENSMUSG00000025911	3.66726	6.37937	2.25466	2.8286	5.33419	4.04477	3.82211	7.60591	2.70681		ENSMUSG00000025911	0.707022	0.433311	0.331464	1.32242	1.91588	0.903259	2.60728	1.70629	0.776848		ENSMUSG00000025911	4.05722	1.73762	1.22829	3.48426	3.68625
ENSMUSG00000025266	2.51244	2.84442	2.96644	2.34602	2.70416	3.50951	2.19897	3.67148	3.16962		ENSMUSG00000025266	3.51264	2.29439	3.64612	2.45281	3.19147	3.60807	2.48706	4.15153	3.35322		ENSMUSG00000025266	2.34251	3.70736	4.95773	1.95191	2.52002	3.55625	3.08694	3.70823	3.01746		ENSMUSG00000025266	2.56501	3.39278	3.54409	2.31216	2.4676	3.32623	2.2094	2.69896	2.93614		ENSMUSG00000025266	2.45977	2.08848	3.95187	2.81395	2.59636
ENSMUSG00000025912	0.21138	0.207824	0.996692	0.349788	0.240343	0.484856	0.629827	0.182887	1.06462		ENSMUSG00000025912	0.242495	0.13939	0.447845	0.0701886	0.543599	0.389844	0.352722	0.548308	0.548778		ENSMUSG00000025912	0.12812	0.0729599	0.283945	0.0246785	0.345109	0.115543	0.173924	0.111908	0.932154		ENSMUSG00000025912	0.62352	0.200317	0.524151	0.245167	0.679295	1.37786	1.05767	0.510338	1.13385		ENSMUSG00000025912	0.331457	0.424067	0.586125	0.0417524	0.296434
ENSMUSG00000025261	3.00697	3.0318	4.09802	3.74639	4.75537	3.39595	5.2277	3.29523	3.28009		ENSMUSG00000025261	3.17359	3.08111	3.04006	3.87982	5.26089	3.01627	2.93757	4.84163	3.22963		ENSMUSG00000025261	2.85144	2.51459	3.14839	4.75854	4.35482	3.00919	3.2915	2.87303	2.81088		ENSMUSG00000025261	2.92402	2.71112	2.88917	3.97036	4.72988	2.98169	3.42477	3.51261	3.20836		ENSMUSG00000025261	3.40398	2.80209	3.92196	4.10763	4.61121
ENSMUSG00000025260	6.69069	8.42372	3.51658	5.93742	7.10124	7.43094	6.75729	8.7636	7.24868		ENSMUSG00000025260	5.37588	5.39383	3.98133	7.61357	5.72855	5.88588	8.5169	7.03508	8.15358		ENSMUSG00000025260	6.72038	11.755	6.77866	10.608	7.61752	10.1129	7.61269	10.7734	13.0828		ENSMUSG00000025260	4.70856	6.24656	2.75586	3.72102	4.0283	4.84672	3.91519	5.70832	4.85301		ENSMUSG00000025260	5.15077	6.19761	4.68668	6.75022	5.56271
ENSMUSG00000061527	0.0158112	0.032396	0	0.016229	0	0.0241898	0.202801	0	0.0150842		ENSMUSG00000061527	0.0408378	0.330514	0.096026	0.0419591	0.320455	0.0219494	0.124183	0.196011	0.0251873		ENSMUSG00000061527	0.0138041	0.227502	0	0.123942	0	0.0500852	0.150715	0	0.686169		ENSMUSG00000061527	1.48767	1.02878	0.216766	0.75222	0.694293	3.57918	0.343122	0.0534235	0.956245		ENSMUSG00000061527	0.0217939	0.057124	0.0664156	0.0291862	0.312314
ENSMUSG00000011831	2.5885	4.04587	3.14243	3.34451	3.91815	2.88806	2.2408	1.99963	2.7053		ENSMUSG00000011831	2.83261	2.97761	2.83333	2.34463	3.96669	3.0439	3.44702	3.97652	3.09221		ENSMUSG00000011831	4.9633	3.71999	5.0538	3.32615	5.9788	4.59762	4.00768	6.45733	3.58866		ENSMUSG00000011831	2.85016	2.59977	3.8359	2.93441	3.18709	2.884	3.71088	2.58742	4.32837		ENSMUSG00000011831	2.01887	3.13943	2.42883	2.40221	2.79569
ENSMUSG00000011832	1.9274	3.12685	1.52099	1.60924	1.6497	1.33254	2.32061	4.49198	2.6471		ENSMUSG00000011832	2.96572	3.01707	1.73695	3.02623	2.26748	1.86569	1.56834	2.82517	1.41938		ENSMUSG00000011832	0.514316	0.979142	0.662818	1.341	1.0533	0.603842	0.944657	1.95455	1.24642		ENSMUSG00000011832	1.8749	1.35363	1.31174	1.41631	1.43042	1.15471	1.8938	2.30741	1.26707		ENSMUSG00000011832	2.11749	2.08686	1.23202	2.62685	1.59016
ENSMUSG00000060131	2.1594	1.19488	0.601171	0.482687	0.431193	0.371443	0.712945	1.07823	1.79171		ENSMUSG00000060131	0.566725	1.13886	0.496897	1.40998	0.501751	0.7049	0.268728	1.56928	1.52664		ENSMUSG00000060131	2.85905	1.59842	0.472943	0.957992	0.158785	0.441929	0.516469	0.993216	1.38652		ENSMUSG00000060131	3.04885	2.24996	1.9902	1.64056	1.5074	2.49042	1.65045	2.28288	2.00104		ENSMUSG00000060131	1.36332	0.938779	1.1067	0.36298	0.78901
ENSMUSG00000045934	2.15056	2.4314	0.679015	0.726852	1.06211	1.60409	1.29451	1.3833	0.886928		ENSMUSG00000045934	1.46915	2.84805	0.402158	0.362416	3.87247	1.45989	0.916708	3.11908	1.46475		ENSMUSG00000045934	0.421307	3.06106	0.502112	0.104572	0.602768	0.250972	0.156007	0.57985	0.916206		ENSMUSG00000045934	2.2672	1.82528	1.06555	0.856144	1.12253	0.80805	0.785848	1.54426	0.910832		ENSMUSG00000045934	2.62499	1.76086	0.961378	0.47238	1.25717
ENSMUSG00000042616	1.01459	1.73177	0.458184	1.0914	0.898778	0.774576	2.18808	1.09866	1.3133		ENSMUSG00000042616	1.83791	2.82886	0.690809	2.68941	1.08631	2.08724	3.42262	1.83891	1.54863		ENSMUSG00000042616	0.681092	1.37168	0.276483	0.769277	0.187278	0.842999	1.98775	0.909199	0.821256		ENSMUSG00000042616	1.56108	3.11197	0.775151	1.57112	1.86068	1.90861	2.43964	2.24095	2.00859		ENSMUSG00000042616	0.65623	0.971118	0.30566	0.528071	2.31879
ENSMUSG00000042613	3.72688	3.48686	4.68252	3.59169	4.01133	4.19067	3.19192	4.93789	4.70371		ENSMUSG00000042613	4.39918	3.1729	4.81992	3.85098	4.60419	3.87148	3.64434	4.94346	4.01567		ENSMUSG00000042613	3.77501	5.43697	5.35779	2.92735	1.35689	4.226	2.93121	5.13207	4.36643		ENSMUSG00000042613	3.57817	5.35707	4.80262	3.38968	3.81902	4.24612	2.9787	4.14239	3.72149		ENSMUSG00000042613	5.45612	3.91287	6.27818	5.8878	5.10712
ENSMUSG00000036972	0	0	0	0	0.0218051	0.00407104	0.242597	0.0121199	0.0045209		ENSMUSG00000036972	0	0	0	0	0.00691564	0.00804729	0	0.197221	0.00283914		ENSMUSG00000036972	0	0	0	0.00178912	0	0.011702	0	0.109766	0.00367871		ENSMUSG00000036972	0.0211827	0.00817214	0	0.0190039	0	0.0127746	0	0.107586	0.00763756		ENSMUSG00000036972	0.825712	0.295719	0.506132	0.0108197	0.00895462
ENSMUSG00000067780	0.470574	0.813396	2.44812	0.223071	1.10125	0.888754	4.14204	0.644382	0.594287		ENSMUSG00000067780	1.64851	0.514116	1.8471	0.134384	0.418172	0.3365	0.233894	0.141684	0.35083		ENSMUSG00000067780	0.0891407	0.0176013	0.144498	0.056542	0.0442595	0.023979	0.0172255	0.0401356	0.0822475		ENSMUSG00000067780	2.17227	1.20908	1.28467	0.231897	1.21567	1.15359	1.04901	1.69318	1.37023		ENSMUSG00000067780	1.59165	1.72851	3.63888	0.173408	1.1514
ENSMUSG00000067786	4.65502	0.603736	0.334765	0.235128	0.69572	0.642312	0.894584	0.619017	2.00492		ENSMUSG00000067786	3.8312	1.05888	0.532105	0.290862	0.831859	0.366144	0.855191	0.408961	0.426217		ENSMUSG00000067786	0	0.466716	0.206293	0.207342	0	0.0242955	0.0515168	0.33391	2.25682		ENSMUSG00000067786	4.476	4.57183	2.00235	0.441103	2.54834	1.06763	0.332432	4.14589	3.07346		ENSMUSG00000067786	8.26804	5.64009	2.09458	0.356772	3.96066
ENSMUSG00000068323	0.0771478	1.22521	0.235399	0.219903	0.00841992	0.0807997	0.0341203	0	0.0475871		ENSMUSG00000068323	1.20286	0.270164	0.185807	0.301957	0.203404	0.112459	0.0452293	0.726406	0.256498		ENSMUSG00000068323	0.00984367	0.0252761	0.116864	0.0726273	0.00970761	0.0433555	0.0585095	0.0201573	0.170501		ENSMUSG00000068323	2.94712	1.49844	1.32014	1.11484	2.80895	1.3031	0.0559844	0.819504	0.0219871		ENSMUSG00000068323	0.0193348	0.106521	0.1288	0.0879501	0
ENSMUSG00000068329	3.61701	4.15456	2.81562	3.45933	2.74782	2.89683	3.42189	4.13182	4.30724		ENSMUSG00000068329	3.45853	3.03264	3.12728	3.52053	2.6543	3.07161	3.64794	2.55446	4.34162		ENSMUSG00000068329	3.4994	8.00023	3.58533	2.94834	1.97178	2.71249	4.50253	2.32282	3.99146		ENSMUSG00000068329	2.67081	3.89014	2.65117	3.40726	2.57233	2.25652	2.83774	2.26207	3.62771		ENSMUSG00000068329	2.26271	3.05021	3.22816	3.94177	2.5681
ENSMUSG00000068328	4.2081	4.49455	3.42247	5.11369	3.96812	4.24912	3.91808	4.04747	5.61422		ENSMUSG00000068328	4.78742	3.90999	3.67605	4.94205	4.64764	4.17982	5.39581	4.04076	5.40973		ENSMUSG00000068328	5.86656	8.32359	4.59155	6.87967	7.37365	5.76842	6.23529	6.06896	7.16712		ENSMUSG00000068328	4.15303	4.96617	3.86059	4.50661	3.71851	4.0022	4.32884	4.44684	4.49237		ENSMUSG00000068328	5.19925	3.8432	4.55325	5.97674	4.38389
ENSMUSG00000035112	2.70995	5.22914	0.985306	0.202841	1.36224	0.134353	1.98986	0.332633	0.185116		ENSMUSG00000035112	2.8184	3.6368	1.9315	1.55385	2.48141	1.61784	2.2832	1.97746	2.26664		ENSMUSG00000035112	1.88875	6.14057	0.379582	0.160699	0.133507	0.069069	1.97139	0.0246123	0.0902005		ENSMUSG00000035112	2.10632	3.57518	0.539312	0.335733	1.18401	0.618954	1.63321	1.28183	0.25065		ENSMUSG00000035112	2.05867	3.70317	0.429717	0.101171	0.168306
ENSMUSG00000035441	2.22427	1.3586	1.92054	1.84478	1.97833	0.662152	2.59791	1.42434	1.10144		ENSMUSG00000035441	2.48895	3.32918	2.82335	2.53108	2.07035	1.42629	1.57581	4.15684	1.67075		ENSMUSG00000035441	2.64921	2.69402	2.03009	2.6659	1.12012	1.29289	1.67178	1.55379	1.0912		ENSMUSG00000035441	3.15337	2.71446	3.38416	4.13919	3.1207	2.28399	2.61699	2.99821	2.01955		ENSMUSG00000035441	1.44495	1.11197	1.69753	0.81401	1.90408
ENSMUSG00000020736	0.901265	5.31559	0.99191	2.21724	2.49007	0.696082	3.14895	2.40691	0.998204		ENSMUSG00000020736	1.55193	3.87864	1.38608	2.69967	3.87629	1.35034	4.71057	2.08611	0.769745		ENSMUSG00000020736	1.48671	5.89964	0.539836	1.96563	4.54883	1.63511	5.66536	2.55553	1.33782		ENSMUSG00000020736	1.99256	6.83234	1.70452	1.50105	3.28623	2.3434	4.4122	3.44416	1.58086		ENSMUSG00000020736	0.90533	5.31599	1.82177	3.36512	2.66176
ENSMUSG00000020734	0.0125	0.012191	1.18407	0.0625489	0.481437	0.00388345	0.773956	0.0103937	0.0019645		ENSMUSG00000020734	0	0.26302	0.661178	0.0183933	0.0570467	0.0200526	0.251499	0.016626	1.15081		ENSMUSG00000020734	0.0267878	0	0.18436	0	0.017439	0	0.019051	0.0423445	0.0170583		ENSMUSG00000020734	0.0656925	0.0893374	0.153112	0.14976	0.0710446	0.0188053	0.051866	0.476847	0.0320804		ENSMUSG00000020734	0.0194052	0.032647	0.384362	0.0153546	0.00448401
ENSMUSG00000020732	2.55156	0.427612	0.779539	1.13965	0.614414	0.33128	0.814319	0.529128	1.20636		ENSMUSG00000020732	0.852274	0.402264	1.04107	0.389966	0.144704	0.328719	0.0977776	0.751018	0.466765		ENSMUSG00000020732	2.51748	0.486453	1.04884	0.783707	0.0856732	0.240517	1.27109	0.218512	0.549207		ENSMUSG00000020732	3.48576	1.67219	1.89673	1.64509	0.641789	1.72931	3.70527	0.910333	1.81628		ENSMUSG00000020732	1.36415	0.404957	0.426825	0.666321	0.97335
ENSMUSG00000020733	1.89383	1.49206	1.17683	1.71942	1.99498	1.10338	0.695947	2.41601	1.69684		ENSMUSG00000020733	4.33037	4.9092	4.53294	6.32836	4.6231	5.63992	3.97891	6.50643	6.76177		ENSMUSG00000020733	4.42817	10.5314	3.58057	5.24898	5.41429	4.83308	3.39514	4.11639	6.06986		ENSMUSG00000020733	3.40185	4.05908	2.89657	2.54544	3.77855	3.7315	1.89113	4.02081	2.94974		ENSMUSG00000020733	0.605836	0.774617	1.05714	0.940416	1.42628
ENSMUSG00000064329	0.352903	0.0355214	0.239696	0.0883637	0.0564443	0.0601901	0.158957	0.879534	0.280412		ENSMUSG00000064329	0.34737	0.537639	0.0246396	0.0158709	0.170691	0.0790412	0.0673007	0.0316941	0.0142099		ENSMUSG00000064329	0.0852615	0.0482111	0.00699188	0.065907	0.0308954	0.0222142	0.0107964	0.00449504	0.00670437		ENSMUSG00000064329	0.79077	0.0590223	0.047042	0.10683	0.0819108	0.198399	0.0131575	0.0128342	0.324009		ENSMUSG00000064329	0.434764	0.148493	0	0.0697266	0.0486004
ENSMUSG00000033849	4.05852	3.58708	2.74118	0.440941	0.394175	5.04805	3.13445	0.441086	3.2704		ENSMUSG00000033849	0.332047	0.362284	0.137901	0.570794	0.222431	0.702667	0.079754	0.330944	1.05247		ENSMUSG00000033849	1.20646	0.126804	0.0720586	0.24632	0.0116433	0.150628	0.162336	0.0860731	0.53922		ENSMUSG00000033849	1.53515	0.675531	0.678121	0.669641	0.492004	1.14119	0.25949	0.122129	0.679464		ENSMUSG00000033849	0.501079	0.443892	0.485224	0.203427	1.92242
ENSMUSG00000028259	0.123276	0.460379	0.775297	2.6728	0.189812	2.3259	1.73583	0.173478	1.36727		ENSMUSG00000028259	0.588182	1.74286	0.353839	1.15321	0.168237	2.35775	1.65887	0.204462	1.12358		ENSMUSG00000028259	0.018176	0.213654	0	0.0740073	0.178418	0.584017	0.0728432	0	0.381091		ENSMUSG00000028259	0.104142	0.115103	0.239178	1.89845	0.363554	3.10055	1.6751	0.119495	1.30792		ENSMUSG00000028259	1.8991	2.4516	0.898735	2.2682	1.91619
ENSMUSG00000028255	0.0181064	0.0166882	0	0.00687529	0	0.121109	0	0.0121199	0.00370811		ENSMUSG00000028255	0.0268062	0.0492154	0	0.00206012	0.0137969	0.0775018	0	0.0533247	0.00331069		ENSMUSG00000028255	0.00868022	0.0237938	0.0585598	0.0269742	0	0.0339298	0.877764	0	1.4861		ENSMUSG00000028255	3.45817	4.3635	2.32593	2.88645	1.76959	3.91876	0.231785	3.69706	2.03319		ENSMUSG00000028255	0.0115025	0.0147324	0.0469213	0.0139751	0.0311096
ENSMUSG00000014243	1.38516	2.39751	0.491258	3.18172	3.68306	0.532501	2.24728	2.6639	4.94691		ENSMUSG00000014243	1.80703	2.76816	1.75799	2.81715	3.2083	0.989941	2.71372	2.1901	5.53368		ENSMUSG00000014243	1.35583	4.16829	0.810009	2.32823	2.80384	0.645476	3.08728	1.19246	5.96766		ENSMUSG00000014243	1.51435	2.29186	0.790657	1.97781	1.44544	0.826641	2.79452	1.41851	4.44144		ENSMUSG00000014243	1.20482	2.44913	1.03133	2.77135	4.32238
ENSMUSG00000028256	0.610989	0.743527	1.13463	1.28994	2.48233	2.17221	2.10701	0.604355	1.68463		ENSMUSG00000028256	1.19096	1.37197	1.79614	1.23797	1.89491	2.87031	1.57096	1.47192	1.89696		ENSMUSG00000028256	1.30669	0.0948965	2.11588	1.01065	2.46759	3.72212	1.01946	0.59717	1.70153		ENSMUSG00000028256	0.991919	1.97507	1.80306	1.68483	2.32837	2.81766	2.02445	1.42276	2.36083		ENSMUSG00000028256	0.920843	1.22385	0.429717	0.430048	2.8624
ENSMUSG00000064325	0.117794	0.199663	0	0.409902	0.0134518	0.096174	0.259803	0.00866571	0.0496735		ENSMUSG00000064325	0.420348	0.693209	1.30152	0.636174	0.440553	0.508707	1.13802	2.06821	0.549086		ENSMUSG00000064325	3.87557	4.05647	2.64829	3.29477	0.446737	4.10153	3.14119	1.74192	3.68276		ENSMUSG00000064325	3.1505	2.89889	4.19682	3.89515	1.74946	2.65194	4.26696	3.42972	3.11861		ENSMUSG00000064325	0.849431	0.555695	1.5194	1.25678	0.356608
ENSMUSG00000028252	3.06436	2.33542	3.69972	3.69933	2.30407	3.71023	2.15539	2.64997	3.83738		ENSMUSG00000028252	3.92675	3.91427	4.26454	3.70871	2.71059	4.2106	3.15922	2.51075	4.24477		ENSMUSG00000028252	3.64036	4.11935	3.48911	3.88309	2.77037	5.07792	3.44699	2.57352	5.41122		ENSMUSG00000028252	3.65232	2.85183	3.28857	3.07477	3.01959	3.89244	3.06758	2.41962	4.8714		ENSMUSG00000028252	4.22678	2.88812	3.29658	3.56103	3.04948
ENSMUSG00000066438	0.011449	0	0.427955	0.111976	0.098369	0.024006	0.118189	0.0897286	0.0694421		ENSMUSG00000066438	0.46939	0.210723	1.51781	2.63868	1.07422	1.91998	0.173275	0.324333	2.8028		ENSMUSG00000066438	0	0	0.698442	0.082405	0.169519	0.0770341	0.163661	0.0334959	0.183416		ENSMUSG00000066438	0.138114	0.0646517	0.351017	0.114678	1.40455	0.12431	0.18991	2.58789	1.22442		ENSMUSG00000066438	0.0163754	0.0201172	0.423928	0.182058	0.0815639
ENSMUSG00000052276	0.407667	0.765697	0.435348	0.0305657	0	0	0.056322	0.0224416	0		ENSMUSG00000052276	0.0567948	1.75917	0.106295	0.146041	0.0477004	0.0979269	0.032962	0.0492945	0		ENSMUSG00000052276	0	0.203763	0	0	0.0212932	0.0584292	0.0159548	0	0		ENSMUSG00000052276	0.741645	0	0.256839	0.0808944	0.0855124	0.0782439	0	0.710362	0.367658		ENSMUSG00000052276	1.6884	0.25716	0.815238	0.165944	2.64702
ENSMUSG00000019935	0.0674588	0.0233829	0	0.0176379	0.0416858	0.0308075	0.0903027	0.0121199	0.00436411		ENSMUSG00000019935	0.0887727	0.0427325	0.488195	0.0971737	0.209378	0.121985	0.386739	0.140425	0.00425237		ENSMUSG00000019935	0.238649	0.0308888	0.535971	0.11692	3.03027	1.97162	1.11672	0.50022	0.346122		ENSMUSG00000019935	0.10792	0.0263186	0.541084	0.594817	0.0734673	0.0356135	0.0347986	0.063051	0		ENSMUSG00000019935	0.108352	0.107677	0.198988	0.0102553	0.0384223
ENSMUSG00000019936	1.16153	0.3965	0.140544	0.0103665	0.656129	0.0227201	2.13621	0.0648003	0.262365		ENSMUSG00000019936	0.04809	0.024824	0.0421654	0.00257387	0.0369412	0.0370249	0.148271	0	0		ENSMUSG00000019936	0.126047	0.00858681	0.0904512	0	0	0.0339742	0.0788061	0	0		ENSMUSG00000019936	0.275581	0.182482	2.2137	0.0255095	0.146385	0.0682619	0.911936	0.0589328	0.0606074		ENSMUSG00000019936	0.0742593	0.121558	0.0593508	0	0.0673211
ENSMUSG00000070469	2.80246	2.44547	1.89312	2.63898	1.66739	1.45342	1.72792	1.27414	0.476798		ENSMUSG00000070469	0.442177	0.766961	0.136651	0.409581	0.152179	1.6545	0.765712	0.954206	0.463117		ENSMUSG00000070469	1.70415	0.337764	0.0551688	1.1406	0.492608	0.367692	0.311237	0.376178	0.637137		ENSMUSG00000070469	1.2729	0.863917	1.58845	1.61105	1.63485	1.56614	1.02283	1.39976	0.544467		ENSMUSG00000070469	2.49862	2.0962	2.62598	1.09806	2.27261
ENSMUSG00000022176	0.104876	0.137678	0.193852	0.349843	0.0167981	0.260308	0.0746412	0	0.319397		ENSMUSG00000022176	0.320164	0.178416	0.668007	0.096485	0.0436755	0.399722	0.017056	0.926521	0.129866		ENSMUSG00000022176	0.308403	0.040419	0.154148	0.388184	0.0385433	0.308518	0.0883106	0.50202	0.102545		ENSMUSG00000022176	1.03968	0.362909	0.64823	0.0845	0.744013	0.751094	0.0628278	0.210129	0.311041		ENSMUSG00000022176	0.565735	0.129994	0.499189	0	0.0773052
ENSMUSG00000064147	0.236376	0.180556	0.685865	0.0547781	0.0531758	0.128751	0.0490912	0.136932	0.210493		ENSMUSG00000064147	0.011379	0.0530465	0.2133	0.0227928	0.0247365	0.109949	0.0637494	0.0193778	0.00991334		ENSMUSG00000064147	0.166103	0.0998414	0.163745	0.0345336	0.285522	0.0889069	0.0946979	0	0.233851		ENSMUSG00000064147	0.861586	0.364183	0.781079	0.938099	2.00738	0.279462	0.223705	0.610101	0.798748		ENSMUSG00000064147	0.192803	0.0424691	0.655115	0.0600526	0.895581
ENSMUSG00000027424	1.74695	2.65858	1.35764	2.2517	2.34791	2.43707	2.18753	1.24213	3.07973		ENSMUSG00000027424	1.20545	2.36188	1.14616	2.77255	1.72951	2.58879	2.25637	1.27097	2.85157		ENSMUSG00000027424	1.05105	2.03483	1.61742	2.25109	1.32661	2.1481	1.35356	1.13886	2.97443		ENSMUSG00000027424	1.57447	2.37234	1.15054	2.29565	1.14318	2.09899	2.66612	0.971234	2.90157		ENSMUSG00000027424	1.54139	2.92644	1.0755	2.22006	1.97054
ENSMUSG00000027422	3.32927	2.44493	2.38983	2.84608	4.36826	2.29729	4.29576	3.30278	2.42487		ENSMUSG00000027422	3.7205	3.32406	2.70309	3.19261	4.23475	3.48991	3.24331	3.3534	3.82831		ENSMUSG00000027422	4.35535	6.64538	4.57787	6.06019	7.62531	4.3952	5.0531	4.68078	4.95566		ENSMUSG00000027422	3.13225	3.88234	2.72742	3.93257	4.21353	3.5476	3.48851	4.10952	2.6886		ENSMUSG00000027422	3.09408	2.42139	2.77611	1.82847	4.59545
ENSMUSG00000027420	0.364719	0.340362	0.156655	0.105629	0.125229	0.0250938	0.100583	0.763695	0.0918072		ENSMUSG00000027420	1.18231	0.895553	0.0273504	0.131562	0.142203	1.22409	0.0285552	0.603624	0.00331069		ENSMUSG00000027420	0.368473	0.0663981	0.0156927	0.0369858	0.049959	0.0141908	0.121	0.0334959	0.0555343		ENSMUSG00000027420	1.30005	1.08759	0.0572737	0.679595	0.362589	0.0124542	0.0398222	0.675035	0.0406776		ENSMUSG00000027420	0.55878	0.559841	0.322593	0.0967789	0.269172
ENSMUSG00000109764	0.086154	0.205433	0.055595	0.043157	0.0564443	0.169226	0.230854	0.0207255	0.0450495		ENSMUSG00000109764	0.279073	3.65101	0	1.27913	2.43789	0.196473	0.193445	0.395383	0.0963019		ENSMUSG00000109764	5.44185	7.19421	7.82622	6.82519	5.6497	7.41192	6.6255	8.5504	6.36284		ENSMUSG00000109764	0.775782	1.91607	0.119498	0.293024	0.191318	0.230873	0.24077	0.0367672	0.521728		ENSMUSG00000109764	0.170845	1.10802	0	0.244075	0.0687515
ENSMUSG00000002699	1.00134	0.525779	0.721055	3.24635	0.956275	1.50405	0.492044	0.999895	1.57061		ENSMUSG00000002699	0.455114	0.306153	0.406281	2.04714	0.357375	1.73959	0.437615	1.05191	0.542485		ENSMUSG00000002699	2.1569	1.23564	0.826475	5.23706	1.44223	2.40466	1.46129	0.665143	2.02498		ENSMUSG00000002699	3.41615	1.34469	2.15211	4.9449	1.55816	3.82663	2.06418	1.82526	2.03851		ENSMUSG00000002699	1.26114	0.728215	0.310294	1.94629	2.61839
ENSMUSG00000009566	2.72535	1.05609	1.88804	2.00161	2.87947	2.58091	1.58551	1.29899	2.6289		ENSMUSG00000009566	2.66639	1.6655	2.63491	2.53293	4.92239	2.49769	2.83655	2.87264	3.10315		ENSMUSG00000009566	3.9894	2.61166	5.70475	4.01227	8.37117	2.33754	5.50882	7.0957	5.55234		ENSMUSG00000009566	2.8412	0.743105	1.66972	1.78198	1.6037	2.16079	1.37454	0.824346	1.0927		ENSMUSG00000009566	2.24344	0.97571	1.90617	3.04707	0.927336
ENSMUSG00000031290	0.553047	0.577218	1.23765	0.77047	0.783933	0.723631	1.36286	0.427554	0.719432		ENSMUSG00000031290	0.458108	0.875013	0.962166	0.478371	0.224791	1.68082	0.437035	0.191159	0.15851		ENSMUSG00000031290	0.0185103	0.0290261	0.262969	0.427801	0.0366341	0.0759122	0.469519	0.0156935	0.0220139		ENSMUSG00000031290	0.265955	0.762248	1.98482	2.32292	0.420188	0.819569	1.40568	0.177601	0.535698		ENSMUSG00000031290	0.23513	0.919178	0.588776	0.26909	0.633649
ENSMUSG00000032469	2.19534	1.49709	2.34358	1.43362	1.56367	1.53522	1.12521	2.12064	2.17678		ENSMUSG00000032469	2.39792	1.4041	2.9931	1.79217	2.79438	2.10169	1.11921	1.86401	2.39331		ENSMUSG00000032469	2.34577	0.910471	2.585	1.74382	1.78811	1.95313	1.30796	1.7718	2.54008		ENSMUSG00000032469	2.07379	1.74213	3.36002	1.76183	2.15103	2.51749	1.57197	1.80225	2.51703		ENSMUSG00000032469	1.7566	1.90027	2.28537	1.53595	2.0031
ENSMUSG00000032468	2.66699	3.91662	2.80713	2.94689	2.27317	3.21875	2.31247	2.76762	2.58548		ENSMUSG00000032468	3.24354	2.84255	3.18242	2.51186	2.46932	3.09483	2.83807	2.77011	2.57434		ENSMUSG00000032468	2.76113	2.37927	3.26433	2.16297	1.71289	3.08088	1.60199	2.78148	1.83728		ENSMUSG00000032468	2.72955	2.38084	2.7745	2.60297	2.41183	3.17981	2.48638	2.12587	2.97176		ENSMUSG00000032468	4.09185	4.01644	3.1401	4.1217	3.12411
ENSMUSG00000054728	2.96557	0.778862	3.37229	4.22623	3.22092	2.32293	3.15212	2.54638	1.58251		ENSMUSG00000054728	1.12036	1.93439	1.8836	1.25614	1.99678	0.539303	1.41081	2.16703	1.07367		ENSMUSG00000054728	1.28373	0.658287	0.55776	1.52117	0.160578	0.692878	0.613721	0.252953	0.208849		ENSMUSG00000054728	3.20699	3.48381	1.84492	3.40398	3.78786	2.3315	1.88736	3.3097	3.21983		ENSMUSG00000054728	0.800671	0.602967	0.657668	0.966083	2.75204
ENSMUSG00000054051	1.48921	1.13196	0.895582	2.12751	0.972485	1.39618	1.06535	0.963357	1.1663		ENSMUSG00000054051	1.51073	2.7903	1.25778	2.13033	1.54259	1.87455	1.1291	1.80344	1.11866		ENSMUSG00000054051	1.66966	1.10358	0.705481	2.30944	2.19962	1.7844	1.22078	2.50364	0.920096		ENSMUSG00000054051	1.80399	1.93205	1.31025	2.46681	1.72501	1.83719	1.29175	1.16478	1.29081		ENSMUSG00000054051	1.34139	1.42477	0.731424	1.45403	1.87313
ENSMUSG00000054720	1.11716	1.96465	2.14417	2.84129	2.1379	1.38468	2.00584	2.70979	1.79478		ENSMUSG00000054720	0.642566	0.98625	0.790948	0.84264	1.34554	1.01337	0.738863	1.24212	0.899597		ENSMUSG00000054720	0.686168	0.299038	0.868577	0.754349	1.23695	1.20128	0.575084	0.598894	1.38844		ENSMUSG00000054720	2.3876	1.04751	1.73337	1.96892	2.53246	2.10993	1.96361	1.28183	2.02819		ENSMUSG00000054720	0.989322	1.35242	0.815238	1.44394	1.89355
ENSMUSG00000001521	3.01482	1.69733	2.07099	2.10567	1.47725	1.35432	1.39325	2.87482	1.29901		ENSMUSG00000001521	2.37767	2.89304	2.26879	3.02014	1.72312	2.12006	1.75065	3.031	3.08539		ENSMUSG00000001521	1.44076	3.57446	0.339645	1.10739	0.485038	0.802113	1.11872	3.80688	0.730111		ENSMUSG00000001521	1.81013	2.62272	2.44241	1.85335	2.53671	2.33869	2.46004	3.07154	2.57048		ENSMUSG00000001521	1.9316	2.02785	2.05402	1.5659	1.60662
ENSMUSG00000078485	1.44064	1.43204	1.35674	0.586825	1.99187	0.573224	2.62983	1.5484	1.03076		ENSMUSG00000078485	1.56911	1.73731	1.09023	1.03838	1.65547	1.00323	2.60009	1.09005	0.854654		ENSMUSG00000078485	0.995925	0.978072	0.684279	0.433564	1.3197	0.425082	2.3951	0.57637	0.857639		ENSMUSG00000078485	1.87798	1.5887	0.895766	0.865513	2.02598	0.669459	2.93879	0.94999	0.819092		ENSMUSG00000078485	1.34615	1.43594	1.33703	0.886767	2.40078
ENSMUSG00000006205	4.79962	3.88962	4.91718	3.37847	4.83512	3.92908	3.98955	6.72606	5.26136		ENSMUSG00000006205	5.15342	4.64245	4.19862	4.02846	5.22149	3.39234	3.99213	3.23228	3.58036		ENSMUSG00000006205	2.91195	6.13461	3.12207	2.60669	1.09699	2.74132	1.66045	5.32786	3.60493		ENSMUSG00000006205	4.17501	3.84757	4.48609	3.46108	3.48632	3.55735	3.9944	3.68245	3.22239		ENSMUSG00000006205	4.93365	3.86619	6.31471	3.82613	4.58001
ENSMUSG00000036745	1.77881	0.983051	2.37144	2.51151	1.51208	4.14479	2.11147	2.25952	2.22139		ENSMUSG00000036745	0.771153	0.644625	0.593663	1.13415	0.607676	1.7074	1.25724	1.70158	0.760767		ENSMUSG00000036745	0.413024	0.0407799	0.365423	1.77482	0.73791	0.869722	0.650152	0.795224	0.483701		ENSMUSG00000036745	1.62061	1.11659	0.943727	2.05405	2.81879	2.39226	1.5115	2.12001	2.25098		ENSMUSG00000036745	3.51503	2.03479	2.39512	1.92149	4.046
ENSMUSG00000047557	1.56596	2.86279	2.43409	2.42661	1.26135	3.32818	3.74451	2.10984	1.99576		ENSMUSG00000047557	1.43814	3.40304	2.05289	3.87449	1.23056	3.82383	1.69411	2.07074	1.71541		ENSMUSG00000047557	1.94683	2.16667	0.584308	2.77512	0.22925	3.54686	1.4644	0.846765	1.93066		ENSMUSG00000047557	1.85131	5.53179	3.3987	3.13803	2.53547	3.43348	3.427	2.66616	3.87495		ENSMUSG00000047557	1.24417	2.36798	1.84524	1.9154	1.20388
ENSMUSG00000036748	5.65339	6.58513	2.27782	3.99039	3.47639	4.16486	4.86393	2.19098	2.62697		ENSMUSG00000036748	5.11838	4.49741	2.10621	3.59834	2.82129	3.53626	4.41221	3.08033	2.66219		ENSMUSG00000036748	4.82138	8.0971	2.20066	4.78736	3.17758	3.4408	3.57737	2.3156	2.03665		ENSMUSG00000036748	4.2436	4.19894	2.25632	3.02637	2.32001	3.86962	3.93377	1.76972	1.98964		ENSMUSG00000036748	5.65037	4.84881	2.23817	5.17765	3.28938
ENSMUSG00000024084	0.702653	1.16369	3.02554	1.23286	1.91002	0.637655	1.86021	1.74558	1.02748		ENSMUSG00000024084	1.97068	0.764315	1.6095	1.04752	1.15429	1.97004	3.46989	0.265685	0.193927		ENSMUSG00000024084	2.44531	0.416803	4.01476	1.21007	4.76788	1.42208	4.56789	0.50022	0.474423		ENSMUSG00000024084	1.82287	0.960261	3.724	1.50583	1.74487	2.16552	1.15192	1.37804	0.553654		ENSMUSG00000024084	0.294328	0.811683	6.10339	0.50318	1.96451
ENSMUSG00000024085	3.11339	2.60781	2.95981	3.49315	2.96673	2.48302	2.6573	1.8517	2.31132		ENSMUSG00000024085	3.12217	4.73363	3.52934	3.99544	4.27593	3.84522	4.14963	3.53178	4.27741		ENSMUSG00000024085	4.62215	7.41388	5.69474	6.01407	5.2723	6.04615	6.19881	4.61985	4.82587		ENSMUSG00000024085	3.51411	3.84619	3.00589	3.26071	3.6481	3.90277	2.872	4.06417	3.43164		ENSMUSG00000024085	2.32332	2.56358	2.78887	2.07651	2.8991
ENSMUSG00000074818	0.0542659	0.00594271	0.328774	0.11223	0.0234708	0.0555967	0.113356	0.0864254	0.0659288		ENSMUSG00000074818	0.103107	0.0292455	0.214483	0.544337	0.0623593	0.098561	0.0509191	0.0759453	0.0257371		ENSMUSG00000074818	0.0332441	0.0133705	0.0551688	0.0359794	0.00970761	0.0659171	0.00380235	0	0.0437849		ENSMUSG00000074818	0.163336	0.0214619	0.371293	0.622489	0.0328956	0.190159	0.0774654	0.106257	0.0297812		ENSMUSG00000074818	0.0761713	0.0126485	0.49222	0.17298	0.458074
ENSMUSG00000024087	2.72304	2.45739	1.93244	1.56054	2.12979	2.14926	1.31689	2.2543	1.62401		ENSMUSG00000024087	1.90625	1.88763	1.46528	0.916197	3.04046	2.55323	1.71019	1.23237	1.04214		ENSMUSG00000024087	0.842424	0.880052	0.0534708	1.06707	0.176642	0.748721	0.855531	0.158515	0.158796		ENSMUSG00000024087	2.14425	2.56124	3.88854	1.40756	1.41691	1.92746	0.587996	1.96375	0.53285		ENSMUSG00000024087	1.63729	2.99668	3.73377	1.14803	1.95116
ENSMUSG00000024081	2.06732	2.29916	2.38271	2.43658	2.27843	4.76044	3.34316	1.72253	2.73388		ENSMUSG00000024081	3.14031	2.94444	3.05223	2.78861	2.62161	3.99355	3.76779	2.96615	3.80854		ENSMUSG00000024081	3.91433	1.20118	2.77237	3.08513	3.43382	4.48438	4.02742	2.35938	3.61016		ENSMUSG00000024081	2.79678	2.62169	3.39103	2.83532	3.61334	3.96295	3.77426	3.04922	3.59756		ENSMUSG00000024081	2.80523	3.0326	2.21491	3.05697	2.54339
ENSMUSG00000024082	2.942	2.54007	2.71937	3.08955	4.72677	4.35608	2.80132	2.16068	4.62583		ENSMUSG00000024082	2.75828	2.29356	2.3858	2.59057	3.34503	2.60725	1.92767	2.52881	2.79145		ENSMUSG00000024082	2.57494	1.75045	2.36201	2.60587	3.46951	2.86281	2.99917	2.04971	3.48542		ENSMUSG00000024082	2.11592	1.47332	1.59968	2.75304	2.58399	2.20745	1.37961	1.35764	2.70972		ENSMUSG00000024082	2.63822	2.67047	2.63292	2.37583	2.74105
ENSMUSG00000024083	3.71516	4.62103	4.76511	4.55923	3.81283	4.85685	4.85287	5.8181	4.32705		ENSMUSG00000024083	4.27484	5.51074	4.2717	4.24088	3.2743	4.46294	4.8105	3.65986	4.3928		ENSMUSG00000024083	4.42133	5.18915	5.2006	5.0103	2.8811	5.31369	3.97892	3.34855	4.46396		ENSMUSG00000024083	3.4084	4.62485	4.16863	4.51095	3.13376	4.52934	4.92039	3.86169	4.89146		ENSMUSG00000024083	4.13065	4.61109	4.68259	4.10891	3.45005
ENSMUSG00000024737	2.2285	0	1.24702	1.52138	1.0942	1.74166	1.8885	2.82325	1.99063		ENSMUSG00000024737	1.67604	0.0141578	0.761024	0.915583	0.552005	1.31877	0.872363	1.34087	1.66465		ENSMUSG00000024737	3.62775	0.0311537	1.49499	2.70696	1.91003	1.86696	2.16446	1.27693	2.67093		ENSMUSG00000024737	4.26742	0	2.48128	2.58167	1.92448	3.51017	3.14297	2.05974	2.97381		ENSMUSG00000024737	2.30886	0	1.35802	1.80762	1.23437
ENSMUSG00000024735	3.80559	5.09706	3.69205	4.02316	6.35351	3.4869	2.98367	4.30364	1.98707		ENSMUSG00000024735	3.32266	4.60749	3.99801	3.31564	4.14304	3.93615	3.49099	4.99345	2.28481		ENSMUSG00000024735	3.30982	6.22381	3.47785	5.39638	5.22731	4.1907	4.53182	4.90314	2.27643		ENSMUSG00000024735	3.11991	4.01974	3.48374	4.09357	3.60636	3.86362	2.85727	3.63252	2.00024		ENSMUSG00000024735	3.53965	4.03409	4.03175	4.23248	5.54014
ENSMUSG00000037167	0	0	0	1.64245	0	0.0383167	0.224602	0	0		ENSMUSG00000037167	0.0182817	0	0.0178393	1.39117	0	0.0276212	0	0	0		ENSMUSG00000037167	0	0	0	1.23218	0	0.0389905	0.0929367	0	0.132679		ENSMUSG00000037167	0	0	0	0.373735	0	0.0274142	0.0504686	0	0		ENSMUSG00000037167	0	0	0	1.2818	0.357787
ENSMUSG00000037166	4.74328	8.87668	5.63654	1.02202	2.94533	3.76172	5.35028	4.16754	6.40681		ENSMUSG00000037166	3.4215	4.36272	3.82971	0.762099	2.85707	2.00228	4.31568	2.92643	4.50157		ENSMUSG00000037166	2.32423	8.57097	3.55407	0.430092	1.30781	3.57663	3.03882	5.21288	5.89688		ENSMUSG00000037166	5.29961	9.81592	6.2767	1.73426	4.27601	5.17132	6.35573	4.8644	7.01375		ENSMUSG00000037166	3.46081	6.82205	7.00135	0.752658	2.04186
ENSMUSG00000067144	0.628128	0	0	0.138172	0.0301172	0.152738	0.202245	0.0258685	0.0195251		ENSMUSG00000067144	1.39648	0	0.052841	3.73062	4.48819	0.540018	4.68435	3.80688	5.63155		ENSMUSG00000067144	3.31107	0	6.51962	5.58978	3.04172	6.98669	0.174131	6.20866	7.07772		ENSMUSG00000067144	0.191553	0	0	0.0738189	0.0140205	0.179776	0.491011	0.0409494	0.0854225		ENSMUSG00000067144	0.0279355	0	0	0.199106	0.129
ENSMUSG00000019794	2.77324	2.78771	2.81329	1.89423	2.69939	2.73081	2.80706	2.6071	3.64304		ENSMUSG00000019794	2.76361	2.0666	3.8455	2.06873	2.60243	2.62782	2.90105	1.79038	3.03635		ENSMUSG00000019794	3.18848	1.59012	2.3989	2.35905	3.2755	2.31967	2.4417	1.9394	3.3656		ENSMUSG00000019794	3.07162	2.18178	3.56586	2.58447	3.54899	3.05059	3.23113	1.65444	3.83836		ENSMUSG00000019794	2.68693	3.51136	2.73767	2.10751	2.59848
ENSMUSG00000019795	4.14641	6.91905	2.54339	6.50535	5.88151	4.52886	4.19714	7.63568	7.56946		ENSMUSG00000019795	2.97209	2.63537	2.78104	5.45587	3.88515	2.65646	3.51536	3.94571	5.14642		ENSMUSG00000019795	3.36844	5.83275	1.90363	6.70132	5.02383	3.0537	4.3717	5.7353	6.46627		ENSMUSG00000019795	3.42196	3.80403	2.96858	5.11609	3.33862	2.70709	3.57046	5.85561	6.09344		ENSMUSG00000019795	4.5857	4.72385	3.77573	8.98441	4.21611
ENSMUSG00000019796	2.89996	1.65487	1.79888	3.1974	0.504131	2.73507	0.383129	2.12064	1.88195		ENSMUSG00000019796	2.99363	2.06614	2.10501	3.53937	1.62917	2.62306	1.02923	2.98051	3.17883		ENSMUSG00000019796	2.12546	1.51611	1.22971	3.38161	0.354865	2.61022	1.2564	4.42271	1.5717		ENSMUSG00000019796	2.32766	1.46981	1.83759	3.24293	0.422955	2.43588	0.281181	1.5732	2.81307		ENSMUSG00000019796	1.77264	1.56782	2.82859	2.3673	0.307445
ENSMUSG00000042379	0.555802	0.35908	0.344689	1.66951	0.444219	0.596752	0.296112	0.672924	0.632684		ENSMUSG00000042379	0.411814	0.739555	2.70719	3.13754	2.3409	0.89262	1.5197	1.69747	1.64176		ENSMUSG00000042379	0	0.00758826	1.51354	0.206563	0.302258	0.083741	0.123616	0.224629	0.194506		ENSMUSG00000042379	1.09186	0.631858	1.34069	3.31677	1.80549	1.82891	1.08524	1.59313	2.16744		ENSMUSG00000042379	0.115359	0.138925	0.236313	0.690066	0.836839
ENSMUSG00000040183	0.472595	0.068885	0.881309	0.427637	0.3092	1.47062	0.452398	0.727497	1.68046		ENSMUSG00000040183	1.33546	0.939351	1.4397	0.830681	0.558508	1.47143	0.701727	1.6607	1.49895		ENSMUSG00000040183	1.06805	0.0298346	1.02657	0.240475	0.275411	0.247065	0.794443	0.0577464	0.67964		ENSMUSG00000040183	0.929612	2.17322	1.94875	2.02746	0.323363	1.34544	0.607977	1.22997	1.05346		ENSMUSG00000040183	0.566343	0.159673	0.123682	0.149649	0.249028
ENSMUSG00000019791	3.97275	7.44598	3.08986	3.73166	5.18823	4.18829	4.47987	3.43473	6.92226		ENSMUSG00000019791	4.7212	7.28956	3.64019	2.62739	4.694	2.95171	5.42329	3.35892	4.40743		ENSMUSG00000019791	5.47697	8.39061	3.04159	2.89265	4.65815	3.6458	5.78694	4.29035	6.32401		ENSMUSG00000019791	3.29266	5.15974	3.57259	3.29491	3.45176	2.78851	3.67198	2.6024	4.20676		ENSMUSG00000019791	4.67746	6.20275	3.05549	3.02377	4.57065
ENSMUSG00000040181	0.245438	0.247267	1.69061	0.0496658	5.41984	4.90866	0.695551	4.45184	0.660159		ENSMUSG00000040181	6.68278	2.30189	4.68629	6.25353	6.48473	6.80782	3.91606	5.70739	1.03658		ENSMUSG00000040181	4.95732	12.0877	10.567	2.51969	7.51675	10.4869	8.47738	6.06744	10.3435		ENSMUSG00000040181	5.42043	5.77008	4.1302	0.247743	5.06686	6.71154	2.78893	4.51435	3.24313		ENSMUSG00000040181	1.94712	0.183843	2.32679	0.202458	3.96416
ENSMUSG00000027288	5.88212	5.90365	5.32836	6.3124	5.3615	7.96804	6.86832	6.26208	6.50409		ENSMUSG00000027288	2.67227	3.97991	3.13344	2.99319	3.81473	2.83392	3.40794	4.49262	3.45031		ENSMUSG00000027288	2.6485	3.45834	2.43329	3.02472	3.23197	3.28705	3.34975	4.3373	2.70696		ENSMUSG00000027288	2.98873	3.99307	2.4897	3.63329	3.62346	2.82366	3.71741	3.87296	4.06579		ENSMUSG00000027288	6.50646	6.52609	5.81359	6.98251	5.48601
ENSMUSG00000035498	0.0158862	0.0314212	0.300441	0.0386104	0.225638	0.150118	0.0292765	0.0412068	0.0206618		ENSMUSG00000035498	0.560957	1.5612	1.41315	0.728922	2.05026	1.90543	2.0284	1.06171	1.21848		ENSMUSG00000035498	0.155012	0.0440552	0.113584	0.192542	0.872995	1.48606	2.39441	0.0839067	0.294052		ENSMUSG00000035498	0.833951	1.31025	0.989386	1.30778	1.4778	1.10532	0.93376	2.648	1.51672		ENSMUSG00000035498	0.0210658	0.0287837	0.172567	0.0181803	0.185596
ENSMUSG00000027287	6.27455	5.97542	4.00718	5.0429	3.9843	5.2379	3.6482	5.01022	5.87009		ENSMUSG00000027287	5.14404	5.72058	4.36528	4.11824	4.16047	4.52728	3.21882	5.64125	5.57936		ENSMUSG00000027287	5.21178	5.45135	4.14615	4.23632	5.23327	5.14498	3.00588	6.24861	5.68797		ENSMUSG00000027287	4.87831	5.56494	4.97434	5.14575	3.65692	5.26234	3.85316	4.41066	5.34318		ENSMUSG00000027287	5.3012	5.0009	3.84105	4.73122	4.38525
ENSMUSG00000027284	1.37368	1.22442	2.17111	1.44556	1.43016	1.80696	2.70085	2.38018	1.50915		ENSMUSG00000027284	1.87092	2.39269	2.1708	1.24459	1.45754	1.89955	1.67273	2.2593	1.49505		ENSMUSG00000027284	1.93056	0.852962	1.78889	1.6307	1.01901	1.82844	1.74352	1.91552	1.341		ENSMUSG00000027284	2.23105	1.57712	2.49092	1.31163	2.42909	1.83491	2.22595	1.72875	1.59142		ENSMUSG00000027284	2.07688	1.13096	1.94758	1.54931	1.12762
ENSMUSG00000066894	1.30664	3.16963	1.78794	1.40062	1.23962	1.44371	1.93541	2.8695	0.741615		ENSMUSG00000066894	2.45217	3.0782	2.56641	1.7083	1.83161	2.63902	1.9694	2.05552	2.7274		ENSMUSG00000066894	1.71345	3.93562	2.3837	1.36834	0.702961	2.23752	1.79237	2.67511	1.93057		ENSMUSG00000066894	2.99649	3.70881	2.41391	2.49962	1.92105	1.83433	2.92044	3.4129	1.68195		ENSMUSG00000066894	1.92887	2.67522	1.15689	3.178	1.81684
ENSMUSG00000024889	3.11029	1.10242	2.06161	2.17155	1.76807	1.60929	1.31033	2.19048	2.87648		ENSMUSG00000024889	3.20638	1.506	3.24312	2.1902	2.91179	2.47274	1.42219	3.30011	3.73823		ENSMUSG00000024889	2.26682	0.981517	2.55837	1.44778	2.17621	2.26686	1.21959	3.624	3.15961		ENSMUSG00000024889	2.37825	1.24041	2.63897	2.18243	2.25859	2.23367	1.15425	2.23614	3.4198		ENSMUSG00000024889	2.66471	0.917882	2.69171	1.63851	1.84939
ENSMUSG00000024558	0.0181476	0.00866701	1.92781	2.72064	0.915547	0.10785	0.136531	0	0.07759		ENSMUSG00000024558	1.6152	2.32799	5.10161	0.873293	1.81374	0.600075	3.49957	1.99822	1.81685		ENSMUSG00000024558	0.0205822	0.425344	0.0754171	0.0206583	0.120744	0.0298432	0.0565905	0.0489582	0.0267201		ENSMUSG00000024558	0.0885868	0.0302105	0.0521677	0.173023	0.165674	0.37992	0.140211	0.0395567	0		ENSMUSG00000024558	0.0536886	0.247064	0.233097	0.593282	0.241404
ENSMUSG00000066892	2.57946	2.52909	1.3215	1.50112	2.59706	2.40126	1.9074	1.21299	2.55475		ENSMUSG00000066892	2.07993	2.92585	1.31598	2.12369	1.35653	2.1553	1.87819	1.36149	2.74998		ENSMUSG00000066892	1.74639	2.24671	1.82695	1.00428	1.6721	2.01804	1.96148	1.07839	2.83889		ENSMUSG00000066892	2.37159	2.47099	1.65524	1.56949	1.94459	1.97565	2.6046	2.2186	2.59466		ENSMUSG00000066892	2.45139	1.63924	1.80618	1.50141	1.57194
ENSMUSG00000000120	0.996849	3.33681	0.578275	1.22606	0.197339	0.0344782	0.143378	0.179756	0.455558		ENSMUSG00000000120	0.784256	0.77594	0.0856802	0.332522	0.193791	0.104564	0.253295	0.197221	0.629185		ENSMUSG00000000120	3.16444	4.51246	1.72728	2.74845	0.589873	0.863724	1.39397	0.0533566	3.12929		ENSMUSG00000000120	0.484958	0.328811	0.0825136	0.668803	0.131436	0.0531158	0.132337	0.296533	0.128962		ENSMUSG00000000120	1.25961	1.24916	0.539095	0.699295	0.405348
ENSMUSG00000055235	1.2087	0.088917	0.465408	0.383159	0.269375	0.102983	0.267847	0.49549	0.236481		ENSMUSG00000055235	2.78287	2.09828	1.11325	0.307816	1.05362	1.186	1.60875	2.64175	0.252363		ENSMUSG00000055235	2.01543	1.47623	1.76668	0.469522	0.128047	0.743942	0.163411	0.154318	0.304384		ENSMUSG00000055235	3.27992	2.46577	1.57468	1.63556	0.243238	1.13441	1.53737	0.627768	0.310075		ENSMUSG00000055235	1.31994	0.125531	0.212057	0.297135	0.366015
ENSMUSG00000024887	0.0965644	0.0133273	0.160081	0.0133338	2.46869	0.226114	0.0556775	0.851024	0.06675		ENSMUSG00000024887	0.748019	0.0575428	0.428739	0.0192469	2.44219	0.118743	0.144207	1.96152	1.4701		ENSMUSG00000024887	1.55986	0.0552792	0.309083	0.0245727	2.31376	2.86022	0.0504882	0.530635	3.99666		ENSMUSG00000024887	1.07048	0.0318343	0.0825136	0.108809	1.62407	0.0803037	0.0729545	1.1533	0.208059		ENSMUSG00000024887	0.337571	0.0392578	0.0681776	0.0532592	1.28787
ENSMUSG00000000126	0.894909	0.682538	1.1026	0.4627	1.75678	1.7357	1.62233	0.926034	0.349278		ENSMUSG00000000126	1.46322	0.883758	0.748228	1.26383	0.199807	1.19517	0.829394	0.202052	1.1567		ENSMUSG00000000126	0.822425	0.260991	0.252386	0.0842867	0.171302	0.567935	0.3058	0.135332	0.311868		ENSMUSG00000000126	1.6699	0.733927	1.24562	1.69648	0.674761	1.53762	2.20023	1.31938	1.20407		ENSMUSG00000000126	1.20486	1.5931	1.55331	3.84025	0.921686
ENSMUSG00000026779	0.0528037	0.126983	0.543999	0.790493	0.19884	0.148885	0.455746	0.426195	0.0561618		ENSMUSG00000026779	0.068464	0.262044	0.332292	1.70327	0.291544	0.202172	1.04215	0.352756	0.0473166		ENSMUSG00000026779	0.341854	0.0322192	0.152543	1.19917	0.211871	0.182387	0.461602	0.393244	0.251081		ENSMUSG00000026779	0.362401	0.185327	0.271018	1.64233	0.264265	0.950467	0.560522	0.3857	0.237801		ENSMUSG00000026779	0.064115	0.0975725	0.466909	0.71892	0.348327
ENSMUSG00000026771	2.27388	1.7018	2.72532	2.38965	2.66597	2.78928	3.25511	3.92576	3.09183		ENSMUSG00000026771	2.08069	3.3678	2.56426	1.849	3.50047	2.82038	2.86647	3.54969	2.29307		ENSMUSG00000026771	1.74407	1.45453	3.41966	2.2872	2.12137	2.52457	2.11834	3.23716	2.219		ENSMUSG00000026771	2.24292	1.85364	2.89084	3.15137	3.77828	2.89137	3.58784	3.39774	2.86349		ENSMUSG00000026771	2.0931	2.23314	2.20892	2.01554	3.42018
ENSMUSG00000026773	2.33911	1.68393	1.52456	1.39401	2.97225	0.536411	1.88311	2.58055	0.864483		ENSMUSG00000026773	2.59463	3.00642	4.33646	1.75683	2.00464	2.04771	3.21661	2.83395	0.727225		ENSMUSG00000026773	2.32757	7.53402	2.40379	1.54751	2.60557	2.46304	1.5758	0.413927	1.91582		ENSMUSG00000026773	2.92256	2.8953	3.91621	2.57521	3.9768	2.04497	2.93986	3.83693	2.84277		ENSMUSG00000026773	4.59691	4.04779	6.98905	5.14166	6.81087
ENSMUSG00000026483	3.12089	7.34912	4.11477	5.21995	3.45711	5.12549	1.06411	4.12082	6.33064		ENSMUSG00000026483	1.79359	1.79189	1.40967	1.54529	1.7838	1.28397	0.173338	1.51911	1.39952		ENSMUSG00000026483	1.21199	0.87112	3.67739	1.9285	1.40192	1.31144	0.301678	0.441829	1.81309		ENSMUSG00000026483	3.56134	3.73913	5.65881	3.1388	3.21639	3.67323	1.22175	3.08024	4.01694		ENSMUSG00000026483	2.38296	3.6162	5.22348	2.4474	3.91942
ENSMUSG00000003809	4.23931	5.36548	4.45922	2.41342	4.46617	4.65011	4.01512	6.09284	4.56908		ENSMUSG00000003809	5.21006	4.48384	6.08961	4.91065	6.14209	4.66743	5.41659	6.12783	6.34241		ENSMUSG00000003809	5.21923	7.56093	7.47088	4.57467	9.4778	6.2054	4.66345	9.90253	6.54348		ENSMUSG00000003809	2.3573	1.58151	3.86634	2.63751	3.49817	2.94643	1.98308	4.28248	2.13659		ENSMUSG00000003809	2.63715	3.30953	4.05377	4.35138	3.26963
ENSMUSG00000054942	2.27042	2.24233	2.79563	3.20193	1.64779	2.25216	1.65818	0.694027	2.35022		ENSMUSG00000054942	2.86587	2.19924	1.31864	3.15021	2.24046	3.86475	2.38642	1.83443	2.86338		ENSMUSG00000054942	2.87871	0.540808	1.12234	3.43096	0.854262	3.16478	0.817196	0.166886	1.19047		ENSMUSG00000054942	2.23481	1.86242	1.54753	2.97064	1.84649	2.04175	2.39375	1.67639	3.0813		ENSMUSG00000054942	2.73256	2.41202	2.61595	3.23495	1.30362
ENSMUSG00000026489	7.54541	10.893	4.59635	5.09333	8.57728	6.20158	7.34933	7.687	7.1579		ENSMUSG00000026489	5.25088	3.73475	3.46118	4.71669	4.63481	3.90073	5.1135	3.82761	2.68246		ENSMUSG00000026489	5.95557	9.75448	4.53921	4.93086	7.41212	3.97355	6.20574	7.73587	3.3418		ENSMUSG00000026489	4.30108	2.80471	4.43247	2.24557	1.84072	2.31057	3.60572	2.26972	2.5219		ENSMUSG00000026489	7.74569	9.09064	7.32822	9.35158	6.84349
ENSMUSG00000017999	2.46843	3.56772	2.10784	2.51245	2.02373	2.18385	2.54992	2.58173	2.31496		ENSMUSG00000017999	3.44202	2.14434	3.25338	2.6515	2.51165	2.1197	2.28061	2.23371	1.73377		ENSMUSG00000017999	3.2791	3.61605	2.7034	3.74025	4.21443	2.21675	2.60181	1.9394	2.2907		ENSMUSG00000017999	2.84938	3.49332	3.27696	2.72177	2.18875	2.47237	2.20989	2.02845	1.95093		ENSMUSG00000017999	2.51302	3.06706	2.56993	2.54186	2.41247
ENSMUSG00000040985	0.00854815	0.0101605	0.0788812	0.0373788	0.203336	0.0107761	0.0439249	0.0344065	0.00555388		ENSMUSG00000040985	0.0963208	0.0199459	0.165129	0.0702658	1.39762	0.0153431	0.00961815	2.08954	0.245636		ENSMUSG00000040985	0.0405238	0	0	0.0476231	0.164159	0.0132507	0.0132035	0.148007	0		ENSMUSG00000040985	0.0907975	0	0	0.187497	0	0.171672	0.0902591	0	0.0374662		ENSMUSG00000040985	0.0710573	0.0275652	0	0.0596967	0.0281745
ENSMUSG00000018659	3.10145	3.54294	2.35655	2.50705	2.68362	2.29262	0.63037	4.39532	3.36767		ENSMUSG00000018659	3.93431	5.2433	3.84473	3.61783	3.81685	3.85095	3.39607	3.9251	5.28001		ENSMUSG00000018659	4.4313	8.43067	4.99867	5.9822	6.54263	4.57268	4.20056	6.08436	7.7345		ENSMUSG00000018659	3.33525	3.79976	2.21898	2.54608	3.18794	2.51006	1.21404	3.32904	2.11577		ENSMUSG00000018659	2.48708	4.56931	2.28328	2.84887	1.89271
ENSMUSG00000056763	2.60009	3.00012	3.14401	2.38229	2.41545	3.53198	2.75843	0.839273	2.04249		ENSMUSG00000056763	2.43426	4.22455	3.71767	2.48631	2.75083	3.80664	2.75031	3.11297	3.01719		ENSMUSG00000056763	3.09402	2.71516	2.50765	2.01125	3.14498	2.52239	1.59952	1.01625	1.99875		ENSMUSG00000056763	2.50548	2.52432	2.39822	3.46925	3.11608	3.30425	3.63642	1.75339	2.10461		ENSMUSG00000056763	2.54866	2.30158	2.22252	2.49527	3.39823
ENSMUSG00000031918	2.3424	3.03208	3.23209	2.88164	3.19949	2.91066	2.75606	4.44041	2.48182		ENSMUSG00000031918	2.02956	2.71024	3.7673	2.74912	4.03285	2.5468	3.26058	3.52968	2.28156		ENSMUSG00000031918	1.47375	0.851142	2.70527	1.5593	3.32831	1.65974	0.937868	3.40373	3.34093		ENSMUSG00000031918	2.60295	2.46729	3.94413	2.87609	3.76178	2.60205	2.90183	4.48193	3.23767		ENSMUSG00000031918	1.47538	1.44495	2.51165	1.65949	3.25251
ENSMUSG00000031919	0.143946	0.711636	0.0444164	0.359161	0.0499009	0.0349688	0.180912	0	0.0824639		ENSMUSG00000031919	1.4225	1.96496	3.98589	0.76822	3.47412	2.40311	0.606445	5.2721	2.16783		ENSMUSG00000031919	0.275759	1.12093	1.32843	1.95124	0.93898	2.7285	3.79825	0.888075	1.09647		ENSMUSG00000031919	1.61736	1.42657	0.206556	0.888933	0.240054	0.145936	2.30093	0.0269608	0.341552		ENSMUSG00000031919	0.398635	1.53932	0.294802	0.155163	0.101279
ENSMUSG00000041362	0.301672	0.241008	0.832782	0.463987	0.73331	0.672995	0.828127	0.539348	0.767275		ENSMUSG00000041362	1.6908	1.98527	2.6128	1.86441	1.37979	2.55497	1.64776	2.53832	1.9611		ENSMUSG00000041362	1.79746	1.68084	3.63064	0.969857	4.02042	2.62506	2.70532	1.65845	3.96722		ENSMUSG00000041362	2.36507	1.46479	2.81532	2.61635	2.03256	2.39366	2.10035	1.7743	2.4649		ENSMUSG00000041362	0.482988	0.468527	0.776204	0.334246	1.16176
ENSMUSG00000041126	6.72406	1.45416	4.86192	5.04773	5.99471	4.32179	6.03814	4.74975	9.01		ENSMUSG00000041126	6.3675	1.33733	4.48915	4.82216	4.07869	4.27887	5.79982	2.91115	6.93495		ENSMUSG00000041126	7.05704	2.86128	6.26449	5.04181	5.21439	4.79609	5.19468	3.70909	7.52864		ENSMUSG00000041126	6.00955	1.87707	4.17648	4.18369	3.54739	4.45243	6.09435	3.298	7.28103		ENSMUSG00000041126	7.45887	1.52337	6.75052	5.22925	4.00027
ENSMUSG00000031916	3.97568	5.34969	1.99093	3.35963	2.51003	2.11037	1.90825	2.94417	2.56284		ENSMUSG00000031916	3.50537	3.42932	2.21456	4.05036	2.80964	2.39496	2.45815	3.2971	3.57631		ENSMUSG00000031916	3.45512	5.08914	2.91596	4.16798	2.91926	2.25628	3.12921	4.86671	2.91888		ENSMUSG00000031916	3.05912	2.62735	1.81229	3.10976	2.28364	2.14371	2.39173	2.38806	2.98848		ENSMUSG00000031916	3.5609	3.20947	2.17141	4.66385	2.67535
ENSMUSG00000000340	3.65665	4.08603	3.31444	3.68537	3.30449	4.59184	5.17368	4.47712	2.2341		ENSMUSG00000000340	3.68726	3.29394	3.82478	3.07912	3.61938	3.80635	5.07852	4.72044	4.70169		ENSMUSG00000000340	3.97138	2.61975	3.70886	4.20611	4.37014	5.88372	5.44858	6.22781	4.15236		ENSMUSG00000000340	2.35167	1.41717	1.84126	3.10875	2.94029	2.82562	3.9164	2.89932	2.76008		ENSMUSG00000000340	2.06399	2.71543	2.32628	2.29362	2.69304
ENSMUSG00000031913	4.35437	4.39893	3.39017	4.89119	5.29302	2.10425	2.51684	4.54028	4.28209		ENSMUSG00000031913	3.9511	3.15532	2.76733	4.52629	3.33992	1.76428	2.72737	4.12953	3.31247		ENSMUSG00000031913	4.02135	4.08742	3.83547	4.39649	3.5901	1.77754	2.69278	5.48726	3.69604		ENSMUSG00000031913	3.34396	3.87337	2.8333	4.24612	2.83376	1.52399	2.64301	3.15925	3.20217		ENSMUSG00000031913	3.8427	3.91041	4.9384	5.54471	3.62374
ENSMUSG00000038630	1.12607	0.410938	0.493021	1.77253	0.0251348	1.45944	0.130565	0.0631257	0.292624		ENSMUSG00000038630	1.33964	0.998431	0.20618	1.5346	0.0409857	1.05634	0.0651201	0.0759453	0.518847		ENSMUSG00000038630	0.311999	0.079488	0.221792	0.387131	0.0116433	0.394322	0.0114046	0	0.15035		ENSMUSG00000038630	0.879215	0.369562	0.344873	1.59465	0.0140205	1.14657	0.319716	0.212601	0.692901		ENSMUSG00000038630	0.579908	0.449255	0.150814	0.98642	0.0914538
ENSMUSG00000031072	5.87873	1.32241	1.55512	2.75312	3.15084	3.42259	5.40352	2.80398	4.88426		ENSMUSG00000031072	6.02258	1.28786	1.18243	2.94263	2.53903	3.67952	5.28707	2.28767	4.11866		ENSMUSG00000031072	5.37268	2.94223	2.15674	2.46988	3.22827	4.06097	5.49985	2.35464	5.23842		ENSMUSG00000031072	4.43884	1.76284	1.21876	3.50077	2.72676	3.66746	4.30116	2.24693	4.67204		ENSMUSG00000031072	6.34537	1.23965	1.4263	2.74823	3.47758
ENSMUSG00000030357	6.54421	6.78353	3.89885	4.90617	7.09244	6.11843	4.65939	6.23632	5.88708		ENSMUSG00000030357	5.6115	5.76942	4.96225	4.62361	6.55275	5.2049	4.04465	4.46238	4.19298		ENSMUSG00000030357	6.22896	11.7673	6.05632	6.69134	6.48174	6.54715	4.9465	7.43889	6.2425		ENSMUSG00000030357	4.70141	5.66726	4.8984	3.55419	4.813	5.01118	3.3333	4.17259	3.61222		ENSMUSG00000030357	6.61795	6.13011	6.09298	5.62111	5.06064
ENSMUSG00000030351	3.58507	5.08967	2.40013	1.60404	0.289405	1.86759	0.34347	1.28909	0.804956		ENSMUSG00000030351	2.70889	3.35126	3.76296	1.71314	0.15342	2.33231	1.29915	0.0289666	1.52632		ENSMUSG00000030351	0.378563	3.13058	1.16698	2.05205	0.0135771	2.11851	0.223026	0.00898111	0.422578		ENSMUSG00000030351	4.15953	2.38548	2.69765	0.409864	3.10033	2.13193	1.63948	0.520334	1.43262		ENSMUSG00000030351	2.04895	3.15157	3.6767	0.63419	0.85724
ENSMUSG00000030353	2.7885	2.27014	1.79824	1.52168	0.752878	1.40722	4.3209	2.32455	0.923409		ENSMUSG00000030353	1.76097	1.58165	2.0318	2.42672	0.515203	0.685447	2.32664	0.600004	0.724902		ENSMUSG00000030353	1.04807	0.462386	0.609222	0.97256	0.120744	0.331209	2.83906	0.383779	1.31713		ENSMUSG00000030353	2.76291	2.74547	3.75432	1.86406	1.72701	1.18375	3.14582	4.02539	1.1899		ENSMUSG00000030353	3.96548	5.31379	5.28194	4.70206	1.13676
ENSMUSG00000018654	0.669172	0.385294	0.631608	1.44435	1.96204	0.528303	0.215216	1.18949	1.46579		ENSMUSG00000018654	0.664806	0.449989	0.361302	0.504408	1.15971	1.02183	0.0595491	1.03145	0.817209		ENSMUSG00000018654	1.87692	1.19738	1.12418	1.58067	0.836614	0.884383	0.347071	0.880482	2.07469		ENSMUSG00000018654	2.91467	3.15774	2.14179	3.40404	3.12215	2.37007	0.980036	2.08134	2.19075		ENSMUSG00000018654	0.626982	0.580671	0.503358	0.470938	2.49131
ENSMUSG00000066233	3.54831	3.76817	1.95621	2.63968	2.15824	1.01556	1.85873	2.27554	3.10805		ENSMUSG00000066233	2.91134	2.52791	2.64796	3.17108	2.39567	1.36571	2.45218	2.51075	3.83679		ENSMUSG00000066233	2.61821	1.90049	1.76859	3.42831	1.57751	1.29033	2.33163	2.57924	3.55126		ENSMUSG00000066233	2.57363	2.11337	1.82954	2.72736	2.45728	1.3126	2.97372	2.46671	2.77663		ENSMUSG00000066233	2.74542	1.98176	2.43897	3.61477	2.269
ENSMUSG00000022070	0.928407	0.599613	1.27522	0.924337	0.399514	0.798905	1.14604	0.474461	0.317772		ENSMUSG00000022070	0.522155	1.11319	0.989422	0.608917	0.230674	0.877518	1.63463	0.414148	0.460784		ENSMUSG00000022070	1.10429	1.19335	1.02559	0.581624	0.28384	0.625293	0.973502	0.337786	0.76132		ENSMUSG00000022070	1.36628	1.11281	1.14324	1.83372	0.641012	1.97166	1.93116	0.886618	1.32057		ENSMUSG00000022070	0.578424	0.887622	1.29431	0.454038	1.00734
ENSMUSG00000049690	1.19748	0.40014	1.78599	0.245514	1.43954	0.142059	0.50309	0.479742	0.159969		ENSMUSG00000049690	0.806663	1.22318	2.7448	1.33937	0.714389	1.34524	1.51082	0.40688	1.12989		ENSMUSG00000049690	0.657887	0.108443	0.810009	1.02234	0.183739	0.478317	0.486924	0.214425	0.864435		ENSMUSG00000049690	2.44965	1.5529	3.90432	2.58031	4.20484	2.32816	2.42165	2.47742	1.40712		ENSMUSG00000049690	0.696612	0.121007	1.17717	0.246648	1.05839
ENSMUSG00000026301	0.0153396	0	0.0788812	0.402011	0	0.310693	0.0263832	0	0.00684429		ENSMUSG00000026301	0.0660306	0.640901	0.150344	0.471718	0.0557153	0.0246067	0.0830898	0.0425514	0.0095545		ENSMUSG00000026301	0	0.0508943	0	0.02076	0	0	0.0102732	0.0379245	0		ENSMUSG00000026301	0.759179	0.988054	0.772177	0.784609	1.03928	1.72723	1.06063	0.908815	0.544749		ENSMUSG00000026301	0.0177233	0.0266859	0.260251	0.0625713	0
ENSMUSG00000035329	2.32117	0.887037	2.52762	2.12946	1.69545	2.28233	2.14974	1.9192	1.98485		ENSMUSG00000035329	2.20049	2.36767	2.38309	2.27435	1.93051	2.80456	2.14091	2.72843	2.66472		ENSMUSG00000035329	1.64294	0.894305	2.77668	2.25343	2.51521	2.77829	2.19004	3.86535	2.86656		ENSMUSG00000035329	2.25023	1.84366	2.50597	2.83155	3.3314	2.89323	3.07446	2.28666	3.41881		ENSMUSG00000035329	1.63033	1.14985	2.06232	1.27396	1.44635
ENSMUSG00000038248	1.13464	0.507669	2.01039	2.77647	0.814428	1.0021	0.569197	1.43503	3.04868		ENSMUSG00000038248	0.323402	0.528026	0.881399	1.72472	0.0463601	0.855755	0.172186	0.0785825	0.31153		ENSMUSG00000038248	0.203298	0.0483597	0.144498	1.93803	0.0328102	0.203765	0.0692778	0.0511585	0.159271		ENSMUSG00000038248	0.444177	0.380439	1.08922	2.56038	0.412779	0.991212	0.326859	0.155926	0.602691		ENSMUSG00000038248	1.37609	0.626423	2.12684	2.50809	0.75324
ENSMUSG00000035325	3.4986	3.50887	4.10969	4.05346	4.62554	3.80844	3.74184	2.75592	2.86236		ENSMUSG00000035325	4.15884	3.08019	4.04	4.21836	3.66619	3.96006	5.20229	3.51117	4.11607		ENSMUSG00000035325	3.7107	7.02507	5.20329	4.95025	4.93815	4.45826	4.51766	2.48955	3.94351		ENSMUSG00000035325	3.84584	3.98186	3.28621	3.18646	3.73766	3.87088	4.41562	2.34496	2.74302		ENSMUSG00000035325	3.65923	2.86768	4.02751	3.66037	4.75214
ENSMUSG00000038241	1.31657	1.69523	2.59077	2.28336	1.33719	1.72728	1.2417	0.907583	1.31074		ENSMUSG00000038241	1.80331	2.00372	2.25671	1.87572	2.01246	1.8413	1.51386	1.82392	1.4275		ENSMUSG00000038241	1.12599	1.47265	2.35974	1.71263	0.898923	1.55246	1.92413	0.619487	1.9561		ENSMUSG00000038241	1.93441	1.95185	2.28001	2.86132	2.2804	1.9651	1.62607	1.53595	1.6442		ENSMUSG00000038241	1.37712	1.63843	2.48461	1.23178	2.20416
ENSMUSG00000038240	3.19148	3.41152	1.79245	3.42291	2.55931	2.09472	2.46459	3.19431	0.91426		ENSMUSG00000038240	2.68619	3.27221	1.89451	3.31021	2.39641	2.08124	2.21512	2.67589	0.953017		ENSMUSG00000038240	3.09763	3.34583	1.2953	3.51379	3.23086	2.01785	2.58342	2.10422	0.926472		ENSMUSG00000038240	2.38556	4.35362	1.6701	2.29597	1.15884	1.14885	1.48509	1.94876	0.793393		ENSMUSG00000038240	2.56195	3.74358	1.22549	2.36658	2.47507
ENSMUSG00000026950	0.128952	0.726654	1.81132	0.317999	0.72124	2.4768	0.703364	0.312429	0.872356		ENSMUSG00000026950	0.128203	0.0164806	0.0856802	0.127293	0.396466	0.0951437	0.133945	0.25644	0.286219		ENSMUSG00000026950	0.0257275	0.0914319	0.756251	0.0957641	3.33569	0.882626	0.01199	0.120454	0.184785		ENSMUSG00000026950	0.168403	0.0578328	0.0636287	0.128134	1.15103	0.0908368	0.0346043	2.6876	0.761074		ENSMUSG00000026950	8.8045	7.34073	9.90633	8.54609	9.39564
ENSMUSG00000023707	2.17734	3.53278	1.38045	2.37119	2.33187	1.77651	1.40125	1.15944	2.16768		ENSMUSG00000023707	3.49247	3.95998	2.18734	3.19366	3.34129	2.44316	3.07896	2.12397	2.45089		ENSMUSG00000023707	2.50414	6.13973	2.5367	3.15038	4.72421	2.59267	2.59211	1.54927	2.7576		ENSMUSG00000023707	2.2299	3.09885	2.42427	2.15729	2.14599	2.16316	2.05743	1.93696	2.25686		ENSMUSG00000023707	2.15738	3.07205	1.72619	3.02639	2.46501
ENSMUSG00000075703	1.58594	2.14685	2.60801	3.18622	2.94356	3.87923	2.90997	3.43545	2.89588		ENSMUSG00000075703	3.35408	3.64664	3.86876	3.3772	1.80885	3.24955	2.92293	2.61959	3.65459		ENSMUSG00000075703	3.00218	3.51352	3.83056	4.66099	3.96512	4.3627	6.62704	5.59345	5.68375		ENSMUSG00000075703	2.61161	2.11695	3.07605	2.38102	2.26976	3.09406	2.58811	3.20033	4.10815		ENSMUSG00000075703	1.08496	1.63941	2.45383	3.16312	2.94584
ENSMUSG00000056812	0	0	0.0268328	0.0309349	0.0100989	0.0130499	0	0	0		ENSMUSG00000056812	0	0.0863748	0	0.0122391	0.0886211	0.0469249	0.0100225	0	0		ENSMUSG00000056812	0	0.0573749	0.0226223	2.31772	0.0251398	0.0470823	1.34738	2.60483	0.00488317		ENSMUSG00000056812	0.0148454	0.00685966	0	0.0200929	0.00893989	0.0227924	0	0.0213269	0		ENSMUSG00000056812	0	0.0361555	0.0272167	0.0311233	0.00895462
ENSMUSG00000043065	2.26747	3.29871	1.50258	0.984466	1.62988	1.68685	1.98507	0.804631	1.83954		ENSMUSG00000043065	2.14288	2.32815	2.24941	1.38733	1.66301	2.09537	1.75248	1.63377	2.21451		ENSMUSG00000043065	2.08834	1.036	1.0324	0.66094	0.847977	1.4922	0.98379	1.08535	2.62809		ENSMUSG00000043065	2.21276	1.97309	1.77569	1.29588	3.00579	2.02926	2.75729	0.906535	2.69349		ENSMUSG00000043065	2.41484	2.0264	2.47378	0.883859	1.93398
ENSMUSG00000043067	2.7706	2.27832	2.44696	3.58278	1.6905	3.32661	3.30956	2.9886	4.36303		ENSMUSG00000043067	2.79194	2.92664	1.25611	1.60751	1.71912	3.41836	3.17473	2.2626	3.47589		ENSMUSG00000043067	2.98208	3.41206	0.617859	2.86374	3.77015	4.74228	4.61765	2.97124	4.33825		ENSMUSG00000043067	2.6166	2.51949	1.42167	3.00499	2.12931	3.1699	3.79204	3.63274	3.27394		ENSMUSG00000043067	1.91979	2.54093	1.23482	1.44678	2.03495
ENSMUSG00000039007	2.55202	1.59059	1.44948	2.60156	4.58862	2.00708	3.03868	5.30443	1.88842		ENSMUSG00000039007	2.04307	2.82492	3.05087	3.8025	4.06086	3.91885	4.91981	5.56392	4.94211		ENSMUSG00000039007	3.33996	4.29152	3.28565	4.57165	5.2479	3.70569	4.87412	7.41744	3.42062		ENSMUSG00000039007	2.66682	2.18138	2.40609	2.75831	3.66039	3.48502	5.24295	3.15909	2.49199		ENSMUSG00000039007	2.48401	0.998702	2.54421	2.88394	3.95353
ENSMUSG00000029287	3.12098	3.48473	4.68475	2.82927	3.4374	2.31968	3.51372	3.27451	3.40512		ENSMUSG00000029287	2.28315	3.90236	3.67238	2.9899	3.80843	2.07054	2.53144	3.23625	3.60176		ENSMUSG00000029287	1.89468	2.44636	3.67181	2.62063	1.98306	2.26029	2.04112	2.09272	2.48727		ENSMUSG00000029287	2.78578	3.34791	3.84406	4.09242	3.94887	2.39613	3.76966	3.38688	4.19958		ENSMUSG00000029287	3.09418	3.55746	5.85477	4.02396	4.34981
ENSMUSG00000032056	0.0311252	0.00944313	0.0592998	0.167269	0	0.252292	0.0435251	0	0		ENSMUSG00000032056	0	0	0.129124	0.105978	0	0.36449	0.0222903	0	0		ENSMUSG00000032056	0	0	0.385214	0.341326	0	0.188748	0	0	0		ENSMUSG00000032056	0.088404	0.0326995	0.303174	0.258382	0.492877	0.651189	0.308894	0.0170868	0.162385		ENSMUSG00000032056	0	0.0324679	0.115119	0.0770185	0
ENSMUSG00000029283	1.2481	0.325531	1.92897	0	0.335698	0.91646	0.942802	0.930108	2.25843		ENSMUSG00000029283	0.682347	0.632472	2.41567	0	0.696046	1.37032	1.02946	0.270285	2.09091		ENSMUSG00000029283	0.959353	0.102244	1.19376	0	0.275411	0.799436	0.68533	0.0665004	1.46238		ENSMUSG00000029283	1.36488	0.467887	2.37589	0	0.871562	1.46496	1.02819	0.31849	2.74795		ENSMUSG00000029283	0.469411	0.466169	1.53762	0	0.704488
ENSMUSG00000029282	0.0246968	0	0	0	0.028458	0.0615239	0	0	0.0305243		ENSMUSG00000029282	0.282631	0	0	0.0172543	0	0.0411225	0	0	0.0338823		ENSMUSG00000029282	0	0	0	0.0337597	0	0.0771436	0	0	0		ENSMUSG00000029282	0.206402	0	0	0.0480431	0.0253789	0	0	0.806512	0		ENSMUSG00000029282	0	0.0875109	0.0996057	0.0367407	0
ENSMUSG00000028801	0.0464839	0.00594271	0.453649	0.636384	0.0967757	0.0547116	0.0496111	0	0.0834497		ENSMUSG00000028801	0.347383	0.039186	0.0986003	0.892605	0.15342	0.790479	0.0547204	0.107268	0.30424		ENSMUSG00000028801	0.00486292	0.0519073	0.18436	0.192537	0	0.0333467	0.00584685	0.0423445	0.068735		ENSMUSG00000028801	0.356948	0.473749	0.236953	0.944246	0.980421	0.842824	0.0331088	0.31044	0.318389		ENSMUSG00000028801	0.00508051	0.00584209	0.226649	0.114611	0.0500488
ENSMUSG00000032057	0	0.0395774	0	0.238007	0.0301172	0	0.0582518	0	0.0652422		ENSMUSG00000032057	0	0.132287	0.0408252	0.117508	0	0.010547	0.0226098	0	0.061708		ENSMUSG00000032057	0	0.0698522	0	0.248588	0	0.0163932	0	0	0.111693		ENSMUSG00000032057	2.36387	1.1696	1.78476	2.50972	2.22877	2.84959	2.99081	1.5832	0.895311		ENSMUSG00000032057	0	0.282074	0.304113	0.169877	0
ENSMUSG00000066150	2.67866	1.65325	1.84175	3.6227	1.86533	3.21353	1.98654	2.54357	3.83558		ENSMUSG00000066150	5.73064	3.10302	3.42961	5.74813	3.97208	5.07244	3.7599	5.20149	6.7635		ENSMUSG00000066150	8.22257	3.73965	5.51658	7.78129	6.74853	7.07412	4.67991	7.9084	6.63261		ENSMUSG00000066150	4.84727	1.64471	2.25095	3.41855	3.10409	3.776	3.84142	3.44726	4.69128		ENSMUSG00000066150	2.6794	0.903606	1.61479	3.20513	1.85893
ENSMUSG00000066151	1.64727	2.08821	2.30388	2.87103	2.47533	2.69331	2.93283	2.17565	2.16007		ENSMUSG00000066151	2.625	2.98251	2.48957	3.64609	3.30149	3.70323	3.93277	2.7534	2.64396		ENSMUSG00000066151	3.4114	3.74604	3.65407	3.79217	2.83538	3.42287	3.03264	2.86108	2.11094		ENSMUSG00000066151	3.03637	3.32381	2.72879	3.15875	3.32558	3.24674	4.00556	2.54806	2.02373		ENSMUSG00000066151	1.43142	2.01287	2.51026	3.05897	2.73263
ENSMUSG00000066152	1.33886	2.79022	3.80766	1.75019	3.01326	1.71911	1.83825	2.90609	2.99429		ENSMUSG00000066152	2.54584	3.71452	3.20838	3.88943	2.75274	4.35939	5.12254	3.0922	3.66729		ENSMUSG00000066152	3.27617	6.13129	3.60355	3.01575	2.15767	2.84684	2.43043	2.47162	3.11698		ENSMUSG00000066152	2.70976	6.44487	3.46067	2.7037	2.85659	3.46103	2.53952	2.16115	5.09168		ENSMUSG00000066152	1.86281	3.65823	4.55522	2.94065	2.72853
ENSMUSG00000029875	1.49654	0.398492	0.510528	0.0313834	0.319011	0	2.06349	0.0429027	0		ENSMUSG00000029875	0.159624	0.54925	0	0.140728	0.0288167	0.0558888	2.11901	0.125219	0.345077		ENSMUSG00000029875	0.0284736	0.0378365	0	0	0	0	0.502089	0.0467558	0		ENSMUSG00000029875	0.038523	0.902463	0	0	0.474424	0.103408	1.41082	0.154641	0.236213		ENSMUSG00000029875	0.245683	0.378131	1.8439	0.721523	0.0872233
ENSMUSG00000013663	5.35454	4.55941	5.02014	4.49467	4.07445	4.60461	5.49598	4.47672	3.67312		ENSMUSG00000013663	4.89145	4.67456	5.6443	3.52687	3.83765	4.08714	5.39336	4.38062	3.7081		ENSMUSG00000013663	6.45737	5.58582	6.45853	6.07323	4.29169	5.5893	4.36829	6.57896	5.25141		ENSMUSG00000013663	4.3093	6.96806	6.4164	4.9668	4.05159	4.69196	4.93599	5.73408	4.70505		ENSMUSG00000013663	4.56883	5.50249	5.3985	3.71849	4.22353
ENSMUSG00000068860	0.0695919	0.141655	0.259912	0.13185	0	0.220777	0	0	0.00869799		ENSMUSG00000068860	0.0430945	0.473477	0.24951	0.202002	0.561286	0.341196	0.0274184	0.104684	0.0122724		ENSMUSG00000068860	0.0122597	0.0687686	0.103707	0.151839	0	0.158917	0	0	0.025416		ENSMUSG00000068860	0.0354143	0.404559	0.547268	0.386216	0.0998187	0.256223	0.077742	0.0185016	0.0248055		ENSMUSG00000068860	0.12431	0.36133	0.236313	0.139717	0.090045
ENSMUSG00000006191	1.76682	3.94445	2.34442	2.8405	4.47322	3.59349	2.55877	4.01934	2.28686		ENSMUSG00000006191	2.09491	2.3008	2.5506	2.97806	2.7825	2.98324	3.30304	3.61413	1.86002		ENSMUSG00000006191	2.22894	5.28912	2.01685	2.69675	2.98124	3.23603	2.34968	4.71147	2.48131		ENSMUSG00000006191	2.61988	3.19258	1.92362	2.86054	2.5845	3.19571	3.23963	2.98383	2.86068		ENSMUSG00000006191	2.85628	3.3858	3.88654	3.82826	3.18077
ENSMUSG00000022313	1.90949	0.611642	2.1498	3.68783	1.23719	3.69998	1.84745	1.83426	2.91824		ENSMUSG00000022313	2.30171	1.33403	2.39192	2.8529	1.52563	2.89098	2.15659	2.34428	3.24757		ENSMUSG00000022313	2.03267	0.691682	1.13796	2.65368	1.69749	3.43182	2.92144	2.20185	3.12032		ENSMUSG00000022313	2.68267	0.596805	1.70452	3.13268	2.04821	3.25205	2.02704	2.60937	2.48205		ENSMUSG00000022313	1.48702	1.05666	1.36149	3.23712	1.7671
ENSMUSG00000057147	2.51459	3.151	2.63311	3.47246	0.993234	2.86276	2.8001	1.39657	2.30572		ENSMUSG00000057147	1.86887	3.18245	3.50215	2.59906	1.94593	2.40465	3.13707	1.79115	2.21991		ENSMUSG00000057147	2.07469	3.67113	4.78994	3.51509	0.721858	2.4938	2.70213	1.22794	1.94968		ENSMUSG00000057147	2.1042	4.86417	3.35512	3.0941	1.76992	2.24684	3.47603	2.06042	1.62692		ENSMUSG00000057147	2.68639	3.97167	2.88113	2.25965	1.02932
ENSMUSG00000015839	4.10411	3.49356	4.23494	4.46773	4.03145	4.81965	4.39736	4.15915	3.31796		ENSMUSG00000015839	4.24783	4.37156	4.00768	4.34297	4.53389	5.00133	4.09968	4.40252	3.89415		ENSMUSG00000015839	4.88919	3.21887	4.23092	4.9896	4.02682	5.25536	4.71565	5.49822	3.85164		ENSMUSG00000015839	4.25039	3.23628	3.66308	4.54478	4.40027	4.89022	4.35659	4.86541	4.39347		ENSMUSG00000015839	3.79972	3.66091	4.06548	4.19811	4.0548
ENSMUSG00000020988	3.19757	2.48631	2.3553	3.0167	2.90262	3.90994	3.23207	2.79635	5.30953		ENSMUSG00000020988	2.12336	2.62227	1.87581	4.21848	3.97571	3.72921	4.41747	1.78884	4.98296		ENSMUSG00000020988	2.12165	2.73455	3.67073	3.82489	5.26554	4.27818	2.97626	1.87385	3.72674		ENSMUSG00000020988	1.89466	1.15298	1.49541	1.4143	1.0099	2.9289	2.14674	0.507325	2.85451		ENSMUSG00000020988	2.59813	4.19705	1.79252	3.32858	3.07963
ENSMUSG00000003119	1.79556	1.25746	2.43095	2.10993	2.15635	2.37499	2.96992	3.21081	1.94999		ENSMUSG00000003119	1.60732	2.18065	1.80514	2.36551	2.36579	2.5645	2.38555	2.34454	1.83368		ENSMUSG00000003119	2.06532	1.59136	1.81643	1.94516	3.72904	2.73145	2.43429	1.67881	2.12416		ENSMUSG00000003119	2.58391	3.27936	1.6848	2.23127	2.68896	2.78998	3.11762	2.34858	2.02861		ENSMUSG00000003119	2.05206	2.13022	1.99851	1.97208	2.76697
ENSMUSG00000015837	6.56988	5.95919	5.86888	5.63042	7.06573	6.55621	5.70125	6.9961	7.22517		ENSMUSG00000015837	5.55544	4.55882	5.45175	5.20953	6.56012	5.35604	5.52525	6.17675	7.33023		ENSMUSG00000015837	6.14352	7.90679	7.48147	7.69665	9.81097	6.79603	6.35795	9.67586	7.68431		ENSMUSG00000015837	4.53798	4.34095	5.59326	4.788	5.49249	5.47673	4.50524	6.58361	6.72482		ENSMUSG00000015837	6.83843	5.61296	6.96512	8.44093	7.21318
ENSMUSG00000029831	0	0	0	0	0	0	0	0	0		ENSMUSG00000029831	0.0408281	0	0.312607	0	0	0.0429422	1.17453	0	0.038385		ENSMUSG00000029831	0	0	0	0.0436443	0	0	0.0815054	0	0		ENSMUSG00000029831	0	0	0	0.00793995	0	0	0	0	0		ENSMUSG00000029831	0	0.0580776	0	0.0212236	0
ENSMUSG00000028736	0.0181627	0	0	0	0	0.00765938	0.0181135	0.0172884	0		ENSMUSG00000028736	0.0147359	0	0.00688855	0.00558008	0	0.014244	0	0	0		ENSMUSG00000028736	0	0	0.00699188	0	0	0.0133082	0.00230356	0	0		ENSMUSG00000028736	0	0	0.00927831	0.0236279	0.0178178	0.00770031	0.0322037	0.0114138	0		ENSMUSG00000028736	0.812143	0.59346	1.27621	1.37165	0.364842
ENSMUSG00000028883	0.32007	0.712654	0.365285	0.480286	0.827921	0.199548	0.077389	0.712573	0.530382		ENSMUSG00000028883	0.086849	0.593654	0.977223	0.112565	0.313837	0.150781	0.22312	0.46698	0.0357359		ENSMUSG00000028883	0.340067	0.0381007	0.595563	0.0695418	0.117082	0.235538	0.235529	0.59717	0.0754852		ENSMUSG00000028883	0.381348	0.354929	3.88425	1.07186	3.14648	0.490721	0.948416	2.64394	0.682039		ENSMUSG00000028883	0.152212	1.03161	0.840806	0.24124	1.46221
ENSMUSG00000028885	0.295004	0	0.613271	0.0319463	1.07377	2.24174	0.0827395	1.38173	1.60617		ENSMUSG00000028885	0.863797	3.31237	0.396987	0.366083	0.364856	4.16086	2.13349	1.25803	1.87882		ENSMUSG00000028885	0	1.1099	1.63127	0.0126	0.230979	7.29264	0.038051	0.452893	0.522487		ENSMUSG00000028885	0.296722	0	0.298931	0.524215	0.747594	3.01056	0.233376	0.952203	0.222744		ENSMUSG00000028885	1.06395	0.0793468	0.0926682	0.0186638	0.428012
ENSMUSG00000028889	3.88608	1.55143	1.47486	2.0185	2.52069	1.90005	2.41322	2.30483	3.62476		ENSMUSG00000028889	3.39937	2.0665	2.28816	2.70099	2.94435	2.25589	2.97745	2.32022	5.45624		ENSMUSG00000028889	2.94322	2.02314	1.79645	2.39794	4.07634	2.45247	3.36372	3.47206	5.21368		ENSMUSG00000028889	3.01907	1.14959	1.87091	1.9385	2.57457	2.31106	2.93187	2.60426	4.31059		ENSMUSG00000028889	2.99292	0.937038	1.664	2.77104	2.65084
ENSMUSG00000043207	4.39244	2.04935	3.18267	4.40669	4.09696	3.21093	1.69591	3.71789	2.34666		ENSMUSG00000043207	3.94406	2.1755	3.4762	3.39481	3.78275	3.1179	3.36659	4.74585	3.77532		ENSMUSG00000043207	4.69585	2.36187	4.56719	4.21685	4.55071	3.49898	3.08186	6.59474	3.82977		ENSMUSG00000043207	3.74863	2.12375	2.7062	3.52691	2.89598	2.93134	2.51036	3.54758	3.09888		ENSMUSG00000043207	3.48615	1.95894	3.51356	2.51297	2.65821
ENSMUSG00000034636	3.33298	5.41694	3.66439	4.28959	2.97631	4.09978	4.74373	4.80651	4.57805		ENSMUSG00000034636	3.87742	3.34982	3.86498	2.98348	2.63639	2.6105	2.82296	3.0264	2.95395		ENSMUSG00000034636	5.32593	3.99925	3.37867	3.50562	2.445	4.94099	3.39444	3.3122	3.96798		ENSMUSG00000034636	2.4955	3.03076	2.01411	3.36492	2.52979	2.77017	3.89411	2.66816	3.29842		ENSMUSG00000034636	3.9922	5.41938	5.04664	4.9425	3.38675
ENSMUSG00000061718	2.85446	0.666309	3.02789	0.454267	0.587214	0.533319	0.724578	0.412546	1.23063		ENSMUSG00000061718	2.87458	0.223323	2.36726	2.03766	3.10943	2.26419	5.06324	3.16097	0.224874		ENSMUSG00000061718	0.741881	0.348652	0.581796	0.0585602	0.816246	1.3001	0.301108	0.210331	0.598212		ENSMUSG00000061718	3.22534	1.55298	0.712815	1.0862	2.54042	1.20295	0.85831	2.68738	0.905412		ENSMUSG00000061718	2.28334	2.96	0.604603	1.9749	0.0222869
ENSMUSG00000052516	0.40698	0.474851	0.339737	0.71537	0.731122	0.857144	0.372077	0.302239	2.20201		ENSMUSG00000052516	0.484291	0.731079	1.01747	0.951845	2.89505	2.20153	1.04048	1.90263	1.34222		ENSMUSG00000052516	0.434642	0.849382	0.487588	2.21251	0.569644	1.91541	0.133625	0.790479	1.04691		ENSMUSG00000052516	2.11682	1.65938	0.609265	1.60236	1.86248	1.13287	1.96007	2.71131	2.28787		ENSMUSG00000052516	0.18487	0.179728	0.154178	0.160131	0.252826
ENSMUSG00000037362	3.92904	4.78444	2.21249	2.32092	2.5836	2.24647	2.1353	1.91286	3.30422		ENSMUSG00000037362	0.972807	2.365	0.544266	0.332776	0.18775	1.16678	0.0991655	0.395383	0.958052		ENSMUSG00000037362	0.36457	0.466713	0.131548	0.144893	0.0613081	1.48596	0.0597891	0.109766	0.406912		ENSMUSG00000037362	2.1761	2.66914	0.630133	0.81276	1.25285	1.74314	0.347402	3.76193	1.99758		ENSMUSG00000037362	1.36786	1.97527	4.68414	0.904418	2.23777
ENSMUSG00000052512	1.2566	1.33701	1.24308	1.34594	2.41827	1.6073	2.34597	1.60035	1.52383		ENSMUSG00000052512	1.20383	0.939581	0.607077	0.916208	1.7155	0.23798	0.731834	2.40888	0.313403		ENSMUSG00000052512	1.08192	0.975963	0.406173	1.30101	2.27121	1.00902	1.11665	0.761799	0.374219		ENSMUSG00000052512	1.25657	0.779341	1.16114	2.33262	3.65906	0.563179	2.09551	2.06822	0.718746		ENSMUSG00000052512	0.579043	0.757764	1.35802	0.362949	1.70323
ENSMUSG00000029423	0	0.00338764	0.0356545	0.0455187	0	0.00497079	0.00901917	0.0513575	0		ENSMUSG00000029423	0.00866826	0.0492623	0	0.563962	0	0.0193611	0	0.0680034	0.0541274		ENSMUSG00000029423	0.0154968	0	0	0.0733273	0	0	0.00390564	0.0156935	0.36779		ENSMUSG00000029423	0.156045	0.0220048	0	0.268927	0.0303949	0.0231646	0	0.100927	0.024777		ENSMUSG00000029423	0.0219131	0.00942318	0	0.0365738	0.0558284
ENSMUSG00000029422	2.57781	2.98556	3.2708	3.32618	4.34834	4.91006	4.37853	3.84215	3.92536		ENSMUSG00000029422	2.5411	2.21632	3.5395	3.4092	4.0616	4.44527	4.59091	2.98429	4.31724		ENSMUSG00000029422	3.2992	1.09769	4.08789	4.51634	3.6179	5.08628	4.20745	4.73819	3.86838		ENSMUSG00000029422	3.31435	1.89838	3.7748	3.92926	4.55906	5.00176	5.62877	4.84537	5.48205		ENSMUSG00000029422	3.62	2.5975	3.33915	3.61446	4.96267
ENSMUSG00000029427	1.77278	1.8174	2.76809	2.00179	2.84509	2.5069	2.42279	1.95397	2.14376		ENSMUSG00000029427	1.78007	2.04232	2.35351	2.30802	2.61405	2.52788	3.29278	2.31123	2.90969		ENSMUSG00000029427	2.41065	2.04078	2.18815	2.05729	3.26098	2.48943	2.3832	2.49178	2.33629		ENSMUSG00000029427	2.61529	2.27895	2.16915	2.43173	3.87998	2.91285	3.03016	1.76304	3.41243		ENSMUSG00000029427	2.49379	3.06448	3.0524	1.99656	2.13279
ENSMUSG00000023852	1.85807	0.921979	2.24125	2.06311	2.31824	3.11083	3.04686	1.70242	2.02765		ENSMUSG00000023852	1.46107	1.47835	2.53107	2.04317	2.16458	3.11733	2.73493	3.50047	2.26008		ENSMUSG00000023852	2.67147	1.05439	3.64666	1.96389	2.87444	3.35711	3.51298	2.17463	2.20162		ENSMUSG00000023852	2.53017	1.74322	3.00492	2.84744	2.81038	3.4805	3.33722	2.8631	3.19572		ENSMUSG00000023852	2.34075	1.76259	1.74318	1.69297	3.26558
ENSMUSG00000029428	2.6036	1.64493	2.98192	2.0788	4.14561	1.91649	4.18222	2.56037	3.37047		ENSMUSG00000029428	2.46688	1.21267	1.74556	1.54571	2.12801	1.96224	4.43247	3.43232	3.1533		ENSMUSG00000029428	3.03723	0.513756	1.56302	1.26842	2.80338	1.67965	5.60499	3.60415	3.98999		ENSMUSG00000029428	3.4034	1.15444	2.48888	2.12425	2.20857	2.08559	3.9385	2.11315	4.09279		ENSMUSG00000029428	2.90195	1.14645	3.15056	1.10489	2.80215
ENSMUSG00000035851	3.42213	2.06226	3.02095	3.48846	3.34058	4.46701	3.98247	2.91974	3.95502		ENSMUSG00000035851	3.15615	2.73414	3.15471	3.25266	2.58298	4.42059	4.39774	2.94238	3.27306		ENSMUSG00000035851	2.90219	1.5223	3.94655	3.00841	3.08169	4.70338	3.58825	3.1295	4.05855		ENSMUSG00000035851	3.196	4.52638	3.54529	3.75555	3.58349	4.49605	4.14768	4.04398	4.46521		ENSMUSG00000035851	3.08717	3.22406	2.74339	3.22516	4.25151
ENSMUSG00000008976	2.4098	1.77714	2.53308	3.52485	2.96556	3.02338	3.70643	1.87311	3.59536		ENSMUSG00000008976	1.92432	2.37095	2.89683	2.92047	3.09879	2.73827	3.16247	2.3577	2.98736		ENSMUSG00000008976	2.42029	1.28637	2.75284	3.14678	3.78913	3.24866	4.24168	1.86306	4.15682		ENSMUSG00000008976	2.31029	3.8069	3.53143	3.39524	2.7544	3.26467	3.67027	2.78656	3.6746		ENSMUSG00000008976	2.15229	3.21981	1.9254	2.98415	3.05104
ENSMUSG00000028089	1.57632	2.16215	3.59363	2.27975	2.88407	2.4643	1.8103	0.779298	2.10358		ENSMUSG00000028089	2.15054	1.9294	4.29943	2.07855	1.5362	1.76092	2.24548	5.52694	2.13794		ENSMUSG00000028089	1.88284	8.10423	4.2259	3.63075	1.82275	1.74216	3.08021	4.00084	3.66258		ENSMUSG00000028089	2.14769	2.41893	2.77829	2.49087	1.61028	2.17911	2.88301	1.31652	2.30272		ENSMUSG00000028089	1.60407	1.89733	3.75827	1.71384	1.86152
ENSMUSG00000025701	1.48041	0.98643	1.68362	1.07263	2.50545	1.39005	2.1692	2.70869	0.80677		ENSMUSG00000025701	1.85597	0.701763	0.749031	0.603563	0.0794859	1.1045	0.941613	0.187508	0.447507		ENSMUSG00000025701	1.15348	1.50395	1.27766	0.248483	0.173083	1.18238	1.11986	0.0577464	1.05629		ENSMUSG00000025701	3.49595	3.31418	3.32696	2.0961	1.24366	2.03573	1.76136	2.59984	1.93591		ENSMUSG00000025701	1.43328	0.905491	1.69825	0.721774	0.957642
ENSMUSG00000034456	0.0267679	0.10122	0.0166764	0.005154	0.098369	0.441674	0.0825694	0	0.0126573		ENSMUSG00000034456	0.00474808	0.0320166	0.0246396	0.0193585	3.36047	0.278623	0.91743	0	0.0808497		ENSMUSG00000034456	7.26812	12.1068	6.60314	4.77046	7.25346	6.04012	4.73156	5.34172	6.80921		ENSMUSG00000034456	0.00491341	0.0837098	0.0158663	0.0141144	0.12912	0.368032	0.0893374	0.0185016	0.0658455		ENSMUSG00000034456	0.0791789	0.059382	0.0163786	0.115538	0.142671
ENSMUSG00000028082	2.25981	2.18569	3.21529	4.08683	3.99748	2.11337	2.18306	4.4501	2.84401		ENSMUSG00000028082	1.75322	3.21422	3.05858	2.88571	3.64353	3.17891	2.38206	4.55742	3.24935		ENSMUSG00000028082	2.52517	3.81025	4.98286	3.89092	3.75946	3.70851	3.33546	5.72225	3.39444		ENSMUSG00000028082	2.3529	2.96333	4.14473	3.01557	3.69585	2.97866	2.7081	4.89668	4.37476		ENSMUSG00000028082	2.50725	2.09763	3.34502	3.30028	4.45547
ENSMUSG00000034987	0.474278	1.3277	3.3447	2.37012	0.442921	0.179542	1.71603	0.0207255	0.228442		ENSMUSG00000034987	0.112812	0.180586	0.102453	1.22663	0.0409857	0.967408	0.539038	0.192373	0.206236		ENSMUSG00000034987	0.209616	0.818383	0.107006	0.0932736	0.0308954	0.135017	0.131723	0.0533566	0.881966		ENSMUSG00000034987	0.5797	0.434751	0.72906	1.38902	0.273616	0.587629	1.09617	0.0423408	0.297803		ENSMUSG00000034987	0.406587	1.35279	0.333288	0.326917	0.184273
ENSMUSG00000028085	3.26405	3.48412	4.24611	4.35972	4.26836	3.83805	2.84105	4.01159	3.46237		ENSMUSG00000028085	1.74861	2.10237	2.98199	4.28973	5.31953	3.51212	1.90448	4.39771	3.70185		ENSMUSG00000028085	1.66281	2.10931	3.92676	4.7469	4.20951	2.69234	1.72713	5.35321	2.55909		ENSMUSG00000028085	1.60604	1.04146	2.19238	2.32347	2.02175	2.12399	1.16978	1.58935	1.45036		ENSMUSG00000028085	1.82615	2.99357	3.67596	4.36286	2.64702
ENSMUSG00000028086	3.79527	4.6805	3.93361	3.5441	3.54082	5.23969	2.78455	4.12681	3.90804		ENSMUSG00000028086	2.67107	3.11521	2.04223	1.9984	1.34974	2.69898	1.91948	2.67179	2.04801		ENSMUSG00000028086	2.57843	3.37565	1.76796	2.50402	1.27978	2.73344	1.52891	1.52656	1.94687		ENSMUSG00000028086	2.4236	3.42922	1.90533	2.60706	2.27888	3.04148	1.92864	2.62664	2.28444		ENSMUSG00000028086	2.88084	3.23837	3.61905	2.9612	3.39746
ENSMUSG00000021636	0.561875	0.43871	3.00379	0.431253	0.170085	0.483782	0.371304	0.271304	0.566397		ENSMUSG00000021636	2.31725	1.92895	3.12052	2.83608	1.35235	2.8764	2.01981	2.2368	1.14599		ENSMUSG00000021636	1.65818	0.898777	3.99518	2.35671	1.83643	1.77436	1.45997	0.961159	1.03627		ENSMUSG00000021636	2.50409	1.69233	3.82064	2.85828	1.10641	2.08033	1.34589	1.07432	1.75059		ENSMUSG00000021636	0.206243	0.468934	1.20196	0.113108	0.231177
ENSMUSG00000039114	0.761973	1.10063	2.94129	2.69555	1.46525	0.0518721	0.198894	0.724064	0.0475691		ENSMUSG00000039114	1.94077	0.437095	0.17733	0.459812	2.57196	0.0704958	0.284128	0.151721	0.162296		ENSMUSG00000039114	4.58405	0.0542608	1.56589	2.5098	8.06185	0.55427	0.494501	0.90017	0.300376		ENSMUSG00000039114	0.701619	0.158804	0.702658	0.978345	2.05131	0.0517813	0.496312	2.955	1.13098		ENSMUSG00000039114	0.325952	0.801775	1.6057	1.70934	0.938573
ENSMUSG00000039117	0.889786	1.25722	2.03625	1.0362	1.3884	0.897275	1.35691	2.22703	1.10467		ENSMUSG00000039117	1.79478	2.63869	2.05258	0.609931	1.51078	1.25284	1.31297	1.52705	0.963289		ENSMUSG00000039117	1.13583	1.46424	1.06608	0.702025	1.19948	0.690958	1.05396	1.5504	0.824575		ENSMUSG00000039117	1.8211	1.34236	1.49843	1.26404	2.18386	0.853738	1.1478	2.79757	0.945892		ENSMUSG00000039117	1.79339	1.11457	1.69464	0.304807	2.36729
ENSMUSG00000021638	1.61753	1.51859	2.52507	0.291444	0.62727	1.40976	1.75096	0.368136	1.52471		ENSMUSG00000021638	3.8582	3.70159	4.79282	2.48106	3.25323	2.86462	2.72411	3.17561	3.24301		ENSMUSG00000021638	2.73367	3.17079	4.03569	2.29025	3.25769	3.70802	4.65559	3.21894	3.49805		ENSMUSG00000021638	3.27084	5.21236	4.27857	3.38169	3.06962	3.07095	3.84014	4.29781	4.07396		ENSMUSG00000021638	0.415665	1.61164	1.44215	0.2476	0.22475
ENSMUSG00000032673	2.09511	4.47661	2.82579	2.67361	3.98238	2.27098	2.78027	1.61892	2.67781		ENSMUSG00000032673	1.33752	3.92886	3.64187	1.77931	2.87515	1.86155	3.19926	1.87567	3.22199		ENSMUSG00000032673	2.46105	6.36685	4.20571	2.33369	4.21599	2.51712	4.19798	2.61259	3.68728		ENSMUSG00000032673	1.55006	3.73194	3.50737	1.43534	2.25573	2.00961	3.56893	2.22679	3.36032		ENSMUSG00000032673	1.46307	4.7874	3.21907	1.98883	2.89629
ENSMUSG00000032586	0.145071	0.435911	0.805398	0.221991	0.332928	0.719076	0.293579	0.305156	0.144235		ENSMUSG00000032586	0.0947595	0.309186	0.669709	0.422491	0.176808	0.575535	0.242157	0.109847	0.110361		ENSMUSG00000032586	0.284612	0.158551	0.736809	0.0744447	0.0893948	0.315235	0.202328	0.0467558	0.185943		ENSMUSG00000032586	0.512695	0.525221	0.690842	0.751558	0.664119	1.32516	1.07324	0.243144	0.322657		ENSMUSG00000032586	0.356991	0.242023	0.727745	0.457928	0.577721
ENSMUSG00000009376	0.435482	0.971563	2.68368	2.41759	0.581242	0.310499	0.428706	0.201553	0.480937		ENSMUSG00000009376	1.83656	4.00698	2.33657	2.50973	4.09917	3.14779	3.25043	3.98285	4.08104		ENSMUSG00000009376	5.20894	3.07384	4.28103	4.4901	5.36707	4.48459	3.99201	5.99344	3.50656		ENSMUSG00000009376	2.86964	3.14158	2.4388	3.72005	2.91892	2.87864	3.90631	3.04273	3.42066		ENSMUSG00000009376	2.88699	2.47376	2.71173	1.59107	2.16026
ENSMUSG00000032584	0.238934	2.17102	1.00442	0.664374	0.454568	0.386596	0.375097	0.95836	0.377494		ENSMUSG00000032584	0.234511	0.247942	2.06812	0.3622	0.184112	0.163492	0.0886703	0.092999	0.363492		ENSMUSG00000032584	0.401957	0.480209	1.5297	0.201196	0.0423559	0.105328	0.0667471	0.20623	0.290117		ENSMUSG00000032584	0.867687	1.15491	1.51131	1.79019	1.1835	1.48303	0.947806	1.25166	0.754494		ENSMUSG00000032584	0.350479	0.651236	0.495011	0.469809	1.18433
ENSMUSG00000032582	3.55013	3.501	2.74411	2.76141	4.30144	5.58125	3.05617	2.2928	2.54869		ENSMUSG00000032582	2.68809	3.21622	2.73587	2.75534	3.00773	5.38516	3.38022	3.80261	2.56976		ENSMUSG00000032582	3.95719	2.63878	3.59727	3.10454	3.61608	6.09001	4.01996	2.70911	2.97174		ENSMUSG00000032582	3.08605	3.1564	3.01543	2.96709	3.53086	5.15823	3.32329	3.00666	3.14705		ENSMUSG00000032582	3.33421	3.1357	2.54557	3.04237	3.30081
ENSMUSG00000021756	4.90811	3.00274	5.52537	5.93813	4.93158	5.15278	5.11072	5.62288	5.03524		ENSMUSG00000021756	4.21453	4.06514	4.56082	5.46546	4.26099	4.9456	5.49402	4.1021	3.50519		ENSMUSG00000021756	6.10936	3.4589	5.99107	9.2391	5.74007	6.85296	5.99249	9.19116	6.52472		ENSMUSG00000021756	4.08893	4.23848	5.0082	5.63168	4.66153	5.14607	6.29166	5.7711	5.54964		ENSMUSG00000021756	4.7405	3.57434	4.66658	4.85507	5.05016
ENSMUSG00000032580	4.5906	6.22123	3.7972	5.13137	4.608	4.91339	4.43966	4.84551	5.09583		ENSMUSG00000032580	3.57676	3.97403	4.21927	5.47487	3.67218	4.5471	4.26628	3.36965	4.98964		ENSMUSG00000032580	3.97625	4.74011	3.44287	5.4215	4.19671	4.9397	3.9947	4.62533	5.23585		ENSMUSG00000032580	4.19422	4.08201	3.3648	4.53379	5.35148	4.91528	5.61977	5.4421	4.92106		ENSMUSG00000032580	4.45003	4.35789	4.3475	6.04153	4.1519
ENSMUSG00000021759	2.63744	6.08002	5.39717	5.14942	4.95372	5.2523	4.78742	5.59277	7.00214		ENSMUSG00000021759	3.57453	4.98501	6.4351	4.89607	4.85578	4.58784	5.55168	4.45407	5.18222		ENSMUSG00000021759	3.53422	9.14602	6.80138	6.36707	3.49391	4.84907	5.07036	3.95593	5.85462		ENSMUSG00000021759	2.33189	5.29098	5.98586	4.75445	5.09548	5.05561	3.95605	3.76555	5.78621		ENSMUSG00000021759	3.62043	6.26073	5.75529	5.56949	4.01027
ENSMUSG00000021758	0.0120265	0.00476042	0	0.328261	0.0350849	0.24434	0.320411	0	0.0706987		ENSMUSG00000021758	0.0389252	0.0246164	0	0.102023	0	0.413599	0.126519	0.096905	0.0623412		ENSMUSG00000021758	0	0	4.08194	0.213391	0	0.262469	0.0167804	0	0.106479		ENSMUSG00000021758	0.0507586	0	0	0.380052	0.0746769	0.173421	0.1218	0.0199149	0.115811		ENSMUSG00000021758	0.0743284	0.0242952	0	0.0931452	0.034039
ENSMUSG00000027333	1.0585	1.17929	1.33855	0.830423	4.62314	0.879552	0.952251	2.02907	1.56132		ENSMUSG00000027333	0.488253	0.739704	1.24382	0.723061	1.20986	0.840295	0.680898	0.971668	0.987285		ENSMUSG00000027333	0.755751	0.296819	0.630124	0.621161	1.51596	0.549393	1.36232	1.6852	0.668123		ENSMUSG00000027333	1.60344	1.16417	1.30128	1.11817	2.07107	1.21768	1.23479	2.42648	0.857995		ENSMUSG00000027333	1.16882	0.797892	1.94442	1.39079	4.66729
ENSMUSG00000042557	2.01784	1.65917	2.43878	2.21869	2.54329	2.51568	2.05502	2.86983	1.92164		ENSMUSG00000042557	2.16372	2.4002	1.61937	2.15759	3.05431	2.44542	1.79641	2.83924	1.93557		ENSMUSG00000042557	2.41526	1.11879	2.24059	2.34261	3.01957	2.56663	1.43378	3.57724	1.89849		ENSMUSG00000042557	2.68797	1.96448	2.29833	2.4601	2.96917	2.76423	2.36629	2.4878	2.23128		ENSMUSG00000042557	2.66622	1.92318	1.96138	1.71768	2.73215
ENSMUSG00000030888	1.50419	0.965638	2.88019	2.48864	2.01966	1.56245	2.09689	1.17453	1.63743		ENSMUSG00000030888	1.85709	1.51893	2.39923	2.4666	1.89597	1.22306	2.31957	1.97171	2.21377		ENSMUSG00000030888	1.51408	2.31906	2.12319	2.03832	2.61625	1.08576	2.50792	1.0574	1.47911		ENSMUSG00000030888	1.69216	1.51434	3.00533	2.85573	2.69022	1.41818	2.66881	1.10113	2.52873		ENSMUSG00000030888	1.52919	2.01072	3.12626	2.13557	1.8757
ENSMUSG00000053646	2.61456	2.94693	2.22384	3.32463	2.37624	2.88202	2.84507	3.48431	1.4439		ENSMUSG00000053646	2.698	1.60279	3.14879	3.62138	2.43094	3.25408	2.30564	2.50221	2.83999		ENSMUSG00000053646	0.844254	1.01258	2.46787	2.39411	4.09709	2.23576	0.781319	1.80028	0.807929		ENSMUSG00000053646	2.21363	2.31176	3.48742	1.91536	3.00001	1.88657	1.65406	2.03504	2.12169		ENSMUSG00000053646	0.493658	0.263675	1.565	0.713665	1.00121
ENSMUSG00000053647	1.18906	1.39756	0.320742	0.729981	0.557142	0.541289	0.707877	1.95058	0.355465		ENSMUSG00000053647	0.586048	0.450809	0.369782	0.864505	0.576008	0.171659	0.160335	0.351674	0.0508795		ENSMUSG00000053647	0	0	0	0.0289539	0.00970761	0.0362309	0	0	0.164202		ENSMUSG00000053647	0.414636	1.36138	0.129189	0.210182	0.310352	0.391348	0.0179654	0.548934	1.55123		ENSMUSG00000053647	1.34497	1.1058	0.375452	0.208499	0.769442
ENSMUSG00000002190	0.087272	0.314179	3.15247	2.98044	0.00673929	0.432249	1.66968	0	4.60009		ENSMUSG00000002190	0.4193	0.0193784	0.0501799	0.768231	0.0124234	0.498681	0.112516	0	0.723206		ENSMUSG00000002190	0.0228814	0.00322808	0	0.387156	0	0.372621	0.0479196	0	0.287632		ENSMUSG00000002190	0.206885	0.0216187	0	0.740741	0.0203431	1.45564	1.07445	0.0451195	0.0864297		ENSMUSG00000002190	0.0860534	0.00357889	0	0.815884	0.0148947
ENSMUSG00000048351	1.34863	0.844963	1.50217	2.36457	2.30967	2.60459	2.16134	2.74164	0.91656		ENSMUSG00000048351	1.29474	2.45434	2.21373	2.84499	2.9043	2.92009	2.61017	1.78342	0.810452		ENSMUSG00000048351	0.920356	2.00494	2.80939	3.71996	3.67706	3.82946	3.01799	1.69157	2.10111		ENSMUSG00000048351	0.861679	1.32215	1.06197	2.21377	1.52857	1.72546	1.20008	0.955882	0.437651		ENSMUSG00000048351	1.47081	1.94122	1.48402	3.25168	2.46818
ENSMUSG00000061313	2.69964	5.54127	3.24585	3.91004	2.45258	3.17881	3.6716	1.73153	3.62951		ENSMUSG00000061313	1.65226	3.36007	3.31924	2.83677	2.92867	2.86504	2.61607	2.92437	2.32754		ENSMUSG00000061313	1.8554	2.79168	2.76336	3.9987	2.98208	2.26251	3.13361	1.37061	2.29881		ENSMUSG00000061313	2.15317	3.1728	3.02299	3.8501	2.49368	3.22017	3.28958	2.04022	2.8041		ENSMUSG00000061313	1.89988	3.36606	3.36949	2.92909	2.63805
ENSMUSG00000017740	0.00532766	0.074736	0.131247	0.132623	0.662982	0.0303872	0.0451976	0.0241559	0.00881606		ENSMUSG00000017740	0.19865	0.151364	0.187014	0.0691832	0.299387	0.0279845	0.226373	0.130306	0.0272966		ENSMUSG00000017740	0.0176129	0.0380355	0.0466624	0.188559	0.249901	0.0141187	0.0389293	0.0643151	0.0103306		ENSMUSG00000017740	0.0426594	0.0318021	0.107284	0.051078	0.238991	0.0560151	0.0217312	0.0644211	0.006275		ENSMUSG00000017740	0	0.0460209	0.0522586	0.207283	0.478872
ENSMUSG00000061311	0.0132325	0.00735536	0.0204944	0.0278578	0	0.184443	0.00365866	0.203099	0		ENSMUSG00000061311	0.0499985	0	0.202607	0.0120902	0	0.154878	0.00288488	0.0027848	0.00986357		ENSMUSG00000061311	0.00389371	0.00639975	0	0.00953739	0	0.0977968	0.00487721	0.0379245	0.00763782		ENSMUSG00000061311	0.00665178	0.0299429	0.117064	0.355801	0.0502649	0.117062	0.00974614	0.197705	0		ENSMUSG00000061311	0.0153751	0.0133509	0.0199985	0.0197143	0.153518
ENSMUSG00000034825	0.482125	0.61111	0.133578	0.252008	0.101551	0.396739	1.36818	0.209272	0.620482		ENSMUSG00000034825	0.425631	1.50833	4.26549	0.0116461	0.496914	0.317695	3.49129	2.51075	1.93309		ENSMUSG00000034825	0.0800487	0.09601	1.42343	0.119982	0.00970761	0.0201078	0.0256032	0.391354	1.43322		ENSMUSG00000034825	0.281606	0.182912	1.63516	0.270532	0.641012	0.526813	1.44355	0.50229	1.16589		ENSMUSG00000034825	0.179098	0.610554	1.1037	0.0401092	0.0687515
ENSMUSG00000030880	2.76243	2.33103	2.22545	2.46291	1.55764	2.10518	1.87927	2.53713	3.01401		ENSMUSG00000030880	2.88469	2.70654	2.52265	3.28026	3.18214	2.07364	2.22775	2.10871	2.78364		ENSMUSG00000030880	2.48481	2.60919	2.06653	2.90332	3.18176	1.7025	2.64149	2.00955	2.68372		ENSMUSG00000030880	2.63692	2.47299	2.11656	2.45834	1.71799	2.09942	2.25918	1.6923	2.70141		ENSMUSG00000030880	3.24624	2.81636	2.20892	3.79518	2.2236
ENSMUSG00000015452	0.782265	0.0781217	0.0679032	0.484445	0.1777	0.608072	1.15499	3.95079	0.0974071		ENSMUSG00000015452	1.39294	0.155531	0.303768	0.328804	0.529474	0.770115	0.445657	1.04469	0.142541		ENSMUSG00000015452	0.977662	0.191959	0.218703	0.681857	0.0442595	0.546201	0.366813	0.958222	0.266253		ENSMUSG00000015452	6.36832	7.43455	6.05495	7.89827	8.06633	5.99581	8.62847	9.33834	8.28253		ENSMUSG00000015452	1.24726	0.0574257	0	1.31343	0.331629
ENSMUSG00000015605	4.21533	3.96988	3.23093	3.16355	3.81106	3.02343	3.3193	3.42894	3.80417		ENSMUSG00000015605	2.65006	2.96059	1.67921	1.58612	1.86018	1.71941	2.20745	2.00054	2.92176		ENSMUSG00000015605	1.97599	1.79003	1.60275	1.62608	1.99566	1.17656	2.01993	2.25532	1.89186		ENSMUSG00000015605	2.8331	2.53109	2.14921	2.89902	3.30173	2.10526	2.44871	2.78204	3.27438		ENSMUSG00000015605	3.63629	2.65377	3.78267	3.35413	2.84617
ENSMUSG00000033985	0.533941	0.68864	1.2307	0.867073	0.564408	1.35913	0.576951	0.845693	0.99256		ENSMUSG00000033985	1.62286	1.68546	1.85109	1.0403	2.23715	1.50714	1.20914	1.16816	1.10269		ENSMUSG00000033985	0.756168	2.66887	1.82695	1.15921	2.23636	2.62925	1.26799	1.07002	1.00544		ENSMUSG00000033985	1.1169	1.16166	1.99792	1.27222	0.827979	1.81358	1.575	1.15905	1.00826		ENSMUSG00000033985	0.76672	1.35905	1.43299	1.61372	0.740516
ENSMUSG00000033981	0.0262226	0.0180957	0.152072	0.243209	0.0499009	0.0762057	0.0600281	0.0580919	0		ENSMUSG00000033981	0	0.093207	0.0219235	0.0312793	0.0912201	0.0926418	0.0649384	0.0759453	0.0361472		ENSMUSG00000033981	0.00486231	0.0171251	0.365423	0.0147694	0	0.0611009	0.0347032	0.105477	0.00731024		ENSMUSG00000033981	0.0235807	0.0397834	0.0483253	0.014188	0.183568	0.170277	0.0992678	0.0575575	0		ENSMUSG00000033981	0.159392	0.0629939	0.0926682	0.354468	0.090045
ENSMUSG00000002996	4.691	4.93238	5.11007	5.50309	4.60932	4.59689	5.56101	4.58479	4.42781		ENSMUSG00000002996	4.38852	3.64196	5.44231	4.98819	4.65977	4.27478	5.46431	4.41642	4.00589		ENSMUSG00000002996	5.31147	5.93126	5.67009	5.89373	5.10038	5.18413	5.71335	6.42548	4.26277		ENSMUSG00000002996	4.01951	4.70786	4.68392	4.37729	4.53046	4.41816	5.68968	3.96372	4.14148		ENSMUSG00000002996	4.38994	5.00107	6.61016	6.93397	5.10529
ENSMUSG00000002997	3.37708	2.40468	5.44284	1.64086	2.04699	2.2733	2.01359	1.83062	1.99671		ENSMUSG00000002997	2.02712	4.08122	4.52951	0.782588	1.39964	2.56821	1.58786	1.06106	0.984216		ENSMUSG00000002997	4.73725	1.97358	3.9449	1.33259	0.167734	4.03938	0.522752	0.286875	1.70636		ENSMUSG00000002997	3.53397	3.43659	5.66847	3.54332	2.59875	3.60964	2.82278	4.19872	3.22645		ENSMUSG00000002997	2.54108	4.12862	3.14042	1.13043	4.18435
ENSMUSG00000002222	3.85887	4.06468	3.79249	4.03513	3.74937	4.98792	5.19288	4.54384	4.91599		ENSMUSG00000002222	3.46234	2.99661	4.08283	4.85294	3.6071	3.90396	4.98376	3.9035	4.85498		ENSMUSG00000002222	3.73743	6.60924	4.41726	5.50685	5.21426	4.37873	5.17781	5.64711	5.19189		ENSMUSG00000002222	3.20018	3.84183	3.74216	3.4979	4.51225	3.95539	4.70179	3.85491	4.67332		ENSMUSG00000002222	4.30369	4.3427	4.70823	5.18572	3.77081
ENSMUSG00000053024	0.397635	0.0438222	0.0727938	0.202957	1.19114	0.0447567	0.802094	0.758089	0		ENSMUSG00000053024	0.0305083	0.0485163	0.00551358	0.00830334	0.00829463	0.0221657	0.420181	0.092999	0.0909901		ENSMUSG00000053024	0.0142199	0.0147627	0.00524652	0.00338502	0.048061	0.011815	0.0389113	0.00673919	0		ENSMUSG00000053024	0.042201	0.0969677	0.00663396	0.00726437	0.00766657	0.0210189	0.0163628	0.466542	0.0192861		ENSMUSG00000053024	0.37844	0.0968805	0.0163786	0.122982	0.023761
ENSMUSG00000030887	0.186164	0	0	0	0.0317747	0.566938	0.0145264	0	0.154628		ENSMUSG00000030887	0.0726822	0.0284506	0	0.0124629	0.0179094	0.553413	0	0	0.0363106		ENSMUSG00000030887	0.0829313	0	0	0	0	0.308966	0.0168769	0	0.0252825		ENSMUSG00000030887	0.415106	0	0	0.0186402	0.0241218	0.598674	0.00750862	0.0241466	0.118942		ENSMUSG00000030887	0.170575	0	0	0	0
ENSMUSG00000002228	2.49304	3.36591	1.11573	1.29389	2.26701	2.4057	3.02761	1.57035	8.24938		ENSMUSG00000002228	1.27365	0.447983	0.691646	0.497908	0.617482	0.738662	0.470614	0.266837	6.24253		ENSMUSG00000002228	1.76668	0.77759	0.535971	0.13457	0.227519	1.03743	0.0617505	0.0134583	6.042		ENSMUSG00000002228	1.39771	0.621327	1.5467	0.384309	0.982209	2.73875	0.552235	0.354728	6.06247		ENSMUSG00000002228	2.67517	3.36729	1.95825	2.41531	2.79754
ENSMUSG00000026755	5.78495	6.18245	4.08919	4.44127	5.21281	3.41624	5.56723	4.56582	6.43363		ENSMUSG00000026755	4.35134	4.50727	4.19657	3.6775	4.89065	3.11767	5.09601	5.1075	4.63185		ENSMUSG00000026755	4.65878	5.35889	3.11173	3.97434	4.38635	3.08504	5.3205	6.01015	4.571		ENSMUSG00000026755	4.47078	3.67418	2.70985	3.30415	3.57643	3.66315	4.34988	3.39921	4.31884		ENSMUSG00000026755	5.32622	4.02269	4.12922	4.93035	5.0103
ENSMUSG00000041119	1.33491	1.48865	2.19822	0.980597	1.78223	0.871264	0.209813	2.24192	1.66371		ENSMUSG00000041119	1.69259	0.909932	1.07763	2.01428	3.69631	0.692918	0.528844	1.69499	3.52215		ENSMUSG00000041119	1.99817	0.257407	1.71876	0.958333	2.26392	1.13129	0.0298977	0.101179	1.18351		ENSMUSG00000041119	0.599452	1.37008	3.22017	1.1232	3.62755	1.22438	0.822687	3.27227	1.91429		ENSMUSG00000041119	0.845229	0.689422	1.69319	1.40157	1.3716
ENSMUSG00000053825	0.568296	0.0261742	0.735744	0.211458	0.163968	0.0639054	0.0199621	0.0138445	0.00187406		ENSMUSG00000053825	0.0388199	0.0301096	0.939268	0.0542885	0.145952	0.165583	0.0567303	0.132843	0.244369		ENSMUSG00000053825	0.0216361	0.0235627	0.107006	0.0124613	0.133507	0.0394434	0.0036802	0.421401	0.00332125		ENSMUSG00000053825	0.101775	0.0135119	0.148362	0.0707524	0.20668	0.114243	0.026753	0.153354	0.0114959		ENSMUSG00000053825	0.0274954	0.0211897	0.250713	0.0825447	0.218295
ENSMUSG00000032850	0.464781	0.476132	1.35357	0.214814	0.531461	1.16307	0.907501	0.0897286	1.50412		ENSMUSG00000032850	0.935977	1.07818	0.824805	0.748438	0.266601	0.570642	1.46478	0.113706	0.957677		ENSMUSG00000032850	0.173882	0.759888	0.474279	0.0321735	0.0669579	0.422582	0.205595	0.0708646	0.485334		ENSMUSG00000032850	0.206696	1.01088	0.424544	0.250484	0.252743	0.434688	0.308773	0.185173	0.998427		ENSMUSG00000032850	0.292225	0.262711	1.31757	0.179165	0.614907
ENSMUSG00000044098	1.66385	1.56623	2.4998	1.98488	1.3958	2.45685	2.43875	1.72896	2.00593		ENSMUSG00000044098	2.2725	1.99922	2.2006	2.29608	1.97726	2.68993	2.72983	1.57289	2.20477		ENSMUSG00000044098	1.53928	0.726879	1.57802	1.864	2.03437	2.39267	2.31936	1.02197	1.97376		ENSMUSG00000044098	2.91888	2.03679	2.14656	2.76942	2.28967	2.64132	3.39033	1.86087	2.92975		ENSMUSG00000044098	2.35778	2.54242	2.26378	2.32099	2.28957
ENSMUSG00000032852	0	0	0	0	0	0	0.0294757	0.904489	0		ENSMUSG00000032852	0	0	0	0	0.00829463	0	0.0742008	0	0		ENSMUSG00000032852	0	0	0	0.0363378	0	0	0	0	0		ENSMUSG00000032852	0	0	0	0	0.10337	0	0	0.116857	0		ENSMUSG00000032852	0	0	0	0.0280471	0.0369626
ENSMUSG00000032854	0.0101209	0.033122	0.038164	2.14988	0.0935844	0.0627775	0.0761734	0.0681448	0.0683783		ENSMUSG00000032854	1.64762	1.65867	2.27758	2.72607	1.12934	1.95071	2.59104	2.30057	1.55633		ENSMUSG00000032854	0.0122777	0.0674373	0.0937747	0.160008	0.0763381	3.84933	3.17652	0.0156935	0.723334		ENSMUSG00000032854	0.620656	0.727115	0.0315455	0.91503	0.262178	0.47215	0.622455	0.289528	0.240864		ENSMUSG00000032854	0.681477	0.252305	1.52337	1.4418	0.944957
ENSMUSG00000038403	3.0146	6.5424	1.99369	4.30931	5.38112	2.24352	4.25088	6.24551	3.50518		ENSMUSG00000038403	0.215446	0.0606243	0.0367965	0.0527807	0.751977	0.147977	0.0210936	0.924368	0.074695		ENSMUSG00000038403	5.37989	9.0751	3.27947	7.0662	4.09661	5.97414	5.54598	6.1357	6.06606		ENSMUSG00000038403	0.79337	0.142493	0.023729	0.188686	0.450301	0.142623	0	0.281313	0.106616		ENSMUSG00000038403	6.09884	7.20533	6.52905	6.0263	6.58291
ENSMUSG00000020080	0.00777571	0.00396772	0	0.0522406	0	0.140637	0.296234	0	0.0425703		ENSMUSG00000020080	0.434874	0.74464	2.46336	0.459596	0.393337	1.24356	2.62964	0.231874	0.0700974		ENSMUSG00000020080	0.0406951	0	0.268988	0.0313104	0.129869	0.302992	0.104119	0.0112208	0.519519		ENSMUSG00000020080	0.825725	0.205712	0.0341408	0.0136061	1.29925	0.255711	0.128459	0.0506609	0.0163664		ENSMUSG00000020080	0.276995	0.0142679	0.0415683	0.0707352	0
ENSMUSG00000020081	0	0	0.0369099	0.0641917	0	0.0360586	0.275593	0.00866571	0		ENSMUSG00000020081	0.0648993	0	0.0137429	0.0981288	0	0.0956429	0	0	0		ENSMUSG00000020081	0	0	0	0.27339	0	0.0881289	0	0	0		ENSMUSG00000020081	0	0.127617	0.150739	0.274277	0.0758854	0.108172	0.445127	0.0395567	0		ENSMUSG00000020081	0.180392	0	0.037991	0.0861511	0
ENSMUSG00000033187	0.0314578	0.578015	0.337751	0.130856	0.0151258	0.354659	0.0475988	0.0224416	0.137239		ENSMUSG00000033187	3.85244	0.827333	2.27917	2.40343	0.288169	1.89067	1.92494	0.175271	2.606		ENSMUSG00000033187	4.46887	3.55636	1.5929	0.464811	0.0556418	2.84811	0.140406	0.0968737	2.0004		ENSMUSG00000033187	0.773649	2.19361	2.02518	1.96574	0.0734673	1.06076	2.62071	1.13331	3.74598		ENSMUSG00000033187	0.159978	0.16301	0.367994	0.42039	0.0558284
ENSMUSG00000036353	0.854136	0.477213	1.14956	1.05715	0.82378	1.65998	1.13107	0.801348	0.521836		ENSMUSG00000036353	0.10383	0.222448	0.334462	0.231178	0.143454	1.4219	0.33388	0.575318	0.180827		ENSMUSG00000036353	1.42855	0.210052	0.838453	0.197925	1.1408	1.42455	0.183632	0.366642	0.0435641		ENSMUSG00000036353	2.65229	0.122647	1.40882	0.933827	1.1416	2.20465	1.22513	1.55252	0.933737		ENSMUSG00000036353	1.31825	1.01635	0.637143	0.601493	0.679028
ENSMUSG00000020085	3.70444	4.34106	2.45797	2.41601	3.3782	2.44749	4.71442	1.38877	1.84735		ENSMUSG00000020085	3.87588	4.41383	1.31705	2.02631	3.71213	2.69405	2.05126	1.36149	1.1959		ENSMUSG00000020085	4.8687	8.04758	3.53974	3.76964	4.03394	3.16895	2.22206	3.67333	1.78763		ENSMUSG00000020085	2.44568	4.68831	1.10438	1.34703	2.64172	2.87249	2.38816	2.07732	1.16089		ENSMUSG00000020085	3.16647	4.4366	2.43415	2.69819	3.68025
ENSMUSG00000020086	1.39507	3.02207	1.04183	1.90028	1.39949	2.35355	1.78285	0.31533	1.63867		ENSMUSG00000020086	0.135596	1.17685	0.493036	1.91734	1.10831	1.30848	0.682589	1.12593	0.861083		ENSMUSG00000020086	0.0565139	0.126517	0.575503	0.0521835	0.225786	0.276588	0.0995896	0.0708646	0.128237		ENSMUSG00000020086	0.386967	1.38206	0.558678	0.634004	1.34672	0.670043	1.32392	0.363646	0.2631		ENSMUSG00000020086	0.170912	0.834082	0.497798	0.928541	0.946548
ENSMUSG00000033182	2.11417	3.10766	3.09092	1.31621	3.03633	3.1296	4.05555	3.63369	3.6811		ENSMUSG00000033182	0.879021	1.06469	0.491102	0.218962	0.178028	0.123744	0.0411543	0.457978	0.0515495		ENSMUSG00000033182	1.04516	0.673289	0.241739	0.0562542	0.0461612	0.0920702	0.0296192	0.572885	0.321516		ENSMUSG00000033182	0.580457	0.709461	0.231376	0.339755	0.0962571	0.127834	0.742966	0.1738	0.32603		ENSMUSG00000033182	3.71966	4.88942	3.67939	3.32087	3.3939
ENSMUSG00000022814	2.39871	3.0181	2.90968	2.48347	1.69298	2.4757	2.80195	2.68662	2.11941		ENSMUSG00000022814	2.27846	2.51776	3.34938	2.82655	2.63162	2.77083	2.67921	4.83235	3.56196		ENSMUSG00000022814	3.12008	6.01455	3.03634	3.22333	3.06483	4.23465	3.2246	4.68892	3.99249		ENSMUSG00000022814	2.62728	3.32079	2.34568	2.36066	1.38034	2.54285	2.72231	2.48123	2.59033		ENSMUSG00000022814	3.07209	3.10099	2.86594	2.20611	1.76157
ENSMUSG00000022816	5.67159	6.36018	5.0417	5.62732	5.57987	6.30451	5.4616	7.72949	7.72064		ENSMUSG00000022816	3.21008	4.44442	3.54173	4.36648	3.94268	4.83901	4.08947	4.04207	3.56793		ENSMUSG00000022816	2.87629	3.2258	5.05174	3.45475	1.12667	4.79895	2.35506	3.0894	4.30514		ENSMUSG00000022816	4.00665	5.67281	4.15143	4.77778	3.96964	5.55864	5.12327	4.75352	4.91713		ENSMUSG00000022816	5.75036	5.99908	7.43806	5.48206	5.46144
ENSMUSG00000022812	2.63608	3.12796	3.73218	3.19889	2.94179	3.36664	3.86136	4.10601	2.28923		ENSMUSG00000022812	3.02252	2.9691	3.23651	3.10626	2.9397	3.23958	4.65005	2.85927	3.09589		ENSMUSG00000022812	3.12703	3.35794	3.77402	3.23544	2.43333	3.75369	3.22844	2.14708	2.25088		ENSMUSG00000022812	3.16339	3.16374	3.34386	3.27166	3.44018	3.35817	4.67826	3.21983	4.03285		ENSMUSG00000022812	3.19924	3.64685	3.19153	3.91553	3.10373
ENSMUSG00000024943	2.16909	2.08594	2.29058	2.86055	2.13599	2.98343	3.32993	1.67349	2.40618		ENSMUSG00000024943	1.31578	2.00163	2.60716	2.11383	2.15494	3.29597	2.46506	2.51052	2.73372		ENSMUSG00000024943	1.70795	1.24213	1.83496	1.5737	3.195	2.83227	1.92137	1.75742	2.32006		ENSMUSG00000024943	2.8797	2.32569	2.34454	3.03251	2.51529	3.27767	3.17074	2.26177	3.6492		ENSMUSG00000024943	2.33087	2.7884	1.66841	2.16776	3.11367
ENSMUSG00000024942	4.82917	5.73284	2.91967	3.12472	1.95781	3.12151	2.23716	2.73769	2.84546		ENSMUSG00000024942	4.22902	3.6815	3.13501	3.44556	2.53569	2.58091	2.18047	4.3289	1.73739		ENSMUSG00000024942	4.22601	6.50233	2.84288	4.92336	1.86651	3.50315	2.61512	2.08293	2.55756		ENSMUSG00000024942	4.4862	4.37742	3.91256	3.88083	2.63976	3.27513	2.80271	2.81152	2.79147		ENSMUSG00000024942	4.5753	4.62564	4.60329	4.45241	3.07349
ENSMUSG00000024944	3.07899	2.67911	4.61356	5.24646	3.95195	5.34267	4.80436	4.26841	6.19584		ENSMUSG00000024944	2.83563	1.64183	4.56867	4.63103	3.47015	4.23238	5.26064	3.55981	4.9447		ENSMUSG00000024944	1.8286	1.72292	3.93289	2.72581	1.6926	4.5089	3.89882	3.86495	5.86917		ENSMUSG00000024944	2.30785	3.01339	3.68067	2.87579	2.62265	4.30414	4.30177	4.1096	4.86818		ENSMUSG00000024944	2.87283	3.09867	6.12672	5.72764	3.74749
ENSMUSG00000021420	4.7963	3.179	2.51609	4.04024	4.91486	2.59733	3.0513	3.36776	1.11841		ENSMUSG00000021420	4.4229	2.57328	3.18298	3.87494	3.40983	2.32527	3.84804	4.23137	1.99315		ENSMUSG00000021420	5.69176	5.66082	2.83144	3.19936	5.0458	1.78556	3.21186	3.01525	1.07333		ENSMUSG00000021420	3.92794	2.62099	1.85088	2.77469	2.96942	1.42618	2.44962	1.99148	1.08654		ENSMUSG00000021420	4.31512	2.41828	2.51811	3.60971	4.23701
ENSMUSG00000001751	2.81461	1.74409	1.37333	2.28049	1.19613	0.866775	2.36619	3.35571	2.11957		ENSMUSG00000001751	2.31159	2.95254	2.18649	3.50722	2.7229	2.21267	3.6423	2.52517	4.06932		ENSMUSG00000001751	3.05015	3.37273	2.25176	3.39206	3.78969	1.83732	4.47454	2.4626	3.49694		ENSMUSG00000001751	2.75972	1.25695	2.3143	2.53486	1.60919	1.99514	2.50945	1.90284	2.71998		ENSMUSG00000001751	2.22148	0.742133	1.63508	2.83459	1.90952
ENSMUSG00000030982	2.09571	4.36059	3.22414	2.59816	3.18343	3.19161	2.5675	2.42937	3.09679		ENSMUSG00000030982	2.24475	2.81937	3.31499	3.55212	3.7601	3.5484	2.19771	2.48357	2.9086		ENSMUSG00000030982	2.48496	2.81522	3.12207	3.2518	2.69191	3.21027	1.82423	2.93247	2.98497		ENSMUSG00000030982	2.47313	2.78307	3.71001	2.75012	3.33663	3.25856	2.54778	2.70959	2.42985		ENSMUSG00000030982	2.35282	3.54031	2.92593	2.79853	3.20137
ENSMUSG00000060216	1.9288	1.42802	2.1189	0.888987	2.6276	2.32213	1.45049	2.15063	1.41712		ENSMUSG00000060216	1.31322	0.975841	2.21095	0.656023	2.32439	2.24548	1.15654	2.01638	1.82672		ENSMUSG00000060216	2.85812	2.94546	2.48151	1.58309	2.83311	2.54012	1.81323	1.56728	1.55732		ENSMUSG00000060216	3.81978	2.26677	3.5179	2.8617	2.83853	3.95052	2.29031	3.12781	2.16058		ENSMUSG00000060216	2.20243	2.05684	2.4356	0.468075	2.49075
ENSMUSG00000054555	0.443044	0.0511898	0.686623	0.0759211	0.466136	0.205824	0.304	0.173478	0.123034		ENSMUSG00000054555	1.5224	0.776568	1.23028	1.76623	0.855252	0.452086	0.24508	1.05126	0.434848		ENSMUSG00000054555	0.711508	0.495199	0.100403	2.31736	0.298922	0.237486	0.319115	0.50202	0.422339		ENSMUSG00000054555	0.791806	0.752745	0.254644	0.112056	0.702468	0.150283	0.511809	0.88739	0.0502398		ENSMUSG00000054555	0.500237	0.486093	0.599343	0.0578396	1.04802
ENSMUSG00000030986	2.67451	2.91697	3.16666	4.0857	3.66832	2.30195	2.16125	2.62253	1.48864		ENSMUSG00000030986	4.95682	2.45239	3.58567	2.60456	3.67669	2.98757	2.20407	2.14925	2.39285		ENSMUSG00000030986	3.79888	4.52718	4.196	2.53836	3.01751	2.93127	2.69769	2.91098	1.66008		ENSMUSG00000030986	1.89849	3.27056	3.06985	2.74232	2.48725	2.32557	2.17749	2.58342	2.41681		ENSMUSG00000030986	2.86877	3.86306	3.34737	3.20819	2.86483
ENSMUSG00000030987	1.17587	1.44661	2.10709	1.89191	2.81286	0.762815	1.21626	2.54196	0.922186		ENSMUSG00000030987	1.36549	2.24962	2.77346	2.50596	2.54545	1.54969	1.23414	3.15663	1.67513		ENSMUSG00000030987	3.3905	4.11096	4.03762	2.77222	3.05514	2.06288	1.09173	2.50585	1.92507		ENSMUSG00000030987	2.88873	3.04657	2.94322	2.33502	3.09736	1.58488	2.54382	2.80729	1.70195		ENSMUSG00000030987	3.99136	4.5788	4.38075	4.22043	5.37963
ENSMUSG00000024413	3.09075	3.8874	2.25798	3.2103	2.54927	1.42874	3.16613	2.31495	2.01689		ENSMUSG00000024413	2.05722	2.26801	1.15277	3.28676	2.29185	1.37614	1.72392	1.22196	1.68391		ENSMUSG00000024413	3.85453	3.12244	2.12215	2.81251	4.9446	2.16532	2.9684	5.72632	1.14371		ENSMUSG00000024413	2.63	3.27306	3.13881	3.26405	3.09461	2.46178	4.47197	4.55543	4.16985		ENSMUSG00000024413	2.14577	2.57735	2.48649	3.49755	3.30986
ENSMUSG00000030638	0.745113	0.252399	0.241839	0.194476	0.216752	0.210802	0.338976	0.187572	3.42988		ENSMUSG00000030638	1.6901	1.15818	0.251813	0.45805	0.0396389	0.470727	0.361734	1.01473	1.02302		ENSMUSG00000030638	0.0191655	0.181904	0	0.0250142	0.0232174	0.101359	0.693315	3.51633	0.552099		ENSMUSG00000030638	0.0935531	0.0901038	0.36018	1.94431	0.382711	0.342239	0.351547	0.886618	0.988466		ENSMUSG00000030638	0.637838	0.21193	0.18252	0.11297	0.483214
ENSMUSG00000021932	1.99905	2.27019	2.47839	3.1671	2.95328	2.3654	2.78503	2.5931	0.882287		ENSMUSG00000021932	1.25103	1.72129	2.19187	2.19758	2.15991	1.93587	2.53	4.52732	0.693256		ENSMUSG00000021932	1.35646	3.09979	1.60905	2.12905	2.24313	2.02682	2.4062	2.37665	0.714439		ENSMUSG00000021932	2.43736	2.49542	2.66881	3.38581	1.49068	2.91299	3.41941	2.47004	1.21198		ENSMUSG00000021932	1.48001	2.45447	2.00463	2.01408	1.494
ENSMUSG00000020889	1.31447	1.10895	1.79663	0.771554	3.5187	0.559627	1.13789	3.28844	0.750497		ENSMUSG00000020889	0.88966	1.44234	0.844428	0.555774	1.97793	0.365893	0.551545	3.03479	0.734565		ENSMUSG00000020889	0.905959	0.953517	0.878151	0.581032	2.86865	0.21424	0.786771	3.01407	0.483962		ENSMUSG00000020889	1.41733	1.74627	1.28518	0.873741	2.83657	0.160727	0.489932	2.50236	0.286938		ENSMUSG00000020889	2.663	2.22866	1.79115	1.44923	4.84342
ENSMUSG00000051726	0.190538	1.0561	4.32965	0.47665	0.00673929	0.0171792	0	0	0.0525508		ENSMUSG00000051726	0.059146	0.283099	0.0205634	0.0731593	0.277994	0.043607	0.00745052	0.065346	0.192544		ENSMUSG00000051726	0.313721	0.0453699	0	0.0376593	0	0.0104087	0.00944966	0.0686835	0.0251067		ENSMUSG00000051726	0.194458	0.247464	0	0.02652	0.200119	0.0454287	0.0344021	0.0548028	0.0807641		ENSMUSG00000051726	0.0529845	0.473983	0	0.0170046	0.497239
ENSMUSG00000051721	0.622375	0.805639	0.808162	1.41519	1.53467	0.800807	1.42176	0.348343	1.01151		ENSMUSG00000051721	0.690546	0.712619	1.20107	0.801783	1.48584	0.981579	1.27169	1.40387	0.840961		ENSMUSG00000051721	0.885115	1.28674	0.816614	0.586446	3.08688	0.699546	1.42898	0.641586	1.43266		ENSMUSG00000051721	0.976707	0.667261	1.12281	1.33127	1.34044	0.945765	1.57281	0.327636	0.874071		ENSMUSG00000051721	0.990731	0.704199	0.959216	1.71316	1.49565
ENSMUSG00000074227	3.36555	1.92554	1.55318	3.83618	2.66562	1.0167	1.31761	3.31262	4.00853		ENSMUSG00000074227	5.29077	4.83821	7.12543	7.69604	5.89132	4.82998	3.64492	6.69576	6.54187		ENSMUSG00000074227	4.16411	5.34945	5.64397	6.50343	5.01201	2.535	2.20981	6.64351	4.68089		ENSMUSG00000074227	4.82145	5.97951	5.24556	4.83094	4.64858	4.88445	2.9637	5.55624	6.41698		ENSMUSG00000074227	1.85123	2.24151	0.795234	2.39955	1.84197
ENSMUSG00000027360	0.485789	0.214832	0.604409	0.0383616	1.11264	0.310316	0.276161	0.331197	0.160627		ENSMUSG00000027360	0.528345	0.0117905	0.0673866	0.0571185	1.26105	0.306463	0.0820054	0.015248	0.0612051		ENSMUSG00000027360	0.850566	0.663319	0.0517712	0.0241595	1.22454	0.254585	0.201054	1.09228	0.2936		ENSMUSG00000027360	1.42661	0.355093	0.629305	0.263625	3.87974	0.562603	1.03795	2.14906	0.551743		ENSMUSG00000027360	0.501685	0.1354	0.923168	0.0188346	0.933768
ENSMUSG00000020882	0.371484	0.583571	1.20354	0.810286	1.45316	0.288064	0.365233	0.32256	0.891672		ENSMUSG00000020882	0.322128	0.706547	0.650871	0.28075	0.560361	0.287369	0.526284	0.200846	0.532146		ENSMUSG00000020882	0.19711	0.222135	0.520425	0.332653	0.462148	0.106564	0.433056	0.0686835	0.464749		ENSMUSG00000020882	0.484712	0.796791	0.48686	0.819507	1.03186	0.543236	0.202399	0.453033	0.84385		ENSMUSG00000020882	5.94889	4.92605	6.87803	6.10678	4.44098
ENSMUSG00000020883	2.67586	2.95303	4.19763	2.54297	2.07636	2.40082	3.30823	3.25461	2.06961		ENSMUSG00000020883	2.9259	3.14735	3.70242	2.79359	2.71646	2.6925	3.4554	2.55044	2.21763		ENSMUSG00000020883	2.86852	3.86143	4.23513	2.24054	2.99633	2.69635	3.37066	3.1019	1.8326		ENSMUSG00000020883	3.18921	2.90457	3.20029	2.42388	2.54887	2.91904	3.84656	4.10382	2.53369		ENSMUSG00000020883	2.94031	3.03786	4.27753	2.82418	2.55104
ENSMUSG00000027364	0.0095444	0	0.96956	0.112448	0.126796	0.0456906	0.380934	0	0.876057		ENSMUSG00000027364	0.0116898	0.0829351	0.214483	0.168298	0.0315302	0.0700569	0.502014	0	0.0890716		ENSMUSG00000027364	0.0112798	0	0.88133	0.0650998	0.129869	0	0.385019	0	0.113771		ENSMUSG00000027364	0.042928	0	0.249141	0.0692916	0.0316458	0.0490997	0.646909	0	0.226872		ENSMUSG00000027364	0.0095208	0.0167392	1.79184	0	0.338808
ENSMUSG00000027365	2.86998	2.45544	3.31067	4.34908	4.37029	4.79298	4.38355	2.31586	3.95225		ENSMUSG00000027365	2.92533	2.7106	4.03785	3.30487	3.53859	4.12856	4.13942	3.32046	3.16064		ENSMUSG00000027365	3.21397	1.5796	3.57808	3.56995	3.51769	4.67974	3.70885	3.41214	3.14033		ENSMUSG00000027365	2.94789	2.07603	2.56739	3.53036	3.16244	3.77923	4.01967	3.79583	2.9703		ENSMUSG00000027365	3.13404	2.68874	2.8282	2.77989	3.51437
ENSMUSG00000020886	0.853443	0.647367	2.30518	0.690771	1.03764	0.64211	0.539945	1.04332	1.43246		ENSMUSG00000020886	1.04966	0.590222	1.13041	0.716075	1.14461	0.703478	0.41315	1.01203	0.431378		ENSMUSG00000020886	0.63707	0.319021	0.848192	0.501366	0.435877	0.410591	0.340348	0.397019	0.345479		ENSMUSG00000020886	1.37253	0.399825	1.59488	0.881826	1.72234	0.775406	0.653976	1.11172	0.802121		ENSMUSG00000020886	1.06694	0.19159	3.45597	0.73565	1.94871
ENSMUSG00000027367	5.63814	6.64158	4.22509	6.19561	5.05593	5.66737	5.57416	5.41304	6.86399		ENSMUSG00000027367	4.03209	4.97534	3.21176	6.27087	4.73039	3.20808	5.14705	3.98237	4.06294		ENSMUSG00000027367	5.18246	7.97055	3.69851	7.36531	7.17369	2.48406	4.59696	4.50529	5.46801		ENSMUSG00000027367	4.20412	4.50822	2.97058	4.13494	2.96246	2.69913	3.4833	2.82494	4.53723		ENSMUSG00000027367	5.2254	5.64806	4.81378	7.23953	5.02132
ENSMUSG00000033721	0.956257	1.22644	1.63542	1.51765	2.96993	1.20064	2.36368	1.28246	1.55639		ENSMUSG00000033721	3.44059	2.36194	2.35752	3.99926	2.51211	4.19291	3.17448	3.51979	2.95521		ENSMUSG00000033721	1.71146	0.937175	1.15706	1.82117	0.794369	2.98916	2.65669	0.877438	2.03643		ENSMUSG00000033721	2.66146	2.23765	2.87959	2.60892	2.02519	2.95305	3.11224	2.12587	2.62909		ENSMUSG00000033721	0.824885	1.92964	0.839651	0.805864	1.81194
ENSMUSG00000039759	4.19324	3.97219	3.12637	2.83937	2.56079	1.85442	2.59498	3.49364	4.6191		ENSMUSG00000039759	3.37923	2.17647	3.94108	3.3246	1.9236	1.83488	2.33267	3.14121	3.29845		ENSMUSG00000039759	2.67455	3.55432	3.43131	2.51744	2.01165	1.34508	2.37052	4.98828	4.38506		ENSMUSG00000039759	3.75588	2.37712	3.95117	2.99243	3.61791	2.03131	2.7275	2.39453	3.02033		ENSMUSG00000039759	4.1395	3.63392	2.9808	4.83574	3.03063
ENSMUSG00000063260	0.387235	0.0312697	2.5216	0.302713	0	0	0.00625643	0	0		ENSMUSG00000063260	0.276374	0.871214	0.0381407	2.3228	0.0315302	0.0219129	0.0546162	0.030331	0		ENSMUSG00000063260	0	0.173526	0	0.931876	0	0.0266086	0	0	0.0427441		ENSMUSG00000063260	0	0.0167286	0.292541	0.254642	0.466433	0.022674	0.00122261	0	0		ENSMUSG00000063260	0.0677955	0.0191463	0.0218057	0.038697	0
ENSMUSG00000039753	4.06317	4.80114	4.0429	4.18728	4.09637	4.5337	4.48325	3.66201	3.50574		ENSMUSG00000039753	4.91574	4.95811	5.03549	4.45325	3.84814	5.14874	4.57276	3.94965	4.5169		ENSMUSG00000039753	4.58215	6.8115	4.95732	4.28819	3.37904	6.10539	4.37457	5.27067	3.84324		ENSMUSG00000039753	4.19645	4.14428	3.83009	4.20958	4.33528	4.72776	3.96801	4.61915	3.60747		ENSMUSG00000039753	4.90967	4.4342	4.42822	4.67002	4.19302
ENSMUSG00000058624	0.104547	2.70439	1.89372	0.0404474	3.71083	0.050682	0.0509936	5.76259	0.0421556		ENSMUSG00000058624	0.672528	0.636595	3.09564	4.61036	1.2577	0.0497143	0.0329314	2.55625	0.0296677		ENSMUSG00000058624	3.11296	3.87456	3.94342	1.95221	2.86061	0.034549	3.445	6.70398	2.75042		ENSMUSG00000058624	2.02185	2.22869	3.36119	0.246333	2.5543	0.0652015	0.0863944	6.27752	0.0642182		ENSMUSG00000058624	0.0665355	3.8337	2.57932	1.08836	2.66378
ENSMUSG00000031586	5.29104	9.14547	5.08094	4.35199	4.83907	3.88332	4.18334	5.40972	6.88585		ENSMUSG00000031586	4.13779	7.00746	3.28151	3.80595	3.8998	2.50997	3.55939	4.15769	5.01468		ENSMUSG00000031586	3.67136	7.85274	2.80127	3.50438	4.97535	1.94364	2.65106	3.37731	4.81939		ENSMUSG00000031586	3.80688	6.45744	2.99837	4.19326	4.00024	2.36256	3.4176	4.52576	4.77336		ENSMUSG00000031586	2.0612	3.99078	2.61333	1.9024	3.79509
ENSMUSG00000031583	1.28229	1.34293	1.8296	2.08981	1.63822	1.7113	1.83873	2.15617	1.13673		ENSMUSG00000031583	2.54596	1.24271	1.87047	1.57947	1.72192	2.23856	1.99391	2.03625	1.6773		ENSMUSG00000031583	2.1029	0.999328	2.56162	1.55808	1.66797	3.66938	1.44001	1.45465	1.24487		ENSMUSG00000031583	2.66549	1.48639	2.00058	2.09039	3.0515	2.27769	3.26513	2.01589	2.27694		ENSMUSG00000031583	1.86758	2.35258	1.35105	1.33779	1.51046
ENSMUSG00000005611	1.73402	1.28092	2.18259	1.23018	2.05201	3.37855	0.838604	1.34767	2.81872		ENSMUSG00000005611	1.3473	1.0549	0.416534	1.24375	2.50961	1.23498	0.425158	1.06496	1.22338		ENSMUSG00000005611	0.667355	0.265706	0.286921	0.208428	0.519621	0.415476	0.138476	0.415798	0.950589		ENSMUSG00000005611	2.57516	3.35838	1.1325	1.45227	0.884481	1.44699	0.768232	1.82766	1.70247		ENSMUSG00000005611	1.49261	1.23738	1.20291	1.47901	1.01799
ENSMUSG00000023286	3.71547	1.83207	3.24051	2.46872	3.82268	2.82855	2.59856	3.96911	3.73874		ENSMUSG00000023286	3.9656	1.77194	2.90848	3.0063	3.92342	2.94156	2.408	4.76881	3.43185		ENSMUSG00000023286	3.97012	4.37923	3.43747	2.73359	4.74404	2.81346	3.34376	4.28734	3.57365		ENSMUSG00000023286	3.47776	2.2677	3.26741	2.55513	3.35714	2.74993	1.90537	3.52	3.26786		ENSMUSG00000023286	3.90705	1.70049	3.34532	3.88821	3.86733
ENSMUSG00000037406	1.09688	0.519469	0.709928	0.253742	1.13175	1.09622	0.145912	0.415285	0.1819		ENSMUSG00000037406	0.479113	0.173611	0.297101	0.0930389	0.537966	0.83313	0.155181	0.278299	0.0522968		ENSMUSG00000037406	0.392127	0.0477494	0.115225	0.0249873	0.435877	0.534355	0.0327509	0.0533566	0.048924		ENSMUSG00000037406	1.12964	0.455065	1.64369	0.542439	0.497232	3.60159	0.243033	1.12745	4.05312		ENSMUSG00000037406	0.784972	0.935462	0.761801	0.128313	1.21788
ENSMUSG00000030816	3.29613	3.53375	2.76278	3.23559	3.48669	2.27833	2.85413	3.07122	2.82028		ENSMUSG00000030816	3.80217	2.93797	3.31449	3.16654	3.00915	2.46283	3.18338	3.03763	2.71916		ENSMUSG00000030816	3.1189	3.3908	2.6629	2.44865	2.55909	2.21072	3.25	2.73527	2.9		ENSMUSG00000030816	3.32244	2.41592	3.64441	3.26138	3.11541	2.47977	2.80465	3.51064	3.25719		ENSMUSG00000030816	2.84623	2.30635	3.00321	3.24441	3.44181
ENSMUSG00000030180	3.25189	1.91577	2.84261	3.20072	3.15684	3.16378	4.79636	3.02918	3.29632		ENSMUSG00000030180	3.29818	2.46682	2.57329	5.30022	4.04348	3.3258	3.24029	3.44838	2.8101		ENSMUSG00000030180	2.96928	2.65909	3.40017	2.34564	2.86553	3.35983	3.85617	2.63432	2.54093		ENSMUSG00000030180	3.13859	2.86388	2.92417	3.55919	3.68859	3.42904	3.83466	3.98871	2.84759		ENSMUSG00000030180	3.08313	3.47757	2.71214	3.14964	3.22829
ENSMUSG00000019470	4.09229	4.1217	3.28233	1.99245	2.88039	2.68179	2.37288	2.72361	2.41047		ENSMUSG00000019470	3.75143	2.60486	3.43226	2.20978	2.55735	2.81674	2.76607	2.54507	3.06367		ENSMUSG00000019470	3.69194	3.83953	2.60727	1.63896	2.81166	2.70892	2.08542	2.56562	2.53115		ENSMUSG00000019470	3.54166	2.41516	3.08824	1.96633	3.74119	2.81167	2.001	3.27489	2.22184		ENSMUSG00000019470	3.50466	2.68251	3.20298	2.95956	2.24313
ENSMUSG00000040570	0.461242	0.704718	1.78632	1.8926	0.151668	0.595086	1.00334	0.0664734	2.65063		ENSMUSG00000040570	0.26794	0.969393	0.804899	1.98617	0.271169	0.185789	0.652573	0.557681	0.948008		ENSMUSG00000040570	1.92465	2.27759	1.63953	3.63939	0.137138	0.606273	0.40843	0.187679	1.63028		ENSMUSG00000040570	1.05549	0.294427	1.36331	1.50962	0.348996	0.389703	0.320252	0.316195	1.36715		ENSMUSG00000040570	0.914035	0.233926	0.996688	1.32334	0.164287
ENSMUSG00000004698	0.112543	1.39924	4.04375	3.35456	3.0175	3.72863	2.1341	1.53193	2.99823		ENSMUSG00000004698	1.52692	1.27485	1.72194	0.571456	0.352007	2.63869	2.07675	1.12406	2.0474		ENSMUSG00000004698	0.139835	0.276974	3.69681	0.417211	0.628304	0.935957	0.463399	0.423266	0.45767		ENSMUSG00000004698	0.136511	1.469	3.12758	1.44238	1.2097	2.28581	1.44427	0.558665	1.69164		ENSMUSG00000004698	0.154348	1.12959	3.9811	2.54455	0.979587
ENSMUSG00000019478	3.44483	5.11399	1.7062	4.81938	0.805023	3.6525	2.31125	2.51112	1.84927		ENSMUSG00000019478	2.37458	3.77289	1.36311	4.57231	2.63556	4.23565	2.70635	3.28197	2.35441		ENSMUSG00000019478	3.82756	7.76151	1.36576	4.90096	3.16308	5.13839	1.66791	1.70743	2.72553		ENSMUSG00000019478	2.16713	4.49219	1.53961	3.30969	0.877391	3.47794	3.1492	1.8132	2.25124		ENSMUSG00000019478	1.72925	3.68074	1.1017	5.37947	1.22582
ENSMUSG00000027947	2.23457	1.67608	2.65229	2.63358	1.15746	2.35408	0.806589	1.70112	2.89243		ENSMUSG00000027947	3.08153	1.13885	0.646554	2.19429	1.1275	2.17166	0.234695	0.820027	4.01742		ENSMUSG00000027947	3.87702	3.25719	4.71076	4.68352	2.95285	4.89931	2.7884	5.70201	4.53413		ENSMUSG00000027947	2.96301	1.99314	2.50677	2.96442	2.49295	2.97174	1.71217	2.28317	3.39648		ENSMUSG00000027947	2.67426	2.09338	2.80392	3.99361	2.51967
ENSMUSG00000045328	0.0465526	0.169656	0.646562	0.131685	0.20034	0.29748	0.844827	0.608032	0.0318907		ENSMUSG00000045328	0.0268338	0.26851	0.330118	0.127544	0.244692	0.518045	0.138618	0.230693	0.0527126		ENSMUSG00000045328	0.110453	0.0365807	0.220249	0.0570081	0.0744657	0.323959	0.14528	0.198004	0.099435		ENSMUSG00000045328	0.432909	0.203263	0.615979	0.337749	0.548366	1.79476	1.20563	1.17806	0.305387		ENSMUSG00000045328	0.0770078	0.421741	0.937454	0.0545284	0.484298
ENSMUSG00000031767	0.996175	1.33728	3.37739	1.40638	4.97291	3.4956	3.99002	3.51445	1.4663		ENSMUSG00000031767	4.4155	1.19981	3.71607	1.69587	3.64022	3.96128	3.94167	3.92	3.338		ENSMUSG00000031767	4.27146	1.89044	3.19986	1.62253	6.94764	5.6838	4.00713	3.65302	3.34893		ENSMUSG00000031767	1.61487	0.725954	2.81581	0.686131	2.05106	3.32572	4.06978	2.07631	1.77203		ENSMUSG00000031767	1.27031	1.13681	2.72413	0.626818	3.48212
ENSMUSG00000031766	0.0893692	0.0614183	0.0469089	0.101099	0.520334	0.0453687	0.0244533	0.461188	0.0318363		ENSMUSG00000031766	5.54617	5.45712	6.55547	5.23272	5.89958	5.48891	4.40642	5.05136	5.80684		ENSMUSG00000031766	0.0290583	0.327813	0.0295246	0.0205536	0.165947	0.0339527	0.0331035	0.105477	0.0529204		ENSMUSG00000031766	0.106045	0.187363	0.226898	0.145682	0.27775	0.0504006	0.143487	0.0888612	0.102072		ENSMUSG00000031766	0.0863303	0.944541	0.413752	0.0835762	0.176311
ENSMUSG00000026018	0.334284	0.89645	0.357478	1.14093	0.20782	0.230006	0.10098	0.0429027	0.0698902		ENSMUSG00000026018	0.248424	0.648208	1.23028	0.69534	0	0.118161	0.17126	0.151721	0.192511		ENSMUSG00000026018	0.0846688	0.0517217	0.325158	0.584891	0.0366341	0.034835	0.0223725	0	0.0918765		ENSMUSG00000026018	0.158518	0.233398	1.04571	0.848019	0.35872	0.392802	0.452996	0.294202	0.378102		ENSMUSG00000026018	0.0524843	0.864631	0.255488	0.724998	0.25409
ENSMUSG00000026548	0	0.398321	0.120707	0.130493	1.78341	0.160365	0.0130866	0.653948	0.0212924		ENSMUSG00000026548	0.0147514	1.06476	0.145381	0.112873	1.35653	0.192414	0.0534753	1.14812	0.0480204		ENSMUSG00000026548	0	1.27684	0.063634	1.05724	0.380646	0.181018	0.00778567	0.537732	0.0850996		ENSMUSG00000026548	0	2.09014	0.597434	2.16579	2.44953	0.372395	0.0706216	1.06754	0.100255		ENSMUSG00000026548	0	0.257649	0.476794	0.221298	0.982696
ENSMUSG00000003476	0.166813	0.0712368	3.19784	2.31916	1.47936	1.99739	1.47148	0.326884	2.77359		ENSMUSG00000003476	0.0903023	0.410871	0.0273504	0.0197426	0.0220097	0.170721	0.0523453	0.0943022	0.193715		ENSMUSG00000003476	0.0123419	2.47033	0.0363999	0.0321352	0.0537494	0.773907	0.0301412	0	0.054497		ENSMUSG00000003476	0.0252299	0.03442	0	0.374338	0.0514966	0.183829	0.0249576	0.0114138	0.764799		ENSMUSG00000003476	1.21125	2.89381	0.482418	5.62789	1.64552
ENSMUSG00000026014	2.31305	4.24829	3.47376	2.84282	3.57407	2.08314	1.72188	1.88548	2.4634		ENSMUSG00000026014	1.19825	1.69001	2.24643	1.47752	2.30822	1.7008	1.25618	1.33714	1.59036		ENSMUSG00000026014	4.12053	3.72549	3.50623	4.56125	3.37389	3.77	2.09395	1.34105	2.39322		ENSMUSG00000026014	2.57245	2.26077	2.05445	3.74938	3.3062	1.89529	2.31281	2.13461	1.7015		ENSMUSG00000026014	1.71607	1.89547	3.47982	1.77445	2.40918
ENSMUSG00000026017	3.37923	1.72849	1.14158	1.67909	1.44958	3.43954	2.07015	0.851024	2.23447		ENSMUSG00000026017	3.13284	1.3642	1.45953	1.70147	1.25209	3.59803	2.53785	1.86548	1.90994		ENSMUSG00000026017	2.94433	0.453832	1.75128	0.929373	0.853007	3.50244	1.3277	1.15911	1.7471		ENSMUSG00000026017	2.45988	1.1041	1.10612	1.64692	1.39077	2.81274	2.31775	1.08511	1.83536		ENSMUSG00000026017	3.3051	2.14809	0.584798	1.5663	1.88295
ENSMUSG00000026544	8.74542	8.74985	1.70999	3.39262	1.75619	4.21537	2.34534	3.09888	2.7134		ENSMUSG00000026544	6.56232	7.53518	1.21947	5.08584	1.7163	3.23198	2.17721	0.96471	3.03229		ENSMUSG00000026544	8.39517	12.6487	0.66761	5.99764	1.25746	3.47224	3.4601	1.7263	2.93024		ENSMUSG00000026544	5.87956	7.01959	0.939796	3.48934	1.87262	2.90734	2.2888	1.98505	2.135		ENSMUSG00000026544	9.68267	5.97914	2.61552	4.67175	2.74201
ENSMUSG00000040520	0.981959	0.894901	2.60972	2.08228	1.47725	2.03786	3.16566	1.81602	2.00514		ENSMUSG00000040520	1.54741	1.35477	2.2237	2.88393	2.23522	3.44196	2.8227	1.55291	3.06967		ENSMUSG00000040520	2.27935	0.580165	4.02939	3.72275	3.52438	4.60571	2.66964	3.09906	3.20532		ENSMUSG00000040520	1.65063	0.973989	1.70193	2.29031	2.13199	2.75388	3.22188	3.15941	2.44207		ENSMUSG00000040520	0.87815	1.64491	1.59885	1.7737	1.75139
ENSMUSG00000030905	0.779672	0.740394	0.553285	2.97076	0.238878	1.11975	1.54774	3.91794	2.35254		ENSMUSG00000030905	5.51249	3.39569	4.23249	3.34702	2.42179	3.61587	3.54995	6.35763	2.29211		ENSMUSG00000030905	3.90047	6.45209	1.1407	0.74093	0.420256	2.00223	2.82249	5.31179	5.42453		ENSMUSG00000030905	2.59415	0.380891	0.073734	0.478832	1.2017	1.80365	4.36796	1.93992	0.258358		ENSMUSG00000030905	2.50625	1.44539	0.0522586	0.170592	2.03419
ENSMUSG00000040797	0.013612	0.0120967	0.332771	0.0254556	0.0350849	0.00692357	0.00278756	0.316778	0.087817		ENSMUSG00000040797	0.00827233	0.0562144	0.284794	0.87836	0.0110485	0.00429938	0.0128179	0.0234953	0.0233101		ENSMUSG00000040797	0	0.00536558	0.0937747	0.00203304	0	0.00493984	0.0232176	0.0134583	0.0677893		ENSMUSG00000040797	0	0.00328107	0.13521	0.0584808	0.0152876	0.00789847	0.0109878	0.0241466	0.0311749		ENSMUSG00000040797	0	0.0121753	0.349969	0.0189005	0.11104
ENSMUSG00000025932	0.0824181	4.10855	1.02034	2.0415	0.486506	0.125835	0.0728727	0.37515	0.0123705		ENSMUSG00000025932	0.144377	1.54547	0.0765637	0.339498	0.0742387	0.0300922	0.109816	1.06755	0.134655		ENSMUSG00000025932	0.00324678	0	0.253902	0.0309691	0.0461612	0.0226857	0.118233	0	0.0514748		ENSMUSG00000025932	0.129313	0.268325	0.0825136	0.60625	0.674761	0.27181	0.278123	0.188944	0.191531		ENSMUSG00000025932	2.66463	1.43839	1.55488	1.60453	2.2591
ENSMUSG00000025931	1.81033	1.1518	2.0142	1.66718	0.521574	0.564382	0.628094	1.0077	0.653289		ENSMUSG00000025931	2.26191	1.3401	1.65358	1.04522	0.682551	1.23839	0.678583	1.84485	0.632919		ENSMUSG00000025931	1.18289	1.52402	1.07084	0.284245	0.115248	0.260729	0.326361	0.901678	0.558144		ENSMUSG00000025931	2.85072	2.81855	1.63477	2.63088	2.12224	1.21094	1.35884	2.12619	1.73961		ENSMUSG00000025931	0.5354	0.531222	1.23389	0.444076	0.486462
ENSMUSG00000025937	2.5462	2.77959	3.9822	4.20368	2.27712	4.16421	3.65735	5.3795	3.12963		ENSMUSG00000025937	4.91449	4.56829	5.15539	4.90493	5.9822	5.22219	6.34392	6.38281	2.7951		ENSMUSG00000025937	4.16617	3.03058	6.28553	6.151	5.67031	7.11306	5.81258	9.61884	3.5599		ENSMUSG00000025937	2.07318	3.19762	3.58405	2.35446	2.65098	3.4431	3.36907	2.79167	0.988054		ENSMUSG00000025937	2.47682	3.32779	2.64973	2.44572	2.77191
ENSMUSG00000025938	3	2.54732	2.11087	1.42965	1.02297	3.57761	5.40035	1.8493	1.22771		ENSMUSG00000025938	0.0287387	0.0392882	0.136651	0.0722025	0.0165399	0.124192	0.162731	0.00972257	0.0374299		ENSMUSG00000025938	0.0938585	0.0504103	0.0585598	1.95891	0.00970761	0.0674085	0.614111	0.650027	0.00764954		ENSMUSG00000025938	0.158331	0.491701	0.306347	0.185771	0.216459	0.804565	2.54202	0.461361	0.148036		ENSMUSG00000025938	2.87175	2.46334	2.46003	3.42608	1.84678
ENSMUSG00000056155	0.0945627	0.483031	0.288105	0.539967	0.282279	0.0908088	1.88467	0.409804	0.0462076		ENSMUSG00000056155	0.260677	0.0470423	0	0.0406713	0.220067	0.190573	0.964811	0.155466	0		ENSMUSG00000056155	0	0.0307705	0	0	0.0594212	0.0555062	0.454202	0	0.0343456		ENSMUSG00000056155	0.206279	0.0981516	0.224653	0.314101	0.472652	0.107954	1.68714	0.154641	0		ENSMUSG00000056155	0.295656	0.103457	0.150814	0.296246	0.337614
ENSMUSG00000040296	1.95266	1.0245	2.85115	2.6181	2.57334	1.60525	3.60143	2.21688	1.52573		ENSMUSG00000040296	1.98251	1.77709	2.70056	1.52964	2.93252	2.53984	3.5239	2.93646	1.42744		ENSMUSG00000040296	3.47946	2.83798	4.26638	2.48784	2.73201	3.70684	5.37028	3.31735	2.95841		ENSMUSG00000040296	3.42727	4.06177	4.02008	2.80487	3.32539	2.37091	4.60846	3.34742	1.60321		ENSMUSG00000040296	1.93258	1.85153	2.55373	1.27015	2.74177
ENSMUSG00000059920	2.97576	3.85113	2.0637	2.52518	3.429	3.7126	3.45296	2.86683	3.11495		ENSMUSG00000059920	2.2368	3.46703	2.43783	2.37367	2.4973	3.92712	3.13748	2.42829	2.76346		ENSMUSG00000059920	3.63311	2.62598	2.66137	1.89872	3.43582	4.85197	3.0403	3.46484	3.6297		ENSMUSG00000059920	2.61386	2.84672	2.56585	2.53834	2.7851	4.44292	3.74477	3.2778	3.59341		ENSMUSG00000059920	2.59766	3.80945	1.84124	2.53031	5.13674
ENSMUSG00000029638	0.578777	0.683017	3.03861	0.84641	1.74721	0.546901	1.88047	1.29735	0.765963		ENSMUSG00000029638	0.961862	0.836535	2.6504	0.814495	2.28547	1.22057	2.04332	3.0321	0.736876		ENSMUSG00000029638	0.823462	0.49331	2.31967	0.507964	1.77016	1.36245	2.2049	1.89527	1.32908		ENSMUSG00000029638	1.93332	1.80779	3.21461	1.64407	2.83531	1.89137	2.40318	2.2514	1.61308		ENSMUSG00000029638	0.851098	1.21538	3.22785	0.713254	2.36451
ENSMUSG00000063887	0.0965693	0.0734016	1.96413	0.801438	0.0218051	0.122074	0.0506433	0.0241559	0.0203453		ENSMUSG00000063887	1.81509	0.0279376	1.47765	1.35206	0.122034	0.430395	0	0.0533247	0.499176		ENSMUSG00000063887	0.0837702	0.0167714	0.0619443	0.0825488	0	0.0122737	0	0.0201573	0.329102		ENSMUSG00000063887	0.105019	0.266163	0.399171	1.31578	0.0770928	0.197054	0.0927917	0.0561808	0.0300635		ENSMUSG00000063887	0.101337	0.235713	0.381397	0.173854	0.124875
ENSMUSG00000022629	0.787513	0.465695	3.19109	1.04337	1.46525	2.13134	3.74573	0.833906	1.02523		ENSMUSG00000022629	2.22935	2.4659	3.13072	3.09518	3.40639	2.83679	3.00344	4.13248	1.64635		ENSMUSG00000022629	1.75883	1.72328	3.00008	2.71398	4.33667	2.39333	3.10563	2.00771	1.00314		ENSMUSG00000022629	0.848759	1.01438	1.98542	2.05754	1.81392	2.3288	3.14509	1.06686	1.31962		ENSMUSG00000022629	1.3889	1.74746	1.54313	1.5346	1.71661
ENSMUSG00000029634	2.1669	2.17499	3.03135	2.83255	4.01603	1.63681	4.2649	4.28058	2.11392		ENSMUSG00000029634	2.49461	2.36	4.38568	2.25031	3.59729	2.03648	5.11608	3.08308	2.40886		ENSMUSG00000029634	1.77993	0.626087	4.74678	2.52481	3.87367	1.89515	4.54701	3.02348	2.91263		ENSMUSG00000029634	3.0551	2.15631	3.73648	3.15163	2.69727	2.07101	5.09296	2.75279	2.76875		ENSMUSG00000029634	2.63819	2.81159	3.33414	1.61479	3.05163
ENSMUSG00000029636	1.53505	1.50492	1.93418	1.47594	0.143935	1.23455	1.43426	0.331197	3.14578		ENSMUSG00000029636	1.47995	2.67405	3.65643	2.72911	0.764816	1.51631	2.4734	2.99944	1.32778		ENSMUSG00000029636	1.40932	0.430057	1.71219	2.28645	0.0135771	2.11222	1.46391	0.266983	2.54943		ENSMUSG00000029636	2.18032	0.92938	0.757207	1.89922	0.822594	1.50624	1.5724	0.145611	1.73507		ENSMUSG00000029636	1.28503	1.59257	1.56655	1.51422	0.305006
ENSMUSG00000009614	2.83971	3.73389	0.925558	0.929987	2.23812	0.0211961	0.724945	3.22798	0.27733		ENSMUSG00000009614	4.09905	4.99552	4.32656	4.18435	6.02389	3.23274	5.10125	4.36774	4.5539		ENSMUSG00000009614	5.47237	9.08775	6.15165	5.71304	9.3197	4.07036	6.63453	7.33384	4.37939		ENSMUSG00000009614	2.32722	1.96215	0.230258	0.700327	1.74881	0.0465995	0.303523	1.49012	0.912466		ENSMUSG00000009614	0.81706	0.944724	0.938548	0.340362	1.40886
ENSMUSG00000022620	1.96328	3.64979	2.2169	2.08565	2.35963	1.03745	0.89214	2.31586	2.4238		ENSMUSG00000022620	2.25672	4.56318	3.19191	2.62687	1.30231	1.78584	1.88573	3.30519	3.45473		ENSMUSG00000022620	2.64266	6.70079	3.04005	2.13333	2.13506	2.21269	2.26301	4.36042	4.16398		ENSMUSG00000022620	2.12709	4.19511	1.75559	1.93444	1.99339	1.81689	0.958496	2.06856	1.96385		ENSMUSG00000022620	0.843489	3.13749	1.66621	2.04641	2.49018
ENSMUSG00000049571	0.0127381	0.0261642	0	0.205759	0.0267972	0.326645	0	0	0.120092		ENSMUSG00000049571	0.0274959	0.523271	0	0.12743	0.0110485	0.655611	0.335887	0	0.219316		ENSMUSG00000049571	0	0.0203004	0	0.0108473	0	0.0286706	0.0444717	0	0.659687		ENSMUSG00000049571	0.779531	0.228609	0.255742	0.385167	0.989335	0.954061	1.10644	0.796689	1.06042		ENSMUSG00000049571	0.0231779	0.0456858	0.633269	0.0434682	0.0644562
ENSMUSG00000007107	0.00868789	0.00408239	0.0115681	2.15715	0	1.52927	0.125754	0.0155673	0.0191804		ENSMUSG00000007107	0.0167596	0.0150352	0.0151097	0.316396	0	0.597842	0.0187611	0.0877739	0.00800053		ENSMUSG00000007107	0.117239	0.801316	0	0.144066	0.0594212	0.374983	0.0183758	0	0.0172899		ENSMUSG00000007107	0.198475	0.00699619	0	0.384636	0	0.706983	0.129436	0.0142531	0.00340132		ENSMUSG00000007107	0.0497144	0.0421537	0.0361997	7.15635	0.0558284
ENSMUSG00000015337	5.59327	5.23335	4.17162	3.77581	4.66965	3.5021	4.28551	6.6817	5.90292		ENSMUSG00000015337	4.2323	4.13089	4.09492	4.11563	4.07341	2.50273	2.93545	2.92335	4.19202		ENSMUSG00000015337	3.63977	9.12802	4.36459	4.39638	6.15337	2.80362	3.66889	3.06706	3.3177		ENSMUSG00000015337	2.76745	1.75106	1.95946	2.42154	2.08324	1.24535	0.81594	1.25524	1.43508		ENSMUSG00000015337	4.74704	3.23016	4.69539	6.05424	4.20262
ENSMUSG00000039952	3.64056	6.56995	4.79731	3.78615	4.95515	3.14072	4.07115	4.66734	3.92245		ENSMUSG00000039952	3.37373	3.46432	3.27198	3.87648	3.00725	2.47119	3.27855	4.52986	2.35349		ENSMUSG00000039952	2.96579	3.27764	3.2567	3.04917	3.24083	2.22975	3.9645	3.70259	3.11314		ENSMUSG00000039952	3.22245	2.50148	3.36384	2.53366	4.93355	2.28021	2.90518	4.3163	2.45929		ENSMUSG00000039952	4.47841	4.03266	4.61621	4.96146	4.09727
ENSMUSG00000027603	1.2491	1.02293	0.904584	0.822894	0.707973	1.35751	1.01183	0.534246	0.356816		ENSMUSG00000027603	1.02038	0.376425	1.21375	1.65001	0.378642	1.74402	0.919	0.266837	0.658734		ENSMUSG00000027603	0.667813	0.189008	0.0821149	0.583692	0.128047	0.861619	0.329343	0.109766	0.444291		ENSMUSG00000027603	1.1074	0.407146	4.39987	1.12871	0.343126	2.221	0.758492	0.198953	1.55296		ENSMUSG00000027603	1.84573	0.449016	0.851163	1.19217	0.593915
ENSMUSG00000046242	0.0159728	0	1.63687	0.0327581	0	0.107844	0.171239	0.03781	0.0260088		ENSMUSG00000046242	0.346827	0.0371888	3.21997	0.159503	0	0.251966	2.02496	0	0.025834		ENSMUSG00000046242	0	0.0562645	0.25693	0.0187439	0	0.0836342	0.027876	0	0.0444707		ENSMUSG00000046242	1.61635	1.56344	1.40605	0.390235	2.76689	3.01437	1.66749	3.01262	2.03336		ENSMUSG00000046242	0	0	1.45044	0.0441874	0
ENSMUSG00000038658	2.31238	2.78278	3.62603	2.90023	2.99646	2.52087	2.54781	3.49317	2.42881		ENSMUSG00000038658	2.65563	2.88385	2.64796	2.19705	2.66204	2.59509	2.34031	2.54955	2.30574		ENSMUSG00000038658	2.68318	5.63071	3.17059	2.62026	2.93612	3.07104	2.36145	3.76	2.42739		ENSMUSG00000038658	2.78691	3.49177	2.79742	2.99814	2.90704	2.91846	2.77563	4.35532	2.68597		ENSMUSG00000038658	2.67309	3.01022	3.64959	2.40389	3.39576
ENSMUSG00000047221	3.52506	0.95666	0.898161	2.25521	1.87425	3.10383	1.99051	4.17839	2.41068		ENSMUSG00000047221	2.29735	1.13004	1.20915	2.42591	1.30556	2.01884	0.867023	3.69375	2.49927		ENSMUSG00000047221	2.12478	0.956098	0.541122	1.9492	2.51682	2.24387	0.684776	4.58788	2.82866		ENSMUSG00000047221	1.1925	0.900547	0.857927	1.86299	0.790493	1.71832	0.620507	2.33293	1.51653		ENSMUSG00000047221	2.55848	1.78484	0.671647	2.38237	1.54658
ENSMUSG00000047220	0.486773	1.07249	0.0691276	2.30089	0.0759236	1.28183	0	0.0462896	0.156256		ENSMUSG00000047220	0.220251	0.824854	0	0.810942	0.140951	0.671437	0.0105879	0.0546656	0.0461113		ENSMUSG00000047220	0.0775403	0.218121	0	0.72558	0.0650765	0.38869	0.0380489	0	0.112932		ENSMUSG00000047220	0.228281	0.533119	0	1.33265	0.0819108	0.680224	0.0086844	0.0548028	0.123589		ENSMUSG00000047220	0.291031	1.32169	0.0236112	2.33124	0.117973
ENSMUSG00000047227	0.612947	2.73575	1.39324	1.58064	1.33183	1.91843	3.14299	0.799155	2.4535		ENSMUSG00000047227	0.634393	1.67252	0.982658	1.21487	1.70337	1.29634	2.55585	1.79038	0.87939		ENSMUSG00000047227	0.850267	1.96141	0.905518	0.871425	0.0986676	1.30872	1.43732	0.776185	0.809209		ENSMUSG00000047227	0.896574	1.94096	1.51812	1.61859	1.43503	1.81367	2.11668	0.984983	1.62772		ENSMUSG00000047227	0.743978	3.27865	1.44132	1.13149	1.66779
ENSMUSG00000038181	1.56653	1.91306	1.39148	2.2258	2.35378	1.23278	1.56041	2.79913	2.8112		ENSMUSG00000038181	2.72887	2.37145	1.69711	2.22052	3.53577	1.78482	2.08829	2.27846	2.34114		ENSMUSG00000038181	2.49481	3.25742	1.22624	2.98639	3.29565	1.32031	1.35185	2.89613	3.09408		ENSMUSG00000038181	2.39781	2.51312	1.94228	2.05122	2.76095	2.05534	2.0995	2.09335	2.28425		ENSMUSG00000038181	1.97241	1.60839	1.26618	1.64105	2.23239
ENSMUSG00000036918	1.02969	3.18446	1.22171	1.22019	1.99446	1.02737	1.06617	2.04306	0.992568		ENSMUSG00000036918	0.920282	4.32227	3.51619	2.48709	3.08866	1.25707	1.07969	3.09235	4.04192		ENSMUSG00000036918	2.87863	4.4787	3.47158	4.10931	3.01916	1.12198	2.85359	3.76633	3.42876		ENSMUSG00000036918	3.22446	4.88122	3.73263	2.50438	2.3319	1.54088	2.93973	2.86077	3.29269		ENSMUSG00000036918	1.44471	1.86385	1.30955	1.10317	2.05139
ENSMUSG00000045917	2.98702	1.83595	1.69061	0.531165	1.9594	5.816	0.525041	1.20953	2.29269		ENSMUSG00000045917	0.65161	1.15389	1.2365	0.540897	1.91596	5.94831	0.41549	2.42046	1.38688		ENSMUSG00000045917	1.8653	2.42043	1.29781	0.981121	2.3108	5.92713	2.96357	2.98262	2.0926		ENSMUSG00000045917	2.17179	2.82505	1.43846	1.06515	2.72722	5.23406	0.849048	1.5167	2.04915		ENSMUSG00000045917	1.84668	2.42998	1.24687	0.48572	2.72877
ENSMUSG00000045915	0.0723214	0	0	0	0	0.0458802	0.455128	0	0.119704		ENSMUSG00000045915	0.0628712	0.0425722	0	0.0307311	0	0.0308715	0.34205	0.0425514	0.214113		ENSMUSG00000045915	0	0	0	0.00594301	0	0.0187421	0.294072	0	0.571802		ENSMUSG00000045915	0.557833	0.0202075	0	0.031045	0.0938772	0.0647223	0.598314	0	0.0980605		ENSMUSG00000045915	0	0.00646655	0	0.0445222	0
ENSMUSG00000036916	1.12975	0.793157	1.40067	1.25859	2.01198	1.93283	0.402795	0.819872	0.987787		ENSMUSG00000036916	1.45983	1.1036	1.29883	0.734516	1.06009	1.84499	0.759106	1.91044	1.73379		ENSMUSG00000036916	1.35789	0.42073	1.54933	0.451845	0.782687	1.50805	0.413485	0.62631	0.88158		ENSMUSG00000036916	1.72732	0.914911	0.933217	1.59128	1.41776	1.86419	0.545028	1.29523	1.14619		ENSMUSG00000036916	1.59881	1.32844	1.07855	0.487679	1.28216
ENSMUSG00000042632	3.47724	1.87264	1.30938	1.2813	1.67992	0.890316	1.61842	2.86048	1.05055		ENSMUSG00000042632	2.59999	1.94168	1.19585	1.9362	1.71066	1.12337	1.43084	2.93375	1.31438		ENSMUSG00000042632	2.90404	2.03282	1.70294	2.09115	2.43834	0.749013	0.297875	1.10883	0.463846		ENSMUSG00000042632	2.1091	0.83608	1.29073	2.23187	1.44295	0.630495	0.394039	1.47639	1.105		ENSMUSG00000042632	2.29265	1.71018	1.76419	1.15822	2.12267
ENSMUSG00000036912	0.00677059	0.147281	0.0679032	0.00646434	0.0482611	0.475097	0.151436	0.138537	0.00187406		ENSMUSG00000036912	0.00849826	0.439808	0.096026	0	0.0951095	0.49927	1.95981	0.439798	0.00751605		ENSMUSG00000036912	0.00775664	0.0509157	0.0295246	0.0152116	0.0135771	0.179937	0.0315186	0.0379245	0		ENSMUSG00000036912	0	0.120306	0.981779	0.0274967	1.27199	0.608025	0.213857	0.428817	0.222085		ENSMUSG00000036912	0.00440556	0.0535164	0	0.00400995	0.141309
ENSMUSG00000042496	0.478433	0.429959	1.36169	1.07196	1.5024	0.655311	0.927667	1.1514	0.440706		ENSMUSG00000042496	0.665851	0.938602	1.69103	0.925321	0.671489	1.02738	0.657494	0.581761	0.227717		ENSMUSG00000042496	0.35695	0.277078	0.880271	0.670144	0.977052	2.21281	0.821783	0.432567	0.431107		ENSMUSG00000042496	1.28104	1.45908	1.86077	1.20488	0.868962	1.03724	0.717613	0.620356	0.401361		ENSMUSG00000042496	0.695775	0.73868	1.08259	1.05175	0.802206
ENSMUSG00000020716	2.31182	1.68743	3.09984	3.34518	2.5489	2.85717	2.25333	2.12678	2.48394		ENSMUSG00000020716	1.88354	2.7505	2.4923	2.19231	3.30277	2.70875	1.90117	2.02162	2.31432		ENSMUSG00000020716	1.8628	1.45436	1.99792	2.49179	2.08036	2.59278	2.6177	1.35711	2.67581		ENSMUSG00000020716	2.04657	3.62304	2.94874	3.07155	3.06986	2.60791	1.99525	2.80749	2.68516		ENSMUSG00000020716	1.90942	2.50177	2.3093	1.42911	2.31273
ENSMUSG00000002058	2.84672	1.78382	3.2805	3.5231	1.00444	1.61518	2.79706	5.15315	2.65747		ENSMUSG00000002058	3.0758	2.03426	3.1915	3.14525	1.34816	2.45044	2.66421	1.20269	4.1514		ENSMUSG00000002058	3.58821	3.95652	3.73605	4.36257	1.77173	1.95506	1.60257	2.21618	3.97908		ENSMUSG00000002058	4.09017	2.48707	2.85742	3.20374	2.08702	3.62005	2.07302	3.75778	5.16548		ENSMUSG00000002058	1.96651	1.34777	2.35069	2.00703	1.54338
ENSMUSG00000020719	7.16084	6.39463	5.28821	6.6605	8.02458	7.07005	5.90766	6.76949	7.34795		ENSMUSG00000020719	5.89994	5.76615	6.43009	6.32414	6.04737	6.14962	5.47072	7.22781	6.5056		ENSMUSG00000020719	6.54532	7.35255	6.04974	7.56413	7.87892	7.02863	5.47277	9.08297	7.0508		ENSMUSG00000020719	5.95017	7.0131	6.65015	6.34241	6.15137	6.84647	5.86221	6.51176	6.93297		ENSMUSG00000020719	6.89957	6.63261	5.47334	5.75185	6.35445
ENSMUSG00000042499	0	0.0154451	0	0	0	0	0.0231061	0	0		ENSMUSG00000042499	1.20214	1.19691	1.14616	2.7587	0.696885	1.68141	2.02747	0.779989	3.55115		ENSMUSG00000042499	0	0.0233881	0	0	0	0	0.088325	0	0		ENSMUSG00000042499	0.0197843	0.0103121	0	0	0	0.0239841	0.187493	0	0		ENSMUSG00000042499	0	0.0455559	0	0	0.00895462
ENSMUSG00000053253	3.06609	2.26139	4.81259	2.05987	2.40166	3.11087	3.79084	3.33723	6.07014		ENSMUSG00000053253	3.51846	2.67863	5.45263	3.43303	4.0902	3.86186	5.15839	3.96254	5.65226		ENSMUSG00000053253	4.72442	2.434	5.49109	2.5263	3.976	5.41945	5.14705	4.9787	5.80712		ENSMUSG00000053253	3.28133	2.71159	5.66298	1.75911	2.7049	4.18561	4.047	3.12442	6.23496		ENSMUSG00000053253	3.3163	3.53506	5.27777	2.77274	2.53047
ENSMUSG00000059891	0.133326	0.267862	0.273563	0.140828	0.0694555	0.0605298	0.401309	0	0.390239		ENSMUSG00000059891	0.136459	0.206447	0.860817	0.0338367	0	0.132953	0.333481	0.371032	0.159087		ENSMUSG00000059891	0.0860822	1.15413	0.203176	0.121354	0	0.210262	0.208851	0	0.114333		ENSMUSG00000059891	0.351951	0.619403	0.609265	0.300695	0.0178178	0.121546	0.383072	0.0339722	1.5684		ENSMUSG00000059891	0.0414098	0.111974	0.30566	0.0653416	0
ENSMUSG00000059890	2.8077	2.40976	3.31245	1.30842	3.27806	0.333777	3.81847	3.3265	2.57991		ENSMUSG00000059890	3.14022	2.93516	3.32821	1.84897	3.70831	2.07921	3.51949	3.50261	2.76182		ENSMUSG00000059890	4.34093	4.23393	5.29639	2.24276	3.93055	2.60497	4.42752	4.55515	3.88787		ENSMUSG00000059890	3.34015	2.87769	3.14294	1.44159	3.05079	3.27667	3.31078	4.011	3.07074		ENSMUSG00000059890	3.87654	3.72985	3.14305	1.64254	4.39847
ENSMUSG00000034842	4.80075	9.0604	4.29738	4.80261	8.94416	6.45277	7.50119	7.12186	8.05441		ENSMUSG00000034842	0.685609	0.346866	0.0778697	0.129329	2.70074	0.373259	3.07458	0.405839	0.160691		ENSMUSG00000034842	0.462377	0.492859	0.133172	0.0404028	1.74253	0.27369	0.869348	0.572885	0.526651		ENSMUSG00000034842	0.545004	0.363353	0.467347	0.127849	3.72861	0.464626	0.237546	1.33413	0.517029		ENSMUSG00000034842	4.70608	5.40087	4.57807	5.07745	7.26312
ENSMUSG00000034845	1.87035	1.14563	5.11716	1.44738	3.21414	1.76003	2.49391	1.8849	2.90786		ENSMUSG00000034845	3.20125	3.83242	6.34005	3.46885	4.29509	3.87302	4.43924	5.67474	5.82978		ENSMUSG00000034845	3.82799	4.01601	6.26601	2.7421	4.36415	4.9395	1.42308	3.76254	2.44726		ENSMUSG00000034845	4.86351	1.54897	2.77168	3.4001	4.93965	5.54818	1.90079	6.80322	3.76788		ENSMUSG00000034845	2.08342	1.57339	6.61551	1.87923	4.05101
ENSMUSG00000046794	5.4829	5.38547	4.38099	3.38323	2.0354	3.03513	4.84165	1.94832	6.66095		ENSMUSG00000046794	1.51378	1.39233	1.95752	0.728609	1.18354	1.54401	1.63284	0.870191	1.74724		ENSMUSG00000046794	6.54572	9.83338	2.632	3.43258	6.45283	7.14851	4.78897	6.74867	7.6033		ENSMUSG00000046794	3.95432	2.99655	1.94598	2.33659	1.00288	2.42466	2.58504	2.57561	3.40527		ENSMUSG00000046794	5.56881	6.67538	1.67281	4.03434	1.08618
ENSMUSG00000034848	2.15809	1.57422	1.61673	2.41015	1.43522	2.64514	2.34416	1.33563	2.19827		ENSMUSG00000034848	2.33687	3.09398	1.79689	1.157	1.54987	2.87762	2.8716	2.91218	1.99473		ENSMUSG00000034848	2.75291	0.697791	0.736809	0.501163	0.90871	2.33034	2.71262	1.24223	2.12867		ENSMUSG00000034848	2.27524	1.80271	1.88775	1.80974	2.21017	2.50878	2.52658	2.82434	2.27933		ENSMUSG00000034848	2.05356	1.48587	0.766615	0.906906	0.884016
ENSMUSG00000046062	3.32367	1.65714	2.7475	2.70928	2.58469	2.67572	3.2832	2.88707	2.60963		ENSMUSG00000046062	3.82024	3.01606	2.62007	3.29068	3.5237	3.01305	3.14333	3.92535	3.76305		ENSMUSG00000046062	4.12101	2.68734	4.61356	3.35301	5.74048	3.82155	3.94517	4.5911	4.47784		ENSMUSG00000046062	4.43908	2.29781	2.88962	3.0702	3.09564	3.24962	3.20401	3.74084	3.27286		ENSMUSG00000046062	3.2814	1.76864	2.43608	2.90785	3.20296
ENSMUSG00000046791	1.65786	1.59633	1.66171	2.11239	1.35317	1.60047	1.50773	1.17099	2.30483		ENSMUSG00000046791	2.28935	2.30496	1.85758	1.97019	1.76607	2.37771	1.35628	1.35307	2.80286		ENSMUSG00000046791	1.56799	1.57981	1.12326	1.75397	1.47626	1.33889	1.33083	2.41004	3.24899		ENSMUSG00000046791	2.42881	4.06187	2.62463	2.03428	2.03072	1.86389	1.52578	1.79326	2.33861		ENSMUSG00000046791	1.74758	2.33753	1.66621	1.81603	1.33647
ENSMUSG00000043541	1.3844	0.757199	0.251438	0.934746	0.285133	2.93752	1.58052	0.342647	2.31055		ENSMUSG00000043541	1.41173	1.35547	0.823284	0.896925	0.417146	1.69275	1.71283	1.82468	1.52118		ENSMUSG00000043541	0.677646	0.135637	0.182783	0.191837	0.0385433	0.99448	0.870703	0.222592	0.559049		ENSMUSG00000043541	1.43997	2.26934	0.592332	1.36058	0.934894	2.007	3.0902	1.1937	2.75973		ENSMUSG00000043541	1.02242	1.23127	0.115119	0.17477	0.075883
ENSMUSG00000021427	5.37474	3.614	4.17121	4.8024	4.19472	4.80451	5.47853	4.28604	3.93379		ENSMUSG00000021427	4.86366	3.56285	3.37529	5.24736	3.06819	4.31654	6.49046	3.58526	3.95704		ENSMUSG00000021427	6.57952	5.69597	4.59295	7.37387	4.51181	5.8788	6.40321	5.8122	5.60939		ENSMUSG00000021427	4.86913	4.91525	3.39932	3.93208	3.08137	4.67838	6.37639	4.82981	3.6691		ENSMUSG00000021427	5.0958	4.16044	4.86187	4.84677	3.45497
ENSMUSG00000013275	2.30961	6.90261	3.78755	4.78913	3.35961	6.15755	4.21352	2.59817	3.01176		ENSMUSG00000013275	1.55086	2.19451	3.21446	1.64098	1.82159	1.61892	3.40482	1.86438	1.28747		ENSMUSG00000013275	0.415213	2.11162	0.421385	0.601082	1.27169	0.397934	1.27102	0.732749	0.854758		ENSMUSG00000013275	1.28741	1.6613	2.6047	1.7866	2.01672	1.25129	3.08868	0.947775	1.03405		ENSMUSG00000013275	1.47693	2.28085	2.99896	1.96441	3.51823
ENSMUSG00000035469	2.51294	2.36141	2.06213	3.47839	2.14218	3.41288	3.93481	2.36733	3.2899		ENSMUSG00000035469	2.01058	3.02239	2.41519	2.82176	2.56739	4.76194	4.14326	2.8829	3.71373		ENSMUSG00000035469	3.27895	2.1445	2.97942	2.16583	4.47623	4.98334	4.08891	4.55128	3.01891		ENSMUSG00000035469	2.6073	2.35001	3.43619	2.1932	3.31569	2.58153	2.56618	2.96009	3.17286		ENSMUSG00000035469	2.08992	2.89728	1.62158	1.6695	1.98452
ENSMUSG00000038980	0.0162783	0	0.038164	0	0	0	0	0.104516	0.00392312		ENSMUSG00000038980	0.379734	0.258313	0.193032	0.577034	0.027458	0.0526339	0.0140006	0.639319	0.081054		ENSMUSG00000038980	0	0	0.00699188	0.0202626	0	0.0124739	0	0.0555526	0.0628671		ENSMUSG00000038980	1.40715	0.350485	0.441831	0.514821	0.115139	0.212105	0.461411	0.360308	0.195434		ENSMUSG00000038980	0.0140566	0	0.00911734	0.00628885	0
ENSMUSG00000038984	2.88627	2.46094	0.0506387	3.28105	0.88084	0.284623	0.0984321	0.956357	1.97377		ENSMUSG00000038984	1.54169	2.20998	0	4.1172	0.638638	0.697147	1.02041	0.312131	3.50821		ENSMUSG00000038984	2.10818	7.96334	0	3.22666	0.144381	0.374641	0.486161	0.0511585	2.3514		ENSMUSG00000038984	2.3366	2.12139	0	3.06177	0.371252	0.631682	0.47009	1.53349	3.09279		ENSMUSG00000038984	2.45031	1.88592	0	4.83651	0.596932
ENSMUSG00000072889	1.65288	6.50963	1.79181	1.85927	1.41489	1.10055	2.43727	1.58297	0.870859		ENSMUSG00000072889	1.79761	2.97229	2.55125	1.57604	1.85837	1.68692	2.84655	1.42909	1.60512		ENSMUSG00000072889	2.32182	2.98449	2.02899	1.4425	2.20589	1.90324	2.17032	2.07042	1.40757		ENSMUSG00000072889	2.15582	2.10534	2.11683	2.18293	2.085	1.72871	2.71745	2.53811	2.01016		ENSMUSG00000072889	2.36322	3.32037	1.31846	1.02145	2.24947
ENSMUSG00000037885	1.69806	1.15286	2.72611	1.25347	1.59677	1.62763	0.939443	1.96802	1.71351		ENSMUSG00000037885	1.57803	1.28624	1.6619	1.44869	2.35973	1.48794	0.622204	1.36777	1.7121		ENSMUSG00000037885	1.36978	1.09046	1.6943	1.81617	1.13864	1.11143	0.672717	1.79623	1.78483		ENSMUSG00000037885	2.04156	0.955755	1.52785	1.53941	1.94515	1.33962	0.721641	2.11642	1.60785		ENSMUSG00000037885	1.39249	1.01097	1.79732	1.09239	1.32416
ENSMUSG00000062074	0	0.251976	0.526084	0	0.0564443	0.0678144	0	0.259373	0.023827		ENSMUSG00000062074	0.148394	1.449	0	0.0207693	0	0.144702	2.56154	0.306549	0.00821386		ENSMUSG00000062074	0.0122123	0.108442	0	0.0114408	0.155194	0.119934	0	0.21647	0.0511992		ENSMUSG00000062074	0.267543	0.711857	0	0	0.0165533	0.978004	0.134441	0.304662	1.43922		ENSMUSG00000062074	0.09573	2.35001	0.2039	0	0
ENSMUSG00000037731	1.42334	0.587088	0.856941	1.21264	1.47655	0.565745	1.04502	0.702166	1.36977		ENSMUSG00000037731	0.797949	0.344972	0.301549	0.462025	0.364856	0.645309	0.278766	0.6402	0.805049		ENSMUSG00000037731	1.84773	2.59775	2.65292	1.37239	1.39053	1.1424	1.13109	0.434422	1.97064		ENSMUSG00000037731	2.83126	1.7877	2.44918	2.33015	1.3886	2.87249	1.98295	1.95463	2.8851		ENSMUSG00000037731	1.07785	0.546217	0.88752	1.36218	1.19784
ENSMUSG00000034353	6.95291	11.7559	4.62309	4.87158	2.08963	7.80105	10.1541	3.19238	7.19208		ENSMUSG00000034353	2.87505	4.25164	3.20973	2.87892	0.434485	2.5694	7.45326	0.722262	3.74012		ENSMUSG00000034353	3.97724	6.00006	4.66461	4.10199	1.2544	2.35518	5.01911	5.10618	4.78045		ENSMUSG00000034353	3.70324	3.97625	4.13752	1.90804	2.52139	3.88628	8.85528	2.81112	5.10889		ENSMUSG00000034353	6.54552	5.87172	4.15407	3.95753	2.78268
ENSMUSG00000064302	3.62676	3.09632	4.61102	3.3296	5.69867	3.53127	3.04668	4.66342	3.32127		ENSMUSG00000064302	1.78282	1.97873	2.33428	2.92846	1.88711	2.68694	2.51971	3.24646	2.9496		ENSMUSG00000064302	1.68467	1.6357	1.99904	1.92619	2.10031	2.0157	2.17543	2.67785	1.56583		ENSMUSG00000064302	2.12319	1.9504	2.0182	2.89289	2.87996	2.5004	3.45194	4.56048	3.32682		ENSMUSG00000064302	3.48498	2.88421	3.5438	4.10573	3.9547
ENSMUSG00000018796	6.11793	6.27566	6.02072	5.10268	8.07992	6.20902	6.67632	8.3297	7.42582		ENSMUSG00000018796	6.57542	6.8317	5.72157	6.51047	6.79657	5.23708	6.55315	5.50429	6.10163		ENSMUSG00000018796	7.78064	10.3394	8.29563	9.76683	9.31092	8.0924	9.34761	13.9693	8.61684		ENSMUSG00000018796	3.47155	3.36076	3.16419	3.6039	3.67722	3.49581	3.21564	3.03121	3.14416		ENSMUSG00000018796	4.2558	6.23849	5.96388	5.99624	7.15598
ENSMUSG00000028278	5.4589	3.96733	6.75715	4.64222	3.417	4.99677	5.4457	5.35305	6.19444		ENSMUSG00000028278	2.84034	2.75339	4.15506	4.16555	3.03829	4.24947	4.81562	3.57372	3.22022		ENSMUSG00000028278	0.387322	0.424293	4.32457	0.787554	0.89155	0.919323	3.87498	1.42857	0.843325		ENSMUSG00000028278	2.19774	1.82095	3.5558	2.85517	1.09447	0.985074	2.16542	1.35096	2.77116		ENSMUSG00000028278	4.58845	3.04815	7.60431	6.01964	4.29299
ENSMUSG00000016179	0.0290713	0.0193487	0.0154012	0.00298863	0.444219	0.140864	0.0479067	0	0.00493923		ENSMUSG00000016179	1.13207	1.29584	0.241416	0.0124629	0.753588	0.385106	0.159351	0.0546656	0.00959894		ENSMUSG00000016179	0.0470181	0.144702	0	0	0	0.0888359	0.013772	0	0.00244645		ENSMUSG00000016179	0.0792841	0.86021	0.0171799	0.00614746	0.0102119	0.726976	0.206567	0.083466	0.0214322		ENSMUSG00000016179	0.0486284	0.0846754	0.0326118	0.129327	0.134483
ENSMUSG00000052707	2.633	2.20972	2.76839	2.82139	4.49492	3.12616	2.44911	3.03828	2.40425		ENSMUSG00000052707	2.17476	2.50815	2.16015	2.61796	2.38206	2.9663	2.08188	1.9175	1.73336		ENSMUSG00000052707	2.44976	2.17195	2.36156	3.14367	3.82164	2.95012	2.73034	2.4543	2.01806		ENSMUSG00000052707	2.90322	1.83185	2.13299	2.73646	2.94725	2.85277	2.2099	3.8555	2.39486		ENSMUSG00000052707	2.99346	2.68075	2.67698	2.92578	2.97833
ENSMUSG00000092417	2.41954	3.72266	1.76642	2.55479	2.31353	2.51239	2.37142	3.88743	5.4961		ENSMUSG00000092417	2.40749	2.39075	1.27105	2.75746	2.75635	2.28591	2.31307	2.11545	5.49373		ENSMUSG00000092417	2.68103	4.15628	1.3881	3.00932	2.60557	2.40055	2.53607	2.75981	5.29446		ENSMUSG00000092417	2.08334	2.76738	1.11478	2.41593	2.87236	2.60017	2.61793	3.54975	5.1436		ENSMUSG00000092417	2.14361	3.50404	1.52655	2.75894	2.66125
ENSMUSG00000031755	3.94079	3.09417	2.77698	1.31086	1.52033	3.44814	4.50477	3.06498	2.65675		ENSMUSG00000031755	2.97317	2.48909	2.63777	3.21753	2.47794	3.08413	2.80457	2.68343	3.07063		ENSMUSG00000031755	2.36632	3.04342	2.08633	2.17376	0.834079	2.38164	2.598	1.71163	1.60329		ENSMUSG00000031755	2.00463	3.1012	1.70008	1.59389	1.54518	2.50062	2.81204	3.16209	1.71108		ENSMUSG00000031755	1.72632	2.35077	1.33351	1.1971	1.24939
ENSMUSG00000004446	1.83869	2.98312	3.53709	2.66852	0.681123	2.12972	1.04872	1.53911	4.34971		ENSMUSG00000004446	3.81523	3.42097	4.2905	3.29943	3.62822	3.61692	3.02453	2.06758	5.13583		ENSMUSG00000004446	3.18119	3.5716	4.90339	5.34036	1.74333	2.60382	4.3795	3.94933	5.20128		ENSMUSG00000004446	3.10517	3.8495	3.29149	3.06503	1.25718	2.94094	3.02287	2.74733	4.49027		ENSMUSG00000004446	1.4543	2.50026	3.97071	2.04029	1.00198
ENSMUSG00000063796	0.0134483	0.061147	0	0.0144216	0.0334306	0.103251	0.438917	0	0.0134893		ENSMUSG00000063796	0.315683	5.01672	5.7285	4.45914	4.91769	5.49292	4.54403	6.20946	6.42768		ENSMUSG00000063796	0.00727544	0.033621	0.314945	0.0124127	0	0.115395	0.144215	0.0686835	0.108776		ENSMUSG00000063796	0	0.0492128	0.181264	0.040994	0.0661855	0.149439	0.156668	0.083466	0.0524212		ENSMUSG00000063796	0.0327209	0.170196	0.343921	0.0304021	0.0500488
ENSMUSG00000014198	0.16976	0.083056	0	0.126728	0.194332	0.144642	0.0736794	0.182887	0.0639944		ENSMUSG00000014198	0.190306	0.223099	0	0.146873	0.0301741	0.675366	0.392581	0.578083	0.10785		ENSMUSG00000014198	0.0821519	0.0297587	0	0.0543015	0.0385433	0.020748	0.00642123	0	0.00925808		ENSMUSG00000014198	0.703955	0.0548316	0	0.503707	0.0366374	0.160403	0.13354	0.24556	0.0306477		ENSMUSG00000014198	0.522897	0.196841	0	0.107578	0.0267047
ENSMUSG00000032118	2.42002	3.3701	1.31685	3.14251	1.27331	0.922333	0.82857	1.15498	1.99316		ENSMUSG00000032118	0.887792	3.22819	1.503	0.87709	0.250491	0.277706	1.76468	0.121392	1.93314		ENSMUSG00000032118	0.0674589	0.0553149	0.967087	1.03363	0.0613081	0.479108	1.10498	0.544807	0.459754		ENSMUSG00000032118	0.951451	1.90518	0.887602	2.94448	0.498101	0.362963	1.84223	0.716456	1.9829		ENSMUSG00000032118	1.56024	2.27827	1.76001	2.15879	1.39242
ENSMUSG00000021432	1.32967	1.2854	1.99809	1.74589	1.82343	1.83602	2.43188	1.65683	1.10327		ENSMUSG00000021432	1.98034	2.65525	3.46366	2.70998	2.54036	2.47899	2.36458	2.25682	1.94514		ENSMUSG00000021432	2.42655	1.42503	2.91927	2.6237	2.3461	2.26393	2.70139	2.07311	1.63725		ENSMUSG00000021432	2.32994	2.02976	3.59104	2.60494	2.72156	2.51074	2.9303	2.91831	2.05285		ENSMUSG00000021432	1.32544	1.74346	1.69391	1.45291	1.94178
ENSMUSG00000032440	4.76159	4.13897	4.05608	5.26486	4.61504	4.40202	3.67797	5.72236	4.18945		ENSMUSG00000032440	4.82915	4.10801	4.41248	5.10853	2.66813	4.16484	3.64251	3.63574	5.00766		ENSMUSG00000032440	5.26991	4.58446	5.09888	6.59973	2.38192	4.76918	2.73932	5.1823	4.02246		ENSMUSG00000032440	5.28736	5.725	5.7517	5.75744	3.68252	4.69683	4.935	4.61247	5.04544		ENSMUSG00000032440	3.75818	3.78663	4.86596	5.06214	3.28905
ENSMUSG00000032115	2.66078	3.67949	2.23395	3.98836	3.49054	2.19445	2.42107	4.26199	1.4917		ENSMUSG00000032115	3.87925	3.84069	3.14652	5.10866	3.77019	3.09863	2.98585	4.1746	2.42896		ENSMUSG00000032115	4.17029	6.97376	4.5554	7.56879	5.43348	3.76122	3.74744	4.80536	2.16658		ENSMUSG00000032115	3.3771	3.49282	3.00714	3.36934	4.35437	3.05102	2.55221	4.05001	1.64098		ENSMUSG00000032115	2.98393	2.23077	2.06055	4.43398	2.46155
ENSMUSG00000032114	2.14634	2.44338	1.02268	1.63249	3.11068	1.7187	1.87676	2.98611	1.48721		ENSMUSG00000032114	5.35431	6.65761	2.66351	6.18679	5.97484	5.32938	3.86898	6.10738	5.91691		ENSMUSG00000032114	5.98262	11.5532	5.06491	5.93344	8.36729	6.92045	5.15167	8.48125	5.26591		ENSMUSG00000032114	2.22467	1.92612	0.764713	1.98462	2.26823	1.92967	1.07138	2.93299	0.793455		ENSMUSG00000032114	4.84024	2.89862	3.49421	5.4923	6.12078
ENSMUSG00000032116	4.22102	3.11271	3.99753	3.74381	5.55855	4.2098	4.24192	5.25492	4.97832		ENSMUSG00000032116	4.72086	3.2397	5.08929	4.65349	4.4535	4.30078	5.19797	4.10041	4.85842		ENSMUSG00000032116	5.40368	6.74114	4.95038	6.13899	5.93649	5.68461	5.74402	6.67626	5.63126		ENSMUSG00000032116	3.89986	4.51143	3.78565	3.55264	3.89092	4.34869	4.41693	3.78994	4.6952		ENSMUSG00000032116	3.64396	2.95686	4.51716	4.72126	3.4846
ENSMUSG00000071340	0.0200358	0.328423	0.0909704	0	0	0.0221688	0.851319	0.03781	0.516051		ENSMUSG00000071340	0.0378569	0.216456	0.0882739	0	0	0	1.02846	0.162926	0.0112607		ENSMUSG00000071340	0.0576187	0.0566979	0.234094	0.0182341	0	0.0283394	0.939267	0	0		ENSMUSG00000071340	0.0916518	0.515629	0	0.0360312	0	0.34805	0.715387	0.0451195	0.387304		ENSMUSG00000071340	0.0275623	0.440671	0	0.0453048	0
ENSMUSG00000001508	6.19686	4.2727	0.916067	4.27746	5.27879	4.27182	4.24272	6.63979	5.85603		ENSMUSG00000001508	0.92426	0.050048	0.0713271	0.508315	0.534198	0.730477	0.950474	0.957015	0.251863		ENSMUSG00000001508	0.267697	0.0986856	0.00699188	0.0806017	0.249901	0.18662	0.867546	0.0467558	0.573211		ENSMUSG00000001508	2.13973	0.354875	0.121927	0.479445	0.324359	0.876276	0.701327	0.828369	0.437397		ENSMUSG00000001508	5.01965	3.30417	2.3431	7.47773	5.95655
ENSMUSG00000044791	2.86632	2.05496	3.10905	2.98037	2.87825	3.09091	3.23018	2.84298	1.75814		ENSMUSG00000044791	2.53844	2.52886	3.5519	2.80547	2.91739	3.25686	3.51279	2.05583	2.18441		ENSMUSG00000044791	2.49258	1.68016	3.03912	3.05625	4.0797	3.60109	3.58524	2.25779	1.66851		ENSMUSG00000044791	2.92844	2.84819	3.16443	2.78351	3.41607	3.25265	3.6637	3.95043	2.26229		ENSMUSG00000044791	2.94409	2.67137	2.59751	2.44105	3.4156
ENSMUSG00000001506	4.15456	4.8449	5.00781	4.34137	5.45961	2.73859	5.30192	7.07571	3.58359		ENSMUSG00000001506	0.913472	1.64826	2.7906	1.93682	2.30586	2.44513	1.12761	3.3153	1.86663		ENSMUSG00000001506	1.53109	1.71178	1.43813	1.27184	1.45333	1.8191	1.83546	2.07311	2.40746		ENSMUSG00000001506	3.14989	3.48951	2.95697	2.18817	3.2144	2.11032	2.87845	6.15981	2.34533		ENSMUSG00000001506	4.42209	3.09691	12.0577	3.25346	6.54438
ENSMUSG00000035236	0.979474	0.682958	2.06239	1.52355	1.75619	1.07435	1.84349	1.31129	1.00108		ENSMUSG00000035236	1.76006	0.640959	1.99418	1.38242	2.69777	1.04246	1.29596	1.71509	1.24214		ENSMUSG00000035236	1.39228	0.24846	0.684279	0.874336	0.661839	0.543078	0.309602	0.807828	0.637823		ENSMUSG00000035236	1.91955	0.700083	1.9336	1.94838	2.05261	1.2319	2.35384	2.3483	1.18731		ENSMUSG00000035236	1.91625	1.76405	1.29341	0.937472	2.08857
ENSMUSG00000092060	0	0.0253599	0.347652	0.00687529	0.584827	0.0568828	0.10784	0.168755	0		ENSMUSG00000092060	0.23321	0.0317649	0.166354	0.0359455	0.119492	0.091101	0.0274581	0.358156	0.035131		ENSMUSG00000092060	0.0215092	0	0	0.021889	0.28888	0.0409831	0	0.0730435	0.0144912		ENSMUSG00000092060	0.417937	0.0129425	0.53576	0.313733	0.455701	0.0510246	0.021308	0.35249	0.0518084		ENSMUSG00000092060	0.016345	0.0450516	0.150814	0.00618736	0.269172
ENSMUSG00000033530	3.87338	2.17662	3.59459	3.01157	2.95122	2.10179	2.52828	3.94668	2.60593		ENSMUSG00000033530	2.49101	2.28496	2.43262	2.08332	2.80414	1.3365	3.02439	2.24768	1.49674		ENSMUSG00000033530	2.26991	1.46761	0.848192	1.15647	3.11379	1.34168	0.442767	1.49321	1.6835		ENSMUSG00000033530	2.24717	2.51058	1.58804	3.13944	2.14791	1.37604	1.66138	3.38081	1.31902		ENSMUSG00000033530	3.43145	2.48462	3.09122	2.33377	3.46683
ENSMUSG00000026577	3.51144	1.82665	2.84161	2.75785	2.48543	5.00783	3.27034	2.19835	5.48939		ENSMUSG00000026577	2.99571	2.58991	2.80951	2.78676	2.76279	3.50808	3.28493	1.94089	3.16307		ENSMUSG00000026577	3.28105	1.06853	2.17758	2.8387	2.21714	3.73845	2.91354	2.79191	3.55994		ENSMUSG00000026577	3.00533	1.68299	2.93665	2.36289	2.44002	3.60491	3.71122	2.7935	3.69763		ENSMUSG00000026577	2.88491	2.68912	2.17252	1.92556	2.59557
ENSMUSG00000017550	0.322317	0.191717	1.48389	0.231616	0.459719	0.411615	0.913974	0.227658	0.191352		ENSMUSG00000017550	0.231837	0.36991	1.79425	0.132134	0.209378	0.650635	0.769245	0.452952	0.160403		ENSMUSG00000017550	0.289474	0.0640278	1.23318	0.0628755	0.268641	0.406257	0.30954	0.128968	0.254633		ENSMUSG00000017550	0.687587	0.403467	1.62619	0.551735	0.878683	1.5609	0.842771	0.450943	0.501343		ENSMUSG00000017550	0.285788	0.822897	0.508902	0.0746277	0.588873
ENSMUSG00000017221	4.44286	4.8009	4.19202	3.61106	4.16103	4.57388	4.13961	4.72462	5.00435		ENSMUSG00000017221	3.46664	3.27869	4.17442	3.05939	5.24277	3.82774	4.23253	3.989	4.86321		ENSMUSG00000017221	4.57431	7.07772	4.88551	5.32842	4.53506	5.19258	5.28255	4.82863	5.61909		ENSMUSG00000017221	3.46545	3.73799	3.48945	3.48031	3.44559	3.90374	3.79227	4.1285	4.27849		ENSMUSG00000017221	4.62514	4.98796	4.50227	5.26913	3.97272
ENSMUSG00000031684	1.73228	0.703179	1.63323	1.80373	1.40317	1.8629	0.867953	1.14781	0.69114		ENSMUSG00000031684	1.46572	0.771244	1.69791	1.28566	1.6445	2.10404	1.04757	1.09196	1.20076		ENSMUSG00000031684	1.54715	1.02644	1.3202	2.5712	1.40571	2.54733	1.56308	1.95738	0.951973		ENSMUSG00000031684	2.37512	1.27633	2.19876	2.43086	2.21791	2.41074	1.59771	1.78546	1.64754		ENSMUSG00000031684	2.13045	1.41174	1.41285	1.37055	1.84241
ENSMUSG00000038517	1.88038	1.96042	1.36484	0.720174	1.83827	0.981859	0.969881	1.19387	1.94698		ENSMUSG00000038517	1.48741	1.22526	1.3387	0.618344	0.711072	0.483489	0.734675	1.1103	1.12165		ENSMUSG00000038517	0.995604	1.41024	0.490238	0.490165	0.581229	0.458905	0.223154	0.224629	1.3238		ENSMUSG00000038517	1.74973	1.88678	2.01557	0.869213	2.27628	1.07004	0.811998	1.40515	1.48568		ENSMUSG00000038517	1.42992	1.70959	1.25609	0.617186	1.30487
ENSMUSG00000060519	3.02438	1.01222	2.26894	1.92865	2.25995	1.16373	4.61563	2.94385	2.78344		ENSMUSG00000060519	3.23916	1.45492	2.68542	2.48301	1.66885	2.20465	3.5545	1.22948	4.1911		ENSMUSG00000060519	4.23177	1.65571	3.35019	2.87724	2.78019	1.48212	3.50712	4.49433	3.92657		ENSMUSG00000060519	3.26127	2.50574	3.03527	2.48223	4.00515	2.13459	3.30523	2.47259	3.95454		ENSMUSG00000060519	3.40921	1.44068	2.70965	2.65865	1.88423
ENSMUSG00000026578	2.15803	0.682717	0.973211	1.10061	1.42	0.846514	1.94282	1.4637	0.350937		ENSMUSG00000026578	1.39746	1.35531	0.132893	1.27622	2.83068	2.00613	2.00232	1.92977	0.570464		ENSMUSG00000026578	0.295003	0.0990524	0.0585598	0.0964078	2.02063	0.387627	3.01448	0.978701	0.094694		ENSMUSG00000026578	1.72434	1.48693	2.54991	0.854436	2.676	2.55362	2.72553	2.81192	2.20606		ENSMUSG00000026578	2.65543	0.918367	0.037991	0.190461	2.10773
ENSMUSG00000071757	1.43343	2.20506	1.85102	1.35106	1.75917	1.25729	2.37228	2.41515	1.09524		ENSMUSG00000071757	1.98864	1.81758	1.57946	1.5041	3.50778	0.897477	1.63465	2.09265	1.75267		ENSMUSG00000071757	1.17591	1.30823	1.52677	1.33545	1.9093	0.658256	1.6858	0.950863	1.06116		ENSMUSG00000071757	1.63127	1.32845	1.26529	1.62195	3.48286	0.966339	2.1568	1.47024	0.939159		ENSMUSG00000071757	2.37492	2.11807	2.68668	2.44548	3.39653
ENSMUSG00000029003	3.05328	3.99122	2.05558	3.52395	1.48498	2.13592	3.27981	4.56519	3.3845		ENSMUSG00000029003	3.47095	2.1996	2.84606	3.06361	1.79334	4.23435	3.41483	2.25516	3.47937		ENSMUSG00000029003	3.37228	3.45254	1.85207	3.40757	2.59122	3.2719	3.77514	2.51396	4.75095		ENSMUSG00000029003	2.56066	2.74468	1.96676	2.68033	1.81951	2.54324	3.56692	2.29072	3.92789		ENSMUSG00000029003	2.22779	3.66602	2.40054	4.93249	1.76848
ENSMUSG00000031681	2.25871	1.8696	2.84432	2.81693	2.26657	1.89841	2.27381	2.85814	2.44363		ENSMUSG00000031681	1.37312	1.84477	2.29131	2.46491	2.12561	1.62907	1.92581	2.44817	1.4503		ENSMUSG00000031681	2.86933	1.75244	1.75193	2.82674	2.22522	2.50977	2.83503	1.84233	2.14682		ENSMUSG00000031681	2.35197	2.23362	1.98542	2.41327	2.17497	1.99558	1.99354	2.79207	1.95297		ENSMUSG00000031681	1.93383	2.27553	3.2766	3.34375	2.16414
ENSMUSG00000010021	0.0522052	0.0406718	0.0255676	0.025574	0.19884	0.0321195	0.0155135	0.0309963	0.012187		ENSMUSG00000010021	0.0181035	0.070504	0.0713271	0.117024	0.204601	0.0257699	0.0204927	0	0.00949652		ENSMUSG00000010021	0.953556	0.319829	0.0191609	0.378668	0.0613081	0.0303128	0.0191527	0.0533566	0.00244645		ENSMUSG00000010021	0.651404	1.04073	0.923289	0.27827	1.45659	0.576355	0.692056	0.473763	0.343379		ENSMUSG00000010021	0.510854	0.119965	1.63732	0.444494	0.759562
ENSMUSG00000058099	0.888332	0.556945	0.247181	0.625597	0.838227	0.0747331	0.378223	0.669382	0.219705		ENSMUSG00000058099	0.216194	0.456933	0.280292	0.213357	0.528527	0.073132	0.320745	0.555812	0.197181		ENSMUSG00000058099	1.28538	1.98452	1.18755	2.40324	0.995813	0.303917	0.819008	0.607498	0.569971		ENSMUSG00000058099	2.78713	2.18258	2.19902	2.50934	1.875	0.927248	1.90797	1.94913	0.949984		ENSMUSG00000058099	0.701119	0.198354	0.160886	0.36083	1.33032
ENSMUSG00000041567	0	0	0	0.00984925	0	0	0.0101986	0	0.00652556		ENSMUSG00000041567	0	0	0	0.00257387	0.0729237	0.00976794	0	0.012488	0		ENSMUSG00000041567	0	0	0.0329656	0.279057	1.24929	0.00960394	0	0	0		ENSMUSG00000041567	0.0175793	0	0.447544	0.00266503	0.0140205	0.0108068	0.00310713	0	0		ENSMUSG00000041567	0	0	0.0433544	0.00918535	0.0281745
ENSMUSG00000050627	5.78638	7.03144	5.16157	6.99988	3.33028	6.3218	4.85339	3.58583	4.75146		ENSMUSG00000050627	4.3297	3.43986	3.37024	3.48703	3.21446	4.24907	3.61373	3.25889	2.65536		ENSMUSG00000050627	3.16012	0.939201	3.06883	3.20769	4.52633	5.40611	1.10349	2.05242	2.45414		ENSMUSG00000050627	4.5774	4.16089	4.12351	4.66808	2.56888	4.14078	3.07258	2.87566	3.31645		ENSMUSG00000050627	4.35697	5.40465	4.35257	5.87692	2.91776
ENSMUSG00000024575	0.00404061	0.0761966	0.327773	0.182843	0.0201377	0.0731563	0	0.00693602	0.0228027		ENSMUSG00000024575	0.24015	2.36253	0.308195	0.347076	0.312731	0.61441	0.0506277	0.0248652	1.34941		ENSMUSG00000024575	0	0.0134436	0.118502	0.0518521	0.017439	0.00679602	0.0145226	0	0.0105702		ENSMUSG00000024575	0.133733	0.0671412	0.392256	0.127608	0.124477	0.334229	0.0243547	0.0888612	1.67752		ENSMUSG00000024575	0	0.151852	0.283879	0.0442637	0.0587099
ENSMUSG00000024578	0.184563	0.134457	0.361387	1.08092	0.235945	1.40062	2.60533	0.170331	0.0474289		ENSMUSG00000024578	0.114388	0.130878	0.119024	1.1395	0	0.299902	0.112012	0	0.21895		ENSMUSG00000024578	0.0608782	0.0295687	0.048367	0.13384	0	0.46078	0	0.788895	0.099431		ENSMUSG00000024578	2.92064	0.226976	0.161385	0.408113	0.11631	0.738452	0.704885	0.348003	0.291961		ENSMUSG00000024578	0.0464174	0.177898	3.55142	1.90767	0.135851
ENSMUSG00000024579	0.547173	0.62062	0.828031	0.325161	0.71462	0.440315	5.06231	1.46519	0.45446		ENSMUSG00000024579	0.628145	1.10559	1.21947	0.492089	0.997371	1.3548	0.99729	1.98184	0.528246		ENSMUSG00000024579	0.484588	0.256981	0.292859	0.487378	0.353243	0.28269	0.841557	0.185608	0.216267		ENSMUSG00000024579	1.84913	2.78525	0.591479	1.07274	0.834679	1.00777	1.79621	1.45891	0.971314		ENSMUSG00000024579	0.324823	0.400665	0.41812	0.380482	0.677125
ENSMUSG00000065954	2.76834	2.08433	3.15763	4.39976	4.06673	2.67903	3.85491	3.45221	2.99785		ENSMUSG00000065954	3.16161	3.2657	3.792	4.6337	4.39485	3.88987	2.19833	2.37961	5.68279		ENSMUSG00000065954	2.18485	1.06805	2.50974	3.80527	3.46262	2.11753	3.53125	1.08118	2.45697		ENSMUSG00000065954	3.54378	3.77883	3.97563	3.93003	4.99575	3.95165	4.60096	3.71591	5.36272		ENSMUSG00000065954	2.566	2.2045	3.19599	4.43458	4.09601
ENSMUSG00000060477	1.34611	4.03262	2.45855	0.522981	2.46713	1.32833	0.758478	2.52417	0.96423		ENSMUSG00000060477	1.53817	3.39886	4.08642	1.42354	3.89772	1.25273	0.618775	3.08323	1.24138		ENSMUSG00000060477	2.24065	3.00151	2.93606	1.215	3.29242	1.07495	1.0623	1.68732	0.77103		ENSMUSG00000060477	3.22977	4.15187	3.28317	1.10681	3.17542	1.90665	1.27683	2.34941	1.05788		ENSMUSG00000060477	1.41653	3.12087	2.60807	0.993928	2.25678
ENSMUSG00000003865	3.79981	4.52588	4.05368	3.10553	3.1322	2.97497	3.27091	4.50892	2.13572		ENSMUSG00000003865	1.76749	2.24871	1.99841	2.11416	2.85513	1.62426	1.84634	2.30511	1.35672		ENSMUSG00000003865	1.11255	2.07265	1.0324	0.975714	0.437432	1.10232	0.97729	0.454732	0.841873		ENSMUSG00000003865	2.06353	1.69327	1.45505	1.88872	1.54978	1.50644	1.10827	2.55072	0.78937		ENSMUSG00000003865	4.79368	5.18883	6.19367	7.73196	4.58667
ENSMUSG00000038611	1.88935	2.28608	2.36153	1.67218	4.37333	1.56392	2.53709	2.02203	2.5373		ENSMUSG00000038611	2.98292	2.07449	2.24968	1.88837	2.72582	1.78529	2.14305	3.14938	2.44688		ENSMUSG00000038611	1.88821	4.22756	1.26664	2.5517	3.34059	1.32411	2.82156	1.38402	2.18359		ENSMUSG00000038611	2.67212	2.63851	1.87871	1.93866	2.94815	1.71906	2.43805	2.22164	2.10354		ENSMUSG00000038611	2.77062	1.96572	2.33547	2.89297	2.88588
ENSMUSG00000038615	6.6149	8.20249	5.32915	5.00467	6.02453	5.29551	5.64263	5.56029	7.50924		ENSMUSG00000038615	4.05399	5.63393	3.67817	5.82111	4.92458	3.74921	5.35593	4.4914	4.45249		ENSMUSG00000038615	4.4561	7.25797	5.07199	5.24553	6.84277	3.77845	5.48953	3.92902	5.5407		ENSMUSG00000038615	4.37913	5.63559	3.03554	3.99268	4.0863	4.05583	4.3071	4.88494	4.91769		ENSMUSG00000038615	6.17769	6.34853	6.02994	7.16427	6.15027
ENSMUSG00000003868	2.8611	4.39701	2.37596	2.93553	2.65724	3.09811	3.27811	3.0087	2.41315		ENSMUSG00000003868	2.6309	3.89183	2.38088	3.28192	2.46534	2.81029	2.64154	2.3559	2.4218		ENSMUSG00000003868	2.51247	4.44975	2.9823	3.85017	3.21301	2.83335	2.99746	2.44294	1.89139		ENSMUSG00000003868	2.35472	3.7362	2.29668	2.61828	2.4535	3.27802	2.98749	3.54228	2.33434		ENSMUSG00000003868	2.95817	2.9141	2.53418	4.00461	2.78873
ENSMUSG00000040963	0.158579	0.296565	0.0580661	0.176398	0.283707	0.0943348	0.672998	1.04523	0.330457		ENSMUSG00000040963	0.840841	0.451896	0.199024	0.110076	1.79752	0.0998377	1.53938	0.566992	2.62173		ENSMUSG00000040963	8.91828	14.1329	7.63922	7.43786	7.31171	7.12839	7.87943	9.69789	9.45951		ENSMUSG00000040963	3.29307	0.63374	0.125563	0.3742	0.310352	1.79823	0.615197	0.284839	3.38248		ENSMUSG00000040963	0.368023	0.193047	0.0290169	0.245524	0.672356
ENSMUSG00000007379	1.04039	1.87245	0.459994	1.69834	0.917509	2.63172	1.27232	2.35303	0.736411		ENSMUSG00000007379	0.937526	1.00323	0.454818	0.423399	0.329231	2.1872	1.02681	0.435726	0.601049		ENSMUSG00000007379	1.43078	0.493825	0.519123	0.813758	0.261847	2.47593	0.504962	0.4785	0.276436		ENSMUSG00000007379	0.888096	0.419914	1.14549	0.982856	1.02841	2.16802	1.80942	2.37802	0.553084		ENSMUSG00000007379	1.08235	0.827526	0.612466	1.09854	1.15486
ENSMUSG00000040964	3.76524	2.99232	2.77698	2.82398	4.52781	2.78781	2.97801	2.49548	3.21068		ENSMUSG00000040964	3.05605	2.53148	2.69291	3.04035	3.79592	3.1548	1.80816	3.7852	4.22913		ENSMUSG00000040964	3.27572	4.18072	2.36519	2.4537	3.97272	2.76775	1.58986	2.68468	1.55632		ENSMUSG00000040964	2.69293	2.12779	1.56651	1.95859	1.50898	2.08013	1.25198	2.20391	1.97771		ENSMUSG00000040964	3.83575	3.55094	3.08379	4.20771	2.89694
ENSMUSG00000041303	2.33732	3.71294	2.09618	2.4969	2.78552	2.62574	2.93025	1.39812	1.63628		ENSMUSG00000041303	2.23545	2.51659	2.0091	2.92097	2.33061	2.88754	2.78263	2.85694	2.07516		ENSMUSG00000041303	2.37475	1.56313	1.77242	2.3185	2.32441	3.05974	2.3455	1.57734	1.85491		ENSMUSG00000041303	2.44046	1.92825	2.34728	3.09098	2.36107	2.94616	3.32555	1.85539	2.26956		ENSMUSG00000041303	2.03474	3.14908	2.34462	2.57268	2.86085
ENSMUSG00000041301	0.584054	0.00942254	0.887167	0.564751	0.0726926	1.92641	2.07977	0	1.04691		ENSMUSG00000041301	0.202197	0.0344732	0.0515111	0.174604	0.558508	0.788888	0.121707	0.185069	0.0908563		ENSMUSG00000041301	0.142745	0.0833239	1.7622	0.079927	0.0366341	1.19576	0.0282251	0.0925597	1.82078		ENSMUSG00000041301	1.89788	2.06079	0.68211	1.25623	1.18452	3.04507	1.67758	1.45994	1.09449		ENSMUSG00000041301	0.276436	0.0401111	0.0839592	0.0118983	0
ENSMUSG00000031976	1.34558	1.82412	1.5686	0.668097	0.838227	1.02591	1.11074	1.1152	0.691712		ENSMUSG00000031976	1.70223	1.8088	1.57063	0.867695	1.3334	1.37166	0.919262	0.723921	1.40487		ENSMUSG00000031976	1.61164	3.82913	2.5185	0.941808	0.962863	1.60794	1.2169	0.983066	0.921663		ENSMUSG00000031976	1.65482	2.1694	1.70968	1.49543	1.10749	1.46927	1.18389	1.57368	1.22159		ENSMUSG00000031976	1.5216	1.92625	1.5681	1.33831	1.09629
ENSMUSG00000031972	10.6096	13.3222	4.47283	7.33501	7.28624	10.6925	8.7093	10.2812	11.0481		ENSMUSG00000031972	1.76358	0.614754	0.718996	1.46455	1.57325	0.312486	0.640366	2.17466	1.34809		ENSMUSG00000031972	1.06699	1.04111	3.90051	1.54441	6.02523	1.1593	0.474188	3.83365	1.33288		ENSMUSG00000031972	1.81463	2.39177	0.842485	0.792655	4.2224	0.676467	0.413169	2.97345	0.930068		ENSMUSG00000031972	14.6867	14.3784	14.9798	13.7641	13.1409
ENSMUSG00000031970	0.675392	0.535406	1.62556	0.378761	0	0.0498707	0.0455066	0.162437	0.304906		ENSMUSG00000031970	1.93952	1.03482	1.7263	2.80412	0.0301741	0.645652	1.4547	0.0785825	2.38823		ENSMUSG00000031970	1.60337	0.155954	0	0.180613	0	0.10527	0.429828	0	0.298117		ENSMUSG00000031970	1.98564	0.366629	1.31372	0.9421	0.439432	0.196559	1.32771	0.175068	0.81783		ENSMUSG00000031970	0.546753	0	0.930874	2.58958	0.0134119
ENSMUSG00000031971	1.16355	0.481891	0.526084	1.62306	0.645797	1.65748	0.920879	0.823121	3.10771		ENSMUSG00000031971	0.658555	0.51771	0.590965	1.18438	0.0315302	0.880475	0.757991	0.328743	1.78353		ENSMUSG00000031971	1.25544	1.40569	0.546258	1.67197	0.0725914	1.8536	0.29549	0.525297	3.05562		ENSMUSG00000031971	1.68793	0.523368	1.53877	1.67592	0.374126	1.96028	1.30836	0.37802	2.58921		ENSMUSG00000031971	0.87145	0.542333	0.648717	1.38092	0.231177
ENSMUSG00000031979	2.66945	4.18609	2.52397	2.90804	3.56367	2.90803	2.32341	3.44911	2.30961		ENSMUSG00000031979	3.11717	3.44102	3.05798	2.25596	3.40876	2.99231	2.67718	2.78946	3.27435		ENSMUSG00000031979	2.93045	9.20619	2.52223	2.08783	3.21749	2.75004	3.09687	2.76113	2.96984		ENSMUSG00000031979	2.78155	3.49644	3.02395	2.50084	2.68581	3.03975	2.73747	2.97704	3.06057		ENSMUSG00000031979	3.09023	3.71825	2.58244	2.22471	3.00752
ENSMUSG00000056162	0.689335	0.236142	0.675194	0.0321534	0.0887861	0.0629192	0.0576589	1.21472	0.0409955		ENSMUSG00000056162	3.32762	6.14335	1.58824	3.6418	2.42034	4.96326	2.87565	1.28712	5.62441		ENSMUSG00000056162	0.409824	0.17952	0.0415386	3.58607	0.0875349	0.0163374	0.0494547	1.12799	0.151143		ENSMUSG00000056162	1.30941	0.110417	0.31687	0.107333	0.367409	0.603011	0.402527	2.54467	0.148346		ENSMUSG00000056162	0.77769	0.373946	0.97215	0.112293	0.158912
ENSMUSG00000030374	4.65673	3.34529	3.88185	3.31908	4.22898	3.34358	2.20273	3.59287	2.87515		ENSMUSG00000030374	3.72339	2.84918	2.52842	3.16212	3.14963	2.8238	1.99303	3.01699	2.96367		ENSMUSG00000030374	3.5374	2.73797	2.90433	3.09947	3.38315	2.75404	1.75891	3.02465	2.04314		ENSMUSG00000030374	3.41853	2.86576	2.74053	2.88795	3.62604	2.92755	1.8388	2.55337	3.24156		ENSMUSG00000030374	3.63936	3.48419	4.18822	3.88399	3.95278
ENSMUSG00000023495	4.81102	2.12017	3.76643	3.18683	4.02493	3.72568	3.76252	3.72402	3.46079		ENSMUSG00000023495	3.6636	1.3911	2.39802	2.02305	4.36892	3.46607	1.06347	3.44885	2.93394		ENSMUSG00000023495	2.89592	0.528853	2.92192	1.32155	2.70553	4.69539	1.51946	3.06072	3.17941		ENSMUSG00000023495	2.00788	0.864297	2.26508	2.27805	2.88995	3.1492	1.48924	2.67038	2.71858		ENSMUSG00000023495	4.23929	2.53451	4.21411	5.38686	3.80961
ENSMUSG00000027001	2.63486	3.27404	1.82741	2.10079	1.76748	3.10641	1.42689	1.53767	3.48536		ENSMUSG00000027001	2.9789	4.4721	1.45424	1.81449	2.11841	2.53582	1.71619	2.55044	2.88377		ENSMUSG00000027001	2.94202	3.27854	0.690194	0.494214	1.69586	2.13472	2.07314	2.15054	3.51519		ENSMUSG00000027001	2.13041	3.2654	1.498	1.13163	1.77698	2.32021	1.87626	1.79613	3.23104		ENSMUSG00000027001	2.60771	2.81317	2.26907	1.90052	2.08337
ENSMUSG00000027002	4.33753	4.29279	4.43515	4.96938	3.64997	4.66382	4.25211	4.41048	4.80765		ENSMUSG00000027002	4.34663	4.01797	5.28324	3.73354	4.28036	4.2244	4.13357	5.63244	4.74195		ENSMUSG00000027002	4.07087	2.14601	4.33521	3.31317	6.06765	4.15838	4.04069	6.1385	3.84525		ENSMUSG00000027002	4.04351	3.68692	5.08955	4.61742	3.90537	4.13049	4.3276	4.37166	4.76848		ENSMUSG00000027002	4.09091	4.00813	3.98006	4.20897	3.82212
ENSMUSG00000027004	0.0173542	0.973072	1.85686	4.64852	1.60528	4.043	1.43402	0.714877	1.02565		ENSMUSG00000027004	1.15778	3.51958	0.740978	2.09871	1.87029	3.78205	2.27239	2.73295	1.65632		ENSMUSG00000027004	0.242514	4.7529	0.940673	1.01651	0.448284	2.08557	1.24338	0.49481	1.20397		ENSMUSG00000027004	0.167883	2.84475	0.0263396	2.31609	0.316374	1.75729	0.813538	0.968322	0.279107		ENSMUSG00000027004	3.22071	2.03	2.4893	3.96084	1.29986
ENSMUSG00000027007	3.00835	2.71533	3.7195	3.84634	2.87179	3.06211	3.54156	3.02523	2.27149		ENSMUSG00000027007	3.31034	4.42418	4.98614	3.90885	4.69907	3.80959	4.78404	3.26654	4.3721		ENSMUSG00000027007	3.31642	5.22703	2.9295	4.31787	3.23419	3.66803	3.61592	1.98641	3.15428		ENSMUSG00000027007	4.42194	4.60238	4.5482	4.81253	2.79686	3.93469	4.23891	2.08903	4.75197		ENSMUSG00000027007	3.18236	2.6221	3.33915	2.79364	2.67885
ENSMUSG00000027006	3.66512	2.79752	4.22533	3.70605	3.6988	4.71486	4.99886	3.65651	3.87919		ENSMUSG00000027006	2.62971	3.50509	4.8184	3.37743	3.11135	4.24231	5.56215	3.88259	5.17128		ENSMUSG00000027006	2.66179	1.44048	4.35135	5.4098	2.78996	4.24727	2.81406	3.3938	3.43916		ENSMUSG00000027006	2.84741	2.98315	4.95602	3.95961	3.48438	4.19604	5.19224	4.22071	5.32764		ENSMUSG00000027006	2.39933	3.2847	3.90433	2.82648	3.48839
ENSMUSG00000027009	1.21375	0.358112	0.971387	1.62135	1.47936	1.22674	0.919699	1.1763	1.75416		ENSMUSG00000027009	1.08627	0.510547	0.680721	1.20902	0.6281	1.95172	0.445362	1.46219	1.25661		ENSMUSG00000027009	2.06913	0.470412	2.02513	2.65587	0.782687	2.59351	1.12546	1.36325	1.44461		ENSMUSG00000027009	3.41746	1.79563	3.28125	3.85233	2.71788	4.37683	2.99903	2.95245	3.51967		ENSMUSG00000027009	0.928896	0.798085	0.455546	0.521188	3.04792
ENSMUSG00000014856	4.67509	5.21632	3.72065	3.09531	4.28458	2.34691	4.69039	3.88539	5.99621		ENSMUSG00000014856	4.39011	4.19921	4.55399	4.75569	4.03376	2.86759	6.28165	4.64336	6.00134		ENSMUSG00000014856	6.49678	10.3425	4.93966	6.14267	6.29142	3.74722	6.61078	6.13217	7.86974		ENSMUSG00000014856	3.74312	5.14326	4.50403	3.09406	3.70684	2.54824	5.81239	4.24997	5.04069		ENSMUSG00000014856	3.88295	4.65026	4.28877	4.02028	4.74454
ENSMUSG00000014850	4.12308	1.11697	1.47362	2.62887	1.898	2.88097	1.25999	1.11429	2.01309		ENSMUSG00000014850	3.26154	2.16201	1.58342	2.39755	2.25853	2.05725	1.71092	1.84893	2.18659		ENSMUSG00000014850	3.18793	0.923304	1.20348	3.14734	2.01442	2.28581	2.80953	1.85913	3.05273		ENSMUSG00000014850	2.54413	1.379	1.06137	2.03995	2.05338	2.28579	1.35164	1.45994	1.57503		ENSMUSG00000014850	3.36965	2.24221	1.1067	2.91721	2.59028
ENSMUSG00000014852	0.308752	0.0441283	0.019223	0.70581	0.0267972	0.0672235	0.102497	0.521423	0.152554		ENSMUSG00000014852	0.140633	0.304603	0.116488	0.352582	0.31715	0.127943	0.0882796	0.204462	0.135774		ENSMUSG00000014852	2.68897	2.58063	1.01385	2.25942	1.28783	0.866952	2.0142	2.26191	1.58968		ENSMUSG00000014852	0.557592	0.0948511	0.0406071	1.07501	0.102188	0.261033	0.0420149	0.606354	0.472435		ENSMUSG00000014852	0.118575	0.308177	0.0290169	0.320799	0.0486004
ENSMUSG00000022014	2.2022	1.10183	3.09092	2.17939	1.44242	1.59973	2.47036	0.876389	3.08124		ENSMUSG00000022014	1.39868	0.829308	2.38162	1.16733	1.12996	1.02241	2.171	0.967497	2.29806		ENSMUSG00000022014	3.40782	2.05659	4.33418	1.35032	1.57577	1.97205	2.53686	1.32113	5.85655		ENSMUSG00000022014	3.81375	3.43833	3.07802	2.64118	2.42117	2.08303	4.3444	1.43281	4.35699		ENSMUSG00000022014	1.5327	1.2768	2.72742	1.64484	2.63548
ENSMUSG00000022016	2.14162	1.58521	3.12888	2.83665	3.20203	3.97218	3.52533	2.42378	3.79092		ENSMUSG00000022016	1.85502	2.68401	2.76845	3.1947	2.80451	3.27819	4.15216	3.95456	4.1561		ENSMUSG00000022016	2.23229	1.40675	2.51766	1.97761	3.33954	3.19056	2.21949	3.23769	3.00283		ENSMUSG00000022016	2.44834	1.89322	2.93255	2.67795	3.51586	3.13068	3.88903	2.91382	4.33045		ENSMUSG00000022016	1.29095	2.04994	2.25155	1.43362	3.69503
ENSMUSG00000022013	2.72088	4.7568	5.23011	3.46856	5.53861	5.42874	6.64529	8.23214	8.71984		ENSMUSG00000022013	2.78961	4.10451	6.09661	2.62724	4.52591	4.37554	5.94081	4.25283	5.44566		ENSMUSG00000022013	1.91508	4.67908	5.98292	2.85325	3.73162	5.87367	5.58716	5.28597	6.78253		ENSMUSG00000022013	1.72039	3.46404	4.88119	2.29529	2.60967	3.81571	5.87361	2.84454	5.37872		ENSMUSG00000022013	2.19876	4.62793	6.34121	2.95035	5.01896
ENSMUSG00000022012	2.68856	0.295617	1.89193	2.38562	0.317613	2.24434	0.549668	0.300778	2.05792		ENSMUSG00000022012	2.38067	1.27185	1.13892	2.67482	0.823462	2.15111	1.53479	1.74689	2.28314		ENSMUSG00000022012	0.76829	0.0266656	0.136415	0.0035729	0.142573	0.00623277	2.77093	0.0730435	0.0228899		ENSMUSG00000022012	1.23108	1.05645	1.80614	0.497148	0.126801	0.580852	0.373198	0.408498	0.658257		ENSMUSG00000022012	2.2147	1.10341	1.40693	1.1006	0.64342
ENSMUSG00000022018	4.41887	9.54594	3.27724	6.87334	6.22855	4.351	6.8488	7.52697	12.5585		ENSMUSG00000022018	2.28446	5.09836	3.33489	4.92021	3.95162	2.33348	3.0698	4.04283	10.0895		ENSMUSG00000022018	2.72894	5.60729	5.64899	9.79714	0.266945	5.82594	1.62898	0.198004	6.37936		ENSMUSG00000022018	4.50359	8.5905	6.62428	6.65333	7.15291	4.85218	5.6674	4.89883	10.9024		ENSMUSG00000022018	3.00417	8.30933	2.46621	7.42712	5.40425
ENSMUSG00000031392	1.88739	1.45005	1.50338	1.22044	3.17984	1.58574	3.05929	3.11226	1.83537		ENSMUSG00000031392	2.86579	1.72669	1.56842	1.5698	3.67943	1.64308	2.74095	3.30011	2.32812		ENSMUSG00000031392	1.49057	1.32416	1.04788	2.345	2.67277	1.18014	2.27664	4.1871	2.47429		ENSMUSG00000031392	2.80216	1.85044	1.61359	1.71286	2.86744	1.70317	2.02959	3.41739	1.69077		ENSMUSG00000031392	2.88252	1.93889	1.27802	1.82384	2.9252
ENSMUSG00000031393	3.27174	3.4997	2.51222	3.62361	2.99531	3.02814	2.50909	3.20506	2.40849		ENSMUSG00000031393	2.67471	3.48873	2.60214	3.46845	2.11057	2.52707	2.44341	1.95707	2.28744		ENSMUSG00000031393	2.90615	4.22507	1.60064	3.40943	2.10295	2.38956	1.91295	0.880482	2.17713		ENSMUSG00000031393	3.07312	2.68096	2.24997	3.27539	2.68329	2.54371	2.11044	1.82686	2.24352		ENSMUSG00000031393	3.51892	2.94278	2.83713	5.17291	3.54524
ENSMUSG00000031390	1.85781	1.58615	0	0.325779	0	0.545009	0.105246	0	1.94634		ENSMUSG00000031390	2.27855	2.59965	3.21472	0.909765	2.52136	1.42991	1.08244	3.59998	2.05013		ENSMUSG00000031390	1.06302	0.0802404	0	0.0143134	0	0.206465	0	0	0.216125		ENSMUSG00000031390	0.546793	0.195738	0.0912357	0.311734	0	0.276674	0.00406121	0.0311718	0.476913		ENSMUSG00000031390	1.41517	1.35341	0	0.472106	0.0163761
ENSMUSG00000031391	1.54278	0.811401	0.982896	1.26278	1.2741	0.717023	0.658221	1.06134	1.25545		ENSMUSG00000031391	1.45524	2.60581	2.38653	1.9936	1.88924	1.04582	2.26828	1.96594	0.757247		ENSMUSG00000031391	0.0833429	0.0540164	0.0787692	0.0286567	0.0931092	0.840756	0.00823959	0.0643151	0.0171167		ENSMUSG00000031391	0.667892	0.039772	0.0762484	0.620617	0.989335	0.218926	0.188976	0.505313	0.107339		ENSMUSG00000031391	1.18447	0.179357	0.490823	0.559145	1.04802
ENSMUSG00000031397	0.00958639	1.28131	0.0369099	0.602625	0	0.00765938	0.00511702	0	0.0790445		ENSMUSG00000031397	0	0.681282	0.0314067	0.023598	0	0.0447781	0	0	0.0729634		ENSMUSG00000031397	0.302336	0.567138	0	0.0863845	0	0.00834342	0.00980097	0.0312783	0.0235965		ENSMUSG00000031397	0.578288	0.894147	0.0648961	0.44352	0.0165533	0.139235	1.72433	0	0.0507891		ENSMUSG00000031397	0	1.42901	0	0.0692467	0
ENSMUSG00000031394	0.0343127	0	0	0.177672	0	0.0360563	0	0	0		ENSMUSG00000031394	0.0272842	0	0.0205634	0	0	0.0255605	0	0	0.0203846		ENSMUSG00000031394	0	0	0	0.166693	0	0.0157331	0	0	0.0648982		ENSMUSG00000031394	0	0	0	0.146148	0	0.00985658	0	0	0.386377		ENSMUSG00000031394	0	0.0181483	0	0.0737607	0.0413374
ENSMUSG00000006423	1.8681	3.72585	2.86203	3.19086	3.48262	3.59192	1.49315	1.91517	4.41669		ENSMUSG00000006423	1.76425	2.91065	3.28228	3.80412	2.80891	3.53138	1.66682	3.07358	4.16551		ENSMUSG00000006423	2.25882	2.72812	4.38791	2.82839	3.66585	3.76394	2.25164	2.12619	3.73271		ENSMUSG00000006423	2.17049	2.09766	2.89989	2.84797	2.87249	3.59045	1.78082	3.27853	3.36074		ENSMUSG00000006423	1.53552	2.53756	2.73358	3.8881	2.74129
ENSMUSG00000031398	1.01191	6.46885	0.878042	0.53105	0.334314	0.407393	0.0839445	0.463851	0.338722		ENSMUSG00000031398	0.516453	4.77187	0.394913	0.372534	0.236532	0.333423	0.112085	0.540764	0.243346		ENSMUSG00000031398	0.449063	8.40501	0.178043	0.2378	0.0893948	0.173741	0.0471849	0.292808	0.110147		ENSMUSG00000031398	1.29409	5.65969	0.665278	1.0732	0.266349	0.514579	0.174563	0.264739	0.343933		ENSMUSG00000031398	0.898401	4.38789	0.532277	0.295628	0.390431
ENSMUSG00000031399	3.80739	4.92364	2.50464	3.56598	2.09501	3.11362	5.35584	2.63592	2.43249		ENSMUSG00000031399	4.61278	3.43356	3.10194	3.98423	2.766	2.81444	5.20652	2.88922	3.14917		ENSMUSG00000031399	4.26006	4.60525	2.38505	4.27127	2.9955	2.43813	5.6795	4.04599	2.38345		ENSMUSG00000031399	3.32661	2.30304	2.34249	2.76113	2.23573	2.35667	4.56934	3.62581	3.00679		ENSMUSG00000031399	3.73871	2.28257	1.9419	4.01705	2.51855
ENSMUSG00000070939	1.73814	1.60293	1.30657	1.81254	1.51208	1.16581	1.03934	1.17542	1.77301		ENSMUSG00000070939	2.89696	2.46294	1.67469	1.59864	2.56522	1.52424	1.21012	2.44117	1.76832		ENSMUSG00000070939	1.89739	1.73212	1.47095	1.8012	1.91877	1.80997	1.14015	1.41902	2.48695		ENSMUSG00000070939	2.51762	1.70577	1.52828	2.02707	2.35455	1.29787	1.34198	1.90397	1.54637		ENSMUSG00000070939	2.00734	1.58369	1.33879	1.7654	2.06953
ENSMUSG00000003283	0.627122	0.668749	0.56584	1.05833	1.05218	0.776764	0.378257	1.49043	0.604251		ENSMUSG00000003283	0.402757	0.791815	0.315908	0.540259	0.959718	1.10847	0.308367	0.747761	0.46818		ENSMUSG00000003283	4.04427	4.10929	1.38572	3.12948	1.70885	2.12088	1.44774	1.70743	1.7185		ENSMUSG00000003283	4.23146	3.49885	2.89008	3.29996	2.84801	3.81272	1.8015	3.0114	2.60404		ENSMUSG00000003283	0.710677	0.274231	0.194063	0.630854	1.23175
ENSMUSG00000003282	0.840577	0.503322	0.930592	0.858036	0.964876	0.618432	1.26035	0.544436	0.308667		ENSMUSG00000003282	0.4036	0.409307	0.766585	0.662811	0.884132	0.148032	0.969521	0.330944	0.227115		ENSMUSG00000003282	0.224657	0.159746	0.193793	0.101212	0.162369	0.06513	0.123408	0.204176	0.0135371		ENSMUSG00000003282	1.17963	0.37582	0.72521	0.554394	0.483244	0.382579	1.77507	0.742281	0.378315		ENSMUSG00000003282	0.133669	0.250979	0.372472	0.163288	0.735029
ENSMUSG00000020527	1.1026	3.15294	0.300441	3.3933	0.659559	1.59591	1.33813	1.06511	0.784713		ENSMUSG00000020527	1.28657	2.40321	1.58693	3.5587	2.30349	1.58116	1.64211	2.0808	1.16504		ENSMUSG00000020527	0.98315	1.41889	1.18933	2.72521	1.79895	0.274341	1.93698	1.1047	0.581615		ENSMUSG00000020527	1.35926	0.632989	0.36018	2.59606	0.766055	0.340628	0.643421	0.76765	0.522434		ENSMUSG00000020527	0.615654	2.21894	0.387322	1.77207	1.55402
ENSMUSG00000020525	1.97445	1.67196	2.67623	1.97623	3.22442	1.85874	2.1616	2.09117	1.91961		ENSMUSG00000020525	2.24542	2.67923	1.93932	2.39956	2.05311	1.67045	1.8674	2.26178	1.40121		ENSMUSG00000020525	1.72522	1.78983	1.6883	2.50616	1.68361	2.25654	1.51637	0.815669	2.213		ENSMUSG00000020525	1.97675	1.75555	2.08198	2.31592	1.93415	2.078	2.75665	2.45386	2.4045		ENSMUSG00000020525	2.1148	1.84405	3.44489	2.75936	1.82438
ENSMUSG00000020524	0.0278801	1.71986	0.0506387	1.43882	0.192827	1.5262	0.0537991	0.17662	0.042223		ENSMUSG00000020524	0.0842301	0.154365	0.116488	0.180048	0.0206443	0.0556408	0.0245843	0.0785825	2.96788		ENSMUSG00000020524	0.00871762	0.113935	0.0156927	0.0188661	0.0366341	0.0650443	0.00799578	0.0134583	1.56008		ENSMUSG00000020524	0.0895372	0.297409	0.0585471	0.0835653	1.83553	0.52421	1.46211	0.354728	0.041417		ENSMUSG00000020524	0.0557738	0.355022	0.535007	0.111683	0.0384223
ENSMUSG00000020523	2.30526	3.60889	1.7595	2.80683	3.99431	4.56651	3.66385	4.07981	3.57443		ENSMUSG00000020523	2.95217	2.92533	1.7514	3.05815	3.13062	4.03334	3.87935	4.5409	2.58501		ENSMUSG00000020523	2.19834	2.30827	2.24448	3.18118	4.05731	4.9087	3.70398	3.12894	2.70462		ENSMUSG00000020523	2.64766	2.859	1.73734	3.22018	3.24186	3.84626	3.93308	3.60653	2.93974		ENSMUSG00000020523	2.50143	3.45517	2.14728	2.8527	4.69518
ENSMUSG00000020522	1.80657	2.29907	3.26803	3.08443	2.16058	2.47667	3.0481	3.7493	2.26168		ENSMUSG00000020522	1.84919	2.27355	4.28194	3.2583	2.7929	2.5908	3.33033	2.39394	3.3624		ENSMUSG00000020522	1.9138	0.756359	3.56851	3.44415	1.70236	1.85219	2.85089	2.06952	2.21433		ENSMUSG00000020522	2.43612	1.87385	3.56203	3.12208	2.70272	2.56551	3.44741	2.79798	3.34135		ENSMUSG00000020522	1.91775	1.76127	4.18878	2.75744	2.21135
ENSMUSG00000020520	2.24606	2.21033	1.40198	1.38791	1.45316	1.60132	1.98883	2.5691	0.819214		ENSMUSG00000020520	1.82596	1.59352	1.31758	2.37935	1.81073	2.05271	2.062	2.12033	1.81378		ENSMUSG00000020520	1.70177	1.51753	0.774354	1.70019	0.923298	0.811514	1.65225	1.39615	0.831839		ENSMUSG00000020520	3.07965	4.33479	0.999463	1.91599	1.34493	2.01735	1.59436	2.34021	2.60358		ENSMUSG00000020520	2.13255	1.90999	0.950542	1.47733	1.69698
ENSMUSG00000041774	2.77962	0.410568	1.1685	2.84753	0.586021	0.461062	0.196142	1.41359	0.383062		ENSMUSG00000041774	2.93349	0.779203	1.16293	2.84558	0.768804	1.02517	1.19111	0.417251	0.605909		ENSMUSG00000041774	3.1917	0.396387	0.426885	2.88885	0.253322	0.81967	0.0477837	0.148007	0.406213		ENSMUSG00000041774	2.69083	1.01465	0.881445	2.54967	0.429388	0.703328	0.131826	2.16905	0.275257		ENSMUSG00000041774	1.24611	0.205275	0.0909297	1.74422	0.106864
ENSMUSG00000056832	1.50485	0.501652	2.00903	0.740702	0.566823	1.21871	0.796786	0.775967	0.828721		ENSMUSG00000056832	2.67159	1.61425	1.74048	1.26925	1.35183	1.92915	1.71468	1.57334	1.05381		ENSMUSG00000056832	1.28566	0.190787	0.668806	0.213223	0.196097	0.610902	0.716358	0.90017	0.379588		ENSMUSG00000056832	1.64971	0.961932	1.62423	0.925229	1.21617	1.63721	1.25968	1.64312	1.04455		ENSMUSG00000056832	1.61176	0.606084	1.97571	0.341378	0.384654
ENSMUSG00000048096	1.48817	1.76956	0.425171	2.03537	2.25196	1.62196	1.03969	1.53767	1.95397		ENSMUSG00000048096	1.182	0.796583	0.271242	1.25414	0.671489	1.06866	0.768359	0.309901	2.00482		ENSMUSG00000048096	0.814936	1.05455	0.142884	0.983312	0.218841	1.1214	0.281475	0.0533566	1.74235		ENSMUSG00000048096	2.74806	2.17095	1.47407	3.10952	1.02726	2.1654	1.08659	1.27772	2.80359		ENSMUSG00000048096	4.14526	1.92155	1.30419	4.65849	0.972568
ENSMUSG00000051285	4.16755	2.9467	4.67943	4.81315	3.15736	5.56475	4.50375	5.55441	4.53051		ENSMUSG00000051285	3.80874	3.67886	5.51999	4.7666	3.69312	4.48202	4.90275	4.1935	4.37192		ENSMUSG00000051285	3.58232	4.22696	5.91488	5.37756	4.14904	5.47447	4.03804	4.74475	5.4167		ENSMUSG00000051285	3.95879	3.7707	4.44504	4.73631	3.84295	4.22699	5.42233	3.97689	4.56869		ENSMUSG00000051285	4.70021	4.92124	4.32	6.54003	3.97839
ENSMUSG00000009640	3.25114	7.8681	2.87212	3.37027	3.01609	2.76164	2.66649	3.63326	3.81291		ENSMUSG00000009640	3.28888	4.93494	3.22305	2.99355	2.65715	2.28083	2.47857	2.97854	3.56067		ENSMUSG00000009640	4.58437	7.54072	3.14636	3.47287	2.30723	2.23537	2.9931	4.77189	3.67445		ENSMUSG00000009640	2.84726	3.51981	3.16419	3.1008	2.68896	2.39202	2.12938	2.35993	2.57886		ENSMUSG00000009640	3.58549	5.60414	3.00921	3.5014	2.97136
ENSMUSG00000031024	2.21709	2.62187	2.06161	2.13631	2.83944	2.42154	2.80605	2.621	2.57263		ENSMUSG00000031024	2.29627	2.43285	2.0036	2.35932	3.11355	2.21175	1.90455	2.04044	0.986883		ENSMUSG00000031024	1.86805	7.08204	2.95302	2.23748	2.68947	1.14504	3.00296	1.63899	1.32473		ENSMUSG00000031024	1.83593	3.36049	1.96433	2.27239	3.93485	1.65782	2.83321	3.55455	1.493		ENSMUSG00000031024	1.54919	1.41899	1.94695	2.60401	2.85553
ENSMUSG00000031026	0.157685	0.113368	0.0306209	0.100836	0.098369	0.348365	0.321766	0.0103937	0.095492		ENSMUSG00000031026	0.194196	0.168214	0.127866	0.0831631	0.00829463	0.342109	0.406765	0.0248652	0.0883818		ENSMUSG00000031026	0.0811824	0.0287882	0	0.0107732	0.0518551	0.399866	0.550396	0.0134583	0.0827191		ENSMUSG00000031026	0.174531	0.0390705	0.0496073	0.0787112	0.0165533	0.212537	0.288708	0.0114138	0.0536502		ENSMUSG00000031026	0.186954	0.0997824	0.0926682	0.182584	0.381176
ENSMUSG00000031027	0.171627	0.838358	0.0268328	0.311572	0.192827	0.226443	0.16132	0	0.063791		ENSMUSG00000031027	1.33237	0.816891	0.112674	0.163311	0	0.513021	0.698804	0	1.14201		ENSMUSG00000031027	0.0871685	0.0803096	0	0.0356942	0	0.0146236	0.0468436	0	0.0734583		ENSMUSG00000031027	0.709967	1.00472	0.67332	0.376264	2.16554	1.29428	2.16614	0.705994	3.76686		ENSMUSG00000031027	0.173866	0.788833	0.132204	0.003077	0.0744594
ENSMUSG00000031023	3.25236	1.1474	2.96774	3.37367	1.93596	2.18701	2.44545	2.3762	3.56301		ENSMUSG00000031023	2.89034	2.31837	3.98558	3.62296	2.8475	2.79911	3.274	1.4617	3.85121		ENSMUSG00000031023	3.49037	1.29035	2.9858	4.10927	4.66489	3.30548	3.0344	2.48657	2.88673		ENSMUSG00000031023	3.08794	1.80163	4.54135	3.19347	2.79296	3.12708	4.34482	2.60682	3.83427		ENSMUSG00000031023	2.84803	1.54411	3.67155	3.38592	2.41247
ENSMUSG00000031028	1.68872	0.825718	0.817107	0.159441	0.19884	0.221306	1.39774	0.241321	1.47033		ENSMUSG00000031028	1.88993	1.2701	0.538667	0.367482	0.0834083	0.610725	0.32603	0.0492945	0.500612		ENSMUSG00000031028	0.0571277	0.117362	0.063634	0	0.0251398	0.222734	0.328572	0.0201573	0.417913		ENSMUSG00000031028	0.688463	0.786966	1.99287	0.414904	0.405328	0.428138	0.672411	0.12869	1.05541		ENSMUSG00000031028	0.402201	0.351908	0.733873	0.246476	0.362494
ENSMUSG00000031029	6.79529	8.54912	5.85343	5.2991	4.46773	5.45462	6.15869	5.97512	6.36891		ENSMUSG00000031029	4.74963	6.55735	5.02052	5.79159	3.19355	4.37543	6.0688	5.14599	4.75557		ENSMUSG00000031029	6.19973	10.9288	5.90787	6.26111	4.04298	4.93966	6.33699	6.24791	5.9044		ENSMUSG00000031029	4.55161	6.35877	4.75227	4.54902	4.45326	4.82026	6.12559	4.6469	4.79574		ENSMUSG00000031029	5.93587	7.17266	8.32538	8.20891	3.89299
ENSMUSG00000013646	3.18365	3.47805	1.97173	3.21125	2.75938	2.5684	3.39501	2.44815	3.09919		ENSMUSG00000013646	2.56607	2.39201	1.91192	2.81106	3.08822	2.51076	2.64788	2.27219	3.47893		ENSMUSG00000013646	2.74449	3.97358	1.09443	2.62463	2.53965	2.72747	2.71643	1.73984	3.34953		ENSMUSG00000013646	2.9183	3.1443	2.36358	2.65948	2.41923	2.86752	3.53194	3.0764	3.48201		ENSMUSG00000013646	3.04037	3.12969	2.19301	4.54238	2.27097
ENSMUSG00000028756	7.69234	8.70361	6.74906	4.50901	8.89346	6.3793	7.09915	9.47209	7.04916		ENSMUSG00000028756	5.94069	6.68573	5.30583	4.02283	5.48742	5.34603	5.01722	6.76453	5.3437		ENSMUSG00000028756	7.31068	9.94847	6.58189	4.83413	7.33634	5.45403	6.11766	9.00235	5.35994		ENSMUSG00000028756	4.10463	3.85805	3.89169	2.84997	4.43495	3.51482	4.30023	4.26157	3.59293		ENSMUSG00000028756	7.7725	6.79705	7.55904	8.95682	6.77366
ENSMUSG00000003135	3.30637	2.46849	3.08039	1.9415	2.0862	2.40068	2.67952	1.82273	2.51053		ENSMUSG00000003135	2.62259	2.43101	2.70426	2.28661	1.98623	2.7029	3.88786	2.18342	2.9186		ENSMUSG00000003135	3.27455	2.08691	3.09685	2.02578	1.87692	2.72421	1.94152	1.47226	2.31379		ENSMUSG00000003135	2.86731	4.1545	2.66774	2.01549	2.09329	2.84591	2.47756	2.30253	2.39083		ENSMUSG00000003135	3.45313	3.42898	3.11665	2.81775	3.05474
ENSMUSG00000003134	5.07611	5.02219	2.85625	2.95039	1.32799	3.74492	2.86848	1.36201	2.46106		ENSMUSG00000003134	1.38507	3.21349	2.50857	1.65956	1.63473	2.28694	2.2389	1.37973	2.30679		ENSMUSG00000003134	3.14668	4.30943	4.4725	1.53286	2.22398	2.41281	2.96071	1.53112	1.81493		ENSMUSG00000003134	4.07662	2.94236	1.41664	1.72138	2.51978	3.05143	2.33563	2.87566	2.91022		ENSMUSG00000003134	2.8201	2.1198	2.40004	2.32947	1.64352
ENSMUSG00000025894	2.5218	1.73561	2.74149	3.26723	3.80629	2.82122	3.82333	4.71969	4.00892		ENSMUSG00000025894	3.8813	2.40972	2.9874	3.07507	2.37782	2.66807	4.31475	3.72481	3.43877		ENSMUSG00000025894	3.19657	2.58051	3.66209	3.17656	3.78774	3.18024	4.60012	5.73266	4.13805		ENSMUSG00000025894	2.47979	2.19805	2.54677	3.05635	1.82477	2.66599	3.44108	3.23533	2.9304		ENSMUSG00000025894	2.1575	3.11745	2.4879	2.86203	2.29571
ENSMUSG00000028868	2.13676	2.85561	3.85833	2.83167	3.36721	1.95781	2.17637	4.18278	2.11979		ENSMUSG00000028868	2.81478	2.5959	2.28314	3.27831	3.30686	1.86275	2.44171	2.11728	2.02804		ENSMUSG00000028868	2.32716	4.47039	2.75102	2.44247	2.9825	1.38928	2.17531	2.19253	1.34828		ENSMUSG00000028868	3.24513	3.286	2.68975	3.50885	3.57965	2.26132	2.67603	4.52071	2.37463		ENSMUSG00000028868	2.42777	2.40688	3.64013	3.05801	4.23232
ENSMUSG00000028869	1.28887	2.86747	2.84817	2.71168	3.54991	2.86259	2.92018	1.52472	2.48998		ENSMUSG00000028869	2.08954	2.2037	3.11561	2.98598	2.71019	2.53471	2.27428	1.7772	1.93199		ENSMUSG00000028869	1.55911	4.84623	4.15663	3.83925	3.79772	2.32886	2.24635	1.86895	2.44059		ENSMUSG00000028869	1.71379	2.87672	3.06905	2.59798	3.33843	2.59759	2.89519	2.582	2.75507		ENSMUSG00000028869	2.26277	2.99274	2.86671	3.02984	4.32779
ENSMUSG00000025893	2.00252	0.732286	1.31079	2.00226	1.91546	2.44019	1.79595	0.665833	0.95106		ENSMUSG00000025893	1.99094	1.1267	2.1561	1.77372	0.779119	2.40526	2.28166	1.02412	1.72751		ENSMUSG00000025893	1.98776	0.456443	1.27681	1.45128	0.678392	2.12557	1.08166	0.752157	0.933829		ENSMUSG00000025893	2.09001	0.792327	1.91008	2.17223	1.86696	1.84812	1.92456	1.32507	1.7104		ENSMUSG00000025893	1.33172	1.39757	2.37827	2.36796	1.076
ENSMUSG00000034614	3.7968	2.94472	4.17655	3.77208	3.83822	3.34743	2.8702	5.37296	2.77514		ENSMUSG00000034614	4.03612	2.87672	3.97839	2.99032	2.63432	3.06379	2.33966	1.42308	1.95287		ENSMUSG00000034614	2.64891	2.21696	2.37018	3.13097	0.325449	2.50331	1.15009	0.302663	2.15978		ENSMUSG00000034614	3.75511	3.07427	5.31037	4.32847	3.44533	4.08532	3.02904	3.23563	2.58659		ENSMUSG00000034614	3.72279	2.68313	5.986	6.15379	4.30476
ENSMUSG00000028750	0.0551995	0	0.344689	0.186104	0.27942	0.0839761	0.0253699	0.268329	0.102654		ENSMUSG00000028750	0.18056	0.801941	0.479438	0	0.135932	0	0	0.089082	2.98365		ENSMUSG00000028750	0.332146	0.0116553	0.533389	0.164863	0	0.0529432	0	0	0.30509		ENSMUSG00000028750	1.35678	0.0658062	0.291473	1.26151	0.0986326	0.486453	0.825822	0.0698884	0.823504		ENSMUSG00000028750	0	0.00351222	0.290129	0.0378182	0.0687515
ENSMUSG00000034616	2.96226	1.73681	1.3215	1.63232	1.4695	0.579236	0.84557	3.05003	1.13349		ENSMUSG00000034616	2.88472	2.29439	2.40796	2.13818	1.85182	1.75811	1.73973	1.94228	2.95193		ENSMUSG00000034616	2.84592	2.13113	2.3828	2.47681	1.8455	0.801915	2.10571	1.48509	2.09208		ENSMUSG00000034616	3.19342	2.05372	2.35432	2.98139	2.18875	1.63777	1.69363	2.35634	2.60675		ENSMUSG00000034616	2.22992	1.30013	0.863742	1.59424	1.91077
ENSMUSG00000034617	1.50316	1.44447	1.01093	2.38255	1.91111	2.27801	0.850272	3.82493	2.45579		ENSMUSG00000034617	1.1379	2.28725	1.26664	2.77272	1.88283	2.4824	0.937923	3.30857	2.04206		ENSMUSG00000034617	1.10851	1.47662	1.44965	3.73722	1.66052	3.33512	0.686178	5.43624	2.74526		ENSMUSG00000034617	1.23955	2.07255	1.19189	3.04149	2.27953	2.33146	0.681507	2.47386	2.01496		ENSMUSG00000034617	1.37268	2.12838	1.28709	2.48897	1.96773
ENSMUSG00000025898	1.14952	1.49139	3.30808	2.18393	1.78282	4.00469	3.02527	2.05055	2.47		ENSMUSG00000025898	2.77461	1.87139	3.73275	2.47975	2.20671	3.4367	2.55183	2.49316	1.88275		ENSMUSG00000025898	1.49527	1.38198	4.60953	1.77439	1.96399	3.76655	3.01195	3.41016	2.31575		ENSMUSG00000025898	2.17025	1.64101	3.58504	2.60856	2.29502	3.61942	3.4831	2.06449	2.92968		ENSMUSG00000025898	2.32223	1.86193	2.5241	2.14856	2.42645
ENSMUSG00000025899	1.33016	0.831833	4.33466	1.70134	1.26933	2.81292	1.93923	1.63595	1.7809		ENSMUSG00000025899	2.28248	0.794625	2.46406	1.58295	1.59273	2.5008	1.51911	1.21207	1.86284		ENSMUSG00000025899	1.83353	0.629975	3.31967	1.35645	1.93252	2.02921	1.84448	1.59845	2.30819		ENSMUSG00000025899	1.41508	0.712439	2.82554	1.60965	1.51488	2.1233	1.65025	2.54103	2.3608		ENSMUSG00000025899	1.70484	1.97856	4.39468	2.04089	1.89777
ENSMUSG00000028864	1.1248	0.317405	0.672896	1.25817	0.504131	1.83114	0.59981	0.604355	0.531035		ENSMUSG00000028864	0.924381	1.69001	0.704145	1.07687	1.93669	2.76207	1.49607	2.44937	1.13756		ENSMUSG00000028864	3.43797	1.33947	3.06762	2.73994	3.18934	4.45437	2.65169	4.10807	3.25168		ENSMUSG00000028864	2.70446	1.85523	1.99049	1.92071	2.88914	2.49917	4.7369	2.45515	1.7357		ENSMUSG00000028864	0.794403	0.361021	0.548598	0.779306	0.985023
ENSMUSG00000034613	1.7764	2.45268	2.19421	2.78307	1.88091	0.747568	1.45938	1.2733	0.678457		ENSMUSG00000034613	3.93703	3.57343	4.27364	2.13523	3.34279	2.96174	3.14543	3.47455	1.66959		ENSMUSG00000034613	2.53874	6.68375	1.6883	4.44817	0.581229	2.12738	3.72661	3.1295	1.98798		ENSMUSG00000034613	2.08909	2.8864	3.76973	1.93152	2.20788	1.58137	1.82001	2.08	2.31604		ENSMUSG00000034613	1.12462	1.71062	1.1057	1.00418	1.18772
ENSMUSG00000021384	0.48735	0.0992463	0.50268	0.296402	0.813385	0.747692	0.578989	0.653948	2.12143		ENSMUSG00000021384	5.83699	2.19808	2.55885	4.12764	4.65929	2.75493	5.83618	4.46521	5.41513		ENSMUSG00000021384	0.727273	0.195178	0.764194	0.81376	0.948568	1.04928	0.419522	0.200063	1.81786		ENSMUSG00000021384	2.67025	0.120864	1.33631	2.18844	1.81548	2.87317	2.48716	1.70194	3.04678		ENSMUSG00000021384	0.492464	0.11204	0.608539	0.354733	1.5028
ENSMUSG00000048546	3.7134	3.98044	2.74427	2.53938	5.55183	2.8357	3.72595	2.78169	3.47151		ENSMUSG00000048546	4.14815	4.60508	3.23213	2.90674	3.41846	2.42295	3.70532	3.33315	4.48568		ENSMUSG00000048546	3.7315	4.05796	1.89415	2.49685	4.96293	2.14998	2.0677	1.46406	3.11105		ENSMUSG00000048546	3.58298	3.3848	3.09046	2.91106	2.58859	2.12213	2.6404	2.61353	3.32179		ENSMUSG00000048546	4.17361	5.00592	3.06646	3.23303	4.57043
ENSMUSG00000021381	0.289057	0.00791184	0	0.253541	0	0.0360515	0.199705	0	0.0736425		ENSMUSG00000021381	0.392913	0.0817506	0	0.0110944	0	0.0248925	0.0175213	0	0.0137862		ENSMUSG00000021381	0.0410579	0	0	0.0408262	0	0	0	0	0.255269		ENSMUSG00000021381	0.062099	0.00761192	0	0	0.049032	0.0187357	0.0237824	0	0.0270914		ENSMUSG00000021381	0.0570397	0.0719079	0	0.254607	0
ENSMUSG00000074582	2.14857	3.78614	2.8146	2.83608	2.86376	3.03559	2.94701	2.80847	2.3123		ENSMUSG00000074582	2.82456	3.12606	3.25141	3.49296	2.73857	2.85479	2.55142	2.74564	2.53239		ENSMUSG00000074582	2.61649	2.0634	3.93789	3.29724	3.0084	3.23773	3.63103	3.75365	2.15952		ENSMUSG00000074582	2.08183	1.86563	2.11819	3.2108	2.31875	2.56768	2.2729	3.22677	1.64347		ENSMUSG00000074582	2.21344	3.42453	2.45717	3.43816	2.13099
ENSMUSG00000039176	3.62113	2.54317	3.30718	2.58969	3.90951	2.61018	3.39199	2.9572	4.18934		ENSMUSG00000039176	2.86469	1.63579	1.93286	3.22347	3.16923	2.84426	3.25685	3.08658	3.20383		ENSMUSG00000039176	2.24332	2.31401	2.48236	3.37357	3.42245	2.63941	4.3769	5.2389	4.69254		ENSMUSG00000039176	2.65785	2.01012	1.90628	2.61836	3.25234	2.65424	3.03255	3.59015	2.6861		ENSMUSG00000039176	3.46031	2.17935	3.59516	4.62156	3.51994
ENSMUSG00000029408	3.34799	5.45554	1.50781	0.36421	1.28439	0.21237	0.746378	0.437037	0.487929		ENSMUSG00000029408	0.997336	2.53969	1.13467	0.725307	1.35496	0.467447	1.16945	0.462987	0.961893		ENSMUSG00000029408	0.548108	1.83522	0.840622	0.21569	0.906267	0.129078	0.122989	0.103329	0.24791		ENSMUSG00000029408	0.681775	2.47977	0.339732	0.765277	0.796014	0.541875	0.261489	0.239513	0.600414		ENSMUSG00000029408	1.18124	2.26344	1.4179	0.307648	1.37579
ENSMUSG00000032612	3.20606	3.61199	5.51022	3.98087	4.38996	3.29647	4.7803	3.71851	3.81527		ENSMUSG00000032612	2.12165	3.17072	5.60137	2.1601	3.89714	3.15953	3.72701	3.45599	1.96578		ENSMUSG00000032612	2.94902	4.47794	6.76649	3.00478	4.14696	3.5034	4.08945	2.78017	2.25		ENSMUSG00000032612	2.90641	2.70179	6.07116	3.31585	3.7079	3.3203	3.73499	3.68442	3.01738		ENSMUSG00000032612	2.2384	3.16008	6.69206	2.46649	4.27355
ENSMUSG00000029403	0.785728	1.79977	0.538055	0.497504	0.66526	0.3058	0.617706	0.819872	0.968384		ENSMUSG00000029403	4.12639	3.19767	0.731252	1.80079	2.03788	2.91905	3.48903	1.03676	1.96138		ENSMUSG00000029403	0.313178	1.34326	0.160552	0.160988	0.845458	0.25173	0.0414241	0.376178	0.931723		ENSMUSG00000029403	1.17244	1.77669	0.465474	1.6647	2.08172	3.16904	2.03674	2.57774	3.00513		ENSMUSG00000029403	0.0472251	2.18008	0.334811	0.249427	1.05321
ENSMUSG00000029402	2.75453	4.79882	1.80208	2.08863	1.86085	1.81774	2.95573	2.93168	4.01762		ENSMUSG00000029402	2.6286	3.81382	2.04255	1.943	1.86489	1.97704	2.52994	4.38386	2.41246		ENSMUSG00000029402	2.22495	3.42352	2.473	2.6801	1.70318	2.02614	2.63753	2.92329	3.07462		ENSMUSG00000029402	3.02845	4.10851	2.09636	1.8223	1.87855	2.22079	2.89834	3.04461	3.2477		ENSMUSG00000029402	2.79731	3.83892	2.72536	2.86274	2.81681
ENSMUSG00000032178	2.71655	2.92337	2.8675	3.99889	2.22008	4.57058	4.28268	2.25098	3.53969		ENSMUSG00000032178	2.86694	2.91073	2.72016	3.21027	2.33035	4.15963	2.56522	2.79529	3.08366		ENSMUSG00000032178	1.99621	2.53792	2.49842	3.30396	2.63796	4.49557	2.91564	2.11216	3.55206		ENSMUSG00000032178	2.23555	2.18371	3.3784	3.61939	2.22787	4.31154	2.71678	1.93807	2.74863		ENSMUSG00000032178	2.6985	2.33484	2.83984	3.63686	2.68659
ENSMUSG00000029407	3.86571	3.48015	2.96229	4.19557	2.07636	5.10597	4.51635	2.86216	4.1574		ENSMUSG00000029407	3.84528	4.1091	3.44144	2.98914	2.72134	4.27659	4.20485	3.61444	4.18421		ENSMUSG00000029407	4.71991	4.8379	3.54923	4.89503	3.25623	5.65985	4.66356	5.65987	4.93063		ENSMUSG00000029407	3.47403	3.19221	3.54677	4.14377	2.32419	4.28567	4.60431	3.35226	4.22021		ENSMUSG00000029407	4.39034	4.55482	3.23378	4.68273	2.82023
ENSMUSG00000029406	2.08021	3.33266	3.57433	2.48518	2.77446	2.04054	0.91448	1.61413	2.19506		ENSMUSG00000029406	1.89043	3.10489	1.45953	1.32688	1.0646	0.919005	0.826091	2.28875	1.15547		ENSMUSG00000029406	1.87043	1.19059	0.785574	1.15479	2.15188	0.956769	0.802245	0.834378	0.536519		ENSMUSG00000029406	2.82728	2.36937	1.99377	1.77796	2.15294	1.31693	1.06262	2.37365	1.88396		ENSMUSG00000029406	1.7181	1.67417	2.30413	2.25996	1.33278
ENSMUSG00000029405	3.72899	3.66284	4.33654	3.39233	3.79009	4.98331	4.42836	5.41635	4.75656		ENSMUSG00000029405	3.12669	4.45109	4.84477	3.4639	3.47661	4.1268	4.36135	4.2713	4.49399		ENSMUSG00000029405	3.45673	3.62889	4.68065	4.71742	4.70418	4.43994	4.81469	5.22107	5.38393		ENSMUSG00000029405	3.30504	4.23925	4.30476	3.96482	4.50636	4.40172	4.52072	3.57594	4.64058		ENSMUSG00000029405	3.4341	4.50383	5.45522	4.44779	3.68319
ENSMUSG00000039179	0.0148675	0.108897	0.0764497	0.0111345	0	0.11095	0.0110841	0	0.00616792		ENSMUSG00000039179	0.0422228	0.0169479	0.0394836	0.0973782	0.0503772	0.0072655	0.0864636	0.0262336	0		ENSMUSG00000039179	0.742883	0.0469492	0	0.159148	0.0232174	0.033465	0.0113173	0	0		ENSMUSG00000039179	0.127255	0.101195	0.271018	0.512968	0.731763	0.194145	0.122444	0.905774	0		ENSMUSG00000039179	0.0224215	0.385189	0.0558081	0.0252157	0
ENSMUSG00000042790	1.08923	1.01846	2.67753	2.5292	2.59344	1.92802	2.32219	1.57105	1.77564		ENSMUSG00000042790	2.33384	1.47509	2.29184	1.68695	3.1216	1.89802	2.10094	2.18196	1.29118		ENSMUSG00000042790	1.48005	0.594063	1.7654	1.49432	3.26934	1.57174	2.17381	1.34477	1.56239		ENSMUSG00000042790	1.60021	1.03145	1.70784	2.54615	2.77132	1.86722	2.33092	2.0594	1.16305		ENSMUSG00000042790	1.51354	1.70655	1.93684	1.5623	2.82432
ENSMUSG00000015812	0.0158112	2.78409	0	2.38744	2.01608	0.249518	1.91214	0.771514	0.107991		ENSMUSG00000015812	0	0.0191771	0.150344	1.2193	0.73739	0.113568	1.48809	0.915002	0.397037		ENSMUSG00000015812	0	0	0	0.302742	0.719169	0	0.873523	0.6868	0		ENSMUSG00000015812	0	0.0151298	0	2.17661	1.13369	0.679723	2.13085	1.02616	0.281121		ENSMUSG00000015812	0.024198	0.0954347	0.349969	1.32844	1.98572
ENSMUSG00000042797	0.288825	0.544847	0.75675	0.494339	0.607361	0.324485	0.157673	0.159269	0.266145		ENSMUSG00000042797	2.68256	2.74085	2.3171	3.47337	2.86921	1.96578	3.17864	2.63208	1.16334		ENSMUSG00000042797	2.91741	4.68298	4.52578	4.86212	3.50712	2.04804	3.17857	3.67685	2.74095		ENSMUSG00000042797	0.18372	0.913059	0.925944	0.899891	0.651076	0.677914	0.320183	0.0227374	0.379832		ENSMUSG00000042797	0.524547	0.933563	0.756974	0.977194	0.776587
ENSMUSG00000025094	0.316095	0.228821	0.214793	0.0165712	0.321804	0.232343	0.0798049	0.262363	0.0350457		ENSMUSG00000025094	0.0223267	0.279257	0.408337	0.0327532	0.0834083	0.29355	0.0147229	0.0586803	0.169965		ENSMUSG00000025094	0.139524	0.774072	0.430998	0.00758993	0.0404505	0.24032	0.0940672	0.0489582	0.199318		ENSMUSG00000025094	1.38679	0.893302	0.323144	0.393339	0.113967	0.499757	0.156578	0.590317	0.679785		ENSMUSG00000025094	0.280925	0.239157	0.125389	0.0937627	0.439217
ENSMUSG00000025764	2.19167	1.97994	2.32537	1.80672	3.40132	2.98682	2.56583	2.36955	2.57245		ENSMUSG00000025764	2.30344	3.07678	2.01038	2.24227	3.69958	2.83062	3.11813	3.71689	1.92951		ENSMUSG00000025764	1.84705	2.21265	2.688	1.58067	3.64651	2.33668	1.33574	3.73661	1.45522		ENSMUSG00000025764	2.64653	2.71785	2.3819	2.51132	2.7457	2.94614	1.94605	2.09998	2.68915		ENSMUSG00000025764	2.71486	2.27772	2.33394	2.15952	3.37501
ENSMUSG00000025762	2.14826	4.58636	2.65559	2.83043	3.79563	3.18064	3.0601	4.3636	1.22895		ENSMUSG00000025762	2.00399	2.78876	2.27226	2.00125	4.43856	2.15079	3.27752	3.25134	1.07108		ENSMUSG00000025762	3.6303	3.67793	4.25175	4.57262	5.18654	5.03006	3.76879	4.49494	1.90387		ENSMUSG00000025762	1.74132	2.25779	2.30822	2.6571	2.86086	2.14016	2.18349	2.51899	1.29509		ENSMUSG00000025762	2.78389	5.13999	3.77596	2.3787	4.55652
ENSMUSG00000025091	0.0212626	0	0.0506387	0.0396244	0	0.033043	0	0.11593	0.0043486		ENSMUSG00000025091	0.0148566	0.0483352	0.0435044	0.0191784	0	0.0230701	0.0241833	0	0.00417329		ENSMUSG00000025091	0.230949	0	0	0.00809586	4.24698	0.00782582	0.0103844	3.56989	0.382593		ENSMUSG00000025091	0.0225036	0.116765	0	0.0528052	0	0	0.00443215	0	0.016482		ENSMUSG00000025091	0.0594123	0	0.541815	0.0134255	0
ENSMUSG00000025092	0.777799	1.13163	2.22269	2.51249	1.54822	1.06212	1.43544	0.871135	1.19287		ENSMUSG00000025092	1.73866	2.84312	2.55147	4.23592	2.40794	3.71646	2.45221	1.95673	5.58141		ENSMUSG00000025092	0.771763	1.18934	0.848192	0.888574	0.196097	0.870217	2.87767	0.0357113	0.565804		ENSMUSG00000025092	0.480817	0.964413	0.820417	2.05446	1.51763	0.956489	1.30827	1.34313	0.700762		ENSMUSG00000025092	1.0839	0.936496	2.11825	1.79403	1.50554
ENSMUSG00000034471	2.52401	1.61073	4.56057	2.95349	3.66813	1.9049	4.95968	3.16786	2.62425		ENSMUSG00000034471	2.687	1.55093	2.58524	1.86426	3.45772	1.46798	3.41728	3.17204	1.58816		ENSMUSG00000034471	1.43388	2.18845	2.71422	1.42527	1.54698	1.31247	4.29657	1.63355	1.19896		ENSMUSG00000034471	2.87408	1.9833	3.102	2.29709	3.72812	1.98985	4.35055	2.74627	2.20071		ENSMUSG00000034471	2.27711	2.0184	3.49907	1.65781	2.2371
ENSMUSG00000034473	3.47548	3.40477	2.17639	2.47381	2.20415	2.17149	2.27575	3.5803	2.56519		ENSMUSG00000034473	3.45387	4.00006	2.64959	2.49599	2.23853	2.33766	1.93075	2.84613	2.39312		ENSMUSG00000034473	5.23783	3.4877	2.66061	3.21158	2.48667	2.8414	2.33782	3.3455	3.0932		ENSMUSG00000034473	3.11084	2.68261	2.44432	2.63684	3.0922	2.28205	1.82807	2.34969	2.48922		ENSMUSG00000034473	3.90257	3.24669	2.00707	2.85295	1.60458
ENSMUSG00000021650	2.32885	2.16827	2.52817	3.8538	4.91981	3.9024	2.66263	1.78893	3.34601		ENSMUSG00000021650	1.88152	2.16929	2.64512	2.89178	2.91383	2.89039	2.00683	1.71142	2.22397		ENSMUSG00000021650	2.75186	1.3634	2.59816	4.23972	4.07682	2.87255	1.93063	1.49205	2.9184		ENSMUSG00000021650	2.41099	1.7257	2.35341	2.66455	1.77185	2.20251	1.50088	1.08376	1.93798		ENSMUSG00000021650	3.38143	3.3981	2.01983	3.86399	2.73841
ENSMUSG00000005994	0	0.00659974	0	0	0.137723	0.466245	0.107503	0	0.0511966		ENSMUSG00000005994	0	0.0410858	0	0.0477573	0	0.536678	0.0592026	0.00833777	0.0325048		ENSMUSG00000005994	0	0.00842722	0	0.0448314	0	0.464732	0.0225518	0	0.0487093		ENSMUSG00000005994	0	0.0086385	0	0.0161145	0	0.618588	0.132561	0	0.0293398		ENSMUSG00000005994	0.00683614	0.0176716	0.0344066	0.0128215	0.117973
ENSMUSG00000021737	4.74947	4.90174	4.49128	5.01837	5.11797	4.07195	5.51109	5.92843	5.90345		ENSMUSG00000021737	3.7282	3.54718	4.82677	5.01685	5.58874	3.86682	5.74672	4.39979	4.0362		ENSMUSG00000021737	4.84394	5.10529	4.52379	6.20193	6.0872	4.40494	6.65363	5.75386	6.24538		ENSMUSG00000021737	3.48128	4.8684	3.76008	3.80118	4.20945	3.59647	4.60748	3.89532	3.66812		ENSMUSG00000021737	4.93062	4.86715	6.12479	6.38217	5.87761
ENSMUSG00000021731	3.16087	3.72188	3.03947	3.48085	2.4387	1.89498	3.70442	3.7501	3.01634		ENSMUSG00000021731	3.26275	2.02106	3.08517	3.3929	2.3615	1.6844	2.9315	2.80929	2.79969		ENSMUSG00000021731	3.67481	1.89988	3.79722	3.3091	3.36838	2.1169	2.49385	3.00048	2.6925		ENSMUSG00000021731	2.01957	1.56398	2.83867	1.80025	1.59819	1.47418	1.90387	2.61838	2.2725		ENSMUSG00000021731	3.51538	2.93581	3.0579	3.50936	2.6796
ENSMUSG00000021733	1.44209	1.21303	3.05653	2.89751	2.30795	1.61923	2.73408	1.59203	1.55513		ENSMUSG00000021733	1.61265	2.56312	1.77185	1.41255	1.95611	2.13615	2.07355	2.05424	2.23174		ENSMUSG00000021733	1.38942	0.69053	1.004	1.30154	1.82808	1.20573	0.874409	1.53794	1.9004		ENSMUSG00000021733	2.70013	1.54124	2.16993	2.20002	2.27302	2.81327	2.57974	1.55252	2.41405		ENSMUSG00000021733	1.64012	2.39112	2.54738	1.40267	2.50486
ENSMUSG00000021732	0.706024	0.426808	0.283967	0.0972183	0.0951808	0.0344312	0.179827	0.798058	0.413099		ENSMUSG00000021732	0.0931225	0.47886	0.222736	0.151749	0.348776	0.439534	0.371752	0.129036	0.639155		ENSMUSG00000021732	0.0403149	0.145487	0.0122175	0.0535012	0.00583037	0.0418285	0.0577877	0.0708646	0.0623985		ENSMUSG00000021732	1.37651	1.04178	1.16225	1.02812	1.28804	0.796667	2.00973	0.931421	2.56885		ENSMUSG00000021732	0.864731	0.736132	1.0209	0.37085	0.85977
ENSMUSG00000021738	1.00219	1.39465	2.55093	2.30907	2.47377	1.52041	2.11385	1.44034	1.00027		ENSMUSG00000021738	1.5957	2.7165	1.91019	1.82488	2.01732	1.59471	1.61098	1.68878	1.00094		ENSMUSG00000021738	1.43565	1.43977	2.46616	2.18834	2.17812	1.63219	1.56822	1.58959	1.01041		ENSMUSG00000021738	1.73883	1.63013	1.83725	2.80756	2.73876	1.78863	2.16044	2.30855	1.33184		ENSMUSG00000021738	1.59543	1.57727	2.24835	1.6178	3.19607
ENSMUSG00000035873	4.03692	4.29427	2.13753	1.24384	1.18696	1.53283	1.59835	1.65884	3.25524		ENSMUSG00000035873	5.58076	4.70537	3.98996	3.41091	4.0748	3.65226	3.46259	2.73079	5.03558		ENSMUSG00000035873	5.35926	5.52021	3.34916	3.14987	1.97883	4.33401	3.18966	3.0854	3.9451		ENSMUSG00000035873	4.24338	4.44347	3.56148	2.69597	2.80508	2.98414	2.94088	1.92766	4.25741		ENSMUSG00000035873	2.23692	2.90086	0.838496	0.574732	1.17889
ENSMUSG00000042570	1.57432	1.72407	1.18304	1.3247	2.12836	1.28046	1.4475	1.12705	1.16548		ENSMUSG00000042570	1.89123	1.7114	1.00552	1.48101	1.87604	1.10455	1.00796	0.907027	1.52216		ENSMUSG00000042570	2.02255	1.91454	0.740256	0.588834	1.82732	0.594476	0.640299	0.680159	1.06902		ENSMUSG00000042570	2.47505	1.5994	0.834697	1.29848	1.94908	0.997068	1.14304	1.17238	1.36551		ENSMUSG00000042570	1.52677	2.19697	1.16947	2.00044	3.22881
ENSMUSG00000042572	5.59935	3.43109	2.90233	2.47555	3.11068	3.61085	3.29434	4.12504	4.57008		ENSMUSG00000042572	5.037	3.4662	3.26278	2.74587	3.20281	3.62574	2.89433	3.28949	4.15716		ENSMUSG00000042572	4.92691	3.65036	4.54667	3.18793	3.50776	3.84128	3.08123	4.70148	5.23472		ENSMUSG00000042572	4.64601	3.80235	3.49619	2.75412	4.19686	3.8886	2.84436	4.80191	4.7905		ENSMUSG00000042572	4.9173	2.65682	3.09828	3.00474	2.45285
ENSMUSG00000045071	0.655724	0.336174	1.27618	1.07032	1.13778	0.645118	0.698788	1.4592	1.11316		ENSMUSG00000045071	1.01935	1.81372	0.913847	1.26746	1.14035	1.76892	1.65545	2.0343	2.64322		ENSMUSG00000045071	0.954418	0.212868	0.681907	1.17251	0.681137	0.248943	0.342109	0.828159	1.56649		ENSMUSG00000045071	1.00424	0.660516	1.23042	1.57721	0.689812	0.831746	1.73684	1.18872	1.47197		ENSMUSG00000045071	0.125073	0.298038	0.563433	0.468634	0.714738
ENSMUSG00000035878	1.15498	1.28451	1.02735	2.49893	0.971536	0.483481	1.26221	0.275757	0.869109		ENSMUSG00000035878	5.24677	3.7564	2.41807	4.37419	3.60267	1.52123	3.12818	6.3331	6.19326		ENSMUSG00000035878	2.94653	9.49423	2.26334	5.09844	4.69844	1.12099	3.63006	2.14361	4.8344		ENSMUSG00000035878	1.67876	1.59436	1.50874	2.10107	0.939212	0.713022	1.10176	0.822734	1.72306		ENSMUSG00000035878	1.33865	1.31847	0.85231	1.68275	0.501529
ENSMUSG00000053626	0.313954	0.180167	0.824627	0.522211	0.530228	0.41194	0.193385	0.916833	0.83649		ENSMUSG00000053626	0.541891	0.556016	0.641355	1.66027	0.609464	0.181526	0.584294	1.01271	0.305111		ENSMUSG00000053626	0.283877	0.0466273	0.0363999	0.129405	0.0613081	0.0932206	0.25441	0.0223859	0.157757		ENSMUSG00000053626	0.963158	1.23498	0.719027	2.04817	0.821245	1.00055	0.791195	1.54133	1.05783		ENSMUSG00000053626	0.923435	0.71462	0.719131	0.575024	1.02405
ENSMUSG00000017767	1.23505	0.931784	0.302486	2.55354	0.180736	0.266878	3.70194	0.266839	0.277434		ENSMUSG00000017767	1.2701	1.21355	0.402158	1.59931	0.149691	0.172532	1.05391	0.3721	0.350487		ENSMUSG00000017767	0.960196	0.327344	0.304673	1.34335	0.10421	0.0951999	0.668707	0.0903996	0.323895		ENSMUSG00000017767	0.547382	0.381131	0.317918	0.982075	0.472652	0.195025	0.39843	0.218762	0		ENSMUSG00000017767	2.02866	0.324668	0.228263	2.75329	0.229894
ENSMUSG00000017765	3.75127	4.83809	3.16265	4.26515	2.9976	2.91504	4.31395	4.03474	3.20777		ENSMUSG00000017765	2.01972	3.87427	2.48089	2.74283	2.07532	1.76424	2.53462	1.98788	1.91918		ENSMUSG00000017765	1.83358	4.56543	1.5623	2.77026	2.27121	2.60781	1.37164	2.80488	2.53819		ENSMUSG00000017765	2.86887	3.91209	3.13541	3.07917	2.46104	2.19531	3.50308	4.20877	3.23685		ENSMUSG00000017765	3.17278	2.6444	2.62685	3.20778	2.51326
ENSMUSG00000007908	2.03154	1.40575	0.309616	0.560312	0.0548108	0.433965	1.716	0.379345	1.07217		ENSMUSG00000007908	0.893241	5.23242	0.235605	0.308607	0.667211	0.278353	0.124764	0.169112	0.0147728		ENSMUSG00000007908	0.299917	5.51474	0.0887871	0.063363	0.0251398	0.0767988	0.0234079	0.246914	0.0396846		ENSMUSG00000007908	2.8281	2.12404	1.1165	0.548707	1.62082	0.291017	0.218681	0.250379	0.642654		ENSMUSG00000007908	2.56499	1.2423	1.05406	0.726178	0.449229
ENSMUSG00000017760	4.07278	5.66741	3.79652	4.00353	6.44836	4.24253	3.87117	6.76833	4.66713		ENSMUSG00000017760	4.15296	6.13259	5.32817	5.87809	5.31399	4.50522	5.25131	7.51491	6.46151		ENSMUSG00000017760	5.38885	8.94884	5.2685	6.01139	6.75513	3.64241	5.24227	8.425	6.06216		ENSMUSG00000017760	4.61671	4.96915	4.38735	3.993	4.09042	3.93671	3.38394	4.90136	4.03263		ENSMUSG00000017760	3.4921	3.3511	3.93581	5.07148	4.3083
ENSMUSG00000024386	0.343805	0.11212	0.077666	0.0973166	0.186792	0.244657	0.073667	0	0.0181926		ENSMUSG00000024386	5.71892	3.22414	4.56984	0.549476	4.23397	3.59766	0.470163	2.38541	0.346665		ENSMUSG00000024386	9.46065	15.6729	7.83701	7.072	9.23494	10.2085	5.9965	9.97578	8.67063		ENSMUSG00000024386	1.37038	0.0668819	0.225776	0.118236	0.644117	0.317437	0.0150452	0.67235	0.161366		ENSMUSG00000024386	0.178618	0.134134	0.529542	0.304114	0.131744
ENSMUSG00000024384	2.03226	4.5734	3.42784	3.26759	3.03605	3.96267	4.16443	3.07714	2.75672		ENSMUSG00000024384	2.31181	2.67575	3.61603	2.33941	2.22299	3.49212	2.65188	3.20835	2.14398		ENSMUSG00000024384	1.63287	2.30898	2.89664	3.06662	2.98419	3.57289	3.136	3.78063	2.6791		ENSMUSG00000024384	2.65508	2.76938	2.73714	3.14503	2.70101	3.64502	3.35308	2.62733	2.94492		ENSMUSG00000024384	2.886	3.82243	3.86835	2.71379	3.944
ENSMUSG00000024383	2.28207	2.69284	3.22233	2.5861	1.39875	2.84171	2.98653	1.44262	1.33303		ENSMUSG00000024383	2.20089	2.89197	3.28562	3.54655	2.96018	3.31284	2.70025	2.28036	2.92163		ENSMUSG00000024383	2.64	3.79622	3.35407	3.94932	1.62622	3.88059	2.67787	2.4543	2.4385		ENSMUSG00000024383	3.40291	2.90474	2.95956	3.23678	2.38062	3.59055	2.86831	2.67879	3.37694		ENSMUSG00000024383	2.77311	3.06165	3.25578	2.98885	1.73551
ENSMUSG00000024381	2.24081	4.64205	1.67377	1.67272	1.83429	1.96787	1.74276	2.10881	0.602711		ENSMUSG00000024381	4.03896	2.94026	3.62366	4.1006	2.33422	3.19072	4.03289	2.5036	2.3263		ENSMUSG00000024381	4.10657	5.82757	1.61742	3.57628	1.73137	2.19435	3.78032	2.04155	0.660349		ENSMUSG00000024381	3.2562	2.60786	2.69555	2.78501	2.77676	2.85795	3.13026	3.2014	0.861762		ENSMUSG00000024381	8.12366	7.52295	7.56622	9.33012	6.44012
ENSMUSG00000044308	3.55119	4.98793	3.98985	4.42935	3.77681	5.04315	5.01469	4.55814	4.61156		ENSMUSG00000044308	3.02155	3.20591	3.94228	3.3277	3.69302	3.68907	4.02126	3.0984	3.7804		ENSMUSG00000044308	3.92366	5.84258	3.75175	4.00412	3.63842	4.28681	4.01729	3.52339	3.47197		ENSMUSG00000044308	3.27071	3.63989	3.10264	2.95207	3.32414	3.4963	3.34814	2.81855	3.57436		ENSMUSG00000044308	5.626	5.70009	4.18619	5.42424	4.49938
ENSMUSG00000052934	4.03446	3.76455	2.88656	2.16536	3.7523	1.88647	2.6952	4.13053	4.72497		ENSMUSG00000052934	4.68323	3.55924	4.2848	2.23037	1.93704	2.20743	1.95738	2.48568	4.69595		ENSMUSG00000052934	2.99965	3.52883	4.99109	3.87142	3.44678	2.33289	3.36048	4.68948	3.82524		ENSMUSG00000052934	2.32585	3.11841	2.63164	1.52217	2.7691	1.74645	1.4751	2.65812	3.18452		ENSMUSG00000052934	5.07149	4.63369	2.91706	4.25184	4.58212
ENSMUSG00000078584	4.96061	1.14877	3.122	3.63099	1.80499	3.45058	2.56892	2.23665	3.15406		ENSMUSG00000078584	4.31184	1.91882	2.05975	3.8276	3.30059	3.12832	2.726	3.40679	5.18733		ENSMUSG00000078584	5.43001	2.73052	4.74177	4.0766	3.99109	3.6494	3.65032	4.0239	3.94558		ENSMUSG00000078584	3.64473	1.05549	2.17875	2.62083	2.18339	2.7733	2.44698	2.34913	2.48228		ENSMUSG00000078584	4.28648	2.20007	3.56681	4.43999	2.2508
ENSMUSG00000000552	0.644132	1.4883	1.51222	0.61683	0.942808	0.274088	0.288954	1.90068	0.677615		ENSMUSG00000000552	0.402506	1.08881	0.562768	0.19362	0.592385	0.177971	0.0515697	0.426519	0.297441		ENSMUSG00000000552	0.556784	1.40684	0.610459	0.448203	0.535946	0.190177	0.124204	1.18052	0.430624		ENSMUSG00000000552	1.89349	0.991716	1.11535	0.738025	0.664882	0.539983	0.23877	1.14624	0.75479		ENSMUSG00000000552	2.21182	2.0949	2.45479	2.26971	1.61377
ENSMUSG00000036117	0	0.346207	0	0.641324	0	0.0716084	0	0	0.381379		ENSMUSG00000036117	0	0.061422	0	2.76869	0	0.400862	0	0	0		ENSMUSG00000036117	0	0.13613	0	0.869099	0	0.124982	0	0	0		ENSMUSG00000036117	0.015556	0.195467	0.154297	1.42345	0.0178178	0.212681	0	0.162335	0.198087		ENSMUSG00000036117	0.0164245	0.395565	0	0.740122	0.0252336
ENSMUSG00000036111	0.116611	1.89749	0.0945752	2.89724	0.926309	2.51761	1.8662	1.1991	0.405826		ENSMUSG00000036111	0.196298	0.616287	0.790948	0.158855	0.793276	2.18604	0.542155	0.392231	0.731453		ENSMUSG00000036111	0	0.490455	0	0	0.0613081	2.78154	0.0725142	0	0.581853		ENSMUSG00000036111	0.0822375	1.81215	0	0.00961661	0.620644	2.27931	0.487413	0.259968	1.38824		ENSMUSG00000036111	0.286034	1.47922	0.0487021	2.7288	1.43031
ENSMUSG00000036110	0.0439144	0.0107815	0	0.0172155	0.0184687	0.0234652	0.0333421	0.0258685	0.0171583		ENSMUSG00000036110	0.723329	0.18494	0.0501799	0.0171966	2.29477	1.78184	0.0795708	2.91011	0.13958		ENSMUSG00000036110	5.24992	8.31055	6.26121	4.27298	6.71823	4.22439	5.61311	7.95239	5.21679		ENSMUSG00000036110	0.101963	0.0052845	0.0749918	0.0262058	0.0855124	0.104674	0.745534	0.0199149	0.00678576		ENSMUSG00000036110	0.00877199	0.0268054	0	0.04961	0.0222869
ENSMUSG00000036112	2.64102	3.70894	4.18234	4.78014	4.58705	4.17377	5.11669	4.32496	4.86823		ENSMUSG00000036112	3.34146	3.87267	3.77469	3.73815	4.90653	3.7499	5.00491	3.94094	3.62083		ENSMUSG00000036112	3.42615	3.74914	4.79119	4.73308	6.81198	4.29195	4.8454	5.54175	4.75021		ENSMUSG00000036112	2.89614	3.28893	3.62572	4.29091	4.22998	3.83985	4.37206	4.31341	4.42535		ENSMUSG00000036112	3.06504	4.24084	5.34861	3.90509	5.49473
ENSMUSG00000025277	3.29027	2.474	0.507917	1.57499	1.43666	3.82386	2.66722	2.3651	1.02289		ENSMUSG00000025277	2.52404	1.30286	0.726363	1.98276	2.48742	2.57047	2.01245	3.19137	2.53391		ENSMUSG00000025277	2.14492	3.72005	0.767588	3.35477	4.67179	2.59682	5.08735	2.98918	1.85222		ENSMUSG00000025277	2.18118	0.991301	1.00946	3.12633	1.82137	1.92364	1.18343	1.48505	1.09511		ENSMUSG00000025277	1.01285	1.48513	0.241126	1.88438	1.0869
ENSMUSG00000022837	2.51512	0.621322	1.84175	1.01543	2.90715	2.70943	1.34269	1.81297	0.978367		ENSMUSG00000022837	2.41402	1.49953	2.60507	1.17457	2.22968	2.50698	1.01512	1.10779	1.80575		ENSMUSG00000022837	3.05513	0.817744	1.82757	0.600843	2.77505	2.33344	0.571019	1.2201	3.07878		ENSMUSG00000022837	2.1094	1.47654	1.86961	1.54735	2.9566	2.1868	1.57957	1.02895	2.04086		ENSMUSG00000022837	1.72008	1.86452	1.15495	0.751494	2.1026
ENSMUSG00000022833	0.461401	0.905985	1.38	1.48044	0.478896	1.40632	0.590583	0.593276	0.723046		ENSMUSG00000022833	0.901365	1.78297	1.05594	1.20189	0.64126	1.65738	0.865442	0.651599	1.04776		ENSMUSG00000022833	0.896755	0.57386	0.64109	0.931666	0.298922	1.38824	0.567867	0.835931	0.554903		ENSMUSG00000022833	0.812548	1.50845	1.4767	1.56621	0.815153	1.69419	1.34514	0.963944	0.883806		ENSMUSG00000022833	0.264691	1.55396	0.707996	0.518002	0.709156
ENSMUSG00000022831	3.82852	2.97593	1.68152	1.67009	2.73884	2.93392	1.48481	2.35528	3.04758		ENSMUSG00000022831	1.93438	1.28421	1.2511	1.48783	1.28815	3.09009	0.805749	1.65943	1.68949		ENSMUSG00000022831	4.57075	4.37949	4.28952	2.75855	2.41597	3.79396	2.3765	3.36373	3.76877		ENSMUSG00000022831	4.78236	4.47379	3.95763	3.9459	3.80613	5.47777	3.46687	4.24547	4.62196		ENSMUSG00000022831	2.26171	2.31827	1.67646	2.06046	2.38717
ENSMUSG00000022838	0.674165	0.13193	0.332771	0.896554	0.492822	0.644965	0.876926	0	0.312529		ENSMUSG00000022838	2.85388	2.47638	2.5556	2.57732	2.80028	2.57101	4.94722	1.1609	1.09819		ENSMUSG00000022838	1.75165	0.168525	0.407562	0.476102	0.176642	0.600468	1.15128	0.0379245	4.07852		ENSMUSG00000022838	1.54131	0.585664	1.98333	1.89302	0.813796	2.56396	3.12284	0.116857	1.13465		ENSMUSG00000022838	0.367146	0.0908415	0.343921	0.739082	0.820488
ENSMUSG00000038429	4.32108	5.51536	4.17019	3.6725	4.6377	3.59221	4.01125	3.7888	2.61566		ENSMUSG00000038429	3.29612	4.57794	3.22533	3.45134	3.63186	3.38953	3.70626	4.85996	3.13033		ENSMUSG00000038429	3.45159	6.6224	4.2152	3.98065	4.88129	3.27319	4.64325	3.71428	2.71344		ENSMUSG00000038429	3.0264	3.67419	2.82235	3.62228	3.36783	3.11803	3.13956	3.04427	2.05129		ENSMUSG00000038429	3.1272	4.01301	4.43276	5.16208	4.78568
ENSMUSG00000039828	3.34464	2.54989	2.94446	3.30101	4.34846	2.79867	2.35408	1.92839	2.68663		ENSMUSG00000039828	2.67092	2.39916	3.17745	2.60175	2.24239	2.74437	2.63836	1.81788	1.86606		ENSMUSG00000039828	2.26921	2.15269	3.032	2.75139	3.14382	2.75514	2.73417	1.92032	2.43667		ENSMUSG00000039828	2.41656	4.17183	2.86978	2.6279	2.12834	3.01908	2.98471	2.21555	2.55876		ENSMUSG00000039828	3.49491	4.00317	3.13319	2.38357	2.3899
ENSMUSG00000038422	1.23411	7.32107	2.60028	1.58897	0.803974	1.4691	1.06771	1.59411	0.894083		ENSMUSG00000038422	3.13638	3.5906	3.88983	4.98214	2.21796	3.46709	3.45676	2.81411	5.12646		ENSMUSG00000038422	2.90958	4.67925	4.31922	4.45392	3.35349	3.80528	4.4964	6.77075	6.54454		ENSMUSG00000038422	1.3494	1.83811	2.04791	1.03593	0.82192	1.02067	0.811498	2.1816	0.499606		ENSMUSG00000038422	0.595577	1.8403	1.89712	1.76241	0.73686
ENSMUSG00000038421	0.234701	0.0420464	0.0179503	0.310017	0.254922	0.477523	0.540635	0.555829	0.0154542		ENSMUSG00000038421	0.0454024	0.0670756	0.0259957	0.0915718	0.224791	0.764639	0.0327239	0.612634	0.0424587		ENSMUSG00000038421	0.282868	0.20996	0.196927	0.289414	0.302258	0.708156	0.405701	1.0062	0.114246		ENSMUSG00000038421	1.39988	0.517302	0.670912	0.935333	2.00952	1.57029	1.90579	2.95026	0.449819		ENSMUSG00000038421	0.16646	0.0533789	0.0181894	0.209272	1.68829
ENSMUSG00000021245	1.43866	1.77894	1.84979	2.82288	1.39949	2.86013	1.83835	1.37071	5.92758		ENSMUSG00000021245	1.43016	2.0591	1.21375	2.37316	1.61367	2.40719	1.85047	1.79	3.25895		ENSMUSG00000021245	1.27311	1.27343	0.978144	1.32518	1.03623	1.97093	1.52989	2.09804	1.69651		ENSMUSG00000021245	1.79533	1.79728	1.28062	2.37683	1.52467	2.46896	2.19203	1.76304	3.58764		ENSMUSG00000021245	2.0987	3.74164	1.46526	1.71125	1.77946
ENSMUSG00000004071	3.8743	6.50264	4.49792	3.82271	3.57813	2.70273	4.18669	4.24999	3.85154		ENSMUSG00000004071	2.52907	4.24062	3.25443	4.0857	3.63408	2.44593	3.48394	3.36392	2.88255		ENSMUSG00000004071	2.23601	5.38889	4.11116	3.17473	4.97112	2.3672	3.52593	6.82403	2.15005		ENSMUSG00000004071	2.22413	3.48289	3.14407	2.09973	2.90876	1.36647	3.03043	2.369	2.79368		ENSMUSG00000004071	3.62101	4.80607	4.70712	4.40367	3.69554
ENSMUSG00000051910	1.80283	2.62298	1.65992	1.35431	2.06149	2.96307	1.59433	1.19037	1.49385		ENSMUSG00000051910	2.85212	2.69896	2.00813	1.63108	3.5801	3.08234	3.59786	1.89549	2.14094		ENSMUSG00000051910	1.87299	0.94792	2.41574	0.505807	2.87489	1.73359	1.9236	1.86699	1.16698		ENSMUSG00000051910	1.52524	0.999482	1.31025	0.629789	1.22161	0.842908	1.26798	0.831579	0.58337		ENSMUSG00000051910	4.48998	3.30003	4.30063	1.99808	4.10124
ENSMUSG00000020069	1.91312	3.63321	2.66317	4.03713	2.21918	4.27971	4.7897	3.35722	3.81428		ENSMUSG00000020069	2.3517	3.0588	2.79736	3.50617	2.58018	3.84772	5.05655	2.4373	3.35764		ENSMUSG00000020069	1.83124	4.67632	2.2896	3.49244	2.20902	4.02494	5.26869	3.23876	3.96572		ENSMUSG00000020069	2.82461	4.12286	3.63588	4.02415	2.85783	4.03476	4.88444	4.21271	3.74064		ENSMUSG00000020069	2.18675	4.07068	3.00038	3.84171	2.35709
ENSMUSG00000020062	0.0163768	0	0.0897666	0.101594	0.0117762	0.341147	0.0194683	0	0.0074628		ENSMUSG00000020062	4.53372	2.29649	4.32481	1.66037	5.31336	2.84965	4.42047	4.37863	0.0286788		ENSMUSG00000020062	0.0112798	0.178106	0.0398274	0.0381003	0.00583037	0.22424	0.0328448	0	0.0917481		ENSMUSG00000020062	0.640671	0.141587	0.081263	0.194732	0.367409	0.987704	0.207852	1.84792	0.79479		ENSMUSG00000020062	0	0.0191544	0.120262	0.0490859	0.158912
ENSMUSG00000020063	2.39367	1.36238	3.07706	2.01649	2.67464	2.58321	3.56032	2.06808	1.83483		ENSMUSG00000020063	2.40909	2.18778	3.23253	2.52436	2.01051	2.59316	3.03242	2.93035	2.19949		ENSMUSG00000020063	2.84077	0.880896	4.18238	3.24336	2.43723	2.34085	2.48014	2.07132	2.02206		ENSMUSG00000020063	2.99811	3.44173	3.34537	2.35606	2.84731	2.70154	3.27193	3.28736	2.76298		ENSMUSG00000020063	3.08697	2.30002	2.89093	1.93126	3.46787
ENSMUSG00000020061	0.0129676	0.110772	0.106519	0.477562	0.0935844	0.0428746	0.70153	0.348343	0.383019		ENSMUSG00000020061	0.098826	0.132476	0	0.380537	0.0650079	0.132804	0.598793	0.108558	0.925906		ENSMUSG00000020061	0.0415921	0.113197	0.73105	0.39557	0.210125	1.30198	1.56429	0.240858	1.14727		ENSMUSG00000020061	1.04243	0.719169	0.0224218	0.338087	0.979824	0.374222	1.66865	0.119495	0.144684		ENSMUSG00000020061	9.25834	11.3097	8.49821	11.2451	7.42319
ENSMUSG00000075266	0.243645	0.180142	2.55129	0.223785	0.299331	0.0747157	1.14	0.531689	0.536247		ENSMUSG00000075266	1.20113	0.485418	2.57007	0.152236	0.158377	0.143645	0.824267	0.369964	2.02595		ENSMUSG00000075266	0.876509	0.152917	1.40938	0.20233	0.531507	0.125183	0.700788	0.266983	2.50743		ENSMUSG00000075266	1.94053	0.482494	3.05829	0.510027	0.618273	0.436799	1.97238	0.7584	1.85152		ENSMUSG00000075266	0.373432	0.344452	4.39203	0.137254	0.285341
ENSMUSG00000075267	0.0639347	0.0657193	0.0800952	0.233419	0	0.213962	0.227712	0.076478	0.0758045		ENSMUSG00000075267	0.13221	0.219186	0.0634348	0.184729	0.932385	0.551414	0.391826	1.39005	0.00719423		ENSMUSG00000075267	0.111912	0.113652	0.077094	0.102041	0	0.676762	0.255534	0	0		ENSMUSG00000075267	0.173646	1.91352	0.078758	0.419072	0.0366374	0.266566	0.255831	0.0199149	0.103805		ENSMUSG00000075267	0.386241	0.0856207	0.142378	0.116869	0
ENSMUSG00000014030	0.145754	0.21052	0	0.0601605	0.0791485	0.841465	0.208552	0.178189	0.0453186		ENSMUSG00000014030	0.0677233	0.341565	0.112674	0.0607506	0.0247365	1.03993	0.224139	0.060016	0.0306587		ENSMUSG00000014030	0.124206	0.15828	0.0466624	0.171762	0.338578	0.73353	0.173295	0.114048	0.0310665		ENSMUSG00000014030	0.977628	0.470353	0.26231	0.661087	1.61828	1.67644	0.729762	1.18434	0.309463		ENSMUSG00000014030	0.233076	0.665454	0	0.105292	1.07089
ENSMUSG00000058392	3.46111	1.83786	1.10809	1.84258	1.96204	1.88821	2.23243	1.19124	1.66798		ENSMUSG00000058392	2.71353	1.62984	0.935063	2.10271	1.79258	1.76261	1.90703	2.05104	2.05172		ENSMUSG00000058392	2.51898	1.3675	0.755113	2.6737	1.87023	1.35113	3.18715	0.550098	2.00203		ENSMUSG00000058392	3.07881	2.15624	1.75381	2.6018	1.90114	2.7995	2.22189	1.50071	2.0706		ENSMUSG00000058392	2.02235	1.79083	0.971076	1.69342	2.16837
ENSMUSG00000048236	0	0	0	0	0	0.0189437	0.0138278	0	0		ENSMUSG00000048236	1.49856	0.606358	0	0	0	0.0188274	0.0707115	0	0.0030955		ENSMUSG00000048236	0	0	0	0	0	0	0	0	0		ENSMUSG00000048236	0.0450643	0	0	0.0149842	0	0.012773	0	0	0		ENSMUSG00000048236	0	0.00889291	0	0.00799211	0
ENSMUSG00000058396	1.29281	0.141871	2.77337	0.589623	0.68225	0.0414853	1.34048	1.91574	0.0737472		ENSMUSG00000058396	2.36256	0.141584	2.31089	1.10615	0.730038	0.239997	1.25688	0.595466	0.776002		ENSMUSG00000058396	2.92726	5.28357	4.26929	2.78598	1.56622	1.86649	4.06735	2.54539	2.1247		ENSMUSG00000058396	2.07935	0.208373	4.83519	0.946198	1.44668	1.25008	3.20719	3.91827	0.0406156		ENSMUSG00000058396	0.167808	0.0611799	0.57948	0.189078	0.456971
ENSMUSG00000024969	3.09617	2.42586	2.14196	2.50471	2.30321	1.72049	1.93304	3.40561	3.34262		ENSMUSG00000024969	1.9469	2.54586	2.18337	2.8474	2.93319	2.23538	2.30303	2.35564	2.10989		ENSMUSG00000024969	1.49314	1.9353	1.74418	1.62191	1.59388	1.73933	1.81667	0.886558	1.71475		ENSMUSG00000024969	2.71136	2.33098	2.80034	2.58487	3.08252	2.26279	2.11805	2.34941	2.11395		ENSMUSG00000024969	1.90683	1.92124	1.79663	2.58955	2.57561
ENSMUSG00000055373	0	0.0909671	0	0	0.0151258	0.0194707	0	0.0963162	0.00976415		ENSMUSG00000055373	0.0328311	0.0714668	0.0273504	1.42868	5.23131	0.770308	3.77458	0.477904	0		ENSMUSG00000055373	0	0.0128547	0.0737387	0	0	0	0.0154423	0.0312783	0		ENSMUSG00000055373	0	0.0222085	0.0315455	0	0.115139	0.0244801	0.00808241	0.0575575	0		ENSMUSG00000055373	0	0.0808356	0	0.0196729	0.0134119
ENSMUSG00000055371	2.33971	2.20634	3.35444	3.16785	2.42631	2.498	3.19969	2.53955	2.85083		ENSMUSG00000055371	2.23574	2.49685	3.22492	2.27625	2.73414	2.84674	3.06564	2.66995	2.86354		ENSMUSG00000055371	2.5531	1.34838	3.80202	2.87449	2.16281	2.41898	3.37493	2.85287	3.6119		ENSMUSG00000055371	2.25613	2.45389	3.37146	3.3892	2.56421	2.91607	3.41269	3.24948	3.81348		ENSMUSG00000055371	2.35085	3.2877	3.37036	1.86474	2.39414
ENSMUSG00000030619	3.01429	4.4178	2.80125	2.72079	3.36537	3.4183	2.25279	2.35662	3.69582		ENSMUSG00000030619	2.72068	4.23668	2.046	2.08412	2.80341	3.15376	1.97661	2.16054	2.68323		ENSMUSG00000030619	3.09101	3.07507	2.73933	1.98211	3.80931	3.21021	1.25572	3.05031	2.8239		ENSMUSG00000030619	3.07092	3.28491	2.16811	2.6679	4.44833	3.44153	2.73384	2.96299	3.04941		ENSMUSG00000030619	3.4024	3.58175	2.85983	2.8552	3.71818
ENSMUSG00000030968	0	0	0	0.0275652	0	0.0319933	0.299249	0	0.038676		ENSMUSG00000030968	0.520566	0.119634	2.00295	0.0944517	1.77265	1.70635	0.656665	0.113706	0.168909		ENSMUSG00000030968	0.498832	0.00852452	0	0.266167	1.76624	0.0629883	2.45213	0.0134583	0.00366602		ENSMUSG00000030968	0.0155572	0.00815718	0.118281	0.0212443	0	0.126574	0.156529	0.0142531	0.0284531		ENSMUSG00000030968	0.0183781	0.187226	0.0752084	0.0170368	0
ENSMUSG00000001998	1.02189	0.571433	1.81576	2.00709	2.20506	2.73248	2.00706	1.1352	2.18052		ENSMUSG00000001998	1.22866	1.25	2.24099	1.59178	1.40418	2.30661	1.97685	2.18342	1.38665		ENSMUSG00000001998	1.25591	0.817161	2.36292	1.99492	1.20787	2.50361	2.46858	1.35095	2.22403		ENSMUSG00000001998	1.74842	1.35496	2.67666	1.91412	3.0248	2.25257	2.53825	1.3665	1.98109		ENSMUSG00000001998	2.26511	2.191	1.734	2.47626	2.01366
ENSMUSG00000030963	0.335364	0.404869	0.0243012	0.888981	0.650397	0.198871	0.790578	0	0.0638164		ENSMUSG00000030963	8.55087	9.14255	11.4476	10.0896	9.29599	8.42715	11.0216	8.63494	8.56401		ENSMUSG00000030963	0.170243	0.91168	1.51132	0.396241	0	0.266112	2.05	0.152216	0.304263		ENSMUSG00000030963	0.425743	1.77703	2.16784	0.614324	1.28099	0.142743	1.06117	0.381316	0.404625		ENSMUSG00000030963	0.462351	1.29486	0.870567	0.844007	0.418988
ENSMUSG00000030612	3.28967	4.1051	2.24919	5.33159	3.74937	5.34909	3.64004	3.95419	5.1814		ENSMUSG00000030612	3.8348	2.477	1.54334	4.15509	3.99481	3.81531	3.05344	2.72666	3.97427		ENSMUSG00000030612	4.23543	4.56079	1.57232	5.39052	4.26381	4.47783	3.93818	3.26842	4.55909		ENSMUSG00000030612	2.42868	3.12786	0.984319	3.3155	2.10673	3.3519	2.12507	1.89064	3.10515		ENSMUSG00000030612	3.06601	3.64328	2.30775	4.87197	3.09864
ENSMUSG00000030613	2.57224	4.73373	2.97691	4.44187	2.91588	2.43286	3.70179	2.48304	4.19993		ENSMUSG00000030613	2.62109	3.00307	3.70648	3.40825	2.76109	2.01111	3.58632	3.1884	3.91899		ENSMUSG00000030613	2.8383	3.72212	3.51802	4.3652	3.09681	2.29792	2.91588	2.23208	3.92091		ENSMUSG00000030613	2.60181	3.21794	2.92225	3.83579	2.14527	2.10992	3.90743	3.23053	3.55965		ENSMUSG00000030613	3.13617	4.76181	2.30153	4.59697	3.17665
ENSMUSG00000030966	2.3056	1.54347	2.54447	1.04324	2.0505	1.6173	3.01489	4.13117	2.47993		ENSMUSG00000030966	2.35507	0.980411	3.20689	1.57967	2.04488	1.72831	2.81896	2.60116	2.54711		ENSMUSG00000030966	2.82893	1.83007	3.83762	1.22778	2.40412	1.93752	3.52661	4.25057	2.98389		ENSMUSG00000030966	2.8268	1.22717	3.90255	1.59295	2.33853	2.32348	3.28518	3.55634	3.13412		ENSMUSG00000030966	1.79719	0.909485	2.3062	0.909811	1.83276
ENSMUSG00000030967	4.42393	4.34215	2.83358	4.05743	2.93854	3.4428	3.93548	3.94578	3.54901		ENSMUSG00000030967	3.63134	2.92946	3.23186	3.46952	2.82219	2.75306	2.85293	3.45131	2.52711		ENSMUSG00000030967	3.89637	3.3746	3.97918	5.77444	5.31475	3.95462	3.37243	4.49128	2.8852		ENSMUSG00000030967	3.46343	2.62101	3.78008	3.30333	2.77588	2.76243	3.17116	3.05755	3.3175		ENSMUSG00000030967	3.52731	3.25704	3.35438	3.46959	4.37466
ENSMUSG00000030617	0.0198886	0.0153425	0.858934	0.281621	0.201839	0.00810594	0.0745431	0	0.00717456		ENSMUSG00000030617	0.18816	0.0879046	1.31492	0.246846	0	0.101213	0.0952607	0	0.291004		ENSMUSG00000030617	0.048944	0	0.0398274	0.199188	0	0.0190244	0.0824868	0	0.010029		ENSMUSG00000030617	0.12441	0.155264	0.984954	0.444625	0.176887	0.0184339	0.183173	0.905774	0.313361		ENSMUSG00000030617	0.0308484	0.0238481	0.324125	0.15174	0.0442469
ENSMUSG00000070699	2.45878	1.91321	0.80332	2.26681	1.8903	0.224965	1.79867	1.45319	2.50565		ENSMUSG00000070699	1.85577	1.61397	0.678188	2.77399	1.13913	0.336532	1.00797	1.64879	1.71156		ENSMUSG00000070699	1.82077	2.0316	1.19907	2.72125	1.68852	0.161802	1.60367	1.25257	2.90358		ENSMUSG00000070699	1.59659	1.85322	0.446593	1.3082	0.848634	0.195251	0.646969	0.595998	1.45888		ENSMUSG00000070699	1.83329	2.31719	0.304113	3.301	2.38291
ENSMUSG00000035666	1.79456	1.27512	2.31101	2.15099	2.049	1.48588	2.56553	1.9169	2.06918		ENSMUSG00000035666	2.39707	1.9	1.88148	1.85244	2.94286	1.48581	2.59664	1.60894	2.46487		ENSMUSG00000035666	2.03407	1.57313	2.09164	2.90318	2.46101	1.02457	1.99776	1.62045	1.91902		ENSMUSG00000035666	2.46743	1.69547	2.26822	2.43433	2.18502	1.58769	2.03553	1.49467	2.11859		ENSMUSG00000035666	2.30701	1.98812	2.03551	1.78463	2.08634
ENSMUSG00000004105	2.17042	2.35362	3.81837	2.29744	3.66505	1.38933	2.10647	4.05793	3.54593		ENSMUSG00000004105	0.960885	1.58394	2.24426	1.02043	3.23047	1.58327	1.17022	3.64454	1.41248		ENSMUSG00000004105	3.11839	1.85526	1.68696	1.34558	2.34143	0.577128	2.60743	3.01171	2.4243		ENSMUSG00000004105	2.05502	4.31229	3.96028	2.34441	2.44516	1.86545	1.85241	2.14842	2.95459		ENSMUSG00000004105	2.67585	3.16313	4.60962	4.48117	3.50259
ENSMUSG00000070697	2.07109	3.71592	2.29365	2.54074	3.02792	2.25354	2.14636	3.08569	2.30851		ENSMUSG00000070697	2.60778	3.10689	3.22439	2.22192	3.76836	2.74029	2.35711	2.54215	1.97822		ENSMUSG00000070697	2.47436	7.95555	3.35665	2.43177	3.76846	2.4391	2.83758	2.66894	2.33818		ENSMUSG00000070697	2.66178	4.5877	4.10796	2.90533	3.05411	2.25611	2.52033	2.28317	2.07088		ENSMUSG00000070697	2.67775	3.75726	2.33088	1.69799	3.34728
ENSMUSG00000070691	0.714037	0.12904	0.243978	0.296084	1.01002	0.0829792	0.281574	0.729782	0.209341		ENSMUSG00000070691	0.609231	0.190142	0.0895689	0.231022	0.0755523	0.271154	0.0358544	0.230693	0.162588		ENSMUSG00000070691	0.653735	0.211141	0.182783	0.418664	0.351619	0.156703	0.154242	0.154318	0.343802		ENSMUSG00000070691	2.03938	0.841017	0.564782	1.30168	2.12712	0.860019	0.482616	1.47281	0.578592		ENSMUSG00000070691	0.420829	0.125419	0.0874478	0.122656	1.07892
ENSMUSG00000039774	2.35055	1.31563	1.53562	0.965439	0.22416	0.395294	1.98504	0.309524	1.38096		ENSMUSG00000039774	2.44144	2.24294	3.02097	2.15352	0.686782	1.77924	3.4188	1.47192	4.45361		ENSMUSG00000039774	1.65482	0.824534	0.911773	0.482808	0.102364	0.101226	3.21636	0.234785	2.77914		ENSMUSG00000039774	3.2274	2.28533	3.23953	2.74922	0.709118	1.06101	2.1604	1.49971	3.12278		ENSMUSG00000039774	1.60245	0.883774	0.996688	0.319599	0.776587
ENSMUSG00000033701	2.86798	6.77041	1.70964	3.29857	4.33622	3.85825	4.45059	4.47474	2.94154		ENSMUSG00000033701	3.60614	3.87261	1.50254	3.26417	3.11311	3.56273	2.14744	2.99863	2.26006		ENSMUSG00000033701	2.8205	5.32027	1.08126	3.12248	4.4491	3.7375	2.41753	3.78272	2.71069		ENSMUSG00000033701	2.90514	3.97126	1.75452	2.96281	3.10295	3.35246	2.15329	2.79085	2.78417		ENSMUSG00000033701	2.72863	4.37894	1.08663	2.59967	4.53164
ENSMUSG00000039770	4.64692	6.1201	3.09433	4.59989	4.22484	3.36708	4.3827	4.17211	7.93181		ENSMUSG00000039770	3.49664	3.73764	3.71298	5.92545	4.11181	3.00145	4.96519	4.62773	6.89047		ENSMUSG00000039770	4.70461	4.97689	4.5226	5.81612	4.88319	3.69656	6.45359	5.72649	7.64294		ENSMUSG00000039770	3.87666	3.6717	4.26571	4.18475	4.09531	3.17008	5.34282	3.93159	6.90421		ENSMUSG00000039770	4.97205	5.66424	3.47901	6.2178	4.38837
ENSMUSG00000033706	2.64474	3.12877	1.53758	2.12146	1.31255	3.07237	1.28109	1.69589	1.97714		ENSMUSG00000033706	2.8643	2.45809	1.42993	3.43945	1.56878	2.10179	1.29383	1.89942	2.72466		ENSMUSG00000033706	2.2604	3.9724	1.65594	2.61716	1.79663	1.87292	1.5421	1.50361	1.6158		ENSMUSG00000033706	2.0967	3.25262	1.0804	2.1956	1.41776	1.94003	1.01632	0.859363	1.65674		ENSMUSG00000033706	2.37557	2.4565	2.07881	2.41947	1.14444
ENSMUSG00000041794	1.18402	0.707245	0.597925	0.531989	1.42436	0.891659	0.740128	3.61839	0.21124		ENSMUSG00000041794	0.244683	0.628889	0.70994	0.886532	0.422269	0.912769	1.58295	0.599098	0.136329		ENSMUSG00000041794	0.20158	0.0971805	1.30946	0.481793	0.711082	0.203406	0.835746	0.126842	0.172875		ENSMUSG00000041794	1.22756	0.574389	0.969001	1.68465	2.41203	1.41635	1.38909	2.24005	0.698053		ENSMUSG00000041794	1.12375	0.740925	0.321061	0.611458	1.20321
ENSMUSG00000031561	0.455313	0.278738	1.21719	1.33979	1.25334	2.98273	1.43113	2.14457	1.14142		ENSMUSG00000031561	0.838412	1.04969	1.32976	1.00483	1.18117	1.14387	1.08103	0.800544	0.238164		ENSMUSG00000031561	0.201462	0.0677336	1.88402	0.14869	2.15896	0.677385	0.690901	0.0643151	0.122872		ENSMUSG00000031561	0.431397	1.15652	0.570857	0.0843883	0.380809	0.700395	1.19821	0.419228	0.862998		ENSMUSG00000031561	1.05973	0.407977	2.0641	0.739596	2.23373
ENSMUSG00000005677	0.0115497	0.00922136	1.76544	0.00932349	0.35906	0.0274761	0.286749	0	0.0330241		ENSMUSG00000005677	2.76646	1.29153	0.0687013	0.549634	2.05594	2.6235	5.64671	0.183848	2.80913		ENSMUSG00000005677	5.16642	5.73108	6.87283	4.34237	7.96827	6.28941	6.5236	4.75375	5.27433		ENSMUSG00000005677	0.00948471	0.205686	0.0585471	0.0124765	0.12912	0.0593994	0.066894	0.0185016	0.0365128		ENSMUSG00000005677	0.0116616	0.0654187	0	0.099644	0.0148947
ENSMUSG00000055114	0.00916603	0.350736	0	0.037887	0.415428	0.264595	0.0425047	0.0241559	0.238136		ENSMUSG00000055114	5.29105	1.54559	0.0726381	1.99921	1.67839	2.78333	0.119668	0.0693302	0.425851		ENSMUSG00000055114	0.477231	0.416798	3.65407	0.459204	0.43432	2.98362	1.97605	1.33236	3.51453		ENSMUSG00000055114	0.0104463	0.10219	0.055999	0.0381839	0.0539565	2.41348	0.0495934	0	0.482197		ENSMUSG00000055114	0.027498	0.327785	0.144069	0.0140289	0
ENSMUSG00000031562	2.57258	1.88509	1.99946	3.12015	0.210803	1.67518	1.19985	1.02993	1.52326		ENSMUSG00000031562	2.57946	2.63346	1.00819	3.00511	0.486215	2.34211	1.19721	1.69912	1.08414		ENSMUSG00000031562	2.74648	1.88995	2.17758	2.85088	0.149795	2.56127	3.1989	0.590258	2.51866		ENSMUSG00000031562	3.45945	2.834	0.860019	2.57268	0.54502	2.21362	1.49316	0.770162	1.09643		ENSMUSG00000031562	1.9477	1.40034	1.23389	2.95187	0.763162
ENSMUSG00000031565	2.63276	4.39275	3.43336	4.57191	3.06844	3.49158	3.46204	3.92957	4.0752		ENSMUSG00000031565	2.00171	2.5568	1.60993	3.75267	2.64589	2.26357	2.801	4.78955	1.91069		ENSMUSG00000031565	1.10337	5.16069	1.10565	4.07188	1.0499	1.5808	2.70685	1.12663	1.40707		ENSMUSG00000031565	3.00356	3.82387	2.54324	3.49578	3.54835	2.45668	3.72278	3.26217	3.70853		ENSMUSG00000031565	2.70083	3.04025	4.68907	4.3091	4.2848
ENSMUSG00000050471	3.02633	3.01869	2.65262	3.6783	1.92844	2.33094	3.27641	2.73625	2.88012		ENSMUSG00000050471	2.35911	3.73733	2.49435	3.1093	1.76568	3.06666	3.10682	1.87313	2.17132		ENSMUSG00000050471	2.02738	2.65092	2.20912	3.00317	2.8167	2.52239	3.02624	3.24355	2.48911		ENSMUSG00000050471	2.85852	4.04685	3.09812	3.13891	2.0652	2.88097	2.91733	3.56016	2.54598		ENSMUSG00000050471	3.35226	2.89973	3.23284	3.22935	2.69081
ENSMUSG00000037469	0	0	0	0	0	0	0.0455364	0	0.0045747		ENSMUSG00000037469	0	0.201313	0.0381407	0.0413034	0	0.00681355	0.0175213	0	0.0239051		ENSMUSG00000037469	0	0	0	0.014105	0	0	0.0270079	0	0.0481861		ENSMUSG00000037469	0.00838163	0.0235673	0.793589	0.00809382	0.233662	0.0130798	0.0501509	0.0902068	0.0742039		ENSMUSG00000037469	0	0.0484602	0	0.119266	0
ENSMUSG00000037466	1.12766	3.38571	1.51581	2.7543	0.098369	0.699424	0	0.52528	0.627818		ENSMUSG00000037466	2.22381	3.11734	1.89801	2.57762	0.201007	0.736774	0	1.21382	1.69416		ENSMUSG00000037466	0.829916	3.34525	1.49499	2.63669	0.217101	0.932284	0	0.128968	0.725326		ENSMUSG00000037466	2.06299	3.07754	2.01499	2.64345	0.232593	1.34805	0	1.32564	1.7143		ENSMUSG00000037466	2.96771	2.93838	1.87169	2.45014	0.272919
ENSMUSG00000037465	2.3861	2.19202	2.04264	2.18665	3.28072	2.19475	1.9822	3.59814	1.25963		ENSMUSG00000037465	2.10198	1.9268	2.50452	1.89127	3.5871	2.62494	2.30085	1.57063	1.24402		ENSMUSG00000037465	3.17455	2.1724	1.7227	1.55405	5.3255	2.86544	1.58234	3.30496	1.96897		ENSMUSG00000037465	3.29346	2.89572	3.7932	2.53447	3.39467	3.18847	2.70907	2.85648	2.28207		ENSMUSG00000037465	3.55972	3.89326	3.3819	4.70539	4.08706
ENSMUSG00000023267	0.0181627	0.0537578	0	0.0811101	0.321804	0.125331	0.0152452	0.479742	0.0281664		ENSMUSG00000023267	0	0.410391	0.0408252	0.00571258	0.154661	0.113197	0.240981	0.139164	0.0117668		ENSMUSG00000023267	0	0	0.0921138	0.0113512	0.0135771	0.214109	0	0.191815	0.036514		ENSMUSG00000023267	0.0564379	0	0.722122	0.0515835	0.0165533	0.117525	0.0514426	0.205173	0.0378044		ENSMUSG00000023267	0.0798913	0.0540491	0	0.0238816	0.544798
ENSMUSG00000040220	1.78389	1.07331	1.73851	1.71621	1.93596	1.38559	0.659459	0.549509	0.382941		ENSMUSG00000040220	2.68516	1.5481	2.05726	1.89205	1.96991	2.08859	2.162	0.97721	1.11219		ENSMUSG00000040220	1.21331	0.269865	1.38016	0.736567	1.46437	1.55066	2.62105	0.43071	0.406332		ENSMUSG00000040220	1.82159	1.71223	2.13218	1.24263	2.43082	2.3326	1.90454	1.53054	1.20834		ENSMUSG00000040220	1.21598	0.690731	1.37274	0.66226	2.2134
ENSMUSG00000015002	3.83518	2.83669	4.67197	3.74047	3.88264	3.85806	4.04729	3.24201	3.9285		ENSMUSG00000015002	3.03904	3.59872	3.25783	3.10986	4.16714	3.58626	3.11793	4.52385	3.18616		ENSMUSG00000015002	4.6754	3.53177	4.56189	3.58792	4.19648	3.90693	3.46342	3.29458	3.81161		ENSMUSG00000015002	3.91125	3.11979	3.41707	3.05449	3.3064	3.8619	3.78991	3.30856	5.10937		ENSMUSG00000015002	4.54091	3.74919	4.78546	4.03691	3.63302
ENSMUSG00000031709	1.84177	2.73849	2.18474	2.40488	0.872806	2.81627	2.60361	0.937214	1.54999		ENSMUSG00000031709	2.74562	3.19342	2.91368	2.18085	0.788573	2.70695	2.64041	1.52192	3.72344		ENSMUSG00000031709	1.61073	1.93415	2.55715	1.173	0.624071	1.04728	1.92796	0.936072	1.2182		ENSMUSG00000031709	3.04884	3.78252	3.24951	1.92446	2.57852	2.6492	2.33183	1.45839	2.45678		ENSMUSG00000031709	1.2325	1.66081	1.7884	1.53122	0.666614
ENSMUSG00000039480	2.60762	0.573418	3.28497	2.84496	2.18297	1.50985	2.40077	1.19823	0.951135		ENSMUSG00000039480	2.31196	2.17191	3.43099	2.22676	2.63619	3.92046	2.22049	2.73197	2.0378		ENSMUSG00000039480	3.58612	4.42481	4.64595	3.0138	2.6071	2.05231	2.55904	4.27896	3.1768		ENSMUSG00000039480	2.54351	1.78515	3.46569	2.60397	3.01265	2.35722	2.12937	1.85303	1.74798		ENSMUSG00000039480	2.71434	1.11184	3.72355	2.26679	1.95278
ENSMUSG00000031706	1.48111	0.414328	1.15906	0.68132	1.04037	0.962875	0.92587	1.88137	0.640308		ENSMUSG00000031706	1.09997	0.951058	1.12736	1.05594	1.48156	0.907322	0.954116	1.32857	0.700904		ENSMUSG00000031706	0.677502	0.201682	0.403393	0.888349	0.544793	0.652433	0.386819	0.621195	0.515887		ENSMUSG00000031706	1.66548	0.626536	0.658809	0.724429	1.53284	0.865984	0.918525	1.23784	0.70137		ENSMUSG00000031706	1.23344	0.7202	0.916537	0.887223	0.976472
ENSMUSG00000031700	1.2368	3.58233	5.52404	4.22223	2.44228	0.20264	3.28741	1.04618	7.03551		ENSMUSG00000031700	4.57573	4.50886	5.90879	3.72467	3.41952	5.46128	6.01194	1.35991	6.21091		ENSMUSG00000031700	2.66692	2.17416	9.16174	3.4618	9.40941	5.11869	7.24207	7.38077	5.02608		ENSMUSG00000031700	1.44813	0.619701	2.09719	0.605803	1.48547	0.617198	3.29789	0.615704	1.74013		ENSMUSG00000031700	3.23691	5.52319	6.95477	4.04198	6.36702
ENSMUSG00000039488	0.326057	0.00810212	0.563339	0.16921	0.247648	0.339426	0.443273	0.0103937	0.00190548		ENSMUSG00000039488	0.0135418	0.306689	0	0.135406	0.0821021	0.0240279	0.0128945	0	0.00103389		ENSMUSG00000039488	0	0	0	0.0113062	0	0.0185898	0	0	0.00423892		ENSMUSG00000039488	0	0.0787862	0	0.521077	0.0266347	0.51336	0	0.0170868	0.0269307		ENSMUSG00000039488	0.00780502	0.0325035	0	0.171389	0
ENSMUSG00000003458	3.81426	6.56114	3.09045	4.17671	3.3959	2.83376	3.56853	4.19152	2.33625		ENSMUSG00000003458	3.36623	3.84379	3.03546	4.34967	2.90822	3.15385	3.33669	4.33302	1.90703		ENSMUSG00000003458	3.57352	4.37847	2.84736	4.78728	3.43582	3.96156	4.61955	4.24137	2.298		ENSMUSG00000003458	3.91312	3.51454	3.56986	3.95731	3.22656	3.02751	3.48628	4.61098	1.61564		ENSMUSG00000003458	3.73915	4.07957	2.70133	4.49994	4.0462
ENSMUSG00000023008	3.03323	3.90548	2.71858	3.21893	2.58214	2.30545	2.36273	3.39997	2.42317		ENSMUSG00000023008	2.15417	3.47545	1.84456	2.34956	1.60411	2.47439	2.9857	2.37505	2.18071		ENSMUSG00000023008	1.29223	2.41587	1.68964	1.30929	0.60134	1.58512	0.738167	1.71058	1.67656		ENSMUSG00000023008	3.26005	3.5905	2.90439	2.36266	3.20529	2.78357	3.03138	3.70474	2.83595		ENSMUSG00000023008	2.29708	2.58169	2.40201	3.06013	1.39772
ENSMUSG00000026527	0.252605	0.066006	2.2328	0.178066	0.805023	2.49704	0.220598	0.102879	0.158241		ENSMUSG00000026527	2.01253	0.407481	0.994809	2.44843	0.205797	1.58215	1.22306	0.0943022	0.54114		ENSMUSG00000026527	0.114829	0.298959	0.0243504	0.644153	0.120744	1.91009	0.0632008	0.0467558	0.0537709		ENSMUSG00000026527	0.825948	0.173941	0.0661623	0.298673	0.378903	0.329431	0.464936	1.4433	0.151386		ENSMUSG00000026527	0.583646	0.411748	1.57815	0.194467	1.02556
ENSMUSG00000003452	0.374196	0.581744	3.17552	1.27125	1.68179	0.233461	1.76766	0.31533	0.604038		ENSMUSG00000003452	0.762077	1.39182	3.58	0.810293	2.15757	0.660695	1.89564	0.470963	0.148254		ENSMUSG00000003452	0.0437177	0.0968697	1.06322	1.68403	0.204876	0.18503	0.646513	0.00673919	0.188245		ENSMUSG00000003452	1.16315	1.55834	2.90244	2.77907	1.50423	1.08364	2.15924	0.784316	1.84504		ENSMUSG00000003452	0.267823	0.191724	1.48889	0.417893	0.879032
ENSMUSG00000026031	3.87727	4.75109	4.27096	4.74031	4.86149	4.18965	4.89053	2.75307	4.32374		ENSMUSG00000026031	4.939	3.63598	4.40214	4.99068	4.51516	3.59682	3.70504	4.86349	4.31042		ENSMUSG00000026031	4.39358	8.36283	4.43336	4.98303	5.6738	4.97628	4.50446	3.8528	3.94908		ENSMUSG00000026031	4.1849	4.95612	5.27025	5.52485	4.94769	4.39931	4.91856	3.88013	4.10196		ENSMUSG00000026031	3.90545	3.84124	4.58805	5.21285	5.28339
ENSMUSG00000026034	3.84862	3.39625	4.15508	5.07881	6.21227	5.88106	6.00574	3.84557	5.91093		ENSMUSG00000026034	3.24192	3.00912	4.75589	4.22441	4.46971	5.49858	5.41382	5.66553	5.71968		ENSMUSG00000026034	4.05072	2.60111	3.75975	4.64045	5.50542	6.20315	6.00272	5.09125	5.52367		ENSMUSG00000026034	4.4855	2.82751	4.06058	4.85479	5.04471	5.75335	6.16906	5.07859	6.06813		ENSMUSG00000026034	5.14466	4.41643	4.58493	5.10887	5.02361
ENSMUSG00000007122	5.52805	4.53378	0.311646	0.837011	1.99912	1.20288	2.32345	3.66854	0.351437		ENSMUSG00000007122	0.469308	0.086849	0.0791745	0.0598353	0.193791	0.0509423	0.118335	1.36096	0.150632		ENSMUSG00000007122	0.0617593	0.190042	0.261461	0.0725896	0.887853	0.0667483	0.0177973	0.438128	0.197865		ENSMUSG00000007122	0.72782	0.199045	0.0315455	0.141911	0.665644	0.260091	0.334344	0.652505	0.0380521		ENSMUSG00000007122	9.78855	9.29809	9.84538	8.82103	8.36817
ENSMUSG00000025956	1.17842	0.406325	1.38708	3.77898	2.24125	2.69385	2.15608	0.742294	2.96152		ENSMUSG00000025956	1.89765	0.490304	1.34393	3.14126	2.72659	2.706	1.84074	1.16151	2.44537		ENSMUSG00000025956	2.20063	0.24458	2.26671	3.51559	1.73696	2.75136	2.09925	1.07978	2.9036		ENSMUSG00000025956	1.49131	0.231629	1.22778	2.6332	2.25639	2.98259	2.50089	1.15522	2.8183		ENSMUSG00000025956	0.995352	0.314097	1.34142	1.92529	2.97813
ENSMUSG00000059114	0.402152	0.0163778	0	0.1884	0	0.0163388	0.102835	0	0		ENSMUSG00000059114	1.08745	0.0493735	0	0.0356217	0	0.0235015	0.0879066	0	0		ENSMUSG00000059114	0.806812	0.0190093	0	0.976016	0	0.0164736	0.210141	0	0		ENSMUSG00000059114	2.81646	0.0673494	0	0.0849725	0	0.0226054	0.108529	0	0.0183065		ENSMUSG00000059114	0.445349	0.0446109	0	0.0037198	0
ENSMUSG00000034285	0.955347	2.46268	3.08051	1.56295	1.38543	1.36957	2.73054	0.81009	1.55084		ENSMUSG00000034285	4.9696	5.49444	6.37996	6.33929	4.95584	0	5.26327	5.79891	5.14301		ENSMUSG00000034285	6.48046	11.8227	6.80663	8.54083	8.6116	0.0487898	6.37218	7.41794	8.19418		ENSMUSG00000034285	1.71802	1.11172	3.14081	3.17915	1.33457	0	2.48493	1.81198	1.67623		ENSMUSG00000034285	0.895979	2.96922	3.1668	1.2996	1.08328
ENSMUSG00000050505	0.221059	0.214699	0.837515	0.292314	0.204832	0.0693721	0.172858	1.34446	0.724748		ENSMUSG00000050505	0.731051	0.868339	2.34948	0.0456531	0.0409857	0.0495555	0.0399141	0.00833777	1.6319		ENSMUSG00000050505	0.0487328	0.083105	0.224876	0.0161835	0	0.189203	0.0152126	0.109766	1.31319		ENSMUSG00000050505	0.113858	0.216011	0.491464	1.49785	0.330315	0.364949	0.866717	0.582708	1.56992		ENSMUSG00000050505	0.0586615	0.474997	0.406449	0.528841	0.41332
ENSMUSG00000025959	3.06167	2.26285	1.74287	2.49982	2.47065	3.10729	2.17655	1.35326	2.89496		ENSMUSG00000025959	1.80086	1.5885	1.3805	2.22965	1.57191	2.78857	1.48953	0.765578	2.6996		ENSMUSG00000025959	2.01201	1.20352	0.307614	1.88729	1.39908	2.39957	1.03861	0.3609	1.81864		ENSMUSG00000025959	2.95933	3.37502	1.60805	3.04943	3.93562	3.20482	3.14783	2.29361	2.58999		ENSMUSG00000025959	3.3365	2.61965	1.83656	2.36637	1.97054
ENSMUSG00000025958	2.69244	5.05887	2.80787	3.8022	3.34105	3.1516	3.80142	3.61166	2.74633		ENSMUSG00000025958	2.32777	3.15521	3.31486	2.49171	2.31476	3.12102	3.69832	3.53454	2.44091		ENSMUSG00000025958	2.86488	2.77919	2.09217	2.68339	2.73249	2.99206	3.44089	4.67008	2.37482		ENSMUSG00000025958	3.33781	3.20358	3.0915	3.70904	3.46642	3.74306	4.79819	3.74598	3.38923		ENSMUSG00000025958	3.74626	3.32216	2.74379	2.57573	3.85473
ENSMUSG00000049553	1.39954	1.31019	2.60989	2.49187	3.14273	1.79943	2.18057	2.34944	1.60021		ENSMUSG00000049553	2.30967	1.40271	1.57417	1.87617	2.25908	2.23451	2.2461	2.32339	2.65543		ENSMUSG00000049553	1.86505	2.02131	2.0842	2.12425	2.3525	1.84384	1.53533	1.95266	2.05778		ENSMUSG00000049553	1.60567	2.0207	1.60924	1.9863	2.15485	1.71757	1.64789	1.3245	1.47496		ENSMUSG00000049553	2.0089	1.91667	2.66511	2.48742	3.25081
ENSMUSG00000049550	3.48531	3.44345	2.77262	4.74208	4.86981	4.82565	3.66421	3.64695	4.65924		ENSMUSG00000049550	1.74993	3.35132	3.8316	3.29852	3.04663	3.12093	2.82145	2.64091	2.6482		ENSMUSG00000049550	3.46689	3.28976	2.9682	3.77056	4.12651	3.47501	3.46566	3.56851	2.75053		ENSMUSG00000049550	2.68504	2.7101	3.34451	3.54814	3.73342	3.83388	2.97245	4.10186	3.88849		ENSMUSG00000049550	4.44878	5.18721	3.49933	6.74052	5.95383
ENSMUSG00000049556	0.203244	0.446612	0.342711	0.287802	1.59809	1.03132	0.0999666	0.0530436	0.663049		ENSMUSG00000049556	0.17939	0.165692	0.0178393	1.23886	1.63899	0.360752	0.0940361	0.0411989	0.0851933		ENSMUSG00000049556	0.12587	0.181669	0	0.109764	1.58096	0.0931103	0.184649	0.0134583	0.317878		ENSMUSG00000049556	0.486339	0.0307802	0.23361	0.0614665	1.66247	0.149258	0.0975193	0.605415	0.801642		ENSMUSG00000049556	0.143553	0.266972	0.0540342	0.223423	3.09599
ENSMUSG00000049555	0	0.0931549	0	0.661605	0.334314	0.0423517	0.479354	0.39187	0.172145		ENSMUSG00000049555	1.50197	3.11499	2.18052	0.485613	2.91569	0.0294489	0.333827	0.216446	0.0359882		ENSMUSG00000049555	0.102562	0	0	0.0753811	3.36354	0.0101639	0.0127133	0.398904	0		ENSMUSG00000049555	0.198508	0	0.0572737	0.961594	1.21666	0.0230178	0.00925711	0.233441	0		ENSMUSG00000049555	1.08548	0.0979386	0.472564	0.632088	0.55826
ENSMUSG00000051056	0.065052	0.159325	0	0	0	0.205977	0.319643	0	0.0563021		ENSMUSG00000051056	0.052198	0.434973	0	0	0	0.251957	0.674203	0	0.0509495		ENSMUSG00000051056	0.0397778	0.147337	0	0.0154332	0.015509	0.0923686	0.116947	0	0.0561297		ENSMUSG00000051056	0.204849	0.379263	0	0.0060644	0	0.263459	0.310242	0	0.145452		ENSMUSG00000051056	0.0297977	0.278286	0	0.0175498	0
ENSMUSG00000015314	0.474926	0.0261092	0.127743	0.438533	0.129925	0.465956	0.203447	0.424835	0.443126		ENSMUSG00000015314	0.089405	0.414946	0.094737	0.40143	0.0450184	0.957276	0.0677	0.0772645	0.406185		ENSMUSG00000015314	0.913197	1.34538	0.166932	1.18562	0.667372	1.04366	0.19713	0.0423445	0.791025		ENSMUSG00000015314	1.85035	0.998395	1.49282	2.04297	1.94262	2.63511	0.827567	0.829975	1.97736		ENSMUSG00000015314	0.114646	0.0150812	0	0.106075	0.656993
ENSMUSG00000015316	0.301194	0.049136	0	1.15522	0.511629	0.279883	0.189542	0.144943	0.855756		ENSMUSG00000015316	0.0349918	0.142392	0	0.729402	0.0233738	0.683914	0.23951	0.215252	0.682678		ENSMUSG00000015316	0.125591	0.0810465	0.0551688	0.380414	0.048061	0.327668	0.483319	0.0268365	0.496962		ENSMUSG00000015316	1.41231	0.28046	0.127981	1.67531	0.611929	2.00657	1.02073	0.239513	1.84417		ENSMUSG00000015316	0.162579	0.126734	0	0.967287	0.133114
ENSMUSG00000062110	2.60985	2.78055	2.05505	1.91597	3.05826	2.1487	1.11839	2.41515	2.42507		ENSMUSG00000062110	1.84154	3.426	2.64451	2.18317	2.049	2.17129	1.09682	2.60676	2.70526		ENSMUSG00000062110	2.82859	3.355	2.6234	2.03822	2.76285	2.41889	1.66047	3.59324	2.98658		ENSMUSG00000062110	2.4093	1.51168	2.55088	2.55818	2.09704	2.25267	1.00763	1.09714	2.44712		ENSMUSG00000062110	2.30739	1.51464	2.36629	2.39737	3.31755
ENSMUSG00000036932	5.41904	5.11315	4.08865	5.43175	5.36206	6.48875	5.04342	5.19262	6.25289		ENSMUSG00000036932	5.585	3.95875	4.66717	5.86456	4.48666	4.89453	5.1475	4.86128	4.94385		ENSMUSG00000036932	5.06195	6.20726	4.31057	5.56538	6.16365	5.03409	5.27493	7.4643	5.89105		ENSMUSG00000036932	2.46495	3.23082	1.6254	2.19477	1.91473	3.14884	2.63392	3.06818	2.80985		ENSMUSG00000036932	3.99161	4.02751	3.25547	6.35441	2.92753
ENSMUSG00000036931	1.51105	0.579962	0.347652	0.474188	0.425954	1.27824	0.578823	0.331197	0.738955		ENSMUSG00000036931	1.39958	1.09994	0.384497	0.441121	0.165779	1.23173	0.722076	0.589087	0.59913		ENSMUSG00000036931	0.695587	0.66164	0.198491	0.273813	0.272029	0.762287	0.92658	0.270976	0.721508		ENSMUSG00000036931	1.82936	0.869218	0.762466	0.864799	1.38034	2.03183	1.12812	0.468609	1.12192		ENSMUSG00000036931	1.51074	0.716347	0.293246	0.282951	0.515384
ENSMUSG00000069581	0.0194008	0	0	0.0106952	0	0	0.260293	0.044597	0		ENSMUSG00000069581	0.0709224	0.00438089	0.0137429	0.303986	0.224791	0.0239422	0.363734	0.0425514	0.0309461		ENSMUSG00000069581	0.0281423	0	0	0.057759	0.017439	0.0178272	0.486121	0	0.414957		ENSMUSG00000069581	0.0486679	0.0043656	0.0198034	0.286074	0.0190811	0.0743076	0.0765065	0.195208	0.482748		ENSMUSG00000069581	0.0514389	0.0287	0	0.115503	0.0222869
ENSMUSG00000050890	1.594	1.21835	1.47938	2.0057	2.20415	2.02673	1.93944	1.08569	2.31601		ENSMUSG00000050890	1.81338	3.36842	2.28868	2.25959	1.60846	2.48733	2.55785	1.50166	2.00674		ENSMUSG00000050890	1.75345	1.3289	2.17353	3.02109	2.95583	2.92585	2.28132	1.83338	2.70786		ENSMUSG00000050890	1.68494	2.03103	2.66505	2.13457	2.00685	2.42583	2.6436	2.47996	2.33083		ENSMUSG00000050890	2.18669	2.25842	1.54548	1.95136	2.55729
ENSMUSG00000050891	2.38258	3.38592	0.948056	3.72102	3.48733	4.39989	1.25339	1.63798	3.27871		ENSMUSG00000050891	1.29808	2.86302	1.93184	3.05406	2.81965	3.50454	1.43377	1.58143	2.34912		ENSMUSG00000050891	1.15013	3.3723	1.40546	3.32494	3.03641	3.59006	1.38124	1.81438	3.16504		ENSMUSG00000050891	1.26689	2.62449	1.51854	3.31985	4.13157	3.2021	1.16348	1.28942	2.30521		ENSMUSG00000050891	2.02456	3.21404	0.989255	4.41894	3.8441
ENSMUSG00000011877	3.13571	3.14517	3.60619	3.41482	2.87917	2.16379	2.48403	5.90855	2.37842		ENSMUSG00000011877	2.53971	2.24255	2.82835	2.8415	2.42275	1.98344	2.53862	2.95415	3.19444		ENSMUSG00000011877	1.06511	1.8311	1.63058	1.55433	0.874238	1.00907	2.10729	1.52656	1.39526		ENSMUSG00000011877	2.46082	2.4846	3.60536	2.5069	2.89022	2.15227	2.548	3.26231	2.69152		ENSMUSG00000011877	2.10752	2.4314	2.4356	3.50197	2.40348
ENSMUSG00000050896	0.222221	0.162837	0.0837305	0.0624642	1.37724	0.0477109	0.524656	0.656332	0.340233		ENSMUSG00000050896	0.855779	0.410846	0.0314067	1.72022	0.218883	0.395015	0.0427486	0.147965	0.0112607		ENSMUSG00000050896	0.338832	0.00858681	0.64473	0.021378	0.111576	0.0517295	0.0486359	0.636505	0.0220486		ENSMUSG00000050896	1.1616	0.081997	0.0937172	0.100813	0.34802	0.150833	0.109095	0.235873	0.0930678		ENSMUSG00000050896	0	0.0569061	3.51784	0.0905166	0.306226
ENSMUSG00000029656	0.0388562	0.0241836	0.0431683	0.239183	0.112642	0.131304	0.137588	0	0.0201255		ENSMUSG00000029656	0.414248	0.0240548	0.248356	0.102382	1.24984	0.727366	0.0406066	0.327642	0.0760862		ENSMUSG00000029656	6.65265	10.1366	8.41921	9.23092	6.56251	9.53255	7.0836	11.0432	8.66451		ENSMUSG00000029656	0.0310796	0.0398504	0.0862587	0.141053	0.152088	0.120997	0.0937597	0.0311718	0.13277		ENSMUSG00000029656	0.0522319	0.0210781	0.0628866	0.460719	0.0148947
ENSMUSG00000022601	2.67747	1.91902	3.17541	2.41308	1.40464	2.91206	2.74345	1.50656	3.09884		ENSMUSG00000022601	1.92211	2.21505	2.51373	2.6836	2.21122	2.8473	3.30634	1.87966	2.22652		ENSMUSG00000022601	2.98868	3.13584	3.1746	2.48817	1.63128	3.17283	2.55598	1.7471	3.17422		ENSMUSG00000022601	2.62741	2.33522	2.57182	2.67581	2.14407	3.2362	3.12496	2.45463	3.0933		ENSMUSG00000022601	2.6945	3.5475	3.26928	3.27428	2.17013
ENSMUSG00000022350	2.98917	2.5803	3.28223	2.82938	2.34286	2.90138	1.80224	3.85107	2.41137		ENSMUSG00000022350	4.64016	3.55592	3.70959	3.50487	2.53947	3.80711	3.33729	3.07818	2.64244		ENSMUSG00000022350	4.07807	3.46034	4.162	2.44264	2.33382	3.23895	2.94269	3.20112	2.60621		ENSMUSG00000022350	3.73033	3.04124	3.80916	2.69381	3.2496	3.08686	2.69036	2.617	2.316		ENSMUSG00000022350	2.28343	2.9428	3.27507	2.28512	1.98014
ENSMUSG00000029655	3.97146	3.05668	5.8071	4.84599	3.89663	4.26625	4.54982	4.23122	3.47591		ENSMUSG00000029655	2.98434	2.34727	5.6644	3.42155	3.20033	3.45111	3.82445	3.42554	2.57732		ENSMUSG00000029655	4.2144	0.998851	5.92282	3.87371	4.28718	3.49013	2.86794	3.74387	2.75224		ENSMUSG00000029655	3.63082	2.55235	5.53858	3.80127	3.63846	3.52955	3.42738	3.5573	3.49439		ENSMUSG00000029655	4.9888	3.95213	6.17612	3.69536	4.79124
ENSMUSG00000022604	1.41487	1.16104	0.957931	2.12367	1.85467	1.68855	1.48499	1.24892	2.36963		ENSMUSG00000022604	1.65524	1.74336	1.24213	1.10278	1.72752	1.64542	1.82327	0.762356	1.97207		ENSMUSG00000022604	1.15876	0.546814	0.946804	0.918222	1.48626	1.19142	1.24666	0.742474	1.38315		ENSMUSG00000022604	2.16093	1.42601	1.12852	1.89779	2.0652	1.94001	2.17889	1.70237	1.81475		ENSMUSG00000022604	1.71024	1.65654	0.696792	1.6256	2.66226
ENSMUSG00000022357	3.30891	4.10293	2.69622	2.25561	2.6043	2.44638	2.2544	2.97548	5.08153		ENSMUSG00000022357	0.157174	0.0729581	0.308195	0.102033	0.252804	0.0159982	0.0624648	0.126493	0.212693		ENSMUSG00000022357	0.0191956	0.0287927	0.0871215	0.0349126	0.0251398	0	0.0308685	0.0134583	0.208366		ENSMUSG00000022357	0.434665	0.206386	0.649863	0.198269	0.681556	0.056414	0.44737	0.873445	0.628694		ENSMUSG00000022357	4.08658	4.33989	2.38771	3.69127	4.16215
ENSMUSG00000029650	1.52698	0.894583	2.41831	3.0531	1.69112	0.828009	1.57582	2.8328	3.39518		ENSMUSG00000029650	2.11964	3.5653	4.15144	2.41367	1.70378	1.82605	2.32584	0.670681	2.90664		ENSMUSG00000029650	3.87956	2.6359	2.06005	4.19779	2.47689	2.86694	4.52379	4.25567	6.11416		ENSMUSG00000029650	2.69281	4.31862	3.29952	2.77915	1.94683	1.32591	1.36226	2.21677	4.01369		ENSMUSG00000029650	1.73869	1.69725	2.27012	2.3365	1.66238
ENSMUSG00000029651	4.65286	4.49852	3.87609	3.38276	4.38607	4.15347	4.76124	3.49341	2.11555		ENSMUSG00000029651	1.09268	2.52618	1.71597	0.604114	0.533254	0.704179	0.961005	0.0573434	0.0432643		ENSMUSG00000029651	0.348618	0.313371	0.395026	0.579843	0.417116	0.486501	1.11701	0.131091	0.0446039		ENSMUSG00000029651	0.545441	1.32211	0.584641	0.231552	1.11771	0.168761	0.312365	0.728566	0.260236		ENSMUSG00000029651	0.0792342	0.892881	0.142378	0.0150678	0.473427
ENSMUSG00000022358	6.3717	4.81826	5.05582	5.07074	3.75486	5.33998	5.97214	4.24456	6.9628		ENSMUSG00000022358	2.68688	1.29969	2.87081	1.69826	0.686782	2.5531	2.22506	1.75838	3.69798		ENSMUSG00000022358	2.43485	1.02104	2.51016	1.13758	0.429643	1.00946	2.00756	0.726242	2.27066		ENSMUSG00000022358	3.58557	1.50583	3.79213	2.23261	1.73001	2.14799	3.50251	2.83091	3.4033		ENSMUSG00000022358	7.89572	4.59408	5.92189	8.81501	5.70178
ENSMUSG00000029659	2.57408	2.78097	3.03086	2.88013	2.85165	3.16994	4.86846	3.09976	3.5833		ENSMUSG00000029659	0.367282	2.31694	0.607077	0.760707	0.335777	0.576503	1.93284	2.3748	0.245757		ENSMUSG00000029659	0.168762	0.110559	0.115225	0.303753	0.399759	0.13212	1.20287	0.111908	0.0386997		ENSMUSG00000029659	2.24222	2.51039	2.20105	2.00488	1.54671	1.95672	2.52346	1.83604	2.53082		ENSMUSG00000029659	3.74897	3.2593	4.36218	3.19285	3.89876
ENSMUSG00000038168	2.52617	1.02701	3.96782	0.87481	2.17694	1.85722	1.13502	1.89076	1.40096		ENSMUSG00000038168	5.54068	4.79494	3.57014	2.66592	4.38884	3.59527	4.0988	4.30764	4.36999		ENSMUSG00000038168	2.13479	2.25316	1.89474	0.814549	0.725883	3.15391	0.55885	1.20567	1.82738		ENSMUSG00000038168	2.46537	4.15443	2.75704	2.10416	1.78178	2.18508	1.01404	2.73677	1.90147		ENSMUSG00000038168	1.39406	1.28331	2.41279	0.724527	2.25744
ENSMUSG00000038160	3.24396	2.39407	2.87574	4.01189	2.08816	4.1022	2.57877	2.73445	2.92801		ENSMUSG00000038160	2.75353	2.56066	2.50879	3.34933	3.28524	3.59085	3.28702	4.09688	2.443		ENSMUSG00000038160	3.2441	3.08887	4.0833	4.782	4.69303	4.16828	3.53277	4.83572	4.04429		ENSMUSG00000038160	2.63095	1.96294	2.39603	3.34422	2.32315	4.04391	2.73989	2.95845	3.07249		ENSMUSG00000038160	2.77619	2.70011	2.60412	2.98283	2.13207
ENSMUSG00000038167	0.0622643	0.330802	0.0813081	0.0073014	0.0234708	0.163392	0.0678977	0.044597	0.275318		ENSMUSG00000038167	2.2641	0.0777936	0.134147	0.887003	0.916009	1.77317	0.164678	0.546426	2.19439		ENSMUSG00000038167	1.47026	2.75713	0	0.655682	0.81112	0.357067	0.175204	0.681821	2.11003		ENSMUSG00000038167	0.822452	0.56866	0.068691	0.818803	0.246414	0.809431	0.147256	0.423497	0.183198		ENSMUSG00000038167	0.0174016	0	0	0.0507231	0.0514958
ENSMUSG00000044156	0.00629009	0.0342533	0.0800952	0	0.227114	1.45346	0.12158	0.0462896	0.172749		ENSMUSG00000044156	2.31465	1.32653	2.575	0.818936	2.27798	4.04636	2.60665	3.68426	2.2034		ENSMUSG00000044156	0.0339934	0.00926534	0	0.0870975	0	0.899086	0.0233798	0.0379245	0.399835		ENSMUSG00000044156	0.649487	1.09242	0.279669	0.12744	1.50106	1.50066	0.325619	1.2098	0.626624		ENSMUSG00000044156	0.0191063	0.032378	0.0558081	0.015308	0.593915
ENSMUSG00000057265	0.425854	0.65761	1.97425	0.794387	0.582438	0.0851185	0.0231061	0.595744	0.302438		ENSMUSG00000057265	0.425649	0.821384	2.2789	1.13389	1.37723	0.801574	0.344826	1.23983	0.180158		ENSMUSG00000057265	0.0803704	0.0823408	1.98556	1.64916	0.30059	0.110814	0.173214	0.53596	0.0374922		ENSMUSG00000057265	0.66435	0.63702	2.78109	1.4808	2.06008	1.31581	0.636891	1.22267	0.351281		ENSMUSG00000057265	0.544965	0.522806	0.995628	0.347882	0.84367
ENSMUSG00000025373	3.10751	4.16664	2.33345	1.83932	2.28062	3.37434	3.91122	3.82935	3.88914		ENSMUSG00000025373	3.26567	2.72252	2.21595	1.76578	2.68623	3.36807	3.82188	3.01121	3.41984		ENSMUSG00000025373	2.90961	2.25084	1.34394	0.863076	1.97954	2.97798	3.59536	2.87115	2.12163		ENSMUSG00000025373	3.10007	3.35599	2.59111	1.35761	2.47319	3.08328	3.87738	4.58011	3.02274		ENSMUSG00000025373	3.10074	3.88305	2.63249	2.27191	2.1154
ENSMUSG00000008540	2.19828	0.479429	3.90301	1.1632	5.27864	5.84939	1.96298	4.42115	2.38451		ENSMUSG00000008540	6.69841	4.40436	5.45678	4.25092	6.83779	5.45953	5.09808	5.49902	6.36391		ENSMUSG00000008540	10.6799	11.2428	10.2734	6.2862	13.5368	8.45897	8.70894	15.4793	10.3874		ENSMUSG00000008540	3.79158	3.84714	6.18998	3.1659	6.23503	4.75681	5.67181	5.80849	7.18874		ENSMUSG00000008540	3.29026	4.37895	4.83416	1.07639	6.08633
ENSMUSG00000025374	6.12822	6.78587	2.75302	2.84464	2.69152	3.68232	3.23193	3.80444	5.62315		ENSMUSG00000025374	4.10655	5.01754	3.25443	2.85143	3.1283	3.65752	3.63921	3.95701	4.50441		ENSMUSG00000025374	5.2746	9.97583	1.99343	3.16261	4.8201	3.3536	3.06086	3.96406	4.32468		ENSMUSG00000025374	3.38555	4.21969	2.49154	2.61006	2.21678	2.70952	2.84895	3.75549	3.62417		ENSMUSG00000025374	5.06438	5.64628	3.4002	3.64257	3.16856
ENSMUSG00000041958	2.98627	2.62001	2.66251	2.61665	1.65477	2.32697	3.4215	3.85995	2.99656		ENSMUSG00000041958	3.04449	2.70133	3.5203	3.38252	2.36302	2.36585	2.86315	2.79885	3.55366		ENSMUSG00000041958	2.21804	3.32382	2.27819	2.41477	1.59817	1.24831	2.49738	2.28729	1.65347		ENSMUSG00000041958	2.82241	2.58511	3.30275	2.82823	2.17356	1.79099	2.32997	2.48402	2.87638		ENSMUSG00000041958	3.01019	2.32637	2.85409	3.26278	1.57664
ENSMUSG00000013787	2.74243	2.77424	2.13827	1.80482	3.01156	1.63828	1.55375	4.27272	1.90609		ENSMUSG00000013787	2.8991	2.83726	2.49593	2.19747	3.95138	2.13951	2.43625	3.35152	3.77869		ENSMUSG00000013787	2.58454	2.91661	1.7545	1.72012	3.23567	1.34686	1.68302	4.88243	1.85993		ENSMUSG00000013787	3.01809	2.34402	3.03717	2.26555	3.4116	2.05551	2.39165	4.60011	2.93188		ENSMUSG00000013787	2.4841	1.65439	2.28851	2.20589	3.34552
ENSMUSG00000071984	0.361268	0.183916	2.55985	0.693367	3.34058	1.46423	0.793914	2.07177	0.305343		ENSMUSG00000071984	0.355068	0.47322	0.20022	1.30552	0.377587	0.567046	0.0465091	1.32588	0.0352444		ENSMUSG00000071984	0.471814	0.103525	0.14611	0.0230521	0.227519	0.315181	0.0499306	0.187679	0.0314303		ENSMUSG00000071984	1.57067	0.442675	1.01319	0.423823	1.4778	0.224911	0.626534	0.532238	0.0273888		ENSMUSG00000071984	1.08395	1.23471	4.49415	0.530614	4.26794
ENSMUSG00000006651	3.16918	1.39082	2.68465	0.830001	1.25815	0.723028	0.245081	1.56683	1.4874		ENSMUSG00000006651	2.88531	1.63624	2.96789	0.702832	0.844736	0.692394	0.171852	2.30057	0.433226		ENSMUSG00000006651	1.74471	1.08561	0.78781	0.0923953	0.164159	0.251513	0.0571898	2.62874	0.212633		ENSMUSG00000006651	2.30402	1.13672	1.14717	1.07823	0.611133	0.567138	0.210394	0.889701	0.532853		ENSMUSG00000006651	2.08504	1.06074	1.49455	0.310855	0.262906
ENSMUSG00000074345	0.470529	0.321228	0.7423	0.89259	0.160902	0.853846	0.100459	0.281677	1.6982		ENSMUSG00000074345	0.56263	0.435974	0.388673	0.883071	0.109278	0.264093	0.143197	0.791885	0.605546		ENSMUSG00000074345	0.637889	5.46025	0.168524	0.901569	0.0461612	0.374071	0.508483	0.200063	1.80607		ENSMUSG00000074345	1.52871	5.11673	0.937825	2.20423	1.09392	1.35544	0.769101	0.585566	3.48708		ENSMUSG00000074345	0.416462	1.42434	0.749711	1.09429	0.498313
ENSMUSG00000045795	2.17015	1.04071	2.21945	1.60845	2.7725	1.8403	1.45462	1.15677	1.9417		ENSMUSG00000045795	2.45852	1.35549	2.03434	1.20458	1.68046	1.63907	1.83425	1.25351	1.92733		ENSMUSG00000045795	2.07139	1.32494	1.64707	1.5942	3.29422	1.62319	1.60605	1.8453	3.4508		ENSMUSG00000045795	2.01306	0.817936	1.73986	1.50877	1.69634	1.75417	1.67358	1.39436	1.9251		ENSMUSG00000045795	1.89594	1.68554	1.95009	1.70155	1.79127
ENSMUSG00000045790	1.54994	1.32158	3.70683	3.08631	0.930206	4.74316	3.90281	2.0393	1.42343		ENSMUSG00000045790	1.25757	1.67037	1.49179	2.74755	1.05945	2.61025	3.51379	1.68837	1.78273		ENSMUSG00000045790	2.25495	1.56552	1.33661	3.42335	0.224052	4.9197	3.95829	1.99198	2.9303		ENSMUSG00000045790	2.32736	0.975968	1.27298	2.0578	1.07855	2.98626	2.2394	1.22997	1.83815		ENSMUSG00000045790	1.3357	0.546598	1.82649	2.53787	0.608939
ENSMUSG00000028298	0.0768755	0.052273	0	1.5221	0	0.096212	0	0	3.0685		ENSMUSG00000028298	0	0	0.0461785	2.47213	0	1.18622	0	0.27258	0		ENSMUSG00000028298	0	0	0	0.874629	0.0725914	0.400746	0.117021	0	0		ENSMUSG00000028298	0.127146	0.384713	0.113405	0.839892	0	1.85284	0.182746	0	0		ENSMUSG00000028298	0	0.0883509	0	1.07061	0
ENSMUSG00000032202	1.62717	1.5101	2.06969	1.43155	1.19114	1.76978	6.14385	1.92495	1.33821		ENSMUSG00000032202	1.29043	2.73602	1.63722	0.666339	2.42396	2.29685	3.27207	0.772001	3.12005		ENSMUSG00000032202	1.74258	1.15188	1.52604	2.84095	1.31773	2.00553	2.66513	0.835931	1.29899		ENSMUSG00000032202	3.0778	4.89255	3.18425	2.75903	3.34749	4.39286	4.94196	3.95424	3.17927		ENSMUSG00000032202	1.45496	1.75386	1.13148	0.448535	1.70371
ENSMUSG00000064360	7.73953	18.0491	14.1716	0.484618	18.0826	12.4523	15.3412	15.8591	13.9165		ENSMUSG00000064360	6.16406	10.6807	13.1811	0.160158	12.0906	8.97178	11.8977	12.8413	9.84643		ENSMUSG00000064360	4.92199	21.9909	15.6717	0.118125	16.8519	10.6238	11.4821	18.1966	11.1819		ENSMUSG00000064360	4.07318	10.6676	10.9868	0.0796922	10.0529	7.69086	10.6128	10.1245	8.17867		ENSMUSG00000064360	6.09293	15.5635	17.7221	0.166484	14.0414
ENSMUSG00000028292	2.90444	1.53349	2.38841	2.21746	2.77152	3.32079	1.69938	1.31047	1.01104		ENSMUSG00000028292	2.5851	2.05021	2.84006	2.57664	3.43834	3.58921	2.47527	2.07326	1.11696		ENSMUSG00000028292	2.09996	1.07238	2.12058	1.52133	2.96264	3.22098	0.91619	1.63246	1.15802		ENSMUSG00000028292	2.06539	3.0539	2.14072	2.43496	2.21814	2.88354	1.96877	1.72059	0.756324		ENSMUSG00000028292	2.25035	2.25387	1.48077	2.14534	2.77238
ENSMUSG00000063409	0.0635913	0	0	0.143612	0.0167981	0.176563	0	0.11593	0		ENSMUSG00000063409	0.713925	0	0.0151097	0.350227	0	0.63401	0	0.174042	0		ENSMUSG00000063409	0.0434251	0	0	0.057974	0	0.161379	0	0	0.00464513		ENSMUSG00000063409	0.814317	0	0.0496073	0.347974	1.07965	1.05831	0.109414	0.271865	0.438732		ENSMUSG00000063409	0.0499818	0.0277536	0.0699378	0.137069	0
ENSMUSG00000064368	8.02513	8.16147	11.6097	7.53598	11.0919	10.6841	8.46655	10.3802	7.83946		ENSMUSG00000064368	5.90744	6.19724	11.7399	7.12281	8.27335	8.12012	6.80294	7.30044	5.64952		ENSMUSG00000064368	6.76464	8.86098	14.992	7.17171	9.61005	8.67259	5.93681	7.20012	6.84531		ENSMUSG00000064368	4.13295	4.69222	9.53745	3.94566	6.09323	5.97646	4.74961	4.61772	3.13423		ENSMUSG00000064368	4.70499	7.54735	13.4086	9.51701	7.83794
ENSMUSG00000090958	1.84574	1.20691	1.87632	1.86312	1.30633	1.00898	1.93751	2.93873	2.08697		ENSMUSG00000090958	1.61198	1.78614	1.44941	2.95891	1.79828	0.923076	1.99545	1.32964	2.52976		ENSMUSG00000090958	0.993158	2.4288	0.783336	0.831693	1.06121	0.976492	0.774992	0.471214	2.35095		ENSMUSG00000090958	2.4842	1.37176	1.14324	1.61992	1.79227	1.26008	1.69081	1.16478	2.34814		ENSMUSG00000090958	1.86922	1.12742	1.04686	2.25846	1.19716
ENSMUSG00000024486	3.76888	1.16012	1.47321	2.91868	2.13218	1.14801	1.9142	0.928072	0.501618		ENSMUSG00000024486	1.91177	0.938031	1.53109	1.21704	1.78648	1.32221	3.29553	0.468973	0.41295		ENSMUSG00000024486	1.77495	0.981222	0.52951	1.64853	0.317198	1.18932	2.54554	0.128968	0.216877		ENSMUSG00000024486	3.74496	1.80386	1.80512	2.68114	2.67266	1.49445	1.46347	1.84436	1.38017		ENSMUSG00000024486	4.76641	1.77546	3.20519	3.78741	2.04797
ENSMUSG00000052726	2.00695	0.0541787	0.906505	0.461123	2.03591	2.3652	0.0510383	0.894134	0.751706		ENSMUSG00000052726	0.987323	0.106695	0.208558	0.88765	0.838691	0.0778234	0.122749	0.230693	0.298425		ENSMUSG00000052726	0.712743	0.54764	0.705481	3.59751	0.118914	1.4904	1.07073	0.212379	0.873846		ENSMUSG00000052726	0.446128	0.506887	2.0217	1.50006	0.253795	0.172019	0.102048	0.74909	0.759178		ENSMUSG00000052726	0.98285	0.410658	0.431162	0.112344	0.885673
ENSMUSG00000052727	1.639	2.70876	3.48258	2.07867	1.59743	2.37867	2.39981	1.47637	1.80839		ENSMUSG00000052727	0.685871	1.37868	1.87617	0.741734	0.712732	0.707097	0.71956	1.07981	0.977077		ENSMUSG00000052727	0.0741654	0.223026	0.189083	0.488965	0.0650765	0.231382	0.337791	0.0621276	0.30415		ENSMUSG00000052727	1.44134	1.11271	1.15054	1.29167	1.66666	1.17313	1.38533	1.56266	1.12902		ENSMUSG00000052727	1.00743	1.19025	2.62337	1.31176	1.63752
ENSMUSG00000068184	3.91234	3.58434	0.75675	5.56702	4.19809	2.2051	2.62098	2.51725	8.14658		ENSMUSG00000068184	2.39264	2.21407	0.851156	4.99487	3.18619	1.49201	1.65241	2.40665	4.82411		ENSMUSG00000068184	2.12467	3.03396	0.444638	4.52985	4.41657	1.7719	1.68037	2.57136	5.43865		ENSMUSG00000068184	1.57326	1.95328	1.03292	3.74104	3.41116	1.55667	1.63272	1.2742	4.85891		ENSMUSG00000068184	3.57304	3.10555	0.635852	7.57769	2.90363
ENSMUSG00000003923	3.09247	3.08474	2.78761	3.11346	4.89546	4.34049	3.57107	3.73943	3.7753		ENSMUSG00000003923	2.63108	3.21772	2.75046	3.56637	4.08948	3.77472	2.78913	3.81404	3.61019		ENSMUSG00000003923	2.55164	2.74919	3.48552	4.05145	5.74597	4.48989	2.7717	4.13973	4.09594		ENSMUSG00000003923	2.02941	4.81492	2.42276	2.93662	3.35322	3.41229	2.82104	3.35129	3.94954		ENSMUSG00000003923	2.56486	4.4286	2.25422	3.19558	5.02158
ENSMUSG00000038884	1.98065	2.14162	1.61377	1.93118	0.997914	1.01507	1.3098	1.02126	2.91747		ENSMUSG00000038884	3.40618	2.21393	2.07305	2.56303	1.20289	1.59536	1.87715	1.35148	4.11212		ENSMUSG00000038884	4.91131	6.29332	3.16887	4.05317	2.93095	3.17642	2.52352	4.23453	6.86842		ENSMUSG00000038884	3.25522	2.93263	2.26701	2.16571	1.48063	2.11642	1.38143	2.69351	3.61675		ENSMUSG00000038884	1.48418	1.36515	1.66547	1.34574	0.908691
ENSMUSG00000006241	0.215934	0.438492	0.276693	1.00108	0.583633	0.0278485	0.267481	0.918882	0.226738		ENSMUSG00000006241	0.629661	0.968109	0.124084	1.91711	0.843227	0	0.720362	0.879121	0.661472		ENSMUSG00000006241	3.29919	0.78427	0.193793	2.04939	1.57231	0.0142799	0.416965	1.42261	1.12507		ENSMUSG00000006241	0.374687	0.443712	0.176613	1.22231	0.638679	0	0.222505	1.52166	0.131904		ENSMUSG00000006241	0.066823	0.106967	0.111683	0.77167	0.511134
ENSMUSG00000042029	1.26124	0.25188	1.59251	1.25202	0.70464	0.505434	0.758909	1.68867	0.58614		ENSMUSG00000042029	1.11727	0.241054	0.590965	0.792386	0.679157	0.360175	0.497145	0.565135	0.701881		ENSMUSG00000042029	1.05444	0.119077	0.815515	0.556502	0.547733	0.257696	0.659394	0.50022	0.821869		ENSMUSG00000042029	1.6159	0.46099	0.839658	1.26349	1.76378	0.863393	1.6806	0.921669	0.891855		ENSMUSG00000042029	1.10646	0.204454	1.50982	0.984372	1.28724
ENSMUSG00000042211	2.30104	1.50482	2.51517	1.92916	2.83378	2.03425	2.78367	2.39906	2.83619		ENSMUSG00000042211	2.84844	1.82522	2.64023	1.73495	2.43789	2.24489	3.09922	2.97195	3.00007		ENSMUSG00000042211	2.43373	1.90695	1.93814	1.79821	3.02657	1.90304	3.11359	2.30189	2.80676		ENSMUSG00000042211	2.8041	2.08069	2.44474	2.24618	2.85479	2.39924	3.52158	3.461	3.27443		ENSMUSG00000042211	2.73376	2.84699	2.08934	1.75811	3.57659
ENSMUSG00000042213	1.20439	1.03252	0	1.947	2.25817	1.08024	0.714339	0.434333	0.975416		ENSMUSG00000042213	1.50129	1.11196	0.0713271	1.41776	0.587855	2.04247	0.879425	1.55747	1.88101		ENSMUSG00000042213	1.67359	0.734821	0	1.98904	3.07649	0.217893	0.0189797	0.57637	1.60511		ENSMUSG00000042213	1.24992	1.53385	0.162562	1.70157	0.793947	1.29934	0.45243	1.76889	1.68293		ENSMUSG00000042213	0.6377	1.39269	0.0978738	1.0331	0.509005
ENSMUSG00000045532	0.380051	0.026231	0.32376	0.0376143	0	0.0358095	0.0391089	0.0224416	0.305463		ENSMUSG00000045532	1.60584	0.338201	2.6986	0	0.0151691	0.0290088	0.0302614	0.0330559	0.528759		ENSMUSG00000045532	0.367655	0	0.0787692	0.00830375	0	0.0221733	0.00778041	0	0.626815		ENSMUSG00000045532	0.540905	0.205248	0.626816	0.0366678	0.0366374	0.0500176	0.126397	0.0283658	1.16066		ENSMUSG00000045532	0.326576	0.0432625	0.170903	0.00557138	0
ENSMUSG00000042216	1.10516	0.0921369	2.39104	1.61473	0.134608	0.939162	0.41266	0.210811	0.560433		ENSMUSG00000042216	1.648	0.10893	1.58955	1.23845	0.662919	1.88794	1.10844	0.44183	1.09957		ENSMUSG00000042216	1.56874	0.665668	0.937599	0.187186	1.17835	0.687366	0.216515	0.0112208	0.377107		ENSMUSG00000042216	1.43529	0.230613	1.62108	1.49388	0.725957	1.23234	0.622926	0.114215	1.01773		ENSMUSG00000042216	0.666232	0.11724	1.55566	0.300116	0.289048
ENSMUSG00000064181	1.69313	1.11437	2.47175	0.911015	4.04503	4.63196	3.13489	2.46042	2.21797		ENSMUSG00000064181	3.32874	2.78993	5.84097	2.69796	6.45588	4.80895	5.40584	5.01925	3.71049		ENSMUSG00000064181	3.08938	1.47078	5.15163	1.02048	3.34059	4.79151	4.3519	5.07055	4.43198		ENSMUSG00000064181	1.75922	2.89393	3.15504	1.50751	2.99655	4.38946	3.86431	2.97704	2.23539		ENSMUSG00000064181	0.653725	1.14969	2.94757	1.03335	2.74536
ENSMUSG00000045538	3.02964	2.97229	2.61109	2.1259	1.5994	2.21859	1.46698	1.94037	3.48862		ENSMUSG00000045538	2.33794	1.84583	1.81631	1.72225	1.99184	1.59519	1.88607	2.15787	3.48879		ENSMUSG00000045538	2.62303	2.38933	2.70415	2.42577	2.969	1.98501	2.06721	1.8611	3.08736		ENSMUSG00000045538	2.13387	2.23815	1.49455	1.89333	1.27104	1.54693	1.68605	1.82326	2.71162		ENSMUSG00000045538	2.50572	2.85072	2.77611	2.39748	2.05063
ENSMUSG00000045248	0.75932	0.952103	1.14691	8.53437	0.920447	0.688401	0.640628	1.25315	0.5925		ENSMUSG00000045248	0.669127	1.49498	0.932253	8.60152	0.906667	0.766165	0.520443	1.1253	1.0357		ENSMUSG00000045248	0.585549	0.894	0.437831	10.7662	1.1408	0.661965	1.15299	0.718082	0.678882		ENSMUSG00000045248	1.20293	1.10619	0.731364	6.67376	0.868311	0.858232	0.4638	1.42117	0.472839		ENSMUSG00000045248	1.11306	1.38098	1.08158	10.6516	1.70611
ENSMUSG00000018008	1.56679	1.40436	1.73515	1.97144	3.05688	1.08778	1.58496	2.46842	0.963935		ENSMUSG00000018008	1.03643	1.80719	0.870411	1.4025	1.88639	1.16412	0.75698	2.78852	0.578408		ENSMUSG00000018008	1.63896	2.72029	1.19288	1.88079	1.61097	1.20393	1.70168	2.5821	1.18157		ENSMUSG00000018008	3.29771	2.73739	3.13994	3.25929	3.29056	2.83255	2.31551	2.4567	1.95084		ENSMUSG00000018008	1.47335	0.676438	2.08467	1.8492	3.38487
ENSMUSG00000032420	0.160193	3.50407	4.42685	1.09573	2.48543	0.835393	2.22507	5.53231	1.89288		ENSMUSG00000032420	0.498184	4.33132	3.39624	0.55621	2.96018	0.103377	0.601332	3.70082	0.985992		ENSMUSG00000032420	3.08468	6.82427	1.08409	3.84593	4.17405	1.57874	1.00069	5.09639	3.27313		ENSMUSG00000032420	2.60642	3.33863	4.94737	2.37792	4.01575	1.37175	4.97238	1.55009	3.85119		ENSMUSG00000032420	2.32511	3.73374	6.16512	0.525007	0.932163
ENSMUSG00000032422	4.10613	3.68441	3.76139	3.09453	3.94234	4.45187	3.87565	3.42023	2.82425		ENSMUSG00000032422	3.51928	2.92796	4.57024	2.95759	2.85353	4.13461	4.56081	2.58403	4.40056		ENSMUSG00000032422	4.82368	3.48537	4.01458	3.32918	3.32549	4.43191	4.35906	2.03792	3.9084		ENSMUSG00000032422	3.77494	3.058	3.67388	3.44364	2.54887	4.34726	4.05065	2.54128	3.44547		ENSMUSG00000032422	3.25372	3.93423	3.19376	1.62575	2.34339
ENSMUSG00000071369	3.92754	3.74153	3.26823	4.20299	3.50775	5.06664	4.18833	3.59331	3.11048		ENSMUSG00000071369	1.58362	2.20298	4.2998	2.93355	3.15249	3.35135	3.52381	3.3256	2.21245		ENSMUSG00000071369	1.18833	3.15515	2.46787	1.87123	3.50551	1.19262	2.2736	1.90783	0.696013		ENSMUSG00000071369	2.43493	2.20429	3.15081	3.93541	2.92023	2.7866	2.62562	3.15308	1.90061		ENSMUSG00000071369	1.5585	1.51167	2.33802	1.50254	3.3684
[truncated: 7,237 more rows]
[truncated: 24 more columns]
