# Supplementary material for: A pig BodyMap transcriptome reveals diverse tissue physiologies and evolutionary dynamics of transcription
Source: Nat Commun. 2021 Jun 17;12:3715. doi: 10.1038/s41467-021-23560-8 (PMC8211698; doi:10.1038/s41467-021-23560-8)
Supplement: Supplementary file 12 — Source Data [file 41467_2021_23560_MOESM12_ESM.zip › Source data/Supplementary Figure 38.xlsx]

## Sheet: a
Supplementary Figure 38a
Human				Rat				Rabbit				Pig
Promoter-enhancenr distances	Percent of predictions	Cumulative percent		Promoter-enhancenr distances	Percent of predictions	Cumulative percent		Promoter-enhancenr distances	Percent of predictions	Cumulative percent		Promoter-enhancenr distances	Percent of predictions	Cumulative percent
40	6.88466	6.88466		40	8.97749	8.97749		40	7.43001	7.43001		40	7.53236	7.53236
60	6.92479	13.8095		60	7.8943	16.8718		60	7.45827	14.8883		60	7.43103	14.9634
80	6.91189	20.7213		80	6.88227	23.7541		80	7.37236	22.2606		80	7.51477	22.4782
100	6.79907	27.5204		100	6.11093	29.865		100	7.06902	29.3297		100	7.34782	29.826
120	6.39914	33.9196		120	5.56671	35.4317		120	6.40637	35.736		120	6.85328	36.6793
140	5.79425	39.7138		140	4.78787	40.2196		140	5.88506	41.6211		140	6.27485	42.9541
160	5.23696	44.9508		160	4.1103	44.3299		160	5.27051	46.8916		160	5.69534	48.6494
180	4.79079	49.7416		180	3.6686	47.9985		180	4.88383	51.7754		180	5.13972	53.7892
200	4.37515	54.1167		200	3.31855	51.317		200	4.34293	56.1184		200	4.63443	58.4236
220	3.90736	58.0241		220	2.93226	54.2493		220	3.98806	60.1064		220	4.1707	62.5943
240	3.54016	61.5642		240	2.74963	56.9989		240	3.59692	63.7033		240	3.67999	66.2743
260	3.25565	64.8199		260	2.34314	59.3421		260	3.19166	66.895		260	3.26208	69.5364
280	2.99762	67.8175		280	2.01555	61.3576		280	2.90423	69.7992		280	2.90867	72.445
300	2.64417	70.4617		300	1.77194	63.1295		300	2.62343	72.4227		300	2.50611	74.9511
320	2.42013	72.8818		320	1.57709	64.7066		320	2.30076	74.7234		320	2.26829	77.2194
Sheep				Cat				Dog
Promoter-enhancenr distances	Percent of predictions	Cumulative percent		Promoter-enhancenr distances	Percent of predictions	Cumulative percent		Promoter-enhancenr distances	Percent of predictions	Cumulative percent
40	8.99087	8.99087		40	8.15553	8.15553		40	8.46483	8.46483
60	8.54376	17.5346		60	7.71732	15.8729		60	8.47185	16.9367
80	8.40858	25.9432		80	7.61994	23.4928		80	8.33515	25.2718
100	7.94035	33.8836		100	7.36432	30.8571		100	7.93905	33.2109
120	7.02805	40.9116		120	6.90003	37.7571		120	7.22752	40.4384
140	6.33227	47.2439		140	6.22533	43.9825		140	6.66335	47.1018
160	5.69323	52.9371		160	5.76799	49.7505		160	5.96285	53.0646
180	5.2199	58.157		180	5.35413	55.1046		180	5.36607	58.4307
200	4.6694	62.8264		200	4.669	59.7736		200	4.75779	63.1885
220	4.06135	66.8878		220	4.23427	64.0079		220	4.18822	67.3767
240	3.55887	70.4466		240	3.7665	67.7744		240	3.67454	71.0512
260	3.17098	73.6176		260	3.34742	71.1218		260	3.1912	74.2424
280	2.70352	76.3211		280	2.87791	73.9997		280	2.82575	77.0682
300	2.42732	78.7485		300	2.58925	76.5889		300	2.33517	79.4033
320	2.12831	80.8768		320	2.33015	78.9191		320	2.02974	81.4331

## Sheet: b
Supplementary Figure 38b
	Human	Rat	Rabbit	Pig	Sheep	Cat	Dog
Element_type	% of base pairs	% of base pairs	% of base pairs	% of base pairs	% of base pairs	% of base pairs	% of base pairs
2 kb upstream	2.65699	2.93066	2.42747	2.78601	2.93638	3.23167	3.10314
UTR	2.38251	1.08147	0.981146	2.62983	0.609359	0.817605	1.47127
Exon	4.70893	3.34181	2.92194	4.98185	2.94756	3.41125	3.91627
Intron	46.873	35.475	41.6121	47.1373	38.5025	45.8955	42.5641
Intergenic	46.4828	58.7048	53.4484	46.1503	56.0757	47.9788	51.1047

## Sheet: c
Supplementary Figure 38c
Human								Rat						Rabbit						Pig														Sheep								Cat				Dog
	H4		H5		H7				Rat_pool1		Rat_pool2				Rabbit2		Rabbit3				BC1		BC4		BC5		BC7		BC8		CC2				Sheep1		Sheep2		Sheep3				Cat				Dog2		Dog3
	Phastcons	PhyloP	Phastcons	PhyloP	Phastcons	PhyloP			Phastcons	PhyloP	Phastcons	PhyloP			Phastcons	PhyloP	Phastcons	PhyloP			Phastcons	PhyloP	Phastcons	PhyloP	Phastcons	PhyloP	Phastcons	PhyloP	Phastcons	PhyloP	Phastcons	PhyloP			Phastcons	PhyloP	Phastcons	PhyloP	Phastcons	PhyloP			Phastcons	PhyloP			Phastcons	PhyloP	Phastcons
0	0.100665	0.104782	0.100221	0.105594	0.100919	0.105729		0	0.105047	0.146176	0.104693	0.144007		0	0.101953	0.149153	0.101864	0.147765		0	0.0981255	0.125927	0.0985107	0.126636	0.0983898	0.125671	0.0982978	0.1257	0.0986253	0.127336	0.0987021	0.127319		0	0.100054	0.12866	0.0999504	0.128831	0.100078	0.129897		0	0.0984741	0.123105		0	0.0973128	0.11674	0.0977993
1	0.100802	0.104499	0.100382	0.105888	0.100936	0.10518		1	0.105134	0.146084	0.104651	0.144948		1	0.10219	0.149574	0.10229	0.148505		1	0.0984915	0.126264	0.0984955	0.126182	0.0986057	0.126448	0.098805	0.126758	0.0985708	0.126372	0.0989609	0.127686		1	0.10018	0.129881	0.100025	0.13016	0.100116	0.129753		1	0.098395	0.123023		1	0.0973693	0.117364	0.097863
2	0.100666	0.104476	0.100501	0.105739	0.100851	0.104811		2	0.105658	0.147667	0.104877	0.144319		2	0.10209	0.149317	0.101814	0.147304		2	0.0982085	0.124997	0.0985194	0.126336	0.098674	0.126169	0.0984158	0.125426	0.0987395	0.126357	0.0987324	0.126087		2	0.100254	0.129966	0.100373	0.130591	0.100107	0.129248		2	0.0986381	0.12349		2	0.0974023	0.117499	0.0978176
3	0.100481	0.104369	0.100317	0.105203	0.100849	0.104723		3	0.10587	0.148512	0.105083	0.145235		3	0.101871	0.148601	0.101737	0.147082		3	0.098451	0.125631	0.0985188	0.125679	0.0987463	0.126244	0.0982064	0.124231	0.0987399	0.126337	0.0989279	0.127029		3	0.100377	0.129895	0.100327	0.130212	0.100494	0.130296		3	0.0985639	0.123742		3	0.0977612	0.118224	0.0978419
4	0.100506	0.10418	0.100369	0.105019	0.100565	0.104027		4	0.105473	0.146363	0.10529	0.146351		4	0.1017	0.148214	0.101786	0.147546		4	0.0984104	0.125605	0.098259	0.124583	0.0986329	0.125591	0.0982591	0.12451	0.0987077	0.126037	0.0987465	0.126675		4	0.100144	0.129311	0.100059	0.129453	0.100188	0.129465		4	0.0985997	0.123542		4	0.0975382	0.117143	0.097916
5	0.100547	0.104043	0.0999249	0.104362	0.100817	0.104467		5	0.105408	0.146214	0.104773	0.144276		5	0.101916	0.148334	0.101914	0.147372		5	0.098458	0.125757	0.0981574	0.124074	0.0983798	0.125052	0.098374	0.124443	0.0986329	0.125318	0.0986707	0.125962		5	0.100118	0.129084	0.0999708	0.129049	0.100113	0.1295		5	0.0985641	0.123453		5	0.0975443	0.117507	0.0977775
6	0.100512	0.10417	0.100416	0.105412	0.10047	0.10418		6	0.105738	0.147243	0.104978	0.144159		6	0.1018	0.148518	0.102062	0.148707		6	0.0981021	0.124444	0.0981905	0.124175	0.0984228	0.124645	0.0981766	0.124035	0.0987299	0.125666	0.0986523	0.1258		6	0.100231	0.12921	0.10022	0.129904	0.100088	0.129233		6	0.0985897	0.123544		6	0.0975246	0.117777	0.0978603
7	0.100573	0.1038	0.100244	0.105033	0.100723	0.104267		7	0.105847	0.147516	0.105188	0.144546		7	0.101885	0.148869	0.101788	0.148161		7	0.0981363	0.12497	0.0979671	0.123605	0.0983283	0.124325	0.0983397	0.124333	0.0984193	0.124631	0.0985542	0.125995		7	0.0999153	0.128416	0.10023	0.129104	0.100174	0.129178		7	0.0987363	0.123812		7	0.0975732	0.117724	0.097856
8	0.100416	0.103179	0.100174	0.104346	0.100661	0.104033		8	0.105401	0.146351	0.104984	0.144618		8	0.101739	0.14858	0.101664	0.147301		8	0.0981755	0.124874	0.0983023	0.1248	0.0981874	0.124167	0.0983359	0.125139	0.0983649	0.124509	0.0986741	0.126403		8	0.100223	0.12981	0.100287	0.129496	0.100303	0.12965		8	0.0989065	0.124743		8	0.0977682	0.117823	0.0979587
9	0.100636	0.104137	0.100271	0.104751	0.10094	0.104881		9	0.104964	0.143954	0.104932	0.144761		9	0.101752	0.148605	0.101558	0.147314		9	0.0982924	0.125802	0.0982159	0.124897	0.0984496	0.124968	0.0982978	0.125009	0.0983548	0.124413	0.0988032	0.127033		9	0.100222	0.129705	0.100581	0.130363	0.100634	0.131025		9	0.0989099	0.124729		9	0.0976916	0.11785	0.097886
10	0.100622	0.103989	0.100182	0.104546	0.100855	0.104803		10	0.105191	0.145411	0.104644	0.144088		10	0.101762	0.148882	0.101623	0.147972		10	0.0983685	0.125786	0.0981238	0.124788	0.0984737	0.124838	0.0985451	0.125557	0.0984903	0.124946	0.0986471	0.126865		10	0.100337	0.129785	0.100292	0.129722	0.100613	0.130457		10	0.0990598	0.1252		10	0.0975289	0.11761	0.0977479
11	0.100627	0.104146	0.100281	0.104539	0.100872	0.103895		11	0.105218	0.145635	0.104751	0.144334		11	0.101617	0.148685	0.101902	0.148981		11	0.0981382	0.125484	0.0982572	0.125344	0.0983305	0.124848	0.0984295	0.125431	0.0984644	0.125476	0.0988721	0.127724		11	0.100071	0.129018	0.100339	0.129653	0.100463	0.130616		11	0.0991638	0.125058		11	0.0976931	0.118052	0.0977571
12	0.100714	0.104053	0.10061	0.10441	0.101022	0.10461		12	0.105385	0.146444	0.104883	0.145455		12	0.101895	0.149119	0.101779	0.148216		12	0.098296	0.126202	0.0979663	0.1249	0.0983817	0.125526	0.0984318	0.125729	0.0986277	0.126459	0.0986877	0.126872		12	0.100547	0.130515	0.100326	0.130117	0.100678	0.130881		12	0.0987735	0.124006		12	0.0977701	0.118346	0.097903
13	0.100679	0.103508	0.100511	0.105083	0.10069	0.103546		13	0.10558	0.147877	0.105081	0.1463		13	0.102159	0.150208	0.101682	0.148387		13	0.0982255	0.125293	0.0981844	0.125407	0.0982878	0.124857	0.0983215	0.125708	0.0984605	0.126597	0.0985089	0.126805		13	0.100321	0.12995	0.10051	0.130488	0.100661	0.131088		13	0.0987385	0.124127		13	0.0978491	0.118432	0.0979334
14	0.100859	0.104464	0.100853	0.10653	0.100858	0.104232		14	0.106156	0.148525	0.105421	0.146335		14	0.102009	0.149761	0.101931	0.149217		14	0.0983073	0.125554	0.0984977	0.126282	0.0986491	0.126202	0.098362	0.125269	0.0985064	0.125691	0.0989	0.127653		14	0.100589	0.131022	0.100826	0.13189	0.100613	0.131144		14	0.0987622	0.123943		14	0.097924	0.119008	0.0982147
15	0.100925	0.104221	0.100839	0.105915	0.101208	0.104904		15	0.106331	0.148677	0.10521	0.145941		15	0.102114	0.150142	0.101984	0.149355		15	0.0982836	0.125487	0.0987039	0.126551	0.0984112	0.125415	0.0983248	0.124996	0.0988793	0.126047	0.0988866	0.12709		15	0.100675	0.131133	0.100475	0.13101	0.100791	0.131296		15	0.0984966	0.123313		15	0.0982441	0.119749	0.0984658
16	0.10091	0.104155	0.100875	0.105149	0.10118	0.104802		16	0.106052	0.1488	0.105312	0.146773		16	0.102315	0.15066	0.102051	0.149559		16	0.0984228	0.125682	0.0987559	0.126797	0.0988681	0.126955	0.0986292	0.125683	0.0991684	0.12753	0.099054	0.127663		16	0.100412	0.131053	0.100828	0.131923	0.100706	0.131474		16	0.0986566	0.123697		16	0.0982121	0.11996	0.0981597
17	0.101005	0.104343	0.100797	0.105697	0.101012	0.104569		17	0.105967	0.148099	0.104975	0.144743		17	0.102238	0.150468	0.102101	0.149159		17	0.0986679	0.126837	0.0985673	0.126378	0.0990386	0.12751	0.0985469	0.125712	0.0991655	0.128272	0.0992033	0.128499		17	0.10062	0.132114	0.100593	0.131907	0.100487	0.131232		17	0.0986036	0.123499		17	0.0983568	0.1209	0.0985428
18	0.101118	0.104279	0.101074	0.105835	0.101031	0.104663		18	0.105696	0.148167	0.105654	0.147828		18	0.102477	0.15132	0.101974	0.149122		18	0.0986548	0.126543	0.0988227	0.127622	0.0990692	0.127766	0.0987316	0.126554	0.0993378	0.12917	0.0992691	0.128907		18	0.100566	0.131138	0.100424	0.131189	0.100634	0.132228		18	0.0987591	0.124219		18	0.0984519	0.120887	0.0986221
19	0.101259	0.105008	0.101083	0.106304	0.101296	0.104803		19	0.105486	0.145856	0.105547	0.146723		19	0.102398	0.150618	0.102016	0.149362		19	0.0985003	0.126467	0.0987653	0.127085	0.0989269	0.127725	0.0988923	0.127415	0.0992797	0.128546	0.0990624	0.129095		19	0.100509	0.130433	0.10054	0.131379	0.100638	0.131473		19	0.0992274	0.125699		19	0.0986552	0.121528	0.0988325
20	0.101363	0.105342	0.10109	0.10638	0.101184	0.104579		20	0.105552	0.146603	0.104885	0.144557		20	0.102598	0.151526	0.102183	0.149449		20	0.0987236	0.12742	0.0990387	0.128064	0.0990112	0.127149	0.0988944	0.127162	0.099209	0.128649	0.0992764	0.129002		20	0.10017	0.12993	0.100349	0.131046	0.100524	0.131158		20	0.0993296	0.125928		20	0.098523	0.120974	0.0990033
21	0.101319	0.105429	0.101067	0.106554	0.101094	0.105137		21	0.105689	0.147466	0.105411	0.146769		21	0.102527	0.1513	0.1022	0.150476		21	0.0986305	0.127928	0.099197	0.128508	0.099123	0.12806	0.0990587	0.12772	0.099429	0.129997	0.0994751	0.129591		21	0.100294	0.130206	0.100307	0.130605	0.100394	0.13048		21	0.0992356	0.125904		21	0.0986829	0.121318	0.0989297
22	0.101502	0.10605	0.10111	0.107041	0.101503	0.106231		22	0.105992	0.149333	0.105518	0.147073		22	0.102783	0.152289	0.102095	0.14972		22	0.0986933	0.128693	0.0991687	0.128881	0.0990504	0.128081	0.0987747	0.12716	0.0992399	0.129495	0.0995244	0.130291		22	0.100184	0.12985	0.100458	0.13161	0.100508	0.130792		22	0.0995825	0.126884		22	0.0987311	0.121222	0.099007
23	0.101263	0.10571	0.101043	0.107321	0.101606	0.106609		23	0.105819	0.148481	0.10523	0.146771		23	0.102521	0.151609	0.102203	0.150378		23	0.0989778	0.12887	0.0992604	0.129323	0.0994329	0.129436	0.0990776	0.12824	0.0994183	0.129668	0.0993803	0.129536		23	0.100468	0.131322	0.100729	0.132161	0.100683	0.132312		23	0.099545	0.126941		23	0.09866	0.121716	0.0988179
24	0.101284	0.105899	0.101039	0.107183	0.101489	0.105797		24	0.106067	0.148832	0.105266	0.146842		24	0.102969	0.153407	0.102651	0.151909		24	0.0989929	0.129208	0.0993724	0.130037	0.0993755	0.129713	0.0991635	0.128991	0.0993651	0.13073	0.0993232	0.129975		24	0.100778	0.132351	0.100507	0.131897	0.100726	0.13204		24	0.0993535	0.126189		24	0.0986699	0.121558	0.0988183
25	0.101557	0.106786	0.101078	0.106878	0.101594	0.106763		25	0.105884	0.148494	0.105644	0.147722		25	0.102699	0.15252	0.102353	0.150958		25	0.0987546	0.128349	0.0992595	0.129373	0.099114	0.128851	0.099371	0.129721	0.0993366	0.130615	0.0995503	0.131066		25	0.100742	0.132881	0.100848	0.1334	0.100798	0.133536		25	0.0992186	0.126394		25	0.0987601	0.121581	0.0990305
26	0.101537	0.106661	0.101074	0.107074	0.101655	0.106635		26	0.105816	0.148214	0.105511	0.147279		26	0.102734	0.152963	0.102273	0.150758		26	0.0989893	0.128574	0.0993974	0.130316	0.0993756	0.129393	0.0992697	0.128938	0.0997395	0.131019	0.0996534	0.130673		26	0.101073	0.133654	0.100854	0.133872	0.100754	0.132947		26	0.0990185	0.125571		26	0.0988651	0.121733	0.0989003
27	0.101596	0.107213	0.101196	0.106737	0.101829	0.107036		27	0.106296	0.150962	0.105634	0.14769		27	0.103028	0.153784	0.102605	0.151924		27	0.0990453	0.129301	0.0994185	0.130428	0.0994043	0.129979	0.0992542	0.129223	0.0996581	0.131116	0.0999131	0.131881		27	0.100884	0.133566	0.101187	0.134771	0.100933	0.133838		27	0.0994933	0.127316		27	0.0988867	0.122072	0.0989942
28	0.101597	0.107067	0.101257	0.107631	0.101785	0.107049		28	0.105873	0.148165	0.105261	0.146666		28	0.102973	0.153597	0.10267	0.15218		28	0.0991199	0.129087	0.099177	0.129299	0.0992562	0.129425	0.0992938	0.129317	0.0996176	0.131113	0.0996881	0.131296		28	0.10089	0.133613	0.101189	0.134351	0.101046	0.134269		28	0.0993593	0.126862		28	0.0991166	0.123179	0.0990993
29	0.101718	0.107238	0.101568	0.108252	0.102126	0.10824		29	0.105376	0.146959	0.105485	0.146723		29	0.102801	0.1534	0.102626	0.152132		29	0.0990438	0.128665	0.0994159	0.130189	0.0993143	0.129224	0.0990804	0.128623	0.0996456	0.130402	0.0998075	0.131358		29	0.10085	0.133789	0.101111	0.134329	0.101119	0.134155		29	0.099577	0.127647		29	0.0993358	0.12381	0.0991282
30	0.101835	0.107631	0.101616	0.108887	0.102195	0.108479		30	0.105653	0.147827	0.10532	0.147886		30	0.102942	0.153567	0.102814	0.152486		30	0.0988693	0.128717	0.0992167	0.129424	0.099639	0.129705	0.0992387	0.128624	0.0997957	0.131052	0.0998311	0.131439		30	0.100804	0.133569	0.101334	0.135182	0.101018	0.134123		30	0.0993458	0.126757		30	0.0991546	0.122997	0.099158
31	0.101966	0.108569	0.101397	0.10901	0.101964	0.108852		31	0.106018	0.148547	0.105526	0.147676		31	0.102909	0.153914	0.102648	0.151971		31	0.0991646	0.12928	0.0994303	0.130476	0.0996512	0.130298	0.0992881	0.128862	0.100075	0.131724	0.0996703	0.13087		31	0.100969	0.133497	0.101577	0.135756	0.101069	0.134374		31	0.0995401	0.12708		31	0.0991201	0.122979	0.0993023
32	0.101681	0.107669	0.101517	0.108643	0.101981	0.108381		32	0.10558	0.147725	0.105118	0.146518		32	0.103151	0.154735	0.102709	0.152417		32	0.0992731	0.129768	0.0993038	0.129927	0.099844	0.130558	0.0992954	0.129041	0.0999535	0.131458	0.0998408	0.131376		32	0.101228	0.134583	0.101608	0.1362	0.101099	0.133963		32	0.0995903	0.127374		32	0.0990512	0.123236	0.09894
33	0.101746	0.107077	0.101649	0.108965	0.101809	0.107858		33	0.105552	0.148011	0.105276	0.148137		33	0.10289	0.153379	0.102625	0.152285		33	0.0994064	0.130588	0.0994418	0.130041	0.0997939	0.130828	0.0992183	0.12868	0.100362	0.132695	0.0999602	0.131917		33	0.10105	0.134297	0.10128	0.134424	0.101033	0.133823		33	0.0998404	0.128155		33	0.0992263	0.123909	0.0992727
34	0.101871	0.108093	0.101834	0.10923	0.101929	0.10815		34	0.106076	0.150786	0.105516	0.148913		34	0.102946	0.15424	0.102695	0.152736		34	0.0992538	0.130385	0.0997489	0.13114	0.0996446	0.13055	0.0996527	0.130656	0.100285	0.132988	0.0999708	0.131792		34	0.101302	0.134873	0.101254	0.134658	0.100945	0.133494		34	0.0999658	0.128751		34	0.0992123	0.124156	0.0993704
35	0.101974	0.108605	0.101583	0.109178	0.102034	0.108614		35	0.105998	0.15091	0.105491	0.149971		35	0.102642	0.153035	0.10276	0.15276		35	0.099545	0.131417	0.0997628	0.131225	0.099893	0.131302	0.0995318	0.130333	0.10066	0.134124	0.0996546	0.130855		35	0.101312	0.135171	0.101401	0.135312	0.101219	0.13517		35	0.0999987	0.128439		35	0.0992037	0.124527	0.0994642
36	0.101979	0.107853	0.101592	0.109055	0.102139	0.108865		36	0.105718	0.149566	0.105614	0.150471		36	0.103044	0.154576	0.102934	0.153041		36	0.0995746	0.131126	0.0998376	0.131352	0.10006	0.131519	0.0994946	0.130324	0.10076	0.134005	0.099959	0.131891		36	0.101323	0.135506	0.101629	0.136843	0.101007	0.134116		36	0.100071	0.128837		36	0.0995291	0.125446	0.0995213
37	0.10207	0.108212	0.101724	0.109264	0.102185	0.108501		37	0.105848	0.150005	0.105809	0.150375		37	0.103116	0.155181	0.10323	0.153995		37	0.0996324	0.131221	0.0997641	0.131353	0.100084	0.131518	0.0997548	0.130437	0.101126	0.134942	0.100017	0.131163		37	0.101538	0.136278	0.101694	0.137605	0.101217	0.134897		37	0.100476	0.130613		37	0.0996368	0.125507	0.0995858
38	0.101853	0.10822	0.101584	0.10869	0.102151	0.108741		38	0.105932	0.150104	0.105802	0.150224		38	0.103482	0.156	0.103158	0.154265		38	0.0995047	0.130277	0.0995986	0.130359	0.0998645	0.130974	0.0998716	0.130759	0.100746	0.13364	0.0999143	0.13103		38	0.10153	0.136956	0.101417	0.136429	0.100801	0.133474		38	0.10065	0.131114		38	0.0997441	0.125462	0.0998234
39	0.10197	0.108968	0.101375	0.109584	0.102298	0.109394		39	0.106	0.149986	0.1054	0.148702		39	0.103213	0.155021	0.103135	0.154612		39	0.0998104	0.131426	0.0998267	0.130667	0.0999089	0.131203	0.0997052	0.129899	0.100864	0.133804	0.0999074	0.131229		39	0.101505	0.136415	0.101569	0.136798	0.101125	0.135494		39	0.100518	0.130325		39	0.0999171	0.126371	0.0996933
40	0.101968	0.108857	0.101518	0.109051	0.102214	0.10956		40	0.105845	0.150289	0.105198	0.148041		40	0.103218	0.154917	0.103397	0.155463		40	0.0996758	0.1305	0.0998781	0.131117	0.0998954	0.130875	0.0997472	0.130345	0.100846	0.13374	0.0998148	0.131007		40	0.101636	0.136706	0.101645	0.137425	0.101096	0.135236		40	0.100356	0.129767		40	0.0999429	0.12663	0.0997178
41	0.101718	0.108904	0.101288	0.109174	0.10212	0.109849		41	0.106241	0.151993	0.105539	0.149273		41	0.103134	0.155627	0.102948	0.154444		41	0.0995681	0.130237	0.099687	0.130981	0.100018	0.131781	0.0999612	0.131868	0.100747	0.133755	0.099809	0.130933		41	0.101488	0.136519	0.101466	0.136486	0.101453	0.136367		41	0.100353	0.130325		41	0.0998252	0.126298	0.0998266
42	0.101836	0.109032	0.101297	0.109356	0.102378	0.110539		42	0.106028	0.1503	0.105251	0.147889		42	0.103113	0.156422	0.102867	0.15488		42	0.0996759	0.131327	0.0999423	0.132325	0.0998624	0.131729	0.0998314	0.131214	0.100697	0.133687	0.0997545	0.13146		42	0.101432	0.136694	0.101623	0.137359	0.101084	0.135683		42	0.100554	0.131255		42	0.0997603	0.126661	0.0998206
43	0.101831	0.108647	0.10162	0.110185	0.102127	0.10996		43	0.106239	0.151679	0.105441	0.149049		43	0.103207	0.156342	0.102849	0.1547		43	0.0997328	0.131819	0.099912	0.132212	0.099797	0.13209	0.0996185	0.130787	0.100667	0.133993	0.0995569	0.131011		43	0.101689	0.13784	0.101794	0.138751	0.101652	0.138009		43	0.100684	0.131765		43	0.0997152	0.126625	0.0999718
44	0.101783	0.109003	0.101753	0.11073	0.102137	0.110753		44	0.106572	0.152283	0.105639	0.149952		44	0.103226	0.156338	0.102965	0.155208		44	0.0997249	0.132213	0.0996653	0.13276	0.0998574	0.132778	0.0997733	0.132059	0.100395	0.134127	0.099915	0.132969		44	0.1014	0.137392	0.10159	0.138708	0.101476	0.137558		44	0.100809	0.132509		44	0.0997885	0.127742	0.100059
45	0.101716	0.108333	0.101665	0.110812	0.102018	0.110494		45	0.105839	0.149113	0.10544	0.149245		45	0.103445	0.157501	0.10276	0.154317		45	0.0997773	0.132504	0.0998253	0.133573	0.0997937	0.132662	0.0997027	0.132328	0.100693	0.135218	0.0998773	0.132959		45	0.101616	0.138307	0.10161	0.139116	0.101186	0.1376		45	0.100648	0.132204		45	0.0998752	0.127783	0.100064
46	0.101807	0.109336	0.101426	0.11035	0.102012	0.110569		46	0.106368	0.151844	0.105208	0.148421		46	0.103238	0.157447	0.102887	0.155589		46	0.0994738	0.132043	0.0999425	0.134165	0.0997152	0.132666	0.0999705	0.13342	0.100641	0.135866	0.0999633	0.133533		46	0.101276	0.13718	0.101672	0.139342	0.101226	0.136969		46	0.100708	0.132998		46	0.0999586	0.128286	0.0998149
47	0.101712	0.109495	0.101344	0.110146	0.102183	0.111444		47	0.106032	0.152094	0.105021	0.14866		47	0.103639	0.159535	0.102973	0.156995		47	0.0995751	0.132799	0.100236	0.135647	0.0997839	0.13317	0.0997309	0.132856	0.100533	0.136007	0.0998838	0.133891		47	0.100939	0.136404	0.10137	0.138294	0.100921	0.136224		47	0.100872	0.133685		47	0.0999735	0.129862	0.0998617
48	0.10146	0.110233	0.101255	0.111393	0.102095	0.112386		48	0.106089	0.15186	0.105091	0.148819		48	0.103639	0.15995	0.103182	0.157567		48	0.099811	0.133924	0.0998474	0.134184	0.0995272	0.132922	0.0997725	0.132993	0.100699	0.136505	0.100119	0.13454		48	0.101399	0.138354	0.101763	0.139878	0.101203	0.137288		48	0.100764	0.133821		48	0.099847	0.129689	0.0997791
49	0.101454	0.111446	0.101208	0.112984	0.102125	0.11369		49	0.105925	0.15202	0.104565	0.148017		49	0.103637	0.160297	0.102805	0.156494		49	0.0998999	0.134666	0.100004	0.134922	0.0996048	0.133234	0.0995593	0.133187	0.100703	0.137199	0.100203	0.135582		49	0.101396	0.137977	0.101748	0.139906	0.101426	0.13801		49	0.100885	0.134234		49	0.0996065	0.129356	0.099978
50	0.101616	0.112568	0.101036	0.114047	0.101761	0.113316		50	0.106219	0.152811	0.104959	0.149037		50	0.104245	0.161418	0.103334	0.157625		50	0.100134	0.134506	0.0999169	0.134068	0.0999836	0.133493	0.0994195	0.13141	0.10073	0.136313	0.100435	0.135146		50	0.101779	0.13889	0.102107	0.140409	0.101525	0.138366		50	0.101028	0.134006		50	0.100139	0.129244	0.0999234
51	0.101605	0.111689	0.101382	0.113142	0.101977	0.113181		51	0.106096	0.152738	0.104061	0.14514		51	0.102906	0.158293	0.103029	0.156652		51	0.0998827	0.13452	0.0998814	0.134748	0.0996477	0.133438	0.099543	0.132933	0.10028	0.136171	0.100111	0.135189		51	0.101203	0.137923	0.101668	0.139847	0.101169	0.13775		51	0.100521	0.132582		51	0.0998785	0.129328	0.0997835
52	0.101403	0.110182	0.101373	0.112181	0.10188	0.111877		52	0.10647	0.154204	0.104199	0.145429		52	0.103243	0.158418	0.103025	0.156491		52	0.0997158	0.133822	0.100007	0.135074	0.0997279	0.133435	0.0995406	0.132151	0.100225	0.135752	0.0999497	0.134396		52	0.101217	0.137328	0.101578	0.139402	0.10135	0.138186		52	0.100574	0.133007		52	0.0998193	0.128565	0.100027
53	0.101638	0.110046	0.101351	0.111639	0.102053	0.110749		53	0.106429	0.153888	0.104534	0.147272		53	0.103256	0.157692	0.102913	0.155496		53	0.0997448	0.133852	0.0999768	0.134246	0.0998039	0.133674	0.0995249	0.1319	0.100327	0.135429	0.0999854	0.134518		53	0.101098	0.136816	0.101408	0.138344	0.101133	0.136912		53	0.100212	0.130626		53	0.0995887	0.128102	0.0995725
54	0.101906	0.109936	0.101486	0.111475	0.102148	0.11051		54	0.106004	0.15137	0.10484	0.148856		54	0.103293	0.15691	0.102858	0.154371		54	0.0997084	0.132925	0.0999848	0.134056	0.0998548	0.133272	0.0996057	0.132755	0.10073	0.136008	0.100016	0.13452		54	0.101208	0.136821	0.101311	0.137574	0.101087	0.13659		54	0.100424	0.130935		54	0.099849	0.127832	0.100135
55	0.101865	0.109691	0.101668	0.110612	0.101967	0.109772		55	0.106413	0.152924	0.104639	0.146892		55	0.103405	0.157118	0.103089	0.155108		55	0.0999089	0.13334	0.0999511	0.133953	0.0998927	0.132855	0.0999089	0.133356	0.100535	0.13535	0.100204	0.133886		55	0.101344	0.136854	0.101445	0.138208	0.101333	0.137209		55	0.100679	0.131227		55	0.0998872	0.127662	0.100173
56	0.102114	0.109693	0.101622	0.110178	0.102452	0.110559		56	0.106651	0.153949	0.104866	0.148152		56	0.103321	0.156622	0.103284	0.155414		56	0.0999995	0.134073	0.100207	0.13472	0.100134	0.134041	0.100151	0.134135	0.100659	0.135747	0.100204	0.134402		56	0.101363	0.136606	0.101575	0.137522	0.101301	0.137192		56	0.100557	0.130918		56	0.0999401	0.12817	0.100041
57	0.102022	0.109286	0.101865	0.110542	0.102412	0.110359		57	0.106214	0.151889	0.105074	0.148408		57	0.10351	0.1564	0.102975	0.154803		57	0.100021	0.133259	0.100378	0.134932	0.100245	0.133552	0.100016	0.133206	0.101157	0.137136	0.100295	0.134466		57	0.10118	0.136434	0.101686	0.138328	0.101307	0.137139		57	0.100549	0.130896		57	0.0996673	0.127478	0.100026
58	0.102332	0.110206	0.102052	0.11122	0.102418	0.110287		58	0.106474	0.152826	0.105003	0.147968		58	0.10337	0.156106	0.103476	0.156448		58	0.100159	0.133177	0.10052	0.134855	0.100367	0.134124	0.10057	0.135091	0.101154	0.136386	0.100562	0.135302		58	0.101373	0.13696	0.101524	0.137622	0.101395	0.137276		58	0.100571	0.131033		58	0.100048	0.127578	0.100019
59	0.102481	0.110614	0.102029	0.110744	0.102386	0.110269		59	0.10652	0.152853	0.105263	0.148704		59	0.103308	0.155894	0.103375	0.155791		59	0.0999803	0.132824	0.100455	0.134363	0.100158	0.132921	0.100573	0.134483	0.101247	0.136406	0.100536	0.134724		59	0.101619	0.137282	0.101914	0.138611	0.101743	0.138428		59	0.100474	0.130314		59	0.100074	0.12734	0.100115
60	0.102554	0.110442	0.102091	0.110347	0.102756	0.110435		60	0.106133	0.151501	0.105132	0.148578		60	0.103626	0.156306	0.103494	0.155569		60	0.100108	0.133428	0.100483	0.134307	0.100414	0.133708	0.100289	0.134206	0.100912	0.136018	0.100726	0.135554		60	0.101349	0.136204	0.101715	0.138025	0.101347	0.136088		60	0.100704	0.130866		60	0.0998209	0.126583	0.100172
61	0.102594	0.110425	0.102278	0.110525	0.102851	0.110696		61	0.106223	0.15193	0.105006	0.148113		61	0.103518	0.155969	0.103411	0.155242		61	0.0999295	0.132905	0.100417	0.13398	0.100121	0.132771	0.100302	0.133861	0.101416	0.137398	0.100734	0.13522		61	0.101534	0.136465	0.101715	0.137462	0.101606	0.136632		61	0.100615	0.130563		61	0.0999846	0.126902	0.100331
62	0.102533	0.109859	0.102192	0.110393	0.102717	0.11041		62	0.106026	0.150597	0.10491	0.147885		62	0.103448	0.15522	0.103328	0.155049		62	0.100031	0.133145	0.100273	0.133939	0.100209	0.133659	0.100045	0.133295	0.10106	0.136999	0.100293	0.134005		62	0.10138	0.136803	0.101548	0.136591	0.101358	0.136499		62	0.100652	0.130036		62	0.0998918	0.126405	0.100393
63	0.102462	0.110322	0.102196	0.110841	0.102799	0.110886		63	0.105883	0.150766	0.104951	0.147529		63	0.103488	0.155476	0.103329	0.154987		63	0.0998857	0.132456	0.100269	0.133761	0.10026	0.133194	0.100214	0.132766	0.1011	0.136154	0.100531	0.134569		63	0.101876	0.13764	0.101829	0.137328	0.101415	0.136642		63	0.100832	0.131112		63	0.099598	0.125505	0.100004
64	0.102692	0.110598	0.102102	0.110506	0.102888	0.110649		64	0.105502	0.148891	0.104578	0.146398		64	0.103323	0.15477	0.103301	0.154945		64	0.0997865	0.13156	0.100377	0.133888	0.100229	0.132764	0.100315	0.132802	0.100773	0.13495	0.100518	0.134325		64	0.101095	0.135247	0.101831	0.137647	0.101322	0.135882		64	0.100625	0.130476		64	0.0998838	0.126423	0.0999481
65	0.102328	0.109298	0.102305	0.110835	0.102594	0.109659		65	0.105996	0.150164	0.104805	0.146446		65	0.103449	0.155189	0.103291	0.154742		65	0.0997201	0.131617	0.100219	0.132985	0.100353	0.133421	0.100398	0.133009	0.100809	0.134726	0.100524	0.134039		65	0.101105	0.135142	0.101481	0.136174	0.101352	0.135856		65	0.100457	0.128873		65	0.0998234	0.126229	0.099885
66	0.102356	0.108906	0.101905	0.109213	0.102302	0.108915		66	0.105599	0.149042	0.104756	0.1462		66	0.103323	0.154793	0.103073	0.153266		66	0.0999418	0.132457	0.100219	0.133209	0.100758	0.134219	0.100335	0.132721	0.101018	0.135703	0.10042	0.133388		66	0.101462	0.135894	0.101427	0.135607	0.101305	0.1355		66	0.100468	0.128812		66	0.0996901	0.125524	0.0997982
67	0.102171	0.107717	0.101955	0.109236	0.102262	0.108159		67	0.105661	0.148643	0.104891	0.146826		67	0.103119	0.153771	0.103206	0.153542		67	0.100171	0.132542	0.100377	0.133221	0.100196	0.132481	0.100048	0.131746	0.100779	0.134401	0.100581	0.133735		67	0.101328	0.13487	0.10141	0.135152	0.101432	0.13579		67	0.10082	0.129876		67	0.0993041	0.123995	0.099986
68	0.102213	0.108254	0.101871	0.108638	0.10232	0.107766		68	0.105507	0.147616	0.104614	0.145914		68	0.103083	0.153729	0.1032	0.153415		68	0.100032	0.131445	0.100527	0.133933	0.100292	0.132175	0.100086	0.131426	0.100997	0.134226	0.100427	0.133174		68	0.101186	0.134577	0.101506	0.135605	0.10119	0.134491		68	0.100737	0.129556		68	0.0990527	0.123215	0.0998052
69	0.102198	0.108682	0.101733	0.108706	0.102454	0.107874		69	0.104891	0.146616	0.104576	0.145324		69	0.103242	0.154607	0.102832	0.152346		69	0.0997963	0.131361	0.100432	0.133635	0.09994	0.131155	0.100099	0.131704	0.100461	0.132677	0.100384	0.133085		69	0.10118	0.13461	0.101615	0.136123	0.101293	0.135001		69	0.100877	0.129938		69	0.0991532	0.123203	0.099714
70	0.10231	0.10876	0.101679	0.108381	0.102162	0.10843		70	0.105393	0.14796	0.104309	0.144196		70	0.10339	0.154769	0.103011	0.153014		70	0.099791	0.131807	0.100173	0.133232	0.100052	0.132057	0.099883	0.131115	0.100393	0.133118	0.100406	0.133587		70	0.101206	0.134787	0.101317	0.134769	0.10099	0.134141		70	0.100705	0.129287		70	0.0991496	0.123084	0.0995343
71	0.102062	0.108238	0.101701	0.108089	0.102169	0.107852		71	0.105286	0.147569	0.104534	0.144254		71	0.103137	0.153605	0.103076	0.153306		71	0.0999194	0.131934	0.100102	0.132487	0.100362	0.133042	0.100201	0.132434	0.100713	0.134213	0.100385	0.133987		71	0.101238	0.134688	0.101238	0.134126	0.101037	0.134198		71	0.101084	0.130511		71	0.0989565	0.122764	0.0994732
72	0.101864	0.106993	0.101726	0.107952	0.101844	0.106989		72	0.105408	0.147958	0.104731	0.145584		72	0.102981	0.153559	0.102992	0.152826		72	0.100071	0.132413	0.10007	0.13218	0.0999784	0.131729	0.0998499	0.131869	0.100398	0.133261	0.100266	0.133139		72	0.101022	0.133876	0.101296	0.133945	0.101041	0.13348		72	0.10092	0.130373		72	0.0989094	0.122308	0.0995341
73	0.101682	0.106251	0.101479	0.107441	0.10173	0.106232		73	0.105198	0.147431	0.104181	0.143534		73	0.103132	0.153629	0.102868	0.152642		73	0.0996277	0.131165	0.0997585	0.131412	0.0998927	0.131405	0.0998078	0.131681	0.100106	0.132443	0.100003	0.132134		73	0.10116	0.133527	0.101266	0.133583	0.100994	0.133468		73	0.100692	0.129255		73	0.0987726	0.121452	0.0993425
74	0.101872	0.106994	0.101416	0.107913	0.101905	0.106641		74	0.104606	0.144747	0.104236	0.142631		74	0.102907	0.153262	0.102787	0.152394		74	0.0996416	0.130771	0.099836	0.131724	0.0998724	0.131192	0.0998939	0.131314	0.100037	0.131961	0.10014	0.132341		74	0.101094	0.133244	0.101021	0.133316	0.100891	0.133181		74	0.100321	0.127985		74	0.0988195	0.121602	0.0994185
75	0.10182	0.106778	0.10171	0.108046	0.101628	0.106383		75	0.104943	0.145313	0.104499	0.143988		75	0.102675	0.151933	0.102373	0.150766		75	0.0998472	0.131743	0.0996116	0.130715	0.0999535	0.131009	0.0998271	0.130712	0.100161	0.132494	0.0997527	0.131198		75	0.101128	0.133385	0.101003	0.13324	0.100935	0.132869		75	0.100405	0.128246		75	0.0989142	0.122208	0.0993128
76	0.101666	0.106381	0.101649	0.1077	0.101737	0.106461		76	0.104939	0.145414	0.104433	0.144043		76	0.102972	0.152632	0.102646	0.151796		76	0.0999035	0.131356	0.0999169	0.131558	0.100049	0.131333	0.099692	0.130218	0.10017	0.132459	0.100154	0.132247		76	0.10083	0.132816	0.100819	0.132244	0.100912	0.132721		76	0.100445	0.128932		76	0.098708	0.121302	0.0990643
77	0.10177	0.106596	0.101539	0.107798	0.101698	0.106066		77	0.104644	0.14494	0.104287	0.143388		77	0.102802	0.152151	0.102883	0.15171		77	0.0996411	0.130629	0.0998614	0.131648	0.0999258	0.130852	0.099576	0.129401	0.100143	0.131832	0.0997772	0.130574		77	0.100651	0.132086	0.101025	0.132292	0.10097	0.133021		77	0.100343	0.128064		77	0.0988536	0.122444	0.0992541
78	0.101445	0.10559	0.101343	0.107181	0.101695	0.106052		78	0.105304	0.14682	0.104435	0.144092		78	0.102682	0.151914	0.10262	0.151023		78	0.0997006	0.130857	0.0997142	0.130756	0.0997988	0.130342	0.0995774	0.129287	0.100112	0.131608	0.0997032	0.130029		78	0.100569	0.13185	0.100775	0.1322	0.101008	0.133489		78	0.100216	0.12747		78	0.0987585	0.121959	0.0990646
79	0.10159	0.106329	0.101264	0.106814	0.101638	0.106394		79	0.104518	0.144965	0.104098	0.14352		79	0.102746	0.151467	0.102482	0.150611		79	0.099606	0.129934	0.0994539	0.129757	0.0998202	0.130262	0.0994458	0.128758	0.0998616	0.130197	0.0995529	0.129079		79	0.100453	0.131379	0.100762	0.131763	0.100579	0.132397		79	0.100245	0.1276		79	0.0987257	0.122298	0.0992439
80	0.101303	0.105739	0.101185	0.107054	0.101553	0.106237		80	0.104859	0.145431	0.103961	0.142041		80	0.102621	0.151789	0.102583	0.151288		80	0.0990944	0.128214	0.0994113	0.129274	0.0995875	0.129817	0.0991104	0.128273	0.099674	0.129766	0.0996066	0.129845		80	0.100628	0.132343	0.100766	0.131496	0.100627	0.131839		80	0.0999097	0.12642		80	0.0986648	0.122396	0.0989731
81	0.101133	0.105261	0.100979	0.106676	0.101464	0.105645		81	0.105153	0.146292	0.104218	0.142882		81	0.1027	0.151676	0.102617	0.150936		81	0.0991032	0.128761	0.0994535	0.12963	0.0994516	0.129374	0.099483	0.129082	0.09969	0.128815	0.0992985	0.129002		81	0.100424	0.131245	0.100597	0.130882	0.10088	0.132439		81	0.0998127	0.126336		81	0.0985625	0.12143	0.0988305
82	0.101217	0.105698	0.101022	0.1066	0.101345	0.105132		82	0.104667	0.145166	0.104841	0.145053		82	0.102746	0.152084	0.102706	0.15141		82	0.0992162	0.128698	0.0992944	0.128787	0.0994288	0.128554	0.0993844	0.128554	0.0995461	0.128922	0.0992844	0.128653		82	0.100398	0.131326	0.100396	0.130572	0.100511	0.131775		82	0.0999304	0.126387		82	0.0984495	0.121374	0.0987763
83	0.101248	0.104765	0.10115	0.106839	0.101136	0.104941		83	0.104923	0.14652	0.104518	0.143974		83	0.102742	0.151372	0.102638	0.150921		83	0.0991504	0.128802	0.0989559	0.127923	0.0991651	0.128175	0.099277	0.12845	0.0996218	0.129612	0.0993237	0.129183		83	0.100414	0.130454	0.100615	0.131465	0.100519	0.131185		83	0.099879	0.125626		83	0.0983646	0.121116	0.0985952
84	0.101278	0.105061	0.10074	0.105557	0.101257	0.105217		84	0.104848	0.144817	0.104257	0.142698		84	0.102811	0.151739	0.10239	0.150402		84	0.099043	0.128659	0.099139	0.128309	0.0989425	0.127219	0.099317	0.128453	0.0992262	0.12833	0.0992425	0.129199		84	0.100379	0.130771	0.100385	0.130505	0.100399	0.131432		84	0.0997296	0.125184		84	0.0982098	0.120508	0.0985295
85	0.10122	0.104501	0.100871	0.105547	0.10104	0.104163		85	0.104976	0.145365	0.104562	0.14332		85	0.102465	0.150301	0.102377	0.1498		85	0.0989954	0.128541	0.0990699	0.128172	0.0991875	0.128314	0.0992811	0.128207	0.0991701	0.128234	0.0990861	0.128413		85	0.100098	0.129236	0.100256	0.130188	0.100226	0.130322		85	0.0997101	0.124609		85	0.098233	0.119652	0.0983859
86	0.101227	0.104583	0.100966	0.105863	0.101008	0.10429		86	0.105236	0.146549	0.104433	0.14308		86	0.102522	0.150554	0.102598	0.151151		86	0.0990686	0.128193	0.0991717	0.128158	0.0993736	0.12885	0.0992081	0.128567	0.0994119	0.128345	0.0992433	0.128574		86	0.100335	0.129508	0.100357	0.130198	0.100374	0.131105		86	0.0994762	0.124025		86	0.0981996	0.119828	0.0985488
87	0.101436	0.104905	0.100942	0.105808	0.10127	0.10507		87	0.104855	0.144428	0.104448	0.142523		87	0.10239	0.150822	0.102838	0.151774		87	0.0991059	0.128119	0.0991544	0.128542	0.0992764	0.12819	0.0993186	0.128519	0.0996154	0.129576	0.0994349	0.129632		87	0.100106	0.129423	0.100458	0.130119	0.100093	0.130169		87	0.0994399	0.124484		87	0.0982844	0.119835	0.0985626
88	0.101618	0.105852	0.100817	0.105045	0.101013	0.104583		88	0.104842	0.143816	0.104405	0.143014		88	0.102192	0.149291	0.102339	0.149964		88	0.0987113	0.127554	0.0992141	0.128828	0.0990864	0.128016	0.0991552	0.12821	0.0993491	0.128567	0.0994832	0.129468		88	0.100207	0.129021	0.10034	0.129867	0.100195	0.130486		88	0.0994275	0.124273		88	0.0985052	0.12061	0.0989417
89	0.101311	0.105608	0.100871	0.105264	0.100932	0.104938		89	0.105095	0.144586	0.104651	0.142936		89	0.102305	0.150084	0.102395	0.150101		89	0.0988508	0.127576	0.098907	0.127703	0.0991186	0.127759	0.0988252	0.126953	0.0988759	0.126757	0.099118	0.128627		89	0.100095	0.129191	0.100409	0.130806	0.0997912	0.129656		89	0.0994309	0.124511		89	0.098562	0.121054	0.0988231
90	0.101274	0.105417	0.100459	0.104404	0.101069	0.105		90	0.105233	0.145562	0.104731	0.143002		90	0.101957	0.148586	0.102238	0.149168		90	0.0988004	0.128099	0.0989257	0.128474	0.0993742	0.128649	0.0989295	0.127649	0.0989165	0.127462	0.0991367	0.128432		90	0.10045	0.130351	0.10035	0.130899	0.100066	0.130011		90	0.0994761	0.124159		90	0.0983561	0.120393	0.0984487
91	0.101055	0.104181	0.100662	0.105088	0.101109	0.105073		91	0.10477	0.143419	0.104287	0.141525		91	0.102033	0.148937	0.102293	0.149256		91	0.0989217	0.128482	0.099121	0.128746	0.0993775	0.128682	0.0991388	0.128369	0.0990961	0.1283	0.0994233	0.129345		91	0.100129	0.129808	0.100153	0.129949	0.100117	0.129999		91	0.0993527	0.123745		91	0.0985113	0.121354	0.0986476
92	0.101187	0.104268	0.100678	0.10486	0.100976	0.103946		92	0.104899	0.143902	0.104498	0.142953		92	0.101718	0.147739	0.102103	0.148212		92	0.0985763	0.127024	0.0990539	0.128358	0.0993027	0.128546	0.0990236	0.127753	0.0991653	0.128308	0.099232	0.128714		92	0.100276	0.130354	0.100269	0.130119	0.100108	0.129588		92	0.0992911	0.12366		92	0.0984544	0.120836	0.098548
93	0.101166	0.104284	0.100733	0.104375	0.101134	0.104486		93	0.104679	0.143449	0.104346	0.141969		93	0.101773	0.14736	0.102093	0.147674		93	0.0986108	0.126799	0.0989339	0.127869	0.0993518	0.128149	0.0987851	0.126776	0.0991997	0.127921	0.0991393	0.127672		93	0.0999747	0.129464	0.0999063	0.129008	0.0997699	0.129021		93	0.0992001	0.123398		93	0.0983146	0.120089	0.0988604
94	0.101116	0.104412	0.100571	0.104277	0.101021	0.104028		94	0.104947	0.144039	0.104238	0.141456		94	0.101688	0.1474	0.102169	0.148367		94	0.0986062	0.126524	0.0989461	0.127877	0.0990494	0.127447	0.0986136	0.126192	0.0989823	0.127112	0.0989694	0.127141		94	0.0997188	0.128324	0.0997716	0.128462	0.0997032	0.12844		94	0.0992743	0.123373		94	0.0981674	0.119448	0.0986368
95	0.100821	0.103291	0.100701	0.104594	0.100818	0.102996		95	0.104537	0.142363	0.104293	0.141194		95	0.101938	0.147963	0.102196	0.148242		95	0.0985306	0.126353	0.0986817	0.126874	0.0990136	0.12687	0.0986428	0.125994	0.0988605	0.126255	0.0991323	0.12767		95	0.0998514	0.128326	0.0999315	0.128478	0.0998047	0.128514		95	0.0991323	0.122863		95	0.0980947	0.119528	0.0984981
96	0.100761	0.103072	0.100383	0.10367	0.100993	0.10379		96	0.10476	0.142878	0.104443	0.142371		96	0.101971	0.147805	0.102019	0.147945		96	0.098329	0.125326	0.0988238	0.126419	0.0988252	0.126274	0.0984811	0.12545	0.0988094	0.125732	0.0993459	0.128775		96	0.0996167	0.127628	0.0997625	0.127783	0.0996794	0.128057		96	0.0987428	0.121804		96	0.0981915	0.119649	0.098168
97	0.100795	0.103822	0.100495	0.104403	0.100981	0.103754		97	0.104619	0.143098	0.104431	0.142379		97	0.101814	0.147538	0.101739	0.147258		97	0.0982189	0.125329	0.0987924	0.126548	0.0989718	0.126902	0.098465	0.125376	0.0985848	0.125691	0.0993726	0.129038		97	0.0993537	0.126682	0.0996184	0.127038	0.0997133	0.128277		97	0.0986149	0.121915		97	0.097934	0.119326	0.0983559
98	0.100909	0.103399	0.10087	0.104578	0.100991	0.103968		98	0.104701	0.143427	0.104281	0.14212		98	0.101411	0.14648	0.101747	0.147011		98	0.0984844	0.125986	0.0985209	0.126256	0.0991873	0.127527	0.0987042	0.126152	0.0984408	0.125145	0.0991276	0.128789		98	0.0997439	0.127362	0.0999074	0.128238	0.0995368	0.127817		98	0.098722	0.121787		98	0.0979321	0.118868	0.0984077
99	0.100751	0.10301	0.100681	0.103869	0.100988	0.10351		99	0.10515	0.144316	0.104338	0.142006		99	0.101599	0.147057	0.101841	0.147322		99	0.0984246	0.125875	0.0985153	0.126145	0.0989354	0.126805	0.0987364	0.126494	0.0985422	0.125456	0.0993618	0.129121		99	0.099777	0.128155	0.0998905	0.128806	0.09987	0.129492		99	0.0988111	0.121672		99	0.0979421	0.118642	0.0982802
100	0.100778	0.102897	0.100532	0.104051	0.100937	0.103612		100	0.104883	0.143407	0.104096	0.141569		100	0.101419	0.146156	0.101917	0.147821		100	0.0982912	0.125438	0.0985508	0.126077	0.0989898	0.126896	0.0983347	0.12513	0.0983904	0.124629	0.0991085	0.127787		100	0.0999266	0.128088	0.099838	0.129027	0.0999712	0.129596		100	0.0987041	0.121465		100	0.0979827	0.119578	0.0981515
[truncated: 1 more columns]

## Sheet: d
Supplementary Figure 38d
	Human		Rat		Rabbit		Pig		Sheep		Cat		Dog
Gene proximity rank	Percent of predictions	Cumulative percent	Percent of predictions	Cumulative percent	Percent of predictions	Cumulative percent	Percent of predictions	Cumulative percent	Percent of predictions	Cumulative percent	Percent of predictions	Cumulative percent	Percent of predictions	Cumulative percent
1	10.9537	10.9537	8.52709	8.52709	13.1432	13.1432	11.0811	11.0811	11.2757	11.2757	9.87358	9.87358	10.526	10.526
2	10.9734	21.9271	8.9519	17.479	12.5596	25.7028	11.6165	22.6977	11.4187	22.6944	9.92053	19.7941	11.3254	21.8513
3	10.3979	32.325	8.47972	25.9587	10.8499	36.5527	11.0116	33.7093	10.9563	33.6507	9.95183	29.7459	10.5834	32.4347
4	9.16666	41.4917	7.66667	33.6254	9.58912	46.1418	9.90328	43.6125	9.78696	43.4376	9.33973	39.0857	9.72987	42.1646
5	8.04335	49.535	6.57507	40.2004	8.26212	54.4039	8.81691	52.4295	8.41134	51.849	8.55548	47.6412	8.66584	50.8304
6	6.86902	56.4041	5.7773	45.9777	6.96032	61.3642	7.53959	59.969	7.22457	59.0735	7.3991	55.0403	7.48554	58.316
7	5.63521	62.0393	5.06627	51.044	5.77313	67.1373	6.19333	66.1624	6.14505	65.2186	6.33662	61.3769	6.42048	64.7364
8	4.80458	66.8438	4.2936	55.3376	4.68709	71.8244	5.13252	71.2949	4.94239	70.161	5.37674	66.7536	5.26824	70.0047

## Sheet: e
Supplementary Figure 38e
	Human			Rat		Rabbit		Pig						Sheep			Cat	Dog
True PEI within TAD (%)	76.5531	78.6317	76.3023	68.4629	67.5854	77.1358	74.438	78.8346	79.094	77.6381	77.2518	80.151	77.7941	80.4383	80.493	80.4185	79.7312	79.97	79.7688
Random PEI within TAD (%)	56.3676	55.2809	56.5589	55.1334	53.3976	52.8343	52.7251	65.5039	66.4796	65.6461	65.044	68.726	65.5608	57.0196	57.2914	57.6822	59.3736	58.8718	57.0224
