# Supplementary material for: A pig BodyMap transcriptome reveals diverse tissue physiologies and evolutionary dynamics of transcription
Source: Nat Commun. 2021 Jun 17;12:3715. doi: 10.1038/s41467-021-23560-8 (PMC8211698; doi:10.1038/s41467-021-23560-8)
Supplement: Supplementary file 12 — Source Data [file 41467_2021_23560_MOESM12_ESM.zip › Source data/Supplementary Figure 39.xlsx]

## Sheet: sheet1
Supplementary Figure 39
	Human 1	Human 2	Human 3	Rat 1	Rat 2	Rabbit 1	Rabbit 2	Pig 1	Pig 2	Pig 3	Pig 4	Pig 5	Pig 6	Sheep 1	Sheep 2	Sheep 3	Cat 1	Dog 1	Dog 2
Human 1	1	0.668347	0.669778	0.263136	0.257624	0.284331	0.296864	0.39187	0.397431	0.403939	0.414523	0.411781	0.401439	0.398851	0.395391	0.383007	0.430458	0.384982	0.398966
Human 2	0.668347	1	0.66213	0.282338	0.263331	0.239232	0.254977	0.398802	0.408476	0.403309	0.409821	0.405136	0.408047	0.40475	0.402876	0.391443	0.412298	0.391087	0.398177
Human 3	0.669778	0.66213	1	0.292339	0.276771	0.231768	0.246091	0.383135	0.399986	0.397006	0.404231	0.401692	0.40161	0.405873	0.395503	0.386791	0.416387	0.37325	0.38661
Rat 1	0.263136	0.282338	0.292339	1	0.678249	0.225439	0.234049	0.294313	0.299183	0.303039	0.301061	0.299908	0.296114	0.313431	0.317426	0.313674	0.333792	0.296487	0.31189
Rat 2	0.257624	0.263331	0.276771	0.678249	1	0.228829	0.235428	0.282914	0.291197	0.302254	0.295997	0.293682	0.286918	0.311468	0.306897	0.303861	0.318982	0.291303	0.304551
Rabbit 1	0.284331	0.239232	0.231768	0.225439	0.228829	1	0.80109	0.327126	0.322759	0.322404	0.328307	0.34169	0.311043	0.306807	0.319849	0.311287	0.337785	0.335393	0.32512
Rabbit 2	0.296864	0.254977	0.246091	0.234049	0.235428	0.80109	1	0.338518	0.338572	0.332716	0.339226	0.345075	0.327734	0.312298	0.330083	0.323823	0.343856	0.334683	0.336626
Pig 1	0.39187	0.398802	0.383135	0.294313	0.282914	0.327126	0.338518	1	0.768068	0.757194	0.762238	0.739638	0.750247	0.423943	0.43066	0.427075	0.42368	0.413581	0.416478
Pig 2	0.397431	0.408476	0.399986	0.299183	0.291197	0.322759	0.338572	0.768068	1	0.758467	0.777285	0.745706	0.75528	0.435729	0.437428	0.435411	0.430276	0.41582	0.425063
Pig 3	0.403939	0.403309	0.397006	0.303039	0.302254	0.322404	0.332716	0.757194	0.758467	1	0.777406	0.750069	0.758491	0.433482	0.427977	0.435213	0.430576	0.419902	0.424871
Pig 4	0.414523	0.409821	0.404231	0.301061	0.295997	0.328307	0.339226	0.762238	0.777285	0.777406	1	0.759033	0.768426	0.438119	0.440617	0.439296	0.434019	0.427893	0.433859
Pig 5	0.411781	0.405136	0.401692	0.299908	0.293682	0.34169	0.345075	0.739638	0.745706	0.750069	0.759033	1	0.728458	0.428762	0.441878	0.428601	0.440618	0.427396	0.428388
Pig 6	0.401439	0.408047	0.40161	0.296114	0.286918	0.311043	0.327734	0.750247	0.75528	0.758491	0.768426	0.728458	1	0.42956	0.434845	0.434353	0.440716	0.418395	0.4342
Sheep 1	0.398851	0.40475	0.405873	0.313431	0.311468	0.306807	0.312298	0.423943	0.435729	0.433482	0.438119	0.428762	0.42956	1	0.737477	0.708915	0.461661	0.45121	0.46235
Sheep 2	0.395391	0.402876	0.395503	0.317426	0.306897	0.319849	0.330083	0.43066	0.437428	0.427977	0.440617	0.441878	0.434845	0.737477	1	0.707964	0.468412	0.46327	0.468284
Sheep 3	0.383007	0.391443	0.386791	0.313674	0.303861	0.311287	0.323823	0.427075	0.435411	0.435213	0.439296	0.428601	0.434353	0.708915	0.707964	1	0.446125	0.450101	0.460729
Cat 1	0.430458	0.412298	0.416387	0.333792	0.318982	0.337785	0.343856	0.42368	0.430276	0.430576	0.434019	0.440618	0.440716	0.461661	0.468412	0.446125	1	0.498592	0.503421
Dog 1	0.384982	0.391087	0.37325	0.296487	0.291303	0.335393	0.334683	0.413581	0.41582	0.419902	0.427893	0.427396	0.418395	0.45121	0.46327	0.450101	0.498592	1	0.764884
Dog 2	0.398966	0.398177	0.38661	0.31189	0.304551	0.32512	0.336626	0.416478	0.425063	0.424871	0.433859	0.428388	0.4342	0.46235	0.468284	0.460729	0.503421	0.764884	1
