# Supplementary material for: A pig BodyMap transcriptome reveals diverse tissue physiologies and evolutionary dynamics of transcription
Source: Nat Commun. 2021 Jun 17;12:3715. doi: 10.1038/s41467-021-23560-8 (PMC8211698; doi:10.1038/s41467-021-23560-8)
Supplement: Supplementary file 12 — Source Data [file 41467_2021_23560_MOESM12_ESM.zip › Source data/Supplementary Figure 4.xlsx]

## Sheet: a
Supplementary Figure 4a
Sample name	Total ab initio transcripts	Library num	Long transfrags	Short transfrags	Clipped exons
Liver_3	39348	1	38581	167	600
Liver_1	45851	2	45213	85	553
GM_3	49647	3	48946	178	523
SOL_2	51471	4	50822	115	534
Liver_2	51488	5	50798	135	555
Left_Ventricle_3	51897	6	51018	276	603
Right_Ventricle_3	52302	7	51552	129	621
TA_3	52722	8	51824	347	551
PEIC	52782	9	50956	1370	456
SOL_1	52974	10	52316	131	527
GM_2	53415	11	52650	220	545
GM_1	53750	12	53059	145	546
LIN_2	54319	13	53620	145	554
Left_Ventricle_1	55444	14	54665	186	593
Right_Ventricle_1	55517	15	54801	167	549
Right_Ventricle_2	55569	16	54810	177	582
TA_1	55619	17	54845	246	528
SOL_3	55661	18	54961	138	562
Left_Ventricle_2	55700	19	54938	167	595
Retina_2	57563	20	56019	796	748
PM_3	57608	21	56941	145	522
MAS_2	57938	22	57332	111	495
Stomach_1	58099	23	57422	138	539
PK15	58496	24	57442	572	482
GAS-L_3	58833	25	58100	176	557
GAS-L_2	59482	26	58792	129	561
Retina_1	59804	27	58552	514	738
Left_Atrium_3	60794	28	59946	261	587
RHO_1	60803	29	60030	211	562
PM_1	61066	30	60217	299	550
GAS-L_1	61702	31	61015	149	538
Right_Atrium_1	62314	32	61599	150	565
LIN_1	62335	33	61655	133	547
Right_Atrium_3	63739	34	63033	119	587
TA_2	64286	35	63600	151	535
RHO_2	65184	36	64427	229	528
Small_Intestine_3	68523	37	67684	240	599
MAD_1	69200	38	68195	430	575
RAD_3	69613	39	68852	212	549
Left_Atrium_1	69867	40	69118	164	585
Spleen_1	69879	41	69140	196	543
MAS_1	70188	42	69414	241	533
Small_Intestine_1	70480	43	69832	94	554
Colon_1	71060	44	70319	131	610
Kidney_3	71489	45	70630	259	600
ILB_2	72074	46	71233	272	569
Uterus_2	73291	47	72320	407	564
Lung_2	74190	48	73389	253	548
Right_Atrium_2	76559	50	75686	259	614
Small_Intestine_2	77468	51	76706	168	594
Kidney_1	78184	52	77436	206	542
Lung_1	78831	53	78098	199	534
ASA_1	78837	54	78114	209	514
Cerebrum_1	79421	55	78009	799	613
Cerebellum_2	81509	56	80770	92	647
ULB_2	82562	57	81846	158	558
Ovary_2	82740	58	81618	593	529
PM_2	83032	59	82194	298	540
Ovary_3	83408	60	82567	244	597
Spleen_3	83543	61	82684	279	580
Uterus_3	84495	62	83563	387	545
Cerebrum_3	84593	63	83242	713	638
Lung_3	85940	64	85053	324	563
Cerebellum_1	86252	65	85369	214	669
Cerebellum_3	86471	66	85550	268	653
MAD_3	87287	67	86376	340	571
ILB_3	87680	68	86816	319	545
Testis_2	87993	69	87252	95	646
Kidney_2	88249	70	87398	274	577
GOM_2	88763	71	87851	337	575
Uterus_1	90317	73	89466	308	543
GOM_3	91150	74	90307	276	567
ILB_1	92416	75	91734	217	465
Ovary_1	92878	76	91966	346	566
ASA_3	92912	77	91573	803	536
Colon_2	93663	78	92926	213	524
ULB_1	93736	79	92812	387	537
RAD_2	96660	80	95626	472	562
Testis_3	99231	81	98415	107	709
Colon_3	106678	82	105657	414	607
Testis_1	109561	83	108818	107	636
ULB_3	110881	84	109855	512	514
Spleen_2	118279	85	117197	537	545
GOM_1	119445	86	118542	386	517
Cerebrum_2	120637	87	119398	630	609

## Sheet: b
Supplementary Figure 4b
Sample name	Mono exonic unannotated antisense/intergenic filtered	Mono exonic unannotated antisense/intergenic passed
Stomach-1	2695	346
Liver-3	2332	273
PM-3	2947	339
GM-3	2541	291
TA-3	2498	285
GM-2	2462	278
SOL-1	2635	295
RHO-2	2952	324
SOL-3	2761	303
RHO-1	3100	337
Left Ventricle-3	3289	349
GM-1	2667	281
Small Intestine-1	4186	432
GAS-L-2	2553	263
TA-2	3211	328
SOL-2	2708	273
Colon-2	5751	576
Right Ventricle-2	3147	314
LIN-2	2973	292
Liver-1	3134	300
TA-1	2979	284
GAS-L-3	3237	308
Right Ventricle-3	3487	328
PM-1	3373	317
LIN-1	3454	323
ILB-1	4906	445
Liver-2	3610	327
Small Intestine-2	4968	450
Small Intestine-3	5866	531
Lung-3	7908	703
Colon-1	5262	463
MAS-2	3601	312
Colon-3	6165	532
Ovary-3	6165	532
Uterus-2	6250	538
Right Ventricle-1	4116	354
GAS-L-1	3557	304
MAS-1	4254	362
MAD-1	4620	392
ULB-2	4907	416
Left Ventricle-2	3666	308
Lung-2	6062	504
Right Atrium-1	4513	375
Right Atrium-2	4849	397
Spleen-1	5910	482
Lung-1	6709	541
Left Atrium-3	4251	342
PM-2	4561	359
PK15	5298	414
ASA-1	5129	390
Uterus-3	7316	551
RAD-3	5504	411
ILB-2	4983	366
Spleen-2	9457	694
Spleen-3	8523	621
Kidney-3	6536	476
Cerebellum-3	9397	681
ULB-3	7989	576
Left Ventricle-1	4188	301
GOM-2	7420	533
ASA-3	6379	457
Cerebellum-2	8688	621
GOM-1	8886	635
Retina-1	7204	507
Right Atrium-3	4988	349
GOM-3	7608	530
ILB-3	6330	438
Ovary-1	10647	736
Kidney-2	7292	500
MAD-3	7036	482
ULB-1	7113	487
Retina-2	7479	503
Kidney-1	6939	462
RAD-2	7297	473
Left Atrium-1	5612	359
Cerebellum-1	9303	590
Cerebrum-1	10363	653
Uterus-1	8842	547
Cerebrum-3	11682	693
PEIC	6469	366
Colon-3	10459	583
Testis-3	17382	914
Testis-2	16170	801
Testis-1	18501	901
Cerebrum-2	14434	664

## Sheet: c
Supplementary Figure 4c
Sample name	All reliable transcripts	Reliable monoexonic transfrags
Liver-3	27173	1150
PEIC	25492	1236
Liver-1	27887	1302
LIN-2	28966	1380
GM-2	28099	1401
GM-3	27459	1404
SOL-2	28123	1414
Liver-2	28239	1429
GM-1	28055	1440
TA-3	27979	1446
SOL-1	28537	1450
Right-Ventricle-2	28732	1457
Stomach-1	29553	1468
Left Ventricle-2	28829	1480
TA-1	28615	1485
Left Ventricle-3	28272	1486
GAS-L-2	28527	1496
PK15	26817	1514
LIN-1	29313	1524
Right Ventricle-3	28822	1526
PM-1	28715	1530
Left Atrium-3	29026	1539
Left Ventricle-1	28846	1545
Right Ventricle-1	28621	1547
TA-2	28778	1548
ILB-2	29418	1573
Retina-2	29795	1574
GAS-L-1	28868	1575
RHO-1	28994	1600
Right Atrium-3	29938	1614
SOL-3	29008	1645
RHO-2	29014	1662
MAS-1	29184	1664
Right Atrium-1	30087	1676
Retina-1	30107	1678
MAS-2	28911	1682
GAS-L-3	29296	1714
ASA-1	29664	1730
Left Atrium-1	29886	1736
Right Atrium-2	29953	1754
RAD-3	29403	1765
ILB-3	30541	1780
ULB-2	30202	1785
PM-3	28297	1793
Uterus-2	30526	1798
ASA-3	30648	1849
Small Intestine-2	30848	1866
Kidney-1	30924	1880
PM-2	29467	1884
Colon-1	30978	1894
Kidney-3	31101	1894
Small Intestine-1	30767	1896
MAD-1	30101	1908
Kidney-2	31342	1913
Cerebrum-1	31488	1914
RAD-2	30789	1949
Cerebrum-3	31778	1969
Lung-2	30994	1972
ILB-1	29805	1988
Spleen-1	30496	1995
Uterus-1	31454	2010
ULB-1	30528	2014
Lung-1	31291	2022
Testis-2	34561	2047
Cerebellum-2	30606	2057
Cerebrum-2	32816	2078
Uterus-3	31407	2082
MAD-3	30943	2112
Cerebellum-1	30874	2116
Colon-2	31578	2118
ULB-3	31376	2121
GOM-2	30816	2132
Small Intestine-3	31647	2155
Colon-3	32072	2178
Ovary-3	32072	2178
Testis-3	34441	2213
GOM-3	30910	2230
Cerebellum-3	31049	2274
Colon-3	32903	2296
Testis-1	34933	2349
Lung-3	32186	2414
Spleen-3	31555	2493
GOM-1	31804	2573
Spleen-2	32656	2574
Ovary-1	32962	2588
