# Supplementary material for: A pig BodyMap transcriptome reveals diverse tissue physiologies and evolutionary dynamics of transcription
Source: Nat Commun. 2021 Jun 17;12:3715. doi: 10.1038/s41467-021-23560-8 (PMC8211698; doi:10.1038/s41467-021-23560-8)
Supplement: Supplementary file 12 — Source Data [file 41467_2021_23560_MOESM12_ESM.zip › Source data/Supplementary Figure 40.xlsx]

## Sheet: Sheet1
Supplementary Figure 40
		Mean transcription (log2)	Standard deviation (log2)
Unmatched	darkgray	3.11431	2.00269
Not expressed	lightgray	0.262387	0.318061
Unmatched	darkgray	2.03954	1.74245
Not expressed	lightgray	0.282296	0.429452
Unmatched	darkgray	2.1334	1.08531
Unmatched	darkgray	3.85702	1.86911
Not expressed	lightgray	0.922825	1.40212
Not expressed	lightgray	0.753052	0.861002
Unmatched	darkgray	6.54046	4.81042
Unmatched	darkgray	2.72658	2.46595
Unmatched	darkgray	1.7946	1.30172
Not expressed	lightgray	0.419313	0.545415
Not expressed	lightgray	0.0574787	0.0441247
Unmatched	darkgray	3.76017	2.58145
Unmatched	darkgray	3.57279	3.64293
Not expressed	lightgray	0.0645417	0.0624752
Unmatched	darkgray	3.67569	3.02175
Unmatched	darkgray	2.9363	1.76511
Unmatched	darkgray	4.26986	3.69341
Not expressed	lightgray	0.457201	0.865244
Unmatched	darkgray	5.41294	4.78831
Unmatched	darkgray	3.81322	2.30766
Unmatched	darkgray	2.20325	1.87356
Not expressed	lightgray	0.0704476	0.0711111
Not expressed	lightgray	0.843456	1.31354
Unmatched	darkgray	2.58854	1.1233
Unmatched	darkgray	2.42276	1.80385
Unmatched	darkgray	3.6369	2.10339
Unmatched	darkgray	2.18039	0.839515
Unmatched	darkgray	1.77461	1.59898
Unmatched	darkgray	3.14754	1.5996
Unmatched	darkgray	2.02492	1.62565
Unmatched	darkgray	1.99429	1.66688
Unmatched	darkgray	4.73839	4.30749
Unmatched	darkgray	2.22858	2.85089
Unmatched	darkgray	4.60575	3.74608
Stable	darkgreen	2.49516	1.53975
Unmatched	darkgray	4.4974	4.10565
Stable	darkgreen	3.49494	1.34602
Not expressed	lightgray	0.902434	1.08157
Unmatched	darkgray	1.15752	1.40381
Not expressed	lightgray	0.678819	0.726785
Unmatched	darkgray	3.96908	3.06036
Unmatched	darkgray	7.01644	6.95216
Not expressed	lightgray	0.692658	0.492929
Not expressed	lightgray	0.126872	0.196376
Unmatched	darkgray	4.95104	4.57699
Not expressed	lightgray	0.321527	0.511781
Unmatched	darkgray	3.58988	2.34731
Unmatched	darkgray	3.11149	3.13114
Not expressed	lightgray	0.83451	0.780036
Not expressed	lightgray	0.388278	0.49963
Not expressed	lightgray	0.208327	0.221906
Unmatched	darkgray	3.60712	2.56142
Not expressed	lightgray	0.661866	0.650705
Unmatched	darkgray	3.99808	2.82793
Unmatched	darkgray	3.144	4.2369
Unmatched	darkgray	2.82665	1.2763
Unmatched	darkgray	3.67115	2.97736
Not expressed	lightgray	0.372865	0.532583
Not expressed	lightgray	0.66245	0.418087
Unmatched	darkgray	5.17721	3.5748
Not expressed	lightgray	0.175885	0.18703
Unmatched	darkgray	1.59363	1.76836
Unmatched	darkgray	5.31753	4.09078
Not expressed	lightgray	0.0279787	0.0433879
Unmatched	darkgray	2.88752	2.77835
Unmatched	darkgray	4.15273	2.87503
Unmatched	darkgray	3.64538	1.73283
Not expressed	lightgray	0.0708228	0.10632
Not expressed	lightgray	0.375732	0.433222
Unmatched	darkgray	3.1587	2.35819
Variable	green	3.28881	2.40549
Unmatched	darkgray	3.82277	2.83711
Not expressed	lightgray	0.0861153	0.140437
Unmatched	darkgray	3.75713	3.0488
Unmatched	darkgray	6.21809	5.82579
Unmatched	darkgray	1.39798	1.59025
Not expressed	lightgray	0.80618	0.845613
Unmatched	darkgray	2.06813	2.03581
Not expressed	lightgray	0.743432	0.76348
Unmatched	darkgray	3.90532	3.20311
Unmatched	darkgray	3.15224	1.92543
Stable	darkgreen	3.0535	1.73646
Not expressed	lightgray	0.125903	0.247087
Unmatched	darkgray	2.54898	2.08007
Unmatched	darkgray	2.27849	1.82513
Unmatched	darkgray	5.3955	4.85889
Unmatched	darkgray	5.06937	4.96577
Stable	darkgreen	2.87891	1.996
Unmatched	darkgray	5.95823	7.08181
Unmatched	darkgray	4.69353	3.68217
Unmatched	darkgray	3.05269	1.93002
Unmatched	darkgray	3.36656	1.23349
Unmatched	darkgray	4.41769	2.4917
Not expressed	lightgray	0.677017	0.535572
Variable	green	1.29572	1.84539
Unmatched	darkgray	4.17133	2.67287
Unmatched	darkgray	2.10822	1.70893
Unmatched	darkgray	4.67684	3.36791
Not expressed	lightgray	0.30449	0.372906
Unmatched	darkgray	4.0549	3.03442
Unmatched	darkgray	5.85786	4.43728
Unmatched	darkgray	1.18141	0.981079
Unmatched	darkgray	1.59412	1.71549
Variable	green	2.65826	2.89564
Unmatched	darkgray	1.70517	1.98884
Not expressed	lightgray	0.305374	0.426693
Unmatched	darkgray	3.65607	2.73704
Unmatched	darkgray	5.48763	4.38399
Not expressed	lightgray	0.210682	0.231726
Not expressed	lightgray	0.756854	0.722398
Unmatched	darkgray	1.2067	0.77717
Not expressed	lightgray	0.245532	0.384332
Unmatched	darkgray	3.53943	2.06313
Unmatched	darkgray	5.14875	2.43287
Unmatched	darkgray	3.57704	2.5388
Unmatched	darkgray	3.80219	3.03254
Stable	darkgreen	3.0405	2.15489
Unmatched	darkgray	3.8727	2.52173
Unmatched	darkgray	4.90102	3.36397
Unmatched	darkgray	5.26733	4.21537
Unmatched	darkgray	1.82449	2.28324
Unmatched	darkgray	1.86947	0.882833
Unmatched	darkgray	3.77175	3.04392
Not expressed	lightgray	0.404247	0.543036
Unmatched	darkgray	8.43197	8.86201
Not expressed	lightgray	0.811823	0.727687
Unmatched	darkgray	1.03393	0.483316
Variable	green	2.0794	1.4361
Not expressed	lightgray	0.14191	0.112367
Variable	green	3.49564	3.39405
Unmatched	darkgray	3.12636	2.70767
Unmatched	darkgray	2.75272	2.67741
Unmatched	darkgray	3.03561	2.152
Unmatched	darkgray	5.51177	6.3804
Unmatched	darkgray	3.76818	2.24054
Variable	green	2.23816	1.70506
Variable	green	2.69322	2.14619
Unmatched	darkgray	3.01694	1.26863
Unmatched	darkgray	1.36445	1.25906
Unmatched	darkgray	3.04187	2.10947
Not expressed	lightgray	0.342701	0.175855
Not expressed	lightgray	0.173358	0.125975
Stable	darkgreen	3.31803	1.8976
Not expressed	lightgray	0.53422	0.497959
Variable	green	2.43172	1.73949
Not expressed	lightgray	0.907389	0.561149
Unmatched	darkgray	2.54017	2.54687
Not expressed	lightgray	0.396271	0.794866
Not expressed	lightgray	0.942231	0.623632
Unmatched	darkgray	3.73443	3.98027
Unmatched	darkgray	3.96711	3.17988
Variable	green	3.5242	3.73835
Unmatched	darkgray	3.55796	2.37742
Unmatched	darkgray	3.86497	2.6233
Unmatched	darkgray	1.35061	0.68153
Unmatched	darkgray	1.21597	1.8107
Unmatched	darkgray	1.34126	0.670269
Unmatched	darkgray	4.56189	3.34023
Unmatched	darkgray	1.99666	1.15277
Unmatched	darkgray	2.58071	2.26633
Unmatched	darkgray	4.18632	3.1375
Unmatched	darkgray	1.4698	1.22576
Not expressed	lightgray	0.850285	1.00659
Not expressed	lightgray	0.611918	0.912601
Unmatched	darkgray	4.54935	4.04201
Unmatched	darkgray	3.37003	2.10943
Not expressed	lightgray	0.112043	0.0780925
Unmatched	darkgray	5.11069	4.90882
Unmatched	darkgray	3.20984	2.4103
Unmatched	darkgray	3.43545	2.57782
Unmatched	darkgray	3.5123	2.97173
Unmatched	darkgray	4.27436	2.86364
Unmatched	darkgray	3.94417	3.26256
Not expressed	lightgray	0.111849	0.110305
Not expressed	lightgray	0.0931044	0.131243
Unmatched	darkgray	4.03661	2.75894
Unmatched	darkgray	2.94386	1.21067
Variable	green	1.21157	1.31468
Unmatched	darkgray	1.66664	1.83825
Not expressed	lightgray	0.217588	0.272196
Unmatched	darkgray	7.12589	7.87388
Unmatched	darkgray	5.23606	5.29719
Unmatched	darkgray	3.55143	2.9408
Unmatched	darkgray	3.09418	3.21609
Stable	darkgreen	1.45041	0.714477
Variable	green	1.30807	0.981208
Unmatched	darkgray	2.10517	1.5523
Unmatched	darkgray	4.80195	3.10271
Unmatched	darkgray	4.61607	4.35629
Unmatched	darkgray	1.35119	1.15055
Unmatched	darkgray	3.0237	1.7685
Stable	darkgreen	1.63048	1.20404
Unmatched	darkgray	3.77455	2.85377
Unmatched	darkgray	5.19993	4.08223
Unmatched	darkgray	4.25534	3.66326
Unmatched	darkgray	3.41053	3.67868
Unmatched	darkgray	4.15396	4.32784
Unmatched	darkgray	3.03478	1.95624
Not expressed	lightgray	0.688169	1.21936
Unmatched	darkgray	3.42601	2.06077
Variable	green	1.87313	2.58377
Unmatched	darkgray	3.21514	2.4941
Unmatched	darkgray	4.49298	4.47039
Unmatched	darkgray	4.39367	4.1902
Not expressed	lightgray	0.0529114	0.052933
Not expressed	lightgray	0.0815061	0.135497
Unmatched	darkgray	4.14524	2.6904
Unmatched	darkgray	5.56182	6.26246
Unmatched	darkgray	2.45207	3.56326
Unmatched	darkgray	3.4471	2.51466
Unmatched	darkgray	1.18008	1.22216
Unmatched	darkgray	2.31606	2.40728
Unmatched	darkgray	2.91764	3.65326
Not expressed	lightgray	0.599421	0.51256
Stable	darkgreen	4.10143	3.22288
Unmatched	darkgray	2.16329	1.48561
Unmatched	darkgray	2.79534	1.64829
Unmatched	darkgray	7.60005	5.90918
Not expressed	lightgray	0.382016	0.565994
Stable	darkgreen	3.07257	2.20459
Stable	darkgreen	3.88393	2.861
Not expressed	lightgray	0.85277	0.846559
Not expressed	lightgray	0.679758	0.637279
Unmatched	darkgray	3.27802	1.70727
Unmatched	darkgray	3.0124	2.43185
Not expressed	lightgray	0.170435	0.214608
Not expressed	lightgray	0.712061	1.16748
Unmatched	darkgray	3.07296	2.13765
Unmatched	darkgray	2.11467	1.50139
Unmatched	darkgray	6.40659	5.94066
Unmatched	darkgray	3.85964	3.64616
Not expressed	lightgray	0.499393	0.498878
Unmatched	darkgray	3.08676	1.94831
Unmatched	darkgray	3.64044	2.71728
Unmatched	darkgray	3.1368	2.4341
Unmatched	darkgray	2.59159	2.81195
Unmatched	darkgray	5.5399	3.79755
Unmatched	darkgray	5.20891	4.61581
Unmatched	darkgray	3.1846	2.11478
Unmatched	darkgray	3.26822	3.17013
Unmatched	darkgray	2.51406	1.78873
Not expressed	lightgray	0.893518	0.843375
Unmatched	darkgray	2.83393	1.98453
Not expressed	lightgray	0.271969	0.263192
Not expressed	lightgray	0.632832	0.803181
Unmatched	darkgray	2.70779	3.76927
Unmatched	darkgray	3.15394	1.39048
Unmatched	darkgray	2.91213	2.13589
Unmatched	darkgray	2.83736	1.58323
Not expressed	lightgray	0.0286993	0.037343
Not expressed	lightgray	0.399286	0.617054
Unmatched	darkgray	1.95342	0.91738
Unmatched	darkgray	2.86331	1.76436
Unmatched	darkgray	3.96552	3.14891
Unmatched	darkgray	5.15088	3.31999
Unmatched	darkgray	2.25054	2.24818
Not expressed	lightgray	0.725431	0.501595
Variable	green	2.78253	2.28281
Unmatched	darkgray	2.70067	1.86972
Not expressed	lightgray	0.129788	0.108746
Not expressed	lightgray	0.117312	0.115852
Not expressed	lightgray	0.221505	0.385309
Not expressed	lightgray	0.686339	0.765374
Unmatched	darkgray	3.89822	2.4929
Unmatched	darkgray	1.28553	1.32643
Unmatched	darkgray	3.85925	3.33576
Unmatched	darkgray	3.78492	2.48596
Unmatched	darkgray	3.48773	1.77058
Unmatched	darkgray	2.82097	1.962
Unmatched	darkgray	2.72297	2.01457
Not expressed	lightgray	0.303285	0.356326
Unmatched	darkgray	5.72018	4.31398
Unmatched	darkgray	3.68667	3.21966
Unmatched	darkgray	4.64117	3.56033
Not expressed	lightgray	0.635537	0.823054
Unmatched	darkgray	3.00163	3.44414
Unmatched	darkgray	1.74244	1.1442
Unmatched	darkgray	3.71945	1.36203
Unmatched	darkgray	4.40511	2.67589
Unmatched	darkgray	3.90964	2.50453
Unmatched	darkgray	1.06985	1.19191
Unmatched	darkgray	5.25357	4.73691
Unmatched	darkgray	3.4293	1.80998
Unmatched	darkgray	5.1881	4.00526
Not expressed	lightgray	0.265628	0.202287
Unmatched	darkgray	2.80687	1.95423
Unmatched	darkgray	5.0264	4.84622
Not expressed	lightgray	0.182787	0.166779
Unmatched	darkgray	2.70851	1.47811
Not expressed	lightgray	0.0432943	0.0709497
Unmatched	darkgray	3.60614	3.70007
Not expressed	lightgray	0.114423	0.114162
Unmatched	darkgray	4.47496	4.66883
Unmatched	darkgray	3.55386	2.12132
Not expressed	lightgray	0.414861	0.473511
Unmatched	darkgray	5.37849	4.89146
Not expressed	lightgray	0.128888	0.222746
Unmatched	darkgray	4.97222	4.94445
Stable	darkgreen	2.82962	1.76299
Not expressed	lightgray	0.647846	0.541311
Unmatched	darkgray	1.90977	1.31717
Unmatched	darkgray	5.30898	4.79957
Unmatched	darkgray	3.31473	3.12913
Not expressed	lightgray	0.89488	0.678265
Unmatched	darkgray	2.16449	1.04965
Not expressed	lightgray	0.805126	0.630118
Unmatched	darkgray	2.07156	1.93588
Unmatched	darkgray	2.59476	1.08015
Unmatched	darkgray	1.19798	1.38071
Unmatched	darkgray	6.50414	5.62527
Unmatched	darkgray	7.13627	5.78179
Not expressed	lightgray	0.527261	0.62978
Not expressed	lightgray	1.09795	0.956838
Not expressed	lightgray	0.104683	0.107573
Unmatched	darkgray	1.4037	0.739425
Unmatched	darkgray	1.87972	1.49224
Unmatched	darkgray	1.97822	1.11651
Unmatched	darkgray	3.00969	4.09786
Not expressed	lightgray	0.476624	0.605425
Unmatched	darkgray	3.46646	2.97457
Unmatched	darkgray	4.9933	3.98298
Unmatched	darkgray	2.98905	2.58005
Unmatched	darkgray	2.87426	2.24343
Unmatched	darkgray	2.66198	2.86671
Unmatched	darkgray	1.61901	1.45273
Unmatched	darkgray	5.01232	3.99114
Unmatched	darkgray	4.05522	4.01012
Not expressed	lightgray	0.140865	0.100582
Unmatched	darkgray	2.72811	1.75593
Unmatched	darkgray	2.05167	1.02299
Not expressed	lightgray	0.419224	0.446975
Not expressed	lightgray	0.267348	0.16767
Unmatched	darkgray	2.47267	1.79267
Unmatched	darkgray	5.17062	3.51073
Not expressed	lightgray	1.09847	0.695933
Unmatched	darkgray	2.05933	1.58104
Unmatched	darkgray	3.06407	2.12012
Unmatched	darkgray	6.07287	5.62972
Unmatched	darkgray	1.98232	1.64671
Unmatched	darkgray	3.97151	4.05282
Unmatched	darkgray	5.02823	3.68673
Unmatched	darkgray	5.99807	5.68713
Unmatched	darkgray	1.28834	1.3496
Unmatched	darkgray	4.01192	3.88594
Unmatched	darkgray	2.52752	1.59215
Unmatched	darkgray	2.47037	1.84421
Unmatched	darkgray	3.45122	3.72245
Unmatched	darkgray	3.48667	2.73743
Unmatched	darkgray	6.61213	6.50519
Not expressed	lightgray	0.390889	0.323098
Unmatched	darkgray	3.50936	4.17802
Not expressed	lightgray	0.280178	0.507212
Not expressed	lightgray	0.0262171	0.0461858
Unmatched	darkgray	1.79876	1.46662
Unmatched	darkgray	5.97318	5.48755
Unmatched	darkgray	1.7985	1.26938
Not expressed	lightgray	0.228759	0.30951
Unmatched	darkgray	3.68321	2.37867
Unmatched	darkgray	1.22608	1.51056
Not expressed	lightgray	0.151527	0.13872
Unmatched	darkgray	3.37109	2.79279
Unmatched	darkgray	2.79064	2.29637
Unmatched	darkgray	6.34666	4.54331
Unmatched	darkgray	1.17345	1.07356
Not expressed	lightgray	0.00997502	0.0101234
Unmatched	darkgray	1.69936	1.59911
Unmatched	darkgray	1.27841	1.14308
Not expressed	lightgray	0.0588803	0.062156
Stable	darkgreen	3.18688	1.96825
Unmatched	darkgray	2.49378	1.73978
Unmatched	darkgray	2.93022	1.88318
Unmatched	darkgray	4.48715	3.44629
Unmatched	darkgray	6.83202	6.35947
Unmatched	darkgray	3.72501	2.88314
Stable	darkgreen	1.94706	1.28369
Not expressed	lightgray	0.527683	0.624572
Not expressed	lightgray	0.262539	0.475205
Unmatched	darkgray	4.14321	3.87093
Not expressed	lightgray	0.0888521	0.0928493
Unmatched	darkgray	2.65805	2.73884
Unmatched	darkgray	4.01714	2.70191
Unmatched	darkgray	7.5623	6.50474
Unmatched	darkgray	2.08834	1.08249
Unmatched	darkgray	3.17196	1.50551
Not expressed	lightgray	0.0906059	0.0745142
Unmatched	darkgray	6.29195	5.49259
Not expressed	lightgray	0.482897	0.305321
Unmatched	darkgray	4.05322	2.9945
Unmatched	darkgray	5.60622	5.04218
Not expressed	lightgray	0.330254	0.454591
Unmatched	darkgray	1.05448	0.773319
Not expressed	lightgray	0.623713	0.700954
Unmatched	darkgray	2.34414	1.94527
Stable	darkgreen	1.61804	0.90259
Unmatched	darkgray	1.07	0.903695
Not expressed	lightgray	0.565527	0.509372
Not expressed	lightgray	0.61468	0.53666
Unmatched	darkgray	2.81007	2.3899
Unmatched	darkgray	2.46628	2.20246
Not expressed	lightgray	0.228098	0.185915
Unmatched	darkgray	2.59074	2.4107
Unmatched	darkgray	5.03091	4.33714
Unmatched	darkgray	3.77665	2.95359
Unmatched	darkgray	5.35902	4.34365
Not expressed	lightgray	0.0677481	0.0805399
Unmatched	darkgray	3.94915	4.19587
Not expressed	lightgray	0.397912	0.212013
Unmatched	darkgray	2.75257	2.82614
Unmatched	darkgray	2.81078	2.44841
Stable	darkgreen	3.35673	2.01846
Unmatched	darkgray	2.3047	1.00889
Not expressed	lightgray	0.408507	0.498983
Unmatched	darkgray	3.86141	2.6304
Unmatched	darkgray	3.38348	1.73325
Not expressed	lightgray	0.177343	0.13869
Variable	green	1.76704	1.23
Not expressed	lightgray	0.168335	0.224421
Unmatched	darkgray	5.40206	4.79775
Unmatched	darkgray	1.6024	0.812433
Unmatched	darkgray	1.38237	1.05331
Unmatched	darkgray	3.27481	3.09952
Stable	darkgreen	2.56252	1.19126
Not expressed	lightgray	0.336983	0.27023
Unmatched	darkgray	2.75635	3.56191
Not expressed	lightgray	0.243193	0.449286
Unmatched	darkgray	1.63102	2.57059
Unmatched	darkgray	2.31766	1.86891
Unmatched	darkgray	2.14785	2.10606
Not expressed	lightgray	0.443557	0.497922
Not expressed	lightgray	0.300794	0.436141
Not expressed	lightgray	1.16021	1.00549
Not expressed	lightgray	0.963226	1.07601
Unmatched	darkgray	3.48543	2.45894
Unmatched	darkgray	3.80706	2.84717
Unmatched	darkgray	2.91637	2.58148
Unmatched	darkgray	2.21302	1.11729
Unmatched	darkgray	3.00338	2.04655
Unmatched	darkgray	4.60941	3.26587
Unmatched	darkgray	5.39241	4.94087
Unmatched	darkgray	2.61569	3.25357
Not expressed	lightgray	0.432589	0.284312
Unmatched	darkgray	4.29242	2.57078
Unmatched	darkgray	2.39728	2.35912
Variable	green	3.26887	2.22384
Unmatched	darkgray	4.60087	3.18975
Unmatched	darkgray	3.22752	3.7497
Unmatched	darkgray	2.38398	3.37116
Unmatched	darkgray	3.49167	2.72762
Not expressed	lightgray	0.0833354	0.136854
Not expressed	lightgray	0.0874698	0.114006
Variable	green	1.31519	1.00023
Not expressed	lightgray	0.752013	0.97688
Not expressed	lightgray	0.562507	0.472292
Unmatched	darkgray	2.92582	1.86022
Unmatched	darkgray	2.79897	2.13803
Not expressed	lightgray	0.977819	1.02981
Unmatched	darkgray	4.05612	3.51693
Unmatched	darkgray	1.87436	1.3248
Unmatched	darkgray	3.53109	2.88216
Unmatched	darkgray	4.80348	3.65813
Unmatched	darkgray	2.96274	1.79019
Unmatched	darkgray	4.98863	4.26428
Unmatched	darkgray	5.92788	3.84463
Unmatched	darkgray	2.06152	1.46013
Unmatched	darkgray	4.13707	3.69774
Unmatched	darkgray	3.78852	2.44149
Unmatched	darkgray	5.42413	2.98701
Unmatched	darkgray	1.63597	0.827905
Unmatched	darkgray	2.4261	1.22939
Unmatched	darkgray	4.95731	3.84627
Variable	green	1.96357	1.96987
Unmatched	darkgray	3.82178	2.54252
Unmatched	darkgray	3.49572	1.85262
Stable	darkgreen	2.24971	1.41057
Not expressed	lightgray	0.311681	0.339921
Unmatched	darkgray	3.64334	2.35994
Unmatched	darkgray	5.03241	4.63779
Unmatched	darkgray	1.4414	2.00924
Unmatched	darkgray	3.70172	1.55288
Unmatched	darkgray	3.14577	2.80096
Unmatched	darkgray	4.80046	5.46073
Not expressed	lightgray	0.861586	1.07232
Unmatched	darkgray	1.4032	2.08528
Unmatched	darkgray	0.854988	0.864475
Unmatched	darkgray	3.54725	2.24412
Unmatched	darkgray	1.76591	1.0737
Not expressed	lightgray	0.62418	0.991727
Unmatched	darkgray	3.65767	2.67145
Unmatched	darkgray	2.87085	1.74997
Not expressed	lightgray	0.308962	0.606986
Variable	green	2.24179	2.15124
Unmatched	darkgray	2.69771	1.59815
Unmatched	darkgray	3.62324	2.69833
Not expressed	lightgray	0.444915	0.491806
Unmatched	darkgray	4.89555	4.0953
Unmatched	darkgray	3.08924	1.99156
Unmatched	darkgray	1.425	1.32622
Unmatched	darkgray	0.898131	1.25819
Unmatched	darkgray	4.2763	3.6131
Not expressed	lightgray	0.125568	0.0696071
Not expressed	lightgray	0.169024	0.198335
Not expressed	lightgray	0.31215	0.335563
Not expressed	lightgray	0.0808449	0.0630956
Unmatched	darkgray	2.97764	2.08378
Unmatched	darkgray	3.65372	2.30104
Unmatched	darkgray	9.88746	8.71648
Unmatched	darkgray	4.62061	3.87641
Not expressed	lightgray	0.17685	0.207093
Unmatched	darkgray	1.32054	1.54877
Unmatched	darkgray	5.37781	4.08378
Unmatched	darkgray	4.21172	3.88377
Unmatched	darkgray	3.64739	2.77468
Unmatched	darkgray	2.06691	1.23391
Not expressed	lightgray	0.194724	0.222179
Unmatched	darkgray	1.1012	1.06264
Not expressed	lightgray	0.178725	0.128572
Variable	green	2.59286	2.12123
Stable	darkgreen	3.31904	2.17675
Stable	darkgreen	1.95979	1.1827
Unmatched	darkgray	2.35502	1.7564
Unmatched	darkgray	5.16366	3.85537
Unmatched	darkgray	3.10956	2.32765
Unmatched	darkgray	5.68937	5.35099
Stable	darkgreen	3.12901	1.62289
Unmatched	darkgray	1.79383	1.8434
Unmatched	darkgray	1.69024	1.47746
Not expressed	lightgray	0.369041	0.550781
Not expressed	lightgray	0.360966	0.454719
Unmatched	darkgray	4.7201	2.98347
Not expressed	lightgray	0.871377	0.784506
Unmatched	darkgray	3.60287	2.9032
Unmatched	darkgray	3.08151	2.77906
Unmatched	darkgray	4.39957	3.39164
Not expressed	lightgray	1.08997	1.37659
Not expressed	lightgray	0.474786	0.553425
Unmatched	darkgray	3.81038	2.42224
Unmatched	darkgray	2.18746	1.26067
Not expressed	lightgray	0.349016	0.234159
Not expressed	lightgray	0.528068	0.546167
Unmatched	darkgray	1.65687	1.21033
Unmatched	darkgray	4.46838	3.96876
Unmatched	darkgray	1.9508	1.0437
Unmatched	darkgray	4.34264	3.28268
Unmatched	darkgray	2.78726	1.42967
Unmatched	darkgray	4.99478	5.28122
Unmatched	darkgray	1.84093	1.17624
Unmatched	darkgray	3.84192	2.57588
Stable	darkgreen	3.20782	2.03704
Unmatched	darkgray	3.63035	2.79836
Unmatched	darkgray	5.07587	3.56029
Stable	darkgreen	3.06431	2.00764
Unmatched	darkgray	2.12437	1.91856
Unmatched	darkgray	2.53312	1.14469
Unmatched	darkgray	4.64863	4.15551
Unmatched	darkgray	2.42334	2.48172
Unmatched	darkgray	2.10971	0.96749
Unmatched	darkgray	2.458	2.01774
Unmatched	darkgray	3.3292	2.5569
Unmatched	darkgray	4.96823	4.73154
Not expressed	lightgray	0.79596	1.01613
Not expressed	lightgray	0.00878691	0.0158918
Unmatched	darkgray	2.88804	1.72267
Unmatched	darkgray	3.17022	2.29352
Unmatched	darkgray	4.42036	3.97784
Variable	green	1.73018	1.94301
Not expressed	lightgray	0.199503	0.262617
Not expressed	lightgray	0.106422	0.132334
Unmatched	darkgray	5.84715	4.21754
Unmatched	darkgray	1.5088	2.09631
Unmatched	darkgray	3.00105	2.1236
Unmatched	darkgray	3.57368	2.01824
Not expressed	lightgray	0.223281	0.07904
Unmatched	darkgray	6.02697	6.66314
Not expressed	lightgray	0.321089	0.407375
Unmatched	darkgray	1.15197	0.747715
Unmatched	darkgray	4.47306	2.42086
Unmatched	darkgray	6.19266	5.55966
Unmatched	darkgray	4.30031	3.70051
Unmatched	darkgray	3.09171	2.04175
Not expressed	lightgray	0.470839	0.338192
Not expressed	lightgray	0.0381599	0.0490648
Not expressed	lightgray	0.0194619	0.0220576
Variable	green	3.05828	2.64049
Not expressed	lightgray	0.799089	1.1938
Unmatched	darkgray	2.26696	1.98971
Not expressed	lightgray	0.155491	0.171909
Stable	darkgreen	2.06999	1.25134
Not expressed	lightgray	0.609883	0.948094
Not expressed	lightgray	0.269044	0.177262
Unmatched	darkgray	3.14533	2.21172
Unmatched	darkgray	3.88143	3.10201
Not expressed	lightgray	0.400575	0.646036
Unmatched	darkgray	3.43216	2.58264
Unmatched	darkgray	2.18334	2.90435
Stable	darkgreen	2.61046	1.69692
Unmatched	darkgray	9.71205	8.56599
Unmatched	darkgray	3.68115	2.83044
Unmatched	darkgray	4.12382	2.89849
Unmatched	darkgray	2.29074	1.27123
Not expressed	lightgray	0.418659	0.706133
Unmatched	darkgray	5.31677	4.23148
Unmatched	darkgray	4.03651	2.15093
Unmatched	darkgray	4.00282	2.8732
Unmatched	darkgray	3.82912	3.81181
Unmatched	darkgray	1.66939	1.39915
Unmatched	darkgray	3.10189	2.21522
Not expressed	lightgray	0.392178	0.246757
Not expressed	lightgray	0.271753	0.276439
Unmatched	darkgray	2.99032	2.25965
Unmatched	darkgray	2.49011	1.58773
Unmatched	darkgray	1.61866	0.757835
Unmatched	darkgray	3.1884	2.70427
Not expressed	lightgray	0.340612	0.291444
Unmatched	darkgray	3.69229	2.14035
Unmatched	darkgray	5.30411	4.6266
Unmatched	darkgray	3.27034	2.71873
Not expressed	lightgray	0.78463	0.818367
Not expressed	lightgray	0.795995	0.98597
Unmatched	darkgray	2.70391	2.92593
Unmatched	darkgray	4.87078	3.31725
Unmatched	darkgray	3.74307	2.53233
Not expressed	lightgray	0.113422	0.131542
Unmatched	darkgray	4.78206	3.08253
Unmatched	darkgray	2.85192	1.54532
Unmatched	darkgray	3.74773	2.57623
Unmatched	darkgray	3.91322	4.13089
Not expressed	lightgray	0.482449	0.512322
Unmatched	darkgray	2.94416	1.70908
Unmatched	darkgray	1.65695	1.91423
Unmatched	darkgray	4.74344	3.67514
Unmatched	darkgray	1.64568	1.41987
Not expressed	lightgray	0.163471	0.258023
Unmatched	darkgray	4.40981	3.66628
Unmatched	darkgray	4.65305	2.77952
Unmatched	darkgray	2.18996	2.92561
Unmatched	darkgray	4.10801	2.60213
Not expressed	lightgray	0.549034	0.367778
Unmatched	darkgray	2.16425	2.12404
Unmatched	darkgray	5.48508	4.38768
Unmatched	darkgray	3.81051	2.91609
Unmatched	darkgray	4.03699	2.82934
Not expressed	lightgray	0.596334	0.678846
Not expressed	lightgray	0.60234	0.420556
Unmatched	darkgray	1.16685	0.964766
Unmatched	darkgray	5.11153	3.87954
Unmatched	darkgray	2.74721	1.92085
Not expressed	lightgray	0.24452	0.443671
Not expressed	lightgray	0.0155583	0.0253361
Unmatched	darkgray	4.5472	3.43875
Unmatched	darkgray	1.58475	1.80785
Unmatched	darkgray	1.46574	1.21685
Not expressed	lightgray	0.741166	0.684123
Unmatched	darkgray	3.51119	3.60956
Unmatched	darkgray	1.98233	1.31476
Unmatched	darkgray	3.92981	2.2996
Unmatched	darkgray	4.82333	2.90881
Unmatched	darkgray	3.51028	2.28405
Unmatched	darkgray	3.23927	2.79992
Unmatched	darkgray	3.13025	2.71995
Variable	green	3.38439	3.18829
Variable	green	3.09334	3.53824
Not expressed	lightgray	0.31248	0.568707
Not expressed	lightgray	0.011048	0.0170546
Unmatched	darkgray	3.96068	3.44075
Variable	green	1.31768	1.06902
Not expressed	lightgray	0.145196	0.200589
Stable	darkgreen	1.382	1.00546
Unmatched	darkgray	1.15006	1.13431
Unmatched	darkgray	3.37582	3.03651
Not expressed	lightgray	0.233679	0.391266
Unmatched	darkgray	1.98848	1.60013
Not expressed	lightgray	0.0723715	0.0838793
Unmatched	darkgray	1.48071	1.87322
Not expressed	lightgray	0.490342	0.799767
Variable	green	2.335	1.8908
Unmatched	darkgray	4.98998	4.19823
Unmatched	darkgray	3.42085	2.88717
Unmatched	darkgray	2.29499	1.61663
Unmatched	darkgray	5.09454	4.53282
Unmatched	darkgray	1.17647	1.07532
Unmatched	darkgray	1.27081	1.02945
Unmatched	darkgray	4.80444	3.71637
Unmatched	darkgray	2.98052	2.19426
Unmatched	darkgray	4.09955	2.32345
Not expressed	lightgray	0.280551	0.360572
Unmatched	darkgray	2.28281	1.56945
Not expressed	lightgray	0.607168	0.691274
Unmatched	darkgray	1.20924	0.814644
Unmatched	darkgray	3.69667	3.24746
Unmatched	darkgray	6.78346	5.28036
Unmatched	darkgray	2.95885	2.14389
Unmatched	darkgray	2.26795	1.2978
Unmatched	darkgray	2.58491	2.19028
Unmatched	darkgray	3.54577	2.05495
Unmatched	darkgray	3.11029	2.88736
Unmatched	darkgray	4.25354	3.70888
Unmatched	darkgray	1.0056	1.27318
Unmatched	darkgray	1.81862	2.83729
Not expressed	lightgray	0.00101268	0.00247929
Unmatched	darkgray	3.34647	2.83823
Unmatched	darkgray	2.76167	2.20431
Not expressed	lightgray	0.687673	1.19041
Unmatched	darkgray	3.55439	3.89745
Not expressed	lightgray	0.159505	0.217482
Not expressed	lightgray	0.279677	0.470486
Unmatched	darkgray	3.8606	2.25513
Unmatched	darkgray	2.85858	3.99185
Unmatched	darkgray	5.27751	3.93728
Unmatched	darkgray	3.22988	2.9686
Not expressed	lightgray	0.468994	0.779644
Unmatched	darkgray	3.93925	3.44006
Unmatched	darkgray	2.4967	1.65793
Unmatched	darkgray	3.12414	2.31199
Not expressed	lightgray	0.612375	0.659598
Unmatched	darkgray	4.71486	4.38198
Unmatched	darkgray	2.30652	1.54187
Unmatched	darkgray	2.83568	1.99493
Unmatched	darkgray	5.18901	3.83418
Unmatched	darkgray	1.88562	1.19124
Unmatched	darkgray	1.87071	1.54694
Not expressed	lightgray	0.339958	0.641019
Unmatched	darkgray	2.68487	2.52075
Unmatched	darkgray	2.61418	1.88593
Unmatched	darkgray	2.91751	2.02135
Unmatched	darkgray	3.1221	2.01591
Unmatched	darkgray	3.03262	2.0113
Unmatched	darkgray	2.53261	1.98796
Unmatched	darkgray	1.14602	0.641401
Not expressed	lightgray	0.648103	0.632527
Unmatched	darkgray	2.13577	2.9275
Unmatched	darkgray	2.1109	2.52797
Unmatched	darkgray	2.41741	1.72144
Not expressed	lightgray	0.0178582	0.0258916
Unmatched	darkgray	0.816262	1.06809
Unmatched	darkgray	1.8567	1.77072
Not expressed	lightgray	0.731131	1.14727
Not expressed	lightgray	0.116914	0.175916
Unmatched	darkgray	3.56937	1.79958
Unmatched	darkgray	1.59372	0.787119
Not expressed	lightgray	0.114023	0.14248
Unmatched	darkgray	2.09753	1.99173
Unmatched	darkgray	4.05141	2.29886
Unmatched	darkgray	5.12906	4.6862
Not expressed	lightgray	0.113358	0.128299
Variable	green	3.67046	3.16533
Unmatched	darkgray	3.65096	2.22043
Stable	darkgreen	3.52018	2.50783
Unmatched	darkgray	2.69789	1.90145
Unmatched	darkgray	3.06539	1.73301
Unmatched	darkgray	2.54721	2.02714
Unmatched	darkgray	2.94205	2.23428
Unmatched	darkgray	5.59226	5.39633
Not expressed	lightgray	0.517488	0.537378
Unmatched	darkgray	2.19238	1.01347
Unmatched	darkgray	2.78657	2.28597
Not expressed	lightgray	0.477642	0.383773
Unmatched	darkgray	6.71022	7.78731
Unmatched	darkgray	3.60927	2.78763
Unmatched	darkgray	2.84681	1.41635
Unmatched	darkgray	3.8481	2.44327
Unmatched	darkgray	5.28466	3.4434
Unmatched	darkgray	1.78046	1.53079
Unmatched	darkgray	2.3066	3.3128
Not expressed	lightgray	0.594901	0.980677
Unmatched	darkgray	3.66723	3.18557
Unmatched	darkgray	1.6314	0.780497
Unmatched	darkgray	6.24374	5.37293
Variable	green	5.65308	5.24883
Unmatched	darkgray	1.2498	0.65559
Unmatched	darkgray	2.01132	0.808867
Unmatched	darkgray	2.49129	2.27142
Unmatched	darkgray	4.81965	3.65406
Unmatched	darkgray	3.89061	3.50354
Unmatched	darkgray	4.99115	4.8541
Unmatched	darkgray	2.84958	1.88939
Unmatched	darkgray	4.29149	2.8672
Unmatched	darkgray	5.03644	3.61887
Not expressed	lightgray	0.782404	0.481981
Unmatched	darkgray	1.16538	0.788086
Stable	darkgreen	1.80383	1.15736
Unmatched	darkgray	3.5369	3.55237
Unmatched	darkgray	3.10043	2.62862
Unmatched	darkgray	1.201	0.894541
Unmatched	darkgray	3.43121	2.53097
Unmatched	darkgray	4.47819	4.81744
Unmatched	darkgray	1.26868	1.27743
Unmatched	darkgray	3.67399	3.64409
Unmatched	darkgray	2.49216	3.32055
Not expressed	lightgray	1.04623	1.46517
Not expressed	lightgray	0.0754317	0.0987239
Unmatched	darkgray	1.46105	0.924404
Unmatched	darkgray	6.37137	6.50108
Not expressed	lightgray	0.690284	0.543286
Unmatched	darkgray	1.25679	1.15406
Unmatched	darkgray	6.04267	6.18826
Unmatched	darkgray	4.66482	3.6659
Unmatched	darkgray	3.08965	2.62294
Unmatched	darkgray	3.50779	3.06263
Unmatched	darkgray	4.81675	4.76511
Unmatched	darkgray	9.57245	10.4505
Unmatched	darkgray	4.05726	2.72044
Unmatched	darkgray	2.13154	0.953772
Unmatched	darkgray	6.16311	5.69868
Unmatched	darkgray	3.20774	4.04375
Unmatched	darkgray	5.05485	3.67342
Not expressed	lightgray	0.194639	0.151653
Unmatched	darkgray	1.17704	1.07001
Unmatched	darkgray	1.17414	1.50346
Not expressed	lightgray	0.384529	0.415336
Unmatched	darkgray	5.80209	6.62028
Unmatched	darkgray	3.68474	3.48248
Unmatched	darkgray	2.88869	2.7391
Unmatched	darkgray	2.79861	1.13977
Unmatched	darkgray	3.18772	2.38193
Unmatched	darkgray	2.81969	1.66783
Unmatched	darkgray	5.61347	5.41279
Not expressed	lightgray	0.596962	0.807614
Unmatched	darkgray	1.14739	1.09952
Unmatched	darkgray	3.99061	2.65396
Not expressed	lightgray	0.520897	0.43353
Variable	green	2.77984	2.87839
Unmatched	darkgray	1.5787	1.09483
Unmatched	darkgray	4.1323	1.99676
Unmatched	darkgray	3.62134	2.48103
Unmatched	darkgray	1.28539	0.926875
Unmatched	darkgray	6.21612	5.68246
Unmatched	darkgray	5.1484	4.07272
Unmatched	darkgray	3.13002	2.06967
Not expressed	lightgray	0.154375	0.176269
Unmatched	darkgray	1.79398	1.47039
Unmatched	darkgray	3.40268	2.05079
Unmatched	darkgray	3.06181	1.86703
Not expressed	lightgray	0.204406	0.186257
Unmatched	darkgray	2.77328	1.39644
Unmatched	darkgray	4.61789	2.63431
Unmatched	darkgray	4.172	3.81919
Unmatched	darkgray	3.12417	2.55434
Unmatched	darkgray	7.20265	6.47321
Not expressed	lightgray	0.347261	0.386402
Unmatched	darkgray	4.34134	3.44893
Unmatched	darkgray	5.12931	5.44387
Unmatched	darkgray	4.7632	5.247
Not expressed	lightgray	0.5307	0.632674
Unmatched	darkgray	3.15757	1.91596
Not expressed	lightgray	0.641069	0.805751
Unmatched	darkgray	5.29005	4.77454
Unmatched	darkgray	4.00728	2.74559
Unmatched	darkgray	3.99021	3.93112
Not expressed	lightgray	0.614206	0.487951
Unmatched	darkgray	1.55479	0.808714
Unmatched	darkgray	2.85646	0.830291
Not expressed	lightgray	0.0138245	0.0251314
Unmatched	darkgray	1.4629	2.16784
Unmatched	darkgray	3.63202	3.66533
Variable	green	3.84956	3.35255
Unmatched	darkgray	2.10746	0.755883
Not expressed	lightgray	0.244455	0.223197
Not expressed	lightgray	0.870325	0.747501
Not expressed	lightgray	0.175656	0.140166
Not expressed	lightgray	0.666629	1.03765
Not expressed	lightgray	0.164015	0.220755
Unmatched	darkgray	5.4489	4.19239
Unmatched	darkgray	2.92306	1.90279
Unmatched	darkgray	6.87037	5.58275
Unmatched	darkgray	2.17747	1.81474
Unmatched	darkgray	3.40748	1.67496
Unmatched	darkgray	4.19576	2.68051
Unmatched	darkgray	3.69095	1.73772
Unmatched	darkgray	2.32338	1.15946
Unmatched	darkgray	2.36603	1.89919
Unmatched	darkgray	3.28106	3.63997
Unmatched	darkgray	2.27847	1.89343
Unmatched	darkgray	1.91406	1.39582
Unmatched	darkgray	3.29115	2.55202
Unmatched	darkgray	3.34396	1.84849
Unmatched	darkgray	2.85797	2.65533
Unmatched	darkgray	3.8886	1.86141
Not expressed	lightgray	0.247111	0.152335
Unmatched	darkgray	2.66477	2.02853
Not expressed	lightgray	0.160417	0.211382
Not expressed	lightgray	0.339633	0.416119
Unmatched	darkgray	2.31975	1.62361
Not expressed	lightgray	0.576927	0.489764
Unmatched	darkgray	2.83623	2.67065
Not expressed	lightgray	0.524084	0.263997
Unmatched	darkgray	3.6168	3.19049
Unmatched	darkgray	1.58647	2.10861
Unmatched	darkgray	2.29583	1.44926
Unmatched	darkgray	3.50086	2.41543
Unmatched	darkgray	2.20991	1.32919
Unmatched	darkgray	4.13108	4.19319
Unmatched	darkgray	3.47538	2.51057
Stable	darkgreen	2.91037	2.18803
Unmatched	darkgray	3.22924	2.83625
Unmatched	darkgray	4.64289	3.43883
Unmatched	darkgray	4.5436	3.48298
Unmatched	darkgray	2.96783	1.83718
Unmatched	darkgray	7.17267	7.02531
Not expressed	lightgray	0.403851	0.658283
Unmatched	darkgray	4.12317	2.24775
Unmatched	darkgray	4.78926	3.85825
Unmatched	darkgray	6.9486	6.78494
Not expressed	lightgray	0.592878	0.79846
Unmatched	darkgray	4.80633	5.35266
Not expressed	lightgray	0.870675	0.923923
Unmatched	darkgray	5.26002	4.68599
Unmatched	darkgray	4.85659	4.27285
Unmatched	darkgray	2.86006	1.88443
Unmatched	darkgray	5.05073	4.29596
Not expressed	lightgray	0.15487	0.22877
Not expressed	lightgray	0.439684	0.768497
Unmatched	darkgray	2.03786	1.42416
Unmatched	darkgray	1.77115	1.91707
Unmatched	darkgray	2.48291	1.95391
Not expressed	lightgray	0.224039	0.287924
Not expressed	lightgray	0.48143	0.927703
Unmatched	darkgray	5.35301	6.0623
Unmatched	darkgray	3.355	1.91391
Unmatched	darkgray	3.91737	2.87105
Not expressed	lightgray	0.526598	0.802628
Unmatched	darkgray	3.66657	1.79385
Variable	green	1.43536	1.16064
Unmatched	darkgray	4.37567	3.16834
Stable	darkgreen	1.54936	0.730525
Not expressed	lightgray	0.839493	0.914609
Unmatched	darkgray	3.47347	2.6843
Unmatched	darkgray	5.9492	5.16924
Not expressed	lightgray	0.162075	0.166455
Unmatched	darkgray	2.86211	2.16088
Variable	green	2.49286	1.78219
Not expressed	lightgray	0.169258	0.266924
Not expressed	lightgray	0.194322	0.283301
Unmatched	darkgray	2.74938	2.4347
Unmatched	darkgray	4.91811	3.94963
Variable	green	2.12617	1.45758
Unmatched	darkgray	3.32138	4.18469
Unmatched	darkgray	3.98498	2.7743
Not expressed	lightgray	0.159942	0.195511
Unmatched	darkgray	3.34222	2.14456
Unmatched	darkgray	6.805	5.79406
Not expressed	lightgray	0.574111	0.572521
Unmatched	darkgray	1.62657	1.09236
Unmatched	darkgray	2.86298	1.41235
Unmatched	darkgray	2.8813	1.91841
Unmatched	darkgray	4.88082	3.90083
Unmatched	darkgray	1.0954	1.27693
Unmatched	darkgray	2.19182	1.62434
Not expressed	lightgray	0.0283894	0.0176858
Not expressed	lightgray	0.517824	0.626489
Unmatched	darkgray	2.05252	1.66806
Unmatched	darkgray	3.93605	2.34602
Not expressed	lightgray	0.755135	1.21377
Unmatched	darkgray	3.51212	2.22096
Unmatched	darkgray	5.74497	4.46349
Unmatched	darkgray	2.51734	1.62432
Unmatched	darkgray	5.30417	4.6466
Unmatched	darkgray	4.64266	5.03556
Unmatched	darkgray	4.00944	3.07737
Unmatched	darkgray	1.46799	1.17576
Not expressed	lightgray	0.30637	0.422293
Unmatched	darkgray	2.86754	2.30582
Unmatched	darkgray	2.97341	2.34006
Unmatched	darkgray	2.49011	1.45911
Unmatched	darkgray	2.96651	2.6005
Unmatched	darkgray	3.02623	3.65484
Unmatched	darkgray	4.07851	3.10013
Unmatched	darkgray	1.5871	2.06167
Not expressed	lightgray	0.0553667	0.0408814
Unmatched	darkgray	1.73529	1.37223
Unmatched	darkgray	4.92263	3.08516
Unmatched	darkgray	2.88689	1.938
Unmatched	darkgray	4.93119	4.76351
Unmatched	darkgray	2.1584	1.02157
Unmatched	darkgray	3.2266	2.11515
Unmatched	darkgray	2.7839	2.97444
Unmatched	darkgray	4.5396	3.57684
Not expressed	lightgray	0.880086	0.92636
Unmatched	darkgray	3.42712	1.64645
Unmatched	darkgray	2.39278	2.08855
Unmatched	darkgray	5.16345	4.92288
Unmatched	darkgray	4.72702	3.53395
Unmatched	darkgray	3.80952	1.73728
Unmatched	darkgray	2.95058	2.95715
Unmatched	darkgray	2.027	1.90765
Unmatched	darkgray	5.66598	4.20493
Unmatched	darkgray	1.16971	1.11409
Unmatched	darkgray	3.86901	2.87545
Unmatched	darkgray	3.76942	1.99145
Unmatched	darkgray	3.85978	3.2055
Not expressed	lightgray	1.21655	1.48222
Unmatched	darkgray	1.17711	0.965544
Not expressed	lightgray	0.438088	0.218841
Not expressed	lightgray	0.074643	0.0651245
Unmatched	darkgray	5.17132	4.93711
Unmatched	darkgray	2.90436	2.80103
Unmatched	darkgray	2.43565	2.0005
Variable	green	2.51013	2.69238
Unmatched	darkgray	2.9422	1.74925
Not expressed	lightgray	0.601975	0.453847
Unmatched	darkgray	4.98563	3.87065
Unmatched	darkgray	1.84167	2.77591
Unmatched	darkgray	3.14391	2.21143
Unmatched	darkgray	2.27629	2.06217
Not expressed	lightgray	1.14842	1.52957
Not expressed	lightgray	0.0283192	0.0529784
Unmatched	darkgray	6.26638	6.19165
Not expressed	lightgray	0.163695	0.218272
Unmatched	darkgray	1.72098	2.02994
Unmatched	darkgray	2.31237	1.46715
Unmatched	darkgray	4.27177	3.88762
Unmatched	darkgray	2.51504	1.50781
Unmatched	darkgray	4.21464	2.65643
Unmatched	darkgray	5.13639	4.02673
Unmatched	darkgray	3.28348	3.45264
Unmatched	darkgray	3.68588	2.99851
Unmatched	darkgray	1.59559	1.10949
Not expressed	lightgray	0.108813	0.0974063
Unmatched	darkgray	1.90757	1.59949
Unmatched	darkgray	3.50728	2.55685
Unmatched	darkgray	4.48467	3.65476
Unmatched	darkgray	4.85588	4.06089
Variable	green	2.32816	1.66957
Unmatched	darkgray	3.92821	2.54905
Unmatched	darkgray	3.07465	2.96483
Not expressed	lightgray	0.163646	0.143658
Unmatched	darkgray	1.5093	1.04376
Unmatched	darkgray	3.91523	2.79817
Unmatched	darkgray	1.65904	1.44098
Unmatched	darkgray	3.04879	2.40425
Unmatched	darkgray	1.57285	0.893095
Unmatched	darkgray	4.09449	2.42128
Unmatched	darkgray	7.09367	6.82199
Unmatched	darkgray	2.98301	3.18715
Not expressed	lightgray	0.843739	0.739786
Unmatched	darkgray	2.36382	3.16543
Unmatched	darkgray	2.5786	0.568198
Unmatched	darkgray	2.8953	2.28916
Not expressed	lightgray	0.612263	0.722496
Unmatched	darkgray	4.43716	2.66487
Not expressed	lightgray	0.839776	0.384142
Not expressed	lightgray	0.347513	0.310933
Unmatched	darkgray	4.76534	3.50072
Unmatched	darkgray	3.18325	2.25082
Unmatched	darkgray	4.59472	3.77275
Unmatched	darkgray	1.21628	0.724226
Not expressed	lightgray	0.194741	0.240404
Unmatched	darkgray	1.13549	0.358662
Not expressed	lightgray	0.357673	0.390498
Unmatched	darkgray	2.89299	2.76979
Unmatched	darkgray	5.25358	4.13864
Unmatched	darkgray	3.5762	3.21685
Unmatched	darkgray	3.4439	2.55589
Unmatched	darkgray	1.22204	1.27195
Unmatched	darkgray	5.06091	3.18327
Unmatched	darkgray	2.65938	3.78164
Unmatched	darkgray	2.06204	1.84043
Unmatched	darkgray	3.83194	1.92889
Unmatched	darkgray	3.59138	2.21148
Unmatched	darkgray	1.59973	0.841204
Not expressed	lightgray	0.296846	0.267064
Unmatched	darkgray	1.47571	1.52183
Unmatched	darkgray	7.43462	7.82441
Unmatched	darkgray	2.68841	2.48484
Not expressed	lightgray	0.117316	0.194789
Unmatched	darkgray	5.04849	4.18153
Not expressed	lightgray	0.72397	0.581629
Unmatched	darkgray	2.33982	1.61458
Unmatched	darkgray	2.39389	2.26229
Unmatched	darkgray	5.58076	6.20627
Unmatched	darkgray	2.75159	1.59958
Unmatched	darkgray	3.681	2.69684
Unmatched	darkgray	1.29496	1.53303
Unmatched	darkgray	4.91212	3.5753
Unmatched	darkgray	4.0483	3.2455
Unmatched	darkgray	3.44497	2.5578
Not expressed	lightgray	0.727986	1.27017
Unmatched	darkgray	3.71289	2.58096
Unmatched	darkgray	4.98931	4.51348
Unmatched	darkgray	3.16991	2.57936
Not expressed	lightgray	0.464185	0.816582
Unmatched	darkgray	2.80889	2.07998
Unmatched	darkgray	4.28932	1.73151
Unmatched	darkgray	2.99384	4.01345
Stable	darkgreen	2.06777	1.32729
Unmatched	darkgray	4.90804	3.24755
Not expressed	lightgray	1.00082	1.72337
Not expressed	lightgray	0.392061	0.553183
Unmatched	darkgray	3.40378	3.17693
Unmatched	darkgray	1.57497	1.39151
Unmatched	darkgray	2.54099	1.31825
Stable	darkgreen	3.06348	1.56541
Unmatched	darkgray	2.50415	2.14632
Unmatched	darkgray	1.80287	1.08968
Not expressed	lightgray	0.186388	0.186187
Unmatched	darkgray	2.51821	1.94686
Not expressed	lightgray	0.856877	0.756151
Unmatched	darkgray	2.81976	2.42193
Unmatched	darkgray	6.43518	6.63865
Unmatched	darkgray	3.80551	2.28129
Unmatched	darkgray	8.71054	9.90368
Unmatched	darkgray	5.39034	5.32591
Unmatched	darkgray	3.36675	2.00804
Unmatched	darkgray	3.64581	2.83322
Unmatched	darkgray	3.98266	3.51209
Unmatched	darkgray	2.33751	1.69475
Unmatched	darkgray	4.81697	3.69258
Unmatched	darkgray	1.08958	1.02888
Unmatched	darkgray	4.67296	3.25961
Not expressed	lightgray	0.126933	0.187889
Unmatched	darkgray	4.13926	3.07031
Unmatched	darkgray	4.64669	3.67751
Not expressed	lightgray	0.42144	0.411425
Unmatched	darkgray	2.27058	1.9923
Unmatched	darkgray	3.79871	2.82854
Stable	darkgreen	2.00921	1.24785
Not expressed	lightgray	0.975421	0.539358
Unmatched	darkgray	2.17071	1.95918
Stable	darkgreen	2.29049	1.71895
Not expressed	lightgray	0.366355	0.41862
Unmatched	darkgray	4.12339	3.11848
Unmatched	darkgray	2.94802	2.54158
Unmatched	darkgray	4.88022	4.35743
Not expressed	lightgray	0.351207	0.571607
Unmatched	darkgray	2.6036	2.10474
Unmatched	darkgray	1.74977	2.43542
Unmatched	darkgray	4.18363	3.34958
Not expressed	lightgray	0.121891	0.184563
Not expressed	lightgray	0.444776	0.68467
Unmatched	darkgray	4.50556	3.97512
Not expressed	lightgray	0.506043	0.587329
Unmatched	darkgray	1.44503	1.29325
Not expressed	lightgray	0.0192541	0.0228967
Unmatched	darkgray	1.21662	0.717321
Unmatched	darkgray	1.40306	1.52161
Unmatched	darkgray	2.46048	1.4442
Unmatched	darkgray	6.02791	5.12759
Unmatched	darkgray	4.23263	3.27749
Unmatched	darkgray	4.15871	4.01368
Unmatched	darkgray	3.82073	3.01167
Unmatched	darkgray	2.70145	2.3054
Stable	darkgreen	2.79221	1.87966
Stable	darkgreen	3.64338	2.2941
Not expressed	lightgray	0.0955573	0.146734
Not expressed	lightgray	0.0634285	0.119948
Unmatched	darkgray	2.63747	1.79448
Unmatched	darkgray	3.80448	4.89793
Variable	green	2.46321	2.12523
Unmatched	darkgray	5.77379	5.5643
Unmatched	darkgray	2.06925	1.6188
Not expressed	lightgray	0.293712	0.412213
Not expressed	lightgray	0.158938	0.228454
Unmatched	darkgray	6.34691	5.80934
Variable	green	1.51597	1.00261
Unmatched	darkgray	4.89659	4.14457
Not expressed	lightgray	0.256739	0.231739
Unmatched	darkgray	1.84112	1.6823
Unmatched	darkgray	3.54612	2.10651
Unmatched	darkgray	3.29473	3.04496
Unmatched	darkgray	4.30393	3.42915
Unmatched	darkgray	3.15667	1.94858
Not expressed	lightgray	0.0255556	0.0380719
Unmatched	darkgray	2.70552	1.53644
Unmatched	darkgray	3.16267	2.8351
Unmatched	darkgray	2.69941	1.91287
Unmatched	darkgray	4.20355	5.18112
Unmatched	darkgray	2.20128	1.69152
Not expressed	lightgray	0.91262	1.56842
Unmatched	darkgray	2.31533	1.6525
Not expressed	lightgray	0.492251	0.874063
Unmatched	darkgray	2.12246	1.34976
Not expressed	lightgray	0.613109	0.373304
Unmatched	darkgray	4.81296	5.14436
Not expressed	lightgray	0.622011	0.578456
Unmatched	darkgray	2.6401	1.53783
Unmatched	darkgray	2.56739	1.55139
Unmatched	darkgray	3.45985	2.82048
Not expressed	lightgray	0.313635	0.373781
Unmatched	darkgray	2.68254	1.87043
Not expressed	lightgray	0.0496465	0.0642538
Not expressed	lightgray	0.0551515	0.0799599
Unmatched	darkgray	1.73442	0.956046
Unmatched	darkgray	3.14717	2.16569
Not expressed	lightgray	0.49964	0.758321
Unmatched	darkgray	3.72683	2.50621
Unmatched	darkgray	3.75903	2.49228
Unmatched	darkgray	3.53314	2.38113
Not expressed	lightgray	0.274189	0.243375
Unmatched	darkgray	2.43775	1.54013
Unmatched	darkgray	1.35077	1.08821
Unmatched	darkgray	3.90733	3.64038
Unmatched	darkgray	4.10369	2.94918
Not expressed	lightgray	0.243448	0.326769
Unmatched	darkgray	3.95554	2.88403
Unmatched	darkgray	1.8162	2.80302
Unmatched	darkgray	6.18511	5.14602
Unmatched	darkgray	1.84718	1.48136
Unmatched	darkgray	5.38696	3.3968
Unmatched	darkgray	4.03279	2.97504
Unmatched	darkgray	4.87723	4.81607
Stable	darkgreen	2.97558	1.80723
Unmatched	darkgray	4.06092	2.87142
Unmatched	darkgray	3.30075	2.33477
Unmatched	darkgray	3.90829	3.3886
Not expressed	lightgray	0.0973704	0.107354
Unmatched	darkgray	1.02901	1.03357
Unmatched	darkgray	1.70256	1.67465
Not expressed	lightgray	1.01307	1.73666
Unmatched	darkgray	5.21896	4.5483
Unmatched	darkgray	4.72011	4.58763
Unmatched	darkgray	2.29781	2.11207
Unmatched	darkgray	0.947178	1.36593
Not expressed	lightgray	0.958548	1.39241
Unmatched	darkgray	3.53121	2.4006
Not expressed	lightgray	0.488178	0.533281
Unmatched	darkgray	1.27802	1.45167
Unmatched	darkgray	4.84003	4.22528
Unmatched	darkgray	3.40636	2.07479
Unmatched	darkgray	6.79605	6.71644
Unmatched	darkgray	5.16024	4.48878
Not expressed	lightgray	0.0997181	0.114594
Unmatched	darkgray	4.57605	3.04382
Unmatched	darkgray	4.05119	2.93348
Unmatched	darkgray	1.41275	2.05978
Unmatched	darkgray	3.80663	2.98141
Unmatched	darkgray	1.40826	1.15629
Not expressed	lightgray	0.958955	1.00664
Unmatched	darkgray	4.45431	3.02174
Unmatched	darkgray	4.13693	3.19072
Stable	darkgreen	2.1031	0.959167
Not expressed	lightgray	0.103393	0.0942987
Unmatched	darkgray	1.19221	1.2815
Unmatched	darkgray	3.05586	1.69991
Unmatched	darkgray	2.96924	2.40534
Unmatched	darkgray	2.33969	2.03115
Unmatched	darkgray	5.05427	4.15568
Not expressed	lightgray	0.509802	0.998832
Stable	darkgreen	3.20458	1.89053
Unmatched	darkgray	1.24174	1.13647
Not expressed	lightgray	0.0071159	0.00992893
Stable	darkgreen	3.55224	2.33934
Not expressed	lightgray	0.295694	0.459667
Variable	green	3.09785	2.7311
Unmatched	darkgray	4.04818	3.96983
Unmatched	darkgray	2.83459	1.70251
Unmatched	darkgray	1.74241	1.09179
Not expressed	lightgray	0.150085	0.125655
Unmatched	darkgray	1.8384	1.5808
Unmatched	darkgray	4.1536	2.49724
Unmatched	darkgray	3.08395	2.48923
Unmatched	darkgray	3.68232	2.74707
Unmatched	darkgray	2.73982	2.00922
Unmatched	darkgray	1.08594	1.36516
Not expressed	lightgray	0.505044	0.429047
Unmatched	darkgray	7.28619	8.29446
Unmatched	darkgray	1.84036	2.24389
Unmatched	darkgray	4.70002	3.03721
Unmatched	darkgray	4.33078	3.48829
Unmatched	darkgray	3.46049	2.45792
Stable	darkgreen	1.98238	1.23125
Not expressed	lightgray	0.276444	0.241669
Unmatched	darkgray	2.94934	1.7211
Unmatched	darkgray	1.68688	1.6796
Unmatched	darkgray	4.48381	4.0914
Unmatched	darkgray	3.445	2.40001
Unmatched	darkgray	2.79409	2.52234
Unmatched	darkgray	2.66596	1.74833
Variable	green	2.7482	2.53237
Unmatched	darkgray	2.30581	1.99309
Unmatched	darkgray	3.34452	1.62438
Not expressed	lightgray	0.0313158	0.0299467
Not expressed	lightgray	0.14627	0.135896
Unmatched	darkgray	4.15816	3.01384
Unmatched	darkgray	3.81717	2.40914
Unmatched	darkgray	2.46899	1.81278
Not expressed	lightgray	0.599772	0.916901
Unmatched	darkgray	3.32295	1.85429
Unmatched	darkgray	2.47584	1.58116
Unmatched	darkgray	3.59155	2.26933
Unmatched	darkgray	5.84277	5.40731
Unmatched	darkgray	5.66283	5.77182
Not expressed	lightgray	0.765931	0.622522
Unmatched	darkgray	2.3098	1.42388
Unmatched	darkgray	3.89946	3.21728
Not expressed	lightgray	0.33495	0.367147
Unmatched	darkgray	1.81048	1.43468
Not expressed	lightgray	0.346326	0.455325
Unmatched	darkgray	3.70709	3.26433
Unmatched	darkgray	3.57923	2.34251
Unmatched	darkgray	2.52458	1.73995
Unmatched	darkgray	2.33148	1.49786
Unmatched	darkgray	5.02249	4.92865
Not expressed	lightgray	0.137191	0.202221
Unmatched	darkgray	3.10668	2.28617
Unmatched	darkgray	2.84954	2.32003
Not expressed	lightgray	0.555576	0.671856
Unmatched	darkgray	2.96423	1.49563
Unmatched	darkgray	2.67422	1.7546
Unmatched	darkgray	1.7523	1.16769
Unmatched	darkgray	1.32859	1.15256
Not expressed	lightgray	0.167238	0.167075
Unmatched	darkgray	2.74046	1.82535
Not expressed	lightgray	1.09508	1.19785
Unmatched	darkgray	1.6117	1.69099
Unmatched	darkgray	1.61899	1.39045
Not expressed	lightgray	0.693742	0.629335
Stable	darkgreen	2.16389	1.35407
Unmatched	darkgray	3.08524	2.43146
Not expressed	lightgray	0.0158325	0.032551
Not expressed	lightgray	0.833016	1.1976
Unmatched	darkgray	4.09362	3.43514
Not expressed	lightgray	0.749186	0.685207
Unmatched	darkgray	3.5808	4.57186
Not expressed	lightgray	0.252959	0.291922
Unmatched	darkgray	3.97261	2.77603
Unmatched	darkgray	3.48731	2.66275
Unmatched	darkgray	1.70301	1.1343
Unmatched	darkgray	1.06689	1.09096
Unmatched	darkgray	2.56	1.11071
Stable	darkgreen	3.33936	1.86021
Unmatched	darkgray	2.52471	1.28895
Unmatched	darkgray	3.78143	2.72068
Unmatched	darkgray	1.64053	1.21232
Unmatched	darkgray	2.70187	2.04584
Unmatched	darkgray	1.06471	0.774431
Unmatched	darkgray	5.03269	4.04165
Stable	darkgreen	3.1565	1.99115
Unmatched	darkgray	4.6699	4.42205
Unmatched	darkgray	4.18316	2.71308
Not expressed	lightgray	0.970009	1.30058
Unmatched	darkgray	4.23729	3.57983
Unmatched	darkgray	2.33629	2.09843
Unmatched	darkgray	2.76346	2.20684
Unmatched	darkgray	3.30852	2.27972
Unmatched	darkgray	3.12441	1.98098
Not expressed	lightgray	0.0194402	0.0210178
Unmatched	darkgray	3.88796	2.85178
Not expressed	lightgray	0.447699	0.610351
Not expressed	lightgray	0.134473	0.11999
Unmatched	darkgray	4.66354	2.46706
Unmatched	darkgray	4.03377	2.86908
Unmatched	darkgray	1.83263	0.697937
Unmatched	darkgray	5.6303	4.97925
Unmatched	darkgray	1.78032	1.67199
Unmatched	darkgray	3.64937	2.6209
Unmatched	darkgray	3.00867	2.09291
Unmatched	darkgray	3.12873	2.79292
Unmatched	darkgray	2.83874	2.125
Unmatched	darkgray	3.1521	2.4102
Unmatched	darkgray	2.26156	1.38906
Not expressed	lightgray	0.473223	0.669775
Unmatched	darkgray	1.70848	1.52558
Unmatched	darkgray	2.99058	1.84483
Unmatched	darkgray	3.36399	2.25069
Not expressed	lightgray	0.0349146	0.0399765
Unmatched	darkgray	4.17177	2.80444
Not expressed	lightgray	0.124857	0.0968103
Unmatched	darkgray	2.31748	2.03439
Unmatched	darkgray	3.73923	2.62535
Not expressed	lightgray	1.06758	1.26631
Unmatched	darkgray	3.70394	2.6847
Not expressed	lightgray	0.694993	0.593829
Unmatched	darkgray	3.9056	3.78906
Not expressed	lightgray	0.071916	0.079399
Not expressed	lightgray	0.171786	0.177921
Unmatched	darkgray	3.67946	1.92529
Not expressed	lightgray	0.109242	0.111512
Not expressed	lightgray	0.94661	0.926498
Not expressed	lightgray	0.580868	0.639365
Not expressed	lightgray	0.242164	0.227555
Unmatched	darkgray	4.73223	3.57879
Unmatched	darkgray	2.15543	1.78142
Unmatched	darkgray	1.18793	1.4015
Unmatched	darkgray	4.54638	2.92328
Not expressed	lightgray	0.164661	0.246985
Unmatched	darkgray	1.39338	1.262
Not expressed	lightgray	0.67527	0.903889
Unmatched	darkgray	6.72525	7.23301
Not expressed	lightgray	0.207009	0.327544
Unmatched	darkgray	1.75621	1.0147
Stable	darkgreen	2.00625	1.21197
Unmatched	darkgray	3.2201	2.73135
Not expressed	lightgray	0.0325385	0.0784369
Not expressed	lightgray	1.01987	1.31857
Unmatched	darkgray	3.86942	2.36198
Unmatched	darkgray	3.12087	2.5909
Unmatched	darkgray	2.57919	0.781774
Unmatched	darkgray	2.72946	1.87182
Unmatched	darkgray	4.5848	2.46826
Not expressed	lightgray	0.305319	0.472698
Not expressed	lightgray	0.838273	0.666857
Unmatched	darkgray	4.08104	3.00447
Unmatched	darkgray	4.08435	2.0309
Unmatched	darkgray	1.11351	1.10976
Not expressed	lightgray	0.522414	0.423785
Unmatched	darkgray	3.31232	2.93493
Unmatched	darkgray	2.29494	1.03883
Unmatched	darkgray	3.5188	4.20024
Not expressed	lightgray	0.775656	0.825746
Unmatched	darkgray	4.32531	3.9599
Not expressed	lightgray	0.190233	0.236167
Variable	green	2.95433	2.75495
Unmatched	darkgray	1.37928	1.25488
Not expressed	lightgray	0.508609	0.575368
Unmatched	darkgray	3.13909	2.55332
Unmatched	darkgray	3.18581	3.39395
Not expressed	lightgray	0.0384623	0.0483081
Unmatched	darkgray	4.77116	4.45137
Unmatched	darkgray	4.85252	4.29172
Not expressed	lightgray	0.213614	0.202923
Unmatched	darkgray	3.5002	4.12732
Unmatched	darkgray	2.80427	2.22576
Unmatched	darkgray	1.36682	1.28534
Not expressed	lightgray	0.416924	0.629861
Unmatched	darkgray	1.36624	1.61989
Not expressed	lightgray	0.549711	0.418378
Unmatched	darkgray	3.17563	2.98249
Unmatched	darkgray	3.34683	2.31066
Unmatched	darkgray	1.14508	0.408798
Unmatched	darkgray	4.81488	3.52278
Not expressed	lightgray	0.781994	0.35665
Unmatched	darkgray	4.73602	3.60801
Unmatched	darkgray	4.14235	2.76761
Unmatched	darkgray	2.09275	2.95338
Not expressed	lightgray	0.414424	0.467333
Not expressed	lightgray	0.198371	0.392454
Unmatched	darkgray	1.27958	0.943346
Unmatched	darkgray	2.9249	0.748032
Unmatched	darkgray	3.89001	2.65222
Not expressed	lightgray	0.102844	0.155752
Unmatched	darkgray	5.37505	4.85962
Not expressed	lightgray	0.361661	0.316095
Not expressed	lightgray	0.906976	1.56122
Not expressed	lightgray	0.310406	0.235372
Unmatched	darkgray	4.26231	2.80044
Unmatched	darkgray	9.94231	10.5407
Unmatched	darkgray	1.95895	1.30433
Not expressed	lightgray	0.378692	0.481436
Not expressed	lightgray	0.341306	0.511221
Unmatched	darkgray	2.63441	2.22282
Unmatched	darkgray	2.27418	1.1371
Not expressed	lightgray	0.621016	0.919186
Unmatched	darkgray	3.30977	2.79793
Unmatched	darkgray	4.47063	3.41798
Unmatched	darkgray	6.01763	4.57329
Unmatched	darkgray	3.94723	2.5339
Unmatched	darkgray	1.51843	1.71142
Unmatched	darkgray	2.40375	2.22911
Unmatched	darkgray	3.77661	2.01991
Not expressed	lightgray	0.0229381	0.0344461
Unmatched	darkgray	4.99651	3.99297
Unmatched	darkgray	3.8913	3.65233
Unmatched	darkgray	2.86637	1.98183
Unmatched	darkgray	4.06421	3.27432
Unmatched	darkgray	3.09164	2.26148
Unmatched	darkgray	4.24859	2.64918
Unmatched	darkgray	3.74652	3.21567
Unmatched	darkgray	5.25752	5.03012
Not expressed	lightgray	0.752206	0.56282
Unmatched	darkgray	1.9358	1.24243
Not expressed	lightgray	0.295861	0.568224
Unmatched	darkgray	4.22648	5.32401
Unmatched	darkgray	3.88103	2.05244
Not expressed	lightgray	0.429554	0.466954
Unmatched	darkgray	2.47148	2.11358
Unmatched	darkgray	3.87391	4.29815
Unmatched	darkgray	5.58673	4.80556
Unmatched	darkgray	5.08177	3.567
Unmatched	darkgray	1.97676	1.35417
Unmatched	darkgray	0.806765	1.1713
Unmatched	darkgray	6.11107	5.85664
Unmatched	darkgray	4.07039	3.75724
Unmatched	darkgray	4.18836	2.65435
Unmatched	darkgray	3.65562	1.95997
Not expressed	lightgray	0.858585	1.1411
Unmatched	darkgray	3.59197	2.73366
Unmatched	darkgray	6.10611	6.66446
Unmatched	darkgray	2.27119	1.9535
Unmatched	darkgray	2.1393	1.76006
Not expressed	lightgray	0.276706	0.229019
Not expressed	lightgray	0.508198	0.850296
Unmatched	darkgray	2.76021	1.80603
Unmatched	darkgray	3.55491	2.80695
Unmatched	darkgray	3.9869	3.01634
Unmatched	darkgray	2.49973	1.51969
Not expressed	lightgray	0.905723	1.11531
Unmatched	darkgray	2.04535	1.89386
Not expressed	lightgray	0.0981825	0.0650149
Unmatched	darkgray	4.25317	3.84226
Unmatched	darkgray	2.95046	1.79941
Unmatched	darkgray	4.22019	3.24655
Unmatched	darkgray	3.12968	0.899661
Unmatched	darkgray	2.39182	1.47924
Unmatched	darkgray	2.49233	1.92202
Unmatched	darkgray	4.32702	3.05071
Unmatched	darkgray	5.11911	3.86308
Unmatched	darkgray	3.6557	2.17025
Unmatched	darkgray	2.91169	2.58486
Unmatched	darkgray	2.08949	1.84555
Unmatched	darkgray	2.87677	2.28232
Unmatched	darkgray	2.15612	1.75582
Unmatched	darkgray	2.66609	1.58549
Not expressed	lightgray	0.324346	0.478398
Unmatched	darkgray	3.7931	1.28519
Unmatched	darkgray	3.84152	1.90731
Not expressed	lightgray	0.227365	0.233262
Unmatched	darkgray	2.21917	1.27944
Unmatched	darkgray	3.87179	2.36261
Unmatched	darkgray	4.09115	3.4958
Unmatched	darkgray	2.19152	1.3409
Unmatched	darkgray	3.3515	2.66679
Unmatched	darkgray	1.85073	1.43415
Unmatched	darkgray	3.5686	2.10596
Not expressed	lightgray	0.844552	1.29534
Stable	darkgreen	1.75896	0.716211
Unmatched	darkgray	3.57271	3.1323
Not expressed	lightgray	0.884372	1.03642
Unmatched	darkgray	1.40402	0.741057
Stable	darkgreen	2.02073	1.15929
Unmatched	darkgray	3.06974	1.5643
Unmatched	darkgray	4.82091	3.55472
Unmatched	darkgray	2.98141	2.23672
Unmatched	darkgray	3.87006	3.71134
Unmatched	darkgray	2.53167	1.92035
Unmatched	darkgray	4.77539	4.34627
Unmatched	darkgray	12.4407	12.5589
Unmatched	darkgray	3.30922	2.20229
Unmatched	darkgray	2.20626	2.34672
Unmatched	darkgray	3.83996	2.90048
Unmatched	darkgray	4.25548	3.563
Not expressed	lightgray	0.271437	0.374879
Unmatched	darkgray	2.41309	1.75276
Not expressed	lightgray	0.748783	0.746097
Unmatched	darkgray	4.06673	2.83713
Unmatched	darkgray	2.40529	1.57509
Not expressed	lightgray	0.492364	0.584262
Not expressed	lightgray	0.0228351	0.0259985
Unmatched	darkgray	1.38955	1.4288
Unmatched	darkgray	4.75155	5.62612
Unmatched	darkgray	2.12573	1.26946
Unmatched	darkgray	3.21433	2.41059
Unmatched	darkgray	4.75483	2.81434
Unmatched	darkgray	5.32544	5.04279
Unmatched	darkgray	4.06131	3.81667
Unmatched	darkgray	1.31995	0.931696
Unmatched	darkgray	3.01717	3.54152
Variable	green	2.39487	2.57188
Unmatched	darkgray	1.35288	0.996505
Unmatched	darkgray	2.1804	2.28544
Unmatched	darkgray	1.8165	0.754365
Not expressed	lightgray	0.138891	0.0682514
Unmatched	darkgray	3.71682	2.80134
Unmatched	darkgray	2.75903	2.15715
Unmatched	darkgray	3.44507	3.19662
Unmatched	darkgray	2.0074	2.58034
Unmatched	darkgray	5.04552	3.95792
Unmatched	darkgray	1.43607	2.00503
Not expressed	lightgray	0.216158	0.22881
Unmatched	darkgray	3.14175	2.56517
Unmatched	darkgray	4.11955	3.37888
Unmatched	darkgray	3.21164	2.17764
Unmatched	darkgray	5.26417	3.96777
Unmatched	darkgray	4.02207	3.35057
Unmatched	darkgray	2.23918	1.08643
Unmatched	darkgray	3.65989	3.28698
Unmatched	darkgray	2.28203	2.79215
Not expressed	lightgray	0.833856	0.71115
Unmatched	darkgray	4.40968	3.66042
Unmatched	darkgray	2.76249	3.85895
Unmatched	darkgray	4.31195	2.69499
Not expressed	lightgray	0.242772	0.390828
Unmatched	darkgray	3.97251	2.40938
Unmatched	darkgray	4.73377	2.89302
Unmatched	darkgray	3.18711	2.54594
Unmatched	darkgray	9.95186	9.37842
Unmatched	darkgray	3.19137	1.70591
Unmatched	darkgray	2.43525	1.2271
Unmatched	darkgray	2.94149	2.51372
Unmatched	darkgray	2.8133	2.28063
Unmatched	darkgray	2.71735	1.51367
Unmatched	darkgray	4.06123	3.30037
Unmatched	darkgray	1.70512	0.940513
Unmatched	darkgray	1.50956	1.02067
Not expressed	lightgray	0.437006	0.348979
Unmatched	darkgray	3.06146	1.89774
Unmatched	darkgray	2.43772	1.28997
Unmatched	darkgray	4.24601	2.64881
Unmatched	darkgray	4.53464	4.09478
Unmatched	darkgray	3.90092	2.1626
Unmatched	darkgray	1.94163	1.44598
Unmatched	darkgray	6.68741	6.20563
Unmatched	darkgray	2.10013	0.998443
Unmatched	darkgray	1.11141	0.973543
Unmatched	darkgray	1.14102	1.0698
Unmatched	darkgray	3.0164	1.30599
Unmatched	darkgray	2.11952	1.48248
Unmatched	darkgray	4.99933	3.03411
Unmatched	darkgray	2.914	3.55866
Variable	green	2.55843	2.46579
Unmatched	darkgray	4.14781	3.21367
Unmatched	darkgray	3.00044	2.23775
Unmatched	darkgray	1.96746	1.95918
Unmatched	darkgray	1.63293	1.84859
Unmatched	darkgray	1.67764	1.61074
Unmatched	darkgray	2.80895	1.54272
Not expressed	lightgray	0.249506	0.403635
Not expressed	lightgray	0.692961	0.977584
Stable	darkgreen	1.87865	0.853034
Not expressed	lightgray	0.898514	1.24402
Unmatched	darkgray	1.37849	1.57582
Unmatched	darkgray	4.60228	2.9241
Unmatched	darkgray	0.922018	0.844096
Unmatched	darkgray	3.83756	2.33814
Unmatched	darkgray	1.27981	1.62662
Unmatched	darkgray	1.69032	1.71102
Unmatched	darkgray	2.51466	2.17584
Not expressed	lightgray	0.440781	0.507567
Unmatched	darkgray	5.49167	4.45445
Unmatched	darkgray	4.73872	3.04064
Not expressed	lightgray	0.116928	0.0804546
Not expressed	lightgray	0.230329	0.152904
Unmatched	darkgray	3.86488	2.61082
Unmatched	darkgray	2.84866	2.46197
Not expressed	lightgray	0.248978	0.336247
Unmatched	darkgray	5.13605	4.45092
Unmatched	darkgray	3.95777	2.90905
Unmatched	darkgray	1.56004	2.32746
Unmatched	darkgray	2.92825	1.45852
Unmatched	darkgray	2.72456	1.98429
Unmatched	darkgray	4.87058	3.40212
Unmatched	darkgray	0.686015	1.12808
Unmatched	darkgray	1.78305	1.78984
Unmatched	darkgray	4.98332	4.95635
Not expressed	lightgray	0.385514	0.376356
Unmatched	darkgray	2.80922	2.7746
Unmatched	darkgray	3.1987	2.23742
Unmatched	darkgray	3.97499	3.44589
Unmatched	darkgray	4.42055	3.59854
Unmatched	darkgray	3.47951	2.61692
Not expressed	lightgray	0.111183	0.168036
Unmatched	darkgray	1.773	1.32813
Unmatched	darkgray	1.6499	1.67116
Unmatched	darkgray	2.53719	1.44504
Stable	darkgreen	1.44237	0.559909
Unmatched	darkgray	2.439	1.84727
Unmatched	darkgray	1.17223	0.995959
Not expressed	lightgray	0.603748	0.767537
Variable	green	3.77471	3.14728
Unmatched	darkgray	4.15377	3.26548
Not expressed	lightgray	0.293944	0.239961
Unmatched	darkgray	1.55843	2.07273
Not expressed	lightgray	0.874294	0.643742
Unmatched	darkgray	3.0208	3.95226
Unmatched	darkgray	4.28759	2.92881
Unmatched	darkgray	1.44127	1.08317
Unmatched	darkgray	4.27359	4.07655
Not expressed	lightgray	0.176749	0.224575
Unmatched	darkgray	2.98974	1.77531
Unmatched	darkgray	2.31917	1.93033
Unmatched	darkgray	2.06926	3.06723
Unmatched	darkgray	2.95247	2.71631
Unmatched	darkgray	4.4826	4.75037
Unmatched	darkgray	3.00794	2.94506
Unmatched	darkgray	3.55991	2.08624
Not expressed	lightgray	0.63867	0.778654
Unmatched	darkgray	3.1181	2.21592
Unmatched	darkgray	2.83798	2.06508
Stable	darkgreen	2.32343	1.39613
Not expressed	lightgray	0.0654803	0.0629683
Unmatched	darkgray	2.47371	2.4732
Not expressed	lightgray	0.0289359	0.0382135
Stable	darkgreen	1.18748	0.732587
Unmatched	darkgray	2.62112	2.24554
Unmatched	darkgray	7.76847	6.71333
Not expressed	lightgray	1.08212	1.02375
Unmatched	darkgray	3.38753	2.06614
Variable	green	1.33759	1.54878
Unmatched	darkgray	5.33371	5.67744
Unmatched	darkgray	2.57187	1.87787
Unmatched	darkgray	5.76947	6.26184
Unmatched	darkgray	3.25737	2.77619
Stable	darkgreen	2.4686	0.727687
Unmatched	darkgray	2.29248	1.58922
Not expressed	lightgray	0.0693601	0.0894045
Unmatched	darkgray	7.32557	6.3878
Unmatched	darkgray	3.74259	3.2336
Not expressed	lightgray	1.00047	0.892904
Not expressed	lightgray	0.523645	0.460034
Unmatched	darkgray	5.31846	5.96488
Not expressed	lightgray	0.524136	0.785797
Unmatched	darkgray	2.71454	2.4998
Unmatched	darkgray	3.27509	2.46044
Not expressed	lightgray	0.436441	0.51599
Not expressed	lightgray	0.691993	0.857047
Unmatched	darkgray	2.92185	2.34593
Not expressed	lightgray	0.403589	0.438121
Unmatched	darkgray	7.13889	6.93408
Unmatched	darkgray	4.51298	4.15127
Unmatched	darkgray	3.23586	1.85009
Unmatched	darkgray	4.80877	2.62124
Unmatched	darkgray	4.36411	2.24883
Unmatched	darkgray	3.3441	3.18251
Unmatched	darkgray	2.80742	2.23291
Not expressed	lightgray	0.336666	0.349724
Not expressed	lightgray	0.278737	0.253382
Unmatched	darkgray	2.38233	2.75705
Unmatched	darkgray	1.98034	1.83088
Unmatched	darkgray	0.674201	1.16745
Unmatched	darkgray	5.61423	4.19834
Not expressed	lightgray	0.251631	0.180214
Unmatched	darkgray	1.29328	2.04744
Unmatched	darkgray	4.44163	4.34649
Unmatched	darkgray	3.46535	2.16556
Unmatched	darkgray	1.01226	0.676552
Unmatched	darkgray	6.00901	6.03426
Variable	green	2.5833	2.19468
Not expressed	lightgray	0.111042	0.126203
Unmatched	darkgray	5.79182	4.7959
Unmatched	darkgray	2.22414	1.65472
Unmatched	darkgray	3.31447	1.56067
Unmatched	darkgray	5.00815	4.69747
Not expressed	lightgray	0.409068	0.287298
Unmatched	darkgray	1.98949	0.954781
Unmatched	darkgray	1.33396	1.67333
Unmatched	darkgray	2.58363	2.07504
Not expressed	lightgray	0.0643206	0.0625056
Unmatched	darkgray	1.69442	1.6271
Unmatched	darkgray	2.83286	2.37752
Not expressed	lightgray	0.845196	1.29716
Unmatched	darkgray	5.61296	4.13022
Not expressed	lightgray	0.207534	0.264642
Unmatched	darkgray	1.74631	0.710866
Unmatched	darkgray	1.63698	1.74052
Unmatched	darkgray	3.74318	2.40292
Unmatched	darkgray	3.66599	2.48103
Unmatched	darkgray	3.99017	2.95939
Not expressed	lightgray	0.0801654	0.188986
Not expressed	lightgray	0.232981	0.352471
Not expressed	lightgray	0.0960487	0.0780876
Unmatched	darkgray	3.10998	1.95538
Unmatched	darkgray	2.10897	2.51986
Unmatched	darkgray	3.20088	3.55557
Unmatched	darkgray	3.31704	2.08288
Unmatched	darkgray	3.05166	3.62024
Unmatched	darkgray	3.26559	2.0848
Unmatched	darkgray	3.04039	1.6237
Unmatched	darkgray	3.80425	2.13884
Not expressed	lightgray	0.612361	0.367269
Unmatched	darkgray	1.90954	1.63122
Unmatched	darkgray	3.39044	1.54507
Unmatched	darkgray	2.4305	1.56961
Variable	green	1.95679	1.58825
Unmatched	darkgray	3.84818	4.07603
Not expressed	lightgray	0.665596	0.941976
Unmatched	darkgray	4.14225	3.20468
Unmatched	darkgray	4.41453	3.53755
Unmatched	darkgray	3.03826	2.16412
Unmatched	darkgray	4.33525	3.48891
Not expressed	lightgray	0.33557	0.340465
Variable	green	3.79267	4.2077
Unmatched	darkgray	3.87601	2.75332
Unmatched	darkgray	3.44276	2.56677
Unmatched	darkgray	4.13776	3.82294
Unmatched	darkgray	4.58218	3.99531
Not expressed	lightgray	0.359488	0.327851
Unmatched	darkgray	5.13745	4.64366
Not expressed	lightgray	0.11766	0.194515
Unmatched	darkgray	3.94355	3.4552
Stable	darkgreen	1.73209	0.887243
Unmatched	darkgray	2.99055	1.94877
Unmatched	darkgray	1.38795	1.18448
Unmatched	darkgray	1.87096	1.28151
Unmatched	darkgray	1.88464	2.80658
Variable	green	1.73217	1.12975
Not expressed	lightgray	1.09624	1.52019
Unmatched	darkgray	1.59518	1.96526
Unmatched	darkgray	3.31059	1.77932
Not expressed	lightgray	0.0289866	0.026593
Not expressed	lightgray	0.544235	0.689044
Unmatched	darkgray	1.99352	2.08691
Not expressed	lightgray	0.271344	0.239739
Unmatched	darkgray	3.46596	2.99844
Unmatched	darkgray	2.92737	2.87199
Not expressed	lightgray	0.354933	0.34739
Unmatched	darkgray	2.46194	2.612
Not expressed	lightgray	0.497599	0.633227
Not expressed	lightgray	0.313839	0.167709
Unmatched	darkgray	2.0564	1.51691
Variable	green	2.09908	1.80695
Unmatched	darkgray	2.43686	1.56595
Unmatched	darkgray	4.49125	4.83354
Unmatched	darkgray	3.30059	2.95093
Unmatched	darkgray	1.09321	1.02947
Unmatched	darkgray	4.14682	3.23417
Unmatched	darkgray	3.79331	3.31256
Unmatched	darkgray	4.43336	4.06711
Unmatched	darkgray	2.74101	2.45581
Unmatched	darkgray	1.8284	2.16626
Unmatched	darkgray	4.29868	2.63199
Unmatched	darkgray	5.87899	6.60557
Stable	darkgreen	1.85092	1.15617
Unmatched	darkgray	5.99161	5.02171
Unmatched	darkgray	5.05179	4.01096
Not expressed	lightgray	0.747734	0.390658
Unmatched	darkgray	1.64769	1.86559
Not expressed	lightgray	0.794641	1.46882
Unmatched	darkgray	5.8765	4.38111
Unmatched	darkgray	4.92633	3.49396
Not expressed	lightgray	0.278659	0.288099
Unmatched	darkgray	1.96322	1.34579
Unmatched	darkgray	2.03057	1.21067
Unmatched	darkgray	4.46357	2.73722
Unmatched	darkgray	3.80888	2.83106
Unmatched	darkgray	1.65925	0.757167
Unmatched	darkgray	5.35268	4.51155
Variable	green	1.93435	1.98044
Variable	green	2.74216	3.0855
Not expressed	lightgray	0.0485997	0.0495832
Unmatched	darkgray	4.29224	3.66097
Unmatched	darkgray	5.3872	4.634
Not expressed	lightgray	0.68678	0.834833
Unmatched	darkgray	5.17588	5.22509
Not expressed	lightgray	0.986932	0.758178
Unmatched	darkgray	3.80819	3.24861
Unmatched	darkgray	4.16042	3.20413
Not expressed	lightgray	1.07987	1.34513
Unmatched	darkgray	4.81897	3.00312
Not expressed	lightgray	0.250722	0.508937
Not expressed	lightgray	0.711666	0.53513
Unmatched	darkgray	2.47855	1.91146
Unmatched	darkgray	3.61988	3.84713
Unmatched	darkgray	1.09229	0.950549
Unmatched	darkgray	5.49758	5.44501
Unmatched	darkgray	4.24093	3.33182
Unmatched	darkgray	1.68278	1.51953
Unmatched	darkgray	3.36497	2.40694
Unmatched	darkgray	4.3364	2.73292
Unmatched	darkgray	2.56191	1.75091
Unmatched	darkgray	2.47592	1.70807
Not expressed	lightgray	0.714992	0.770626
Stable	darkgreen	2.46706	1.5861
Unmatched	darkgray	3.65276	3.28127
Unmatched	darkgray	3.71768	2.66368
Variable	green	1.3067	1.32997
Unmatched	darkgray	3.31188	2.12137
Unmatched	darkgray	4.62955	3.48336
Unmatched	darkgray	2.93823	2.29165
Unmatched	darkgray	4.29727	4.39143
Unmatched	darkgray	2.35753	0.637251
Unmatched	darkgray	3.37267	2.22758
Unmatched	darkgray	2.21042	1.88246
Unmatched	darkgray	1.3859	1.05598
Not expressed	lightgray	0.206707	0.229278
Unmatched	darkgray	2.58499	1.567
Unmatched	darkgray	3.20219	2.03089
Unmatched	darkgray	3.55238	2.47791
Not expressed	lightgray	0.0163194	0.0298437
Unmatched	darkgray	1.53546	1.90493
Unmatched	darkgray	3.08181	2.72007
Not expressed	lightgray	0.0459832	0.0850436
Unmatched	darkgray	3.57534	3.69191
Unmatched	darkgray	4.46397	2.79195
Unmatched	darkgray	6.93578	7.5651
Unmatched	darkgray	1.6565	1.2954
Unmatched	darkgray	3.52432	1.95729
Not expressed	lightgray	0.790093	1.00987
Not expressed	lightgray	0.791979	0.815072
Unmatched	darkgray	3.52707	1.02726
Unmatched	darkgray	4.39871	5.03482
Not expressed	lightgray	0.406678	0.565558
Unmatched	darkgray	3.50072	1.77313
Unmatched	darkgray	4.4636	3.71441
Unmatched	darkgray	2.37664	1.51735
Unmatched	darkgray	1.50348	1.36954
Unmatched	darkgray	3.01005	1.83646
Not expressed	lightgray	0.301213	0.346339
Not expressed	lightgray	0.407358	0.304117
Stable	darkgreen	3.17699	2.15574
Unmatched	darkgray	3.66542	2.30318
Not expressed	lightgray	0.777025	0.791608
Unmatched	darkgray	8.50811	8.4841
Variable	green	1.76494	2.59505
Not expressed	lightgray	0.906984	0.88099
Unmatched	darkgray	3.14945	1.92594
Not expressed	lightgray	0.0358249	0.0683149
Not expressed	lightgray	0.515051	0.399656
Not expressed	lightgray	0.0935118	0.145606
Unmatched	darkgray	3.29434	3.0495
Not expressed	lightgray	0.239838	0.270283
Unmatched	darkgray	3.46042	2.31603
Unmatched	darkgray	1.2215	1.5095
Unmatched	darkgray	5.33276	4.86399
Unmatched	darkgray	3.33866	2.86503
Not expressed	lightgray	0.186426	0.281555
Not expressed	lightgray	0.200463	0.32436
Not expressed	lightgray	0.495022	0.553578
Not expressed	lightgray	0.764238	1.27822
Not expressed	lightgray	0.766443	0.836629
Unmatched	darkgray	1.28826	0.851916
Not expressed	lightgray	0.0630131	0.12027
Not expressed	lightgray	0.176852	0.250779
Unmatched	darkgray	4.39433	3.12352
Not expressed	lightgray	0.138546	0.180056
Unmatched	darkgray	1.50368	0.93715
Unmatched	darkgray	2.73402	3.10567
Unmatched	darkgray	2.03582	2.02089
Unmatched	darkgray	4.55046	3.31406
Not expressed	lightgray	0.570323	0.561399
Not expressed	lightgray	0.0268183	0.0431411
Unmatched	darkgray	5.12002	5.27007
Unmatched	darkgray	2.56733	2.00922
Unmatched	darkgray	2.31212	2.2394
Unmatched	darkgray	5.76273	5.50514
Unmatched	darkgray	1.52454	0.457631
Unmatched	darkgray	4.50391	3.68081
Not expressed	lightgray	0.726989	0.592643
Unmatched	darkgray	3.5243	2.94558
Unmatched	darkgray	2.53543	3.54216
Unmatched	darkgray	2.40087	1.6647
Unmatched	darkgray	1.93526	1.10133
Unmatched	darkgray	4.9298	4.66074
Unmatched	darkgray	1.44373	1.34342
Unmatched	darkgray	4.30089	4.84038
Unmatched	darkgray	3.51033	2.78503
Unmatched	darkgray	2.99123	1.80142
Unmatched	darkgray	3.24389	2.5284
Unmatched	darkgray	3.39654	2.58266
Unmatched	darkgray	3.04884	2.00785
Unmatched	darkgray	3.217	2.28502
Unmatched	darkgray	1.76443	1.09835
Not expressed	lightgray	0.400895	0.564924
Unmatched	darkgray	1.86652	1.18257
Unmatched	darkgray	5.32677	4.19221
Not expressed	lightgray	0.213338	0.201241
Unmatched	darkgray	5.52273	5.18626
Not expressed	lightgray	0.10779	0.12437
Unmatched	darkgray	2.88203	1.64261
Not expressed	lightgray	0.290745	0.549179
Unmatched	darkgray	3.62804	3.34472
Variable	green	2.34522	2.03005
Not expressed	lightgray	0.849668	1.54576
Unmatched	darkgray	2.48311	1.24089
Unmatched	darkgray	6.48082	4.58195
Not expressed	lightgray	1.15397	0.988566
Unmatched	darkgray	1.98505	1.44391
Unmatched	darkgray	4.53633	3.94262
Unmatched	darkgray	3.48454	2.63837
Not expressed	lightgray	0.991784	1.17285
Unmatched	darkgray	2.01951	1.12216
Unmatched	darkgray	6.06814	4.27942
Unmatched	darkgray	4.81373	3.80864
Unmatched	darkgray	4.40411	2.86101
Unmatched	darkgray	3.17516	2.79422
Unmatched	darkgray	4.7638	4.74703
Unmatched	darkgray	3.63837	2.3469
Not expressed	lightgray	0.178163	0.15534
Variable	green	2.58661	2.35724
Not expressed	lightgray	0.43409	0.537294
Unmatched	darkgray	7.0895	8.05255
Unmatched	darkgray	4.01	3.1799
Unmatched	darkgray	6.39937	6.19815
Unmatched	darkgray	1.17647	1.68151
Variable	green	1.76229	2.07156
Unmatched	darkgray	3.20997	2.45737
Unmatched	darkgray	3.31814	3.38079
Unmatched	darkgray	3.94021	4.40557
Unmatched	darkgray	4.04559	2.61687
Unmatched	darkgray	2.78205	1.02081
Unmatched	darkgray	2.41792	1.49178
Not expressed	lightgray	0.202651	0.301273
Unmatched	darkgray	4.04878	3.06048
Unmatched	darkgray	1.18738	1.89505
Unmatched	darkgray	4.06269	1.96413
Unmatched	darkgray	2.90278	2.62255
Not expressed	lightgray	0.964266	0.440566
Unmatched	darkgray	3.69311	2.49086
Not expressed	lightgray	0.703397	0.654309
Unmatched	darkgray	1.90051	1.25799
Unmatched	darkgray	4.29463	3.34055
Unmatched	darkgray	4.64647	3.95116
Unmatched	darkgray	3.2501	2.05196
Unmatched	darkgray	2.2812	1.61079
Not expressed	lightgray	0.992991	1.07737
Not expressed	lightgray	0.0382238	0.0512202
Unmatched	darkgray	3.34041	2.46152
Unmatched	darkgray	3.08023	2.56057
Not expressed	lightgray	0.622864	1.06987
Unmatched	darkgray	4.29089	3.54542
Unmatched	darkgray	2.74832	1.53442
Unmatched	darkgray	4.85961	4.01133
Unmatched	darkgray	5.79772	4.24708
Not expressed	lightgray	0.659624	0.90259
Not expressed	lightgray	0.171951	0.244806
Unmatched	darkgray	3.98616	4.06388
Unmatched	darkgray	7.85338	8.84374
Unmatched	darkgray	2.94235	2.68313
Unmatched	darkgray	4.06023	3.06522
[truncated: 7,490 more rows]
