# Supplementary material for: A pig BodyMap transcriptome reveals diverse tissue physiologies and evolutionary dynamics of transcription
Source: Nat Commun. 2021 Jun 17;12:3715. doi: 10.1038/s41467-021-23560-8 (PMC8211698; doi:10.1038/s41467-021-23560-8)
Supplement: Supplementary file 12 — Source Data [file 41467_2021_23560_MOESM12_ESM.zip › Source data/Supplementary Figure 41.xlsx]

## Sheet: Heart
Supplementary Figure 41Heart
a																			b			c
Macaque		Guinea pig		Mouse		Rat		Rabbit		Pig		Sheep		Cat		Dog			Macaque	(macaque:62.57684338,((mouse:20.60301991,rat:20.60301991):12.91433931,((dog:24.25752967,cat:24.25752967):4.073042583,(rabbit:26.50268676,(guinea_pig:25.40076726,(sheep:23.58881072,pig:23.58881072):1.811956546):1.101919501):1.827885483):5.186786967):29.05948417);			Macaque	Guinea_pig	Mouse	Rat	Rabbit	Pig	Sheep	Cat	Dog
Delta AIC	Density	Delta AIC	Density	Delta AIC	Density	Delta AIC	Density	Delta AIC	Density	Delta AIC	Density	Delta AIC	Density	Delta AIC	Density	Delta AIC	Density		Guinea pig	(guinea_pig:66.57487593,((dog:29.63319965,pig:29.63319965):5.001224066,((mouse:26.8949178,rabbit:26.8949178):5.806481636,((macaque:27.25876457,cat:27.25876457):4.11298384,(sheep:27.33233763,rat:27.33233763):4.039410776):1.329651028):1.933024275):31.94045221);		macaque_0	2.50366	-0.671618	-0.784863	-0.706218	-0.397209	-0.636731	-0.308548	0.446241	0.555288
-3	0.0165738	-3	0.0137084	-3	0.0260037	-3	0.0238606	-3	0.0238606	-3	0.0184259	-3	0.0148529	-3	0.0127125	-3	0.0154286		Mouse	(mouse:88.01990865,((rat:32.88250326,guinea_pig:32.88250326):10.34086285,(dog:38.50372222,(macaque:36.73097285,(pig:36.61219354,(sheep:35.03613839,(cat:32.7857717,rabbit:32.7857717):2.250366687):1.576055148):0.1187793099):1.772749377):4.719643883):44.79654254);		macaque_1	2.50482	-0.565922	-0.641456	-0.581536	-0.55769	0.887908	-0.0245842	-0.380089	-0.641456
-2.75	0.0152879	-2.75	0.0149936	-2.75	0.0247178	-2.75	0.0202886	-2.75	0.0202886	-2.75	0.0161406	-2.75	0.0145673	-2.75	0.0152835	-2.75	0.0134286		Rat	(rat:127.4589222,((sheep:53.06897074,pig:53.06897074):6.496656589,(dog:58.20167433,(rabbit:56.08746688,((macaque:47.03505588,guinea_pig:47.03505588):4.960611762,(mouse:50.29852392,cat:50.29852392):1.697143721):4.091799238):2.114207451):1.363952999):67.89329488);		macaque_2	2.56288	-0.665939	-0.561385	-0.680424	0.670963	-0.155941	-0.479926	0.0202437	-0.710475
-2.5	0.0141449	-2.5	0.0178495	-2.5	0.0265752	-2.5	0.0245749	-2.5	0.0245749	-2.5	0.0179974	-2.5	0.0168523	-2.5	0.0167119	-2.5	0.0145714		Rabbit	(rabbit:66.55020831,((pig:27.90154986,(sheep:25.28951469,(macaque:23.87724956,guinea_pig:23.87724956):1.412265133):2.61203517):2.076391159,((mouse:22.31398136,rat:22.31398136):6.497357141,(dog:24.08567089,cat:24.08567089):4.725667608):1.166602522):36.57226729);		macaque_3	2.56456	-0.620766	-0.616761	-0.634088	-0.660451	0.526743	-0.567913	-0.326565	0.335241
-2.25	0.0161452	-2.25	0.0197058	-2.25	0.0287184	-2.25	0.028004	-2.25	0.028004	-2.25	0.0205685	-2.25	0.017138	-2.25	0.0141408	-2.25	0.0174286		Pig	(pig:68.50061282,((mouse:28.5197702,rat:28.5197702):11.03857296,(guinea_pig:33.89187654,(dog:33.09667917,(cat:32.18066312,(macaque:31.06804625,(sheep:27.85555816,rabbit:27.85555816):3.212488098):1.11261687):0.9160160438):0.7951973686):5.666466627):28.94226966);		macaque_4	2.56809	-0.288394	0.498344	-0.00279473	-0.877161	-0.202389	-0.814084	-0.115472	-0.766137
-2	0.14102	-2	0.177353	-2	0.1986	-2	0.20803	-2	0.20803	-2	0.220968	-2	0.202942	-2	0.202971	-2	0.211571		Sheep	(sheep:106.9371697,((pig:48.08221755,(macaque:43.25320142,guinea_pig:43.25320142):4.829016136):7.56572973,((mouse:33.92632883,rat:33.92632883):19.48733801,(dog:49.12392343,(cat:45.05965706,rabbit:45.05965706):4.064266372):4.28974342):2.234280436):51.28922243);		macaque_5	2.57871	-0.357031	-0.0700517	-0.094322	-0.110905	-0.539509	0.426391	-0.769428	-1.06385
-1.75	0.0468638	-1.75	0.0733971	-1.75	0.104586	-1.75	0.10973	-1.75	0.10973	-1.75	0.0877018	-1.75	0.0776921	-1.75	0.0915583	-1.75	0.0777143		Cat	(cat:76.57619018,((sheep:31.64314193,pig:31.64314193):8.578192751,((dog:33.60924754,(mouse:32.2429588,rat:32.2429588):1.366288738):5.251221025,(guinea_pig:34.72978248,(macaque:32.74548134,rabbit:32.74548134):1.98430114):4.130686079):1.360866118):36.3548555);		macaque_6	2.58004	-0.537153	-0.505519	-0.63375	-0.487743	-0.283694	-0.427376	0.800686	-0.505496
-1.5	0.0464352	-1.5	0.0562616	-1.5	0.179168	-1.5	0.172025	-1.5	0.172025	-1.5	0.069133	-1.5	0.0659811	-1.5	0.0807028	-1.5	0.0737143		Dog	(dog:199.9606627,((sheep:77.51880675,(cat:75.85651198,(macaque:71.21179542,pig:71.21179542):4.644716568):1.662294768):12.02128901,((mouse:61.85313759,rat:61.85313759):20.27610419,(rabbit:78.29229169,guinea_pig:78.29229169):3.836950088):7.410853984):110.420567);		macaque_7	2.58102	-0.185089	-0.167621	-0.20088	0.641271	-0.488013	-0.726824	-0.750576	-0.703286
-1.25	0.0461494	-1.25	0.0578324	-1.25	0.205315	-1.25	0.192456	-1.25	0.192456	-1.25	0.0838452	-1.25	0.080834	-1.25	0.0954149	-1.25	0.085					macaque_8	2.58383	0.523571	-0.704864	-0.676342	-0.788948	-0.219879	-0.573986	-0.277724	0.134341
-1	0.0477211	-1	0.0666857	-1	0.014002	-1	0.0137162	-1	0.0137162	-1	0.0809884	-1	0.0938303	-1	0.165691	-1	0.126429					macaque_9	2.58514	0.205909	-0.737443	-0.762698	-0.565288	-0.276121	0.506475	-0.336795	-0.619179
-0.75	0.044292	-0.75	0.0865343	-0.75	0.012859	-0.75	0.0118588	-0.75	0.0118588	-0.75	0.102842	-0.75	0.108255	-0.75	0.00628482	-0.75	0.011					macaque_10	2.59221	-0.901815	-0.0403829	-0.231274	0.0795764	0.365644	-0.760314	-0.757903	-0.345741
-0.5	0.0460066	-0.5	0.143938	-0.5	0.00857265	-0.5	0.00871553	-0.5	0.00871553	-0.5	0.00528496	-0.5	0.00514139	-0.5	0.00485645	-0.5	0.00514286					macaque_11	2.59624	0.434468	-1.00246	-0.724108	-0.199433	-0.0129491	-0.610948	-0.16066	-0.320148
-0.25	0.0438634	-0.25	0.00299871	-0.25	0.00685812	-0.25	0.00800114	-0.25	0.00800114	-0.25	0.00485645	-0.25	0.00485576	-0.25	0.00442794	-0.25	0.00657143					macaque_12	2.6107	0.578277	-0.361542	-0.630943	-0.889483	-0.516386	-0.357469	-0.360804	-0.0723498
0	0.0575797	0	0.00257033	0	0.007001	0	0.0082869	0	0.0082869	0	0.00342808	0	0.00428449	0	0.00571347	0	0.00514286					macaque_13	2.61695	-0.667732	-0.507459	-0.518423	0.0896674	0.478591	-0.270816	-0.361512	-0.859262
0.25	0.061866	0.25	0.0034271	0.25	0.00500071	0.25	0.00685812	0.25	0.00685812	0.25	0.00242822	0.25	0.00285633	0.25	0.00471361	0.25	0.00485714					macaque_14	2.62306	-0.813981	-0.282074	0.35742	-0.0421082	-0.433563	-0.975758	-0.132523	-0.300468
0.5	0.0795828	0.5	0.00242753	0.5	0.0044292	0.5	0.00542935	0.5	0.00542935	0.5	0.00171404	0.5	0.00342759	0.5	0.00285673	0.5	0.00314286					macaque_15	2.62372	-0.531724	0.462708	0.23791	-0.591131	-0.577806	-0.561265	-0.529015	-0.533395
0.75	0.0665809	0.75	0.00228474	0.75	0.00314331	0.75	0.0044292	0.75	0.0044292	0.75	0.00185688	0.75	0.00242788	0.75	0.00328524	0.75	0.00371429					macaque_16	2.62964	-0.150798	-0.654478	-0.815927	-0.567869	-0.406856	0.527294	-0.130934	-0.430076
1	0.00228604	1	0.00257033	1	0.00342906	1	0.00457208	1	0.00457208	1	0.00228539	1	0.00228506	1	0.0015712	1	0.00314286					macaque_17	2.63178	-0.756146	0.125093	-0.0440629	-0.850854	-0.732474	-0.152162	0.18633	-0.407502
1.25	0.00271467	1.25	0.00199914	1.25	0.00300043	1.25	0.00500071	1.25	0.00500071	1.25	0.00185688	1.25	0.00185661	1.25	0.0027139	1.25	0.00314286					macaque_18	2.63787	0.567133	-0.41197	-0.742838	-0.614808	-0.157356	-0.51416	-0.241245	-0.52263
1.5	0.00157165	1.5	0.000999572	1.5	0.0025718	1.5	0.00285755	1.5	0.00285755	1.5	0.0027139	1.5	0.00214225	1.5	0.00214255	1.5	0.00285714					macaque_19	2.63998	-0.57348	-0.455943	-0.34081	-0.760438	0.302208	-0.205867	0.188183	-0.793837
1.75	0.00157165	1.75	0.00199914	1.75	0.00142878	1.75	0.00300043	1.75	0.00300043	1.75	0.00114269	1.75	0.00114253	1.75	0.00299957	1.75	0.00214286					macaque_20	2.65011	0.100316	-0.342093	-0.296687	-0.359173	-0.0515791	0.0200339	-0.587543	-1.13338
2	0.00171453	2	0.00128516	2	0.00214316	2	0.00314331	2	0.00314331	2	0.00214255	2	0.00285633	2	0.00185688	2	0.00285714					macaque_21	2.65082	-0.580301	-0.537165	-0.405766	-0.692844	-0.479187	-0.368825	0.561696	-0.148426
2.25	0.00200029	2.25	0.00157076	2.25	0.00228604	2.25	0.00314331	2.25	0.00314331	2.25	0.00214255	2.25	0.00157098	2.25	0.00199971	2.25	0.003					macaque_22	2.65252	-0.489901	-0.489901	-0.439424	-0.47629	-0.417458	-0.489901	0.640259	-0.489901
2.5	0.00114302	2.5	0.000999572	2.5	0.00200029	2.5	0.00285755	2.5	0.00285755	2.5	0.000999857	2.5	0.00271351	2.5	0.00185688	2.5	0.00328571					macaque_23	2.65711	-0.598767	0.296148	0.0908497	-0.547414	-0.626445	-0.747438	-0.0415172	-0.482521
2.75	0.00142878	2.75	0.00142796	2.75	0.00200029	2.75	0.00242892	2.75	0.00242892	2.75	0.00114269	2.75	0.000856898	2.75	0.00128553	2.75	0.00271429					macaque_24	2.65999	-0.271819	-0.706541	-0.840863	0.260997	-0.239355	-0.670353	0.0638285	-0.255881
3	0.000428633	3	0.00185635	3	0.00214316	3	0.00242892	3	0.00242892	3	0.000999857	3	0.00128535	3	0.00142837	3	0.00185714					macaque_25	2.66282	-0.758787	0.115333	-0.649501	-0.634237	0.0677924	-0.396778	0.151283	-0.557928
3.25	0.000142878	3.25	0.000999572	3.25	0.000714388	3.25	0.00242892	3.25	0.00242892	3.25	0.000571347	3.25	0.00199943	3.25	0.00085702	3.25	0.00185714					macaque_26	2.66902	-0.391154	-0.674302	-0.759489	0.317291	0.0892454	-0.21959	-0.473723	-0.557295
3.5	0.000428633	3.5	0.000428388	3.5	0.00214316	3.5	0.00228604	3.5	0.00228604	3.5	0.00128553	3.5	0.000999714	3.5	0.000714184	3.5	0.00142857					macaque_27	2.67199	-0.560049	-0.044355	0.183926	0.173171	-0.615772	-0.516962	-0.650521	-0.641427
3.75	0.000714388	3.75	0.000999572	3.75	0.00157165	3.75	0.00271467	3.75	0.00271467	3.75	0.00085702	3.75	0.00114253	3.75	0.00114269	3.75	0.00214286					macaque_28	2.67449	-0.219662	-0.575274	-0.482439	0.488519	-0.251542	-0.533896	-0.403489	-0.696705
4	0.000857265	4	0.000856776	4	0.00314331	4	0.00371482	4	0.00371482	4	0.00042851	4	0.00157098	4	0.00114269	4	0.001					macaque_29	2.6745	-0.263225	-0.3253	-0.927426	0.029079	-0.773515	-0.431083	-0.10702	0.123991
4.25	0.000857265	4.25	0.00128516	4.25	0.00142878	4.25	0.00228604	4.25	0.00228604	4.25	0.00171404	4.25	0.0017138	4.25	0.00114269	4.25	0.00185714					macaque_30	2.67471	-0.499301	-0.485121	-0.195644	0.518607	-0.392441	-0.413836	-0.61764	-0.589333
4.5	0.00114302	4.5	0.000428388	4.5	0.00114302	4.5	0.00100014	4.5	0.00100014	4.5	0.00114269	4.5	0.00214225	4.5	0.000714184	4.5	0.00185714					macaque_31	2.67645	-0.595108	-0.555746	-0.725086	0.282561	-0.532018	-0.512052	0.0853867	-0.12439
4.75	0.0012859	4.75	0.00071398	4.75	0.00100014	4.75	0.00200029	4.75	0.00200029	4.75	0.000571347	4.75	0.00128535	4.75	0.00142837	4.75	0.00142857					macaque_32	2.67823	-0.223182	0.021556	-0.0659311	-0.182535	-0.658317	-0.949391	0.0153199	-0.635752
5	0.00100014	5	0.00114237	5	0.000857265	5	0.0012859	5	0.0012859	5	0.000571347	5	0.00128535	5	0.000714184	5	0.00271429					macaque_33	2.68185	0.528949	-0.415081	-0.30377	-0.396807	-0.570182	-0.517032	-0.451677	-0.556251
5.25	0.00057151	5.25	0.00114237	5.25	0.00200029	5.25	0.00200029	5.25	0.00200029	5.25	0.000571347	5.25	0.00128535	5.25	0.000999857	5.25	0.00185714					macaque_34	2.68279	-0.529265	0.174512	-0.376678	-0.790672	-0.605092	-0.572914	-0.114865	0.132188
5.5	0.000857265	5.5	0.00071398	5.5	0.00100014	5.5	0.00157165	5.5	0.00157165	5.5	0.00085702	5.5	0.000856898	5.5	0.000285673	5.5	0.00185714					macaque_35	2.69135	0.418221	-0.526743	-0.554807	-0.5736	-0.478707	-0.226655	-0.143946	-0.605117
5.75	0.000285755	5.75	0.000999572	5.75	0.00142878	5.75	0.00142878	5.75	0.00142878	5.75	0.000999857	5.75	0.000999714	5.75	0.00114269	5.75	0.00114286					macaque_36	2.69244	-0.62045	-0.0260294	0.0475211	-0.682223	-0.297251	-0.639494	-0.61644	0.141928
6	0.000857265	6	0.000856776	6	0.000857265	6	0.00157165	6	0.00157165	6	0.00042851	6	0.000571265	6	0.00114269	6	0.00171429					macaque_37	2.69354	-0.379717	-0.666293	-0.0590127	-0.549432	-0.0314953	0.244603	-0.568784	-0.683404
6.25	0.000857265	6.25	0.000285592	6.25	0.0012859	6.25	0.00200029	6.25	0.00200029	6.25	0.00085702	6.25	0.000714082	6.25	0.00128553	6.25	0.00171429					macaque_38	2.69757	-0.629914	-0.155578	-0.407814	0.417738	-0.557319	-0.335554	-0.579918	-0.449211
6.5	0.000428633	6.5	0.000428388	6.5	0.00057151	6.5	0.0012859	6.5	0.0012859	6.5	0.000571347	6.5	0.000571265	6.5	0.000571347	6.5	0.002					macaque_39	2.69858	-0.331776	-0.714788	-0.446404	0.30278	-0.179313	-0.438464	-0.749204	-0.141414
6.75	0.00057151	6.75	0.000285592	6.75	0.00157165	6.75	0.00214316	6.75	0.00214316	6.75	0.000999857	6.75	0.00157098	6.75	0.00114269	6.75	0.00142857					macaque_40	2.69912	0.261087	-0.334977	-0.657969	-0.797228	-0.457297	-0.252677	-0.438694	-0.021364
>7	0.0174311	>7	0.0191347	>7	0.0288613	>7	0.0404343	>7	0.0404343	>7	0.0197115	>7	0.0314196	>7	0.022711	>7	0.0601429					macaque_41	2.70006	-0.618536	-0.410322	-0.566915	-0.236437	-0.240869	-0.388514	0.402335	-0.640797
																						macaque_42	2.70562	-0.735513	-0.22585	-0.402495	-0.098099	-0.609417	0.166193	-0.713784	-0.0866555
																						macaque_43	2.70963	-0.337294	-0.574912	0.278785	-0.491732	-0.516214	-0.669727	-0.42251	0.0239764
																						macaque_44	2.71121	-0.540362	-0.241664	-0.272111	-0.444587	-0.661369	-0.228407	-0.654103	0.331392
																						macaque_45	2.71261	-0.300937	-0.660878	-0.702241	0.218134	-0.220317	-0.0451143	-0.396029	-0.605226
																						macaque_46	2.71346	-0.494524	-0.385332	-0.646663	-0.0582281	-0.698481	-0.508464	0.230257	-0.152023
																						macaque_47	2.71634	-0.401197	-0.615811	-0.703228	-0.45427	0.124765	-0.378846	-0.443825	0.156074
																						macaque_48	2.7176	0.113637	-0.319039	-0.751521	-0.216464	-0.515706	-0.587743	-0.520195	0.07943
																						macaque_49	2.72873	-0.055815	-0.575122	-0.702417	-0.142879	-0.14327	0.0201103	-0.410242	-0.719099
																						macaque_50	2.73148	0.171179	-0.527679	-0.50971	0.0801966	-0.526258	-0.57819	-0.412455	-0.428562
																						macaque_51	2.73162	-0.870034	-0.117408	-0.153616	-0.182717	-0.291155	-0.344008	-0.709544	-0.0631322
																						macaque_52	2.73867	-0.502441	-0.623181	-0.557815	-0.449456	-0.487475	0.0905091	0.0932216	-0.30203
																						macaque_53	2.73981	-0.356806	-0.2874	0.261182	-0.197014	-0.563884	-0.452353	-0.578797	-0.564734
																						macaque_54	2.7433	-0.419811	-0.235085	-0.281445	-0.382942	-0.124001	0.0586247	-0.485398	-0.873238
																						macaque_55	2.74699	-0.698822	-0.272082	0.143946	-0.431043	-0.594668	-0.49366	-0.261793	-0.138867
																						macaque_56	2.74914	-0.302605	0.0130849	-0.013168	-0.576399	-0.628073	-0.294634	-0.263876	-0.683475
																						macaque_57	2.75545	-0.324768	-0.194545	-0.565098	-0.602386	-0.38853	-0.223881	-0.60014	0.143896
																						macaque_58	2.75699	-0.51492	-0.394472	-0.369896	-0.614723	-0.0144037	0.0701202	-0.324409	-0.594286
																						macaque_59	2.75936	-0.311607	-0.315599	-0.491766	-0.168655	-0.130024	-0.191895	-0.255404	-0.894413
																						macaque_60	2.76012	0.0861515	-0.547422	-0.535753	-0.211646	-0.0717033	-0.421219	-0.526712	-0.531817
																						macaque_61	2.76596	-0.0979522	-0.431755	-0.464093	-0.425454	0.139438	-0.483623	-0.525637	-0.476887
																						macaque_62	2.76694	-0.30909	-0.22015	-0.424529	-0.607097	-0.58959	-0.473169	0.114747	-0.25806
																						macaque_63	2.77448	-0.336968	-0.148706	-0.205675	-0.484396	-0.640416	-0.0558861	-0.637259	-0.265172
																						macaque_64	2.77683	-0.417106	-0.591523	-0.247705	-0.399864	-0.0157099	-0.123047	-0.338213	-0.643665
																						macaque_65	2.77724	-0.439982	0.178859	-0.411996	-0.435917	-0.384084	-0.373654	-0.457313	-0.453149
																						macaque_66	2.77953	-0.61605	-0.277739	0.0735891	-0.561839	-0.349181	-0.298217	-0.421437	-0.328655
																						macaque_67	2.78392	-0.462603	-0.603053	-0.550097	-0.243928	-0.196102	-0.00194193	-0.300378	-0.425818
																						macaque_68	2.78396	-0.0684505	-0.208789	-0.524582	-0.283672	-0.509999	-0.539221	-0.119644	-0.529598
																						macaque_69	2.78625	-0.425365	-0.225047	0.0613453	-0.534049	-0.486158	-0.297785	-0.488379	-0.39081
																						macaque_70	2.78801	-0.396791	-0.574957	-0.559389	-0.116008	-0.299918	-0.154431	-0.16559	-0.520929
																						macaque_71	2.78955	-0.274425	-0.45532	-0.37201	0.0103416	-0.580207	-0.44001	-0.475387	-0.202539
																						macaque_72	2.79016	-0.433511	-0.425152	-0.420473	-0.404342	-0.51226	-0.477604	0.00761935	-0.124434
																						macaque_73	2.79087	-0.28769	-0.195742	-0.344746	-0.66923	-0.417169	-0.540712	-0.151402	-0.184179
																						macaque_74	2.79367	0.0100716	-0.385096	-0.404683	-0.50384	-0.463733	-0.394116	-0.17404	-0.478236
																						macaque_75	2.79619	-0.35783	-0.0115687	-0.502541	-0.440426	-0.179311	-0.374459	-0.494785	-0.435266
																						macaque_76	2.79621	-0.367297	-0.0245232	-0.454083	-0.426387	-0.500431	-0.435893	-0.144448	-0.44315
																						macaque_77	2.79712	-0.351033	-0.525394	-0.337109	-0.417053	-0.572979	-0.240888	-0.0335517	-0.31911
																						macaque_78	2.79791	-0.339946	-0.499058	-0.458992	-0.345595	-0.569321	-0.333507	-0.196503	-0.0549839
																						macaque_79	2.79955	0.012532	-0.501972	-0.31368	-0.38078	-0.308104	-0.473758	-0.417899	-0.415893
																						macaque_80	2.80016	-0.361609	-0.18355	-0.361465	-0.523598	-0.480331	-0.217627	-0.128629	-0.543348
																						macaque_81	2.80084	-0.253308	-0.363094	-0.154092	-0.51452	-0.406529	-0.562771	-0.413826	-0.132696
																						macaque_82	2.80368	0.0118907	-0.448497	-0.401206	-0.432833	-0.346826	-0.387396	-0.412483	-0.386334
																						macaque_83	2.80718	-0.353984	-0.481381	-0.366013	-0.412859	-0.0968967	-0.472527	-0.186811	-0.436709
																						macaque_84	2.80721	-0.389039	-0.179405	-0.433118	-0.447644	-0.324509	-0.389263	-0.117519	-0.526711
																						macaque_85	2.8077	-0.0169229	-0.413609	-0.413609	-0.358757	-0.363972	-0.413609	-0.413609	-0.413609
																						macaque_86	2.80917	-0.114535	-0.467021	-0.488893	-0.295876	-0.23481	-0.453401	-0.32568	-0.428954
																						macaque_87	2.80938	-0.350364	-0.238193	-0.329216	-0.389034	-0.567219	-0.397259	-0.121024	-0.417072
																						macaque_88	2.80943	-0.427977	-0.481171	-0.358185	-0.167489	-0.176482	-0.266692	-0.463512	-0.467921
																						macaque_89	2.81249	-0.0952959	-0.337658	-0.303843	-0.325899	-0.393495	-0.439339	-0.455162	-0.461796
																						macaque_90	2.81323	-0.346893	-0.123435	-0.46467	-0.450927	-0.28799	-0.279899	-0.417264	-0.442154
																						macaque_91	2.81395	-0.297118	-0.256332	-0.136991	-0.447492	-0.43399	-0.455158	-0.35101	-0.435857
																						macaque_92	2.81435	-0.446014	-0.263437	-0.501928	-0.356032	-0.269695	-0.296429	-0.481971	-0.198839
																						macaque_93	2.81457	-0.370594	-0.431327	-0.431327	-0.0898477	-0.410493	-0.320504	-0.393043	-0.367432
																						macaque_94	2.81465	-0.487491	-0.331982	-0.162716	-0.412022	-0.430833	-0.26101	-0.279232	-0.449363
																						macaque_95	2.81637	-0.442739	-0.343661	-0.282876	-0.540999	-0.211117	-0.325001	-0.277497	-0.392479
																						macaque_96	2.81787	-0.293843	-0.323093	-0.40021	-0.407725	-0.158939	-0.340843	-0.414018	-0.479197
																						macaque_97	2.81939	-0.383446	-0.413263	-0.449572	-0.261226	-0.173846	-0.3651	-0.369066	-0.403875
																						macaque_98	2.81973	-0.389358	-0.389358	-0.389358	-0.135541	-0.348042	-0.389358	-0.389358	-0.389358
																						macaque_99	2.82084	-0.418845	-0.241411	-0.256435	-0.417012	-0.414394	-0.416885	-0.261294	-0.394568
																						macaque_100	2.82134	-0.368914	-0.253618	-0.199966	-0.40127	-0.380486	-0.399939	-0.407249	-0.409902
																						macaque_101	2.8217	-0.249712	-0.296703	-0.417528	-0.41929	-0.424351	-0.267829	-0.433185	-0.313101
																						macaque_102	2.82298	-0.382632	-0.382632	-0.382632	-0.376813	-0.36852	-0.179526	-0.367595	-0.382632
																						macaque_103	2.82398	-0.1989	-0.390605	-0.367317	-0.374698	-0.350786	-0.390605	-0.375255	-0.375814
																						macaque_104	2.82439	-0.379864	-0.307561	-0.254772	-0.316918	-0.429108	-0.380431	-0.33219	-0.423544
																						macaque_105	2.82461	-0.405355	-0.362311	-0.229833	-0.381472	-0.398458	-0.30265	-0.365107	-0.379427
																						macaque_106	2.82481	-0.379588	-0.33531	-0.416818	-0.338791	-0.36037	-0.389114	-0.377286	-0.227538
																						macaque_107	2.82508	-0.390274	-0.365097	-0.398283	-0.375684	-0.35545	-0.393605	-0.311028	-0.235659
																						macaque_108	2.82596	-0.342649	-0.391741	-0.391741	-0.245473	-0.373085	-0.377265	-0.353017	-0.350994
																						macaque_109	2.82676	-0.364168	-0.273849	-0.353726	-0.325272	-0.374791	-0.392507	-0.351673	-0.390772
																						macaque_110	2.8274	-0.288794	-0.374779	-0.331652	-0.363326	-0.371743	-0.377045	-0.373781	-0.346275
																						macaque_111	2.82749	-0.365646	-0.35704	-0.362325	-0.375389	-0.366786	-0.360786	-0.356652	-0.282868
																						macaque_112	2.82798	-0.360563	-0.306802	-0.357539	-0.367649	-0.361517	-0.366542	-0.344454	-0.362912
																						macaque_113	2.828	-0.310428	-0.355673	-0.35789	-0.35841	-0.34091	-0.37125	-0.364584	-0.368852
																						macaque_114	2.8281	-0.365328	-0.329353	-0.346038	-0.340778	-0.349321	-0.345863	-0.382967	-0.368448
																						macaque_115	2.82818	-0.352116	-0.360855	-0.364759	-0.354752	-0.360428	-0.364277	-0.318429	-0.352561
																						macaque_116	2.82823	-0.332328	-0.352537	-0.362411	-0.364814	-0.364469	-0.366407	-0.349345	-0.335915
																						macaque_117	2.82824	-0.360933	-0.360933	-0.332598	-0.360933	-0.359101	-0.331871	-0.360933	-0.360933
																						macaque_118	2.82833	-0.358005	-0.358005	-0.355993	-0.330302	-0.352007	-0.358005	-0.358005	-0.358005
																						macaque_119	2.82833	-0.35871	-0.35871	-0.35871	-0.35871	-0.336224	-0.35871	-0.339843	-0.35871
																						macaque_120	2.82842	-0.356384	-0.356384	-0.356384	-0.349757	-0.350912	-0.35393	-0.35237	-0.352299
																						macaque_121	2.82842	-0.350862	-0.353271	-0.349594	-0.355675	-0.35534	-0.356114	-0.354673	-0.352892
																						guinea_pig_122	-0.71821	2.45385	-1.01805	-0.867823	0.508753	0.141759	-0.62091	0.0879332	0.0326907
																						guinea_pig_123	-0.467764	2.47363	-0.56107	-0.614282	-0.496526	0.997933	-0.153722	-0.660105	-0.518096
																						guinea_pig_124	0.811375	2.49369	-0.593818	-0.714825	0.0819896	-0.673384	-0.6593	-0.581028	-0.164701
																						guinea_pig_125	0.986728	2.49734	-0.325477	-0.513432	-0.570136	-0.410347	-0.598504	-0.540095	-0.526077
																						guinea_pig_126	-0.1913	2.50328	0.17095	0.0759683	-1.38959	-0.362239	-0.0862323	-0.768218	0.0473782
																						guinea_pig_127	0.0208263	2.52793	-0.0557111	0.168269	-0.825085	-0.0261345	0.124181	-1.03834	-0.895935
																						guinea_pig_128	0.547278	2.53057	-0.538477	-0.248155	0.181729	-0.204629	-0.780179	-0.466316	-1.02182
																						guinea_pig_129	-0.576439	2.53387	-0.547195	-0.772907	-0.317865	-0.614832	-0.569273	0.137792	0.726853
																						guinea_pig_130	-0.139807	2.5408	0.271231	0.111825	-0.895056	0.0971819	-0.557142	-0.329391	-1.09965
																						guinea_pig_131	0.86415	2.54133	-0.290017	-0.396336	-0.51906	-0.744273	-0.465395	-0.387245	-0.603152
																						guinea_pig_132	-0.441797	2.55061	-0.510689	-0.468169	-0.512911	-0.505557	-0.501834	-0.502157	0.892506
																						guinea_pig_133	-0.8626	2.55608	-0.0332328	0.151347	-0.177833	-0.760488	-0.755818	0.446367	-0.563821
																						guinea_pig_134	0.503616	2.55911	-0.180898	-0.707432	-0.853881	-0.392682	-0.617715	0.263954	-0.574077
																						guinea_pig_135	-0.0571259	2.56615	-0.596777	-0.526244	-0.243058	-0.966824	-0.727558	0.503028	0.0484113
																						guinea_pig_136	0.267255	2.57045	-0.331263	-0.322399	-0.936501	-0.790029	-0.586463	0.421003	-0.292059
																						guinea_pig_137	-0.334277	2.57186	-0.495659	-0.448948	0.670286	-0.0957695	-0.252569	-0.820432	-0.794491
																						guinea_pig_138	-0.465496	2.57258	0.272184	0.0597828	0.290415	-0.882388	-0.577778	-0.840985	-0.428314
																						guinea_pig_139	-0.495743	2.58193	-0.486596	-0.721121	-0.556976	-0.251084	-0.72528	0.657118	-0.00224452
																						guinea_pig_140	0.084293	2.58633	-0.690744	-0.588243	-0.861664	0.0850053	-0.299379	0.386043	-0.701639
																						guinea_pig_141	0.758925	2.59598	-0.3411	-0.62109	-0.329782	-0.591853	-0.450556	-0.508032	-0.512497
																						guinea_pig_142	-0.372917	2.59734	-0.635268	-0.308835	-0.46985	0.73604	-0.587626	-0.324099	-0.634786
																						guinea_pig_143	-0.557896	2.5988	0.208112	-0.0311853	0.39086	-0.79033	-0.611514	-0.528776	-0.678068
																						guinea_pig_144	0.0765434	2.60709	-0.842693	-0.346544	-0.562325	-0.632616	-0.0613797	0.437056	-0.675133
																						guinea_pig_145	0.325896	2.60729	0.00118219	-0.395084	-0.70048	-0.867071	-0.616972	-0.533518	0.178756
																						guinea_pig_146	0.351433	2.61086	-0.558718	0.0422218	-0.397678	-0.250418	-1.14316	-0.372295	-0.282252
																						guinea_pig_147	-0.56364	2.61269	-0.867309	-0.707797	-0.209967	-0.145312	0.548288	-0.419296	-0.247655
																						guinea_pig_148	-0.897472	2.61777	0.117738	-0.339567	0.100832	0.184625	-0.357263	-0.605844	-0.820815
																						guinea_pig_149	-0.517662	2.61818	0.238925	-0.201358	0.399805	-0.688466	-0.567312	-0.672261	-0.609852
																						guinea_pig_150	-0.300987	2.6203	-0.682593	-0.208013	-0.422837	0.562204	-0.142098	-0.748084	-0.677893
																						guinea_pig_151	0.611893	2.62293	-0.573482	-0.685339	-0.434134	-0.618862	-0.211387	-0.158471	-0.553151
																						guinea_pig_152	0.253695	2.63046	-0.913808	-0.410664	-0.25148	-0.543208	-0.807221	-0.0088055	0.0510276
																						guinea_pig_153	-0.0465081	2.6449	-0.358952	-0.571889	0.511163	-0.274909	-0.60421	-0.644229	-0.655362
																						guinea_pig_154	-0.572497	2.64498	-0.14929	-0.141452	-0.728436	-0.622358	0.499557	-0.335669	-0.594839
																						guinea_pig_155	0.132109	2.65398	-0.716027	-0.212407	0.258177	-0.902529	-0.420203	-0.463037	-0.330062
																						guinea_pig_156	-0.120039	2.65756	0.187916	-0.644512	0.271402	-0.673134	-0.524614	-0.620674	-0.533902
																						guinea_pig_157	0.548439	2.65822	-0.490806	-0.455001	-0.467464	-0.39339	-0.72147	-0.514178	-0.164345
																						guinea_pig_158	0.16072	2.65943	-0.118874	0.127126	-0.758042	-0.396883	-0.444622	-0.309087	-0.919764
																						guinea_pig_159	-0.500244	2.66172	-0.61135	-0.613664	0.404171	-0.381346	0.104508	-0.411227	-0.65257
																						guinea_pig_160	-0.199757	2.66435	-0.717503	-0.524258	-0.664708	-0.660124	-0.318055	0.258458	0.161596
																						guinea_pig_161	-0.122053	2.68027	-0.343624	-0.115871	-0.397091	-0.768896	-0.329092	0.259603	-0.863243
																						guinea_pig_162	-0.770823	2.6848	-0.46792	-0.408286	-0.485576	0.215963	-0.0830892	-0.722021	0.0369475
																						guinea_pig_163	-0.27434	2.69882	-0.51076	-0.361711	-0.591752	-0.350526	-0.506719	-0.558594	0.455579
																						guinea_pig_164	-0.244682	2.69887	-0.664701	-0.594162	0.292737	-0.679305	-0.0629567	-0.499701	-0.246099
																						guinea_pig_165	-0.610317	2.70129	-0.312727	-0.23668	-0.368928	0.100012	-0.306427	0.00163231	-0.967852
																						guinea_pig_166	-0.696844	2.7019	-0.0400561	-0.240585	-0.613205	-0.251659	-0.48781	0.265951	-0.637688
																						guinea_pig_167	-0.423047	2.70262	-0.0435944	-0.601671	-0.322399	-0.673832	0.329416	-0.387684	-0.579806
																						guinea_pig_168	-0.383392	2.70522	-0.555397	-0.555397	0.432021	-0.46423	-0.20642	-0.473469	-0.498935
																						guinea_pig_169	0.146088	2.70611	-0.208284	-0.191656	-0.784848	-0.730823	-0.524425	-0.387002	-0.0251597
																						guinea_pig_170	-0.461539	2.70781	-0.465531	0.0583106	-0.538084	-0.504663	0.298956	-0.523068	-0.572197
																						guinea_pig_171	-0.395932	2.71011	-0.713038	-0.717308	-0.123271	-0.54117	-0.261126	0.242743	-0.20101
																						guinea_pig_172	0.043756	2.71068	-0.476605	-0.598937	0.0978736	-0.687725	-0.646228	-0.0394509	-0.403365
																						guinea_pig_173	-0.39962	2.71396	-0.579474	-0.619709	-0.596751	-0.389301	0.176872	0.137789	-0.443771
																						guinea_pig_174	-0.137517	2.71842	-0.531399	0.314569	-0.454559	-0.274506	-0.647701	-0.596338	-0.390965
																						guinea_pig_175	-0.0696387	2.71892	0.216081	-0.20074	-0.640339	-0.621852	-0.477144	-0.28495	-0.640339
																						guinea_pig_176	-0.208889	2.72591	0.222564	-0.3209	-0.578965	-0.509317	-0.707454	-0.106358	-0.516591
																						guinea_pig_177	-0.357443	2.72741	-0.496379	-0.450976	0.392186	-0.486031	-0.491686	-0.446677	-0.390399
																						guinea_pig_178	-0.342899	2.73052	-0.530795	-0.596102	0.339589	-0.495442	-0.42668	-0.43079	-0.247396
																						guinea_pig_179	-0.484353	2.73239	-0.475522	-0.303122	-0.446958	0.366312	-0.459786	-0.416577	-0.512384
																						guinea_pig_180	-0.358472	2.73247	-0.53387	-0.405652	-0.259109	0.317185	-0.340369	-0.512196	-0.639988
																						guinea_pig_181	0.359471	2.73754	-0.472151	-0.470311	-0.449247	-0.390501	-0.473225	-0.411639	-0.429935
																						guinea_pig_182	-0.111847	2.74008	-0.343685	-0.314927	0.138746	-0.214582	-0.634882	-0.603315	-0.655589
																						guinea_pig_183	-0.582096	2.74083	0.0965146	-0.484498	-0.151804	-0.514673	-0.00618099	-0.465087	-0.633004
																						guinea_pig_184	0.20261	2.74122	-0.324715	-0.629917	-0.0975188	-0.313465	-0.51656	-0.576995	-0.484658
																						guinea_pig_185	-0.166954	2.74239	-0.504297	0.192884	-0.515748	-0.525899	-0.52252	-0.126945	-0.572907
																						guinea_pig_186	-0.237681	2.747	0.248798	-0.479611	-0.224888	-0.51139	-0.497784	-0.510953	-0.53349
																						guinea_pig_187	0.234283	2.74731	-0.453968	-0.172016	-0.33341	-0.509033	-0.571126	-0.574832	-0.367208
																						guinea_pig_188	-0.616651	2.74787	-0.392351	-0.142272	-0.768992	-0.268801	-0.30558	-0.356554	0.103334
																						guinea_pig_189	-0.595007	2.74795	-0.328912	-0.433944	-0.317432	-0.760765	-0.234588	-0.212885	0.135587
																						guinea_pig_190	-0.276938	2.74824	-0.458083	-0.475932	-0.43776	0.29955	-0.475932	-0.453468	-0.469681
																						guinea_pig_191	-0.58295	2.74837	-0.329439	0.201112	-0.614237	-0.303224	-0.257408	-0.589922	-0.272302
																						guinea_pig_192	0.184759	2.75333	-0.536262	-0.54402	-0.404472	-0.242221	-0.484445	-0.162712	-0.563962
																						guinea_pig_193	-0.494025	2.75492	-0.520535	-0.0190827	-0.549613	-0.44926	-0.286899	0.109365	-0.544864
																						guinea_pig_194	-0.47717	2.75528	-0.437305	-0.289053	0.233953	-0.559511	-0.253084	-0.468556	-0.504555
																						guinea_pig_195	-0.367303	2.75602	0.158522	-0.478785	-0.272561	-0.594001	-0.13517	-0.514184	-0.552537
																						guinea_pig_196	-0.0553626	2.75619	-0.362033	-0.609775	-0.553939	-0.232761	-0.468742	0.0830352	-0.556612
																						guinea_pig_197	-0.061108	2.75682	-0.675699	-0.572947	-0.414525	-0.109106	-0.132824	-0.616037	-0.174578
																						guinea_pig_198	-0.355572	2.75817	-0.507307	-0.474033	-0.54237	-0.437033	-0.180998	0.210184	-0.471046
																						guinea_pig_199	-0.512797	2.75966	-0.440871	-0.487664	-0.432703	-0.380095	-0.444843	0.25044	-0.31113
																						guinea_pig_200	-0.670862	2.76013	-0.243749	-0.647058	-0.453897	0.0683457	-0.156237	-0.290992	-0.365684
																						guinea_pig_201	-0.41812	2.76032	-0.431366	0.26658	-0.437231	-0.443343	-0.435489	-0.417695	-0.443655
																						guinea_pig_202	0.214722	2.76079	-0.200344	-0.486042	-0.386198	-0.458118	-0.473651	-0.502751	-0.468413
																						guinea_pig_203	-0.358668	2.76487	-0.489478	-0.489478	-0.472259	-0.480455	-0.190475	0.187499	-0.471557
																						guinea_pig_204	-0.278389	2.76571	-0.509548	-0.520687	-0.378539	0.168319	-0.517827	-0.228354	-0.500685
																						guinea_pig_205	-0.517059	2.76579	-0.244698	-0.429412	-0.326089	-0.440202	-0.514242	0.192782	-0.486874
																						guinea_pig_206	0.114131	2.76946	-0.479257	-0.18902	-0.379746	-0.239105	-0.510201	-0.54313	-0.54313
																						guinea_pig_207	-0.349457	2.76993	-0.0623492	-0.170209	-0.162232	-0.530994	-0.773307	-0.305659	-0.415719
																						guinea_pig_208	-0.290398	2.77179	-0.379628	-0.356098	-0.13201	0.05311	-0.582022	-0.456856	-0.627884
																						guinea_pig_209	-0.395302	2.77308	-0.242979	-0.337877	-0.562741	-0.43842	-0.544309	0.142406	-0.393857
																						guinea_pig_210	-0.0310589	2.7743	-0.0533802	-0.498666	-0.181217	-0.523394	-0.425555	-0.528849	-0.532181
																						guinea_pig_211	-0.505268	2.77516	-0.445421	0.132365	-0.224315	-0.522713	-0.303487	-0.47486	-0.431457
																						guinea_pig_212	-0.311369	2.7757	-0.25536	-0.28598	-0.432687	-0.569482	0.0854091	-0.61818	-0.388049
																						guinea_pig_213	-0.337454	2.77836	0.0915715	-0.224104	-0.577952	-0.549907	-0.460563	-0.376589	-0.343358
																						guinea_pig_214	-0.605073	2.78091	-0.182075	-0.436415	-0.630771	-0.43774	-0.0957006	-0.21756	-0.175578
																						guinea_pig_215	-0.240252	2.7854	-0.478788	-0.399602	-0.255357	-0.542211	-0.0503928	-0.630684	-0.188116
																						guinea_pig_216	-0.421149	2.78726	-0.437469	-0.369736	-0.41014	-0.394738	0.12467	-0.446512	-0.432185
																						guinea_pig_217	-0.432798	2.79204	-0.394842	-0.393075	-0.163992	-0.0222785	-0.303584	-0.505735	-0.575737
																						guinea_pig_218	-0.469324	2.7933	-0.105492	-0.313232	-0.451672	-0.539324	-0.329856	-0.0759703	-0.508432
																						guinea_pig_219	-0.413374	2.79498	0.0594522	-0.426003	-0.41923	-0.501323	-0.328276	-0.339492	-0.426733
																						guinea_pig_220	-0.194709	2.79619	-0.526075	-0.441419	-0.502489	-0.444885	-0.191638	-0.0711948	-0.423781
																						guinea_pig_221	-0.225419	2.7964	-0.310174	-0.417994	-0.219771	-0.292354	-0.217159	-0.387198	-0.726331
																						guinea_pig_222	-0.451107	2.79855	-0.268227	-0.502288	-0.419311	-0.0159639	-0.455501	-0.44664	-0.239507
																						guinea_pig_223	-0.262453	2.79989	-0.114307	-0.495238	-0.265396	-0.573868	-0.522539	-0.297037	-0.269049
																						guinea_pig_224	-0.296778	2.80119	-0.541478	-0.290695	-0.30316	-0.617041	-0.28647	-0.122154	-0.343413
																						guinea_pig_225	-0.438432	2.80199	-0.0646441	-0.447267	-0.140007	-0.421124	-0.415689	-0.436297	-0.43853
																						guinea_pig_226	-0.0462043	2.80238	-0.363665	-0.465523	-0.431021	-0.182164	-0.446236	-0.410116	-0.457454
																						guinea_pig_227	-0.0756815	2.80607	-0.430259	-0.413047	-0.180728	-0.418192	-0.385584	-0.429656	-0.472928
																						guinea_pig_228	-0.405335	2.80834	-0.461173	-0.452418	-0.387007	-0.112946	-0.364996	-0.45516	-0.169302
																						guinea_pig_229	-0.279406	2.80848	-0.383081	-0.408477	-0.215366	-0.113594	-0.473797	-0.473797	-0.460967
																						guinea_pig_230	-0.362756	2.80854	-0.178115	-0.232756	-0.190903	-0.461141	-0.498477	-0.387636	-0.496756
																						guinea_pig_231	-0.35881	2.81052	-0.117557	-0.467949	-0.437946	-0.204997	-0.464814	-0.41027	-0.348179
																						guinea_pig_232	-0.392008	2.81099	-0.419762	-0.421654	-0.396486	-0.378831	-0.392658	-0.0436815	-0.365907
																						guinea_pig_233	-0.482438	2.81134	-0.317655	-0.487412	-0.409876	-0.213715	-0.462233	-0.24948	-0.188536
																						guinea_pig_234	-0.376044	2.81145	-0.411116	-0.379884	-0.379099	-0.393495	-0.414828	-0.410126	-0.046855
																						guinea_pig_235	-0.421832	2.8122	-0.194876	-0.339533	-0.308132	-0.323877	-0.447006	-0.216944	-0.560001
																						guinea_pig_236	-0.087535	2.81294	-0.400598	-0.420427	-0.373549	-0.26955	-0.420427	-0.420427	-0.420427
																						guinea_pig_237	-0.0727238	2.8138	-0.402323	-0.406858	-0.389318	-0.404895	-0.405738	-0.396272	-0.335672
																						guinea_pig_238	-0.291881	2.81457	-0.317027	-0.430889	-0.133387	-0.44583	-0.442028	-0.302728	-0.450803
																						guinea_pig_239	-0.394036	2.81477	-0.473861	-0.29735	-0.176668	-0.251417	-0.43739	-0.303366	-0.480686
																						guinea_pig_240	-0.228827	2.81566	-0.266581	-0.461781	-0.472315	-0.350174	-0.246065	-0.487629	-0.302284
																						guinea_pig_241	-0.380458	2.81704	-0.118476	-0.402105	-0.425527	-0.412649	-0.377473	-0.39865	-0.301706
																						guinea_pig_242	-0.375995	2.81851	-0.384035	-0.124096	-0.347398	-0.377995	-0.395114	-0.385796	-0.428078
																						guinea_pig_243	-0.409938	2.81881	-0.409938	-0.134082	-0.409938	-0.338712	-0.353097	-0.409938	-0.353169
																						guinea_pig_244	-0.219331	2.81944	-0.404001	-0.404001	-0.401041	-0.404001	-0.404001	-0.194065	-0.388993
																						guinea_pig_245	-0.391772	2.82126	-0.331425	-0.385468	-0.161667	-0.401696	-0.386056	-0.361482	-0.401696
																						guinea_pig_246	-0.327127	2.82168	-0.39272	-0.393508	-0.393508	-0.391486	-0.387207	-0.368684	-0.167446
																						guinea_pig_247	-0.372272	2.82311	-0.407978	-0.367313	-0.208966	-0.287793	-0.380077	-0.390738	-0.407978
																						guinea_pig_248	-0.345539	2.82444	-0.454703	-0.415818	-0.374608	-0.323828	-0.280157	-0.287675	-0.342112
																						guinea_pig_249	-0.206293	2.82456	-0.374404	-0.374404	-0.374404	-0.373633	-0.374126	-0.372887	-0.374404
																						guinea_pig_250	-0.351121	2.82591	-0.358479	-0.378129	-0.378505	-0.388572	-0.369673	-0.238807	-0.362628
																						guinea_pig_251	-0.249749	2.82629	-0.373791	-0.373791	-0.373791	-0.373791	-0.373791	-0.333793	-0.373791
																						guinea_pig_252	-0.369682	2.82673	-0.369197	-0.365743	-0.256724	-0.370182	-0.364089	-0.359528	-0.371587
																						guinea_pig_253	-0.36963	2.82695	-0.397434	-0.363508	-0.386589	-0.36777	-0.334258	-0.320321	-0.287435
																						guinea_pig_254	-0.356985	2.82754	-0.354373	-0.295573	-0.333766	-0.379411	-0.377847	-0.350691	-0.378889
																						guinea_pig_255	-0.3731	2.82801	-0.3731	-0.343644	-0.3731	-0.343504	-0.357759	-0.319097	-0.344711
																						mouse_256	0.547454	0.739432	2.15547	0.215925	-0.0248881	-0.610302	-0.848997	-1.04424	-1.12985
																						mouse_257	-0.846668	0.249897	2.31703	-0.243562	1.0422	-0.400162	-0.888958	-0.610128	-0.619644
																						mouse_258	1.0801	-0.418702	2.32195	-0.278185	0.114854	-1.0573	-0.535759	-0.517612	-0.709349
																						mouse_259	-0.315813	0.61379	2.3481	0.566955	-0.644604	-1.16214	-0.555439	-0.78035	-0.0704948
																						mouse_260	0.238606	0.280083	2.36898	0.735309	-0.609751	-0.891578	-0.831931	-0.748235	-0.541482
																						mouse_261	-0.80052	0.0254907	2.37239	0.141161	0.70334	0.124708	-0.81778	-0.907543	-0.84125
																						mouse_262	-0.185374	-0.948674	2.37377	-0.0983777	-1.08547	-0.878185	-0.074157	0.268765	0.627698
																						mouse_263	-0.595365	0.899649	2.39024	0.303775	-0.565827	-0.193027	-0.741029	-0.722045	-0.776372
																						mouse_264	-1.09776	0.408354	2.40067	-0.0543769	-0.201315	-0.831151	-0.884871	-0.265842	0.526291
																						mouse_265	-0.136744	0.755427	2.41217	-0.00588391	-0.273008	-0.269293	-0.379057	-0.841175	-1.26243
																						mouse_266	-0.315434	-0.524119	2.41304	-0.894715	-1.0989	-0.012684	-0.486186	0.198621	0.720376
																						mouse_267	0.2873	-0.29192	2.4135	0.423726	-1.01613	-0.440871	0.327725	-0.705462	-0.997864
																						mouse_268	-0.778781	0.0495755	2.4194	0.800809	0.162038	-0.726664	-0.748857	-0.379153	-0.79837
																						mouse_269	-0.788109	-0.159931	2.42042	0.404486	-0.84841	-0.803121	-0.858324	0.437771	0.195221
																						mouse_270	0.466596	-0.513767	2.42349	0.5126	-1.12928	-0.55983	-0.00811448	-0.80009	-0.391606
																						mouse_271	0.563835	-0.608899	2.42553	-0.895332	-0.538889	0.549797	-0.0610668	-0.700853	-0.734119
																						mouse_272	0.00211897	-0.123693	2.42867	-0.333604	-0.338758	-1.13045	-0.972901	0.747123	-0.278504
																						mouse_273	-0.205347	0.577145	2.43806	0.346191	-0.696065	0.0323515	-0.838849	-0.874342	-0.779142
																						mouse_274	0.493341	-0.535508	2.44771	0.124355	0.104411	-0.191877	-0.345963	-0.826753	-1.26971
																						mouse_275	0.952617	-0.165031	2.44958	-0.481357	-0.48928	-0.109267	-0.733366	-0.589023	-0.834875
																						mouse_276	0.443364	-0.282967	2.45524	-0.480365	0.117986	0.338483	-0.896253	-0.629466	-1.06602
																						mouse_277	-0.253295	-0.203409	2.46155	-0.583433	0.949578	-0.656813	-0.256809	-0.858725	-0.598645
																						mouse_278	-0.858214	-0.315617	2.46398	-0.761319	-0.360963	0.432599	-1.01128	-0.00500083	0.415818
																						mouse_279	0.616398	-0.658629	2.46491	0.44883	-0.915081	-0.412898	-0.50661	-0.749693	-0.287223
																						mouse_280	-0.280852	-0.360711	2.46712	0.635537	0.187835	-0.0573509	-0.770667	-0.981464	-0.839444
																						mouse_281	-0.747086	-0.776751	2.4683	0.488753	-0.846826	-0.433607	0.574874	-0.305684	-0.421977
																						mouse_282	-0.312869	0.511632	2.47136	0.551041	-0.808746	-0.494932	-0.631868	-0.871247	-0.414374
																						mouse_283	0.0610377	0.229132	2.47158	-0.22485	0.524367	-0.476303	-0.74995	-0.782233	-1.05278
																						mouse_284	-0.637454	-0.206985	2.47718	0.393821	-0.722502	-0.731538	-0.845764	-0.337442	0.610681
																						mouse_285	-0.600844	0.409971	2.47941	-0.353987	0.149857	-0.823155	-0.982243	0.357685	-0.636689
																						mouse_286	-0.457371	-0.607061	2.48296	0.935464	-0.455505	-0.735688	-0.729662	-0.156749	-0.276389
																						mouse_287	-0.66034	0.243205	2.48574	-0.418438	-0.236194	-0.930822	-0.734158	-0.448119	0.699121
																						mouse_288	-0.209436	0.116322	2.48937	-0.499042	-0.102363	0.160981	0.203308	-0.869901	-1.28924
																						mouse_289	-0.726708	-0.658598	2.49505	-0.111556	-0.725274	0.873638	-0.516881	-0.163619	-0.466056
																						mouse_290	-0.301357	-0.949959	2.49924	-0.361972	-0.64702	0.814821	-0.174994	-0.184215	-0.694548
																						mouse_291	-0.462743	-0.631758	2.49934	-0.866394	-0.431292	-0.620968	-0.164985	0.868635	-0.189838
																						mouse_292	0.810996	-0.543293	2.50106	-0.557312	0.0745528	-0.334792	-0.846989	-0.416932	-0.687289
																						mouse_293	0.14628	0.333174	2.50237	-0.139581	0.0834308	-0.62701	-0.695648	-0.344683	-1.25834
																						mouse_294	0.605558	-0.453601	2.5024	-0.795134	-0.607736	0.335757	-0.380982	-0.30437	-0.901897
																						mouse_295	-0.420722	0.855241	2.50307	-0.333171	-0.0697347	-0.686284	-0.479378	-0.494207	-0.874814
																						mouse_296	-0.283745	-1.23361	2.50437	0.0985314	-0.261609	-0.698644	0.332273	0.18625	-0.643816
																						mouse_297	-1.02515	-0.36252	2.50605	-0.00823091	0.0736806	0.353384	-0.899916	-0.762531	0.125235
																						mouse_298	-1.1176	-0.54293	2.50824	-0.590772	0.237116	0.488574	-0.238992	-0.0657263	-0.677914
																						mouse_299	0.488922	-0.109769	2.50861	-0.198595	-0.912438	-0.904659	-0.811691	-0.259046	0.198669
																						mouse_300	0.361087	-0.442743	2.51091	0.109938	-0.970003	-0.704805	-0.954706	0.0879052	0.00242013
																						mouse_301	-0.36298	-0.727017	2.51126	0.426506	-0.552211	0.582906	-0.766815	-0.575063	-0.536587
																						mouse_302	-0.099843	-0.725094	2.5173	0.131506	-0.198908	-0.69483	-1.00352	0.574326	-0.500934
																						mouse_303	-0.304901	-0.456604	2.52036	-0.16155	-0.673327	-0.52849	-0.839375	-0.404357	0.848246
																						mouse_304	-0.601862	0.461924	2.52158	0.529626	-0.744778	-0.501449	-0.613325	-0.367478	-0.684236
																						mouse_305	-0.625191	-0.033726	2.52405	0.842466	-0.712288	-0.3772	-0.527651	-0.594204	-0.496259
																						mouse_306	-0.248358	0.475874	2.52544	-0.956512	0.0573049	0.174706	-0.592642	-0.758496	-0.677316
																						mouse_307	0.0073803	0.0761453	2.52666	-0.221942	-0.717837	-0.758799	-0.683019	0.584701	-0.813287
																						mouse_308	0.42067	-0.215888	2.52936	-1.05886	-0.767574	-0.375642	-0.251073	0.320357	-0.601352
																						mouse_309	-0.767612	-0.739052	2.53182	-0.201671	0.826047	-0.607276	-0.357682	-0.328484	-0.356093
																						mouse_310	0.75441	-0.683932	2.53583	-0.187901	-0.474671	-0.76765	-0.503993	-0.0175101	-0.654578
																						mouse_311	0.234328	-0.465772	2.53587	0.235013	0.354032	-0.675766	-0.836515	-0.632869	-0.748324
																						mouse_312	-0.62047	0.875582	2.53804	-0.428053	-0.283871	-0.566691	-0.613132	-0.310082	-0.591327
																						mouse_313	0.187471	-0.0920885	2.53964	-0.546738	-0.0906103	-0.0863322	-0.946141	0.162006	-1.12721
																						mouse_314	-1.01686	-0.377712	2.54279	0.254271	-0.602199	-0.337569	0.457354	-0.156857	-0.763222
																						mouse_315	0.557042	-0.16391	2.54343	-0.553115	-0.870681	0.0930018	-0.83877	-0.631965	-0.135029
																						mouse_316	-0.84322	-0.40297	2.54685	-0.47284	-0.648407	0.598248	-0.730705	0.203664	-0.250624
																						mouse_317	-0.101379	-0.58887	2.55131	0.810057	-0.44642	-0.600779	-0.38155	-0.617986	-0.624385
																						mouse_318	0.269834	0.201385	2.556	0.0154878	-0.723977	-0.543503	-0.041804	-0.745127	-0.988299
																						mouse_319	-0.730391	-0.148369	2.55691	-0.546212	0.702124	-0.616068	-0.0509406	-0.745175	-0.421878
																						mouse_320	-0.826128	-0.83483	2.55745	0.163582	-0.575125	-0.558032	0.523949	-0.357599	-0.0932678
																						mouse_321	0.605559	-0.690233	2.55748	-0.887543	-0.0430678	-0.714416	-0.447327	-0.0424189	-0.338039
																						mouse_322	-0.132508	-0.434418	2.55853	0.399892	-0.188036	-1.01568	0.000937782	-0.197983	-0.990739
																						mouse_323	-0.0555467	-0.770279	2.56554	0.0286431	-0.748926	-0.995122	-0.23713	0.415225	-0.202405
																						mouse_324	-0.0635111	-0.305443	2.56644	0.0436897	-0.786502	-0.00401488	0.32965	-0.922899	-0.857408
																						mouse_325	0.135634	-0.781965	2.57442	-0.618931	-0.00580989	-0.819587	0.470583	-0.550789	-0.403553
																						mouse_326	-0.308679	-0.206847	2.57562	0.320383	0.000119606	-0.965003	-0.872283	0.106353	-0.649661
																						mouse_327	-0.56053	-0.437212	2.57893	0.0388656	-0.900755	-0.385229	-0.605762	0.625065	-0.353368
																						mouse_328	-0.852033	-0.290507	2.58044	-0.369257	0.27708	-0.622785	-0.150445	-0.895956	0.323465
																						mouse_329	-0.592307	-0.378193	2.58319	-0.319928	-0.211817	-0.713995	-0.404436	-0.69259	0.730077
																						mouse_330	0.0334333	0.316211	2.58393	-0.469538	-0.87705	-0.661325	0.267244	-0.518318	-0.674591
																						mouse_331	0.732862	-0.416498	2.58492	-0.472436	-0.390056	-0.668356	-0.169522	-0.734115	-0.466803
																						mouse_332	-0.106081	-0.782563	2.59373	0.480539	-0.386728	-0.0523926	-0.202173	-0.644975	-0.899353
																						mouse_333	-0.560783	0.0803649	2.59687	0.614279	-0.404927	-0.60781	-0.664272	-0.408155	-0.645565
																						mouse_334	-0.668773	-0.671427	2.59755	0.540509	-0.21492	-0.176779	-0.00896732	-0.765344	-0.631848
																						mouse_335	-0.36486	-0.730999	2.59791	0.538801	-0.699823	0.162879	-0.428634	-0.451205	-0.624071
																						mouse_336	-0.572752	-0.515085	2.59835	-0.496283	-0.300938	0.206318	-0.623169	0.501216	-0.797655
																						mouse_337	-0.471937	-0.484266	2.60223	-0.565093	0.742712	-0.457435	-0.565905	-0.241338	-0.558973
																						mouse_338	-0.630473	-0.20941	2.60231	-0.262791	0.418471	0.183935	-0.83811	-0.69305	-0.570878
																						mouse_339	0.305428	-0.526481	2.6046	-0.780974	-0.515593	-0.475039	-0.44002	-0.603533	0.431609
																						mouse_340	-0.248562	-0.121895	2.60514	-0.351446	-0.372921	-0.398413	0.545945	-0.682336	-0.975515
																						mouse_341	0.645808	-0.447597	2.60592	-0.478127	0.0067847	-0.585694	-0.607258	-0.599056	-0.540782
																						mouse_342	-0.409266	0.220147	2.60698	0.364285	-0.564617	-0.146136	-0.803079	-0.815251	-0.453064
																						mouse_343	0.725688	-0.266584	2.60808	-0.399861	-0.542797	-0.577043	-0.561352	-0.56861	-0.417515
																						mouse_344	-0.203116	-0.498789	2.61001	-0.396124	0.200349	-0.798724	-1.00786	-0.0987378	0.192994
																						mouse_345	-0.695099	-0.663339	2.61012	0.435613	0.207095	-0.718118	-0.211468	-0.429328	-0.535472
																						mouse_346	-0.534588	0.378367	2.6103	-0.327599	-0.673974	-0.113467	0.170048	-0.666921	-0.842167
																						mouse_347	-0.148961	-0.0920547	2.61178	-0.55407	0.48304	-0.524859	-0.894898	-0.171546	-0.70843
																						mouse_348	-0.166312	-0.401691	2.6147	0.668292	-0.370728	-0.522045	-0.69055	-0.582821	-0.54884
																						mouse_349	-0.68494	-0.396831	2.6177	0.199261	-0.608056	0.367233	-0.552009	-0.133543	-0.808816
																						mouse_350	-0.218302	0.345609	2.61984	-0.438507	-1.15376	-0.301712	-0.435704	-0.406094	-0.0113649
																						mouse_351	-0.127619	0.133572	2.63516	-0.139281	-0.929476	0.21592	-0.724151	-0.506802	-0.557325
																						mouse_352	-0.973211	0.423597	2.63636	-0.186224	-0.515537	-0.568636	-0.325966	-0.0544568	-0.435922
																						mouse_353	-0.556802	-0.692458	2.63894	0.407489	-0.732248	-0.113831	0.070644	-0.464434	-0.557302
																						mouse_354	-0.284456	-0.365493	2.64154	0.229827	-0.951966	-0.39837	-0.803098	-0.180194	0.112215
																						mouse_355	-0.0133971	-0.323804	2.64329	-0.513269	-1.03632	-0.0602257	-0.576159	0.277413	-0.397532
																						mouse_356	-0.526503	-0.418405	2.64558	0.637043	-0.550137	-0.472113	-0.523214	-0.51802	-0.274227
																						mouse_357	-0.27624	-0.614108	2.64735	0.0879316	-0.157923	-0.800268	0.337569	-0.640153	-0.58416
																						mouse_358	-0.0414379	-0.751398	2.64758	0.353895	-0.512293	-0.581358	-0.773154	-0.316111	-0.0257199
																						mouse_359	-0.443142	-0.519357	2.64901	0.37014	-0.09709	-0.0258315	-0.610132	-0.90807	-0.415533
																						mouse_360	0.290924	0.0533691	2.6542	-0.553241	-0.323048	-0.749159	-0.730934	-0.60004	-0.0420679
																						mouse_361	-0.551725	0.520565	2.6545	-0.566154	-0.716603	-0.53649	-0.193197	-0.178086	-0.43281
																						mouse_362	-0.468504	-0.0987729	2.65519	-0.561871	-0.832218	-0.305106	0.300913	-0.726261	0.036631
																						mouse_363	-0.730813	-0.663938	2.65683	-0.649393	0.048129	-0.627655	-0.27601	-0.0246736	0.26752
																						mouse_364	-1.08238	-0.586447	2.65727	0.170101	-0.363468	-0.0128857	-0.321857	-0.392536	-0.0677955
																						mouse_365	-0.370489	-0.337665	2.65739	0.491593	-0.630193	-0.557544	-0.595543	-0.617279	-0.040272
																						mouse_366	-0.407406	-0.669382	2.66256	0.229027	-0.736317	0.257152	-0.588818	-0.445507	-0.301311
																						mouse_367	-0.532372	-0.692579	2.66279	0.438697	-0.256176	-0.0212461	-0.510301	-0.676274	-0.412537
																						mouse_368	-0.372786	-0.531025	2.66818	-0.264131	-0.410359	-0.832677	0.49258	-0.423033	-0.326746
																						mouse_369	-0.646758	-0.556715	2.67034	-0.334974	-0.692093	0.423075	-0.310879	-0.0291676	-0.522832
																						mouse_370	-0.334899	0.122456	2.67071	-0.296911	-0.123466	-0.929653	-0.86029	-0.152887	-0.0950577
																						mouse_371	0.203934	-0.0856088	2.67451	-0.719946	-0.0548065	-0.348482	-0.917462	-0.252177	-0.499966
																						mouse_372	-0.369112	-0.227479	2.6747	-0.254289	-0.177342	0.175929	-0.0777593	-0.833872	-0.910779
																						mouse_373	-0.609412	-0.418065	2.67599	0.131024	-0.723242	-0.546821	-0.659954	0.017019	0.133459
																						mouse_374	0.301304	-0.224166	2.67641	-0.709303	-0.0239405	-0.357104	-0.256465	-0.635007	-0.77173
																						mouse_375	0.47542	-0.287133	2.67905	-0.251026	-0.306024	-0.576059	-0.593297	-0.463587	-0.677345
																						mouse_376	-0.676647	-0.57429	2.67914	0.000576302	-0.201725	0.349853	-0.63761	-0.578696	-0.3606
																						mouse_377	0.0679192	-0.543695	2.67933	-0.373771	-0.417563	0.366774	-0.693031	-0.507877	-0.578082
																						mouse_378	-0.403191	0.00471086	2.68146	0.0462978	-0.776201	0.0232366	-0.573806	-0.177045	-0.825466
																						mouse_379	-0.056892	0.313011	2.68608	-0.641266	-0.74619	-0.25817	-0.669756	-0.268304	-0.358512
																						mouse_380	-0.292719	-0.509487	2.68744	0.183748	-0.140484	-0.747855	-0.412614	0.0369444	-0.804977
																						mouse_381	-0.59701	-0.0132567	2.68871	-0.101764	-0.435755	-0.772817	-0.652541	0.245779	-0.36134
																						mouse_382	0.199612	0.0393801	2.69127	-0.612065	-0.264441	-0.583352	-0.649834	-0.117148	-0.703423
																						mouse_383	-0.521256	-0.618731	2.69132	0.348108	-0.340671	-0.795048	-0.125336	-0.23719	-0.401196
																						mouse_384	-0.4041	-0.697941	2.69274	0.196085	-0.142896	-0.26386	-0.567475	-0.805075	-0.00748188
																						mouse_385	-0.119842	-0.331391	2.69566	-0.594846	-0.727237	-0.522896	-0.00456616	0.235656	-0.630532
																						mouse_386	0.017242	0.170815	2.69645	-0.209089	-0.811447	-0.330053	-0.773355	-0.405312	-0.355254
																						mouse_387	-0.127038	0.130359	2.69724	0.0623235	-0.255049	-0.735892	-0.453669	-0.601856	-0.716417
																						mouse_388	0.0176074	-0.118589	2.6998	-0.279217	0.156116	-0.70112	-0.7795	-0.491169	-0.503927
																						mouse_389	-0.140722	-0.512102	2.70125	-0.854555	-0.151761	-0.0964428	-0.803189	-0.0303552	-0.112122
																						mouse_390	-0.527835	0.47789	2.70154	-0.331625	-0.406251	-0.455978	-0.519102	-0.49919	-0.439447
																						mouse_391	-0.823043	0.218869	2.7025	-0.526831	-0.0759821	-0.315784	-0.499304	-0.1085	-0.571921
																						mouse_392	-0.602427	-0.777305	2.7034	-0.0743134	-0.480577	-0.506657	0.243893	-0.104944	-0.401066
																						mouse_393	-0.309714	-0.534699	2.70485	0.0712616	-0.571364	-0.581775	-0.4851	-0.567209	0.273754
																						mouse_394	-0.490702	-0.281193	2.70521	0.162779	-0.565452	-0.704581	-0.71355	-0.099971	-0.0125418
																						mouse_395	-0.189819	-0.286612	2.70743	0.330935	-0.369113	-0.424311	-0.353965	-0.699633	-0.714907
																						mouse_396	-0.524275	0.317755	2.70964	-0.063917	-0.397664	-0.707928	-0.53027	-0.31568	-0.487657
																						mouse_397	0.123478	0.126819	2.71332	-0.201968	-0.688427	-0.570426	-0.552214	-0.405699	-0.544887
																						mouse_398	0.303656	-0.305975	2.7236	-0.121446	-0.388182	-0.591271	-0.602519	-0.502568	-0.515297
																						mouse_399	-0.546084	-0.562599	2.72459	0.241891	-0.562599	-0.331337	-0.000597377	-0.562599	-0.400667
																						mouse_400	-0.29508	0.262979	2.72731	-0.109598	-0.553905	-0.528325	-0.619122	-0.57117	-0.313094
																						mouse_401	-0.0598866	-0.630806	2.72936	-0.475443	-0.834012	0.0200498	-0.265852	-0.101042	-0.382363
																						mouse_402	-0.106171	-0.689653	2.73008	0.262615	-0.517836	-0.38396	-0.496442	-0.329058	-0.469573
																						mouse_403	-0.576932	-0.252063	2.73015	-0.407376	-0.896608	-0.054163	-0.383958	-0.171778	0.0127265
																						mouse_404	-0.364686	0.035449	2.73316	-0.19031	-0.602576	-0.594249	-0.639539	-0.474084	0.0968362
																						mouse_405	-0.216578	-0.388379	2.73961	0.250501	-0.272907	-0.471125	-0.450435	-0.709017	-0.48167
																						mouse_406	-0.0677783	-0.592062	2.74003	-0.570363	-0.329246	0.036829	-0.515096	-0.0428402	-0.65947
																						mouse_407	-0.462379	0.103727	2.74086	-0.520223	-0.588209	-0.281142	-0.235887	-0.0426018	-0.714147
																						mouse_408	-0.351339	-0.718494	2.74196	-0.332282	0.115055	-0.135575	-0.621603	-0.161537	-0.536181
																						mouse_409	-0.34553	-0.10383	2.7424	-0.109388	-0.45464	-0.773675	-0.305164	0.0120864	-0.662257
																						mouse_410	-0.488773	-0.208104	2.74313	0.18537	-0.395402	-0.66069	-0.538896	-0.509029	-0.127608
																						mouse_411	-0.562933	-0.358904	2.74519	-0.464098	-0.355639	0.262139	-0.638914	-0.351887	-0.274955
																						mouse_412	-0.102855	-0.112832	2.74567	0.0210031	-0.396833	-0.51423	-0.804422	-0.516589	-0.318908
																						mouse_413	0.154773	-0.264527	2.74608	-0.476764	-0.611703	-0.482697	-0.666923	-0.256475	-0.141759
																						mouse_414	-0.107903	-0.243468	2.74634	-0.516633	-0.272425	-0.663442	-0.57539	-0.505219	0.138138
																						mouse_415	-0.239579	-0.196086	2.74678	-0.370726	-0.183187	-0.74243	-0.735678	0.0292924	-0.308382
																						mouse_416	-0.421568	-0.431757	2.74772	0.224629	-0.537214	-0.389835	-0.529199	-0.549572	-0.1132
																						mouse_417	-0.46932	-0.616756	2.74775	-0.609622	-0.406479	-0.282708	-0.0714021	-0.449733	0.158266
																						mouse_418	-0.386058	-0.419102	2.748	0.261466	-0.564381	-0.325204	-0.287194	-0.411809	-0.615716
																						mouse_419	-0.351611	-0.453271	2.7516	0.298522	-0.425914	-0.473595	-0.457489	-0.421325	-0.466915
																						mouse_420	0.185339	-0.193003	2.75202	-0.588709	-0.611225	-0.247509	-0.343153	-0.457596	-0.496168
																						mouse_421	-0.285294	-0.413921	2.75242	0.110852	-0.516645	-0.0683631	-0.590135	-0.65307	-0.335847
																						mouse_422	-0.396865	-0.469761	2.75509	0.115413	-0.461281	-0.533865	-0.174947	-0.150447	-0.683336
																						mouse_423	0.0845738	-0.0880635	2.75835	-0.187029	-0.555999	-0.420372	-0.456616	-0.608282	-0.526563
																						mouse_424	-0.264729	-0.51772	2.75982	-0.34844	-0.509334	-0.781935	-0.150603	-0.17367	-0.0133899
																						mouse_425	-0.0988039	-0.706307	2.76053	0.0690144	-0.369436	-0.242278	-0.514542	-0.411734	-0.486442
																						mouse_426	-0.641694	-0.495477	2.76372	-0.496365	-0.137907	-0.188187	-0.56342	-0.289703	0.049035
																						mouse_427	-0.209004	-0.357451	2.76538	-0.0792695	-0.621829	0.0263614	-0.554887	-0.4143	-0.555001
																						mouse_428	-0.411202	-0.29408	2.76706	0.0219305	-0.660628	-0.277023	-0.209738	-0.253884	-0.682434
																						mouse_429	-0.579479	-0.235864	2.77155	-0.443794	-0.106626	-0.654923	-0.0310697	-0.482057	-0.237732
																						mouse_430	-0.439016	0.0856524	2.7818	-0.495375	-0.450832	-0.379719	-0.47101	-0.469742	-0.16176
																						mouse_431	-0.23689	-0.51911	2.78479	-0.256338	-0.522362	-0.257745	-0.386894	-0.00155406	-0.603891
																						mouse_432	-0.455454	-0.378073	2.78803	0.113842	-0.433418	-0.339116	-0.42812	-0.412197	-0.4555
																						mouse_433	-0.402048	0.0893817	2.79345	-0.425453	-0.397274	-0.425453	-0.4178	-0.425453	-0.389348
																						mouse_434	-0.474963	-0.374086	2.79431	0.037698	-0.418627	-0.474963	-0.237446	-0.474963	-0.376955
																						mouse_435	-0.484935	-0.151156	2.79658	-0.0420224	-0.503236	-0.462937	-0.386325	-0.450793	-0.315177
																						mouse_436	0.0402991	-0.365664	2.7969	-0.393828	-0.338022	-0.462468	-0.364063	-0.388282	-0.52487
																						mouse_437	-0.445811	-0.0473982	2.79774	-0.220022	-0.433356	-0.480752	-0.217408	-0.514862	-0.438133
																						mouse_438	-0.381233	-0.414279	2.80037	0.0429555	-0.391423	-0.413906	-0.414279	-0.414279	-0.413924
																						mouse_439	-0.428947	-0.454711	2.80082	-0.337547	-0.00115149	-0.427508	-0.251219	-0.454711	-0.445028
																						mouse_440	-0.399542	-0.46198	2.80432	-0.0560592	-0.240577	-0.493134	-0.357845	-0.482251	-0.31293
																						mouse_441	-0.179021	-0.0869657	2.80549	-0.348276	-0.378597	-0.473456	-0.405742	-0.450519	-0.482917
																						mouse_442	-0.464685	-0.365595	2.80959	-0.485074	-0.250473	-0.432346	-0.373233	-0.353898	-0.084286
																						mouse_443	-0.462742	-0.500517	2.81379	-0.326901	-0.290058	-0.267213	-0.409057	-0.150305	-0.406993
																						mouse_444	-0.448009	-0.34392	2.81451	-0.1222	-0.425517	-0.441565	-0.253145	-0.399392	-0.380761
																						mouse_445	-0.396872	-0.397912	2.8158	-0.41424	-0.422222	-0.402466	-0.0992889	-0.359171	-0.323625
																						mouse_446	-0.318058	-0.428272	2.81648	-0.115592	-0.455645	-0.374257	-0.365055	-0.374635	-0.384966
																						mouse_447	-0.425702	-0.423971	2.81811	-0.419241	-0.304725	-0.160589	-0.406847	-0.2747	-0.402338
																						mouse_448	-0.411529	-0.345647	2.82257	-0.27637	-0.443121	-0.261474	-0.345124	-0.29618	-0.443121
																						mouse_449	-0.215229	-0.313681	2.82272	-0.443088	-0.335606	-0.426491	-0.335345	-0.361135	-0.39215
																						mouse_450	-0.345401	-0.200161	2.82321	-0.312875	-0.381382	-0.39655	-0.397598	-0.393375	-0.395866
																						mouse_451	-0.322389	-0.418911	2.82448	-0.418911	-0.320406	-0.276058	-0.380764	-0.404859	-0.282185
																						mouse_452	-0.386583	-0.31207	2.82543	-0.249024	-0.39749	-0.333007	-0.39749	-0.383275	-0.366491
																						mouse_453	-0.297961	-0.383095	2.82752	-0.375316	-0.339909	-0.341891	-0.361041	-0.345215	-0.383095
																						mouse_454	-0.356439	-0.361559	2.82806	-0.35692	-0.354704	-0.30978	-0.3592	-0.361414	-0.368049
																						mouse_455	-0.354024	-0.36467	2.82814	-0.36467	-0.360951	-0.317219	-0.344325	-0.363076	-0.359203
																						mouse_456	-0.329085	-0.35798	2.8283	-0.361017	-0.351783	-0.361017	-0.359164	-0.351055	-0.357204
																						mouse_457	-0.354101	-0.354984	2.82842	-0.354984	-0.354298	-0.350499	-0.353597	-0.354063	-0.351898
																						rat_458	0.487165	0.34385	0.113676	2.30935	-0.0791148	-0.874824	-0.953023	-0.0771987	-1.26989
																						rat_459	0.473029	0.212052	0.0601642	2.31935	0.183343	-0.579616	-1.23988	-0.255335	-1.17311
																						rat_460	-0.533838	0.223869	0.161632	2.35019	-0.743095	-1.1222	-1.03079	0.333943	0.360295
																						rat_461	-0.67624	0.743972	-0.110306	2.35938	0.145206	-0.841496	-1.13622	0.127226	-0.611525
																						rat_462	0.145067	0.458899	0.596074	2.36411	-0.658897	-0.560107	-0.790687	-0.428788	-1.12567
																						rat_463	-0.717928	-0.867221	0.100056	2.37384	-0.969269	-0.0469622	0.913914	-0.417841	-0.36859
																						rat_464	0.813742	-0.931993	-0.337158	2.38912	0.444491	-0.726074	-0.633253	-0.547169	-0.471703
																						rat_465	-0.615358	-0.13623	-0.782725	2.39225	-1.10525	-0.354702	-0.383822	0.114371	0.871467
																						rat_466	1.13295	-0.282039	-0.232802	2.39326	-0.498274	-0.764587	-0.580352	-0.622767	-0.545393
																						rat_467	-0.321998	-0.721055	-0.418669	2.40146	-0.417448	-0.881583	-0.802548	0.866951	0.294888
																						rat_468	0.654485	-0.451455	-0.3575	2.40563	0.581062	-0.423614	-0.838753	-0.794322	-0.775532
																						rat_469	-0.133079	-0.596359	-0.276073	2.40711	1.03641	-0.538243	-0.988585	-0.457062	-0.454113
																						rat_470	-0.0888702	0.370005	0.477488	2.41362	0.00958511	-1.02703	-1.02323	-0.393231	-0.738336
																						rat_471	-0.583112	0.135528	-0.311347	2.42712	-1.2484	-0.663859	-0.306717	-0.176705	0.727487
																						rat_472	-0.0638317	0.67544	0.116852	2.42918	0.0415782	-0.950479	-0.607797	-0.774564	-0.866381
																						rat_473	-0.211566	0.0934603	0.580864	2.43357	0.134852	-0.993372	-0.253743	-1.00612	-0.777942
																						rat_474	-0.710108	0.431259	-0.393722	2.44131	0.743248	-0.723985	-0.713061	-0.663948	-0.410989
																						rat_475	-0.543365	-0.478517	0.86863	2.44208	0.270159	-0.706426	-0.509301	-0.781026	-0.562231
																						rat_476	-0.0805008	0.067027	0.620809	2.44502	-0.716658	-0.0192639	-0.33591	-0.853377	-1.12714
																						rat_477	0.216117	-0.0928345	-0.384935	2.448	-0.398362	-0.1988	0.553434	-1.11523	-1.02739
																						rat_478	0.00493466	-0.167277	-0.167368	2.45137	0.756579	-1.11915	-0.486965	-0.45781	-0.814316
																						rat_479	0.219142	0.180378	0.357907	2.4566	-0.234262	-0.83871	-1.15982	-0.197727	-0.783508
																						rat_480	-0.637707	0.961274	-0.27458	2.45712	-0.663045	-0.0336203	-0.484961	-0.621016	-0.703462
																						rat_481	-0.82537	-0.742661	-0.484308	2.46106	-0.8044	-0.563258	0.623578	0.349976	-0.0146143
																						rat_482	-0.633199	-0.0877605	0.509427	2.4636	0.528085	-0.881748	-0.651654	-0.576994	-0.669758
																						rat_483	0.308605	0.0634863	-0.954836	2.46366	-0.20171	0.500333	-0.561074	-0.853362	-0.765096
																						rat_484	0.280657	0.110311	-0.238704	2.46591	0.34036	-0.848393	-0.212144	-0.73738	-1.16062
																						rat_485	-0.4465	0.446813	0.131385	2.4704	-0.835632	-0.797827	-1.03497	0.223783	-0.157461
																						rat_486	-0.657452	-0.749291	0.806564	2.47102	-0.743489	-0.459197	-0.692414	0.0688954	-0.0446423
																						rat_487	0.837702	-0.675552	-0.741813	2.4716	-0.330257	-0.510422	0.194123	-0.617915	-0.627462
																						rat_488	-0.718349	-0.676123	0.146056	2.47266	-0.94163	-0.505724	0.546362	-0.607869	0.284616
																						rat_489	-0.663976	-1.00158	-0.388834	2.48019	-0.583816	-0.611312	-0.170905	0.286188	0.65405
																						rat_490	-0.154796	-0.031688	0.167893	2.48311	-0.720965	-0.890378	-0.905516	-0.542658	0.595002
																						rat_491	-0.538721	-0.604379	-0.47902	2.48484	-0.596396	0.824283	0.218378	-0.631629	-0.67736
																						rat_492	0.389562	-0.499429	0.159074	2.48726	-1.13191	-0.780456	0.279972	-0.382529	-0.521542
																						rat_493	-0.369365	-0.49837	-0.530363	2.4926	-0.534734	-0.559748	1.00484	-0.56167	-0.443194
																						rat_494	0.814679	-0.739672	-0.542299	2.49437	-0.604717	-0.546937	-0.759597	-0.168987	0.0531574
																						rat_495	-0.781241	-0.717912	0.669447	2.49681	-0.589776	-0.834839	-0.0506392	-0.347194	0.155341
																						rat_496	-0.430495	0.542404	-0.0611608	2.50538	-0.540812	-0.886504	-0.872297	-0.556986	0.300468
																						rat_497	-0.46544	-0.190979	0.507415	2.5066	-0.846419	-0.645546	-0.874807	0.396944	-0.38777
																						rat_498	-0.61895	-0.620022	-0.61439	2.50974	-0.180102	-0.844686	0.732718	0.139573	-0.503884
																						rat_499	-0.71051	-0.146365	0.515303	2.5106	0.405432	-0.893689	-0.55275	-0.551469	-0.576548
																						rat_500	-0.486162	-0.714717	-0.564405	2.51096	0.051582	-0.667636	-0.710479	0.794162	-0.213302
																						rat_501	-0.752358	-0.524394	0.327483	2.5112	0.47742	-0.325758	-0.828618	-0.85074	-0.0342371
																						rat_502	-0.10449	-0.159641	-0.770157	2.5135	-0.102259	-0.819367	0.71188	-0.805599	-0.463871
																						rat_503	-0.713867	-0.957635	0.320211	2.51548	-0.932781	-0.440938	0.260458	0.0435393	-0.0944663
																						rat_504	-0.484664	0.0544226	-0.790073	2.51968	-0.909765	0.381496	0.322631	-0.785315	-0.30841
																						rat_505	-0.903363	-0.718022	-0.208646	2.5204	-0.983299	0.408978	-0.238817	0.253379	-0.130609
																						rat_506	-0.745787	-0.631599	0.696029	2.5231	0.133578	-0.762166	-0.480468	-0.585882	-0.146804
																						rat_507	-0.058157	-0.654706	-0.772048	2.52412	0.551103	0.13876	-0.325306	-1.0074	-0.396361
																						rat_508	-0.551918	-0.0353234	0.0911176	2.52466	-0.323223	-1.00451	0.592635	-0.573626	-0.719815
																						rat_509	0.218228	0.298066	-0.640981	2.52519	-0.576381	-0.80585	-0.503706	0.337863	-0.852425
																						rat_510	0.0309773	-0.512824	0.367495	2.52734	0.318984	-0.862291	-0.256262	-0.78382	-0.829596
																						rat_511	-0.0378708	-0.296709	-0.728598	2.5279	0.526516	-1.21607	-0.232921	-0.144499	-0.397745
																						rat_512	-0.525472	-0.0716478	0.301636	2.52875	-0.953333	0.499428	-0.49185	-0.598039	-0.689467
																						rat_513	-0.798476	-0.729357	0.234519	2.52919	-0.630371	0.290007	-0.726831	0.336769	-0.505454
																						rat_514	0.192371	0.173913	0.227594	2.52944	-0.848577	-0.0650273	-0.466068	-0.768838	-0.974807
																						rat_515	0.590124	0.247405	-0.23156	2.53006	-0.901899	-0.747673	-0.467596	-0.396292	-0.622569
																						rat_516	-0.310427	0.715642	-0.565316	2.53233	-0.795149	-0.351169	-0.860422	-0.402426	0.0369389
																						rat_517	-0.410144	0.631668	0.129189	2.53356	-0.848233	-0.649726	-0.716564	-0.577539	-0.0922122
																						rat_518	-0.225001	-0.333033	-0.0141346	2.53766	-0.53172	-0.475194	0.665905	-0.560171	-1.06432
																						rat_519	-0.613337	-0.454993	-0.0134599	2.53948	-0.725454	-0.728089	-0.727442	0.116168	0.607128
																						rat_520	0.861891	-0.332277	-0.576708	2.54173	-0.684083	-0.512621	-0.283784	-0.625863	-0.388284
																						rat_521	-0.711816	0.142037	-0.502179	2.54326	-0.787553	-0.00759063	0.126833	0.228598	-1.03158
																						rat_522	-0.616321	0.756608	-0.393554	2.54751	-0.43327	-0.668702	-0.502403	-0.717578	0.0277071
																						rat_523	-0.0956738	-0.970675	-0.807681	2.54817	-0.0188463	-0.856379	-0.227077	0.0997704	0.328389
																						rat_524	-0.759167	0.720256	-0.476071	2.55384	-0.709965	-0.55274	-0.547129	-0.0119831	-0.217038
																						rat_525	-0.608118	-0.522878	0.803843	2.55516	-0.590132	-0.562662	-0.586812	-0.407473	-0.0809299
																						rat_526	-0.544972	0.0319656	0.187499	2.55559	0.317302	-1.13683	-0.606852	-0.562308	-0.241395
																						rat_527	-0.578326	0.224071	0.626131	2.5568	-0.479917	-0.592675	-0.361528	-0.671051	-0.723506
																						rat_528	-0.718851	-0.888014	-0.136467	2.55779	-0.403915	-0.37985	0.637456	-0.647756	-0.0203893
																						rat_529	0.735001	-0.276125	-0.730602	2.56091	-0.174571	-0.264191	-0.436868	-0.681397	-0.732158
																						rat_530	-0.558169	-0.665036	-0.0352129	2.56209	-0.348647	-0.378158	0.740486	-0.662066	-0.65529
																						rat_531	-0.185303	0.748022	-0.836828	2.56487	-0.689806	-0.466803	-0.366564	-0.335763	-0.43182
																						rat_532	0.222322	-0.324195	-0.275431	2.56891	-0.723099	-0.131467	-0.222514	0.135401	-1.24993
																						rat_533	-0.226391	0.0740398	-0.748187	2.56909	-0.762393	-0.3395	-0.624472	0.618444	-0.560632
																						rat_534	-0.503613	-0.519449	0.752969	2.56995	-0.482905	-0.694184	-0.437251	-0.0566932	-0.628829
																						rat_535	-0.58287	-0.08218	-0.137176	2.57172	-0.540539	-0.468816	0.682026	-0.676998	-0.765169
																						rat_536	-0.295764	-0.731351	-0.419699	2.57302	0.621273	-0.875973	-0.139787	-0.630935	-0.100782
																						rat_537	-1.12986	-0.433376	0.279263	2.5731	-0.0418608	0.0130583	0.0289228	-0.683073	-0.606173
																						rat_538	-0.553104	-0.325564	-0.293602	2.57679	0.121455	-0.434626	-0.232988	0.356855	-1.21522
																						rat_539	-0.403113	-0.732237	0.596976	2.57691	-0.710121	-0.802028	0.0285323	-0.310452	-0.244468
																						rat_540	-0.485358	-0.405651	-0.540676	2.57733	0.109463	-0.952032	0.498748	-0.697869	-0.103953
																						rat_541	0.0732629	0.390309	0.150773	2.57795	-0.328152	-0.770915	-0.729502	-0.7515	-0.612226
																						rat_542	0.686619	-0.3548	-0.499738	2.58178	-0.567997	-0.246976	-0.766152	-0.707919	-0.12482
																						rat_543	0.18615	0.455671	-0.634627	2.58233	-0.643377	-0.236233	-0.481019	-0.953787	-0.275111
																						rat_544	-0.0530825	0.0342924	-0.118599	2.58352	0.0940985	-0.797607	-1.04464	0.0556422	-0.753629
																						rat_545	-0.424513	0.217198	-0.676313	2.58401	-0.907825	-0.520978	-0.640125	0.364335	0.0042067
																						rat_546	-0.646954	-0.472594	0.277334	2.58425	-0.770846	-0.736513	-0.604575	0.0579219	0.311979
																						rat_547	-0.696432	-0.468499	-0.627754	2.58441	-0.0412057	-0.470427	0.699822	-0.368789	-0.611127
																						rat_548	-0.708741	-0.481683	0.32888	2.58536	-0.891608	-0.0630353	-0.807923	0.121819	-0.0830692
																						rat_549	-0.375038	-0.66216	0.394714	2.58552	-0.739391	0.298831	-0.769565	-0.570653	-0.162253
																						rat_550	-0.428663	-0.839283	0.430828	2.5861	-0.483161	-0.973608	-0.217216	0.0214786	-0.0964787
																						rat_551	-0.266362	-0.323199	0.719271	2.58676	-0.7595	-0.466941	-0.706702	-0.305588	-0.477738
																						rat_552	0.524116	-0.21296	0.157379	2.58707	-0.758368	-0.740609	-0.44175	-0.452571	-0.662309
																						rat_553	-0.051806	-0.733344	0.502726	2.5877	-0.63441	0.101458	-0.406868	-0.677493	-0.687963
																						rat_554	-0.910531	-0.0619555	-0.445366	2.5877	0.502095	-0.682342	-0.0655681	-0.213377	-0.710657
																						rat_555	-0.418707	-0.354417	0.0628318	2.59036	-0.935129	-0.450801	0.572787	-0.604974	-0.46195
																						rat_556	-0.614268	-0.505297	0.682621	2.5933	-0.0279502	-0.593591	-0.655046	-0.380918	-0.498852
																						rat_557	-0.618024	-0.235211	0.148361	2.59565	-1.02733	0.161761	0.141428	-0.480337	-0.686296
																						rat_558	0.192054	-0.881923	-1.0234	2.59595	-0.368266	0.0346299	-0.453887	-0.208281	0.113114
																						rat_559	-0.340718	-0.428342	0.492952	2.59719	-0.705055	-0.872553	-0.406225	0.171731	-0.508983
																						rat_560	-0.568111	-0.104054	-0.0506639	2.59726	-0.199163	-0.54361	-0.838923	0.500277	-0.793009
																						rat_561	-0.257496	-0.358291	-0.367011	2.59846	-0.963209	-0.459242	-0.263274	0.630101	-0.560034
																						rat_562	-0.579661	0.717373	-0.510084	2.60019	-0.172909	-0.579105	-0.576117	-0.335137	-0.564548
																						rat_563	-0.591397	-0.480043	-0.262201	2.60225	-0.685134	0.655504	-0.734522	-0.33438	-0.170078
																						rat_564	-0.603308	-0.634846	0.700096	2.60256	-0.535477	-0.653387	-0.278679	-0.303796	-0.29316
																						rat_565	0.177172	-0.887888	-0.847159	2.60622	-0.0176515	-0.275704	-0.297735	0.218975	-0.676229
																						rat_566	-0.512763	0.0987967	0.356433	2.60869	-0.766603	-0.0319406	-0.550688	-0.30035	-0.901575
																						rat_567	-0.477948	-0.0932689	-0.359702	2.61084	-0.809637	-0.789943	0.277215	-0.624135	0.266576
																						rat_568	0.1779	-0.790389	-0.301547	2.61358	-0.846157	0.010197	0.263336	-0.536289	-0.590635
																						rat_569	-0.081586	0.110552	-0.660606	2.61397	0.327361	-0.84768	-0.730466	-0.159618	-0.571926
																						rat_570	-0.337427	-0.257267	0.495895	2.6197	-0.91567	-0.721686	-0.459567	-0.0525779	-0.371403
																						rat_571	-0.614503	0.371635	0.225659	2.62343	-0.221001	-0.768952	-0.613033	-0.375496	-0.627735
																						rat_572	-0.369633	-0.405644	-0.431009	2.62379	-0.514783	-0.705571	-0.617659	-0.234744	0.655256
																						rat_573	-0.597257	-0.3377	-0.216135	2.62607	-0.172808	-0.715684	-0.874339	-0.201262	0.489112
																						rat_574	-0.485901	-0.524643	0.486972	2.6267	-0.576068	-0.571422	-0.743311	-0.349595	0.137267
																						rat_575	-0.631503	-0.303022	-0.0357607	2.62711	-0.740181	-0.454316	-0.607607	0.558638	-0.413358
																						rat_576	-0.365342	-0.684578	0.0823727	2.62715	-0.475695	-0.975538	-0.472098	0.29548	-0.0317564
																						rat_577	-0.643394	0.0902118	0.329454	2.6289	-0.719047	-0.308811	-0.723694	-0.00394339	-0.649682
																						rat_578	-0.226131	-0.450136	0.272135	2.63105	-0.861925	-0.756192	0.0216732	0.0281336	-0.658607
																						rat_579	-0.519554	-0.634797	0.323759	2.63175	0.30033	-0.745205	-0.478339	-0.573951	-0.303993
																						rat_580	-0.721993	0.171013	-0.0427772	2.6319	0.291656	-0.34451	-0.675233	-0.616581	-0.693472
																						rat_581	-0.15039	-0.464344	-0.567384	2.63257	0.606521	-0.459166	-0.3621	-0.483473	-0.752234
																						rat_582	-0.0545014	0.306612	-0.0704495	2.63644	-0.76165	-0.481447	-0.776797	-0.0724666	-0.725736
																						rat_583	-0.655252	-0.107476	-0.136114	2.63822	-0.680956	-0.54333	0.393519	-0.0980523	-0.810556
																						rat_584	-0.652385	-0.665327	0.224468	2.63998	-0.279116	0.358009	-0.434666	-0.533709	-0.657256
																						rat_585	-0.485206	-0.692612	0.216779	2.64323	0.362553	-0.704274	-0.349042	-0.42342	-0.568011
																						rat_586	-0.487803	-0.786064	-0.373984	2.64402	-0.50207	0.0654281	-0.841496	0.0730947	0.208873
																						rat_587	-0.609842	-0.675298	0.476807	2.64515	-0.57342	-0.192468	-0.263484	-0.0982468	-0.7092
																						rat_588	-0.0237334	-0.0645906	0.00759517	2.64665	-0.112746	-0.0457513	-0.709411	-0.724978	-0.973034
																						rat_589	-0.435144	-0.641535	0.217913	2.64772	-0.625695	-0.541159	0.371322	-0.383821	-0.609603
																						rat_590	0.053833	-0.679454	0.120494	2.64889	-0.221232	-0.825817	-0.126891	-0.106092	-0.863729
																						rat_591	-0.269349	-0.884114	0.165969	2.64964	-0.63692	-0.409509	-0.535984	-0.381793	0.302059
																						rat_592	0.306568	-0.180759	-0.419297	2.65031	-0.619684	-0.639681	-0.680576	0.197839	-0.614716
																						rat_593	-0.547684	-0.282617	0.027421	2.65232	-0.535693	-0.557418	0.47588	-0.641817	-0.590389
																						rat_594	-0.596132	-0.632241	-0.587431	2.65277	-0.0498903	-0.690372	-0.0446579	-0.462021	0.409977
																						rat_595	-0.332266	0.561026	-0.443358	2.65288	-0.521141	-0.486451	-0.64081	-0.160725	-0.629152
																						rat_596	-0.52418	-0.194433	0.134145	2.65827	0.171348	-0.896335	-0.737868	-0.445444	-0.165503
																						rat_597	-0.437864	-0.461329	0.619374	2.6588	-0.496986	-0.460383	-0.498759	-0.528815	-0.394037
																						rat_598	-0.0668481	-0.0568376	-0.361252	2.65929	-0.587643	-0.853593	-0.842501	0.0443722	0.0650076
																						rat_599	-0.572551	-0.133715	-0.118192	2.65942	0.45861	-0.666291	-0.46801	-0.473402	-0.685869
																						rat_600	-0.584021	-1.03784	0.169884	2.66013	-0.212403	-0.101996	0.0232987	-0.465049	-0.452008
																						rat_601	0.244563	-0.334725	-0.741648	2.66034	-0.348344	-0.0420882	-0.0725577	-0.947337	-0.418199
																						rat_602	-0.596305	-0.338032	-0.538637	2.66301	0.47048	-0.619906	-0.00605057	-0.578735	-0.455828
																						rat_603	-0.201409	-0.190571	0.475845	2.66302	-0.55202	-0.651927	-0.673558	-0.286933	-0.582451
																						rat_604	0.0707298	-0.558977	-0.332541	2.6654	0.377743	-0.546466	-0.348347	-0.772784	-0.554756
																						rat_605	0.0289719	-0.72891	-0.0510073	2.66702	-0.779584	-0.78436	0.0574947	-0.0597501	-0.349874
																						rat_606	-0.356793	-0.485924	-0.271149	2.66768	-0.34241	-0.449471	-0.808107	0.509499	-0.463321
																						rat_607	-0.247955	-0.870318	0.388312	2.66777	-0.175455	-0.530006	-0.606155	-0.175074	-0.45112
																						rat_608	-0.764251	-0.0880913	-0.148957	2.6679	-0.606938	-0.633208	0.299665	-0.0933098	-0.63281
																						rat_609	-0.479837	-0.371585	0.424887	2.66802	-0.36648	-0.520227	-0.331634	-0.895302	-0.127839
																						rat_610	-0.54976	-0.545009	0.331346	2.66878	-0.775622	-0.643409	-0.212408	-0.324493	0.0505712
																						rat_611	-0.680631	-0.680631	-0.318506	2.66989	-0.0256192	-0.5064	-0.376574	0.429061	-0.510593
																						rat_612	-0.163968	0.0605975	-0.349475	2.67181	-0.585344	-0.911324	0.250235	-0.491893	-0.480642
																						rat_613	0.421189	-0.404149	-0.398977	2.67323	-0.286925	-0.619058	-0.0579372	-0.618735	-0.708639
																						rat_614	-0.0428756	-0.549359	0.347178	2.67334	-0.308725	-0.473089	-0.531526	-0.236592	-0.878347
																						rat_615	-0.655394	-0.306119	-0.707845	2.67391	-0.635725	0.224878	0.0382818	-0.0244137	-0.607572
																						rat_616	-0.969905	-0.100101	-0.0881108	2.6741	-0.522405	0.204139	-0.296785	-0.247761	-0.653174
																						rat_617	0.0531598	-0.25156	-0.671958	2.67416	-0.438681	-0.49835	-0.779518	-0.41711	0.329856
																						rat_618	-0.522758	-0.332943	0.376824	2.67467	-0.568973	0.0939732	-0.582046	-0.5567	-0.582046
																						rat_619	0.156441	0.157901	-0.461595	2.67627	-0.628949	-0.022389	-0.655294	-0.575948	-0.64644
																						rat_620	-0.369414	0.0465504	-0.445667	2.67654	-0.63552	0.331328	-0.715334	-0.245721	-0.642762
																						rat_621	-0.461876	0.411879	-0.394124	2.6766	-0.0211644	-0.655286	-0.358358	-0.493847	-0.703821
																						rat_622	-0.709644	-0.232023	-0.381713	2.67674	-0.480265	-0.426714	-0.573392	-0.373735	0.500748
																						rat_623	0.0671972	-0.70065	-0.567005	2.67897	-0.631682	0.044678	-0.0463425	-0.0719372	-0.773225
																						rat_624	-0.150224	-0.42846	0.242183	2.67938	-0.272715	-0.384577	-0.790417	-0.840289	-0.0548801
																						rat_625	-0.662011	-0.395966	-0.0220791	2.68275	-0.496485	-0.735393	-0.344801	-0.400807	0.374789
																						rat_626	0.24585	0.00392217	-0.794743	2.68317	-0.24933	-0.68493	-0.332426	-0.227214	-0.644295
																						rat_627	0.0421026	-0.485742	-0.33471	2.68321	-0.667052	-0.242704	-0.296389	0.205076	-0.903795
																						rat_628	-0.496692	-0.690159	-0.436899	2.68548	-0.0183098	-0.223269	-0.483258	0.3482	-0.68509
																						rat_629	0.390298	-0.600574	-0.466478	2.68947	-0.51171	-0.635055	-0.506421	-0.337675	-0.0218585
																						rat_630	0.0164825	-0.35255	-0.163325	2.68979	-0.172951	-0.427592	-1.04375	-0.5581	0.0119919
																						rat_631	-0.563293	-0.528653	-0.418968	2.69047	-0.405655	-0.742202	0.100196	-0.422971	0.29108
																						rat_632	-0.371494	-0.36071	-0.648123	2.6923	-0.482495	-0.777483	-0.309033	0.349364	-0.0923206
																						rat_633	-0.160162	-0.876601	-0.424534	2.69393	-0.483628	-0.143562	0.308344	-0.430817	-0.482967
																						rat_634	0.0258026	-0.558278	0.215765	2.69652	-0.22153	-0.32665	-0.524177	-0.859459	-0.447989
																						rat_635	-0.445513	0.39872	-0.231001	2.69871	-0.419448	-0.480198	-0.569569	-0.723168	-0.228535
																						rat_636	-0.550776	-0.256266	-0.623241	2.69902	-0.564236	0.220414	-0.408745	0.123081	-0.639254
																						rat_637	0.195965	-0.428883	0.15098	2.69924	-0.548979	-0.470201	-0.69439	-0.284579	-0.61915
																						rat_638	-0.57087	-0.120032	0.34968	2.69973	-0.643522	-0.642779	-0.22436	-0.347007	-0.50084
																						rat_639	-0.558306	-0.525926	-0.506685	2.70043	0.319573	-0.580682	0.0144811	-0.272038	-0.590849
																						rat_640	-0.417389	0.494256	-0.46144	2.70098	-0.468419	-0.468419	-0.458969	-0.463402	-0.457201
																						rat_641	-0.429018	-0.575094	0.163043	2.70328	-0.275144	-0.514478	-0.611095	-0.637325	0.175836
																						rat_642	-0.269071	-0.384873	-0.686004	2.7034	-0.159703	0.324715	-0.615232	-0.264194	-0.649036
																						rat_643	-0.55361	-0.503936	-0.372571	2.7035	-0.477943	-0.564694	-0.336784	-0.350396	0.456434
																						rat_644	-0.34575	0.256736	-0.702357	2.70621	-0.605373	-0.536511	-0.0531032	-0.158144	-0.561708
																						rat_645	0.383226	-0.46877	-0.281648	2.70977	-0.325821	-0.250528	-0.561036	-0.627975	-0.577218
																						rat_646	-0.00729448	-0.795245	-0.561374	2.70983	-0.704063	-0.148318	-0.095591	-0.426113	0.0281666
																						rat_647	-0.716858	-0.755907	0.110836	2.70991	-0.129324	-0.519472	-0.0940639	-0.102155	-0.502964
																						rat_648	-0.472381	-0.129548	-0.433599	2.71136	0.344614	-0.627949	-0.264196	-0.588635	-0.539664
																						rat_649	-0.663723	0.0643342	-0.309099	2.7123	0.147948	-0.590117	-0.354875	-0.279334	-0.727429
																						rat_650	-0.368729	0.157793	-0.438806	2.71276	0.0125707	-0.666197	-0.590026	-0.127056	-0.692306
																						rat_651	-0.987219	-0.323696	-0.000893592	2.71286	-0.464966	-0.211031	-0.250034	0.0124039	-0.487427
																						rat_652	-0.267047	0.0616993	0.0165034	2.7131	-0.499744	-0.342167	-0.720308	-0.809115	-0.152917
																						rat_653	-0.202809	-0.445127	0.191752	2.71313	-0.326769	-0.904637	-0.470922	-0.453594	-0.101028
																						rat_654	-0.591439	-0.244988	-0.356326	2.7142	-0.428861	-0.648847	0.231118	-0.0131548	-0.661698
																						rat_655	-0.467149	-0.319829	-0.222928	2.71483	0.391666	-0.536354	-0.451806	-0.554213	-0.554213
																						rat_656	-0.532041	-0.727828	-0.340193	2.71853	-0.144465	-0.394657	0.290693	-0.291105	-0.578937
																						rat_657	-0.611811	0.154106	-0.0323827	2.72221	-0.0949021	-0.657138	-0.418976	-0.456119	-0.604993
																						rat_658	-0.604435	-0.439165	-0.00166421	2.72244	-0.229354	0.117304	-0.534406	-0.78642	-0.244303
																						rat_659	-0.207847	-0.400029	-0.154823	2.72342	-0.69535	0.0828477	-0.128338	-0.380931	-0.83895
																						rat_660	-0.373898	-0.387875	0.237921	2.72684	-0.712372	-0.151739	-0.645177	-0.224138	-0.469564
																						rat_661	-0.651787	-0.533735	0.269381	2.7273	-0.223198	-0.653213	-0.395692	-0.245108	-0.29395
																						rat_662	0.141588	-0.158587	-0.31384	2.72768	-0.600094	-0.43981	-0.308127	-0.194584	-0.854228
																						rat_663	-0.504439	-0.561896	-0.301589	2.72949	-0.50041	-0.284723	-0.542979	0.34511	-0.378569
																						rat_664	-0.553034	0.0574408	-0.174375	2.73003	-0.619822	-0.43367	-0.608273	-0.503954	0.105657
																						rat_665	-0.102073	-0.149036	-0.465299	2.73333	-0.57663	-0.756955	-0.203641	0.0901295	-0.569824
																						rat_666	-0.363919	-0.606688	-0.175985	2.73461	0.202764	-0.457483	-0.723273	-0.429219	-0.180804
																						rat_667	-0.510978	-0.154623	-0.56256	2.73536	-0.0778969	-0.247338	-0.50359	0.0882354	-0.76661
																						rat_668	-0.544302	-0.234332	-0.29648	2.73593	-0.237553	-0.582782	0.261239	-0.503866	-0.597852
																						rat_669	0.314726	-0.345241	-0.630701	2.736	-0.476472	-0.299082	-0.384743	-0.54561	-0.368879
																						rat_670	-0.271564	-0.282211	-0.259767	2.73705	-0.359348	-0.684767	-0.617798	-0.500788	0.239196
																						rat_671	-0.669398	-0.22664	-0.533057	2.73918	-0.368677	-0.418542	-0.481429	0.270435	-0.311873
																						rat_672	-0.504463	-0.29661	-0.719148	2.73943	0.137625	-0.0254917	-0.574015	-0.381905	-0.375424
																						rat_673	-0.659562	-0.200463	0.179977	2.74601	-0.369075	-0.5449	-0.46045	-0.52954	-0.162002
																						rat_674	-0.503284	-0.339248	0.233227	2.74793	-0.50284	-0.502844	-0.503212	-0.500443	-0.12929
																						rat_675	-0.67967	-0.125328	-0.253062	2.74858	0.0104594	-0.466205	-0.711086	-0.409132	-0.114556
																						rat_676	-0.0709006	-0.030326	-0.0983547	2.74942	-0.451989	-0.231145	-0.568529	-0.676264	-0.621914
																						rat_677	-0.356703	-0.528504	-0.224644	2.74965	-0.686817	-0.00991992	-0.460918	0.0605412	-0.542682
																						rat_678	-0.633835	0.0332967	-0.0787627	2.7507	-0.454203	-0.363587	-0.0950754	-0.524698	-0.633835
																						rat_679	-0.322641	-0.121227	-0.320575	2.75222	-0.680295	-0.111748	-0.228143	-0.161082	-0.806506
																						rat_680	-0.637821	-0.511342	-0.0719687	2.755	-0.0366566	-0.462045	-0.394619	-0.603815	-0.0367355
																						rat_681	-0.233913	-0.200957	-0.0416608	2.75793	-0.703844	-0.532638	-0.563459	-0.446252	-0.0352096
																						rat_682	-0.317711	-0.663368	-0.170475	2.75987	-0.496078	0.0365682	-0.251408	-0.672035	-0.225362
																						rat_683	-0.567668	-0.0692408	0.0469726	2.76216	-0.236862	-0.388334	-0.359698	-0.587035	-0.600291
																						rat_684	-0.41288	-0.44361	-0.407883	2.76387	-0.391681	-0.470222	-0.443796	-0.44124	0.247442
																						rat_685	-0.2823	0.00902849	-0.424366	2.76412	-0.0822875	-0.626615	-0.5189	-0.618615	-0.220063
																						rat_686	-0.210637	-0.244249	0.126179	2.76606	-0.542347	-0.478953	-0.314883	-0.552277	-0.548891
																						rat_687	-0.0198865	-0.357018	-0.0467968	2.76955	-0.279811	-0.645857	-0.577635	-0.509369	-0.333175
																						rat_688	-0.187087	-0.0828257	-0.206831	2.77231	-0.215695	-0.657144	-0.681703	-0.292937	-0.448085
																						rat_689	-0.331333	-0.499279	-0.0992512	2.77543	-0.499381	-0.610416	-0.386605	-0.393288	0.0441237
																						rat_690	0.0653206	-0.140378	-0.32637	2.77911	-0.454253	-0.400732	-0.57214	-0.475117	-0.475441
																						rat_691	-0.160788	-0.570669	0.00858897	2.77962	-0.300862	-0.443457	-0.419601	-0.272799	-0.620037
																						rat_692	-0.425085	-0.397962	0.1544	2.78172	-0.423573	-0.435867	-0.358511	-0.430696	-0.464427
																						rat_693	0.136459	-0.409762	-0.47996	2.78234	-0.47996	-0.321105	-0.36348	-0.397844	-0.466692
																						rat_694	-0.255684	-0.635387	-0.197609	2.78664	-0.603804	-0.203655	-0.44268	-0.333987	-0.113829
																						rat_695	-0.476074	-0.580682	-0.0175996	2.78749	-0.36472	-0.266797	-0.36019	-0.549932	-0.171492
																						rat_696	-0.451981	-0.208387	0.036475	2.79201	-0.498434	-0.345943	-0.442177	-0.399564	-0.482004
																						rat_697	-0.212477	-0.0805262	-0.15555	2.7926	-0.401517	-0.526268	-0.536178	-0.519484	-0.360601
																						rat_698	-0.3778	-0.465202	-0.277245	2.79327	-0.418744	-0.180617	-0.0242579	-0.559575	-0.489832
																						rat_699	-0.447002	-0.280308	-0.0156054	2.79352	-0.446161	-0.372072	-0.61543	-0.234035	-0.382902
																						rat_700	-0.385331	-0.41815	0.0331679	2.79399	-0.447023	-0.473431	-0.447001	-0.205398	-0.450822
																						rat_701	-0.250353	-0.40875	-0.412975	2.79433	-0.506015	-0.104421	-0.0969162	-0.502747	-0.512155
																						rat_702	-0.451249	-0.173124	-0.473335	2.79496	-0.626306	-0.331241	-0.0733227	-0.30887	-0.357509
																						rat_703	-0.168046	-0.104569	-0.39645	2.7952	-0.501755	-0.570344	-0.520598	-0.275117	-0.258324
																						rat_704	-0.240604	-0.28399	-0.248736	2.79535	-0.168748	-0.540313	-0.375802	-0.262647	-0.674512
																						rat_705	-0.259897	-0.437783	-0.440363	2.79578	0.0257162	-0.475248	-0.435413	-0.297544	-0.475248
																						rat_706	-0.539737	-0.394911	-0.0439904	2.79722	-0.319237	-0.286842	-0.234444	-0.422214	-0.555841
																						rat_707	-0.035463	-0.393862	-0.427429	2.79727	-0.482387	-0.434472	-0.442271	-0.449034	-0.132349
																						rat_708	-0.362147	-0.0662265	-0.416231	2.79855	-0.428524	-0.442002	-0.509872	-0.119593	-0.453953
																						rat_709	-0.49775	-0.460993	-0.054097	2.8013	-0.247256	-0.384711	-0.319485	-0.300111	-0.536894
																						rat_710	-0.455361	-0.437469	-0.0853319	2.80216	-0.389954	-0.334297	-0.543742	-0.160051	-0.395957
																						rat_711	-0.375063	-0.122848	-0.528983	2.8029	-0.468094	-0.478281	-0.284431	-0.148518	-0.39668
																						rat_712	-0.414013	-0.39752	-0.394883	2.80291	-0.410406	-0.389112	0.0250208	-0.413477	-0.408521
																						rat_713	-0.319648	-0.364651	-0.19538	2.80295	-0.0719773	-0.4771	-0.388575	-0.475268	-0.510355
																						rat_714	-0.499775	-0.217983	-0.250064	2.80322	-0.380167	-0.571125	-0.114815	-0.418906	-0.350382
																						rat_715	-0.356473	-0.298374	-0.401911	2.80617	-0.625413	-0.161057	-0.334702	-0.210928	-0.417317
																						rat_716	-0.36694	-0.405787	-0.405787	2.80666	-0.405787	-0.405787	-0.405787	-0.405787	-0.00500109
																						rat_717	-0.296375	-0.282363	-0.300212	2.80706	-0.493397	-0.459962	-0.0956182	-0.517358	-0.36178
																						rat_718	-0.484856	-0.159346	-0.414471	2.80839	-0.238651	-0.287109	-0.489217	-0.493992	-0.240745
																						rat_719	-0.402659	-0.517799	-0.316269	2.80971	-0.172181	-0.185698	-0.472844	-0.293394	-0.448864
																						rat_720	-0.365214	-0.14134	-0.218229	2.81036	-0.510075	-0.28295	-0.386439	-0.433059	-0.473054
																						rat_721	-0.0685791	-0.398857	-0.274529	2.81116	-0.424696	-0.374777	-0.419522	-0.426501	-0.423697
																						rat_722	-0.356573	-0.440486	-0.421776	2.81356	-0.101646	-0.3329	-0.435239	-0.286851	-0.438092
																						rat_723	-0.261987	-0.4283	-0.126542	2.81488	-0.416237	-0.429888	-0.419903	-0.310914	-0.421106
																						rat_724	-0.186924	-0.233671	-0.480468	2.8154	-0.31951	-0.391401	-0.498405	-0.37421	-0.330806
																						rat_725	-0.300034	-0.380721	-0.177299	2.81732	-0.4681	-0.435379	-0.304496	-0.295914	-0.455374
																						rat_726	-0.342688	-0.251611	-0.217584	2.81749	-0.420699	-0.440448	-0.440416	-0.454254	-0.249785
																						rat_727	-0.363764	-0.355632	-0.373766	2.81796	-0.448015	-0.274804	-0.40443	-0.153409	-0.444141
																						rat_728	-0.255753	-0.182815	-0.297245	2.81847	-0.42699	-0.40352	-0.394576	-0.412804	-0.444764
																						rat_729	-0.452419	-0.195135	-0.392872	2.81961	-0.445904	-0.329958	-0.30994	-0.281313	-0.412067
																						rat_730	-0.166374	-0.397218	-0.368458	2.81988	-0.406025	-0.433963	-0.41254	-0.286781	-0.348517
																						rat_731	-0.356382	-0.326497	-0.159079	2.82059	-0.422258	-0.384576	-0.421009	-0.368564	-0.382221
																						rat_732	-0.367825	-0.385233	-0.200713	2.8208	-0.410433	-0.402408	-0.241175	-0.402584	-0.410433
																						rat_733	-0.382371	-0.377254	-0.494244	2.82107	-0.251504	-0.291539	-0.28686	-0.425306	-0.311992
																						rat_734	-0.399835	-0.215495	-0.31719	2.82414	-0.399454	-0.379894	-0.390762	-0.345682	-0.375827
																						rat_735	-0.233211	-0.293373	-0.359889	2.82424	-0.432747	-0.378937	-0.383653	-0.376488	-0.365938
																						rat_736	-0.302732	-0.420643	-0.402321	2.8243	-0.235503	-0.348626	-0.390926	-0.336104	-0.38744
																						rat_737	-0.387022	-0.380393	-0.302343	2.82515	-0.365178	-0.374093	-0.238195	-0.390507	-0.387419
																						rat_738	-0.391493	-0.266491	-0.329784	2.82583	-0.331087	-0.393461	-0.421251	-0.35388	-0.338387
																						rat_739	-0.32836	-0.380079	-0.362146	2.8273	-0.369089	-0.356774	-0.374804	-0.371191	-0.284861
																						rat_740	-0.300244	-0.342759	-0.353195	2.82777	-0.350007	-0.372157	-0.375342	-0.363641	-0.370424
																						rabbit_741	0.217625	-0.783228	-0.971855	-0.942884	2.42352	-0.0119294	-0.612903	0.231088	0.450565
																						rabbit_742	-0.528624	-0.773724	0.637788	0.432988	2.46561	-0.231752	-0.54222	-0.598132	-0.861936
																						rabbit_743	-0.640593	-0.32576	0.680553	0.26726	2.47884	-0.369947	-0.434479	-0.595885	-1.05999
																						rabbit_744	-0.873068	-0.0675651	0.221523	0.553594	2.47891	-0.742039	-0.423583	-0.159189	-0.988579
																						rabbit_745	-0.479098	-0.522248	-0.558595	-0.748248	2.49597	0.873185	0.0469046	-0.460088	-0.647782
																						rabbit_746	0.00322693	-0.835851	0.374434	0.381601	2.49606	-0.147444	-0.925559	-0.660786	-0.685685
																						rabbit_747	-1.06853	-0.266727	0.0791093	-0.148118	2.52161	-0.380076	-0.970693	-0.261731	0.495156
																						rabbit_748	-0.559384	-0.619402	-0.656572	-0.671614	2.52434	-0.507743	0.699746	0.26923	-0.4786
																						rabbit_749	-0.776305	-1.03737	-0.303715	0.110923	2.52488	-0.718749	-0.301276	0.483709	0.0179038
																						rabbit_750	-0.499799	-0.114666	-0.634663	-0.631529	2.52755	0.86992	-0.408984	-0.621993	-0.485832
																						rabbit_751	-0.524848	-0.662283	-0.578054	-0.327631	2.52996	-0.763659	-0.599938	0.274201	0.65225
																						rabbit_752	0.854271	-0.75511	-0.571648	-0.617174	2.53958	-0.304228	-0.363191	-0.469567	-0.312934
																						rabbit_753	0.380054	0.174474	-0.795749	-0.504292	2.55081	0.126494	-0.310055	-0.767152	-0.854582
																						rabbit_754	-0.0320726	-1.19506	0.148441	-0.0771393	2.55162	0.00590013	-0.925057	-0.0612382	-0.41539
																						rabbit_755	-0.332022	0.771702	-0.4809	-0.613193	2.57666	-0.543904	-0.178488	-0.612013	-0.587839
																						rabbit_756	-0.824872	-0.0113005	-0.186305	-0.576927	2.57847	-0.400075	0.612374	-0.766902	-0.424469
																						rabbit_757	0.776079	-0.551359	-0.577719	-0.559308	2.58191	-0.556429	-0.556311	-0.220548	-0.336319
																						rabbit_758	-0.321116	-0.483362	-0.869974	-0.672138	2.58261	0.0466264	0.580188	-0.623381	-0.239456
																						rabbit_759	-0.0493964	-0.571847	-0.0261123	0.326474	2.59712	-0.297687	-0.1393	-0.82268	-1.01657
																						rabbit_760	-0.742471	-0.524053	0.168283	0.338644	2.60339	-0.803305	0.0348841	-0.417821	-0.657551
																						rabbit_761	-0.27352	-0.946142	-0.100797	-0.439981	2.60375	-0.697324	0.542008	-0.466579	-0.221415
																						rabbit_762	-0.854971	-0.17963	-0.391051	-0.446798	2.60649	-0.144482	0.593385	-0.685787	-0.497152
																						rabbit_763	-0.121473	-0.752403	-0.723592	-0.545826	2.60674	0.62398	-0.4054	-0.250915	-0.431114
																						rabbit_764	-0.749333	-0.491556	-0.351646	-0.37447	2.60911	-0.760811	0.525762	-0.509644	0.102585
																						rabbit_765	0.139239	-0.0613779	0.0335958	0.0673709	2.61019	-0.374179	-0.633906	-1.01371	-0.767227
																						rabbit_766	-0.139689	0.481244	-0.386057	-0.403898	2.61162	-0.31817	-0.216517	-0.547823	-1.08071
																						rabbit_767	-0.785927	-0.672676	-0.497947	-0.505906	2.61392	-0.33925	0.546018	0.0616828	-0.419914
																						rabbit_768	-0.334562	-0.462385	-0.656574	-0.656574	2.61438	0.669265	-0.592461	-0.222223	-0.35887
																						rabbit_769	-0.46901	-0.520927	-0.449626	-0.554247	2.61552	-0.531257	-0.34349	-0.476039	0.72908
																						rabbit_770	-0.362056	-0.838144	-0.148807	0.189359	2.61672	0.375605	-0.619752	-0.591248	-0.621674
																						rabbit_771	0.0111144	-0.300493	0.435088	-0.0784105	2.61704	-0.595629	-0.506183	-0.759522	-0.823008
																						rabbit_772	-0.635166	-0.544165	-0.0910123	-0.59812	2.61811	-0.626651	-0.43845	0.629552	-0.314097
																						rabbit_773	-0.776608	-0.409691	-0.242871	-0.268694	2.61903	-0.828732	-0.541175	-0.0568759	0.50562
																						rabbit_774	-0.297572	-0.469663	-0.635846	-0.548921	2.62008	0.177914	0.449123	-0.492009	-0.803108
																						rabbit_775	-0.237803	-0.272928	-0.624154	-0.805449	2.62594	-0.628213	0.483329	0.0130541	-0.553774
																						rabbit_776	-0.242862	-0.644395	-0.631063	-0.65096	2.62713	-0.533852	-0.535912	0.1601	0.451813
																						rabbit_777	-0.483777	-0.528459	-0.295832	-0.450973	2.63668	-0.606598	-0.313471	0.644362	-0.601927
																						rabbit_778	0.322305	-0.45651	-0.261702	-0.883235	2.64112	-0.703043	-0.475157	0.159785	-0.343564
																						rabbit_779	-0.954672	-0.0885982	0.298731	-0.0814008	2.64951	-0.495314	-0.550934	-0.149919	-0.627403
																						rabbit_780	-0.264929	-0.580197	-0.616622	-0.231647	2.6505	-0.77531	0.401366	-0.6093	0.026134
																						rabbit_781	0.111646	-0.0169042	-0.671637	-0.787488	2.65217	-0.73029	-0.235611	-0.508325	0.186435
																						rabbit_782	0.0864179	-0.447214	-0.515138	-0.548383	2.65254	0.472554	-0.606011	-0.528937	-0.565826
																						rabbit_783	-0.416669	-0.493613	-0.338292	-0.491754	2.65432	0.572462	-0.554791	-0.701998	-0.229666
																						rabbit_784	-0.404952	-0.238219	-0.520416	-0.681867	2.65725	-0.754436	-0.247151	-0.313916	0.50371
																						rabbit_785	-0.402342	-0.503827	-0.349829	-0.613327	2.65854	-0.282867	-0.492605	0.582667	-0.596413
																						rabbit_786	-0.417347	-0.376537	-0.337251	-0.356637	2.66043	0.54621	-0.561325	-0.376454	-0.781086
																						rabbit_787	0.470343	-0.567982	-0.641422	0.0169822	2.6611	-0.615864	-0.440657	-0.432669	-0.449829
																						rabbit_788	-0.639371	-0.34251	-0.524525	-0.370627	2.66221	-0.400162	-0.774697	0.457345	-0.0676661
																						rabbit_789	0.479048	-0.536785	-0.00812512	-0.552427	2.66608	-0.546722	-0.558563	-0.555276	-0.387225
																						rabbit_790	-0.548074	0.0118319	0.0608031	-0.695562	2.66723	0.140811	-0.761873	-0.198176	-0.676989
																						rabbit_791	0.133787	-0.549381	-0.432342	-0.821983	2.67219	0.0862959	-0.118674	-0.789295	-0.180593
																						rabbit_792	-0.553703	0.025331	-0.60157	-0.444231	2.67307	-0.626583	-0.550451	-0.341459	0.419602
																						rabbit_793	-0.701642	0.259106	-0.514617	-0.213619	2.6735	-0.53977	-0.0507102	-0.0870152	-0.825231
																						rabbit_794	-0.365079	-0.457624	-0.0933789	-0.583643	2.675	0.475627	-0.446286	-0.628237	-0.576383
																						rabbit_795	0.176122	-0.605465	-0.484959	0.15165	2.67629	-0.174172	-0.562979	-0.321467	-0.855022
																						rabbit_796	-0.222337	-0.108342	-0.763394	-0.155491	2.67712	0.211888	-0.444955	-0.274246	-0.920239
																						rabbit_797	-0.0458056	-0.454135	-0.648913	-0.526762	2.67812	0.401424	-0.211535	-0.551708	-0.64069
																						rabbit_798	-0.505407	-0.378732	-0.383284	0.0581033	2.68074	-0.770572	-0.0474495	0.150275	-0.803669
																						rabbit_799	0.0437908	-0.564968	-0.595909	0.110637	2.68125	-0.657738	0.133541	-0.646285	-0.504314
																						rabbit_800	0.0123322	-0.051901	-0.502277	-0.894116	2.68299	-0.20095	-0.816853	-0.0337175	-0.195508
																						rabbit_801	-0.502295	-0.401171	-0.721746	-0.127386	2.68491	-0.547684	-0.670266	0.302262	-0.0166276
																						rabbit_802	0.516452	-0.459349	-0.50417	-0.517628	2.68822	-0.280706	-0.45857	-0.482278	-0.501966
																						rabbit_803	0.28088	-0.213204	0.0680035	-0.426926	2.68927	-0.557698	-0.509659	-0.649831	-0.680834
																						rabbit_804	-0.150898	-0.231931	-0.746398	-0.306811	2.69007	0.356074	-0.654179	-0.368182	-0.587742
																						rabbit_805	-0.034323	-0.204746	0.18512	-0.369911	2.69316	-0.899392	-0.20397	-0.547884	-0.618056
																						rabbit_806	-0.6481	-0.423012	-0.0966746	-0.549413	2.69785	-0.27618	-0.625744	0.373256	-0.451981
																						rabbit_807	-0.259609	0.452666	-0.500472	-0.619562	2.7002	-0.467048	-0.333838	-0.488678	-0.483654
																						rabbit_808	-0.062823	-0.521688	-0.308808	-0.377884	2.70136	0.255788	-0.804715	-0.231933	-0.6493
																						rabbit_809	0.216376	-0.614473	-0.100105	-0.575159	2.70415	-0.693816	-0.48539	0.00155911	-0.453145
																						rabbit_810	-0.00363809	-0.246302	-0.484743	-0.723387	2.7054	-0.548885	-0.704444	0.182384	-0.17638
																						rabbit_811	-0.413896	-0.289817	-0.399971	-0.435805	2.70603	0.432721	-0.593575	-0.38685	-0.618838
																						rabbit_812	-0.635132	0.117727	-0.551628	-0.575357	2.70802	0.0562091	-0.0382712	-0.429973	-0.65159
																						rabbit_813	-0.468032	-0.375333	-0.514291	-0.317145	2.70824	-0.231759	0.393951	-0.689361	-0.506268
																						rabbit_814	-0.626067	-0.527795	-0.732735	-0.101999	2.70944	-0.275869	0.252302	-0.519258	-0.178023
																						rabbit_815	0.144197	-0.685159	-0.227859	-0.352316	2.71139	-0.165003	-0.284132	-0.904512	-0.236606
																						rabbit_816	-0.11659	-0.0681435	-0.507025	-0.607189	2.71172	-0.558236	-0.0730161	0.0452612	-0.826782
																						rabbit_817	-0.229495	-0.299373	-0.657195	-0.561394	2.71176	-0.303783	0.230539	-0.117964	-0.773091
																						rabbit_818	0.329501	-0.114986	-0.625797	-0.641949	2.71618	-0.459489	-0.429255	-0.357329	-0.416875
																						rabbit_819	-0.162777	0.0310862	-0.0680529	-0.527509	2.71637	-0.811644	-0.0885311	-0.384013	-0.704926
																						rabbit_820	-0.551126	-0.426164	-0.261733	0.373621	2.71648	-0.561745	-0.480779	-0.568144	-0.240409
																						rabbit_821	-0.173615	-0.523542	-0.268672	-0.378948	2.71696	-0.260335	-0.0504023	-0.0488264	-1.01262
																						rabbit_822	-0.386838	-0.0997161	-0.394595	-0.616121	2.71847	-0.696579	-0.241773	0.265594	-0.548444
																						rabbit_823	-0.56026	-0.507405	-0.224584	-0.384428	2.71982	0.375383	-0.501532	-0.358243	-0.558752
																						rabbit_824	-0.165483	0.17752	-0.297892	-0.402915	2.7228	-0.340995	-0.739752	-0.195104	-0.758175
																						rabbit_825	-0.538048	-0.390702	-0.385781	0.201438	2.72404	-0.652158	-0.613562	0.035612	-0.380836
																						rabbit_826	-0.499929	-0.432966	-0.62488	-0.595754	2.72954	-0.341303	0.139556	-0.47069	0.0964234
																						rabbit_827	-0.234145	-0.404194	0.262702	-0.236627	2.73577	-0.643277	-0.513082	-0.601089	-0.366056
																						rabbit_828	-0.502033	-0.417427	0.162718	-0.372296	2.73583	-0.0027679	-0.324935	-0.628236	-0.650852
																						rabbit_829	-0.320646	-0.380442	0.295395	-0.575045	2.73625	-0.359738	-0.469863	-0.277703	-0.648204
																						rabbit_830	-0.443813	-0.437106	-0.433215	-0.441854	2.74059	0.351274	-0.445931	-0.444888	-0.445053
																						rabbit_831	-0.0543604	-0.504469	-0.53799	-0.356521	2.74319	-0.578574	0.162146	-0.265786	-0.60764
																						rabbit_832	-0.5288	0.316476	-0.338114	-0.45322	2.7451	-0.395484	-0.46297	-0.48812	-0.394866
																						rabbit_833	-0.368583	-0.0584497	-0.486631	-0.515618	2.74668	0.20281	-0.469672	-0.513442	-0.537093
																						rabbit_834	-0.519391	-0.190791	-0.380064	0.245381	2.74782	-0.499475	-0.592447	-0.337328	-0.473704
																						rabbit_835	-0.388442	-0.299641	0.220643	-0.262952	2.74902	-0.606556	-0.617202	-0.496561	-0.298305
																						rabbit_836	-0.158242	0.0872255	-0.584731	-0.516745	2.74998	-0.499743	-0.0335675	-0.523765	-0.520412
																						rabbit_837	-0.331265	-0.542208	-0.485453	-0.536732	2.75063	0.176294	-0.0612763	-0.510143	-0.45985
																						rabbit_838	-0.530666	-0.409026	-0.580255	-0.462642	2.75157	0.166203	-0.554336	-0.086059	-0.294791
																						rabbit_839	-0.120112	-0.0119403	-0.286742	-0.598923	2.75398	-0.430335	-0.0782786	-0.526546	-0.701102
																						rabbit_840	-0.229937	-0.415861	-0.745745	0.0457798	2.75463	-0.130973	-0.253627	-0.61683	-0.407438
																						rabbit_841	-0.643582	-0.606631	-0.105898	0.0779639	2.75469	-0.165523	-0.479484	-0.483339	-0.348201
																						rabbit_842	-0.516513	-0.692774	-0.449293	-0.00370008	2.75566	-0.582182	-0.199279	-0.0325735	-0.279344
																						rabbit_843	-0.171396	-0.46652	-0.153142	-0.191507	2.76161	-0.635463	-0.0129775	-0.673085	-0.457522
																						rabbit_844	-0.54349	-0.560059	0.158753	-0.540969	2.76379	-0.346028	-0.428657	-0.204788	-0.298554
																						rabbit_845	-0.704957	-0.386119	-0.535102	-0.137963	2.76674	-0.432708	-0.351964	0.0625664	-0.280497
																						rabbit_846	-0.078958	-0.34145	-0.560122	-0.450214	2.76714	-0.416172	-0.494304	-0.525556	0.0996343
																						rabbit_847	0.118735	-0.503019	-0.210989	-0.470148	2.77008	-0.291582	-0.495103	-0.313226	-0.604748
																						rabbit_848	-0.447015	-0.282789	-0.569134	-0.471009	2.77106	-0.410142	-0.0875066	-0.562413	0.0589459
																						rabbit_849	0.180257	-0.468847	-0.395802	-0.268744	2.77289	-0.416129	-0.465932	-0.468847	-0.468847
																						rabbit_850	-0.461708	-0.435452	-0.464773	-0.222507	2.77672	-0.344757	0.133068	-0.535782	-0.444814
																						rabbit_851	0.0151369	-0.534115	-0.165176	-0.546939	2.7819	-0.227107	-0.447489	-0.356292	-0.519922
																						rabbit_852	0.0164284	-0.117332	-0.562163	-0.457418	2.78299	-0.51278	-0.335794	-0.340949	-0.472985
																						rabbit_853	-0.359537	-0.400416	-0.326327	0.0734178	2.78458	-0.600409	-0.51058	-0.279648	-0.381084
																						rabbit_854	-0.484354	-0.308274	-0.500313	-0.117666	2.78742	-0.519513	-0.390597	-0.00410034	-0.462607
																						rabbit_855	-0.449488	-0.483328	-0.388155	0.0965001	2.78874	-0.413373	-0.481267	-0.352016	-0.317616
																						rabbit_856	-0.308217	-0.0439907	-0.518399	-0.319534	2.78907	-0.28897	-0.32593	-0.292773	-0.691261
																						rabbit_857	-0.338056	-0.536155	-0.35255	-0.0818047	2.79261	-0.600517	-0.343059	-0.418964	-0.121505
																						rabbit_858	-0.360957	-0.574497	-0.574497	-0.398725	2.79373	-0.307592	-0.355496	-0.103799	-0.118164
																						rabbit_859	-0.314034	0.00459454	-0.509714	-0.482632	2.79712	-0.411957	-0.427116	-0.235139	-0.421118
																						rabbit_860	-0.426828	-0.407318	-0.412786	-0.48672	2.79719	-0.352699	0.0322188	-0.274409	-0.468647
																						rabbit_861	-0.0860404	-0.259412	-0.296389	-0.292878	2.79833	-0.488475	-0.272602	-0.564373	-0.538157
																						rabbit_862	-0.619386	-0.338708	-0.289463	-0.308024	2.8025	-0.147202	-0.443436	-0.460958	-0.195328
																						rabbit_863	-0.132345	-0.353667	-0.358223	-0.254178	2.80384	-0.498047	-0.527167	-0.491233	-0.188975
																						rabbit_864	-0.402726	-0.430451	-0.430451	-0.430451	2.80449	-0.430451	-0.037932	-0.430451	-0.211578
																						rabbit_865	-0.347582	-0.379136	-0.403054	-0.434441	2.8049	-0.432439	-0.486979	-0.303864	-0.0174053
																						rabbit_866	-0.352383	-0.379585	-0.381881	-0.00858904	2.80561	-0.450826	-0.460253	-0.411043	-0.36105
																						rabbit_867	-0.411912	-0.416942	-0.442945	-0.416025	2.80661	-0.325439	-0.442667	-0.32834	-0.0223354
																						rabbit_868	-0.469053	-0.379247	-0.385427	-0.36233	2.80673	-0.481509	-0.0869729	-0.192662	-0.449525
																						rabbit_869	-0.324248	-0.188414	-0.50261	-0.215656	2.81025	-0.481194	-0.227643	-0.420034	-0.450456
																						rabbit_870	-0.370745	-0.411158	-0.382465	-0.40058	2.81987	-0.150241	-0.311477	-0.375301	-0.417905
																						rabbit_871	-0.267392	-0.391291	-0.302233	-0.468186	2.82084	-0.267921	-0.461807	-0.37317	-0.288836
																						rabbit_872	-0.358274	-0.49452	-0.283701	-0.391541	2.82098	-0.270534	-0.315912	-0.273283	-0.433218
																						rabbit_873	-0.282324	-0.424762	-0.400341	-0.409125	2.82261	-0.428987	-0.347051	-0.255734	-0.274283
																						rabbit_874	-0.391285	-0.392482	-0.389526	-0.202154	2.82304	-0.400617	-0.351464	-0.298706	-0.396806
																						rabbit_875	-0.20544	-0.404949	-0.399908	-0.331718	2.82305	-0.357175	-0.313406	-0.404362	-0.406095
																						rabbit_876	-0.390976	-0.340983	-0.353849	-0.246485	2.8261	-0.380476	-0.379018	-0.370932	-0.363383
																						rabbit_877	-0.371095	-0.304823	-0.393675	-0.32342	2.82746	-0.341133	-0.379289	-0.350485	-0.363545
																						rabbit_878	-0.357249	-0.354767	-0.319192	-0.380866	2.82785	-0.38855	-0.344537	-0.332878	-0.349807
																						rabbit_879	-0.325954	-0.357477	-0.357477	-0.357477	2.82829	-0.357477	-0.357477	-0.357477	-0.357477
																						pig_880	-0.926066	-0.381351	-0.931508	-0.92706	-0.165806	2.38012	-0.0318985	0.70702	0.276552
																						pig_881	-0.135907	-0.437793	-1.05621	-1.09678	-0.512462	2.40309	-0.0625004	0.563954	0.334616
																						pig_882	-0.226652	0.149707	0.280821	0.278667	-0.384894	2.4106	-0.231213	-0.851588	-1.42545
																						pig_883	-0.76872	0.546545	0.0760242	0.53256	-0.527577	2.41294	-0.752395	-0.756956	-0.762418
																						pig_884	0.476417	-0.259903	-0.899981	-1.25496	0.138083	2.43726	-0.398988	0.175826	-0.413745
																						pig_885	-0.00639926	-1.12379	-0.0118	0.160959	-0.92133	2.45115	-0.889519	0.218839	0.121889
																						pig_886	0.318579	-0.633445	0.0370682	0.566316	-0.648623	2.4555	-0.77665	-0.304218	-1.01452
																						pig_887	-0.180921	0.580406	-0.415202	-0.720858	0.24553	2.46012	-0.973405	-0.0603959	-0.935273
																						pig_888	-0.49196	0.215844	-0.753755	-0.890116	0.277757	2.48865	-0.805397	-0.484676	0.443652
																						pig_889	-0.641907	0.924373	-0.387158	-0.673843	-0.38845	2.49258	-0.20076	-0.777767	-0.347068
																						pig_890	0.142679	-0.808631	0.339435	-0.129121	-0.0398878	2.49586	-0.78206	-1.16107	-0.0572059
																						pig_891	0.955881	-0.540811	-0.204714	-0.555093	-0.597334	2.49635	-0.33789	-0.633102	-0.583287
																						pig_892	-0.456039	-0.865155	-0.614251	-1.05257	0.202974	2.50427	0.211309	0.34994	-0.280474
																						pig_893	0.385377	-0.91231	-0.664888	-0.566061	0.316618	2.50713	-0.895303	0.0799975	-0.250556
																						pig_894	-0.828579	-0.542208	0.0732709	0.34242	-0.0394413	2.5181	-0.77557	0.206176	-0.954171
																						pig_895	0.242097	-1.03177	0.152678	-0.243731	-0.0342049	2.541	-0.819584	0.00865373	-0.815143
																						pig_896	0.442449	0.168952	-0.776515	-0.821402	-0.562797	2.55116	-0.658717	0.128496	-0.471626
																						pig_897	-0.0991196	0.24091	-0.540601	-0.751948	0.456628	2.55141	-0.412812	-0.455229	-0.989241
																						pig_898	-0.1753	-0.541131	-0.61937	-0.728612	0.774907	2.5582	-0.193457	-0.509329	-0.565907
																						pig_899	-0.594604	-0.393316	-0.530355	-0.206923	-0.493769	2.55931	0.830001	-0.580663	-0.589678
																						pig_900	-0.845371	0.334436	-0.151889	-0.607083	0.108981	2.5661	-0.323371	-1.03861	-0.0431925
																						pig_901	-0.24639	-0.470638	0.475463	0.315145	-0.513738	2.56653	-0.584745	-0.696089	-0.84554
																						pig_902	0.0267497	-0.691744	-0.110021	-0.648247	-0.98159	2.57315	-0.56259	-0.0369551	0.431252
																						pig_903	-0.607013	-0.30696	-0.654588	-0.780323	0.702634	2.57604	-0.541548	-0.165937	-0.222308
																						pig_904	-0.54347	-0.398963	-0.649593	-0.711784	0.40512	2.57621	0.377635	-0.286116	-0.769038
																						pig_905	-0.130806	-0.837443	-0.822551	-0.254136	0.501098	2.59915	-0.0226567	-0.520071	-0.512582
																						pig_906	-0.917767	-0.709284	-0.60064	-0.590818	0.113637	2.60406	0.251603	0.119645	-0.270434
																						pig_907	0.167583	0.313557	-0.560221	-0.890139	-0.735542	2.60694	-0.626045	-0.127823	-0.148306
																						pig_908	-0.516849	-0.555588	-0.583484	-0.602412	0.519154	2.60875	-0.544096	0.222441	-0.547917
																						pig_909	-0.799883	0.525208	-0.431164	-0.364527	-0.523607	2.6099	-0.662428	0.122038	-0.475534
																						pig_910	-0.448534	0.13742	0.326771	-0.217956	-0.440509	2.61522	-0.915195	-0.215705	-0.841508
																						pig_911	-0.411837	-0.446812	-0.58903	-0.643343	-0.455152	2.61774	0.00490519	0.59708	-0.673547
																						pig_912	-0.680163	-0.520049	-0.380213	-0.599686	-0.205091	2.61972	0.490423	0.058512	-0.783455
																						pig_913	0.641593	-0.556512	-0.166658	-0.2991	-0.594151	2.6265	-0.550637	-0.567669	-0.533361
																						pig_914	-0.16065	-0.415204	-0.225029	-0.474286	-0.622866	2.62763	0.502593	-0.949314	-0.282871
																						pig_915	-0.114003	-0.055105	-0.619054	-1.00996	-0.276383	2.63311	0.371473	-0.448411	-0.481664
																						pig_916	0.454993	-0.420826	0.11191	-0.71689	-0.576516	2.63683	-0.393654	-0.391725	-0.704119
																						pig_917	-0.366486	-0.568576	-0.283298	-0.456045	0.505991	2.63704	-0.719957	-0.02394	-0.724733
																						pig_918	-0.104682	-0.309915	-0.62265	-0.719486	-0.643226	2.63777	0.48908	-0.126089	-0.600803
																						pig_919	0.381841	-0.687006	-0.387786	-0.292239	0.10528	2.64107	-0.741721	-0.297211	-0.72223
																						pig_920	0.190266	-0.40711	-0.0316942	-0.699664	-0.943809	2.6429	-0.339055	-0.54657	0.134741
																						pig_921	-0.334269	-0.392951	-0.537438	-0.577858	-0.785029	2.65577	0.0559556	0.424295	-0.508476
																						pig_922	-0.102406	0.259357	0.106247	-0.562864	-0.324834	2.65774	-0.680302	-0.523153	-0.829785
																						pig_923	-0.553655	0.554088	-0.581527	-0.596783	-0.409101	2.65957	-0.249651	-0.252521	-0.570418
																						pig_924	-0.613481	-0.522776	-0.403499	-0.382295	-0.52812	2.66184	-0.163325	-0.593921	0.545575
																						pig_925	-0.0523725	-0.150714	-0.796749	-0.753629	-0.215971	2.66406	-0.248502	-0.706104	0.259983
																						pig_926	-0.302539	-0.90138	0.060137	0.205276	-0.329716	2.66681	-0.21579	-0.387025	-0.795777
																						pig_927	-0.483453	-0.262919	-0.760479	-0.808765	0.161615	2.66996	-0.490953	-0.197637	0.172627
																						pig_928	0.238639	-0.654907	-0.65121	-0.126493	-0.255187	2.67943	-0.875585	-0.183863	-0.17082
																						pig_929	-0.856613	-0.406206	-0.279689	0.172613	-0.153875	2.68025	-0.852227	-0.0708315	-0.233418
																						pig_930	-0.47933	0.111111	-0.580805	-0.214968	-0.266633	2.68393	-0.482578	-0.919172	0.148448
																						pig_931	0.294232	-0.518859	-0.500411	-0.576049	0.14269	2.68652	-0.567019	-0.623429	-0.337678
																						pig_932	-0.444378	0.421062	-0.691394	-0.682331	-0.173135	2.68824	-0.408052	-0.298172	-0.41184
																						pig_933	-0.278162	-0.447303	0.420866	-0.598502	-0.495823	2.68891	-0.584337	-0.107147	-0.598502
																						pig_934	-0.034176	-0.0326491	-0.346428	-0.030066	-0.297626	2.68951	-0.284455	-0.620825	-1.04329
																						pig_935	-0.457426	-0.539046	-0.539183	-0.54273	-0.528378	2.69504	0.287546	0.143117	-0.518944
																						pig_936	-0.587928	0.368967	-0.583723	-0.572828	-0.575884	2.70017	-0.109063	-0.248176	-0.391534
																						pig_937	-0.505918	-0.717193	-0.42052	-0.254187	-0.628578	2.7038	0.232965	-0.473625	0.0632571
																						pig_938	-0.562083	-0.303421	-0.264171	-0.57159	-0.548946	2.70424	-0.344447	-0.532598	0.423018
																						pig_939	-0.580548	-0.785588	-0.0529967	0.178426	-0.360984	2.70667	-0.41575	-0.61334	-0.0758906
																						pig_940	-0.624308	0.0458047	-0.652106	-0.505589	-0.601337	2.71192	-0.455876	0.0397676	0.0417206
																						pig_941	-0.464923	0.377601	-0.135555	-0.382766	-0.478082	2.713	-0.505414	-0.546065	-0.577791
																						pig_942	-0.43899	-0.510755	-0.202992	-0.489681	-0.0765223	2.72275	-0.472427	0.225154	-0.756532
																						pig_943	-0.0880246	-0.668127	-0.619215	-0.708495	0.0570394	2.72746	-0.149605	-0.423782	-0.127252
																						pig_944	-0.335912	-0.401654	-0.453532	-0.674853	0.307177	2.72856	-0.184689	-0.547262	-0.437837
																						pig_945	0.0646521	0.163975	-0.510449	-0.583318	-0.347881	2.73018	-0.530006	-0.605483	-0.381674
																						pig_946	-0.530032	-0.399081	-0.566651	-0.523072	0.302491	2.73176	-0.188901	-0.283225	-0.543292
																						pig_947	-0.406497	-0.310419	-0.476464	-0.47045	-0.480127	2.73266	-0.480246	0.367436	-0.475891
																						pig_948	0.0260792	-0.11234	-0.635596	-0.199371	-0.268628	2.7362	-0.219462	-0.496745	-0.830132
																						pig_949	-0.612608	-0.645955	-0.404341	-0.00679901	0.121803	2.73859	-0.203677	-0.475604	-0.511406
																						pig_950	-0.377341	-0.329005	0.281877	-0.572929	-0.293011	2.74077	-0.437505	-0.365664	-0.647194
																						pig_951	-0.541673	-0.0695887	-0.101772	0.0692557	-0.572159	2.74618	-0.352913	-0.595383	-0.581952
																						pig_952	0.326497	-0.440591	-0.440591	-0.440591	-0.440591	2.74666	-0.440591	-0.440591	-0.429604
																						pig_953	-0.601932	0.191454	-0.140517	-0.458962	-0.541245	2.75136	-0.353708	-0.533509	-0.312945
																						pig_954	-0.454336	-0.311536	-0.313586	-0.386741	-0.547237	2.75304	-0.543355	0.259247	-0.455498
																						pig_955	0.0702871	-0.273814	-0.480043	-0.497334	0.0335783	2.75334	-0.525476	-0.554426	-0.52611
																						pig_956	-0.477233	0.221117	-0.502333	-0.580366	-0.43137	2.75951	-0.291533	-0.39782	-0.299968
																						pig_957	-0.210799	-0.465549	-0.561612	-0.541814	0.151975	2.76094	-0.499598	-0.446597	-0.186942
																						pig_958	-0.141176	-0.385133	-0.600671	-0.595274	-0.549318	2.76571	-0.398538	-0.081649	-0.0139495
																						pig_959	-0.351336	-0.562243	-0.280986	-0.428156	-0.419873	2.76917	-0.588818	-0.289552	0.151795
																						pig_960	-0.072177	-0.345965	-0.339503	-0.523741	-0.176574	2.77886	-0.123776	-0.584036	-0.613086
																						pig_961	-0.333115	0.0569868	-0.331463	-0.516474	-0.522094	2.78018	-0.149308	-0.499235	-0.485473
																						pig_962	-0.468032	-0.401412	-0.483683	-0.4802	-0.4419	2.78111	0.0723041	-0.126262	-0.451929
																						pig_963	-0.340127	-0.477837	-0.295956	0.12604	-0.435485	2.78309	-0.434256	-0.477837	-0.447631
																						pig_964	-0.48015	-0.435143	0.103492	-0.393577	-0.377738	2.78338	-0.481701	-0.228177	-0.490391
																						pig_965	-0.685419	-0.37893	-0.328962	-0.207594	-0.0756769	2.78455	-0.542492	-0.386843	-0.178634
																						pig_966	-0.370133	-0.529267	-0.427419	-0.138662	-0.100813	2.78525	-0.161645	-0.410147	-0.647165
																						pig_967	-0.49789	-0.176713	-0.510598	-0.472859	-0.455674	2.78569	-0.378115	0.0564846	-0.35032
																						pig_968	-0.346893	-0.469709	-0.518531	0.0853274	-0.461059	2.78922	-0.315573	-0.387189	-0.375591
																						pig_969	-0.463414	-0.0324001	-0.463414	-0.0645523	-0.463414	2.7893	-0.375278	-0.463414	-0.463414
																						pig_970	-0.513706	0.0695042	-0.389806	-0.461584	-0.46114	2.79165	-0.320154	-0.323043	-0.391722
																						pig_971	-0.524745	-0.156685	-0.607491	-0.460792	-0.320334	2.79452	-0.0964914	-0.326035	-0.301944
																						pig_972	-7.32895e-05	-0.340704	-0.513688	-0.350518	-0.369114	2.79562	-0.335319	-0.58512	-0.301082
																						pig_973	-0.0284609	-0.280932	-0.215875	-0.510014	-0.460517	2.79642	-0.328432	-0.508991	-0.4632
																						pig_974	-0.577321	-0.283541	-0.382414	-0.424016	-0.398118	2.79762	-0.285273	-0.00687988	-0.440061
																						pig_975	-0.473468	-0.191688	-0.408157	-0.0254818	-0.481534	2.79808	-0.370058	-0.338796	-0.508899
																						pig_976	-0.371749	0.00278168	-0.44545	-0.44545	-0.287511	2.80286	-0.402771	-0.4109	-0.44181
																						pig_977	-0.51066	-0.309706	-0.550125	-0.396193	-0.142215	2.80299	-0.461387	-0.205321	-0.22738
																						pig_978	-0.139397	-0.415858	-0.32791	-0.423443	-0.459831	2.80473	-0.13191	-0.538856	-0.367526
																						pig_979	-0.272906	-0.264829	-0.530897	-0.312294	-0.613067	2.80683	-0.282871	-0.238384	-0.291582
																						pig_980	-0.272458	-0.573955	-0.0926895	-0.390342	-0.42301	2.80757	-0.321861	-0.394452	-0.338807
																						pig_981	-0.406274	-0.443121	-0.234653	-0.486644	-0.40361	2.80901	-0.409534	-0.0799628	-0.345207
																						pig_982	-0.480554	-0.37578	-0.336566	-0.430076	-0.481896	2.80943	-0.268662	-0.08134	-0.354556
																						pig_983	-0.431112	-0.262362	-0.174505	-0.280713	-0.519551	2.81135	-0.514692	-0.307762	-0.32065
																						pig_984	-0.44718	-0.454257	-0.290453	-0.301037	-0.371042	2.81152	-0.287351	-0.52491	-0.135285
																						pig_985	-0.334716	-0.231005	-0.462267	-0.24638	-0.46446	2.81323	-0.469193	-0.418724	-0.186481
																						pig_986	-0.471761	-0.364244	-0.150665	-0.410352	-0.305746	2.8134	-0.221725	-0.463495	-0.425414
																						pig_987	-0.338497	-0.13166	-0.218804	-0.406861	-0.45461	2.81348	-0.403125	-0.437386	-0.422533
																						pig_988	-0.200563	-0.446586	-0.452782	-0.448359	-0.4018	2.8149	-0.394623	-0.273527	-0.196655
																						pig_989	-0.114945	-0.430751	-0.333408	-0.396346	-0.418064	2.81559	-0.414333	-0.419154	-0.288591
																						pig_990	-0.408583	-0.311086	-0.393887	-0.246831	-0.152281	2.816	-0.415634	-0.429918	-0.457783
																						pig_991	-0.40648	-0.414348	-0.408897	-0.355134	-0.383304	2.81606	-0.124937	-0.272757	-0.450198
																						pig_992	-0.396036	-0.317966	-0.40398	-0.408366	-0.102862	2.81628	-0.410186	-0.382421	-0.394459
																						pig_993	-0.367881	-0.322665	-0.208565	-0.197991	-0.397915	2.81638	-0.45858	-0.381384	-0.481402
																						pig_994	-0.132071	-0.389324	-0.41257	-0.299632	-0.406837	2.81818	-0.3694	-0.395781	-0.41257
																						pig_995	-0.147083	-0.344238	-0.417927	-0.411143	-0.406593	2.81848	-0.396534	-0.283094	-0.411868
																						pig_996	-0.301356	-0.396355	-0.396355	-0.396355	-0.199177	2.82307	-0.369552	-0.372886	-0.391031
																						pig_997	-0.217993	-0.366265	-0.282225	-0.393107	-0.393107	2.82358	-0.384663	-0.393107	-0.393107
																						pig_998	-0.389106	-0.207121	-0.37509	-0.400938	-0.375126	2.82389	-0.327501	-0.400938	-0.348073
																						pig_999	-0.356504	-0.384326	-0.407858	-0.389576	-0.326782	2.82418	-0.363364	-0.211804	-0.383963
																						pig_1000	-0.289254	-0.380586	-0.308595	-0.372952	-0.275606	2.82533	-0.397069	-0.405155	-0.396113
																						pig_1001	-0.386937	-0.276076	-0.365222	-0.262079	-0.379407	2.82539	-0.389379	-0.382729	-0.383561
																						pig_1002	-0.378565	-0.371433	-0.353541	-0.379327	-0.358081	2.82574	-0.233443	-0.370576	-0.380776
																						pig_1003	-0.349516	-0.357013	-0.284658	-0.401865	-0.312177	2.82624	-0.322989	-0.395054	-0.402968
																						pig_1004	-0.373671	-0.389585	-0.354232	-0.331464	-0.360174	2.82674	-0.268557	-0.388323	-0.360737
																						pig_1005	-0.370054	-0.370054	-0.370054	-0.260062	-0.370054	2.82682	-0.367981	-0.367187	-0.351372
																						pig_1006	-0.372804	-0.362944	-0.390894	-0.354747	-0.365232	2.82709	-0.302679	-0.296947	-0.380839
																						pig_1007	-0.337674	-0.360534	-0.365288	-0.343299	-0.358766	2.82724	-0.374997	-0.399403	-0.287284
																						pig_1008	-0.36371	-0.36371	-0.36371	-0.36371	-0.36371	2.8275	-0.281526	-0.36371	-0.36371
																						pig_1009	-0.304806	-0.351265	-0.365802	-0.355862	-0.370479	2.82788	-0.370372	-0.341126	-0.368169
																						pig_1010	-0.356105	-0.365444	-0.300331	-0.360208	-0.358084	2.8279	-0.365444	-0.365444	-0.356842
																						pig_1011	-0.325815	-0.374274	-0.374274	-0.347748	-0.346809	2.82798	-0.360408	-0.372356	-0.326296
																						pig_1012	-0.355321	-0.326853	-0.33417	-0.371454	-0.32977	2.82798	-0.367511	-0.371454	-0.371454
																						pig_1013	-0.359066	-0.360471	-0.327076	-0.360203	-0.354101	2.82829	-0.352947	-0.359877	-0.35455
																						pig_1014	-0.355015	-0.353675	-0.344236	-0.355435	-0.35553	2.82841	-0.355521	-0.355355	-0.353644
																						pig_1015	-0.347496	-0.352593	-0.355873	-0.356102	-0.355957	2.82841	-0.353596	-0.349874	-0.356923
																						pig_1016	-0.356239	-0.349474	-0.35076	-0.355609	-0.352391	2.82842	-0.356084	-0.357472	-0.350387
																						pig_1017	-0.352624	-0.353834	-0.354462	-0.353924	-0.353754	2.82843	-0.352054	-0.353313	-0.354462
																						sheep_1018	-0.649122	-0.321582	-0.853219	-0.860847	-0.0706234	-0.712462	2.4325	0.660117	0.375243
																						sheep_1019	-0.454944	-0.625695	-0.633225	-0.639976	-0.576192	-0.672564	2.45282	0.320593	0.829183
																						sheep_1020	0.215354	-0.278687	-0.867128	-0.849098	-0.543223	-0.850905	2.47065	0.223627	0.479412
																						sheep_1021	-0.881741	0.00929081	0.113926	-0.282573	-0.926098	-0.982686	2.47489	0.052557	0.422436
																						sheep_1022	-0.626142	-0.325909	-0.658533	-0.631522	0.807151	-0.629845	2.47508	-0.658385	0.248106
																						sheep_1023	-0.605076	0.973478	-0.065965	-0.529727	-0.570525	-0.596743	2.4757	-0.485061	-0.596076
																						sheep_1024	-0.220406	-0.517487	-0.555571	-0.496092	0.686747	-0.825379	2.47594	0.315922	-0.86367
																						sheep_1025	-0.150981	0.38933	-0.460322	-0.213709	0.198496	-0.0780289	2.48288	-1.0186	-1.14906
																						sheep_1026	0.0991363	-0.0882732	-0.89824	-0.910658	0.665243	-0.264233	2.49417	-0.623156	-0.47399
																						sheep_1027	-0.631257	-0.0471114	-0.512079	-0.688787	-1.13637	-0.189899	2.50628	0.417935	0.281286
																						sheep_1028	-0.3825	-0.55881	-0.681226	-0.68412	0.707918	-0.527263	2.50732	0.294526	-0.675847
																						sheep_1029	0.629997	-0.184262	-0.556311	-0.345304	-0.918461	0.234926	2.50802	-0.597709	-0.770892
																						sheep_1030	-0.56468	-0.815464	-0.545199	-0.455736	-0.750078	-0.16019	2.50861	-0.0108047	0.793545
																						sheep_1031	-1.03359	-0.827778	-0.295587	0.0709302	-0.31567	-0.582588	2.50979	0.626743	-0.152241
																						sheep_1032	-0.582078	-0.319783	-0.482901	-0.674142	-0.877193	-0.5081	2.51455	0.2544	0.675248
																						sheep_1033	0.564603	0.396028	-0.749131	-0.780324	-0.299033	-0.550859	2.51925	-0.618095	-0.48244
																						sheep_1034	0.302744	-0.317785	-0.923386	-0.870689	-0.684093	-0.49336	2.52161	0.32902	0.135943
																						sheep_1035	-1.43968	-0.109687	-0.327572	-0.49193	-0.121494	-0.265039	2.52591	-0.0781939	0.307691
																						sheep_1036	0.475246	-0.776982	-0.625104	-0.641743	0.158114	0.176559	2.52646	-0.430225	-0.862323
																						sheep_1037	0.807732	-0.196317	-0.615946	-0.729003	-0.556817	-0.340979	2.53196	-0.171458	-0.729169
																						sheep_1038	-0.309014	-0.481703	-0.583647	-0.652912	-0.587662	0.890727	2.53198	-0.525546	-0.282227
																						sheep_1039	-0.720457	-0.58744	-0.489181	-0.39806	-0.683592	-0.56629	2.53692	0.228395	0.679705
																						sheep_1040	-0.646603	-0.561801	0.766719	0.0145362	-0.726256	-0.435163	2.5458	-0.373314	-0.583916
																						sheep_1041	0.490696	0.431331	-0.642869	-0.643507	-0.346391	-0.594264	2.54918	-0.634877	-0.609302
																						sheep_1042	-0.576767	-0.179579	-0.369482	0.44227	0.142344	-1.05432	2.55055	-0.153649	-0.80137
																						sheep_1043	-0.0564781	-0.786098	-0.578704	-0.154407	0.553921	-0.6251	2.55868	-0.880172	-0.031641
																						sheep_1044	-0.468097	-0.027206	-0.655069	-0.263783	0.380075	-1.06002	2.56266	-0.644376	0.175814
																						sheep_1045	-0.287167	0.540093	-0.177011	-0.657136	0.176724	-0.658859	2.56359	-0.748987	-0.751247
																						sheep_1046	0.835348	-0.56818	-0.473976	-0.509241	-0.255716	-0.58683	2.56469	-0.47252	-0.533578
																						sheep_1047	0.141997	-0.820459	-0.693787	-0.967871	-0.111637	0.251251	2.56827	0.0893821	-0.457145
																						sheep_1048	-0.614559	-0.169171	-0.658603	-0.563069	0.700876	-0.179471	2.5696	-0.290484	-0.795123
																						sheep_1049	-0.469577	-0.803645	-0.424159	-0.566164	0.330469	0.507264	2.57013	-0.628671	-0.515644
																						sheep_1050	0.589797	-0.0823108	-0.569184	-0.199661	-0.844223	-0.558138	2.57267	-0.790327	-0.11862
																						sheep_1051	-0.737755	-0.768523	-0.00438371	0.332173	0.202519	-0.712119	2.57343	-0.752623	-0.13272
																						sheep_1052	-0.64289	-0.486519	-0.52916	-0.338982	-0.668483	-0.592067	2.57375	-0.0446723	0.729025
																						sheep_1053	0.197223	-0.805582	0.497205	-0.243887	-0.423181	-0.800883	2.57607	-0.659488	-0.337477
																						sheep_1054	0.103764	-0.63084	-0.617188	-0.809548	-0.218489	-0.279222	2.58041	0.552997	-0.681883
																						sheep_1055	-0.903386	-0.662858	0.164586	0.552776	-0.420393	-0.45975	2.58083	-0.438095	-0.413709
																						sheep_1056	-0.568879	0.475779	-0.630518	-0.623592	-0.491947	0.358991	2.58488	-0.5311	-0.573613
																						sheep_1057	0.443268	-0.59068	0.366886	-0.490489	-0.562003	-0.526621	2.58688	-0.470044	-0.757199
																						sheep_1058	-0.36059	-0.827251	-0.0150517	0.460229	-0.134129	-0.834785	2.59464	-0.180141	-0.702927
																						sheep_1059	-0.395129	-0.498597	-0.908454	-0.901407	0.129392	0.329351	2.5981	-0.0772956	-0.275957
																						sheep_1060	-0.203966	-0.995082	-0.764172	-0.582648	-0.438109	0.244841	2.60045	-0.0329068	0.171588
																						sheep_1061	0.720493	-0.321323	-0.723826	-0.576975	-0.4693	-0.449607	2.60573	-0.404985	-0.380212
																						sheep_1062	0.457776	-0.597411	-0.309427	-0.248534	-0.729908	0.173453	2.60592	-0.741459	-0.61041
																						sheep_1063	-0.765124	-0.569318	-0.653939	-0.685931	-0.216338	0.408104	2.60594	0.238677	-0.362071
																						sheep_1064	-0.253971	-0.0946625	-0.847419	-0.602562	-0.716361	-0.372577	2.60631	-0.284197	0.565438
																						sheep_1065	-0.903348	-0.542144	-0.104117	-0.640834	-0.114621	0.0924131	2.60801	0.334767	-0.730124
																						sheep_1066	-0.552402	-0.542225	-0.254843	-0.156937	-0.550061	-0.463119	2.60911	-0.745752	0.656231
																						sheep_1067	0.453926	-0.0354987	-0.327779	-0.845427	-0.382283	-0.0675107	2.60946	-0.593617	-0.811269
																						sheep_1068	-0.706333	0.39125	-0.610082	-0.574172	0.249368	-0.388727	2.60956	-0.209991	-0.760876
																						sheep_1069	-0.616695	-0.613115	-0.0884167	0.191214	0.277432	-0.15832	2.61028	-0.800429	-0.801949
																						sheep_1070	-0.1651	-0.673909	-0.707392	-0.731925	-0.122437	0.197757	2.61536	0.295433	-0.707791
																						sheep_1071	0.385918	-0.855998	-0.0258312	-0.163224	-0.588236	-0.243575	2.61595	-0.886279	-0.238726
																						sheep_1072	-0.596433	-0.784655	0.200668	0.0470193	-0.664641	-0.378694	2.61658	0.258482	-0.698324
																						sheep_1073	0.0628232	-0.958135	0.0449906	-0.483447	-0.141697	-0.72631	2.6194	0.207236	-0.624864
																						sheep_1074	-0.386465	-0.308197	-0.59985	-0.768445	-0.532666	0.607459	2.62048	-0.109088	-0.523228
																						sheep_1075	-0.428769	-0.270968	0.316949	0.270768	-0.771946	-0.500077	2.62467	-0.799951	-0.440672
																						sheep_1076	-0.255158	0.450996	-0.544366	0.0628199	-0.461187	-0.388248	2.62982	-0.879288	-0.615387
																						sheep_1077	-0.203764	-0.294147	-0.763437	-0.836699	-0.562342	-0.0849776	2.63229	-0.349831	0.462908
																						sheep_1078	-0.296034	-0.438403	-0.673582	-0.626561	-0.563881	0.591011	2.64249	-0.212077	-0.422961
																						sheep_1079	0.479117	-0.838862	-0.405846	-0.372811	-0.539277	-0.653531	2.6432	-0.226484	-0.0855099
																						sheep_1080	-0.0764096	-0.0963033	-0.321056	-0.0210783	-0.808541	-0.712054	2.64388	0.217992	-0.826429
																						sheep_1081	-0.536214	-0.306258	-0.0394678	0.511776	-0.549724	-0.656207	2.64831	-0.666545	-0.405672
																						sheep_1082	-0.316912	-0.577031	-0.559929	-0.585242	-0.090597	-0.746076	2.64848	-0.277141	0.504444
																						sheep_1083	-0.188319	0.253448	-0.937597	-0.870456	-0.228332	-0.366394	2.651	-0.145242	-0.168105
																						sheep_1084	-0.543813	-0.543813	-0.177796	-0.346836	-0.543813	0.585546	2.65202	-0.543813	-0.537677
																						sheep_1085	-0.665474	0.454679	-0.29598	-0.217228	-0.615177	-0.729021	2.65239	-0.515581	-0.0686081
																						sheep_1086	-0.599209	-0.560951	-0.304798	-0.689913	-0.650773	0.416351	2.65285	0.0782491	-0.341802
																						sheep_1087	-0.705362	0.109327	-0.305193	-0.311682	-0.132572	0.116749	2.65289	-0.382609	-1.04154
																						sheep_1088	-0.4801	-0.558902	-0.558902	-0.247043	-0.54005	-0.337469	2.65504	0.593468	-0.526047
																						sheep_1089	-0.635663	-0.63386	0.371283	-0.440671	-0.567184	-0.473426	2.65654	-0.470716	0.193699
																						sheep_1090	-0.46134	-0.273813	-0.99395	-0.241675	-0.469231	-0.564745	2.6579	0.140699	0.206153
																						sheep_1091	-0.210816	-0.378555	0.305863	-0.042731	-0.166776	-0.546488	2.66025	-0.815214	-0.805537
																						sheep_1092	0.255411	-0.365876	-0.277324	-0.384264	-0.570228	-0.0888047	2.6615	-0.166481	-1.06394
																						sheep_1093	-0.219494	0.417158	-0.61984	-0.511876	-0.505977	-0.590486	2.66212	0.0309937	-0.662601
																						sheep_1094	0.269407	-0.593083	-0.284184	-0.163704	-0.422876	-0.640383	2.66221	-0.88781	0.0604266
																						sheep_1095	-0.442801	-0.619381	-0.355182	-0.519613	0.150559	0.369334	2.66237	-0.595574	-0.649714
																						sheep_1096	-0.641741	0.53267	-0.5878	-0.350991	-0.165788	-0.422593	2.66266	-0.432098	-0.594315
																						sheep_1097	-0.467938	-0.452601	-0.47269	-0.48207	0.612314	-0.478509	2.66304	-0.454878	-0.466665
																						sheep_1098	-0.799091	0.315964	-0.432781	-0.340268	-0.0373338	-0.573267	2.66597	-0.0819847	-0.71721
																						sheep_1099	0.116431	-0.832052	-0.291357	-0.551271	-0.44254	0.313772	2.66678	-0.391547	-0.588221
																						sheep_1100	-0.382544	-0.0642448	-0.620797	-0.604699	-0.536667	0.0429789	2.6677	0.281175	-0.782903
																						sheep_1101	-0.310041	-0.647392	-0.577993	-0.123962	-0.608123	-0.194061	2.66961	0.434201	-0.642244
																						sheep_1102	-0.111546	-0.622171	-0.517384	-0.72508	0.322771	-0.728598	2.67016	-0.124925	-0.163226
																						sheep_1103	0.280865	0.198639	-0.535557	-0.721491	-0.369999	-0.407919	2.671	-0.643078	-0.472456
																						sheep_1104	-0.694292	-0.685738	0.206947	-0.033318	-0.705075	-0.589233	2.67167	-0.0262988	-0.144667
																						sheep_1105	-0.21502	-0.889307	-0.688352	-0.177583	0.0155574	0.173488	2.67236	-0.656052	-0.235095
																						sheep_1106	-0.527642	-0.533006	-0.551027	-0.253155	-0.517778	-0.564588	2.67329	-0.249648	0.52355
																						sheep_1107	0.367661	-0.55998	-0.38311	-0.718259	-0.752841	-0.194204	2.67402	-0.0755319	-0.357759
																						sheep_1108	-0.682077	-0.470433	-0.57933	0.0134309	0.251921	-0.2255	2.67424	-0.829767	-0.152489
																						sheep_1109	-0.570836	-0.205465	-0.722038	-0.256855	-0.0760299	-0.541476	2.67484	0.371044	-0.673188
																						sheep_1110	-0.657971	-0.680834	0.055295	-0.648472	-0.5859	-0.323885	2.67704	-0.0783506	0.243076
																						sheep_1111	-0.1653	0.481591	-0.503155	-0.584932	-0.397535	-0.606984	2.67943	-0.577662	-0.325453
																						sheep_1112	-0.664457	-0.311713	-0.181852	-0.406156	-0.523962	0.478156	2.67955	-0.59864	-0.470925
																						sheep_1113	0.472623	-0.50174	-0.25487	-0.451772	-0.539606	-0.653531	2.6837	-0.218546	-0.536254
																						sheep_1114	-0.71465	-0.670884	0.328504	-0.232017	-0.0479875	-0.545277	2.6862	-0.262244	-0.541645
																						sheep_1115	0.315389	-0.87853	-0.489914	-0.33736	-0.506933	-0.156616	2.6902	-0.154059	-0.482173
																						sheep_1116	-0.797288	-0.425582	-0.685902	-0.342093	0.14237	-0.154712	2.6912	-0.543685	0.115697
																						sheep_1117	-0.593343	-0.613675	-0.553514	-0.289012	-0.548008	-0.250382	2.69204	-0.282052	0.437944
																						sheep_1118	-0.558319	-0.737371	0.0506011	-0.725516	0.0339622	-0.234469	2.69232	0.0352974	-0.556501
																						sheep_1119	-0.435835	-0.431523	-0.453872	-0.346331	-0.5163	-0.600746	2.69237	-0.410684	0.502924
																						sheep_1120	-0.24321	-0.562417	-0.366803	-0.475656	-0.202378	0.379568	2.69402	-0.420579	-0.802546
																						sheep_1121	-0.438124	-0.307512	-0.468569	-0.43264	-0.488417	0.497157	2.69427	-0.482101	-0.57406
																						sheep_1122	0.20917	-0.642004	-0.585271	-0.492091	-0.43381	0.14057	2.69502	-0.232711	-0.658879
																						sheep_1123	-0.493641	-0.461155	-0.45659	-0.501564	-0.498376	-0.298594	2.69607	-0.481532	0.49538
																						sheep_1124	-0.326213	-0.576858	-0.687831	0.140851	-0.0832507	-0.659766	2.69749	0.0809133	-0.585341
																						sheep_1125	-0.430286	-0.472324	-0.540442	-0.488317	-0.556055	-0.239534	2.69766	-0.441882	0.471176
																						sheep_1126	0.0506549	-0.0532395	-0.681562	-0.109296	-0.250039	-0.191954	2.69826	-0.916105	-0.54672
																						sheep_1127	-0.675242	-0.575198	-0.491682	0.0201724	-0.564904	-0.479238	2.69992	-0.222352	0.288524
																						sheep_1128	-0.451942	0.36634	-0.749062	-0.323701	-0.524487	-0.183466	2.7011	-0.271544	-0.563239
																						sheep_1129	-0.445879	-0.643983	-0.530515	0.180286	-0.511962	-0.47635	2.70253	-0.485124	0.211001
																						sheep_1130	-0.169456	-0.486316	-0.400307	-0.42065	-0.499294	-0.55897	2.7031	0.423389	-0.591492
																						sheep_1131	-0.504763	-0.349803	-0.463985	-0.605957	-0.587711	-0.506708	2.70621	0.33769	-0.0249708
																						sheep_1132	-0.130475	-0.557002	-0.247745	-0.30398	-0.373991	0.272556	2.71091	-0.593214	-0.777063
																						sheep_1133	-0.517637	-0.523632	-0.474147	-0.519767	0.362695	-0.521249	2.71584	-0.10689	-0.415217
																						sheep_1134	-0.562735	-0.624799	0.0231367	-0.192969	0.165074	-0.322828	2.71599	-0.714599	-0.486271
																						sheep_1135	-0.575482	-0.599428	-0.269097	-0.220583	-0.0376285	-0.621705	2.71648	-0.611136	0.218583
																						sheep_1136	-0.540166	-0.582431	-0.563249	-0.576948	0.0923694	-0.56533	2.71802	-0.0295489	0.0472812
																						sheep_1137	-0.558384	0.25576	-0.350665	-0.378183	-0.435295	-0.00694751	2.71872	-0.602233	-0.642772
																						sheep_1138	-0.347622	-0.580158	-0.440164	-0.449413	-0.40254	-0.554499	2.71885	-0.348828	0.404372
																						sheep_1139	-0.339254	-0.422389	-0.55727	-0.438617	-0.552141	-0.632608	2.71997	0.305499	-0.0831931
																						sheep_1140	-0.575405	-0.458924	-0.358652	-0.28715	-0.515266	-0.490399	2.72042	-0.429592	0.39497
																						sheep_1141	-0.55006	-0.303379	-0.608959	-0.617159	0.256247	-0.191346	2.72149	-0.571491	-0.13534
																						sheep_1142	-0.732686	-0.531728	-0.356085	-0.118429	-0.711125	0.146191	2.72386	-0.259727	-0.160267
																						sheep_1143	-0.719401	-0.538552	-0.49587	-0.510281	-0.239458	0.125988	2.72703	-0.414719	0.0652652
																						sheep_1144	-0.0143598	-0.552744	-0.552744	-0.551119	-0.508123	-0.462542	2.72763	0.247888	-0.333882
																						sheep_1145	-0.700863	0.197973	-0.22418	-0.447175	-0.317572	-0.670865	2.72801	-0.465209	-0.100116
																						sheep_1146	-0.518314	-0.490879	-0.524368	-0.522242	0.205749	0.0551663	2.73067	-0.429842	-0.505944
																						sheep_1147	-0.396798	-0.782518	-0.281441	-0.207591	0.0508028	-0.684329	2.73069	-0.00413885	-0.424676
																						sheep_1148	-0.174064	-0.529499	-0.783744	0.0470285	-0.630069	-0.43393	2.7308	-0.161398	-0.0651294
																						sheep_1149	-0.402216	-0.398358	-0.463963	-0.4825	-0.447902	0.377839	2.73285	-0.471046	-0.4447
																						sheep_1150	-0.40241	-0.560967	-0.579021	-0.53496	-0.424622	0.273684	2.73454	-0.110166	-0.396079
																						sheep_1151	0.372713	-0.455984	-0.439222	-0.455984	-0.455984	-0.438624	2.73485	-0.405786	-0.455984
																						sheep_1152	-0.266422	-0.462496	-0.483358	0.330558	-0.536134	-0.440896	2.73762	-0.370155	-0.508719
																						sheep_1153	-0.485155	0.0667045	-0.61035	-0.503905	-0.565401	-0.517443	2.74055	-0.180513	0.0555082
																						sheep_1154	-0.501132	-0.501132	-0.501132	-0.501132	-0.372698	0.270547	2.74125	-0.133436	-0.501132
																						sheep_1155	-0.285928	-0.600543	-0.552001	-0.539045	-0.522698	-0.374869	2.74456	0.126206	0.00431457
																						sheep_1156	-0.665962	-0.532317	-0.566431	-0.390922	-0.42443	0.0962605	2.747	-0.0102694	-0.252925
																						sheep_1157	0.199524	-0.279168	-0.508503	-0.164834	-0.562708	-0.505852	2.74717	-0.306821	-0.618804
																						sheep_1158	-0.614145	0.206708	-0.344521	-0.483808	-0.365816	-0.441851	2.74753	-0.126813	-0.577287
																						sheep_1159	-0.492178	-0.549424	-0.487294	-0.210928	0.0104776	-0.557804	2.74868	0.0861907	-0.547724
																						sheep_1160	-0.101339	-0.632761	-0.406277	-0.192798	-0.169697	0.0154004	2.74934	-0.670166	-0.591699
																						sheep_1161	0.0924351	-0.14706	-0.613358	-0.673469	-0.418702	-0.168479	2.75397	-0.488287	-0.337047
																						sheep_1162	-0.323049	-0.472583	-0.294078	-0.448425	0.0239798	-0.601075	2.75763	-0.646786	0.00438583
																						sheep_1163	-0.347058	-0.523528	-0.378627	0.170851	-0.555538	-0.448203	2.75808	-0.128282	-0.547692
																						sheep_1164	0.00299902	-0.0242486	-0.705715	-0.466013	-0.509156	-0.389027	2.75865	-0.476435	-0.19105
																						sheep_1165	-0.417478	-0.345908	-0.483237	-0.494903	-0.519049	0.229717	2.76132	-0.282329	-0.448133
																						sheep_1166	-0.476036	-0.481024	-0.557819	-0.318165	-0.413907	-0.564277	2.7638	0.0332577	0.014171
																						sheep_1167	-0.570986	-0.0497603	-0.546255	-0.50376	-0.321381	0.0822936	2.764	-0.475963	-0.378189
																						sheep_1168	-0.555925	-0.571244	-0.240745	-0.2863	-0.568624	-0.459817	2.76492	0.103335	-0.185605
																						sheep_1169	-0.405322	-0.369362	-0.434648	-0.460676	-0.251782	-0.552149	2.76513	-0.493135	0.201948
																						sheep_1170	-0.530346	-0.437322	-0.500794	-0.477929	-0.432445	-0.423376	2.7656	-0.109744	0.146354
																						sheep_1171	-0.571783	-0.0158701	-0.367727	-0.537091	-0.524102	-0.353554	2.7668	-0.43873	0.0420567
																						sheep_1172	-0.169537	-0.534839	-0.358348	-0.426275	-0.475833	-0.476583	2.7672	-0.487754	0.161968
																						sheep_1173	-0.38605	-0.216457	-0.535907	-0.579132	-0.520483	-0.477422	2.76772	0.0764041	-0.128676
																						sheep_1174	-0.303661	0.0445528	-0.578389	-0.474208	-0.443179	-0.552863	2.77048	-0.407054	-0.0556755
																						sheep_1175	-0.333018	-0.138632	-0.264817	-0.278523	-0.676154	-0.47	2.77317	-0.0176262	-0.594399
																						sheep_1176	-0.358356	-0.572555	-0.412323	-0.448364	-0.269266	0.111397	2.77753	-0.290904	-0.537154
																						sheep_1177	-0.172482	-0.39277	-0.423094	-0.569157	-0.503561	-0.251227	2.77781	-0.525813	0.0602928
																						sheep_1178	-0.356742	-0.430247	-0.401411	-0.425896	-0.411739	0.166666	2.77853	-0.510135	-0.409029
																						sheep_1179	-0.495984	-0.467672	-0.494777	-0.369273	-0.497318	0.110414	2.77854	-0.369418	-0.194514
																						sheep_1180	-0.514665	-0.514665	-0.444849	-0.249906	-0.359743	-0.285299	2.77907	0.104718	-0.514665
																						sheep_1181	-0.475901	-0.429732	0.0475714	-0.327103	-0.488901	-0.102239	2.77966	-0.490266	-0.513086
																						sheep_1182	-0.43417	-0.484608	-0.0117514	-0.341819	-0.484523	-0.509727	2.78071	-0.481291	-0.0328252
																						sheep_1183	-0.423037	-0.719912	-0.342262	-0.341708	-0.315972	0.0341771	2.78134	-0.390084	-0.282544
																						sheep_1184	-0.461457	-0.56918	-0.380873	-0.294531	-0.181724	0.0576128	2.78186	-0.43498	-0.516724
																						sheep_1185	0.12961	-0.437897	-0.343924	-0.287677	-0.435448	-0.457101	2.78221	-0.482061	-0.467715
																						sheep_1186	-0.485993	-0.517379	-0.421734	-0.282351	-0.488008	-0.159955	2.78232	0.053395	-0.480291
																						sheep_1187	-0.550014	-0.3854	-0.0821462	-0.245902	-0.304941	-0.139877	2.78274	-0.381784	-0.692673
																						sheep_1188	-0.155153	-0.529909	-0.179771	-0.558735	-0.504441	-0.0403352	2.78438	-0.47435	-0.341687
																						sheep_1189	-0.476444	-0.534088	-0.260352	-0.286853	-0.277469	-0.456707	2.78571	0.0446686	-0.538463
																						sheep_1190	-0.398081	-0.449892	-0.448273	-0.4512	-0.176704	-0.446318	2.7906	-0.463515	0.043383
																						sheep_1191	-0.382704	-0.528385	-0.209113	-0.0303595	-0.232737	-0.344129	2.79122	-0.545252	-0.518543
																						sheep_1192	-0.46809	-0.193026	-0.385136	-0.354685	-0.487638	-0.434838	2.79236	0.0256909	-0.494642
																						sheep_1193	-0.315247	-0.375564	-0.509362	-0.303376	-0.513292	-0.152311	2.79281	-0.0596858	-0.563973
																						sheep_1194	-0.39187	-0.430576	-0.252269	-0.441757	-0.224818	-0.477066	2.79352	-0.00924209	-0.565924
																						sheep_1195	-0.412016	-0.366474	-0.419475	-0.423318	-0.437197	-0.377925	2.79399	0.082466	-0.440048
																						sheep_1196	-0.476698	-0.493459	0.0501945	-0.342948	-0.413581	-0.311068	2.79423	-0.467499	-0.339172
																						sheep_1197	-0.428233	-0.43076	-0.452465	-0.453013	-0.445378	-0.107413	2.7943	-0.449829	-0.0272125
																						sheep_1198	-0.406663	-0.432893	-0.385055	-0.378523	-0.432893	-0.403714	2.79497	-0.432893	0.0776621
																						sheep_1199	-0.352557	-0.528791	-0.530294	-0.235098	-0.210964	-0.370841	2.79522	-0.0556	-0.511079
																						sheep_1200	-0.190326	-0.119652	-0.247152	-0.628035	-0.497202	-0.476362	2.79562	-0.290714	-0.346172
																						sheep_1201	-0.400299	-0.442396	-0.432036	-0.397081	-0.389494	-0.442396	2.79738	0.0578727	-0.351556
																						sheep_1202	-0.098341	-0.483939	-0.430999	-0.454324	-0.147481	-0.460853	2.79768	-0.215366	-0.506378
																						sheep_1203	-0.472182	-0.399921	-0.404394	-0.321273	-0.30338	-0.517011	2.79779	-0.403513	0.0238845
																						sheep_1204	-0.25622	0.0107197	-0.443969	-0.467969	-0.428408	-0.428207	2.79987	-0.352703	-0.433111
																						sheep_1205	0.0159394	-0.478623	-0.320943	-0.440443	-0.419663	-0.450852	2.80078	-0.335935	-0.370256
																						sheep_1206	-0.516012	-0.43069	-0.354557	-0.331964	-0.364921	-0.528679	2.8038	-0.135662	-0.141313
																						sheep_1207	-0.544455	-0.450274	-0.308628	-0.262492	-0.46874	-0.131593	2.80718	-0.23712	-0.403883
																						sheep_1208	-0.123905	-0.273406	-0.448926	-0.490331	-0.374524	-0.197991	2.80784	-0.46687	-0.431888
																						sheep_1209	-0.467988	-0.455953	-0.0736747	-0.399209	-0.411893	-0.219349	2.80798	-0.418834	-0.361075
																						sheep_1210	-0.350789	-0.171402	-0.427813	-0.389164	-0.452036	-0.15018	2.81198	-0.4351	-0.435496
																						sheep_1211	-0.394077	-0.35978	-0.370302	-0.418765	-0.415324	-0.0659885	2.81304	-0.423142	-0.365657
																						sheep_1212	-0.459059	-0.238548	-0.426341	-0.395818	-0.288158	-0.1453	2.8134	-0.478209	-0.381962
																						sheep_1213	-0.44108	-0.175193	-0.309504	-0.418056	-0.351889	-0.466135	2.81387	-0.198234	-0.453779
																						sheep_1214	-0.341254	-0.116541	-0.284375	-0.44538	-0.419722	-0.338853	2.81463	-0.449755	-0.418746
																						sheep_1215	-0.170153	-0.383037	-0.432363	-0.435022	-0.384279	-0.194163	2.81576	-0.427397	-0.389348
																						sheep_1216	-0.112582	-0.362688	-0.430089	-0.4116	-0.30181	-0.402257	2.81639	-0.389306	-0.406057
																						sheep_1217	-0.166174	-0.235434	-0.399255	-0.431227	-0.431227	-0.387276	2.8178	-0.357836	-0.409375
																						sheep_1218	-0.348994	-0.296237	-0.500956	-0.229797	-0.335441	-0.317501	2.81916	-0.313049	-0.477182
																						sheep_1219	-0.353321	-0.394444	-0.400987	-0.247599	-0.431378	-0.381091	2.81932	-0.180278	-0.430224
																						sheep_1220	-0.397963	-0.324822	-0.148689	-0.382556	-0.373896	-0.397963	2.82028	-0.396425	-0.397963
																						sheep_1221	-0.329759	-0.41427	-0.176405	-0.377372	-0.405876	-0.413486	2.82042	-0.416304	-0.286947
																						sheep_1222	-0.402063	-0.416404	-0.391055	-0.383348	-0.325235	-0.368008	2.82125	-0.164488	-0.370646
																						sheep_1223	-0.380708	-0.380708	-0.380708	-0.380708	-0.380708	-0.357924	2.82304	-0.380708	-0.180865
																						sheep_1224	-0.385835	-0.445695	-0.404374	-0.326983	-0.390796	-0.297003	2.82366	-0.330583	-0.242396
																						sheep_1225	-0.385222	-0.373763	-0.380339	-0.387846	-0.347174	-0.381824	2.82396	-0.19853	-0.369261
																						sheep_1226	-0.246146	-0.390111	-0.391628	-0.380917	-0.358965	-0.271892	2.82445	-0.40789	-0.376906
																						sheep_1227	-0.207406	-0.383276	-0.367118	-0.374421	-0.375796	-0.377368	2.82456	-0.378949	-0.360224
																						sheep_1228	-0.381466	-0.227816	-0.392816	-0.403336	-0.374089	-0.335397	2.8248	-0.325486	-0.384388
																						sheep_1229	-0.280077	-0.32203	-0.348957	-0.349092	-0.351644	-0.334189	2.82574	-0.392642	-0.447109
																						sheep_1230	-0.372522	-0.260545	-0.372522	-0.372522	-0.361004	-0.3426	2.82676	-0.372522	-0.372522
																						sheep_1231	-0.383375	-0.387055	-0.362346	-0.37956	-0.298729	-0.35738	2.82714	-0.353956	-0.304742
																						sheep_1232	-0.392927	-0.328719	-0.373288	-0.374448	-0.311762	-0.346369	2.82754	-0.329484	-0.37054
																						sheep_1233	-0.334063	-0.34716	-0.306866	-0.369069	-0.363488	-0.369069	2.82785	-0.369069	-0.369069
																						sheep_1234	-0.359457	-0.360942	-0.360942	-0.360942	-0.303962	-0.359855	2.82799	-0.360942	-0.360942
																						sheep_1235	-0.346894	-0.365777	-0.365777	-0.365777	-0.337265	-0.360834	2.82821	-0.330088	-0.355801
																						sheep_1236	-0.326838	-0.357737	-0.357737	-0.357737	-0.357737	-0.356595	2.8283	-0.3568	-0.357117
																						sheep_1237	-0.354681	-0.354681	-0.354681	-0.354681	-0.345647	-0.354681	2.82842	-0.354681	-0.354681
																						cat_1238	-0.617396	-0.27084	0.423529	0.925605	-0.234307	-1.0745	-0.778883	2.29157	-0.664778
																						cat_1239	-0.354518	-0.534052	0.0442139	0.110985	0.997685	-0.666219	-1.08472	2.30119	-0.814563
																						cat_1240	-0.0200805	-0.54828	-0.37001	-0.113634	0.866317	-0.359271	-0.742686	2.41709	-1.12945
																						cat_1241	-0.13824	0.378047	-0.528268	-0.805043	0.680437	-0.77009	-0.34285	2.43227	-0.906259
																						cat_1242	1.04147	-0.320677	-0.187458	-0.553726	-0.533559	-0.525043	-0.728915	2.44422	-0.636307
																						cat_1243	-0.711479	-0.748675	-0.476247	-0.728451	-0.598629	0.631051	0.549694	2.44639	-0.363658
																						cat_1244	0.0889561	-1.01321	-0.0207431	0.558362	0.11984	-0.877234	-0.674532	2.45214	-0.633581
																						cat_1245	-0.893736	-0.283468	-0.63127	-0.678548	-0.940293	0.345801	0.435687	2.45609	0.189734
																						cat_1246	-0.621518	-0.652955	-0.629886	-0.465745	0.940053	-0.0919785	-0.512368	2.49192	-0.457526
																						cat_1247	-0.917171	0.121862	-0.216927	-0.358399	-0.875992	-0.49531	0.704832	2.4991	-0.461997
																						cat_1248	-0.335321	-1.39995	0.391478	0.0609535	-0.510705	-0.0782649	-0.197351	2.50498	-0.435813
																						cat_1249	0.000790572	-0.830236	-0.732928	-0.531522	0.821424	-0.291561	-0.417116	2.50629	-0.525144
																						cat_1250	-0.55417	-1.26514	0.307234	0.190675	-0.653825	-0.46266	0.0885724	2.50742	-0.158106
																						cat_1251	-0.783377	0.23287	0.0510175	-0.176606	0.326568	-1.17471	-0.357531	2.50826	-0.626492
																						cat_1252	-0.0617778	-0.650284	-0.683627	-0.658516	0.0616892	-0.606483	0.753432	2.50866	-0.663089
																						cat_1253	-0.512492	0.146402	-0.653516	-1.08596	0.0674217	0.490741	-0.667231	2.51562	-0.300994
																						cat_1254	0.548662	-0.705065	-0.222669	-0.500012	-1.0174	-0.595889	0.25718	2.52257	-0.287373
																						cat_1255	0.222783	0.103179	-0.757028	-0.109856	-1.02806	0.173971	-0.246456	2.53238	-0.890906
																						cat_1256	0.456767	-0.56079	-0.56058	-0.634307	-0.712989	0.242956	0.0377272	2.55275	-0.821538
																						cat_1257	-0.582004	-0.6246	-0.593088	-0.386072	-0.569697	-0.656332	0.682875	2.55299	0.17593
																						cat_1258	-0.414769	-0.596814	-0.96592	-0.862457	-0.261764	0.274678	0.344259	2.55485	-0.0720643
																						cat_1259	-0.35075	-0.580948	-0.584049	-0.583028	-0.582929	-0.546148	-0.141888	2.55741	0.812331
																						cat_1260	-0.52968	-0.755899	-0.640113	-0.576842	-0.272352	0.113743	0.673196	2.55751	-0.569562
																						cat_1261	0.486837	-0.247091	-0.884285	-0.864172	0.165349	-0.60159	-0.143777	2.55795	-0.469219
																						cat_1262	0.243397	-0.418496	-0.566351	-0.718759	0.609273	-0.667254	-0.403607	2.55812	-0.636326
																						cat_1263	-0.790097	0.0573655	-0.391668	0.29083	0.351235	-0.656169	-0.792582	2.56051	-0.62942
																						cat_1264	-0.573674	-0.385626	-0.797964	-0.580902	0.661742	0.093943	-0.524287	2.57114	-0.464371
																						cat_1265	-0.323385	0.510547	-0.616676	-0.296191	-0.338019	-1.17413	-0.173083	2.57252	-0.161578
																						cat_1266	0.45764	-0.729871	-0.452861	-0.693624	-0.628642	-0.662157	0.302922	2.57268	-0.166083
																						cat_1267	0.204198	-0.265676	-0.917028	-0.474929	0.0779945	-0.560657	0.26054	2.57404	-0.898478
																						cat_1268	-0.514558	0.197721	-0.420245	-0.56846	-0.647798	-0.858157	-0.308525	2.57929	0.540735
																						cat_1269	0.100121	0.45524	-0.567761	-0.559335	-0.285772	-1.07032	-0.163884	2.57977	-0.488055
																						cat_1270	-0.0838746	0.0282402	-0.827742	-0.593066	0.515176	-0.755298	-0.263121	2.58524	-0.605555
																						cat_1271	0.29179	-0.860903	-0.144118	-0.24425	-0.958459	-0.092548	0.0680972	2.59483	-0.654439
																						cat_1272	0.266588	-0.097275	0.0604176	-0.649332	-1.09625	-0.521556	-0.534627	2.595	-0.0229636
																						cat_1273	-0.681595	-0.465232	-0.240375	-0.668208	-0.83444	0.146409	0.480371	2.59876	-0.335687
																						cat_1274	-0.645462	-0.0279048	-0.0836925	0.12763	-0.893493	0.00612293	-0.127996	2.61012	-0.965322
																						cat_1275	-0.767232	-0.659569	-0.576254	0.0557193	-0.484646	-0.319105	0.552004	2.6131	-0.414024
																						cat_1276	-0.199325	0.0871894	-0.537769	-0.516267	-0.148369	-1.04915	-0.578397	2.61379	0.328291
																						cat_1277	-0.680107	-0.145559	-0.260583	0.00692235	-0.349558	-0.65934	0.4052	2.61787	-0.93485
																						cat_1278	-0.705865	-0.710143	-0.494546	-0.584573	-0.254212	-0.511101	0.212428	2.61831	0.429706
																						cat_1279	0.0292024	0.56918	-0.441247	-0.344904	-0.582944	-0.6287	-0.628541	2.62256	-0.594606
																						cat_1280	-0.613102	-0.24372	-0.0748955	-0.643874	0.545657	-0.643101	-0.700384	2.62304	-0.249622
																						cat_1281	-0.588231	0.00840951	-0.529511	-0.65748	-0.292347	-0.569021	-0.567922	2.62322	0.572886
																						cat_1282	0.153613	-0.543334	-0.600773	-0.817582	-0.540813	0.311147	-0.615474	2.62352	0.0296998
																						cat_1283	0.417858	-0.396373	-0.00632528	-0.771206	-0.825164	-0.624649	-0.315286	2.62529	-0.104146
																						cat_1284	0.163796	-0.436367	-0.561138	-0.239167	-0.90484	-0.596161	-0.428382	2.62946	0.372801
																						cat_1285	-0.349764	-0.822807	-0.657784	-0.666618	0.12507	0.33439	-0.06733	2.62983	-0.524984
																						cat_1286	-0.391779	-0.276388	-0.669388	-0.862937	0.262163	0.270935	-0.434643	2.638	-0.535968
																						cat_1287	0.193348	-0.563578	-0.374206	-0.685663	-0.639707	0.357989	-0.2452	2.64019	-0.683173
																						cat_1288	-0.403599	-0.217087	-0.317153	-0.527512	0.583857	-0.614978	-0.660113	2.64846	-0.491876
																						cat_1289	0.292994	-0.186285	-0.724213	-0.598418	-0.463059	0.0443382	-0.165763	2.65124	-0.850835
																						cat_1290	0.582118	-0.650471	-0.441667	-0.464347	-0.344177	-0.564033	-0.538972	2.65443	-0.232886
																						cat_1291	-0.313633	-0.265506	-0.327647	-0.617377	-0.499288	-0.513264	-0.668257	2.66254	0.542434
																						cat_1292	-0.42323	-0.602743	0.450344	-0.0340979	-0.480555	-0.702004	-0.308962	2.66722	-0.565976
																						cat_1293	-0.347677	0.111589	-0.222715	-0.631963	-0.862671	0.248128	-0.400959	2.67069	-0.564422
																						cat_1294	-0.33343	-0.443184	0.0407292	-0.632074	-0.573431	-0.510068	-0.630755	2.67123	0.410979
																						cat_1295	-0.477014	-0.276633	0.299476	-0.0974535	-0.0491862	-0.650971	-0.666558	2.67472	-0.756386
																						cat_1296	-0.546157	-0.616875	-0.728569	-0.275371	-0.176086	-0.501486	-0.277857	2.67479	0.447616
																						cat_1297	-0.671087	-0.177561	-0.475212	-0.356832	0.0829235	-0.943327	-0.270974	2.67901	0.133061
																						cat_1298	-0.457396	-0.440195	-0.45016	-0.396122	-0.505114	-0.4814	0.554454	2.68105	-0.505114
																						cat_1299	0.000345601	-0.169262	-0.557219	-0.698122	-0.416866	-0.498869	-0.666228	2.68385	0.322369
																						cat_1300	-0.335733	0.257791	-0.318576	-0.727337	-0.0279972	-0.174715	-0.79684	2.68491	-0.561508
																						cat_1301	0.458664	-0.439403	-0.526184	-0.535046	-0.362723	-0.630761	-0.138124	2.68721	-0.513631
																						cat_1302	-0.0109941	-0.799428	-0.396812	-0.0902975	-0.0505164	-0.837378	-0.516917	2.68775	0.0145905
																						cat_1303	-0.33239	-0.759563	-0.598248	-0.251373	0.336769	-0.687358	-0.171236	2.68809	-0.224688
																						cat_1304	0.000271062	-0.540819	-0.528474	-0.522232	0.386061	-0.46992	-0.479574	2.69511	-0.540419
																						cat_1305	-0.38541	0.0131757	0.166903	-0.26708	-0.890892	-0.669779	-0.439424	2.69572	-0.223211
																						cat_1306	-0.32106	0.342448	-0.279961	-0.333575	-0.32503	-0.848124	-0.287016	2.69599	-0.643669
																						cat_1307	0.268455	-0.198142	-0.616158	-0.748744	-0.64185	-0.288561	-0.0439634	2.69607	-0.427109
																						cat_1308	-0.47945	-0.425426	-0.600957	-0.485699	0.487423	-0.333585	-0.38043	2.69627	-0.478146
																						cat_1309	-0.588407	0.0733885	-0.321233	-0.402945	0.186782	-0.690188	-0.226704	2.69946	-0.730152
																						cat_1310	0.329015	-0.307813	-0.578949	-0.182256	-0.45606	-0.796434	-0.219923	2.7016	-0.489181
																						cat_1311	-0.157177	-0.459124	-0.529427	-0.509923	-0.469723	-0.504949	-0.505348	2.70295	0.432718
																						cat_1312	0.00012914	-0.549397	-0.0215777	-0.603814	0.156138	-0.427805	-0.730176	2.70442	-0.527913
																						cat_1313	-0.497917	-0.107192	-0.843768	-0.628109	0.166331	-0.172175	-0.153098	2.70757	-0.47164
																						cat_1314	-0.378638	-0.352286	-0.818754	-0.579371	-0.28625	0.00453772	0.207026	2.7102	-0.506462
																						cat_1315	0.0819573	0.0540133	-0.310698	-0.423982	-0.517388	-0.852467	-0.15282	2.71087	-0.589487
																						cat_1316	0.278833	-0.569409	-0.548568	-0.598986	-0.576647	-0.443766	-0.22758	2.71227	-0.0261444
																						cat_1317	-0.248761	-0.447291	-0.474729	-0.337123	-0.505981	-0.511248	0.40883	2.71271	-0.596406
																						cat_1318	-0.352963	-0.675444	-0.468088	-0.28202	-0.327904	-0.325097	0.362948	2.71299	-0.644425
																						cat_1319	-0.117474	-0.0595311	-0.214928	-0.453887	-0.948654	-0.296883	-0.602915	2.71632	-0.0220438
																						cat_1320	-0.382446	-0.568279	-0.531127	-0.38561	0.410763	-0.479181	-0.482977	2.71657	-0.297715
																						cat_1321	0.436202	-0.474394	-0.457603	-0.484865	-0.483113	-0.406387	-0.450271	2.71693	-0.396493
																						cat_1322	0.224471	-0.573135	-0.0874598	-0.0889896	-0.575115	-0.533568	-0.640265	2.7173	-0.443236
																						cat_1323	-0.438758	-0.45357	-0.449717	-0.454526	0.422133	-0.444496	-0.455148	2.72201	-0.447931
																						cat_1324	-0.116004	-0.611784	-0.639684	-0.777254	-0.0702549	-0.308631	-0.283074	2.72241	0.0842756
																						cat_1325	-0.245039	0.0270712	-0.265711	-0.0901682	-0.486138	-0.577127	-0.880098	2.73311	-0.215901
																						cat_1326	-0.232737	-0.0887934	-0.641919	-0.750636	0.00488808	-0.46459	-0.520611	2.73386	-0.0394585
																						cat_1327	-0.278568	-0.763535	-0.178584	-0.720553	0.0923317	-0.243491	-0.37597	2.73963	-0.271261
																						cat_1328	-0.0526454	-0.102572	-0.298051	-0.536151	-0.744964	-0.123133	-0.681458	2.74473	-0.205758
																						cat_1329	-0.337493	-0.470896	-0.495084	-0.218667	-0.501793	-0.496545	-0.502978	2.74653	0.27693
																						cat_1330	-0.50541	0.0590475	-0.678096	-0.628293	-0.457113	-0.326683	-0.0781549	2.74721	-0.132508
																						cat_1331	0.16393	-0.427028	-0.073168	-0.35478	-0.51821	-0.598113	-0.602809	2.74869	-0.338513
																						cat_1332	-0.479411	-0.44515	-0.442734	-0.482142	-0.476366	-0.419018	-0.300964	2.75009	0.295691
																						cat_1333	-0.48662	-0.479811	-0.577623	-0.567888	-0.539109	-0.102553	0.0561775	2.75129	-0.0538674
																						cat_1334	-0.35051	-0.411558	-0.417985	-0.74873	0.162797	-0.489116	-0.301351	2.75271	-0.196252
																						cat_1335	-0.130081	-0.525421	0.106112	-0.552827	-0.482484	-0.380776	-0.145545	2.753	-0.641983
																						cat_1336	-0.320124	-0.475568	0.264423	-0.360885	-0.531758	-0.508739	-0.416764	2.75522	-0.405807
																						cat_1337	0.00670357	-0.735378	-0.0858344	-0.282516	-0.213444	-0.596014	-0.405297	2.7582	-0.446417
																						cat_1338	0.0415523	-0.403664	-0.493026	-0.559039	0.0598984	-0.396321	-0.521772	2.75868	-0.486311
																						cat_1339	-0.00671415	-0.343353	-0.455206	-0.508155	-0.317549	-0.61715	0.0504445	2.75979	-0.562103
																						cat_1340	-0.507691	-0.571144	-0.481177	-0.0506931	-0.0534876	-0.580299	-0.44868	2.76335	-0.0701761
																						cat_1341	-0.366859	-0.511138	0.235378	-0.355645	-0.473785	-0.384307	-0.449601	2.76376	-0.457803
																						cat_1342	-0.268327	0.134904	-0.59448	-0.582812	-0.314518	-0.446817	-0.210313	2.76435	-0.481985
																						cat_1343	-0.287179	-0.481732	-0.537464	0.00320847	-0.537464	-0.418964	-0.537464	2.76446	0.0325941
																						cat_1344	-0.252844	-0.42854	-0.530413	-0.287468	0.161955	-0.518545	-0.592597	2.76447	-0.316018
																						cat_1345	-0.516344	-0.263491	-0.457025	-0.533782	-0.477949	0.00962246	-0.528453	2.7681	-0.000676989
																						cat_1346	-0.434552	-0.487597	-0.438064	-0.0706243	-0.494345	-0.486748	0.0950003	2.77124	-0.454315
																						cat_1347	-0.465625	-0.582759	-0.343545	-0.504777	-0.318257	-0.373539	0.154407	2.77328	-0.33918
																						cat_1348	0.0546957	-0.0749997	-0.449674	-0.519542	-0.50043	-0.492321	-0.295244	2.77365	-0.496133
																						cat_1349	-0.457877	-0.521956	0.127831	-0.496227	-0.407384	-0.436407	-0.184903	2.77589	-0.398965
																						cat_1350	-0.351692	0.0484753	-0.284527	-0.162245	-0.550618	-0.582328	-0.499389	2.77818	-0.39586
																						cat_1351	-0.406081	-0.212966	-0.695423	-0.178712	-0.10682	-0.22526	-0.369012	2.78065	-0.586379
																						cat_1352	-0.296499	-0.446565	-0.446565	-0.446565	-0.424455	-0.421651	0.147743	2.78112	-0.446565
																						cat_1353	-0.40569	0.150244	-0.386133	-0.458292	-0.390717	-0.404538	-0.447602	2.78271	-0.439981
																						cat_1354	-0.301196	-0.452921	-0.365794	-0.128383	-0.629717	-0.360692	-0.52514	2.78407	-0.0202257
																						cat_1355	-0.416143	-0.640961	-0.558538	-0.28288	-0.157047	-0.361541	-0.0351358	2.78507	-0.332827
																						cat_1356	-0.449056	-0.484512	-0.461863	-0.223603	0.0753852	-0.460831	-0.446984	2.7874	-0.335933
																						cat_1357	-0.391493	-0.476215	-0.423854	-0.455748	-0.477905	0.071399	-0.22411	2.78921	-0.411289
																						cat_1358	-0.233343	-0.423293	-0.535212	-0.134421	-0.0715047	-0.572955	-0.377588	2.79104	-0.442721
																						cat_1359	-0.480452	-0.290939	-0.455512	-0.565908	-0.390872	-0.1128	-0.0489647	2.7911	-0.445657
																						cat_1360	-0.368355	-0.351927	-0.458927	-0.414553	-0.454857	-0.416587	0.0689264	2.79528	-0.399003
																						cat_1361	0.0620878	-0.439164	-0.427268	-0.396732	-0.422343	-0.433478	-0.43993	2.79542	-0.298589
																						cat_1362	0.0455832	-0.444561	-0.444561	-0.388272	-0.444561	-0.291252	-0.408118	2.79734	-0.421602
																						cat_1363	-0.279873	-0.318917	-0.150968	-0.545831	-0.113456	-0.418085	-0.460128	2.79954	-0.512282
																						cat_1364	-0.384584	-0.431195	-0.428965	-0.397622	-0.440948	-0.421583	0.0371113	2.80002	-0.332237
																						cat_1365	-0.453888	-0.383166	-0.33326	-0.0582136	-0.402595	-0.457629	-0.245111	2.8067	-0.472835
																						cat_1366	-0.204974	-0.171028	-0.455197	-0.464979	-0.456675	-0.200704	-0.407501	2.80889	-0.447835
																						cat_1367	-0.414174	-0.40477	-0.426033	-0.404921	-0.411982	-0.065827	-0.25393	2.81016	-0.42852
																						cat_1368	-0.385264	-0.449474	-0.179964	-0.480644	-0.229512	-0.361618	-0.225073	2.81113	-0.499583
																						cat_1369	-0.38821	-0.392311	-0.366978	-0.431914	-0.411308	-0.367061	-0.399148	2.8121	-0.0551676
																						cat_1370	-0.553675	-0.401314	-0.189828	-0.44833	-0.252135	-0.318043	-0.275588	2.81328	-0.374366
																						cat_1371	-0.410108	-0.355538	-0.416861	-0.437853	-0.0974421	-0.28512	-0.352062	2.81337	-0.458388
																						cat_1372	-0.373389	-0.384917	-0.441266	-0.444133	-0.1218	-0.243367	-0.433676	2.81427	-0.371725
																						cat_1373	-0.376915	-0.395511	-0.395511	-0.395511	-0.377353	-0.392069	-0.395511	2.81575	-0.0873715
																						cat_1374	-0.410315	-0.420325	-0.298849	-0.1221	-0.396438	-0.419356	-0.419498	2.81657	-0.329687
																						cat_1375	-0.108857	-0.39198	-0.39198	-0.365153	-0.39198	-0.39198	-0.383765	2.81768	-0.39198
																						cat_1376	-0.41064	-0.404414	-0.377894	-0.384097	-0.356318	-0.380195	-0.120144	2.81843	-0.384726
																						cat_1377	-0.298262	-0.353637	-0.340515	-0.427781	-0.420591	-0.408315	-0.148706	2.81856	-0.42075
																						cat_1378	-0.406275	-0.441842	-0.229615	-0.451423	-0.414676	-0.358103	-0.297691	2.81892	-0.219294
																						cat_1379	-0.328201	-0.421862	-0.380489	-0.397157	-0.40291	-0.359012	-0.192041	2.82266	-0.340992
																						cat_1380	-0.215127	-0.397413	-0.392139	-0.397413	-0.266233	-0.382403	-0.391142	2.8229	-0.381034
																						cat_1381	-0.38958	-0.385869	-0.323408	-0.325778	-0.435097	-0.433668	-0.275139	2.82324	-0.254697
																						cat_1382	-0.402259	-0.394972	-0.368731	-0.430334	-0.397398	-0.281241	-0.254985	2.8236	-0.293686
																						cat_1383	-0.247087	-0.408907	-0.282785	-0.408907	-0.308201	-0.392765	-0.408907	2.82382	-0.366263
																						cat_1384	-0.391615	-0.305083	-0.379104	-0.325778	-0.392114	-0.233348	-0.40506	2.82445	-0.392344
																						cat_1385	-0.365141	-0.379495	-0.221399	-0.38952	-0.33277	-0.382271	-0.390929	2.82492	-0.363394
																						cat_1386	-0.393947	-0.393947	-0.393947	-0.358708	-0.279635	-0.362659	-0.390491	2.82493	-0.251597
																						cat_1387	-0.219259	-0.376878	-0.376878	-0.376878	-0.363487	-0.359943	-0.374955	2.82516	-0.376878
																						cat_1388	-0.231117	-0.3771	-0.3771	-0.3771	-0.360602	-0.362212	-0.3771	2.82569	-0.363356
																						cat_1389	-0.371241	-0.371241	-0.238513	-0.371241	-0.371241	-0.365037	-0.366298	2.82605	-0.371241
																						cat_1390	-0.294427	-0.383903	-0.348176	-0.383903	-0.295474	-0.383903	-0.353077	2.82676	-0.383903
																						cat_1391	-0.349482	-0.30357	-0.327321	-0.381217	-0.364914	-0.369333	-0.367448	2.8277	-0.36441
																						cat_1392	-0.349423	-0.352118	-0.362051	-0.374403	-0.356344	-0.345126	-0.319244	2.82811	-0.369398
																						cat_1393	-0.358872	-0.358872	-0.339244	-0.358872	-0.358872	-0.358872	-0.358872	2.82832	-0.335844
																						cat_1394	-0.348327	-0.357311	-0.357311	-0.357311	-0.357311	-0.338864	-0.354631	2.82838	-0.357311
																						cat_1395	-0.355657	-0.355799	-0.355762	-0.355799	-0.355604	-0.355401	-0.355799	2.82839	-0.338565
																						cat_1396	-0.344079	-0.353714	-0.355861	-0.348779	-0.359962	-0.350591	-0.357279	2.8284	-0.35813
																						dog_1397	-0.258731	-0.722558	0.767534	0.546043	-0.90532	-0.288334	-0.905955	-0.572103	2.33942
																						dog_1398	0.340388	-0.148123	-0.1219	0.00541809	0.207527	-0.258496	-0.706585	-1.65983	2.3416
																						dog_1399	0.00575374	-0.00793879	0.265732	0.307067	-0.148527	-1.07464	-1.41298	-0.295453	2.36099
																						dog_1400	1.1755	-0.500545	-0.600429	-0.597666	-0.572601	-0.588637	-0.35934	-0.348918	2.39263
																						dog_1401	-0.393925	-0.739571	-0.698679	-0.987301	-0.745094	0.228691	0.513337	0.416137	2.40641
																						dog_1402	-0.299092	-0.0101071	0.128253	-0.0906172	0.262034	-0.382695	-0.391954	-1.63394	2.41812
																						dog_1403	-0.282737	-0.283978	-0.328794	-0.369356	-0.779354	0.172836	0.711325	-1.261	2.42106
																						dog_1404	-0.223125	-0.634287	0.530025	0.649279	-0.692311	-0.682283	-0.531029	-0.845893	2.42962
																						dog_1405	-0.580073	0.268133	-0.0366212	0.710924	-1.04524	-0.516381	-0.592022	-0.648839	2.44012
																						dog_1406	1.03087	-0.737137	-0.37366	-0.436205	-0.566315	-0.746416	-0.224245	-0.392652	2.44576
																						dog_1407	-0.331502	-0.601487	-1.09136	-0.942114	0.608115	-0.204471	0.140801	-0.031001	2.45302
																						dog_1408	-0.793743	-0.740822	0.132802	0.882887	-0.667775	-0.369306	-0.368018	-0.530568	2.45454
																						dog_1409	0.399843	0.668706	-0.305347	-0.424838	-0.963475	-0.646481	-0.607803	-0.58305	2.46245
																						dog_1410	-0.693668	-0.672311	-0.70788	-0.868535	-0.436814	0.172938	0.722631	0.0202978	2.46334
																						dog_1411	0.918462	-0.642338	-0.0582574	-0.122027	-0.594064	-0.581839	-0.693942	-0.690811	2.46482
																						dog_1412	0.340252	-0.964305	-0.994275	-0.766467	0.126137	-0.455547	-0.026047	0.274752	2.4655
																						dog_1413	-0.845022	-0.635501	0.325141	0.55603	-0.812962	-0.731397	0.0680835	-0.396165	2.47179
																						dog_1414	-0.320876	-0.545136	-0.786746	-0.796563	-0.606107	-0.0419237	0.886333	-0.263317	2.47434
																						dog_1415	0.0392669	0.808175	-0.855621	-0.511059	-0.627652	-0.0938819	-0.679357	-0.563798	2.48393
																						dog_1416	-0.0509583	-0.55853	-0.574307	-0.627068	-0.726727	0.926443	-0.533111	-0.340819	2.48508
																						dog_1417	0.646704	-0.53851	-1.12059	-0.824485	-0.0684246	-0.199995	-0.0807367	-0.306214	2.49225
																						dog_1418	0.0635643	-0.65443	-0.773311	-0.403203	-0.770164	-0.50406	0.806809	-0.263141	2.49794
																						dog_1419	-0.909948	-0.384238	-0.0829521	-0.483097	-0.977026	-0.211433	0.712063	-0.163572	2.5002
																						dog_1420	0.035401	-0.836934	0.312262	0.485418	-0.616194	-0.612944	-0.909031	-0.358899	2.50092
																						dog_1421	-0.659838	-0.719664	-0.680447	-0.724809	-0.0278635	-0.572719	0.643407	0.240374	2.50156
																						dog_1422	0.406592	-0.653143	-0.883368	-1.01305	-0.544115	0.00102436	0.188432	-0.00633726	2.50397
																						dog_1423	-0.441288	0.858855	-0.814229	-0.569788	-0.0232851	-0.623462	-0.385559	-0.508035	2.50679
																						dog_1424	-1.1163	0.0136877	-0.706926	-0.394177	-0.293824	-0.10071	0.628875	-0.542957	2.51233
																						dog_1425	-0.426337	-0.743753	-0.328707	-0.342635	-1.08039	-0.152788	0.713583	-0.152264	2.51329
																						dog_1426	-0.569823	-0.538728	-0.539101	-0.571259	-0.558795	-0.488882	0.924143	-0.174006	2.51645
																						dog_1427	-0.774282	-0.586491	-0.715263	-0.489606	0.371014	-0.710503	0.547329	-0.159671	2.51747
																						dog_1428	0.064625	-0.599753	-0.808417	-0.482978	-1.10792	-0.00462958	-0.00713703	0.428677	2.51754
																						dog_1429	-0.472217	-0.58916	-0.565562	-0.641586	0.270073	-0.586895	0.715434	-0.649481	2.51939
																						dog_1430	0.033744	-0.745194	-0.785146	-0.326745	-0.538704	-0.364112	0.784362	-0.577819	2.51961
																						dog_1431	-0.615194	-0.541004	-0.723767	-0.540594	-0.477188	0.887117	-0.188251	-0.322724	2.52161
																						dog_1432	-0.473269	-0.942673	-0.418416	-0.687148	-0.276223	-0.344991	-0.178223	0.794816	2.52613
																						dog_1433	-0.943071	-0.194063	-0.693052	-0.477169	-0.836673	-0.111631	0.396391	0.332449	2.52682
																						dog_1434	-0.584617	-0.639942	-0.401964	-0.675348	-0.456099	0.761895	0.122585	-0.655819	2.52931
																						dog_1435	-0.678917	-0.514501	0.189502	0.30399	0.238776	-0.854785	-0.937208	-0.277296	2.53044
																						dog_1436	-0.376589	-1.14191	-0.17023	-0.048389	-0.655984	0.293863	-0.71245	0.277602	2.53409
																						dog_1437	-0.678741	-0.671182	0.708447	-0.0495617	-0.749396	-0.508971	-0.00302743	-0.58228	2.53471
																						dog_1438	-0.730367	0.575579	-0.0692012	-0.595164	0.179659	-0.394738	-0.631046	-0.870795	2.53607
																						dog_1439	-0.428653	-0.60721	-0.730388	-0.216115	-0.457691	-0.540239	0.868365	-0.424213	2.53614
																						dog_1440	-0.674234	-0.795406	-0.104796	-0.452739	-0.822602	0.111004	0.626896	-0.424732	2.53661
																						dog_1441	-0.490392	-0.605755	0.812576	-0.0320336	-0.357367	-0.673589	-0.647999	-0.542331	2.53689
																						dog_1442	-0.666594	-0.57551	-0.491211	-0.616514	-0.188486	-0.23331	-0.606364	0.840462	2.53753
																						dog_1443	0.0462333	-0.8403	-0.138226	-0.242977	-1.08156	-0.682648	0.358734	0.0415713	2.53918
																						dog_1444	-0.489541	-0.862922	0.161413	-0.332111	0.0571255	-0.722018	0.473022	-0.8248	2.53983
																						dog_1445	-0.032487	-0.0796057	-0.463636	-0.167268	-0.848133	0.603689	-0.845992	-0.706469	2.5399
																						dog_1446	-0.979348	-0.381388	-0.219183	0.142476	0.359791	0.00488006	-1.02153	-0.44634	2.54064
																						dog_1447	0.417464	0.0335685	-0.563585	-1.00828	0.15685	-0.244977	-0.525393	-0.809975	2.54433
																						dog_1448	-0.39522	0.324151	0.0606648	-0.30154	0.0260413	-0.664648	-1.2618	-0.336439	2.54879
																						dog_1449	-0.392923	0.585547	0.256643	-0.349019	-0.771922	-0.718789	-0.67145	-0.489891	2.5518
																						dog_1450	-0.705426	-0.531994	-0.449406	-0.480379	-0.626711	-0.659804	0.312134	0.589389	2.5522
																						dog_1451	-0.351532	0.817496	-0.569922	-0.251673	-0.61475	-0.630467	-0.66598	-0.286408	2.55324
																						dog_1452	-0.536281	-0.524788	-0.530348	-0.478485	-0.398742	-0.435213	0.877467	-0.528768	2.55516
																						dog_1453	-0.544685	-0.541567	-0.370586	-0.226869	-0.613408	-0.544851	0.840113	-0.554482	2.55633
																						dog_1454	-0.300529	-1.03483	-0.471702	-0.277803	-0.738815	-0.357017	0.565112	0.0576244	2.55796
																						dog_1455	-0.140215	-0.555801	-0.825227	-0.721795	-0.0755938	0.0325774	-0.797853	0.524396	2.55951
																						dog_1456	0.0103349	-0.799557	-0.520169	-0.686132	0.345252	-0.717414	0.356759	-0.549558	2.56048
																						dog_1457	0.817025	-0.214022	-0.624488	-0.539907	-0.640677	-0.49644	-0.513037	-0.350178	2.56172
																						dog_1458	-0.0571311	-0.921403	-0.224528	-0.162622	-0.480096	-0.751667	0.614457	-0.578809	2.5618
																						dog_1459	-0.414982	-0.9262	-0.153258	-0.411649	0.230622	-0.825719	-0.512106	0.448396	2.5649
																						dog_1460	-0.106757	0.423542	-0.708343	-0.525159	-0.836561	-0.850524	-0.0874341	0.125079	2.56616
																						dog_1461	-0.986772	-0.0444359	-0.113409	-0.456434	-0.777753	-0.460141	0.559637	-0.287873	2.56718
																						dog_1462	-0.578437	-0.528962	-0.474548	-0.445948	-0.142648	-0.556148	-0.636439	0.795136	2.56799
																						dog_1463	0.399713	-1.10087	-0.511614	-0.266345	-0.613089	-0.18766	0.206115	-0.494769	2.56851
																						dog_1464	-0.242727	-0.379813	-1.00819	-0.70935	-0.308612	0.514033	-0.551297	0.11688	2.56907
																						dog_1465	-0.48144	0.194344	-0.249855	-0.614266	-0.441324	-0.246407	-1.129	0.398568	2.56938
																						dog_1466	-0.443334	0.0920742	-0.344108	-0.499344	-0.296749	0.583588	-0.74539	-0.916404	2.56967
																						dog_1467	-0.655308	-0.590525	0.697909	-0.0421992	-0.678486	-0.480532	-0.631561	-0.189685	2.57039
																						dog_1468	-0.384773	-0.859522	0.377741	-0.2017	0.20973	-0.728399	-0.128101	-0.855407	2.57043
																						dog_1469	-0.296291	-0.921176	-0.592323	-0.551411	-0.768392	0.165212	0.422638	-0.0295468	2.57129
																						dog_1470	-0.126718	-0.805834	-0.173837	0.549314	-0.338114	-0.789284	-0.797562	-0.0910809	2.57311
																						dog_1471	-0.346935	-0.713903	0.184794	0.0996637	-0.734704	0.119525	-0.137149	-1.05011	2.57881
																						dog_1472	-0.1297	0.117627	0.167057	-0.104983	-1.07029	-0.672987	-0.0729049	-0.814995	2.58117
																						dog_1473	-0.323925	-0.530074	-0.750954	-0.696847	-0.701875	-0.235288	0.0730128	0.583067	2.58288
																						dog_1474	-0.228254	-0.130414	0.0312248	-0.0200535	-1.06397	-0.991166	0.130271	-0.315767	2.58813
																						dog_1475	-0.644119	-0.724681	0.131114	-0.633503	-0.641298	0.557849	-0.241286	-0.393633	2.58956
																						dog_1476	-0.143726	-0.258486	-0.173656	-0.268859	0.130205	0.147922	-0.924035	-1.09946	2.5901
																						dog_1477	-0.385063	-0.326173	-0.609285	-0.624825	-0.409595	-0.584535	-0.417984	0.766788	2.59067
																						dog_1478	-0.0891137	-0.61634	-0.832234	-0.659595	-0.410037	0.262866	-0.623119	0.37569	2.59188
																						dog_1479	-0.3731	-0.532094	-0.389121	-0.536845	0.777885	-0.63086	-0.490945	-0.417194	2.59227
																						dog_1480	-0.595567	-0.925925	-0.107592	0.0319143	0.06357	-0.253679	0.157632	-0.967626	2.59727
																						dog_1481	-0.828367	-0.477855	-0.369615	-0.927868	-0.000322083	-0.311931	-0.146006	0.462926	2.59904
																						dog_1482	-0.373333	0.107759	-0.403641	0.536536	-0.875107	-0.428336	-0.539539	-0.625583	2.60124
																						dog_1483	-0.243313	0.422853	-0.199097	-0.754691	-1.08188	-0.203045	-0.213839	-0.331837	2.60485
																						dog_1484	-0.868349	-0.245795	-0.441094	-0.619237	0.18829	0.443277	-0.42115	-0.641157	2.60521
																						dog_1485	-0.773105	0.439281	-0.543135	-0.516322	-0.584846	-0.0669479	-0.70241	0.142175	2.60531
																						dog_1486	0.251285	-1.08402	-0.563748	-0.331758	-0.0625962	-0.686001	0.102959	-0.232763	2.60664
																						dog_1487	-0.486832	-0.4371	-0.552912	0.0572831	-0.16952	0.127489	0.0452668	-1.19091	2.60723
																						dog_1488	-0.277266	-0.413319	0.0358088	-0.0643275	-0.726889	-0.823306	-0.753856	0.415531	2.60762
																						dog_1489	-0.534527	-0.474244	-0.51491	-0.510424	-0.451507	-0.473147	0.754753	-0.404237	2.60824
																						dog_1490	-0.528736	-0.463857	-0.443618	-0.557961	-0.557666	-0.515791	-0.275086	0.73392	2.6088
																						dog_1491	0.546397	-0.0316393	-0.760411	-0.809311	-0.20929	-0.414169	-0.534542	-0.39644	2.60941
																						dog_1492	0.150856	-0.757391	-0.635333	-0.601137	-0.482088	-0.680529	0.363514	0.0325363	2.60957
																						dog_1493	-0.433526	-0.431216	-0.652084	-0.516153	-0.648779	-0.0448043	-0.529107	0.645003	2.61067
																						dog_1494	-0.567648	-0.593002	-0.0971058	-0.0139329	-0.402851	-0.759415	-0.698799	0.521842	2.61091
																						dog_1495	-0.192635	-0.0548643	0.098867	-0.294696	-1.25776	-0.652843	-0.0984174	-0.159175	2.61153
																						dog_1496	-0.468937	0.47412	-0.729878	-0.732451	-0.21114	-0.719761	-0.309624	0.0861221	2.61155
																						dog_1497	-0.569182	0.11268	0.0569137	-0.736229	-0.597346	0.070406	0.0118011	-0.962442	2.6134
																						dog_1498	-0.11421	-0.491156	-0.596492	-0.489946	-0.744161	-0.159847	0.595152	-0.614447	2.61511
																						dog_1499	0.0406911	-0.230966	-0.860416	-0.285941	-0.821473	0.444103	-0.489154	-0.412464	2.61562
																						dog_1500	-0.492556	-0.696698	-0.666276	-0.612306	-0.540771	-0.2779	0.26905	0.399994	2.61746
																						dog_1501	-0.819963	0.251229	-0.191618	-0.0977164	-0.799675	-0.46662	-0.679253	0.183295	2.62032
																						dog_1502	0.147699	0.271114	-0.730517	-0.440567	0.0591039	-0.524252	-0.853718	-0.549512	2.62065
																						dog_1503	-0.541355	-0.555111	-0.763115	-0.492671	-0.459349	-0.354648	0.602133	-0.057164	2.62128
																						dog_1504	-0.510584	-0.699726	0.165219	-0.686558	-0.741016	0.137543	0.220611	-0.507794	2.6223
																						dog_1505	-0.224675	0.138891	-0.161258	-0.717266	-0.272122	0.113253	-1.1386	-0.360531	2.62231
																						dog_1506	0.262805	-0.12898	-0.128558	-0.0896792	-0.10758	-0.90235	-0.861245	-0.666897	2.62248
																						dog_1507	-0.696087	-0.179741	0.361659	0.145811	-0.893769	-0.513635	-0.296512	-0.55027	2.62254
																						dog_1508	-0.40815	-0.721825	0.178997	0.439382	-0.715254	-0.628191	-0.442845	-0.324966	2.62285
																						dog_1509	0.499263	-0.253735	0.0407984	-0.465054	-0.357193	-0.75199	-0.662158	-0.673526	2.62359
																						dog_1510	-0.316131	-0.139517	-0.534561	0.374526	-0.794831	-0.926696	-0.283522	-0.00294152	2.62367
																						dog_1511	-0.164849	-0.384433	-0.674306	-0.451857	-0.677185	-0.211438	0.593024	-0.652876	2.62392
																						dog_1512	-0.629331	-0.401053	-0.849239	-0.760425	-0.154271	0.201347	0.285935	-0.318953	2.62599
																						dog_1513	-0.61859	0.644108	-0.321978	-0.287878	-0.320859	-0.679299	-0.595182	-0.446682	2.62636
																						dog_1514	-0.5072	-0.418349	-0.601691	-0.1731	-0.617678	-0.606024	0.63976	-0.342561	2.62684
																						dog_1515	-0.758355	0.147074	0.154401	0.204245	-0.702127	-0.51978	-0.644408	-0.508058	2.62701
																						dog_1516	-0.682214	-0.299606	-0.0556584	-0.595979	-0.449478	-0.667483	-0.443144	0.561608	2.63195
																						dog_1517	-0.459101	-0.679915	0.451324	-0.336802	-0.647358	-0.560571	0.158145	-0.55976	2.63404
																						dog_1518	-0.410898	-0.172912	-0.191677	-0.317082	-0.602026	-0.691267	0.529645	-0.777822	2.63404
																						dog_1519	-0.831739	-0.766271	0.341479	-0.351082	-0.277999	0.0451025	-0.126456	-0.667484	2.63445
																						dog_1520	0.244572	-0.115508	-0.318138	-0.0428627	-1.06108	-0.26389	-0.311981	-0.766229	2.63511
																						dog_1521	-0.414963	-0.612429	-0.290131	0.0336058	-0.355768	-1.1253	0.0967761	0.0292108	2.639
																						dog_1522	-0.564845	-0.738732	-0.446306	-0.00698105	-0.927447	-0.0591827	0.276958	-0.172742	2.63928
																						dog_1523	0.0356416	-0.212559	-0.346733	-0.203663	-0.618675	-0.729221	-0.891176	0.324875	2.64151
																						dog_1524	-0.769432	0.309645	-0.258142	0.200252	-0.583336	-0.277949	-0.681658	-0.582154	2.64277
																						dog_1525	-0.347963	-0.526194	-0.576396	-0.271449	-0.186334	-0.725591	0.563589	-0.573269	2.64361
																						dog_1526	-0.136566	-0.832937	-0.596881	-0.229284	0.372659	-0.118558	-0.801385	-0.301424	2.64438
																						dog_1527	0.00225444	-0.391417	-0.273942	0.381145	-0.660895	-0.179012	-0.787283	-0.735899	2.64505
																						dog_1528	-0.209878	0.24838	-0.805579	-0.769835	0.142467	-0.489735	-0.165386	-0.597684	2.64725
																						dog_1529	-0.778098	-0.0374663	-0.594613	-0.305214	0.297801	-0.802761	-0.446654	0.0187075	2.6483
																						dog_1530	-0.0372047	-0.66119	-0.626602	-0.306718	-0.77708	-0.593057	0.0322599	0.32099	2.6486
																						dog_1531	-0.439344	-0.310941	0.287302	0.259684	-0.465862	-0.704665	-0.697741	-0.578869	2.65043
																						dog_1532	-0.419958	-0.211873	-0.352273	-0.46396	0.0175564	-0.88693	0.367982	-0.701106	2.65056
																						dog_1533	-0.035039	-0.65092	0.0835237	-0.433352	-0.438872	-1.01955	-0.311493	0.154816	2.65089
																						dog_1534	-0.203138	-0.492038	-0.497832	-0.586735	-0.611393	-0.423634	0.579553	-0.421432	2.65665
																						dog_1535	-0.771505	0.148207	-0.459195	-0.26265	-0.679322	-0.435598	-0.528279	0.330648	2.65769
																						dog_1536	0.119678	-0.880919	-0.929669	-0.337493	-0.270611	0.0173765	-0.0850201	-0.291491	2.65815
																						dog_1537	-0.664236	0.296973	-0.295486	0.0348245	-0.386556	-0.847189	-0.145417	-0.651686	2.65877
																						dog_1538	-0.388241	-0.747885	-0.577451	-0.537165	-0.478309	-0.447669	0.133775	0.383249	2.6597
																						dog_1539	-0.458106	-0.462226	0.255331	0.314609	-0.561183	-0.58866	-0.590866	-0.569286	2.66039
																						dog_1540	-0.508615	-0.0212175	-0.537428	-0.550357	-0.624546	0.45791	-0.644825	-0.231729	2.66081
																						dog_1541	-0.623924	-0.354885	0.453733	-0.430823	-0.722805	-0.489239	-0.501321	0.00841994	2.66085
																						dog_1542	-0.226888	-0.153606	-0.169151	-0.458912	-0.944753	-0.18382	0.257591	-0.781666	2.6612
																						dog_1543	-0.012467	-0.630547	-0.479702	-0.304445	-0.648588	-0.600184	-0.447464	0.461576	2.66182
																						dog_1544	-0.55363	-0.757151	0.443594	-0.493619	-0.22177	-0.506866	-0.045065	-0.528615	2.66312
																						dog_1545	-0.351363	-0.0373733	-0.153165	-0.253148	-0.784689	-0.192549	-1.01324	0.122217	2.66331
																						dog_1546	-0.633422	-0.657117	0.167175	-0.671057	-0.383393	-0.552867	0.290477	-0.224611	2.66481
																						dog_1547	0.586203	-0.53879	-0.471347	-0.5231	-0.469498	-0.375907	-0.54231	-0.330775	2.66552
																						dog_1548	0.0281155	-0.464457	-0.841897	-0.822069	-0.0335164	-0.431609	-0.274432	0.174188	2.66568
																						dog_1549	0.173191	-0.68531	-0.318215	-0.0730743	0.150378	-0.463957	-0.710014	-0.738719	2.66572
																						dog_1550	-0.201359	-0.385032	-0.609895	-0.639042	-0.574943	-0.632895	0.423171	-0.0480298	2.66803
																						dog_1551	-0.543331	0.390473	-0.110288	-0.472931	-0.871196	-0.402866	-0.502576	-0.155336	2.66805
																						dog_1552	-0.462734	0.240721	-0.201299	-0.133479	-0.712381	-0.74326	0.0392922	-0.695912	2.66905
																						dog_1553	-0.373065	0.156847	-0.207368	-0.74344	0.0534327	-0.853098	-0.609166	-0.0943312	2.67019
																						dog_1554	0.0985955	-0.683864	-0.609193	0.30998	-0.409787	-0.384653	-0.256815	-0.735075	2.67081
																						dog_1555	-0.523338	-0.220127	0.120818	0.106968	-0.23793	-1.0182	-0.529147	-0.371214	2.67217
																						dog_1556	-0.104809	-0.723169	-0.564492	0.0540182	-0.325737	-0.486268	-0.771543	0.249061	2.67294
																						dog_1557	-0.0762072	0.217017	-0.748619	-0.490199	0.0753574	-0.789767	-0.414198	-0.446578	2.67319
																						dog_1558	-0.525144	-0.490293	-0.699846	-0.166609	-0.434625	-0.534695	0.490399	-0.31363	2.67444
																						dog_1559	-0.0618236	0.431098	-0.461384	-0.50972	-0.64437	-0.309875	-0.69929	-0.420554	2.67592
																						dog_1560	-0.413264	-0.513564	-0.559315	-0.444884	-0.761342	-0.225196	0.460844	-0.219784	2.6765
																						dog_1561	-0.554517	-0.4813	-0.103791	-0.566312	-0.566312	-0.547136	-0.334643	0.476226	2.67779
																						dog_1562	-0.522184	-0.666858	-0.571228	-0.526828	-0.554534	-0.271753	0.334427	0.100241	2.67872
																						dog_1563	-0.426398	-0.17439	-0.617648	-0.474073	-0.730559	-0.192056	-0.495889	0.431711	2.6793
																						dog_1564	0.0981841	-0.694521	0.0250804	-0.803975	-0.683316	-0.440581	-0.06106	-0.119719	2.67991
																						dog_1565	0.205418	-0.727706	0.0688128	-0.319652	-0.300223	-0.745518	-0.674275	-0.187456	2.6806
																						dog_1566	-0.460564	-0.428026	-0.348323	-0.559187	-0.434188	-0.491331	-0.505589	0.546441	2.68077
																						dog_1567	-0.519297	-0.613209	0.264528	-0.585795	-0.647769	0.103636	-0.129118	-0.553899	2.68092
																						dog_1568	-0.172791	-0.327134	-0.138082	-1.00913	-0.0459975	-0.00260433	-0.225702	-0.760714	2.68216
																						dog_1569	-0.489494	-0.399052	-0.412184	-0.548058	-0.53306	-0.275525	-0.547309	0.521534	2.68315
																						dog_1570	-0.631948	-0.0790053	0.200769	-0.487404	-0.709251	-0.523062	0.114621	-0.568636	2.68392
																						dog_1571	-0.40992	-0.575697	-0.48809	0.520527	-0.366105	-0.333785	-0.445336	-0.585718	2.68412
																						dog_1572	-0.581692	-0.430516	-0.340097	0.430888	-0.612757	-0.655766	-0.364844	-0.132021	2.6868
																						dog_1573	-0.146146	0.250111	-0.161569	-0.734473	-0.404384	-0.277757	-0.879019	-0.334724	2.68796
																						dog_1574	-0.584464	-0.263714	-0.496331	-0.582146	-0.510648	-0.540492	-0.151883	0.440069	2.68961
																						dog_1575	-0.412473	-0.203409	-0.591168	-0.474391	-0.586146	-0.358162	-0.533997	0.4697	2.69005
																						dog_1576	0.0638718	-0.681897	-0.600352	0.0838877	-0.015793	-0.593731	-0.229091	-0.718096	2.6912
																						dog_1577	-0.654632	-0.0778362	0.171474	-0.572899	-0.623013	-0.642358	0.089296	-0.383045	2.69301
																						dog_1578	-0.425449	-0.379964	-0.578946	-0.660817	-0.121596	-0.0624571	-0.743663	0.279797	2.69309
																						dog_1579	-0.459883	-0.410216	-0.260335	-0.664817	-0.639897	0.249463	0.104588	-0.612078	2.69318
																						dog_1580	-0.545855	-0.753032	-0.591611	-0.191618	-0.380962	-0.053404	0.316743	-0.493951	2.69369
																						dog_1581	-0.402069	-0.163017	0.0203426	-0.577613	-0.735113	-0.592008	-0.506334	0.260929	2.69488
																						dog_1582	0.0247001	-0.594783	-0.55883	-0.590653	-0.606148	-0.56674	0.171205	0.025719	2.69553
																						dog_1583	-0.517331	-0.526142	-0.580808	-0.482465	-0.586918	-0.305265	-0.107655	0.410761	2.69582
																						dog_1584	-0.463728	0.461735	-0.269846	-0.318594	-0.573664	-0.472184	-0.615331	-0.444526	2.69614
																						dog_1585	-0.762184	-0.28132	-0.36411	0.279036	0.00379431	-0.634389	-0.564974	-0.372039	2.69619
																						dog_1586	-0.149147	-0.644922	-0.709842	-0.608982	-0.211523	-0.448405	0.320869	-0.245808	2.69776
																						dog_1587	-0.61904	-0.66661	-0.589716	-0.0408204	-0.112458	-0.604232	0.254415	-0.319408	2.69787
																						dog_1588	0.412312	-0.577106	-0.415545	-0.173556	-0.62442	-0.60317	-0.407385	-0.309082	2.69795
																						dog_1589	-0.600105	-0.230873	-0.139276	-0.145353	-0.848333	-0.139688	-0.714488	0.119584	2.69853
																						dog_1590	-0.291749	-0.279064	0.102701	-0.265758	-0.949479	-0.199677	-0.0958831	-0.720401	2.69931
																						dog_1591	-0.591219	-0.540094	-0.36643	-0.133659	-0.432409	-0.817556	0.241855	-0.0603242	2.69984
																						dog_1592	-0.408488	-0.610073	-0.21064	0.438477	-0.485717	-0.555519	-0.378405	-0.49071	2.70108
																						dog_1593	-0.553195	-0.770697	0.240963	-0.457942	-0.633492	-0.262912	-0.255933	-0.00794464	2.70115
																						dog_1594	-0.683288	-0.422922	0.134965	-0.534546	-0.083885	-0.565779	-0.634897	0.0861621	2.70419
																						dog_1595	-0.368344	-0.264205	-0.76323	-0.588289	-0.581523	-0.336938	-0.0982022	0.295711	2.70502
																						dog_1596	-0.520696	-0.76104	0.240043	-0.140215	-0.64048	-0.506921	-0.222051	-0.156311	2.70767
																						dog_1597	-0.251016	-0.222292	-0.116559	-0.462604	-0.857224	0.182943	-0.688597	-0.29242	2.70777
																						dog_1598	-0.556943	-0.59316	0.152974	-0.25129	-0.607671	-0.643851	0.127559	-0.336512	2.70889
																						dog_1599	-0.193171	-0.462299	-0.67546	-0.634931	-0.306154	0.184868	0.0189359	-0.642583	2.71079
																						dog_1600	-0.767672	-0.408438	-0.240755	0.0227532	0.0609061	-0.125593	-0.752071	-0.500229	2.7111
																						dog_1601	-0.474151	-0.622326	0.378061	-0.238609	-0.556398	-0.367135	-0.568401	-0.262443	2.7114
																						dog_1602	-0.711584	-0.729548	-0.298427	0.153741	-0.200204	-0.109441	-0.176963	-0.639774	2.7122
																						dog_1603	-0.306939	-0.491341	-0.669172	-0.139749	0.123823	-0.39832	-0.0140033	-0.816522	2.71222
																						dog_1604	-0.421339	-0.513043	-0.525078	-0.480906	-0.542329	-0.509853	0.359192	-0.0800885	2.71344
																						dog_1605	0.114918	-0.0892036	-0.696779	-0.177299	-0.80932	-0.136247	-0.466536	-0.453406	2.71387
																						dog_1606	-0.739882	-0.45313	0.315926	-0.419625	-0.374144	-0.452149	-0.497232	-0.0946722	2.71491
																						dog_1607	-0.602508	0.107427	-0.134881	0.0350979	-0.612745	-0.716526	-0.266503	-0.524354	2.71499
																						dog_1608	-0.804312	-0.689249	-0.411094	-0.416554	-0.161109	-0.193866	0.193271	-0.2337	2.71661
																						dog_1609	-0.344733	-0.553703	-0.673198	-0.509131	-0.127142	0.302605	-0.259519	-0.552191	2.71701
																						dog_1610	0.200908	-0.649221	-0.551328	-0.644649	-0.146887	-0.460428	-0.0360553	-0.432089	2.71975
																						dog_1611	-0.676636	0.162064	-0.606473	-0.279405	-0.0406029	-0.377839	-0.203949	-0.697099	2.71994
																						dog_1612	-0.255084	0.160097	-0.466836	0.0979299	-0.53911	-0.528422	-0.535994	-0.652634	2.72005
																						dog_1613	-0.572667	-0.504073	-0.543568	-0.520245	-0.314584	-0.542997	0.23257	0.0449159	2.72065
																						dog_1614	-0.754628	-0.268385	-0.164644	0.0341487	-0.017589	-0.73888	-0.246241	-0.564862	2.72108
																						dog_1615	0.419479	-0.429474	-0.471712	-0.471712	-0.465911	-0.46299	-0.378579	-0.460773	2.72167
																						dog_1616	-0.585695	-0.620517	-0.222281	-0.210096	-0.460267	-0.630202	0.284304	-0.277646	2.7224
																						dog_1617	-0.735549	-0.569838	-0.0423776	0.157314	-0.493005	-0.457878	-0.482288	-0.0989886	2.72261
																						dog_1618	-0.507415	-0.00797309	0.116635	-0.100829	-0.433565	-0.742613	-0.448068	-0.599885	2.72371
																						dog_1619	-0.724967	0.171413	-0.197038	-0.235951	-0.396079	-0.452878	-0.727729	-0.163013	2.72624
																						dog_1620	0.134987	-0.468904	-0.529298	-0.812309	-0.151588	-0.253376	-0.116626	-0.530472	2.72759
																						dog_1621	-0.567874	-0.660339	-0.208283	0.15353	-0.188191	-0.524367	-0.0871073	-0.645082	2.72771
																						dog_1622	-0.592685	-0.462039	-0.299197	0.17223	-0.0834028	-0.217637	-0.770145	-0.475263	2.72814
																						dog_1623	-0.110246	-0.247698	-0.594525	-0.608861	-0.60738	-0.511292	0.222685	-0.271874	2.72919
																						dog_1624	-0.0811275	-0.67483	-0.765758	-0.0505061	-0.0303845	-0.585131	-0.334881	-0.206996	2.72961
																						dog_1625	-0.385025	-0.817141	-0.050159	-0.372973	-0.0434836	-0.717696	-0.221977	-0.123033	2.73149
																						dog_1626	-0.38466	-0.147772	-0.419213	-0.782583	-0.732941	0.0144328	-0.11047	-0.168811	2.73202
																						dog_1627	-0.545831	-0.358485	-0.331438	-0.439172	-0.47233	-0.479607	0.363169	-0.468726	2.73242
																						dog_1628	-0.0764722	-0.471514	-0.297145	-0.526429	-0.48677	-0.555224	-0.572769	0.253394	2.73293
																						dog_1629	-0.65059	-0.601231	-0.544779	-0.424254	-0.00472058	-0.498981	-0.0689996	0.0583565	2.7352
																						dog_1630	-0.306167	-0.179431	-0.633211	-0.523902	-0.70839	-0.384156	0.174638	-0.175775	2.73639
																						dog_1631	-0.590006	-0.508782	0.0898483	-0.345175	-0.45234	-0.65777	-0.362076	0.0896222	2.73668
																						dog_1632	-0.575444	-0.337076	0.0565069	0.142076	-0.553777	-0.582529	-0.480621	-0.405937	2.7368
																						dog_1633	-0.550787	-0.632561	-0.599703	-0.486234	-0.3682	-0.045922	0.156471	-0.210568	2.7375
																						dog_1634	0.061819	-0.352017	-0.613116	-0.753226	-0.0752393	-0.379588	-0.103229	-0.523097	2.73769
																						dog_1635	-0.425411	-0.490003	0.0729824	0.0833658	-0.304738	-0.727685	-0.449214	-0.497067	2.73777
																						dog_1636	-0.469539	-0.691474	-0.540528	-0.275761	-0.560226	-0.0457174	-0.309259	0.154296	2.73821
																						dog_1637	-0.221395	-0.598141	-0.548846	-0.597232	-0.255615	0.226969	-0.517105	-0.227146	2.73851
																						dog_1638	-0.0645778	-0.195198	-0.0399409	-0.157397	-0.700046	-0.575461	-0.730179	-0.275963	2.73876
																						dog_1639	-0.48138	-0.592986	-0.351777	0.162703	-0.456936	-0.152226	-0.713262	-0.15316	2.73902
																						dog_1640	-0.423337	-0.340491	-0.43191	-0.359611	-0.608355	-0.604907	0.286615	-0.257447	2.73944
																						dog_1641	-0.615003	-0.53795	-0.545514	-0.366175	-0.217663	-0.535423	0.208926	-0.130886	2.73969
																						dog_1642	-0.172068	0.136297	-0.596555	-0.622403	-0.100535	-0.640137	-0.423711	-0.320655	2.73977
																						dog_1643	0.310117	-0.548453	-0.405948	-0.370058	-0.56141	-0.454008	-0.451871	-0.258609	2.74024
																						dog_1644	-0.409914	-0.528418	-0.499796	-0.514291	0.258918	-0.528418	-0.11111	-0.408022	2.74105
																						dog_1645	-0.506877	-0.575409	-0.42659	-0.702701	0.18899	-0.329403	-0.184386	-0.20514	2.74152
																						dog_1646	-0.451741	-0.51214	-0.475789	-0.459366	-0.421721	-0.488828	-0.243085	0.309585	2.74309
																						dog_1647	-0.561322	0.197497	-0.662405	-0.249228	-0.241666	-0.244263	-0.399578	-0.582707	2.74367
																						dog_1648	-0.418193	-0.489595	-0.444514	-0.489595	-0.417713	0.327512	-0.354751	-0.457462	2.74431
																						dog_1649	-0.451716	-0.0450084	0.128192	-0.520841	-0.514895	-0.481892	-0.661743	-0.196606	2.74451
																						dog_1650	-0.463266	-0.622365	-0.594967	-0.591262	-0.0260843	-0.0757443	-0.392331	0.0212656	2.74475
																						dog_1651	-0.528374	-0.164894	-0.0628784	-0.213329	0.0259278	-0.484572	-0.596166	-0.720543	2.74483
																						dog_1652	0.0690304	-0.421817	-0.388526	0.0405431	-0.548827	-0.68365	-0.521073	-0.291519	2.74584
																						dog_1653	-0.558552	-0.392349	-0.718148	-0.345899	-0.251367	-0.517218	-0.0893991	0.126287	2.74665
																						dog_1654	-0.324662	0.221729	-0.346305	-0.604211	-0.254622	-0.520152	-0.287675	-0.630805	2.7467
																						dog_1655	-0.437784	-0.444469	-0.156688	-0.500854	-0.486261	-0.484885	-0.498856	0.26282	2.74698
																						dog_1656	-0.290154	-0.524214	-0.641487	-0.641124	-0.450852	-0.120651	-0.190723	0.111129	2.74807
																						dog_1657	-0.488453	-0.573983	-0.458347	0.202131	-0.434036	-0.547018	-0.0905585	-0.358657	2.74892
																						dog_1658	-0.635739	-0.280585	-0.0900714	-0.309401	0.0875833	-0.486208	-0.713218	-0.3214	2.74904
																						dog_1659	-0.0730621	-0.719528	-0.0976931	-0.402232	-0.417082	-0.197933	-0.124385	-0.717918	2.74984
																						dog_1660	-0.24058	-0.701554	-0.444782	-0.431233	-0.262538	-0.585467	0.161028	-0.245885	2.75101
																						dog_1661	-0.533183	-0.436153	-0.275462	-0.449844	-0.580737	-0.159566	-0.519755	0.20274	2.75196
																						dog_1662	-0.0347645	-0.010316	-0.68095	-0.570511	-0.448328	-0.45455	-0.0863969	-0.466744	2.75256
																						dog_1663	-0.749777	-0.281327	-0.0847991	-0.447193	-0.0680607	-0.521118	-0.539313	-0.0617127	2.7533
																						dog_1664	-0.228213	-0.40633	-0.569729	-0.477815	-0.534965	-0.326308	0.236601	-0.446732	2.75349
																						dog_1665	-0.136756	-0.150638	-0.174577	-0.214367	-0.823547	-0.310476	-0.658914	-0.286007	2.75528
																						dog_1666	-0.401882	-0.151887	-0.527123	-0.465213	-0.74115	-0.385544	-0.143127	0.0592618	2.75666
																						dog_1667	-0.40915	-0.714536	-0.0640581	-0.306798	-0.546593	-0.215048	0.0248273	-0.525771	2.75713
																						dog_1668	-0.148487	-0.525683	-0.587312	-0.312974	-0.687964	-0.362316	0.0782727	-0.210983	2.75745
																						dog_1669	0.184394	-0.392974	-0.379637	-0.507479	-0.465445	-0.576634	-0.464842	-0.15778	2.7604
																						dog_1670	-0.377848	-0.460696	-0.480912	0.0946825	-0.376674	-0.175381	-0.740998	-0.243302	2.76113
																						dog_1671	-0.127698	0.0649198	-0.44583	-0.506704	-0.116661	-0.561363	-0.546724	-0.521217	2.76128
																						dog_1672	-0.246723	-0.736474	-0.453635	-0.196754	0.0323257	-0.246526	-0.611288	-0.302328	2.7614
																						dog_1673	-0.471178	-0.452389	-0.148082	0.000431005	-0.0753849	-0.599356	-0.65235	-0.363694	2.762
																						dog_1674	0.0114336	-0.487975	-0.124724	-0.46065	-0.459612	-0.55712	-0.615666	-0.0677055	2.76202
																						dog_1675	-0.214316	-0.330285	-0.653023	0.110002	-0.19933	-0.543609	-0.522288	-0.409524	2.76237
																						dog_1676	0.24495	-0.471532	-0.449392	-0.468643	-0.352875	-0.446767	-0.458368	-0.360024	2.76265
																						dog_1677	-0.118011	-0.525702	-0.719564	-0.242367	-0.181977	-0.18484	-0.64028	-0.150123	2.76286
																						dog_1678	-0.378821	-0.394257	-0.396197	-0.560667	-0.0714643	-0.512849	-0.558373	0.10894	2.76369
																						dog_1679	0.227333	-0.282814	-0.403494	-0.423514	-0.470418	-0.463055	-0.478981	-0.469261	2.7642
																						dog_1680	-0.0462308	-0.400177	-0.537114	-0.65429	-0.538631	-0.362201	0.00873526	-0.234967	2.76488
																						dog_1681	-0.474133	-0.544142	-0.267293	-0.577185	-0.228435	-0.602362	-0.0927121	0.0203114	2.76595
																						dog_1682	-0.570393	-0.364649	-0.351314	-0.46636	0.178741	-0.492701	-0.473565	-0.225772	2.76601
																						dog_1683	-0.358691	-0.248349	0.179918	-0.396653	-0.55394	-0.574864	-0.394925	-0.418618	2.76612
																						dog_1684	-0.225006	-0.511368	-0.521903	-0.579075	-0.492981	0.103181	-0.387295	-0.152026	2.76647
																						dog_1685	-0.348914	-0.468789	-0.174022	-0.457501	-0.496809	-0.485713	-0.502127	0.166894	2.76698
																						dog_1686	-0.747621	-0.23786	-0.620422	-0.315279	-0.270818	-0.239566	-0.332093	-0.00385358	2.76751
																						dog_1687	-0.477477	-0.460888	-0.468607	-0.0628766	-0.270056	-0.529273	-0.56477	0.0663456	2.7676
																						dog_1688	-0.405998	-0.386996	-0.39939	-0.148642	-0.478831	-0.317215	0.0817567	-0.71232	2.76764
																						dog_1689	-0.446716	-0.655157	0.0749627	-0.207513	-0.466802	-0.557703	-0.288558	-0.220494	2.76798
																						dog_1690	-0.535752	-0.486364	0.019033	-0.073611	-0.181635	-0.432153	-0.574877	-0.503548	2.76891
																						dog_1691	-0.649207	-0.652616	0.0147518	-0.270577	-0.261027	-0.353433	-0.435812	-0.161575	2.7695
																						dog_1692	0.0668305	-0.104292	-0.496424	-0.469062	-0.276799	-0.390112	-0.618117	-0.482344	2.77032
																						dog_1693	0.0611824	-0.637646	-0.123908	-0.318613	-0.54186	-0.486389	-0.339127	-0.384832	2.77119
																						dog_1694	-0.411603	-0.0785643	-0.623062	-0.419161	-0.472246	-0.570024	-0.0188932	-0.177833	2.77139
																						dog_1695	-0.290352	-0.521952	-0.206341	-0.233707	0.0788346	-0.551408	-0.515814	-0.531793	2.77253
																						dog_1696	-0.45533	-0.348645	-0.376796	-0.451451	-0.426715	-0.46492	-0.447793	0.19912	2.77253
																						dog_1697	-0.275924	-0.489435	-0.435764	-0.340867	-0.501954	0.1486	-0.561204	-0.316384	2.77293
																						dog_1698	-0.27206	0.142616	-0.448801	-0.574127	-0.418526	-0.288983	-0.46627	-0.448295	2.77445
																						dog_1699	-0.516231	-0.233476	-0.404192	-0.399368	0.140369	-0.495705	-0.458041	-0.410479	2.77712
																						dog_1700	0.15876	-0.277796	-0.428371	-0.464173	-0.454703	-0.462519	-0.403473	-0.445607	2.77788
																						dog_1701	-0.0805277	-0.490536	-0.301873	-0.461139	-0.43981	-0.523835	-0.513315	0.033142	2.77789
																						dog_1702	-0.434788	-0.642725	-0.160438	-0.102444	-0.084028	-0.322555	-0.504452	-0.526797	2.77823
																						dog_1703	-0.385186	-0.388008	-0.490579	-0.135286	-0.453306	0.0228663	-0.655794	-0.293207	2.7785
																						dog_1704	0.00302572	-0.395528	-0.527775	-0.202678	-0.557141	-0.569526	-0.151373	-0.378086	2.77908
																						dog_1705	0.0653494	-0.359611	-0.553892	-0.281294	-0.534355	-0.443008	-0.490128	-0.182482	2.77942
																						dog_1706	-0.0075117	-0.225516	-0.470962	-0.2799	-0.665288	-0.559919	-0.294254	-0.276862	2.78021
																						dog_1707	-0.338025	-0.180318	0.0450158	-0.528107	-0.31461	-0.573044	-0.52829	-0.363569	2.78095
																						dog_1708	-0.21743	-0.561845	-0.389386	-0.490996	-0.31094	-0.231462	-0.599583	0.0206039	2.78104
																						dog_1709	-0.394148	-0.476745	-0.377284	-0.454353	-0.522799	-0.46354	-0.190845	0.0986623	2.78105
																						dog_1710	0.0523276	-0.279586	-0.609717	-0.348573	-0.486249	-0.519599	-0.238027	-0.352405	2.78183
																						dog_1711	-0.046881	-0.307206	-0.354486	-0.234939	-0.583327	-0.140107	-0.525157	-0.589805	2.78191
																						dog_1712	-0.316323	-0.153832	-0.154353	-0.40787	-0.692177	-0.571412	-0.316916	-0.171134	2.78402
																						dog_1713	-0.108368	-0.466481	-0.558054	-0.296424	-0.638978	-0.168832	-0.403489	-0.143468	2.78409
																						dog_1714	-0.595343	-0.1444	-0.249154	-0.625286	-0.124203	-0.394453	-0.459415	-0.192107	2.78436
																						dog_1715	-0.354551	-0.0560827	-0.489983	-0.201412	-0.232186	-0.70595	-0.368923	-0.376638	2.78572
																						dog_1716	-0.495289	-0.535877	-0.190086	-0.660209	-0.135665	-0.292929	-0.326848	-0.149174	2.78608
																						dog_1717	-0.221444	-0.283799	-0.596423	-0.219302	-0.401465	-0.0219951	-0.519054	-0.522626	2.78611
																						dog_1718	-0.393362	-0.46603	-0.441166	-0.325851	0.0324196	-0.544657	-0.156958	-0.4908	2.7864
																						dog_1719	-0.452053	-0.343094	-0.237376	0.0744245	-0.448626	-0.519458	-0.502092	-0.358216	2.78649
																						dog_1720	-0.434599	-0.25421	-0.573704	-0.563241	-0.511496	-0.150744	-0.0923867	-0.206148	2.78653
																						dog_1721	-0.405715	-0.558295	-0.389652	-0.264971	-0.0993201	-0.549477	-0.470803	-0.0484987	2.78673
																						dog_1722	-0.545575	-0.226329	-0.507692	-0.43898	-0.283033	-0.467829	0.0480663	-0.365364	2.78674
																						dog_1723	-0.524846	-0.548753	-0.251761	-0.429456	-0.369298	-0.507284	-0.110543	-0.0451048	2.78704
																						dog_1724	-0.45887	-0.382731	-0.412571	-0.333249	-0.472146	-0.491031	0.101881	-0.339157	2.78787
																						dog_1725	-0.365738	-0.549003	-0.28088	-0.38095	-0.330159	-0.444527	-0.50641	0.0696749	2.78799
																						dog_1726	-0.114437	-0.116467	-0.416043	-0.53954	-0.412172	-0.509255	-0.149553	-0.531006	2.78847
																						dog_1727	-0.586656	-0.170229	-0.0878387	-0.598413	-0.339413	-0.474967	-0.305329	-0.225716	2.78856
																						dog_1728	-0.415789	-0.519625	-0.394152	0.0907658	-0.438451	-0.30737	-0.437036	-0.367713	2.78937
																						dog_1729	-0.478162	-0.47294	-0.399627	0.00645126	-0.269424	-0.591034	-0.213844	-0.371144	2.78972
																						dog_1730	-0.382206	-0.553784	-0.205831	-0.465969	-0.468328	-0.0306165	-0.183336	-0.499905	2.78998
																						dog_1731	-0.386348	-0.430552	0.0446239	-0.417692	-0.437312	-0.507933	-0.463409	-0.192081	2.7907
																						dog_1732	-0.0933051	-0.475076	-0.405296	-0.136214	-0.356719	-0.522899	-0.58213	-0.220262	2.7919
																						dog_1733	-0.541099	-0.414348	-0.420748	-0.385769	-0.196884	-0.532811	-0.000127231	-0.30048	2.79226
																						dog_1734	-0.152633	-0.15573	-0.249711	-0.567126	-0.452593	-0.291613	-0.300828	-0.622678	2.79291
																						dog_1735	-0.435027	-0.434496	0.0683039	-0.45008	-0.350265	-0.29315	-0.430269	-0.468182	2.79317
																						dog_1736	-0.529947	-0.552277	-0.00151789	-0.272286	-0.332018	-0.475224	-0.357231	-0.272696	2.7932
																						dog_1737	-0.411487	0.0761828	-0.448089	-0.461374	-0.319216	-0.416227	-0.428504	-0.384905	2.79362
																						dog_1738	-0.427995	0.0449538	-0.429128	-0.427987	-0.49101	-0.442816	-0.232597	-0.387367	2.79395
																						dog_1739	-0.421748	-0.495944	-0.329281	0.0435562	-0.43916	-0.499168	-0.289356	-0.363209	2.79431
																						dog_1740	-0.344919	-0.468163	-0.465164	-0.303892	0.0556197	-0.455233	-0.396214	-0.417013	2.79498
																						dog_1741	-0.0914348	-0.0737834	-0.496894	-0.511345	-0.452092	-0.369129	-0.426852	-0.374018	2.79555
																						dog_1742	-0.486082	-0.402226	-0.308627	-0.20409	-0.43174	-0.0104283	-0.499195	-0.454527	2.79692
																						dog_1743	-0.0438224	-0.337612	-0.455334	-0.460053	-0.469634	-0.496909	-0.376649	-0.158329	2.79834
																						dog_1744	-0.524187	-0.44774	-0.506856	-0.315951	-0.416612	-0.369396	-0.100934	-0.117265	2.79894
																						dog_1745	-0.45511	-0.389735	-0.343068	-0.446611	-0.227084	-0.459356	-0.456153	-0.0251221	2.80224
																						dog_1746	-0.359129	-0.459919	-0.403703	-0.0424317	-0.521832	-0.437202	-0.325779	-0.253712	2.80371
																						dog_1747	-0.290347	-0.50212	-0.475196	-0.355096	-0.472449	-0.147902	-0.14396	-0.418422	2.80549
																						dog_1748	-0.462588	-0.486223	-0.222697	-0.378695	-0.453709	-0.42405	-0.297333	-0.0811161	2.80641
																						dog_1749	-0.390247	-0.393523	-0.339007	-0.230489	-0.362169	-0.288769	-0.636108	-0.166448	2.80676
																						dog_1750	-0.427438	-0.136742	-0.529955	-0.305623	-0.461571	-0.182492	-0.43823	-0.325125	2.80718
																						dog_1751	-0.431066	-0.0237907	-0.387083	-0.399796	-0.414692	-0.305659	-0.44216	-0.403001	2.80725
																						dog_1752	-0.286601	-0.531288	-0.490027	-0.27233	-0.207248	-0.28734	-0.215272	-0.517348	2.80745
																						dog_1753	-0.473248	-0.453171	-0.425988	-0.30846	-0.0580221	-0.337815	-0.296137	-0.454676	2.80752
																						dog_1754	-0.401216	-0.481841	-0.381743	-0.0993138	-0.438069	-0.341657	-0.471391	-0.192503	2.80773
																						dog_1755	-0.254103	-0.401335	-0.414879	-0.274783	-0.438405	-0.547958	-0.362715	-0.114658	2.80884
																						dog_1756	-0.385722	-0.436407	-0.410305	-0.311014	-0.359246	-0.418774	-0.0440911	-0.443778	2.80934
																						dog_1757	-0.275336	-0.28033	-0.201682	-0.366162	-0.470324	-0.527477	-0.489129	-0.198936	2.80938
																						dog_1758	-0.256343	-0.385899	-0.465311	-0.468471	-0.407722	-0.139161	-0.216808	-0.470211	2.80993
																						dog_1759	-0.416998	-0.502051	-0.421722	-0.333097	-0.442116	-0.370237	-0.208963	-0.114776	2.80996
																						dog_1760	-0.445827	-0.438927	-0.433222	-0.429525	-0.441802	-0.273352	-0.102664	-0.24468	2.81
																						dog_1761	-0.482015	-0.406095	-0.388154	-0.304521	-0.461258	-0.371258	-0.0745644	-0.322667	2.81053
																						dog_1762	-0.463762	-0.409674	-0.371404	-0.145616	-0.16061	-0.401119	-0.470793	-0.387604	2.81058
																						dog_1763	-0.284403	-0.426129	-0.232342	-0.469418	-0.536459	-0.329583	-0.378718	-0.153598	2.81065
																						dog_1764	-0.26625	-0.306624	-0.274081	-0.504948	-0.350834	-0.518285	-0.154685	-0.435011	2.81072
																						dog_1765	-0.212675	-0.270015	-0.18167	-0.475858	-0.41768	-0.488673	-0.463885	-0.300853	2.81131
																						dog_1766	-0.107162	-0.404179	-0.439005	-0.454138	-0.333563	-0.483899	-0.270725	-0.319036	2.81171
																						dog_1767	-0.378903	-0.0966127	-0.358077	-0.438062	-0.438396	-0.402965	-0.427777	-0.272588	2.81338
																						dog_1768	-0.53311	-0.297632	-0.409705	-0.171275	-0.229019	-0.394138	-0.425593	-0.353136	2.81361
																						dog_1769	-0.456211	-0.156362	-0.355241	-0.229027	-0.392721	-0.443906	-0.478513	-0.301812	2.81379
																						dog_1770	-0.170428	-0.432023	-0.396357	-0.440796	-0.27128	-0.464446	-0.23323	-0.406408	2.81497
																						dog_1771	-0.491823	-0.42088	-0.297437	-0.252915	-0.477389	-0.378393	-0.318722	-0.177469	2.81503
																						dog_1772	-0.330605	-0.12173	-0.43306	-0.276226	-0.433101	-0.427599	-0.416256	-0.376804	2.81538
																						dog_1773	-0.371217	-0.418914	-0.409354	-0.306125	-0.129367	-0.414941	-0.398602	-0.369479	2.818
																						dog_1774	-0.188708	-0.4263	-0.460231	-0.442766	-0.340732	-0.292243	-0.271094	-0.396226	2.8183
																						dog_1775	-0.350902	-0.383918	-0.447956	-0.16146	-0.427907	-0.403431	-0.279748	-0.363615	2.81894
																						dog_1776	-0.23568	-0.45112	-0.358107	-0.216103	-0.411801	-0.424156	-0.39503	-0.328079	2.82008
																						dog_1777	-0.391993	-0.419135	-0.368623	-0.393211	-0.426711	-0.299173	-0.358145	-0.163235	2.82023
																						dog_1778	-0.333747	-0.177216	-0.396998	-0.440396	-0.286019	-0.39819	-0.406243	-0.38159	2.8204
																						dog_1779	-0.411861	-0.28254	-0.167262	-0.373843	-0.391084	-0.402296	-0.403533	-0.38798	2.8204
																						dog_1780	-0.404514	-0.294927	-0.381299	-0.411209	-0.369625	-0.433708	-0.353439	-0.171867	2.82059
																						dog_1781	-0.378717	-0.413524	-0.377816	-0.377381	-0.40869	-0.353983	-0.158185	-0.352802	2.8211
																						dog_1782	-0.399075	-0.398453	-0.398657	-0.383648	-0.375345	-0.395454	-0.303393	-0.16708	2.8211
																						dog_1783	-0.230699	-0.405748	-0.389853	-0.396516	-0.216066	-0.371487	-0.38741	-0.423375	2.82116
																						dog_1784	-0.239148	-0.271275	-0.387328	-0.366691	-0.400994	-0.279894	-0.416684	-0.459483	2.8215
																						dog_1785	-0.205592	-0.431179	-0.309553	-0.302639	-0.40809	-0.353301	-0.431179	-0.380261	2.8218
																						dog_1786	-0.36217	-0.436295	-0.250041	-0.355129	-0.478059	-0.352492	-0.316871	-0.27087	2.82193
																						dog_1787	-0.302219	-0.438829	-0.291654	-0.315167	-0.241458	-0.422901	-0.426272	-0.383827	2.82233
																						dog_1788	-0.301218	-0.382409	-0.368358	-0.418348	-0.391912	-0.343864	-0.41854	-0.197797	2.82244
																						dog_1789	-0.173183	-0.376116	-0.380045	-0.380045	-0.373655	-0.379484	-0.380045	-0.380045	2.82262
																						dog_1790	-0.385983	-0.20915	-0.277779	-0.383655	-0.388866	-0.42414	-0.362022	-0.391127	2.82272
																						dog_1791	-0.372021	-0.358649	-0.372832	-0.385033	-0.383126	-0.382615	-0.387226	-0.181553	2.82305
																						dog_1792	-0.378105	-0.436446	-0.333154	-0.254598	-0.393272	-0.261693	-0.42253	-0.343509	2.82331
																						dog_1793	-0.361733	-0.407058	-0.417508	-0.413005	-0.348695	-0.372367	-0.260364	-0.242681	2.82341
																						dog_1794	-0.353758	-0.375061	-0.434788	-0.304935	-0.25139	-0.374584	-0.417193	-0.312626	2.82433
																						dog_1795	-0.377174	-0.407933	-0.405644	-0.311772	-0.386859	-0.229423	-0.35391	-0.35186	2.82458
																						dog_1796	-0.326832	-0.371023	-0.393703	-0.431647	-0.295082	-0.267746	-0.323105	-0.415472	2.82461
																						dog_1797	-0.329831	-0.381463	-0.358413	-0.387295	-0.233284	-0.382865	-0.385117	-0.367171	2.82544
																						dog_1798	-0.348306	-0.23551	-0.373135	-0.375005	-0.375363	-0.375764	-0.365769	-0.376986	2.82584
																						dog_1799	-0.384169	-0.395084	-0.354508	-0.375228	-0.241208	-0.367294	-0.359863	-0.348558	2.82591
																						dog_1800	-0.380957	-0.32847	-0.260551	-0.343955	-0.383142	-0.39544	-0.401354	-0.332122	2.82599
																						dog_1801	-0.374288	-0.327136	-0.378563	-0.375642	-0.378563	-0.369359	-0.37353	-0.249078	2.82616
																						dog_1802	-0.36738	-0.241589	-0.370722	-0.370722	-0.368624	-0.367224	-0.369202	-0.370722	2.82618
																						dog_1803	-0.334296	-0.344318	-0.373043	-0.361156	-0.263539	-0.391168	-0.403097	-0.355787	2.8264
																						dog_1804	-0.300917	-0.369594	-0.421237	-0.354308	-0.377372	-0.295682	-0.352827	-0.354679	2.82662
																						dog_1805	-0.320911	-0.304284	-0.342161	-0.330615	-0.426085	-0.378445	-0.339226	-0.384936	2.82666
																						dog_1806	-0.337055	-0.382545	-0.372077	-0.313229	-0.395619	-0.389358	-0.284607	-0.352225	2.82672
																						dog_1807	-0.31262	-0.356571	-0.406789	-0.37595	-0.309771	-0.390047	-0.356352	-0.318836	2.82694
																						dog_1808	-0.361307	-0.314813	-0.351975	-0.382189	-0.363776	-0.391068	-0.374617	-0.287311	2.82706
																						dog_1809	-0.355508	-0.365056	-0.353859	-0.320689	-0.381216	-0.301224	-0.390846	-0.359063	2.82746
																						dog_1810	-0.34076	-0.328688	-0.404314	-0.369567	-0.317887	-0.349582	-0.382118	-0.334556	2.82747
																						dog_1811	-0.378635	-0.34466	-0.370278	-0.359687	-0.320074	-0.341309	-0.382438	-0.330772	2.82785
																						dog_1812	-0.350495	-0.301496	-0.372055	-0.351251	-0.365604	-0.35534	-0.369847	-0.361782	2.82787
																						dog_1813	-0.363124	-0.342278	-0.352041	-0.328888	-0.328183	-0.38915	-0.361064	-0.363243	2.82797
																						dog_1814	-0.353336	-0.340718	-0.359969	-0.356018	-0.36667	-0.357733	-0.359821	-0.334034	2.8283
																						dog_1815	-0.349608	-0.358816	-0.358483	-0.340206	-0.357174	-0.350803	-0.353117	-0.360173	2.82838
																						dog_1816	-0.355331	-0.355331	-0.34427	-0.355331	-0.355331	-0.352156	-0.355331	-0.355331	2.82841
																						dog_1817	-0.35471	-0.353802	-0.35473	-0.35473	-0.348627	-0.35398	-0.35396	-0.353882	2.82842

## Sheet: Kidney
Supplementary Figure 41Kidney
a																			b			c
Macaque		Guinea pig		Mouse		Rat		Rabbit		Pig		Sheep		Cat		Dog			Macaque	(macaque:79.58316551,(((sheep:27.9601303,pig:27.9601303):5.321346903,(dog:30.55231987,cat:30.55231987):2.729157331):5.776095489,((mouse:26.11809615,rat:26.11809615):9.385000008,(rabbit:33.49695679,guinea_pig:33.49695679):2.006139369):3.554476535):40.52559281);			Macaque	Guinea_pig	Mouse	Rat	Rabbit	Pig	Sheep	Cat	Dog
Delta AIC	Density	Delta AIC	Density	Delta AIC	Density	Delta AIC	Density	Delta AIC	Density	Delta AIC	Density	Delta AIC	Density	Delta AIC	Density	Delta AIC	Density		Guinea pig	(guinea_pig:68.82821462,((mouse:24.14107627,rat:24.14107627):11.46463382,(rabbit:31.17258738,((sheep:27.9858061,cat:27.9858061):2.830276858,(dog:29.03108913,(macaque:28.35541133,pig:28.35541133):0.6756778073):1.78499382):0.356504426):4.433122716):33.22250452);		macaque_0	2.42984	-0.0155325	0.0857968	0.110673	0.504393	-0.256721	-0.813769	-1.06192	-0.982764
-3	0.0140807	-3	0.0164024	-3	0.0217362	-3	0.0196883	-3	0.0166758	-3	0.013944	-3	0.013942	-3	0.0173616	-3	0.0133953		Mouse	(mouse:88.3629888,((pig:38.45920843,(sheep:35.91101519,(dog:33.60434596,cat:33.60434596):2.306669231):2.548193238):3.644024993,(rat:39.79430823,(rabbit:38.25388035,(macaque:34.66353608,guinea_pig:34.66353608):3.590344262):1.540427881):2.308925193):46.25975538);		macaque_1	2.47779	-0.211599	-0.816739	-0.817504	-0.935309	-0.493693	0.216004	0.561101	0.0199548
-2.75	0.0157211	-2.75	0.0177693	-2.75	0.0226931	-2.75	0.021329	-2.75	0.0153089	-2.75	0.0168148	-2.75	0.0180426	-2.75	0.0146275	-2.75	0.015719		Rat	(rat:89.20061573,((mouse:37.55365334,(macaque:34.15241673,guinea_pig:34.15241673):3.401236612):5.516752516,((cat:35.41992157,(dog:33.24369796,pig:33.24369796):2.176223613):5.600996631,(sheep:38.92034968,rabbit:38.92034968):2.10056852):2.049487658):46.13020987);		macaque_2	2.48108	-0.588329	0.393543	0.18005	0.370679	-0.398132	-0.694924	-0.796975	-0.946997
-2.5	0.0143541	-2.5	0.0173592	-2.5	0.0254272	-2.5	0.0255674	-2.5	0.0164024	-2.5	0.0179084	-2.5	0.0162657	-2.5	0.0179084	-2.5	0.0165391		Rabbit	(rabbit:83.35584886,((sheep:32.60957451,(dog:28.2902375,cat:28.2902375):4.319337007):5.480427179,((mouse:26.34973385,rat:26.34973385):7.757757056,(guinea_pig:29.03610449,(macaque:27.50983972,pig:27.50983972):1.526264767):5.071386412):3.982510788):45.26584717);		macaque_3	2.49579	-0.12698	0.311613	0.260303	-0.309883	-0.193591	-0.25674	-1.00871	-1.1718
-2.25	0.013944	-2.25	0.0162657	-2.25	0.0273411	-2.25	0.0276183	-2.25	0.0192728	-2.25	0.0194122	-2.25	0.0191361	-2.25	0.019959	-2.25	0.0187261		Pig	(pig:45.68372572,((mouse:17.13905572,rat:17.13905572):10.49555755,((rabbit:20.02965609,guinea_pig:20.02965609):1.652345626,((sheep:18.33811837,cat:18.33811837):2.859470107,(macaque:20.67186485,dog:20.67186485):0.5257236338):0.4844132394):5.952611556):18.04911245);		macaque_4	2.52213	-0.595908	-0.593088	-0.594313	-0.552871	0.25522	0.72586	-0.591736	-0.575293
-2	0.16596	-2	0.208037	-2	0.224334	-2	0.219989	-2	0.20339	-2	0.231716	-2	0.215692	-2	0.215174	-2	0.219519		Sheep	(sheep:129.5649908,((mouse:42.38340868,rat:42.38340868):22.29242885,(macaque:56.81568787,(guinea_pig:55.72734904,(rabbit:55.31927422,(dog:53.0059236,(cat:50.93102186,pig:50.93102186):2.074901748):2.313350615):0.4080748205):1.088338829):7.860149659):64.88915327);		macaque_5	2.53099	-0.661153	-0.373166	-0.633414	-0.474453	0.279729	0.627741	-0.449473	-0.8468
-1.75	0.050581	-1.75	0.0787315	-1.75	0.120574	-1.75	0.112387	-1.75	0.0781848	-1.75	0.0854409	-1.75	0.0784582	-1.75	0.0851675	-1.75	0.0892564		Cat	(cat:70.10363534,((mouse:25.85710161,rat:25.85710161):12.73988946,((rabbit:31.39688544,guinea_pig:31.39688544):5.32246244,(sheep:32.86019418,(pig:30.28157029,(macaque:29.32219433,dog:29.32219433):0.9593759578):2.578623893):3.859153694):1.877643196):31.50664427);		macaque_6	2.53369	-0.584902	-0.632241	-0.609275	-0.607271	0.859898	-0.379264	-0.137427	-0.443207
-1.5	0.0479836	-1.5	0.0612356	-1.5	0.17635	-1.5	0.182527	-1.5	0.0513942	-1.5	0.0687628	-1.5	0.0638327	-1.5	0.0827068	-1.5	0.0788682		Dog	(dog:88.69422372,((mouse:31.08500302,rat:31.08500302):14.49702196,((sheep:37.87093089,(macaque:34.59500432,pig:34.59500432):3.27592657):4.322411002,(rabbit:39.29845566,(cat:37.04742316,guinea_pig:37.04742316):2.251032501):2.894886232):3.388683084):43.11219875);		macaque_7	2.53967	-0.381982	-0.842313	-0.876004	-0.0323627	0.691269	-0.312561	-0.537768	-0.247953
-1.25	0.0474368	-1.25	0.0585019	-1.25	0.190977	-1.25	0.196746	-1.25	0.0496173	-1.25	0.078879	-1.25	0.0743576	-1.25	0.0937799	-1.25	0.0872061					macaque_8	2.53979	0.0899116	-0.898451	-0.986362	-0.0975791	-0.360986	0.517038	-0.276349	-0.527011
-1	0.0442925	-1	0.0669765	-1	0.0138072	-1	0.0112114	-1	0.04579	-1	0.0937799	-1	0.0840623	-1	0.165824	-1	0.166484					macaque_9	2.55143	-0.563696	0.328478	0.478583	-0.660385	-0.293854	-0.668409	-0.885528	-0.286614
-0.75	0.0462064	-0.75	0.0773647	-0.75	0.0125769	-0.75	0.0117583	-0.75	0.0464735	-0.75	0.115516	-0.75	0.11099	-0.75	0.00888585	-0.75	0.00943138					macaque_10	2.55382	-0.652514	-0.653081	-0.601986	0.167909	-0.689503	-0.638951	0.588214	-0.0739093
-0.5	0.0418319	-0.5	0.125752	-0.5	0.0110731	-0.5	0.00970741	-0.5	0.0550847	-0.5	0.00546822	-0.5	0.00628759	-0.5	0.0075188	-0.5	0.0051941					macaque_11	2.56131	-0.299815	-0.689185	-0.730832	-0.331301	-0.418784	-0.416228	-0.48162	0.806454
-0.25	0.0431989	-0.25	0.00287042	-0.25	0.00683527	-0.25	0.00875034	-0.25	0.0709404	-0.25	0.00328093	-0.25	0.00546747	-0.25	0.00656186	-0.25	0.0061509					macaque_12	2.56847	-0.607826	-0.563538	-0.663353	-0.632697	0.157326	0.0102154	0.503921	-0.772521
0	0.0464798	0	0.00191361	0	0.00697198	0	0.00656276	0	0.0811919	0	0.00423787	0	0.00451066	0	0.00451128	0	0.00546747					macaque_13	2.57734	-0.302989	-0.812241	-0.822869	-0.757025	0.295018	0.352709	-0.221727	-0.308212
0.25	0.0576897	0.25	0.00328048	0.25	0.00519481	0.25	0.00492207	0.25	0.00314379	0.25	0.00437457	0.25	0.00437397	0.25	0.00328093	0.25	0.0041006					macaque_14	2.58004	-0.721244	-0.688854	-0.570708	0.274048	-0.523243	-0.0195954	0.391166	-0.721605
0.5	0.0749146	0.5	0.00382723	0.5	0.00369105	0.5	0.00464862	0.5	0.00396391	0.5	0.00328093	0.5	0.0041006	0.5	0.00437457	0.5	0.00246036					macaque_15	2.58696	-0.705471	-0.757861	-0.57777	-0.410563	-0.518407	-0.354626	0.551326	0.186412
0.75	0.0650718	0.75	0.00136687	0.75	0.00492139	0.75	0.0034181	0.75	0.00259705	0.75	0.00218729	0.75	0.00341717	0.75	0.00205058	0.75	0.00273373					macaque_16	2.58801	-0.698423	-0.644318	-0.573274	-0.676393	0.0113991	-0.179103	-0.445976	0.618081
1	0.00191388	1	0.00300711	1	0.00341763	1	0.00437517	1	0.00123018	1	0.00205058	1	0.00369054	1	0.00341763	1	0.00341717					macaque_17	2.58831	0.759606	-0.288192	-0.282371	-0.60343	-0.480992	-0.600684	-0.482607	-0.609639
1.25	0.00205058	1.25	0.00218699	1.25	0.00328093	1.25	0.00451189	1.25	0.00164024	1.25	0.00191388	1.25	0.00423729	1.25	0.0024607	1.25	0.00369054					macaque_18	2.58947	-0.73062	-0.702854	-0.700132	-0.394832	-0.642321	0.379973	0.248243	-0.0469223
1.5	0.00218729	1.5	0.00246036	1.5	0.00218729	1.5	0.0034181	1.5	0.00287042	1.5	0.00232399	1.5	0.00341717	1.5	0.00314422	1.5	0.00232367					macaque_19	2.59292	0.147485	-0.117161	-0.087046	-1.1048	-0.362161	-0.410895	0.169046	-0.82739
1.75	0.00232399	1.75	0.00218699	1.75	0.0025974	1.75	0.00273448	1.75	0.00314379	1.75	0.00205058	1.75	0.00300711	1.75	0.00232399	1.75	0.00177693					macaque_20	2.59804	-0.286186	-0.472115	-0.676118	-1.1911	0.163714	0.110685	-0.122745	-0.124171
2	0.00150376	2	0.00150355	2	0.0025974	2	0.00273448	2	0.00177693	2	0.00123035	2	0.00218699	2	0.0024607	2	0.00246036					macaque_21	2.6012	0.0499758	-0.536973	-0.72481	0.572491	-0.610176	-0.63677	-0.189426	-0.52551
2.25	0.00177717	2.25	0.000546747	2.25	0.00218729	2.25	0.00164069	2.25	0.00273373	2.25	0.000546822	2.25	0.00273373	2.25	0.00191388	2.25	0.00123018					macaque_22	2.60477	-0.635233	-0.527669	-0.661473	-0.654375	-0.476725	0.540934	-0.349583	0.159357
2.5	0.00177717	2.5	0.00164024	2.5	0.00382775	2.5	0.00191414	2.5	0.00164024	2.5	0.00123035	2.5	0.00232367	2.5	0.00164046	2.5	0.00177693					macaque_23	2.60527	-0.805119	-0.0680336	-0.526123	0.34702	-0.804429	-0.465932	-0.500737	0.218083
2.75	0.00177717	2.75	0.00191361	2.75	0.000956938	2.75	0.00259776	2.75	0.00177693	2.75	0.00109364	2.75	0.00191361	2.75	0.00136705	2.75	0.00164024					macaque_24	2.60774	-0.414993	-0.67503	-0.640476	-0.395746	-0.340911	0.720012	-0.431924	-0.428677
3	0.000683527	3	0.00041006	3	0.00109364	3	0.00218759	3	0.00150355	3	0.000820232	3	0.00150355	3	0.000956938	3	0.00191361					macaque_25	2.61531	-0.603494	-0.136531	0.293919	-0.633406	-0.629418	-0.938688	0.0932758	-0.0609685
3.25	0.00191388	3.25	0.00177693	3.25	0.00136705	3.25	0.00191414	3.25	0.00123018	3.25	0.00109364	3.25	0.00191361	3.25	0.000683527	3.25	0.00191361					macaque_26	2.61992	-0.549998	-0.475553	-0.566756	-0.715565	-0.43786	-0.553789	0.190164	0.489434
3.5	0.00109364	3.5	0.000956807	3.5	0.00123035	3.5	0.00109379	3.5	0.00164024	3.5	0.00136705	3.5	0.00191361	3.5	0.00109364	3.5	0.00164024					macaque_27	2.62547	-0.25629	-0.377887	-0.761225	-0.0389403	0.46041	-0.19453	-0.784011	-0.673002
3.75	0.00136705	3.75	0.00082012	3.75	0.00177717	3.75	0.00232431	3.75	0.00123018	3.75	0.00109364	3.75	0.00136687	3.75	0.00205058	3.75	0.00109349					macaque_28	2.63332	-0.674329	-0.503439	-0.681989	-0.310503	-0.47574	-0.211066	0.611877	-0.388135
4	0.00109364	4	0.00177693	4	0.00191388	4	0.000957069	4	0.00177693	4	0.00123035	4	0.00082012	4	0.00191388	4	0.00082012					macaque_29	2.63372	-0.882155	-0.0622805	0.15746	-0.67209	-0.052075	0.121325	-0.705305	-0.538594
4.25	0.00136705	4.25	0.00041006	4.25	0.00191388	4.25	0.00218759	4.25	0.00109349	4.25	0.00150376	4.25	0.00150355	4.25	0.00109364	4.25	0.00164024					macaque_30	2.63693	-0.757259	0.290836	-0.470373	-0.9083	-0.442616	-0.00990753	0.0409976	-0.380307
4.5	0.00150376	4.5	0.00109349	4.5	0.00191388	4.5	0.00164069	4.5	0.000956807	4.5	0.00136705	4.5	0.0020503	4.5	0.00123035	4.5	0.00136687					macaque_31	2.63843	-0.607542	0.133545	-0.439951	-0.824089	0.281888	-0.2178	-0.176393	-0.788084
4.75	0.00123035	4.75	0.00191361	4.75	0.00150376	4.75	0.000957069	4.75	0.00164024	4.75	0.000956938	4.75	0.0020503	4.75	0.000273411	4.75	0.00109349					macaque_32	2.63849	0.339171	-0.431997	0.180583	-0.874366	-0.23092	-0.617461	-0.474364	-0.529135
5	0.000820232	5	0.00109349	5	0.00123035	5	0.00136724	5	0.00164024	5	0.00109364	5	0.00109349	5	0.00150376	5	0.00041006					macaque_33	2.64021	-0.632211	-0.72583	-0.406616	0.410056	-0.268496	0.144169	-0.61326	-0.548022
5.25	0.00109364	5.25	0.000546747	5.25	0.000820232	5.25	0.00191414	5.25	0.00259705	5.25	0.00109364	5.25	0.00164024	5.25	0.00177717	5.25	0.00150355					macaque_34	2.64077	-0.275497	-0.512531	-0.582777	-0.265453	-0.444542	0.551396	-0.274248	-0.83712
5.5	0.00109364	5.5	0.000546747	5.5	0.000820232	5.5	0.00150396	5.5	0.000546747	5.5	0.00150376	5.5	0.00177693	5.5	0.000956938	5.5	0.000956807					macaque_35	2.64279	0.316194	-0.67948	-0.529022	0.0416291	-0.0574735	-0.572763	-0.292769	-0.869102
5.75	0.000410116	5.75	0.0020503	5.75	0.00136705	5.75	0.00136724	5.75	0.00232367	5.75	0.000820232	5.75	0.00191361	5.75	0.000956938	5.75	0.00123018					macaque_36	2.64323	0.157109	-0.0106889	0.0352775	-0.351143	-0.321276	-0.339225	-0.877465	-0.935818
6	0.00136705	6	0.00109349	6	0.00177717	6	0.00205086	6	0.000546747	6	0.000546822	6	0.00150355	6	0.00164046	6	0.00109349					macaque_37	2.64382	0.651351	-0.45617	-0.417332	-0.61168	-0.423069	-0.417932	-0.541168	-0.427819
6.25	0.000820232	6.25	0.000683434	6.25	0.000683527	6.25	0.00109379	6.25	0.000956807	6.25	0.00123035	6.25	0.000683434	6.25	0.00109364	6.25	0.000956807					macaque_38	2.6476	-0.387197	-0.0515059	-0.0246609	-0.203415	-0.753631	0.263	-0.589814	-0.900371
6.5	0.00123035	6.5	0.00123018	6.5	0.00109364	6.5	0.00068362	6.5	0.000683434	6.5	0.000410116	6.5	0.00150355	6.5	0.000683527	6.5	0.000683434					macaque_39	2.65074	-0.438021	0.0706324	0.204759	-0.446919	-0.988362	-0.704845	-0.194493	-0.153494
6.75	0.00109364	6.75	0.000546747	6.75	0.00109364	6.75	0.00068362	6.75	0.000273373	6.75	0.000683527	6.75	0.000683434	6.75	0.000956938	6.75	0.00082012					macaque_40	2.65201	-0.0779909	-0.843531	-0.193321	0.397366	-0.354768	-0.356422	-0.449238	-0.774103
>7	0.0218729	>7	0.0194095	>7	0.0267943	>7	0.0280284	>7	0.0250137	>7	0.0125769	>7	0.0377255	>7	0.0209159	>7	0.0267906					macaque_41	2.65868	-0.953931	-0.512021	-0.35011	-0.455519	-0.456236	0.386316	-0.262297	-0.0548816
																						macaque_42	2.65892	-0.519161	0.127836	-0.108569	-0.435379	-0.52294	-0.769301	-0.707942	0.276537
																						macaque_43	2.65957	-0.326009	-0.114583	-0.275461	-0.813177	-0.664011	0.237697	0.0510531	-0.755077
																						macaque_44	2.65967	-0.505432	-0.542608	-0.492467	0.571511	-0.169731	-0.553667	-0.439341	-0.52794
																						macaque_45	2.66314	-0.433252	-0.678354	-0.131021	-0.349838	-0.585319	-0.709108	0.465291	-0.241537
																						macaque_46	2.66655	-0.581866	-0.860844	-0.383778	0.42026	-0.460268	-0.272311	-0.43813	-0.0896136
																						macaque_47	2.66775	0.215569	-0.721922	-0.754342	-0.00327817	-0.510905	-0.0470273	-0.172435	-0.673405
																						macaque_48	2.67161	0.021805	-0.363247	-0.769539	-0.773523	0.0130641	0.0931953	-0.703227	-0.19014
																						macaque_49	2.67379	-0.501808	-0.501808	-0.501808	-0.440164	-0.433386	-0.492911	-0.375957	0.574052
																						macaque_50	2.67615	0.291802	-0.336621	0.111617	-0.602389	-0.353559	-0.781952	-0.609595	-0.395449
																						macaque_51	2.67955	-0.480793	-0.705546	-0.613628	0.241846	-0.551295	0.102219	-0.576623	-0.0957278
																						macaque_52	2.67971	-0.514341	-0.438441	-0.437096	-0.698688	0.305619	0.00359371	-0.753852	-0.146502
																						macaque_53	2.68992	-0.517883	0.226314	-0.104936	-0.356432	-0.0730649	-0.782801	-0.768986	-0.312126
																						macaque_54	2.69027	-0.475917	-0.476871	-0.508722	-0.526076	-0.277308	-0.450087	0.50896	-0.484245
																						macaque_55	2.6905	0.370234	-0.397538	0.0377264	-0.568116	-0.566634	-0.568415	-0.495944	-0.501809
																						macaque_56	2.69052	-0.191053	-0.664478	-0.179063	-0.0171191	-0.684388	0.100248	-0.856058	-0.198608
																						macaque_57	2.69647	-0.882869	-0.506612	0.0104658	-0.287682	-0.503969	0.197853	-0.52779	-0.195869
																						macaque_58	2.69672	-0.203738	-0.799887	-0.366597	0.364628	-0.563703	-0.21836	-0.440376	-0.468684
																						macaque_59	2.69828	-0.829067	-0.463536	-0.488304	-0.195312	-0.659666	0.230078	-0.215536	-0.0769381
																						macaque_60	2.70156	-0.098054	-0.598818	-0.603812	-0.537783	-0.488459	-0.116718	-0.572864	0.314948
																						macaque_61	2.70296	-0.589108	0.10786	-0.255899	-0.551825	0.149063	-0.813848	-0.366664	-0.382536
																						macaque_62	2.70588	-0.338914	-0.614997	-0.358353	-0.194808	-0.528304	-0.785537	0.298299	-0.183268
																						macaque_63	2.70723	-0.395461	-0.267858	-0.406009	-0.273228	-0.418131	-0.756447	0.373012	-0.563108
																						macaque_64	2.70892	-0.666791	0.316213	-0.203695	-0.327985	-0.28513	-0.558549	-0.277392	-0.705591
																						macaque_65	2.71113	0.307028	-0.492539	-0.0999182	-0.260793	-0.494481	-0.510329	-0.411126	-0.74897
																						macaque_66	2.7114	-0.743944	-0.22255	-0.114142	-0.563257	-0.33352	-0.702277	-0.25048	0.218768
																						macaque_67	2.71502	-0.595827	-0.259553	0.137706	-0.550445	0.0672116	-0.329024	-0.406347	-0.778741
																						macaque_68	2.71504	-0.776687	-0.0401776	-0.196667	0.0241147	-0.784682	-0.42067	-0.428043	-0.0922327
																						macaque_69	2.71559	0.211638	-0.646191	-0.275931	-0.629522	-0.351564	-0.701719	-0.267991	-0.0543132
																						macaque_70	2.72451	-0.484421	-0.586369	-6.0108e-05	-0.441476	-0.203313	-0.688877	0.183903	-0.503904
																						macaque_71	2.72804	-0.250011	-0.010911	0.0928252	-0.459646	-0.763599	-0.696975	-0.289594	-0.350124
																						macaque_72	2.72949	0.352054	-0.366703	-0.452269	-0.463315	-0.499813	-0.538704	-0.526774	-0.233968
																						macaque_73	2.73019	-0.234838	-0.336495	0.344704	-0.543004	-0.455931	-0.527744	-0.503434	-0.473451
																						macaque_74	2.7313	0.330654	-0.532039	-0.233162	-0.49939	-0.318221	-0.556174	-0.522091	-0.400873
																						macaque_75	2.73279	-0.418291	-0.729711	-0.0504751	-0.73629	-0.461438	-0.248747	-0.0207332	-0.0671064
																						macaque_76	2.73457	0.299037	-0.418769	-0.289113	-0.391933	-0.588915	-0.34537	-0.66485	-0.334661
																						macaque_77	2.73651	-0.559284	-0.423958	-0.246685	-0.561311	-0.372401	-0.281141	0.291612	-0.583342
																						macaque_78	2.74225	-0.0951663	-0.42189	-0.366695	-0.777415	-0.591757	-0.400399	-0.185402	0.0964723
																						macaque_79	2.74276	-0.547651	-0.622885	-0.486978	-0.573049	0.173044	-0.0715678	-0.322324	-0.291346
																						macaque_80	2.74387	-0.39027	-0.298084	0.288462	-0.469333	-0.615464	-0.493486	-0.308456	-0.457239
																						macaque_81	2.74586	0.211073	-0.144342	-0.2638	-0.378363	-0.57358	-0.57644	-0.500081	-0.52033
																						macaque_82	2.74854	-0.600774	0.0975481	-0.482034	0.0240551	-0.621924	-0.420114	-0.349195	-0.396107
																						macaque_83	2.74922	-0.617086	-0.585228	-0.571212	-0.359358	-0.079433	-0.343674	0.148348	-0.341572
																						macaque_84	2.75258	-0.304239	-0.576057	-0.565936	-0.208617	0.188694	-0.250691	-0.528978	-0.506761
																						macaque_85	2.75777	-0.511276	-0.424	0.255079	-0.508277	-0.479655	-0.415647	-0.34616	-0.327831
																						macaque_86	2.75957	-0.22	-0.578211	-0.516671	-0.534877	0.0485673	-0.476968	-0.0134872	-0.467925
																						macaque_87	2.7617	-0.447441	-0.413667	-0.359354	-0.550167	-0.5634	-0.068636	-0.482237	0.123202
																						macaque_88	2.76396	-0.55513	-0.525344	-0.394792	-0.442488	-0.451312	-0.397446	0.178816	-0.176269
																						macaque_89	2.76468	-0.74686	-0.0973118	-0.343733	-0.5204	-0.0715468	-0.249366	-0.544547	-0.19092
																						macaque_90	2.7661	0.00792055	-0.642034	-0.37528	-0.29376	-0.00505178	-0.475841	-0.473717	-0.508341
																						macaque_91	2.7727	-0.117606	-0.126093	-0.221812	-0.121273	-0.457259	-0.520474	-0.538166	-0.670014
																						macaque_92	2.7743	-0.559735	-0.204995	-0.442188	-0.380842	0.0835368	-0.393037	-0.263464	-0.613579
																						macaque_93	2.77472	0.101506	-0.425418	-0.453482	-0.451473	-0.550022	-0.427008	-0.120839	-0.447988
																						macaque_94	2.77473	-0.438652	-0.442253	-0.442905	-0.429605	-0.447446	-0.459203	-0.296607	0.181943
																						macaque_95	2.77581	-0.580067	-0.485057	-0.564654	-0.387578	-0.0810289	-0.242527	-0.434408	-0.00048463
																						macaque_96	2.77629	-0.397064	-0.243796	-0.323975	-0.18313	-0.063366	-0.798552	-0.358655	-0.407757
																						macaque_97	2.77837	-0.636544	-0.145018	-0.616568	-0.283663	-0.496835	-0.324592	-0.0940709	-0.181075
																						macaque_98	2.77841	-0.413264	-0.395643	-0.665903	-0.584899	-0.15399	-0.14328	-0.0792489	-0.342177
																						macaque_99	2.77869	-0.466665	-0.513469	-0.418499	-0.108275	-0.480788	0.071734	-0.464271	-0.398452
																						macaque_100	2.77875	-0.328106	-0.363893	-0.469219	0.150604	-0.434988	-0.410759	-0.539605	-0.382782
																						macaque_101	2.7798	-0.555537	-0.387586	-0.458824	-0.506205	-0.407751	-0.047063	-0.422633	0.00580406
																						macaque_102	2.78179	-0.458062	-0.469556	-0.475762	-0.460897	-0.388781	0.0803964	-0.147379	-0.461753
																						macaque_103	2.78388	-0.444462	-0.255121	-0.644896	-0.294006	-0.46822	0.0486597	-0.365878	-0.35996
																						macaque_104	2.78406	-0.270363	-0.545065	-0.49805	-0.494172	-0.526227	-0.00303434	-0.293057	-0.154093
																						macaque_105	2.78427	-0.427148	-0.54883	-0.326289	-0.406928	-0.512443	-0.253856	0.0879226	-0.396695
																						macaque_106	2.78792	-0.48829	-0.0686019	-0.405668	-0.449916	-0.42034	-0.326923	-0.575342	-0.0528394
																						macaque_107	2.79426	-0.200696	-0.382342	-0.473121	-0.475422	-0.423723	-0.38892	-0.473706	0.0236658
																						macaque_108	2.79552	-0.244792	-0.497534	-0.439048	-0.336057	0.0259412	-0.413731	-0.488404	-0.401895
																						macaque_109	2.79605	-0.316565	-0.428762	-0.405911	-0.629141	-0.156406	-0.497518	-0.174914	-0.186828
																						macaque_110	2.79625	-0.409747	-0.422193	-0.342617	-0.422193	0.0670834	-0.422193	-0.422193	-0.422193
																						macaque_111	2.79666	0.0666047	-0.421433	-0.359264	-0.410834	-0.41377	-0.424561	-0.42327	-0.41013
																						macaque_112	2.7972	-0.214585	-0.438611	-0.4957	-0.213428	-0.475134	-0.558556	-0.0827411	-0.318442
																						macaque_113	2.79885	-0.112073	-0.546338	-0.387693	-0.167245	-0.348675	-0.238012	-0.493478	-0.505338
																						macaque_114	2.79901	-0.459865	-0.40216	-0.444144	-0.302503	-0.459865	-0.459865	0.0130259	-0.283633
																						macaque_115	2.80334	-0.210741	-0.644551	-0.423587	-0.341324	-0.211528	-0.450636	-0.229276	-0.291701
																						macaque_116	2.80422	-0.523039	-0.273401	-0.29068	-0.501759	-0.363365	-0.450982	-0.0663546	-0.334634
																						macaque_117	2.80495	-0.232963	-0.55564	-0.491231	-0.215069	-0.316445	-0.359948	-0.156759	-0.476892
																						macaque_118	2.80767	-0.384118	-0.197355	-0.428569	-0.515018	-0.256943	-0.475652	-0.412929	-0.137087
																						macaque_119	2.80802	-0.405189	-0.478769	-0.169055	-0.448104	-0.199092	-0.199959	-0.437608	-0.470244
																						macaque_120	2.80975	-0.399099	-0.511021	-0.397355	-0.218545	-0.101874	-0.365417	-0.440344	-0.37609
																						macaque_121	2.81012	-0.361983	-0.612016	-0.367359	-0.350978	-0.238155	-0.237754	-0.220274	-0.421598
																						macaque_122	2.81113	-0.316481	-0.428693	-0.408737	-0.0549554	-0.374808	-0.386182	-0.415452	-0.425819
																						macaque_123	2.81164	-0.369656	-0.47066	-0.474031	-0.399405	-0.368369	-0.370869	-0.093534	-0.265117
																						macaque_124	2.81213	-0.288224	-0.285014	-0.47296	-0.491244	-0.235255	-0.285237	-0.233028	-0.521166
																						macaque_125	2.81226	-0.28086	-0.391712	-0.495752	-0.381217	-0.399435	-0.315032	-0.10284	-0.445413
																						macaque_126	2.81286	-0.358354	-0.309333	-0.368154	-0.61136	-0.25583	-0.260569	-0.252932	-0.39633
																						macaque_127	2.81328	-0.367659	-0.39399	-0.422167	-0.410076	-0.422956	-0.164544	-0.462678	-0.169209
																						macaque_128	2.81493	-0.403425	-0.242692	-0.435781	-0.393072	-0.391844	-0.122851	-0.434081	-0.391188
																						macaque_129	2.81589	-0.413037	-0.385736	-0.413037	-0.381244	-0.348241	-0.396724	-0.384823	-0.0930524
																						macaque_130	2.81633	-0.425125	-0.425125	-0.425125	-0.154297	-0.402868	-0.324965	-0.236326	-0.422502
																						macaque_131	2.81655	-0.363776	-0.393229	-0.416888	-0.416888	-0.409833	-0.274783	-0.416552	-0.124598
																						macaque_132	2.81744	-0.15995	-0.372023	-0.366873	-0.304079	-0.442314	-0.293146	-0.478574	-0.400481
																						macaque_133	2.81855	-0.290732	-0.278891	-0.494231	-0.492957	-0.386682	-0.262361	-0.315401	-0.297292
																						macaque_134	2.81998	-0.420147	-0.415327	-0.43042	-0.34256	-0.342401	-0.16793	-0.301498	-0.399694
																						macaque_135	2.82042	-0.265085	-0.440627	-0.401309	-0.412014	-0.412733	-0.3848	-0.300189	-0.203662
																						macaque_136	2.82138	-0.396927	-0.208548	-0.406365	-0.389977	-0.308938	-0.271388	-0.431603	-0.407636
																						macaque_137	2.82194	-0.367487	-0.163384	-0.385386	-0.385386	-0.385386	-0.379734	-0.377933	-0.377242
																						macaque_138	2.82195	-0.407088	-0.324713	-0.259497	-0.424662	-0.239738	-0.32294	-0.407154	-0.436156
																						macaque_139	2.82276	-0.449804	-0.349483	-0.290977	-0.244862	-0.379198	-0.40117	-0.289996	-0.417271
																						macaque_140	2.82396	-0.215996	-0.308075	-0.368594	-0.394935	-0.399154	-0.406589	-0.377434	-0.353185
																						macaque_141	2.82411	-0.380004	-0.41436	-0.422704	-0.320225	-0.387619	-0.249904	-0.28229	-0.367005
																						macaque_142	2.82412	-0.378371	-0.378371	-0.378371	-0.378371	-0.199624	-0.378371	-0.378371	-0.354273
																						macaque_143	2.8243	-0.400186	-0.400186	-0.222014	-0.367398	-0.353623	-0.376553	-0.308314	-0.396031
																						macaque_144	2.82455	-0.399152	-0.348387	-0.387059	-0.389387	-0.380246	-0.359751	-0.214554	-0.346017
																						macaque_145	2.82526	-0.397785	-0.276326	-0.389166	-0.302368	-0.39227	-0.298127	-0.414805	-0.354415
																						macaque_146	2.82629	-0.370954	-0.364137	-0.332761	-0.403482	-0.32168	-0.267177	-0.385088	-0.381016
																						macaque_147	2.82715	-0.353288	-0.38186	-0.289242	-0.322521	-0.34972	-0.379127	-0.392562	-0.358832
																						macaque_148	2.82719	-0.384291	-0.341213	-0.317614	-0.382026	-0.373934	-0.380428	-0.353662	-0.294021
																						macaque_149	2.8272	-0.368874	-0.368374	-0.312047	-0.290511	-0.380701	-0.364492	-0.361259	-0.380942
																						macaque_150	2.82729	-0.379416	-0.36668	-0.323433	-0.414584	-0.335479	-0.351964	-0.335511	-0.320221
																						macaque_151	2.82779	-0.384262	-0.319815	-0.373851	-0.373688	-0.367821	-0.337972	-0.329466	-0.340911
																						macaque_152	2.82799	-0.350971	-0.368134	-0.359472	-0.368134	-0.364839	-0.344667	-0.308864	-0.362911
																						macaque_153	2.82809	-0.348957	-0.364647	-0.365433	-0.360009	-0.356519	-0.358791	-0.311815	-0.361915
																						macaque_154	2.82818	-0.340763	-0.364077	-0.364077	-0.364077	-0.327151	-0.364077	-0.339875	-0.364077
																						macaque_155	2.82823	-0.354107	-0.356077	-0.353449	-0.361179	-0.32133	-0.362818	-0.360276	-0.358994
																						macaque_156	2.82833	-0.363332	-0.338622	-0.35739	-0.363332	-0.356301	-0.359711	-0.34336	-0.34628
																						macaque_157	2.82835	-0.357878	-0.355495	-0.356338	-0.354497	-0.357878	-0.35648	-0.332624	-0.357157
																						macaque_158	2.82837	-0.357612	-0.341806	-0.350203	-0.359184	-0.343675	-0.356074	-0.360056	-0.359756
																						macaque_159	2.82841	-0.353909	-0.354184	-0.351665	-0.357732	-0.355601	-0.352499	-0.356507	-0.346316
																						guinea_pig_160	-0.580818	2.36401	-0.672193	-0.903841	-0.651307	0.914808	0.400833	-0.4797	-0.391789
																						guinea_pig_161	0.860575	2.4552	-0.890586	-0.75576	-0.387108	-0.695757	-0.462684	-0.137472	0.0135929
																						guinea_pig_162	-0.913989	2.48236	-0.342983	-0.420576	-0.780243	-0.683912	-0.347337	0.548692	0.457983
																						guinea_pig_163	0.262094	2.48494	-1.0423	-1.11035	-0.223354	-0.227217	-0.0143375	0.339606	-0.469088
																						guinea_pig_164	-0.379949	2.50728	-0.694067	-0.686703	-0.356277	-0.690664	-0.48382	-0.092872	0.877076
																						guinea_pig_165	-0.836639	2.51716	-0.916875	-0.733702	-0.116124	0.131628	0.250746	0.324865	-0.621063
																						guinea_pig_166	-0.842395	2.52532	-0.631771	-0.731911	-0.216038	0.287934	0.290307	0.175152	-0.856598
																						guinea_pig_167	0.526873	2.52732	-0.295538	-0.340894	-0.932181	0.0591401	-1.00982	-0.486841	-0.0480612
																						guinea_pig_168	-0.74998	2.53115	-0.674714	-0.89618	-0.299708	-0.284236	-0.355447	0.688327	0.0407852
																						guinea_pig_169	-0.593266	2.53698	-0.435465	-0.335755	0.90577	-0.579349	-0.549519	-0.455743	-0.493649
																						guinea_pig_170	0.0803586	2.53795	-0.775807	-0.499526	-0.539549	-0.557784	-0.521699	-0.489837	0.765887
																						guinea_pig_171	-0.849481	2.54088	-0.445933	-0.687995	0.774117	-0.579674	-0.120353	-0.33701	-0.294554
																						guinea_pig_172	-0.243429	2.54244	-0.462715	-0.350334	0.832639	-0.335023	-0.679626	-0.54629	-0.757662
																						guinea_pig_173	-0.777092	2.54531	0.0936823	-0.0431399	-0.823203	-0.479526	-0.429323	0.593505	-0.680217
																						guinea_pig_174	-0.479548	2.54737	-0.207909	-0.452544	-0.897597	-1.00476	0.427274	-0.0942318	0.161945
																						guinea_pig_175	0.420807	2.55904	-0.327556	-0.687272	-0.665106	-0.00258316	0.0406438	-1.09058	-0.24739
																						guinea_pig_176	-1.06795	2.56266	0.0989168	0.274866	-0.068275	-0.297301	-0.590449	-0.0385283	-0.87394
																						guinea_pig_177	-0.513804	2.57415	-0.584719	-0.79325	-0.264402	-0.481695	0.709289	-0.0725513	-0.573014
																						guinea_pig_178	-0.570408	2.57755	-0.612325	-0.633473	-0.24552	-0.609021	-0.00662504	-0.589782	0.689598
																						guinea_pig_179	-0.715418	2.59422	0.0899112	-0.0419846	-0.46082	0.492395	-0.554951	-0.680462	-0.722887
																						guinea_pig_180	-0.632413	2.59707	0.374408	-0.101804	-0.503318	0.158383	-0.242529	-0.767643	-0.882158
																						guinea_pig_181	-0.662497	2.59709	-0.149543	-0.743898	-0.651836	0.608095	-0.279065	-0.5936	-0.124748
																						guinea_pig_182	-0.454053	2.60369	-0.283095	-0.66137	-0.549456	0.700989	-0.625325	-0.215216	-0.516166
																						guinea_pig_183	0.670645	2.60427	-0.647089	-0.383754	-0.720238	-0.4275	-0.172027	-0.314194	-0.610109
																						guinea_pig_184	-0.0750987	2.60705	-0.400181	-0.49891	-0.852822	-0.295359	-0.448578	-0.63942	0.603322
																						guinea_pig_185	-0.814269	2.61533	-0.170396	-0.118915	-0.210706	-0.858303	0.192617	-0.783417	0.148061
																						guinea_pig_186	-0.568128	2.62285	0.116346	-0.402069	-0.174861	0.310206	-0.866919	-0.197627	-0.839801
																						guinea_pig_187	-0.535953	2.63783	-0.529845	-0.522559	-0.523696	-0.524156	-0.275782	0.655803	-0.381647
																						guinea_pig_188	-0.285939	2.63794	-0.539686	-0.408464	0.33735	0.170023	-0.913372	-0.383685	-0.614172
																						guinea_pig_189	-0.462521	2.64276	-0.506878	-0.506878	0.665048	-0.434267	-0.500007	-0.400394	-0.496859
																						guinea_pig_190	-0.962932	2.64569	-0.00712531	-0.121084	-0.58601	-0.283053	0.211818	-0.75478	-0.14252
																						guinea_pig_191	-0.535816	2.64576	-0.559907	0.160973	0.323761	-0.766399	-0.670078	-0.13592	-0.462373
																						guinea_pig_192	-0.0332701	2.64634	-0.101197	-0.776004	-0.604443	-0.531424	-0.783959	-0.136139	0.320096
																						guinea_pig_193	-0.319236	2.65231	-0.355727	0.265811	-0.272354	-0.693046	-0.0870324	-1.03986	-0.150867
																						guinea_pig_194	-0.333101	2.6528	-0.484354	-0.387723	-0.0438193	0.409288	-0.51823	-0.956027	-0.338828
																						guinea_pig_195	-0.952091	2.65364	-0.295922	0.108987	-0.524524	-0.279919	-0.370867	-0.618909	0.2796
																						guinea_pig_196	-0.671355	2.65691	-0.657883	-0.857106	-0.383733	-0.0237438	0.0902639	-0.355002	0.201644
																						guinea_pig_197	0.499356	2.65899	-0.390529	-0.525945	-0.15858	-0.685822	-0.675682	-0.500065	-0.221724
																						guinea_pig_198	-0.392458	2.6598	-0.625361	-0.812604	0.246274	-0.666109	0.0337786	-0.462808	0.0194922
																						guinea_pig_199	-0.244595	2.66077	-0.577363	-0.225702	0.22331	0.0454314	-0.981195	-0.617527	-0.28313
																						guinea_pig_200	-0.698456	2.6608	-0.617521	0.271516	-0.526363	-0.10659	0.138882	-0.42008	-0.702189
																						guinea_pig_201	-0.104898	2.66175	-0.66973	-0.621523	-0.0675931	0.413763	-0.583758	-0.403782	-0.624232
																						guinea_pig_202	-0.657137	2.66428	-0.516342	-0.38737	0.145455	0.370221	-0.654244	-0.508747	-0.456116
																						guinea_pig_203	-0.398425	2.66612	0.241469	-0.159543	0.131345	-0.740216	-0.627765	-0.744433	-0.368558
																						guinea_pig_204	-1.03383	2.66644	-0.46647	-0.536506	0.15065	-0.292219	-0.454745	-0.0311405	-0.00218536
																						guinea_pig_205	-0.304003	2.67184	-0.313744	-0.558636	-0.410216	-0.474464	-0.565548	0.544863	-0.590097
																						guinea_pig_206	0.120199	2.67195	-0.901616	-0.483262	-0.83686	-0.186599	-0.0602499	-0.0960801	-0.227485
																						guinea_pig_207	0.10546	2.67567	0.0621035	-0.556886	-0.0183695	-0.547467	-0.214173	-0.885928	-0.620408
																						guinea_pig_208	0.0259966	2.67737	-0.688914	-0.898367	0.119649	-0.0845923	-0.316219	-0.61665	-0.21827
																						guinea_pig_209	-0.734463	2.68267	-0.334996	-0.609958	-0.577572	0.189718	-0.626735	-0.0869394	0.0982806
																						guinea_pig_210	-0.657943	2.68273	-0.672066	0.0384244	-0.0303736	-0.678084	-0.627377	-0.202391	0.147079
																						guinea_pig_211	-0.34918	2.68389	-0.172478	-0.49887	-0.256073	0.356343	-0.483111	-0.36607	-0.914453
																						guinea_pig_212	-0.506492	2.68542	-0.571816	-0.559628	-0.571816	0.200489	-0.560274	0.261456	-0.377341
																						guinea_pig_213	-0.265334	2.68803	-0.412235	-0.239601	-0.983983	-0.515072	-0.434927	0.22434	-0.0612164
																						guinea_pig_214	-0.175067	2.69352	-0.520521	-0.655386	-0.549779	-0.588682	-0.106105	0.368731	-0.466709
																						guinea_pig_215	-0.633771	2.69744	-0.523321	-0.145389	0.0905198	-0.673554	-0.397541	0.193672	-0.608056
																						guinea_pig_216	-0.201589	2.69977	0.111435	-0.331634	-0.556892	-0.393772	-0.0200521	-0.315865	-0.991396
																						guinea_pig_217	-0.389841	2.70445	-0.668372	-0.523541	-0.317435	0.406147	-0.523254	-0.479837	-0.208316
																						guinea_pig_218	-0.507493	2.705	-0.692021	0.248415	-0.0800427	-0.655171	-0.285273	-0.589023	-0.144388
																						guinea_pig_219	-0.394804	2.70596	-0.137903	-0.600897	0.167028	-0.632951	-0.235377	-0.062337	-0.808716
																						guinea_pig_220	0.335801	2.71075	-0.731121	-0.542572	-0.499413	-0.38027	-0.234271	-0.180803	-0.478097
																						guinea_pig_221	-0.660445	2.7112	0.131428	-0.169488	0.0140577	-0.325737	-0.709987	-0.67683	-0.314199
																						guinea_pig_222	-0.417285	2.71273	-0.542584	-0.562358	-0.565531	-0.34893	-0.463386	-0.208364	0.395703
																						guinea_pig_223	-0.591233	2.71339	-0.42442	-0.375596	0.382661	-0.627491	-0.422678	-0.457023	-0.197613
																						guinea_pig_224	-0.291262	2.71456	-0.283924	-0.399243	-0.57697	-0.302029	-0.568798	-0.654067	0.361729
																						guinea_pig_225	-0.251382	2.71606	-0.915643	-0.512901	-0.0702646	-0.626134	-0.0992796	-0.0138525	-0.226599
																						guinea_pig_226	0.0374736	2.7177	-0.372079	0.174417	-0.430552	-0.361768	-0.45732	-0.476161	-0.831707
																						guinea_pig_227	-0.674189	2.71791	-0.417621	-0.474326	-0.183978	-0.302171	0.156548	-0.779456	-0.0427171
																						guinea_pig_228	-0.669927	2.71819	-0.651336	-0.524378	-0.458995	-0.103967	-0.347787	-0.226093	0.264289
																						guinea_pig_229	-0.178831	2.71966	-0.656773	-0.227148	0.206189	-0.649279	-0.35711	-0.17347	-0.68324
																						guinea_pig_230	-0.41814	2.72005	-0.545701	-0.188322	-0.219956	0.0323916	-0.656865	0.0569856	-0.780443
																						guinea_pig_231	-0.488122	2.72652	0.047566	-0.540032	-0.527059	-0.367783	0.21925	-0.535976	-0.534362
																						guinea_pig_232	-0.482212	2.73197	-0.392463	-0.486796	-0.448124	-0.479791	-0.453886	-0.365652	0.376956
																						guinea_pig_233	-0.627884	2.73243	0.0352881	-0.189986	-0.492622	-0.564597	-0.11933	-0.72397	-0.0493293
																						guinea_pig_234	-0.139656	2.73549	-0.629805	-0.540712	-0.582333	0.24852	-0.306051	-0.339978	-0.445472
																						guinea_pig_235	-0.592029	2.73829	-0.554343	-0.203385	0.157531	-0.567389	-0.411539	-0.534268	-0.0328625
																						guinea_pig_236	-0.633019	2.73998	-0.399215	-0.869962	-0.0977045	-0.0472426	-0.19302	-0.278477	-0.221342
																						guinea_pig_237	-0.494615	2.74023	-0.463573	-0.486537	-0.438313	0.325959	-0.255188	-0.484186	-0.443779
																						guinea_pig_238	-0.230494	2.7424	-0.568966	-0.295506	-0.485933	0.192163	-0.316772	-0.290281	-0.746608
																						guinea_pig_239	-0.472291	2.74612	-0.645494	-0.482465	-0.425456	0.214077	-0.52477	-0.196066	-0.213657
																						guinea_pig_240	-0.505572	2.74893	-0.555128	-0.491556	-0.0253421	0.137217	-0.491907	-0.555128	-0.261511
																						guinea_pig_241	-0.47922	2.74907	0.168825	-0.49228	-0.567817	-0.551864	-0.516098	-0.172166	-0.138447
																						guinea_pig_242	-0.504935	2.74997	-0.510993	-0.429249	0.145917	-0.500095	-0.464086	0.0138374	-0.500369
																						guinea_pig_243	-0.590413	2.75267	-0.280027	-0.248218	-0.310529	-0.603736	-0.531074	0.200131	-0.388806
																						guinea_pig_244	-0.744442	2.75544	-0.21568	-0.37737	0.0271155	-0.0927331	-0.498504	-0.572002	-0.281822
																						guinea_pig_245	-0.558581	2.75548	-0.0333412	-0.126229	-0.488009	0.00146158	-0.600212	-0.356837	-0.593734
																						guinea_pig_246	-0.483493	2.75611	0.0970546	0.00130978	-0.537187	-0.470474	-0.53937	-0.310929	-0.513016
																						guinea_pig_247	-0.6915	2.75845	-0.306148	0.0601554	-0.333227	-0.647571	-0.107902	-0.417618	-0.314639
																						guinea_pig_248	-0.44015	2.75968	-0.475478	-0.0141302	-0.56291	-0.233448	-0.522705	0.0520525	-0.56291
																						guinea_pig_249	-0.445926	2.76084	0.0429977	-0.525004	-0.109997	-0.470778	-0.68141	-0.427652	-0.143074
																						guinea_pig_250	-0.659547	2.76162	-0.445164	-0.0901415	-0.507509	-0.137718	-0.308922	-0.0125961	-0.600023
																						guinea_pig_251	0.171024	2.76388	-0.324734	-0.61603	-0.432337	-0.376693	-0.482309	-0.489863	-0.212942
																						guinea_pig_252	-0.387252	2.76815	-0.508313	-0.477806	-0.458213	-0.090509	-0.57133	-0.380685	0.105961
																						guinea_pig_253	-0.533266	2.76898	-0.335283	-0.294075	-0.409033	-0.234823	-0.562691	-0.539385	0.139577
																						guinea_pig_254	-0.447043	2.77122	-0.320443	0.100284	-0.527418	-0.417761	-0.507952	-0.53186	-0.119027
																						guinea_pig_255	-0.211338	2.77132	-0.556007	-0.519227	0.0877117	-0.243355	-0.527765	-0.522841	-0.278498
																						guinea_pig_256	-0.393261	2.7721	-0.565802	-0.565802	-0.353633	-0.490065	-0.36078	0.0886934	-0.131453
																						guinea_pig_257	-0.461903	2.77519	-0.500971	-0.483553	-0.384105	-0.266783	-0.404245	-0.437343	0.163717
																						guinea_pig_258	-0.362249	2.77655	-0.243723	-0.497649	-0.496056	-0.486425	-0.500552	-0.319896	0.129996
																						guinea_pig_259	-0.4905	2.77968	-0.418506	-0.565391	-0.357251	-0.549905	-0.305464	0.0256642	-0.118325
																						guinea_pig_260	-0.409099	2.78223	-0.170998	0.0792303	-0.499734	-0.489273	-0.512216	-0.373623	-0.406515
																						guinea_pig_261	-0.43725	2.78586	-0.388561	-0.00444077	-0.177597	-0.28856	-0.363539	-0.652344	-0.473569
																						guinea_pig_262	-0.127836	2.78903	-0.565333	-0.565333	-0.4068	-0.397454	-0.0574586	-0.246751	-0.422061
																						guinea_pig_263	-0.29179	2.79103	-0.277103	0.0293413	-0.496748	-0.506268	-0.289592	-0.49801	-0.460864
																						guinea_pig_264	-0.418751	2.79276	-0.470727	-0.470727	-0.451837	-0.304915	-0.470727	0.0427795	-0.247855
																						guinea_pig_265	-0.0428881	2.79455	-0.669561	-0.313862	-0.26265	-0.436689	-0.341036	-0.342052	-0.38581
																						guinea_pig_266	0.0252285	2.79487	-0.478375	-0.21095	-0.389685	-0.461069	-0.392483	-0.478375	-0.409161
																						guinea_pig_267	-0.399538	2.79784	-0.489702	-0.300675	-0.55258	-0.0654472	-0.155636	-0.403322	-0.430942
																						guinea_pig_268	-0.523964	2.80199	-0.445158	-0.175075	-0.0870867	-0.302283	-0.343313	-0.443254	-0.481858
																						guinea_pig_269	-0.0355651	2.80225	-0.434945	-0.415642	-0.344014	-0.476767	-0.204947	-0.436295	-0.454076
																						guinea_pig_270	-0.382735	2.80315	-0.41272	-0.420811	-0.385362	0.0221667	-0.420811	-0.396878	-0.406001
																						guinea_pig_271	-0.442729	2.80615	-0.419424	-0.387249	-0.272427	-0.0659712	-0.479645	-0.264021	-0.47468
																						guinea_pig_272	-0.461443	2.80813	-0.0968832	-0.373658	-0.357902	-0.458753	-0.344499	-0.216716	-0.498275
																						guinea_pig_273	-0.317428	2.80986	-0.449165	-0.254868	-0.116634	-0.367234	-0.483483	-0.505263	-0.315784
																						guinea_pig_274	-0.396456	2.81	-0.283192	-0.186625	-0.445096	-0.355312	-0.496354	-0.484219	-0.162748
																						guinea_pig_275	-0.26453	2.81121	-0.2841	-0.441017	-0.442012	-0.372724	-0.450856	-0.450856	-0.10512
																						guinea_pig_276	-0.488295	2.81333	-0.268975	-0.244019	-0.3667	-0.546332	-0.390296	-0.245606	-0.26311
																						guinea_pig_277	-0.18846	2.81461	-0.355437	-0.270495	-0.520481	-0.415537	-0.237609	-0.388154	-0.438441
																						guinea_pig_278	-0.416782	2.81497	-0.120248	-0.374719	-0.437609	-0.253388	-0.429942	-0.411349	-0.370934
																						guinea_pig_279	-0.184054	2.81519	-0.301011	-0.487172	-0.333181	-0.284456	-0.309356	-0.511808	-0.404149
																						guinea_pig_280	-0.384882	2.81763	-0.453779	-0.464917	-0.384961	-0.158928	-0.357095	-0.337057	-0.276012
																						guinea_pig_281	-0.358584	2.81782	-0.394838	-0.394838	-0.111301	-0.391479	-0.394838	-0.388678	-0.383266
																						guinea_pig_282	-0.225668	2.81921	-0.383726	-0.456571	-0.458473	-0.400601	-0.224381	-0.340628	-0.329166
																						guinea_pig_283	-0.459348	2.81928	-0.375901	-0.410864	-0.437364	-0.339666	-0.284716	-0.33327	-0.178153
																						guinea_pig_284	-0.211262	2.82114	-0.414829	-0.41875	-0.389858	-0.406849	-0.345032	-0.242477	-0.392087
																						guinea_pig_285	-0.299296	2.82135	-0.328279	-0.437739	-0.505143	-0.257223	-0.349178	-0.328375	-0.316118
																						guinea_pig_286	-0.307028	2.82149	-0.424117	-0.375005	-0.460946	-0.289156	-0.313615	-0.231808	-0.419816
																						guinea_pig_287	-0.394194	2.82174	-0.173602	-0.40064	-0.380368	-0.320798	-0.40064	-0.40064	-0.350862
																						guinea_pig_288	-0.383871	2.82251	-0.383871	-0.379077	-0.172007	-0.364911	-0.376466	-0.380567	-0.381739
																						guinea_pig_289	-0.389055	2.82463	-0.368079	-0.243415	-0.3762	-0.429431	-0.348998	-0.292697	-0.376757
																						guinea_pig_290	-0.387793	2.82485	-0.380295	-0.364811	-0.334092	-0.37723	-0.218703	-0.387793	-0.374134
																						guinea_pig_291	-0.365269	2.82617	-0.3607	-0.417133	-0.292221	-0.334506	-0.289976	-0.39334	-0.373025
																						guinea_pig_292	-0.380677	2.82619	-0.359305	-0.362894	-0.245435	-0.354532	-0.360731	-0.388347	-0.374268
																						guinea_pig_293	-0.294115	2.82628	-0.385162	-0.385162	-0.340029	-0.372561	-0.385162	-0.385162	-0.278932
																						guinea_pig_294	-0.37359	2.82658	-0.37359	-0.37359	-0.261703	-0.37359	-0.37359	-0.37359	-0.323333
																						guinea_pig_295	-0.299348	2.82694	-0.329202	-0.334397	-0.404533	-0.348256	-0.33393	-0.395268	-0.382006
																						guinea_pig_296	-0.378856	2.82753	-0.317369	-0.33117	-0.400099	-0.371701	-0.359085	-0.330566	-0.338682
																						guinea_pig_297	-0.357213	2.82793	-0.372118	-0.372118	-0.352647	-0.351469	-0.353683	-0.363529	-0.305156
																						guinea_pig_298	-0.372854	2.82795	-0.359952	-0.35452	-0.361955	-0.358645	-0.364471	-0.304731	-0.350824
																						guinea_pig_299	-0.310933	2.82802	-0.361602	-0.366324	-0.346497	-0.363431	-0.366324	-0.366324	-0.346589
																						guinea_pig_300	-0.33004	2.82814	-0.366025	-0.355729	-0.366025	-0.327795	-0.366025	-0.366025	-0.350473
																						guinea_pig_301	-0.358411	2.82839	-0.354951	-0.355406	-0.355948	-0.342931	-0.345239	-0.359395	-0.356106
																						mouse_302	0.681825	0.123349	2.19102	0.0336551	0.410707	-0.912337	-0.287181	-1.36905	-0.871992
																						mouse_303	-0.163458	0.904644	2.26931	0.000919393	0.0403358	-0.30132	-0.657534	-1.42738	-0.665517
																						mouse_304	-0.788099	0.769277	2.34514	0.0920094	0.393502	-0.679814	-0.551301	-0.557203	-1.02351
																						mouse_305	0.156793	0.935471	2.35425	0.0895898	-0.731854	-0.639286	-0.802401	-0.810421	-0.552142
																						mouse_306	0.256837	0.571442	2.35566	-0.224198	0.200503	-0.911943	-1.27611	-0.618777	-0.353421
																						mouse_307	-0.508307	0.707212	2.3574	0.557292	-0.737417	-0.678193	-0.910802	-0.733037	-0.0541495
																						mouse_308	-0.287727	-0.448893	2.36052	0.153114	0.906596	-1.17764	-0.541994	-0.20534	-0.75864
																						mouse_309	0.206523	0.152073	2.37518	0.70059	-0.703818	-0.818859	-0.823177	-0.972032	-0.116478
																						mouse_310	-0.753534	0.767625	2.38875	0.509528	-0.244247	-0.519751	-0.641533	-0.770134	-0.736703
																						mouse_311	0.974501	-0.492745	2.39	-0.503114	0.242352	-0.697656	-0.485838	-0.858543	-0.568962
																						mouse_312	0.884228	-0.947878	2.39221	0.0654439	0.0238324	-0.535738	-0.823267	-0.712176	-0.346655
																						mouse_313	0.397779	0.0695677	2.39879	-0.47348	0.419947	-0.875819	0.00224218	-1.10224	-0.836785
																						mouse_314	-0.70478	-0.416644	2.40038	0.100278	0.899864	-0.398175	-0.217069	-0.550714	-1.11314
																						mouse_315	0.0880213	-0.306949	2.40332	-0.358119	0.625739	-1.41206	-0.728531	-0.0350766	-0.276344
																						mouse_316	-0.56605	-0.354475	2.41086	-0.702554	0.21085	0.525814	0.294666	-0.604809	-1.2143
																						mouse_317	0.445553	-0.324602	2.41633	-0.654084	0.59935	-1.11148	-0.151407	-0.794632	-0.425035
																						mouse_318	-0.475589	-0.58885	2.41871	0.584896	0.598655	-0.773381	-0.823246	-0.75133	-0.18987
																						mouse_319	0.627633	-0.385076	2.41919	0.160372	0.0123508	-0.162514	-0.892008	-1.18429	-0.595657
																						mouse_320	0.580892	0.346397	2.42194	0.106535	-0.304711	-0.644685	-1.01775	-0.825412	-0.663208
																						mouse_321	-0.770888	-0.732737	2.42808	0.424636	0.715658	-0.732854	-0.151332	-0.480906	-0.699658
																						mouse_322	-0.230416	-0.692686	2.43629	0.00429041	-0.904267	-0.575607	-0.86988	0.0423011	0.789974
																						mouse_323	-0.0419447	0.0391936	2.43974	0.601997	-0.397324	-1.30269	-0.242755	-0.837354	-0.258866
																						mouse_324	-0.352164	-0.319874	2.44172	0.91186	-0.145666	-0.787599	-0.909707	-0.701649	-0.136926
																						mouse_325	0.898213	-0.674669	2.45046	-0.393521	-0.0747398	-0.451987	-0.118073	-0.90964	-0.726047
																						mouse_326	-0.645637	-0.270459	2.45704	-0.257926	-0.991847	-1.06473	0.0217237	0.321406	0.430431
																						mouse_327	0.278736	0.436038	2.46054	-0.418893	-1.05355	-0.968747	-0.284293	0.143894	-0.593725
																						mouse_328	-0.735824	-0.0903182	2.46573	0.598722	0.269689	-0.755928	-0.76879	-0.108567	-0.874714
																						mouse_329	0.65738	0.217267	2.46587	-0.113689	-0.811784	-0.154136	-0.910239	-0.718891	-0.631773
																						mouse_330	-0.701907	-0.511539	2.47054	0.124569	-0.509127	-0.7601	-0.836865	-0.042051	0.766478
																						mouse_331	-0.386143	0.575284	2.47381	-0.579181	-0.0516315	-1.24459	-0.545535	0.184103	-0.426119
																						mouse_332	-1.14492	-0.0627079	2.47469	-0.964743	-0.301293	-0.0502952	0.484877	-0.53959	0.103982
																						mouse_333	-0.537657	0.629724	2.47911	-0.405853	0.393296	-0.510407	-0.457828	-1.03412	-0.556267
																						mouse_334	-0.00431084	-0.147919	2.48043	0.52485	-0.308027	0.153703	-0.881046	-0.867692	-0.949986
																						mouse_335	-0.69505	-0.611045	2.48079	0.79591	-0.294092	0.0832535	-0.82293	-0.738839	-0.198
																						mouse_336	-0.391955	-0.53488	2.48168	-0.504044	1.03056	-0.478143	-0.53646	-0.534548	-0.532214
																						mouse_337	-0.508926	-0.489487	2.48676	1.02604	-0.502131	-0.512706	-0.492619	-0.502666	-0.504271
																						mouse_338	-0.999197	-0.0774795	2.48779	0.0235106	-0.950226	-0.824839	-0.168796	0.434244	0.0749982
																						mouse_339	-0.29146	0.516218	2.48795	0.129123	-0.580111	-0.634445	0.192574	-0.83949	-0.980363
																						mouse_340	-0.280568	-0.439256	2.48835	-0.416119	-1.03358	-0.334744	0.872292	-0.261833	-0.594542
																						mouse_341	-0.130442	-0.677274	2.49327	0.487933	0.180182	-0.0542982	-0.490783	-1.18539	-0.623201
																						mouse_342	0.402825	-0.0883438	2.4942	0.500665	-0.474187	-0.995525	-0.700858	-0.532747	-0.606031
																						mouse_343	-0.487942	-0.0795191	2.49516	0.0885321	0.325526	0.266345	-1.03806	-0.652827	-0.917213
																						mouse_344	-0.48445	-0.562189	2.50168	0.73026	-0.980813	0.0780752	-0.302198	-0.732675	-0.247689
																						mouse_345	-0.116525	-0.696855	2.50229	-0.786238	0.508287	-0.305667	0.12069	-0.11135	-1.11464
																						mouse_346	-0.703672	-0.61451	2.50275	0.522496	-1.0989	-0.215626	-0.0116932	-0.553573	0.172727
																						mouse_347	-0.260594	0.226324	2.50302	0.0950033	-1.50118	-0.0686326	-0.332021	-0.428846	-0.233079
																						mouse_348	-0.750265	0.426431	2.50399	0.36497	-0.76505	0.0567272	-0.860542	-0.335709	-0.640557
																						mouse_349	-0.660771	0.272741	2.50402	0.0682281	-0.94674	-1.02338	0.226487	0.0269316	-0.467519
																						mouse_350	0.434421	-0.599318	2.50669	-0.523943	-0.228629	0.33507	-1.18487	-0.208022	-0.531398
																						mouse_351	0.549618	0.0483122	2.50899	-0.985322	-0.792852	-0.702695	-0.300377	-0.449228	0.123554
																						mouse_352	-0.528787	-0.563884	2.50966	0.967129	-0.356983	-0.40665	-0.520941	-0.548165	-0.55138
																						mouse_353	-0.182759	-0.787938	2.51167	0.474652	-1.07436	-0.629707	-0.00540497	-0.480426	0.174269
																						mouse_354	0.433425	0.106617	2.52021	-0.8737	-1.06287	-0.444179	0.115805	-0.276554	-0.518755
																						mouse_355	-0.917662	-0.601453	2.5275	-0.8931	0.322818	-0.0936572	-0.414737	0.4369	-0.366606
																						mouse_356	-0.102802	-0.682951	2.52823	0.309152	0.3788	-0.399571	-0.205377	-0.803267	-1.02221
																						mouse_357	-0.313783	0.904277	2.52836	-0.358493	-0.562123	-0.550727	-0.609378	-0.39023	-0.647907
																						mouse_358	0.21896	-0.875234	2.53095	-0.539114	-0.910463	0.360337	-0.501068	-0.488136	0.203765
																						mouse_359	0.182143	-1.10643	2.53307	-0.135597	-0.380777	0.319444	-0.961794	-0.356235	-0.0938299
																						mouse_360	-0.828112	-0.424936	2.53468	-0.244168	-0.572035	-0.915269	0.462215	0.36175	-0.374129
																						mouse_361	-0.550083	0.622569	2.53599	0.272679	-0.850982	-0.384177	-0.495045	-0.687378	-0.463572
																						mouse_362	-0.104597	-0.275255	2.54137	0.122828	-0.425463	-1.42115	-0.468071	0.113726	-0.0833914
																						mouse_363	-0.437807	-0.312262	2.54277	-0.343276	0.679836	-0.435886	-0.553378	-1.07946	-0.0605336
																						mouse_364	-0.594042	-0.488479	2.54391	0.355696	0.413566	-0.540808	-0.976529	-0.62029	-0.0930201
																						mouse_365	-0.703539	-0.184707	2.54839	0.0327573	-0.379846	0.652924	-0.416925	-0.649284	-0.899767
																						mouse_366	-0.769568	-0.296373	2.55648	0.0846475	-0.47877	0.519144	-0.793304	-0.0167391	-0.805513
																						mouse_367	-0.69121	0.0388987	2.56045	0.197878	0.375531	-0.195344	-0.752618	-0.721528	-0.812059
																						mouse_368	-0.45337	-0.252227	2.56241	0.0594388	-0.698221	-0.408846	-1.03104	-0.346803	0.568655
																						mouse_369	-0.26658	-0.98381	2.56396	-0.300568	-0.345479	-0.897429	-0.189883	0.561989	-0.142196
																						mouse_370	-0.791723	-0.0925544	2.56764	0.528376	-0.793663	-0.121744	-0.772621	-0.0232537	-0.500456
																						mouse_371	-0.279839	0.231472	2.5677	-0.158476	-1.28322	-0.599411	-0.030753	-0.491023	0.043549
																						mouse_372	-0.570895	-0.542139	2.5678	-0.576925	-0.576925	-0.571628	0.660259	-0.570495	0.180952
																						mouse_373	-0.535486	-0.533328	2.56826	-0.526157	-0.352905	-0.551813	0.842709	-0.427404	-0.483877
																						mouse_374	-1.02906	-0.229701	2.57478	0.223644	0.141941	-0.948691	-0.0608178	-0.164255	-0.50784
																						mouse_375	0.514259	-0.467168	2.58954	-0.298317	-0.421533	-0.130976	-0.376629	-1.14787	-0.261306
																						mouse_376	-0.882712	-0.112081	2.59068	0.265275	-0.61107	-0.745816	0.279659	-0.156254	-0.627683
																						mouse_377	-0.278239	0.444301	2.59213	-0.744756	-0.967696	-0.288624	-0.494973	0.144853	-0.406997
																						mouse_378	-0.14265	-0.436957	2.59579	0.101289	-0.694384	-0.779009	-0.685911	0.510779	-0.468952
																						mouse_379	-0.0883848	-0.636803	2.59742	0.633389	-0.806771	-0.232243	-0.584184	-0.482933	-0.399489
																						mouse_380	-0.349284	-0.621263	2.6047	0.586784	-0.551515	-0.51622	-0.518384	0.084086	-0.718901
																						mouse_381	-0.627402	0.167271	2.6061	0.474348	-0.646961	-0.676746	-0.59109	-0.144426	-0.561096
																						mouse_382	-0.302619	-0.834152	2.61294	0.443994	-0.842034	-0.112641	-0.00216552	-0.515487	-0.44784
																						mouse_383	0.400313	-0.801382	2.61344	-0.558996	-0.222843	-0.630817	-0.52429	0.246065	-0.521493
																						mouse_384	-0.417578	-0.327419	2.6153	0.314802	0.30219	-0.923509	-0.590002	-0.567863	-0.40592
																						mouse_385	-0.0320843	0.265467	2.6162	-0.0784936	-1.02029	-0.426848	-0.173567	-0.860501	-0.28989
																						mouse_386	-0.475112	-0.827848	2.61668	-0.30097	0.211723	0.221414	-0.972277	-0.23297	-0.240637
																						mouse_387	-0.522856	-0.637142	2.61722	0.266597	-0.454239	-0.631543	-0.428644	0.437933	-0.64733
																						mouse_388	-0.0031843	-0.701186	2.61911	-0.317966	-0.376334	0.530062	-0.424815	-0.844126	-0.481557
																						mouse_389	-0.581237	-0.318677	2.61953	0.703052	-0.54097	-0.359103	-0.437893	-0.505283	-0.579419
																						mouse_390	-0.619878	-0.487411	2.62259	0.624468	-0.222828	-0.218834	-0.634768	-0.382666	-0.680677
																						mouse_391	-0.220419	-0.699334	2.62311	-0.340733	-0.405364	-0.833177	0.44507	0.0668485	-0.635999
																						mouse_392	-0.606707	-0.154475	2.63195	0.0316971	-0.575519	-0.868893	0.361906	-0.661533	-0.158421
																						mouse_393	-0.942017	-0.227365	2.63259	0.0517538	-0.849934	-0.509827	0.0646258	-0.351854	0.132032
																						mouse_394	-0.849206	-0.431481	2.64273	0.170149	0.201085	-0.655232	0.00243895	-0.425801	-0.654685
																						mouse_395	-0.288499	0.0188889	2.64617	-0.722746	-0.295235	0.449591	-0.552266	-0.56117	-0.694729
																						mouse_396	-0.482291	-0.0486757	2.65124	-0.578477	-0.557367	0.415391	-0.863021	-0.147542	-0.38926
																						mouse_397	-0.683102	-0.682093	2.65284	-0.537401	-0.0950965	0.449156	-0.505025	-0.0801467	-0.519133
																						mouse_398	-0.389059	-0.369779	2.65385	-0.670547	-0.587669	-0.422083	0.140449	0.376056	-0.73122
																						mouse_399	-0.200551	-0.704483	2.65501	0.498124	-0.412082	-0.326407	-0.797439	-0.342096	-0.370082
																						mouse_400	-0.047992	-0.935017	2.65533	-0.311318	-0.922007	-0.0863445	-0.105264	0.0719009	-0.319286
																						mouse_401	-0.492775	-0.514357	2.65769	-0.48852	-0.514357	0.61475	-0.42761	-0.325563	-0.509254
																						mouse_402	-0.510977	-0.494357	2.66026	-0.581336	-0.467943	-0.0281846	-0.502828	0.512318	-0.586952
																						mouse_403	-0.666899	-0.63394	2.66072	-0.441469	-0.103179	0.336859	-0.316556	-0.0268494	-0.808689
																						mouse_404	-0.503889	-0.379826	2.66142	0.29154	-0.506004	-0.763959	0.227844	-0.59899	-0.428135
																						mouse_405	0.240405	-0.75138	2.67168	-0.324128	-0.576832	0.122786	-0.709255	-0.505763	-0.167511
																						mouse_406	-0.464824	-0.73641	2.6779	-0.4055	-0.816921	-0.313463	-0.282305	0.136001	0.20552
																						mouse_407	-0.443869	-0.246074	2.68399	-0.454968	-0.499373	-0.513102	-0.496842	-0.549532	0.519774
																						mouse_408	-0.536334	-0.60468	2.68991	0.0985308	0.103598	-0.0720335	-0.278071	-0.816335	-0.584584
																						mouse_409	0.141199	-0.169558	2.69119	-0.45911	0.0686812	-0.705317	-0.180352	-0.663186	-0.723544
																						mouse_410	-0.0320701	-0.598678	2.69172	0.21541	0.0338832	-0.63149	-0.592992	-0.6051	-0.480687
																						mouse_411	-0.462942	0.0277295	2.69431	-0.266151	-0.579794	-0.801502	-0.510786	0.273787	-0.374649
																						mouse_412	-0.677984	-0.523105	2.69584	-0.311362	-0.502581	-0.150347	-0.770668	0.165987	0.0742167
																						mouse_413	-0.625058	0.353251	2.69771	-0.489836	-0.347077	-0.385075	-0.489603	-0.67603	-0.0382804
																						mouse_414	-0.76888	-0.12304	2.69861	-0.304578	-0.728177	-0.560149	-0.35202	-0.0739606	0.212195
																						mouse_415	-0.636766	0.278688	2.69922	-0.480273	-0.187891	-0.120315	-0.783751	-0.241682	-0.527227
																						mouse_416	-0.479853	0.161303	2.69923	-0.659418	0.148968	-0.549802	-0.213038	-0.69515	-0.412242
																						mouse_417	-0.564419	0.458954	2.70023	-0.472111	-0.550651	-0.362386	-0.496605	-0.459782	-0.253226
																						mouse_418	-0.706383	0.100229	2.70174	-0.210937	0.0522049	-0.743489	-0.232009	-0.675157	-0.286199
																						mouse_419	-0.143243	-0.502098	2.70369	0.232388	-0.493882	0.00987993	-0.571781	-0.739841	-0.49511
																						mouse_420	0.466933	-0.467003	2.70423	-0.379173	-0.438426	-0.335216	-0.505438	-0.512834	-0.533078
																						mouse_421	0.35163	-0.208323	2.70483	-0.292256	-0.665632	-0.432778	-0.495762	-0.696293	-0.265419
																						mouse_422	-0.477381	-0.48318	2.70565	0.467253	-0.482212	-0.417134	-0.50158	-0.48473	-0.326683
																						mouse_423	-0.408208	-0.167574	2.70903	-0.297197	0.270869	-0.572399	-0.869167	-0.344538	-0.320819
																						mouse_424	-0.225244	-0.349584	2.7195	-0.70951	0.106424	-0.709012	-0.328215	0.047027	-0.551384
																						mouse_425	-0.361418	-0.354129	2.72245	-0.80015	-0.396704	-0.645313	-0.324012	0.0633429	0.0959346
																						mouse_426	-0.586569	-0.531749	2.72266	-0.208245	-0.138984	-0.410002	0.255172	-0.719808	-0.382475
																						mouse_427	-0.477387	-0.630863	2.72356	-0.021003	-0.146523	-0.52875	-0.653735	0.177427	-0.442725
																						mouse_428	-0.377999	-0.399865	2.72893	0.33742	-0.582755	-0.564937	-0.269794	-0.548267	-0.322736
																						mouse_429	-0.534675	-0.532079	2.73256	0.296304	-0.12428	-0.509745	-0.382659	-0.534866	-0.410557
																						mouse_430	-0.497045	-0.471287	2.7336	0.016626	-0.317435	-0.900555	-0.306197	-0.0307748	-0.226937
																						mouse_431	-0.304802	-0.496348	2.7385	0.241219	-0.240427	-0.713664	-0.438694	-0.524882	-0.260905
																						mouse_432	-0.331353	-0.495522	2.73941	-0.518348	-0.417355	-0.563008	-0.469367	0.309356	-0.253816
																						mouse_433	-0.589945	-0.556636	2.74468	-0.552714	0.0679325	-0.457034	0.0395072	-0.499942	-0.195851
																						mouse_434	-0.471415	-0.519537	2.74922	-0.377702	-0.511087	-0.145896	-0.462926	-0.501945	0.241287
																						mouse_435	-0.686311	0.0732733	2.75807	-0.183693	-0.677408	-0.346059	-0.2536	-0.288112	-0.396163
																						mouse_436	-0.476949	-0.465645	2.76264	-0.500656	-0.491596	-0.417981	-0.491393	0.117203	-0.0356271
																						mouse_437	-0.36993	-0.379548	2.76273	0.245614	-0.456764	-0.461481	-0.467472	-0.485552	-0.387591
																						mouse_438	-0.289509	0.222999	2.76498	-0.490583	-0.382231	-0.458367	-0.454242	-0.43068	-0.482361
																						mouse_439	-0.434921	-0.368144	2.76661	0.00670702	-0.0335707	-0.729297	-0.399884	-0.436711	-0.370795
																						mouse_440	-0.415556	-0.480347	2.76673	-0.480347	-0.291195	-0.44717	0.215737	-0.473796	-0.394056
																						mouse_441	-0.451269	0.0225674	2.76862	-0.291331	-0.0166527	-0.450607	-0.453132	-0.582526	-0.545665
																						mouse_442	-0.136411	-0.351831	2.76965	0.0574909	-0.65592	-0.425993	-0.355185	-0.311511	-0.59029
																						mouse_443	-0.371886	-0.48198	2.77093	0.152176	-0.54805	-0.541068	-0.276282	-0.426328	-0.277508
																						mouse_444	-0.596756	-0.266469	2.77132	-0.59974	-0.208215	-0.293964	-0.173838	-0.610348	-0.021985
																						mouse_445	-0.420353	-0.368272	2.77369	-0.223285	-0.24411	-0.440155	0.0156795	-0.330576	-0.762622
																						mouse_446	-0.54065	-0.223858	2.77843	-0.57444	-0.369263	0.0213839	-0.218276	-0.291544	-0.581782
																						mouse_447	-0.4659	-0.344318	2.77923	-0.46856	-0.334617	-0.453279	0.156539	-0.410885	-0.458209
																						mouse_448	0.0484071	-0.220989	2.78005	-0.493819	-0.171994	-0.504677	-0.429864	-0.497111	-0.510003
																						mouse_449	-0.4145	-0.259925	2.78064	-0.339213	-0.0290574	-0.118144	-0.659466	-0.443019	-0.517319
																						mouse_450	-0.422392	-0.484764	2.78137	-0.54322	-0.327022	-0.422529	-0.236657	0.105628	-0.45041
																						mouse_451	-0.594906	-0.562811	2.78271	-0.305341	-0.132301	-0.488595	-0.322693	-0.363481	-0.0125808
																						mouse_452	-0.496695	-0.311907	2.78342	-0.299832	-0.436774	-0.505375	-0.378876	-0.465333	0.111367
																						mouse_453	-0.500533	-0.42624	2.785	-0.00439636	-0.265372	-0.477079	-0.460006	-0.537513	-0.113864
																						mouse_454	-0.305359	-0.4978	2.78578	-0.157395	-0.473299	0.0376604	-0.4978	-0.409027	-0.482761
																						mouse_455	-0.0152474	-0.304581	2.78589	-0.26948	-0.591984	-0.450036	-0.178813	-0.566005	-0.409742
																						mouse_456	-0.285786	-0.298167	2.78934	-0.305338	-0.059202	-0.497885	-0.185403	-0.577859	-0.579705
																						mouse_457	-0.420679	-0.436173	2.79006	-0.432278	0.102477	-0.432186	-0.323642	-0.43457	-0.413013
																						mouse_458	-0.588142	-0.34444	2.79008	-0.506797	-0.0417382	-0.270443	-0.545614	-0.246019	-0.246888
																						mouse_459	-0.505859	-0.431811	2.79246	-0.324837	-0.460355	-0.27519	0.0455838	-0.343304	-0.496688
																						mouse_460	-0.54101	-0.213208	2.79487	-0.508945	-0.28121	-0.435048	-0.464304	-0.0240181	-0.327129
																						mouse_461	-0.222745	-0.344559	2.79504	-0.0848489	-0.535286	-0.166004	-0.503064	-0.517369	-0.421163
																						mouse_462	-0.266231	-0.257709	2.79643	-0.480757	-0.447234	-0.0273881	-0.518975	-0.506144	-0.291995
																						mouse_463	-0.374142	-0.66308	2.79664	-0.115321	-0.411316	-0.401935	-0.406018	-0.214262	-0.210568
																						mouse_464	-0.413504	0.0546142	2.79876	-0.382412	-0.415421	-0.403404	-0.41346	-0.415421	-0.409753
																						mouse_465	-0.297182	-0.462164	2.79908	-0.445626	-0.353627	-0.380078	-0.442902	0.027724	-0.445224
																						mouse_466	-0.299635	-0.446789	2.80058	-0.36386	0.0205718	-0.383801	-0.440872	-0.432545	-0.453644
																						mouse_467	-0.313086	-0.413279	2.80454	-0.0736265	-0.48225	-0.4806	-0.48214	-0.217526	-0.342035
																						mouse_468	-0.505615	-0.292996	2.80571	-0.410952	-0.0581808	-0.308186	-0.318054	-0.42056	-0.491164
																						mouse_469	-0.398502	-0.433162	2.80699	-0.443511	-0.0896788	-0.434535	-0.428376	-0.41122	-0.168
																						mouse_470	-0.538279	-0.312899	2.80739	-0.248522	-0.33145	-0.119843	-0.529678	-0.350492	-0.376222
																						mouse_471	-0.403021	-0.479587	2.80886	-0.431301	-0.431977	-0.439969	-0.104366	-0.203146	-0.315491
																						mouse_472	-0.425129	-0.420194	2.80892	-0.279211	-0.0454012	-0.402304	-0.433698	-0.388763	-0.414219
																						mouse_473	-0.438712	-0.450022	2.81262	-0.199638	-0.144471	-0.425875	-0.436163	-0.405055	-0.312685
																						mouse_474	-0.273612	-0.317918	2.81328	-0.164021	-0.446664	-0.458465	-0.453975	-0.456029	-0.242598
																						mouse_475	-0.420175	-0.301812	2.81394	-0.442775	-0.12524	-0.256858	-0.438898	-0.433934	-0.394253
																						mouse_476	-0.40222	-0.40093	2.81449	-0.406915	-0.0802356	-0.332808	-0.386519	-0.405766	-0.399101
																						mouse_477	-0.319071	-0.326155	2.8169	-0.432927	-0.410924	-0.39119	-0.428048	-0.386595	-0.121992
																						mouse_478	-0.417097	-0.417097	2.8186	-0.373655	-0.417097	-0.244239	-0.412703	-0.368317	-0.16839
																						mouse_479	-0.339409	-0.444709	2.81876	-0.451923	-0.177287	-0.398078	-0.411519	-0.280422	-0.315418
																						mouse_480	-0.389466	-0.331681	2.82131	-0.39528	-0.33469	-0.168041	-0.401211	-0.388026	-0.412911
																						mouse_481	-0.409511	-0.435219	2.823	-0.387962	-0.272256	-0.236466	-0.315832	-0.387409	-0.378347
																						mouse_482	-0.395344	-0.36797	2.82393	-0.402654	-0.278611	-0.229592	-0.394132	-0.363293	-0.392336
																						mouse_483	-0.30513	-0.371565	2.82403	-0.224694	-0.328872	-0.397138	-0.399639	-0.39791	-0.399085
																						mouse_484	-0.386099	-0.399479	2.82446	-0.229546	-0.392255	-0.318662	-0.396009	-0.31831	-0.384099
																						mouse_485	-0.235786	-0.383575	2.82541	-0.358448	-0.383575	-0.319956	-0.376923	-0.383575	-0.383575
																						mouse_486	-0.374884	-0.356922	2.82663	-0.333628	-0.260637	-0.375723	-0.372436	-0.382621	-0.369776
																						mouse_487	-0.388782	-0.40067	2.82666	-0.397142	-0.356952	-0.331349	-0.326295	-0.338216	-0.287254
																						mouse_488	-0.375112	-0.356952	2.82715	-0.351477	-0.306826	-0.3896	-0.380649	-0.3692	-0.297338
																						mouse_489	-0.370679	-0.366759	2.82721	-0.365822	-0.366668	-0.277511	-0.333479	-0.372988	-0.373304
																						mouse_490	-0.390115	-0.308907	2.82734	-0.368331	-0.370282	-0.30136	-0.355558	-0.366481	-0.36631
																						mouse_491	-0.363208	-0.305267	2.82779	-0.373435	-0.33016	-0.356802	-0.370188	-0.35476	-0.373968
																						mouse_492	-0.369736	-0.347384	2.82786	-0.304537	-0.344728	-0.364828	-0.372936	-0.372084	-0.351624
																						mouse_493	-0.369621	-0.385608	2.8279	-0.330127	-0.35872	-0.348278	-0.371496	-0.320906	-0.34314
																						mouse_494	-0.351384	-0.356853	2.82815	-0.372428	-0.340332	-0.334722	-0.367384	-0.334225	-0.370822
																						mouse_495	-0.336405	-0.361512	2.82825	-0.368298	-0.341703	-0.362535	-0.337447	-0.360581	-0.359765
																						mouse_496	-0.370766	-0.35186	2.82832	-0.362587	-0.350974	-0.351338	-0.354109	-0.349503	-0.337184
																						mouse_497	-0.343679	-0.34042	2.82836	-0.359333	-0.353871	-0.361812	-0.355383	-0.356206	-0.357661
																						rat_498	-0.261004	0.28811	0.264157	2.25588	0.677025	-0.919391	-0.127627	-1.07907	-1.09808
																						rat_499	0.877003	-0.586622	0.417206	2.29637	-0.0647357	-0.95211	-1.03803	-0.455121	-0.493966
																						rat_500	-0.898962	0.685432	0.534731	2.34086	-0.136834	-0.97918	-0.37016	-0.313538	-0.86235
																						rat_501	0.119758	0.108113	0.579533	2.35255	0.0394604	-0.29544	-1.32725	-0.859709	-0.717008
																						rat_502	0.604708	-0.552042	0.619054	2.35754	-0.349032	-1.08709	-0.896898	-0.210368	-0.485874
																						rat_503	-0.111743	0.00271613	0.694841	2.35943	0.391916	-0.835657	-0.830506	-0.834558	-0.836441
																						rat_504	-0.735161	-0.740043	-0.90264	2.37801	-0.683544	0.116507	-0.563722	0.518081	0.612508
																						rat_505	-0.00382479	0.456185	-0.44831	2.37845	-0.0173066	-1.24408	-1.17502	-0.0161911	0.0700983
																						rat_506	0.376691	0.436897	0.332044	2.38265	-1.21652	-0.690689	-0.684714	-0.556874	-0.379489
																						rat_507	-1.0899	-1.03804	-0.719179	2.38323	0.331697	-0.127072	-0.277956	0.576701	-0.0394836
																						rat_508	0.552136	-0.389989	0.254778	2.39873	-0.905455	0.145763	-0.151918	-1.10587	-0.798176
																						rat_509	-0.775695	0.847717	0.112737	2.40115	-0.161519	-1.05967	-0.214251	-0.724844	-0.425619
																						rat_510	-0.221334	-0.897073	-1.01299	2.41082	-0.268924	-0.621189	-0.482228	0.446161	0.646756
																						rat_511	-0.549726	-0.863926	-0.905535	2.4154	-0.685753	0.521678	0.625557	-0.342189	-0.21551
																						rat_512	0.758491	-0.557016	0.144382	2.41656	-0.834403	-0.10599	-0.0659108	-0.882414	-0.8737
																						rat_513	0.00690656	0.970718	-0.140478	2.41702	-0.547599	-0.669657	-0.86221	-0.502906	-0.671795
																						rat_514	1.00869	-0.47404	0.0648156	2.4189	-0.612784	-0.614016	-0.375475	-0.764475	-0.65162
																						rat_515	-0.534185	0.470803	0.6794	2.42989	-0.585206	-0.790363	-0.897801	-0.552778	-0.219759
																						rat_516	-0.89573	0.319247	0.0844307	2.43852	-0.117313	-0.471863	-1.24857	-0.467269	0.35854
																						rat_517	0.932452	-0.557499	-0.0906345	2.44064	-0.662257	-0.725141	-0.0375229	-0.501845	-0.798194
																						rat_518	-0.232235	0.158292	-0.286355	2.44156	-0.459904	-0.900977	-1.23458	-0.0576589	0.571856
																						rat_519	-0.162326	-0.731272	0.360201	2.44524	-0.216578	-0.134865	0.413488	-1.2569	-0.716988
																						rat_520	0.249866	-0.43398	-0.788292	2.44729	0.817072	-0.341819	-0.875336	-0.465425	-0.609371
																						rat_521	-0.757279	-0.293733	0.900365	2.45415	-0.248012	-0.153512	-0.42498	-1.01264	-0.464359
																						rat_522	-0.330195	-0.642352	-0.283144	2.4568	0.494768	0.131822	0.166168	-1.20283	-0.791032
																						rat_523	-0.858293	-0.980111	-0.819073	2.46181	0.0872352	0.417358	0.376721	-0.263575	-0.422071
																						rat_524	-0.964803	-0.948111	-0.567917	2.46829	0.0387673	-0.111803	0.675752	-0.0600756	-0.530099
																						rat_525	-0.309937	-0.607859	0.82252	2.46862	-0.459205	-0.886975	-0.833906	0.0648978	-0.258151
																						rat_526	-0.29949	0.238411	-0.363912	2.46877	0.58192	-0.466528	-1.14688	-0.854161	-0.158132
																						rat_527	-0.430342	-0.612996	0.616514	2.47018	-0.913838	0.425302	-0.24982	-0.535723	-0.769275
																						rat_528	-0.171063	0.0924039	-0.543676	2.47025	-0.795365	-0.875785	-0.741667	-0.194641	0.759542
																						rat_529	-0.230957	-0.758658	0.451361	2.47032	-0.748457	-0.664322	-0.721524	0.612175	-0.409933
																						rat_530	-0.444951	0.284362	-1.18437	2.47162	0.621575	-0.430369	-0.41774	-0.279257	-0.620867
																						rat_531	-0.657485	-0.199325	-0.169133	2.47169	-0.624857	0.0784339	-1.35363	0.056867	0.397442
																						rat_532	1.04621	-0.502159	-0.500757	2.47643	-0.504923	-0.505014	-0.499789	-0.505431	-0.504567
																						rat_533	-0.536044	0.869592	-0.225855	2.47668	-0.123901	-0.322076	-0.988302	-0.659631	-0.490466
																						rat_534	0.15351	0.240001	-0.466452	2.47858	-1.04039	-0.274911	0.444542	-0.657052	-0.877824
																						rat_535	-0.771287	-0.522466	-0.872994	2.47931	-0.230171	-0.945767	0.42213	0.225113	0.216129
																						rat_536	-0.743277	-1.26527	0.50974	2.48067	-0.124815	-0.141977	-0.0508696	-0.0369807	-0.627215
																						rat_537	0.551951	-0.906803	-0.788149	2.48249	0.172124	-0.1075	-0.00265076	-0.8822	-0.519265
																						rat_538	0.106864	-0.704023	-0.8727	2.48559	-0.802834	-0.395495	-0.250546	-0.329159	0.762309
																						rat_539	-0.813124	-0.68518	-0.553887	2.4926	0.659375	-0.301071	-0.723384	0.34834	-0.423665
																						rat_540	-0.754332	-0.615313	-0.148518	2.4929	0.723086	-0.24615	-0.5317	-0.97304	0.0530684
																						rat_541	-0.0328294	0.374773	-0.773616	2.49339	-0.351374	-0.851497	-0.972341	0.405041	-0.291541
																						rat_542	0.632266	-0.668123	-0.264798	2.49417	-0.76932	-0.947158	0.202264	-0.565764	-0.113535
																						rat_543	-0.562413	-0.760482	-0.734559	2.49445	0.640779	-0.185998	0.304482	-0.3859	-0.81036
																						rat_544	-0.424048	-0.595703	0.48569	2.4949	0.0136295	0.0709796	-0.0483995	-0.958508	-1.03854
																						rat_545	0.621291	-0.759922	-0.684578	2.49572	0.331936	-0.537999	-0.835202	-0.169253	-0.461991
																						rat_546	0.975701	-0.557681	-0.482455	2.49581	-0.219039	-0.583663	-0.55774	-0.567242	-0.503689
																						rat_547	-0.239735	0.611704	-0.161709	2.49636	-0.416752	-1.2437	-0.735773	-0.168511	-0.141891
																						rat_548	-0.0294105	-0.572547	0.749555	2.49696	-1.10769	-0.196422	-0.399606	-0.529004	-0.411834
																						rat_549	-0.478948	-0.689725	0.549372	2.50353	0.411265	-0.754353	-0.868326	-0.395256	-0.277554
																						rat_550	-0.0458638	-0.69586	0.481168	2.50412	-0.772156	-0.426165	-0.905687	-0.519044	0.379487
																						rat_551	-0.512466	-0.446174	0.979108	2.50618	-0.554038	-0.550283	-0.380018	-0.495104	-0.547201
																						rat_552	0.201554	-0.202649	0.640841	2.5099	-0.690265	-0.73186	-0.350787	-0.938554	-0.438184
																						rat_553	-0.182521	-0.231527	-0.437703	2.5115	0.813135	-0.81026	-0.272777	-0.527738	-0.862111
																						rat_554	-0.0233533	0.102035	-0.361268	2.51165	-0.00376428	-0.504474	-0.357307	-1.46864	0.105124
																						rat_555	-0.44879	-0.283159	0.482307	2.51264	-0.853484	-0.145739	0.0291906	-1.1878	-0.105162
																						rat_556	0.226231	-0.837197	-0.332252	2.51649	-0.883463	-0.169372	-0.235572	-0.813085	0.528222
																						rat_557	0.498047	0.253172	-0.529	2.51742	-0.313983	-0.827559	-0.279517	-0.247159	-1.07142
																						rat_558	-0.182128	-0.133299	0.611512	2.51778	-1.0153	-0.642726	-0.321091	-0.829955	-0.00479999
																						rat_559	0.553235	0.405354	-0.637413	2.52359	-0.672843	-0.254815	-0.695735	-0.550593	-0.670785
																						rat_560	0.293561	-0.734071	-0.685082	2.52441	-0.882099	-0.196628	0.324052	0.127237	-0.771378
																						rat_561	-0.33087	-0.308337	-0.348298	2.52518	0.80261	-0.466404	-0.837584	-0.832313	-0.203981
																						rat_562	-0.0275598	0.442203	-0.41179	2.5252	-0.865254	-0.410999	0.165592	-1.10112	-0.316266
																						rat_563	-0.540355	-0.568412	0.935209	2.52712	-0.416619	-0.507	-0.457559	-0.411283	-0.561103
																						rat_564	-0.0495676	0.552499	-0.832796	2.52831	0.0288062	-0.265708	-0.656109	-1.00797	-0.297459
																						rat_565	-0.652873	-0.47915	-0.569821	2.53074	-0.770073	0.0860823	-0.577219	0.758284	-0.325966
																						rat_566	-0.325778	0.590242	0.210972	2.5311	-0.3721	-0.846992	-0.484181	-0.929981	-0.373285
																						rat_567	-1.00911	-0.232619	-0.574787	2.5328	-0.0636525	-0.233538	-0.384033	0.680847	-0.715906
																						rat_568	-0.434835	0.557845	-0.709541	2.53573	0.385993	-0.628715	-0.573271	-0.726887	-0.406315
																						rat_569	-0.794634	0.716592	-0.12187	2.53742	0.0140726	-0.701361	-0.581809	-0.547026	-0.521386
																						rat_570	-0.22859	0.556021	0.224491	2.53839	-0.733709	-0.609212	-0.660171	-0.86644	-0.220781
																						rat_571	-0.241411	-1.02169	-0.0683437	2.54152	-0.0557663	-0.241262	0.409836	-1.06737	-0.25551
																						rat_572	0.110518	-0.665048	-0.634304	2.54229	-0.705921	-0.550408	-0.741838	0.567802	0.0769084
																						rat_573	-0.300734	-1.20303	0.244938	2.54252	0.374747	-0.207326	-0.516333	-0.626995	-0.307786
																						rat_574	-0.608866	-0.620014	0.644751	2.54258	-0.662188	-0.582669	-0.708322	0.203187	-0.208457
																						rat_575	0.204161	0.331412	0.191136	2.5434	-0.971629	-0.658958	-0.711197	-0.345638	-0.582685
																						rat_576	-0.666534	-0.0513002	0.370117	2.54673	-0.834888	-0.640937	-0.351381	-0.74709	0.375282
																						rat_577	-0.512945	-0.520989	0.897856	2.54715	-0.409029	-0.463494	-0.506542	-0.522592	-0.509418
																						rat_578	0.509074	-0.438011	0.260285	2.54875	-0.627444	-0.746875	-0.405325	-0.913409	-0.187049
																						rat_579	-0.0275023	-0.434408	-0.761538	2.55006	-0.332032	-0.74181	-0.792931	-0.112424	0.652582
																						rat_580	-0.0995523	0.10394	-0.831278	2.55597	-0.778551	-0.0394237	0.458184	-0.693839	-0.675452
																						rat_581	-1.02587	-0.479743	-0.515702	2.55751	0.491806	-0.741008	-0.321852	0.105342	-0.0704829
																						rat_582	-0.243621	-0.896399	-0.341909	2.56181	-0.350956	-1.04601	0.351093	0.224006	-0.258018
																						rat_583	-0.107224	-0.160544	-1.01474	2.56278	0.189933	-0.0984477	-0.48048	-1.03359	0.142317
																						rat_584	-0.34937	-0.565353	0.508173	2.56554	-0.778625	0.00593674	-0.746745	0.0983406	-0.737897
																						rat_585	-0.191825	-0.610188	-0.679961	2.56586	-0.318172	-0.378735	-0.359509	-0.778785	0.751318
																						rat_586	0.762891	-0.737148	-0.306431	2.56791	-0.188	-0.499629	-0.639339	-0.606185	-0.354068
																						rat_587	0.238063	-0.832192	-0.557294	2.56825	0.149595	-0.62483	0.323224	-0.748922	-0.515896
																						rat_588	-0.560745	-0.536362	-0.511837	2.57581	-0.368422	-0.604236	0.803465	-0.534047	-0.263627
																						rat_589	-0.111042	-0.341458	-0.651559	2.57825	-0.789847	0.502844	-0.929956	-0.0178023	-0.23943
																						rat_590	-0.359672	-0.476348	0.665939	2.58408	-0.782947	-0.395508	-0.416794	-0.0597677	-0.758983
																						rat_591	-0.15059	-0.307387	-0.0381036	2.58552	-0.256698	-1.37653	-0.265164	0.175741	-0.366791
																						rat_592	-0.326379	0.146862	-0.969259	2.58604	0.123533	-0.123088	0.105074	-0.689901	-0.852886
																						rat_593	-1.06242	-0.702216	0.359684	2.58732	-0.0221826	-0.323728	-0.639817	-0.19974	0.00309516
																						rat_594	-0.0733964	-0.253725	-0.859019	2.59347	0.00421595	0.0152631	-1.15537	-0.352805	0.0813645
																						rat_595	-0.703997	0.55891	0.135962	2.59671	-0.720495	-0.376175	-0.373575	-0.614391	-0.502949
																						rat_596	-0.908067	-0.0659675	0.522999	2.5971	-0.557471	-0.363126	-0.177888	-0.269185	-0.778389
																						rat_597	-1.16003	-0.187062	0.168944	2.59798	-0.213519	0.261855	-0.418252	-0.547544	-0.50238
																						rat_598	-0.528941	-0.752792	0.21393	2.60153	0.286505	-0.0922981	-0.973845	-0.467789	-0.286304
																						rat_599	-0.650133	-1.09838	0.37122	2.60214	-0.153526	-0.328187	-0.489747	0.0446669	-0.298052
																						rat_600	-0.623833	0.395892	-0.250571	2.60875	-0.674763	-0.553673	0.253264	-0.792762	-0.362304
																						rat_601	-0.137527	-0.867859	0.509407	2.60956	-0.425517	-0.48012	-0.130435	-0.265331	-0.812174
																						rat_602	-0.598468	-0.447968	0.577543	2.61354	-0.602019	-0.688463	-0.508511	-0.420089	0.074434
																						rat_603	0.487283	-0.433695	-0.0969974	2.61482	-0.644253	-0.28252	-0.560867	-0.135047	-0.948724
																						rat_604	0.637229	-0.500548	-0.565136	2.61812	-0.554386	-0.585589	-0.572801	-0.435143	-0.0417476
																						rat_605	0.386833	-0.253861	0.115386	2.61889	-0.648103	-0.829839	-0.144109	-0.554296	-0.690899
																						rat_606	-0.713947	0.187265	-0.0159753	2.61925	-0.706644	-0.810754	-0.175268	-0.600247	0.216318
																						rat_607	-0.153753	0.123226	-0.47316	2.62286	0.11226	-0.865066	0.0126853	-0.95963	-0.41942
																						rat_608	-0.569819	0.411723	-0.751093	2.62322	-0.699701	0.0841282	-0.693568	-0.183583	-0.221304
																						rat_609	0.356549	-0.423259	-0.0932636	2.62485	-0.0181412	-0.622309	-0.921506	-0.726036	-0.176884
																						rat_610	-0.594753	0.552333	-0.417075	2.62708	-0.831434	-0.628318	-0.226702	-0.161466	-0.319661
																						rat_611	-0.496314	0.0860442	-0.144727	2.63063	-1.13853	0.149208	-0.597383	-0.315847	-0.173082
																						rat_612	-0.132084	-0.38741	0.608296	2.63092	-0.643401	-0.690222	-0.383904	-0.481456	-0.520737
																						rat_613	-0.457317	0.684283	-0.555574	2.63503	-0.418865	-0.519278	-0.444517	-0.437021	-0.486737
																						rat_614	0.272006	-0.277566	0.0711629	2.63897	-0.00828167	-0.497216	-0.621327	-0.759095	-0.818651
																						rat_615	-0.486907	-0.675859	-0.239856	2.63932	-0.548148	-0.621674	-0.339774	0.607063	-0.334168
																						rat_616	-0.580152	-0.601077	0.280919	2.64038	-0.520893	-0.532132	-0.574325	-0.481162	0.368442
																						rat_617	-0.808221	0.172812	0.252997	2.64074	-0.288986	-0.699378	-0.0875141	-0.593545	-0.588905
																						rat_618	-0.549526	-0.939918	0.132799	2.64333	-0.675795	-0.372105	-0.038882	-0.410664	0.210761
																						rat_619	-0.757265	-0.534827	-0.0272121	2.65169	-0.517858	-0.14984	-0.703839	0.420546	-0.38139
																						rat_620	-0.0440691	-0.617885	-0.289291	2.66468	0.23604	-0.509854	0.0124204	-0.902182	-0.549855
																						rat_621	-0.498446	-0.589611	-0.508043	2.66538	0.458958	-0.619652	-0.212574	-0.0655992	-0.630416
																						rat_622	-0.117285	0.415205	-0.297352	2.66765	-0.748025	-0.311564	-0.618626	-0.295333	-0.694667
																						rat_623	-0.771881	0.106821	-0.379537	2.66879	-0.554408	0.308744	-0.599071	-0.564317	-0.215139
																						rat_624	-0.410365	-0.223848	-0.349981	2.66918	-0.477469	-0.690196	-0.869267	0.0966485	0.2553
																						rat_625	-0.271399	-0.228271	0.0387631	2.67039	0.251687	-0.54086	-0.572762	-0.400036	-0.947514
																						rat_626	-0.201704	-0.0506299	0.124551	2.67139	-0.130649	-0.75414	-0.228643	-0.983573	-0.446596
																						rat_627	-0.302248	0.0266653	-0.551252	2.6736	-0.458251	-0.45966	0.392559	-0.721937	-0.599472
																						rat_628	-0.734753	-0.113767	-0.306511	2.67979	0.28563	-0.0862556	-0.404525	-0.815684	-0.503929
																						rat_629	-0.277376	-0.292646	-0.694963	2.69275	0.201225	-0.68757	-0.757145	-0.0878303	-0.0964477
																						rat_630	-0.642173	-0.460477	-0.14301	2.69286	-0.56211	0.30556	-0.270359	-0.774576	-0.145716
																						rat_631	-0.627705	-0.639448	0.125842	2.69904	-0.363384	-0.779758	0.11833	-0.279628	-0.253291
																						rat_632	-0.00588557	0.0673266	-0.179458	2.70197	-0.800408	-0.496273	-0.0607857	-0.712835	-0.513648
																						rat_633	-0.0650224	-0.335149	-0.375002	2.70441	-0.715037	-0.624889	0.30401	-0.580481	-0.312836
																						rat_634	-0.425947	-0.527483	0.438077	2.70478	-0.563961	-0.305601	-0.569498	-0.462686	-0.287676
																						rat_635	-0.312115	-0.39575	-0.271962	2.70701	-0.439377	-0.545859	-0.914553	0.0564147	0.116193
																						rat_636	-0.178556	-0.0113368	0.259748	2.71051	-0.535767	-0.569228	-0.578399	-0.491976	-0.604993
																						rat_637	-0.703516	-0.149967	-0.0562245	2.71421	-0.786436	-0.21403	0.0966299	-0.579253	-0.321415
																						rat_638	-0.610721	-0.648974	-0.446906	2.71463	-0.277584	0.284746	-0.565881	-0.0549426	-0.394369
																						rat_639	-0.379974	-0.655976	-0.518983	2.72428	-0.268817	0.0565836	-0.80165	-0.12288	-0.032583
																						rat_640	-0.758712	0.189459	-0.248021	2.72805	-0.268019	-0.159106	-0.66243	-0.334741	-0.486481
																						rat_641	0.00361156	-0.634335	-0.300927	2.72919	-0.388598	-0.512178	-0.737283	-0.290619	0.131138
																						rat_642	-0.483719	-0.0366168	-0.468137	2.73221	-0.552457	-0.439583	-0.668537	0.215064	-0.298219
																						rat_643	-0.293026	-0.32685	-0.503407	2.73393	0.313485	-0.469706	-0.675837	-0.408839	-0.36975
																						rat_644	-0.518492	-0.331429	0.281172	2.73699	-0.31819	-0.205364	-0.514264	-0.518553	-0.611868
																						rat_645	-0.067617	-0.487165	0.106434	2.73992	-0.670445	-0.311474	-0.472886	-0.662699	-0.174071
																						rat_646	-0.427657	0.332613	-0.41066	2.74325	-0.47017	-0.491987	-0.428248	-0.363959	-0.483179
																						rat_647	-0.451118	-0.559225	0.251804	2.74415	-0.344613	-0.357382	-0.206029	-0.640026	-0.437556
																						rat_648	-0.354895	-0.179654	-0.592552	2.74499	0.262875	-0.476357	-0.505737	-0.456882	-0.441786
																						rat_649	-0.82967	-0.0608124	-0.0980632	2.74558	-0.545365	-0.0482283	-0.340968	-0.357031	-0.465444
																						rat_650	-0.701259	-0.693569	-0.490879	2.7482	-0.290081	0.0419059	-0.169879	-0.322485	-0.121953
																						rat_651	-0.0231622	-0.526003	-0.27453	2.74826	-0.829874	-0.365972	-0.29629	-0.429004	-0.00342812
																						rat_652	-0.443174	-0.448848	-0.35591	2.75027	0.304349	-0.40695	-0.457394	-0.471174	-0.471174
																						rat_653	0.202978	-0.101132	-0.516715	2.75193	-0.511374	-0.510415	-0.512376	-0.373477	-0.429421
																						rat_654	-0.0252557	-0.0550036	-0.395031	2.7531	-0.535365	-0.738428	-0.264224	-0.163312	-0.576485
																						rat_655	-0.58626	0.161815	-0.55423	2.75362	-0.540256	-0.349501	-0.0868251	-0.387819	-0.410545
																						rat_656	-0.434592	-0.125139	-0.64461	2.75952	-0.395104	-0.254224	-0.363764	0.0929572	-0.635046
																						rat_657	-0.501499	-0.472498	-0.285778	2.75982	-0.40922	-0.515851	-0.353971	0.238567	-0.459569
																						rat_658	-0.274595	-0.183403	0.0815798	2.7607	-0.74866	-0.512657	-0.4795	-0.285748	-0.357716
																						rat_659	0.153664	-0.318434	-0.557015	2.76305	-0.514377	-0.334215	-0.16923	-0.483083	-0.540359
																						rat_660	-0.139264	-0.376413	-0.265963	2.76383	-0.0977215	-0.497383	-0.514069	-0.0995228	-0.773497
																						rat_661	-0.431986	-0.340919	-0.627207	2.77057	-0.596743	-0.25372	0.0904612	-0.225464	-0.384992
																						rat_662	-0.553643	0.0735083	-0.559887	2.77244	-0.111397	-0.485975	-0.296015	-0.417445	-0.421582
																						rat_663	-0.190402	-0.233257	-0.249529	2.77274	-0.0191367	-0.348692	-0.711818	-0.581573	-0.43833
																						rat_664	-0.43381	-0.309462	-0.485228	2.77305	-0.496383	0.167401	-0.390698	-0.520932	-0.303934
																						rat_665	-0.110473	-0.274588	-0.463758	2.77408	-0.688343	-0.408242	-0.385061	0.0176268	-0.461242
																						rat_666	-0.401298	-0.518635	-0.30974	2.77742	-0.554342	-0.180619	-0.410939	-0.492846	0.0909965
																						rat_667	-0.420684	-0.522227	-0.419584	2.77769	-0.343479	0.136483	-0.499914	-0.25082	-0.457463
																						rat_668	-0.0457534	-0.65608	-0.136846	2.78321	-0.359747	-0.537882	-0.364836	-0.435996	-0.246069
																						rat_669	-0.387287	0.0155155	-0.523123	2.78475	-0.473623	-0.420557	-0.0885441	-0.433772	-0.473362
																						rat_670	-0.536512	-0.522505	-0.230611	2.78543	-0.555049	-0.158515	-0.251762	-0.0530119	-0.477461
																						rat_671	0.112689	-0.456163	-0.295288	2.78681	-0.410815	-0.416926	-0.450021	-0.404591	-0.465701
																						rat_672	-0.460321	-0.472679	-0.375263	2.79026	-0.182487	-0.479879	-0.453426	0.0428396	-0.40904
																						rat_673	-0.496756	-0.379529	-0.291463	2.79136	0.0693309	-0.473341	-0.334904	-0.452117	-0.432581
																						rat_674	-0.328338	-0.549917	-0.245338	2.79234	-0.572998	-0.149385	-0.18077	-0.550174	-0.215422
																						rat_675	-0.441775	-0.359081	-0.423068	2.79655	-0.434422	-0.423867	-0.452529	-0.31635	0.0545415
																						rat_676	-0.148783	-0.399485	-0.213281	2.79976	-0.524991	-0.381758	-0.527575	-0.140558	-0.463329
																						rat_677	-0.407497	-0.405172	0.0453722	2.80021	-0.407005	-0.406607	-0.407031	-0.405254	-0.407016
																						rat_678	-0.546625	-0.141261	-0.499416	2.80144	-0.4578	-0.446328	-0.304702	-0.202819	-0.202489
																						rat_679	-0.429221	-0.386853	-0.315428	2.8023	-0.433876	-0.386674	-0.429595	0.0165535	-0.437204
																						rat_680	-0.528443	-0.227618	-0.287233	2.80472	-0.465511	-0.0965518	-0.4042	-0.312659	-0.482507
																						rat_681	-0.416394	-0.457371	-0.457371	2.80478	-0.0326279	-0.448237	-0.246065	-0.380725	-0.365992
																						rat_682	-0.503834	-0.414453	-0.284915	2.80665	-0.290581	-0.0900788	-0.523765	-0.397957	-0.301071
																						rat_683	-0.438642	-0.0663014	-0.239452	2.80718	-0.402063	-0.461064	-0.317542	-0.468247	-0.413867
																						rat_684	-0.330808	-0.416276	-0.18988	2.8074	-0.317411	-0.15569	-0.533526	-0.524171	-0.339634
																						rat_685	-0.42263	-0.211477	-0.402873	2.80988	-0.425021	-0.235697	-0.541242	-0.40118	-0.169762
																						rat_686	-0.446451	-0.466573	-0.152045	2.81176	-0.354294	-0.441394	-0.339188	-0.431019	-0.180798
																						rat_687	-0.467328	-0.320813	-0.277081	2.81295	-0.354337	-0.528127	-0.14592	-0.408199	-0.311148
																						rat_688	-0.339376	-0.338485	-0.318444	2.81402	-0.451155	-0.415525	-0.098739	-0.40405	-0.448246
																						rat_689	-0.414475	-0.456477	-0.379911	2.81436	-0.366197	-0.234187	-0.408483	-0.126848	-0.427782
																						rat_690	-0.379627	-0.362861	-0.398368	2.8168	-0.100181	-0.396874	-0.400494	-0.400494	-0.377902
																						rat_691	-0.429208	-0.358572	-0.224013	2.81747	-0.467499	-0.377672	-0.200557	-0.446026	-0.313921
																						rat_692	-0.340947	-0.531432	-0.387099	2.81776	-0.438803	-0.285895	-0.288944	-0.219167	-0.325469
																						rat_693	-0.418203	-0.26026	-0.223111	2.81923	-0.418203	-0.244848	-0.418203	-0.418203	-0.418203
																						rat_694	-0.397467	-0.286362	-0.331242	2.81965	-0.479799	-0.366798	-0.350115	-0.421751	-0.186122
																						rat_695	-0.373687	-0.251599	-0.413922	2.82069	-0.390633	-0.190904	-0.413922	-0.401595	-0.384428
																						rat_696	-0.281523	-0.252553	-0.381111	2.82398	-0.4437	-0.359561	-0.407929	-0.327004	-0.370602
																						rat_697	-0.394291	-0.254795	-0.366635	2.82455	-0.278525	-0.387512	-0.329123	-0.408819	-0.404852
																						rat_698	-0.387361	-0.387361	-0.251294	2.82506	-0.278477	-0.368545	-0.387361	-0.380079	-0.384583
																						rat_699	-0.377962	-0.400371	-0.342427	2.82578	-0.380381	-0.364653	-0.340681	-0.242257	-0.377045
																						rat_700	-0.374626	-0.382593	-0.307164	2.82653	-0.381715	-0.354764	-0.271728	-0.382751	-0.371185
																						rat_701	-0.359423	-0.359423	-0.359423	2.82835	-0.357441	-0.339483	-0.351402	-0.359423	-0.342333
																						rat_702	-0.350833	-0.352076	-0.352883	2.82841	-0.355542	-0.362922	-0.353177	-0.350229	-0.350746
																						rabbit_703	-0.340187	-0.44158	-1.00038	-0.940387	2.45517	-0.0590935	0.713596	0.113581	-0.500722
																						rabbit_704	-0.233328	-0.0510924	-0.956283	-1.13138	2.48986	-0.348323	-0.313893	-0.0285784	0.573018
																						rabbit_705	0.0290355	0.031114	-0.992101	-0.765536	2.50819	0.269503	0.297901	-0.802905	-0.575197
																						rabbit_706	-0.0489503	-0.560316	-0.428205	-0.736902	2.51197	-0.682434	-0.781294	0.755188	-0.029053
																						rabbit_707	-0.313287	-0.235107	-0.769778	-0.720866	2.52512	-0.685226	-0.320886	-0.310265	0.830295
																						rabbit_708	-0.590009	-0.58261	-0.656428	-0.650977	2.53418	-0.351592	-0.665674	0.532502	0.430609
																						rabbit_709	-0.265565	-0.73306	-0.557746	-0.724851	2.54088	-0.538299	0.81072	-0.340048	-0.19203
																						rabbit_710	0.667862	0.190114	-0.672807	-0.425136	2.54606	-0.344249	-0.638637	-0.670976	-0.652231
																						rabbit_711	0.584008	-0.750227	-0.41107	-0.346712	2.54757	-0.517149	-0.604157	0.277186	-0.779445
																						rabbit_712	0.256616	-0.375911	-0.713574	-0.62778	2.55089	-0.188449	0.358725	-1.09062	-0.169892
																						rabbit_713	0.113012	-0.474523	-1.0537	-0.963573	2.55347	0.0200151	0.0999772	0.12587	-0.420541
																						rabbit_714	-1.0247	-0.300904	0.173475	0.483524	2.56029	-0.539741	-0.235545	-0.745936	-0.370464
																						rabbit_715	-0.38696	-0.600255	-0.16624	-0.548239	2.56052	-0.345438	0.793685	-0.685339	-0.621733
																						rabbit_716	-0.461405	-0.375134	0.296571	0.115599	2.56121	-0.303225	0.106407	-0.979665	-0.960353
																						rabbit_717	-0.796511	-0.602382	-0.66433	-0.120305	2.5651	-0.147898	0.673618	-0.653554	-0.25374
																						rabbit_718	-0.0227167	-0.415444	-0.766465	-0.660035	2.56512	0.620023	-0.0815009	-0.800213	-0.438769
																						rabbit_719	-0.938151	-0.384847	-0.353146	-0.551021	2.56521	-0.907459	0.322616	0.0729599	0.173833
																						rabbit_720	-0.528516	-0.999989	0.0126154	-0.108085	2.56567	0.555465	-0.293717	-0.541556	-0.661887
																						rabbit_721	-0.376638	0.609245	-0.37388	0.130934	2.56587	-0.755279	-0.759011	-0.350738	-0.690502
																						rabbit_722	-0.83991	-0.56186	-0.20284	0.07202	2.57004	-0.174407	0.538158	-0.813999	-0.587201
																						rabbit_723	-0.659451	-0.0482469	0.611377	-0.101883	2.57231	-0.471739	-0.73686	-0.824788	-0.340717
																						rabbit_724	-0.536709	0.598572	-0.55104	-0.723555	2.57367	-0.127885	0.0901337	-0.699031	-0.624158
																						rabbit_725	-0.380621	-0.819404	-0.618278	-0.496898	2.57799	-0.629168	0.645912	0.028095	-0.307631
																						rabbit_726	0.549581	-0.112621	-0.55761	-0.411968	2.57854	-0.871378	-0.656187	-0.599409	0.0810486
																						rabbit_727	-0.937589	0.186377	-0.0717167	0.142412	2.58216	-0.168538	-0.700149	-0.929443	-0.103518
																						rabbit_728	-0.158172	-0.439197	-0.623133	-0.558869	2.58394	0.758317	-0.601977	-0.427592	-0.533321
																						rabbit_729	0.444842	-0.350659	0.112771	-0.192359	2.593	-0.682308	-1.00054	-0.538381	-0.386366
																						rabbit_730	-0.609746	-0.57383	0.132866	-0.574019	2.59604	-0.659126	-0.795293	0.121757	0.361347
																						rabbit_731	-0.301158	-0.578189	0.0444615	0.625384	2.59716	-0.674248	-0.619234	-0.547698	-0.546479
																						rabbit_732	-0.902702	0.520248	-0.236381	-0.511134	2.60227	-0.248277	-0.213621	-0.827528	-0.182878
																						rabbit_733	-0.140326	-0.546029	-0.00605275	0.106796	2.61343	-1.01095	0.175046	-0.793036	-0.398881
																						rabbit_734	-0.480892	-0.411994	-0.173443	-0.711711	2.61359	0.512529	-0.911664	-0.072476	-0.363941
																						rabbit_735	0.202787	-0.434504	-0.334515	-0.603993	2.61412	-0.739717	0.0852744	-0.939549	0.150093
																						rabbit_736	-0.846973	-0.407703	-0.490567	-0.6744	2.61445	0.33979	-0.602626	-0.194732	0.262758
																						rabbit_737	0.149308	-0.861019	-0.760946	-0.484125	2.62018	0.154839	-0.689386	0.0938032	-0.222653
																						rabbit_738	0.0423285	0.361056	-0.21092	-0.317933	2.62233	-0.172864	-0.67336	-0.819717	-0.830922
																						rabbit_739	-0.841831	-0.35192	-0.273827	-0.380049	2.62295	0.466516	-0.264899	-0.0991185	-0.877819
																						rabbit_740	0.238718	-0.484798	0.369173	-0.350686	2.62322	-0.353484	-0.715637	-0.504262	-0.822241
																						rabbit_741	-0.565393	-0.598542	-0.405323	-0.414719	2.62689	0.141028	0.348075	-0.955541	-0.176476
																						rabbit_742	-0.359839	-0.558914	-0.366105	-0.711696	2.62919	0.363997	0.260078	-0.541328	-0.715385
																						rabbit_743	-0.74937	-0.242381	-0.520945	-0.0583928	2.62977	0.209957	-0.648869	-0.825652	0.205881
																						rabbit_744	-0.591927	0.46558	-0.683177	-0.291958	2.63205	0.11917	-0.695138	-0.467786	-0.48681
																						rabbit_745	-0.277168	0.0790853	-0.670008	-0.724945	2.63647	0.402097	-0.221693	-0.485943	-0.7379
																						rabbit_746	0.240747	-0.209278	-0.586669	-0.716658	2.63704	-0.297887	-0.0269333	-0.0427695	-0.997593
																						rabbit_747	-0.408997	0.328548	-0.550457	-0.354857	2.64055	-0.319472	0.182401	-0.624196	-0.893522
																						rabbit_748	-0.854508	-0.480839	0.21536	-0.318753	2.6483	0.075455	-0.791815	-0.494446	0.00124689
																						rabbit_749	-0.851003	-0.551413	-0.383396	-0.652822	2.64953	-0.538535	0.0811422	-0.0373211	0.283814
																						rabbit_750	0.111415	-0.817261	-0.881961	-0.0704584	2.64977	-0.144369	-0.470932	-0.506065	0.129864
																						rabbit_751	-0.451117	-0.189215	-0.453602	-0.561518	2.65005	-0.76174	0.544269	-0.527131	-0.25
																						rabbit_752	-0.594255	-0.88961	-0.454584	0.249964	2.65263	-0.602587	0.13224	-0.0930448	-0.400756
																						rabbit_753	-0.362478	0.332191	-0.102986	-0.485529	2.65542	0.0190116	-0.521419	-0.843046	-0.691163
																						rabbit_754	0.463186	-0.610511	-0.67622	-0.55682	2.65608	-0.292407	-0.434265	0.0134444	-0.562486
																						rabbit_755	0.0147683	-0.551104	-0.117073	-0.182168	2.65774	0.0950763	-0.553871	-0.269126	-1.09424
																						rabbit_756	-0.509786	0.357106	-0.985012	-0.348976	2.65787	-0.033745	-0.409445	-0.257944	-0.470068
																						rabbit_757	0.33417	-0.55625	0.124611	-0.693316	2.6596	-0.454638	-0.771086	-0.345916	-0.297173
																						rabbit_758	-0.522146	-0.0492154	-0.720766	-0.120128	2.66576	-0.031212	0.111831	-0.365966	-0.968156
																						rabbit_759	-0.592402	-0.10094	-0.878598	-0.701993	2.66682	-0.0997853	0.275757	-0.199595	-0.369268
																						rabbit_760	0.210863	0.27762	-0.635838	-0.471122	2.66745	-0.281663	-0.495492	-0.676584	-0.595236
																						rabbit_761	-0.22819	0.538468	-0.615912	-0.595718	2.66808	-0.384728	-0.567088	-0.365808	-0.449104
																						rabbit_762	0.313086	-0.26316	-0.60096	-0.632638	2.6701	-0.214609	-0.555639	0.0485241	-0.764702
																						rabbit_763	0.198197	-0.305481	-0.404817	0.254942	2.67143	-0.436192	-0.652984	-0.723251	-0.601849
																						rabbit_764	-0.1243	0.0279034	-0.904726	-0.883456	2.67145	-0.215281	-0.43254	-0.119593	-0.0194553
																						rabbit_765	0.0337764	-0.518805	-0.622971	-0.683431	2.67591	0.294963	-0.153025	-0.70922	-0.317199
																						rabbit_766	-0.237759	-0.589868	-0.823895	-0.239916	2.67994	0.318937	-0.648987	-0.072566	-0.385887
																						rabbit_767	-0.493467	-0.18022	0.472063	-0.469298	2.68169	-0.706136	-0.463972	-0.525748	-0.314909
																						rabbit_768	-0.408634	-0.54156	-0.578755	-0.510604	2.68293	-0.193684	0.496738	-0.390137	-0.556295
																						rabbit_769	0.108343	-0.741924	-0.0804991	-0.243202	2.68414	-0.268757	-0.0175918	-0.550651	-0.889854
																						rabbit_770	-0.356241	-0.323579	0.159281	-0.368387	2.6846	-0.63396	-0.75167	0.212854	-0.622901
																						rabbit_771	-0.84403	-0.427927	-0.0434749	-0.537275	2.68529	0.306047	-0.515656	-0.154071	-0.4689
																						rabbit_772	-0.44169	0.0879804	-0.56488	0.310879	2.68603	-0.688673	-0.623439	-0.311771	-0.454439
																						rabbit_773	-0.396647	-0.567329	-0.421352	-0.512315	2.68649	-0.547808	-0.00282637	0.398144	-0.636358
																						rabbit_774	0.228293	-0.351823	-0.0289252	-0.0792722	2.69146	-0.544613	-0.540192	-0.547061	-0.827862
																						rabbit_775	-0.880869	0.131718	-0.594853	-0.539563	2.69152	-0.398619	-0.278717	-0.255496	0.124879
																						rabbit_776	-0.111549	-0.279539	-0.584628	-0.592868	2.69249	-0.507736	0.404546	-0.62053	-0.400181
																						rabbit_777	-0.53686	-0.437702	-0.522682	-0.561242	2.69491	-0.549174	-0.0327672	-0.454636	0.400155
																						rabbit_778	-0.513703	-0.713002	-0.44874	-0.743727	2.6969	-0.415373	-0.071872	0.117464	0.0920539
																						rabbit_779	-0.40265	-0.546225	-0.44995	-0.242269	2.69837	-0.393076	0.456379	-0.617439	-0.503138
																						rabbit_780	-0.156883	-0.414745	-0.631942	-0.579475	2.69946	-0.637222	-0.358289	-0.309458	0.388554
																						rabbit_781	-0.242847	-0.36107	-0.2424	0.13923	2.69993	-0.323005	-0.662375	-0.946627	-0.0608392
																						rabbit_782	-0.0187513	-0.450839	-0.212927	0.173287	2.70011	-0.868378	-0.528652	-0.599119	-0.194734
																						rabbit_783	-0.383828	-0.173532	0.0355886	-0.73621	2.70197	-0.314042	-0.754821	0.158801	-0.533923
																						rabbit_784	-0.205782	0.093398	-0.503585	-0.553467	2.70291	-0.0488903	-0.015583	-0.705544	-0.763455
																						rabbit_785	-0.451054	-0.348707	0.0254665	0.0593042	2.70319	-0.386266	-0.778195	-0.0447759	-0.778959
																						rabbit_786	-0.621404	0.248356	-0.690134	-0.477209	2.7035	-0.328303	-0.636418	-0.0410186	-0.157369
																						rabbit_787	0.249998	-0.389987	-0.391889	-0.659613	2.70368	-0.447173	-0.0268396	-0.790452	-0.247722
																						rabbit_788	-0.205767	-0.316855	-0.735927	0.114933	2.70485	0.0978882	-0.545248	-0.385133	-0.728739
																						rabbit_789	-0.304478	0.0918068	-0.0357313	-0.345289	2.70685	-0.717425	-0.0423579	-0.579176	-0.7742
																						rabbit_790	0.30805	-0.223245	-0.693932	-0.3708	2.7078	-0.195212	-0.636832	-0.275942	-0.619885
																						rabbit_791	-0.416244	-0.582807	0.00151196	0.0938905	2.70828	-0.363424	-0.639338	-0.775855	-0.0260189
																						rabbit_792	-0.69069	0.165446	-0.364784	0.065135	2.71029	-0.211134	-0.408455	-0.627671	-0.638135
																						rabbit_793	-0.431518	-0.203693	-0.573629	-0.363831	2.71142	-0.309753	0.37245	-0.637156	-0.564294
																						rabbit_794	0.124451	-0.519698	0.0402245	-0.718844	2.7132	-0.355641	-0.665089	-0.116393	-0.502216
																						rabbit_795	-0.0247055	-0.287307	-0.219142	-0.700856	2.71414	-0.194473	-0.700856	-0.687027	0.100227
																						rabbit_796	-0.487415	-0.631084	-0.589077	-0.52042	2.71459	-0.584825	0.0580108	-0.104639	0.144861
																						rabbit_797	-0.406461	-0.420958	-0.136744	0.144227	2.7146	0.0375974	-0.687919	-0.631998	-0.612343
																						rabbit_798	-0.678935	-0.356825	-0.0640194	-0.534964	2.71712	0.247195	-0.376384	-0.678648	-0.274538
																						rabbit_799	-0.805625	-0.232618	-0.287498	-0.453521	2.71838	-0.246877	-0.61042	-0.342605	0.260788
																						rabbit_800	-0.476599	-0.484066	-0.484066	-0.362731	2.71855	-0.42984	-0.481123	-0.427768	0.427639
																						rabbit_801	-0.472924	-0.66909	-0.129777	-0.126035	2.71899	0.212247	-0.304815	-0.68611	-0.54249
																						rabbit_802	-0.375832	-0.661636	-0.0496052	-0.0303763	2.72025	0.0411043	-0.503873	-0.332889	-0.807139
																						rabbit_803	-0.564901	-0.556136	-0.514714	-0.519929	2.72188	-0.575352	0.0440033	0.199545	-0.234393
																						rabbit_804	-0.067736	-0.338334	-0.264264	-0.51469	2.72189	0.194873	-0.666694	-0.742182	-0.322859
																						rabbit_805	-0.431963	-0.170794	-0.394288	-0.671328	2.72204	0.0658821	-0.684427	0.0995734	-0.534695
																						rabbit_806	-0.319182	-0.699457	-0.845155	-0.268849	2.72228	-0.212563	-0.362404	-0.139434	0.124769
																						rabbit_807	0.0961901	-0.487398	-0.605765	-0.418213	2.72374	-0.51025	-0.400551	-0.581426	0.183675
																						rabbit_808	0.0211279	-0.319463	-0.0104911	-0.0961295	2.72543	-0.407899	-0.417817	-0.715347	-0.779414
																						rabbit_809	0.101141	0.0450257	-0.582757	-0.528331	2.73018	-0.31868	-0.205958	-0.648249	-0.592374
																						rabbit_810	-0.530046	-0.430973	-0.285261	-0.513193	2.73045	-0.509347	0.33108	-0.554393	-0.238321
																						rabbit_811	-0.450676	-0.403394	0.176142	-0.54173	2.73411	-0.0630258	-0.720163	-0.216716	-0.514545
																						rabbit_812	-0.519374	-0.453074	-0.524445	0.227264	2.73632	-0.566518	-0.579543	-0.124092	-0.196538
																						rabbit_813	-0.638966	-0.265428	-0.541927	-0.505057	2.73779	-0.294667	0.0631795	0.0632683	-0.618197
																						rabbit_814	-0.649509	-0.219258	-0.0374289	-0.0886349	2.73841	-0.60157	-0.614412	0.00394368	-0.531538
																						rabbit_815	-0.540757	0.197949	-0.316038	-0.182853	2.73848	-0.200347	-0.718911	-0.465887	-0.511638
																						rabbit_816	-0.411014	-0.0130557	-0.575563	-0.52884	2.7389	-0.566347	0.198757	-0.383001	-0.459833
																						rabbit_817	-0.0949331	-0.536407	-0.38001	-0.652695	2.73897	-0.0674556	-0.634168	0.0912674	-0.46457
																						rabbit_818	-0.393373	-0.217734	-0.414864	-0.647882	2.74457	-0.511203	-0.40286	0.266208	-0.422865
																						rabbit_819	-0.187996	-0.17962	-0.011954	-0.520439	2.74598	-0.280945	-0.759336	-0.668281	-0.137407
																						rabbit_820	-0.66918	-0.450263	-0.237251	0.147673	2.74599	-0.128262	-0.635172	-0.463766	-0.309765
																						rabbit_821	0.00734378	-0.617742	-0.601499	-0.698844	2.74753	-0.0687668	-0.214993	-0.188784	-0.364241
																						rabbit_822	-0.483448	-0.208663	-0.598073	-0.379686	2.75084	0.241078	-0.427762	-0.527176	-0.367107
																						rabbit_823	0.0183109	-0.641269	-0.403036	0.022661	2.75195	-0.616935	-0.534493	-0.360321	-0.236873
																						rabbit_824	-0.575404	0.115687	-0.19934	-0.496547	2.75274	-0.332745	-0.137792	-0.680256	-0.44634
																						rabbit_825	0.0266384	-0.205096	-0.639043	-0.568647	2.75383	-0.0100093	-0.585222	-0.364134	-0.408319
																						rabbit_826	-0.330343	-0.505251	-0.507643	0.0836091	2.75437	-0.0378224	-0.701393	-0.324958	-0.430566
																						rabbit_827	-0.458832	-0.338242	-0.289345	0.240231	2.75509	-0.584293	-0.335572	-0.492198	-0.496839
																						rabbit_828	-0.513661	-0.368981	-0.416184	-0.426847	2.75662	0.270324	-0.378484	-0.503526	-0.419262
																						rabbit_829	-0.627663	-0.124364	0.0996183	-0.488913	2.75773	-0.366353	-0.353695	-0.642456	-0.253907
																						rabbit_830	-0.52256	0.0625222	-0.229006	-0.0961236	2.7589	-0.40047	-0.317228	-0.6256	-0.630431
																						rabbit_831	-0.621758	-0.482009	-0.302285	-0.3834	2.75892	-0.193106	0.167393	-0.370751	-0.573001
																						rabbit_832	-0.0196541	-0.503315	-0.592886	-0.0238737	2.76004	-0.240054	-0.227981	-0.61438	-0.537895
																						rabbit_833	-0.256788	-0.63587	-0.530402	0.0945382	2.7613	-0.125446	-0.297444	-0.521728	-0.488156
																						rabbit_834	-0.490583	-0.58196	-0.418999	-0.483523	2.76155	0.0423425	-0.297458	0.0115139	-0.542885
																						rabbit_835	-0.273225	-0.0129872	-0.435208	-0.625789	2.76177	-0.370901	-0.475038	-0.594081	0.0254628
																						rabbit_836	-0.25547	-0.667087	-0.420453	-0.360685	2.76482	-0.596396	0.0576772	-0.114277	-0.408127
																						rabbit_837	-0.484696	-0.460142	-0.382044	-0.484335	2.76714	-0.237463	0.195526	-0.498472	-0.415513
																						rabbit_838	-0.213698	-0.231713	-0.183877	-0.254688	2.7673	-0.214423	-0.24148	-0.611296	-0.816123
																						rabbit_839	-0.260073	-0.279533	-0.153745	-0.701255	2.76795	-0.272203	-0.712192	-0.0935946	-0.295349
																						rabbit_840	-0.325021	-0.355321	-0.597495	-0.49278	2.76975	0.168251	-0.317003	-0.481711	-0.36867
																						rabbit_841	-0.165863	-0.614751	-0.449001	-0.401522	2.77023	0.0947166	-0.247461	-0.514615	-0.471734
																						rabbit_842	-0.564035	-0.17645	-0.521436	-0.39496	2.7717	-0.320983	-0.600571	-0.267125	0.073861
																						rabbit_843	-0.462529	-0.10404	-0.554228	-0.513934	2.77303	-0.0776087	-0.0601438	-0.545291	-0.455258
																						rabbit_844	-0.594435	-0.0884019	-0.486489	-0.493396	2.77332	-0.621368	-0.178149	-0.179759	-0.131326
																						rabbit_845	-0.420423	-0.302753	-0.562351	-0.193661	2.77632	-0.47053	0.0630544	-0.600942	-0.288718
																						rabbit_846	-0.411876	-0.252101	-0.185541	-0.580323	2.7774	-0.475865	-0.555916	-0.377334	0.0615584
																						rabbit_847	-0.518549	-0.493699	-0.51759	-0.340846	2.78058	-0.216513	-0.130836	-0.554633	-0.00791341
																						rabbit_848	-0.512676	-0.469325	-0.572197	-0.0993254	2.78136	-0.510549	-0.0128598	-0.312042	-0.29238
																						rabbit_849	-0.33674	-0.336524	-0.181051	0.063163	2.7824	-0.451427	-0.498441	-0.533844	-0.507539
																						rabbit_850	-0.51484	-0.542644	-0.394603	-0.0459722	2.78274	-0.442793	-0.161798	-0.546808	-0.133284
																						rabbit_851	-0.151726	-0.0751628	-0.121162	-0.416607	2.78367	-0.544503	-0.404153	-0.563331	-0.50703
																						rabbit_852	-0.518745	-0.445549	-0.446271	-0.139696	2.78641	-0.0774012	-0.51318	-0.512425	-0.133142
																						rabbit_853	-0.471265	-0.475907	-0.475907	-0.475907	2.78648	-0.470746	-0.148835	-0.298777	0.0308625
																						rabbit_854	-0.0140759	-0.332898	-0.517114	-0.478446	2.78675	-0.527579	-0.351781	-0.102087	-0.462772
																						rabbit_855	-0.00874102	-0.345277	-0.508729	-0.181647	2.78932	-0.365	-0.4459	-0.325024	-0.609007
																						rabbit_856	-0.418244	-0.36549	-0.375839	-0.387242	2.78956	-0.525278	-0.0207064	-0.571454	-0.125312
																						rabbit_857	-0.441189	-0.427357	0.0460944	-0.411684	2.78963	-0.169552	-0.457847	-0.46186	-0.466237
																						rabbit_858	-0.552091	-0.154295	-0.295914	-0.519057	2.79058	-0.297093	-0.223793	-0.607287	-0.141055
																						rabbit_859	-0.147591	-0.442156	-0.348263	-0.474604	2.79481	-0.463457	-0.489771	-0.0163233	-0.412646
																						rabbit_860	-0.434814	0.0648075	-0.434814	-0.434814	2.79641	-0.370522	-0.37762	-0.373823	-0.434814
																						rabbit_861	-0.438186	-0.446152	-0.515949	-0.197523	2.7965	-0.484825	-0.00977492	-0.363454	-0.34064
																						rabbit_862	-0.392208	-0.493147	-0.473445	-0.404602	2.79655	-0.454196	-0.217091	-0.375311	0.0134547
																						rabbit_863	-0.327269	-0.320479	-0.406269	-0.550498	2.79784	-0.128476	-0.0972095	-0.487511	-0.480134
																						rabbit_864	-0.471144	-0.418236	-0.328889	-0.43443	2.79877	-0.467594	-0.455573	-0.00641878	-0.216485
																						rabbit_865	-0.407101	-0.185932	-0.475399	-0.482371	2.80011	-0.23308	-0.0786711	-0.482836	-0.454716
																						rabbit_866	-0.511773	-0.218288	-0.560908	-0.328934	2.80112	-0.268096	-0.402002	-0.424721	-0.0864002
																						rabbit_867	-0.481991	-0.502704	-0.351805	-0.498475	2.80134	-0.250514	-0.0767767	-0.213866	-0.425215
																						rabbit_868	-0.424383	-0.350359	-0.131696	-0.450081	2.80316	-0.611619	-0.281563	-0.357359	-0.196103
																						rabbit_869	-0.433807	-0.224385	-0.584084	-0.382466	2.80496	-0.413393	-0.337599	-0.335514	-0.0937132
																						rabbit_870	-0.430866	-0.357009	-0.424349	-0.330662	2.80719	-0.46214	-0.03657	-0.315092	-0.450506
																						rabbit_871	-0.435783	-0.102507	-0.486149	-0.331183	2.81005	-0.373977	-0.312629	-0.495268	-0.272556
																						rabbit_872	-0.2437	-0.210632	-0.468837	-0.530131	2.81127	-0.207447	-0.319834	-0.385509	-0.445185
																						rabbit_873	-0.344958	-0.345234	-0.492527	-0.486964	2.8119	-0.403818	-0.23919	-0.372929	-0.126283
																						rabbit_874	-0.466265	-0.305712	-0.522908	-0.314294	2.81257	-0.481952	-0.244071	-0.25561	-0.22176
																						rabbit_875	-0.432199	-0.344952	-0.443071	-0.337698	2.81353	-0.463807	-0.433817	-0.195437	-0.162546
																						rabbit_876	-0.364462	-0.144095	-0.371579	-0.305673	2.81853	-0.374969	-0.461743	-0.38899	-0.40702
																						rabbit_877	-0.216399	-0.428236	-0.419843	-0.377151	2.82065	-0.23641	-0.403777	-0.410149	-0.328689
																						rabbit_878	-0.346585	-0.314156	-0.422368	-0.41148	2.82067	-0.257025	-0.427388	-0.427388	-0.214279
																						rabbit_879	-0.346949	-0.18443	-0.310952	-0.386913	2.82087	-0.357957	-0.457467	-0.428415	-0.347787
																						rabbit_880	-0.18422	-0.398234	-0.406699	-0.366029	2.82145	-0.411669	-0.286212	-0.362583	-0.405802
																						rabbit_881	-0.409439	-0.242319	-0.39954	-0.397306	2.82465	-0.296103	-0.360387	-0.33646	-0.383093
																						rabbit_882	-0.34416	-0.393624	-0.374752	-0.393624	2.82566	-0.248182	-0.319734	-0.393624	-0.357958
																						rabbit_883	-0.321854	-0.282948	-0.287549	-0.399422	2.82581	-0.370223	-0.39174	-0.372651	-0.399422
																						rabbit_884	-0.370131	-0.327596	-0.391441	-0.395869	2.82747	-0.333407	-0.329889	-0.323306	-0.355835
																						rabbit_885	-0.334746	-0.369022	-0.369022	-0.369022	2.8275	-0.287804	-0.369022	-0.369022	-0.35984
																						pig_886	0.448526	-0.0470731	-1.24171	-1.10166	-0.492109	2.40141	0.0117143	-0.115647	0.136541
																						pig_887	1.04215	-0.556081	-0.774721	-0.625593	-0.370431	2.43839	-0.59526	-0.378977	-0.179476
																						pig_888	-0.936009	0.563822	-0.228004	0.258757	-0.408596	2.47461	-0.164163	-0.504523	-1.05589
																						pig_889	0.781463	-0.589757	-0.145819	0.192747	-0.679287	2.47577	-0.592559	-0.703904	-0.738653
																						pig_890	-0.425586	-0.312513	-0.449301	-0.644305	-0.650956	2.5008	-0.689055	0.938214	-0.267294
																						pig_891	-0.988231	-0.186151	0.322592	-0.167661	-0.232694	2.51802	-0.977112	-0.626856	0.338093
																						pig_892	0.0135325	-0.788982	-0.402238	-0.817481	0.673165	2.52163	-0.44118	-0.0234052	-0.735044
																						pig_893	0.760458	-0.0151948	-0.254561	-0.698375	-0.436431	2.52309	-0.325852	-0.785597	-0.767543
																						pig_894	-0.718314	0.781302	0.0181417	-0.320827	-0.371704	2.52311	-0.576025	-0.522548	-0.813141
																						pig_895	-0.15533	0.631203	-0.792804	-0.785272	-0.407757	2.54169	-0.774092	-0.320398	0.0627598
																						pig_896	-0.091644	-0.462643	-0.833372	-0.842166	0.701467	2.5547	-0.384393	-0.293967	-0.347981
																						pig_897	-0.239341	0.125251	-0.690857	-1.02451	-0.226905	2.55821	-0.639524	-0.370337	0.508012
																						pig_898	-0.297902	-1.096	-0.468094	-0.363799	0.333505	2.55968	-0.125556	0.245244	-0.787075
																						pig_899	0.0686966	0.248644	0.124901	-0.498442	-0.828231	2.56714	-0.0824536	-1.03038	-0.569878
																						pig_900	-0.967056	0.569454	-0.247827	-0.293936	-0.0728283	2.59366	-0.660424	-0.458526	-0.462518
																						pig_901	-0.101706	-0.72743	-0.104972	0.558318	-0.579862	2.60888	-0.350615	-0.760669	-0.541947
																						pig_902	0.182067	-0.0786347	-1.07025	-0.699518	-0.355655	2.61121	-0.556825	-0.203819	0.171428
																						pig_903	-0.555645	-0.172797	-0.88594	-0.891374	-0.219458	2.6163	-0.0742113	-0.196976	0.380104
																						pig_904	-0.755006	-0.124484	-0.797408	0.0859249	0.431303	2.61765	-0.485419	-0.597007	-0.375558
																						pig_905	0.402863	-0.550396	-0.989024	-0.451365	-0.596819	2.62482	0.0184171	-0.201227	-0.257264
																						pig_906	-0.236254	0.304322	-0.675732	-0.686935	-0.66399	2.62795	0.225933	-0.696873	-0.198426
																						pig_907	-0.720705	0.232908	-0.616811	-0.152498	-0.785038	2.63032	-0.650114	-0.146761	0.208694
																						pig_908	0.165289	0.0461679	0.07147	-0.813588	-0.126056	2.63992	-0.730922	-0.63199	-0.620295
																						pig_909	-0.777755	0.0578146	-0.0467613	-0.828087	0.264884	2.65035	-0.304285	-0.522652	-0.49351
																						pig_910	-0.619109	-0.0447959	0.128026	-0.53568	-0.350883	2.6549	0.225601	-0.842834	-0.615222
																						pig_911	-0.347124	0.394615	-0.307232	-0.798048	-0.153435	2.66089	-0.614448	-0.702465	-0.132754
																						pig_912	-0.621962	-0.597081	-0.713097	-0.615376	0.25503	2.66287	-0.446387	-0.0374173	0.113418
																						pig_913	0.385141	0.0412928	-0.586414	-0.586414	-0.586414	2.68179	-0.389997	-0.39464	-0.564343
																						pig_914	-0.525123	-0.144288	-0.485228	-0.579656	-0.344543	2.68905	-0.574218	0.457344	-0.493338
																						pig_915	-0.627006	-0.247987	-0.450143	-0.498217	-0.298146	2.69053	0.462524	-0.414058	-0.617497
																						pig_916	-0.25625	-0.547094	-0.514661	-0.139238	-0.876324	2.69063	-0.0998539	0.258854	-0.516069
																						pig_917	-0.617086	-0.0806469	-0.475169	-0.648004	-0.513668	2.69211	-0.640018	0.0857809	0.196696
																						pig_918	-0.540567	-0.0602045	-0.689055	-0.540458	-0.183716	2.69251	-0.615225	0.338106	-0.401388
																						pig_919	0.0220895	-0.546528	-0.764087	-0.810721	-0.411056	2.69466	-0.16654	0.0198957	-0.0377156
																						pig_920	-0.406156	-0.655166	-0.706235	-0.706235	-0.054962	2.7017	0.113342	-0.304749	0.0184622
																						pig_921	-0.402885	-0.464116	-0.470916	-0.470916	0.487349	2.70279	-0.469731	-0.458867	-0.452713
																						pig_922	-0.282114	-0.26907	-0.672434	-0.302153	0.377933	2.70361	-0.576716	-0.347563	-0.631497
																						pig_923	0.106305	-0.488339	-0.533931	-0.537386	-0.518052	2.70862	0.264085	-0.488682	-0.512625
																						pig_924	-0.65631	-0.207183	-0.631725	-0.477356	-0.621315	2.71486	-0.194862	0.262976	-0.189087
																						pig_925	-0.287069	-0.137901	-0.445096	-0.170547	-0.286888	2.72329	-0.000989035	-0.381123	-1.01367
																						pig_926	-0.537994	0.112502	-0.583327	-0.591424	-0.43335	2.73864	-0.449372	0.0786721	-0.334348
																						pig_927	-0.546586	-0.481084	-0.505273	0.139844	-0.555031	2.74144	0.000657526	-0.229344	-0.564623
																						pig_928	-0.596116	-0.266641	-0.303765	-0.467063	-0.462308	2.74454	-0.502964	0.283058	-0.428739
																						pig_929	-0.411538	-0.559304	0.0962854	-0.114068	-0.581365	2.74803	-0.520042	-0.0850922	-0.572902
																						pig_930	-0.35489	0.268553	-0.267055	-0.488775	-0.506916	2.74921	-0.482681	-0.352011	-0.565433
																						pig_931	-0.487222	-0.498041	-0.491784	0.124115	-0.477617	2.7499	-0.469818	0.0449351	-0.494469
																						pig_932	0.0743908	-0.231436	-0.599563	-0.51584	-0.676315	2.75365	-0.135183	-0.206773	-0.462931
																						pig_933	-0.460448	-0.529634	-0.400707	0.150991	-0.117434	2.75547	-0.59514	-0.544752	-0.258348
																						pig_934	-0.195801	0.216991	-0.315289	-0.482308	-0.518824	2.7561	-0.461152	-0.45047	-0.549251
																						pig_935	-0.698243	-0.0841919	-0.0813953	-0.502302	-0.356225	2.7563	-0.102526	-0.663289	-0.268126
																						pig_936	-0.508803	-0.461339	0.172041	-0.401557	-0.197709	2.75823	-0.497298	-0.24427	-0.619298
																						pig_937	0.232351	-0.522979	-0.328219	-0.424391	-0.505211	2.75945	-0.508246	-0.42083	-0.281921
																						pig_938	-0.442848	-0.401146	0.24015	-0.277328	-0.476414	2.76126	-0.471735	-0.471211	-0.46073
																						pig_939	-0.312787	-0.205525	-0.53676	-0.521796	-0.470309	2.76223	-0.597949	-0.263513	0.146405
																						pig_940	-0.377645	-0.542844	-0.442516	-0.544813	-0.507249	2.76454	0.0502295	-0.409247	0.00954577
																						pig_941	0.123811	-0.419796	-0.492428	-0.435026	-0.160936	2.77543	-0.503348	-0.458047	-0.429664
																						pig_942	-0.344231	-0.0819095	-0.511539	-0.512945	-0.41671	2.77847	-0.463965	-0.489326	0.042159
																						pig_943	-0.415303	0.154261	-0.49436	-0.485138	-0.394385	2.7794	-0.429815	-0.397565	-0.3171
																						pig_944	-0.472993	-0.443561	-0.509888	-0.215407	-0.494579	2.77979	-0.433998	-0.318033	0.10867
																						pig_945	-0.53622	-0.366752	-0.409729	-0.377861	-0.545875	2.78428	-0.0202846	-0.460703	-0.066852
																						pig_946	-0.425518	-0.422321	0.143244	-0.422626	-0.413052	2.78471	-0.41391	-0.417144	-0.413384
																						pig_947	-0.448209	-0.448149	0.0561361	-0.454403	-0.144981	2.78624	-0.449338	-0.444051	-0.45324
																						pig_948	-0.467097	0.0331343	-0.413262	-0.424487	-0.287881	2.79237	-0.436817	-0.253145	-0.542816
																						pig_949	-0.469065	-0.116625	-0.433627	-0.391092	-0.073171	2.79328	-0.290591	-0.42621	-0.592899
																						pig_950	-0.418695	0.0339681	-0.418137	-0.445624	-0.473563	2.79729	-0.321547	-0.45938	-0.29431
																						pig_951	-0.449828	-0.312513	-0.351265	-0.380839	-0.435925	2.79835	-0.452457	-0.452457	0.0369383
																						pig_952	-0.0702178	-0.457247	-0.416969	-0.464378	-0.473959	2.80308	-0.177357	-0.431247	-0.311705
																						pig_953	-0.0677367	-0.249366	-0.421941	-0.324307	-0.442322	2.80516	-0.401379	-0.551587	-0.346523
																						pig_954	-0.417806	-0.445174	-0.343154	-0.515733	-0.448857	2.8094	-0.264676	-0.255408	-0.118588
																						pig_955	-0.486517	-0.457687	-0.328622	-0.354216	-0.472137	2.80996	-0.332746	-0.0905055	-0.287529
																						pig_956	-0.47888	-0.370177	-0.407863	-0.373405	-0.0997158	2.81035	-0.500031	-0.263386	-0.316896
																						pig_957	-0.322261	-0.423235	-0.49261	-0.185338	-0.447484	2.81074	-0.473445	-0.290699	-0.175668
																						pig_958	-0.409217	-0.0941875	-0.420961	-0.420961	-0.420961	2.81185	-0.230828	-0.393772	-0.420961
																						pig_959	-0.175399	-0.368404	-0.350904	-0.294451	-0.274407	2.81671	-0.502586	-0.414739	-0.435817
																						pig_960	-0.106173	-0.417073	-0.422184	-0.363682	-0.338903	2.81674	-0.388951	-0.383781	-0.395995
																						pig_961	-0.417516	-0.413034	-0.389389	-0.373186	-0.426743	2.81831	-0.192638	-0.206417	-0.399384
																						pig_962	-0.380123	-0.325767	-0.427566	-0.345671	-0.383279	2.82249	-0.333428	-0.198876	-0.427781
																						pig_963	-0.412439	-0.365732	-0.289724	-0.205007	-0.420132	2.82254	-0.350542	-0.407077	-0.371891
																						pig_964	-0.38602	-0.216177	-0.420155	-0.441594	-0.349143	2.82295	-0.3681	-0.333606	-0.30816
																						pig_965	-0.197979	-0.369914	-0.379185	-0.394926	-0.390882	2.82371	-0.345356	-0.35054	-0.394926
																						pig_966	-0.314041	-0.411544	-0.39339	-0.400181	-0.270929	2.82467	-0.366472	-0.395153	-0.272959
																						pig_967	-0.345	-0.329284	-0.389928	-0.353739	-0.241682	2.82534	-0.404635	-0.403849	-0.357222
																						pig_968	-0.242471	-0.384531	-0.366344	-0.380813	-0.384438	2.8257	-0.371522	-0.377843	-0.317736
																						pig_969	-0.358941	-0.262606	-0.356241	-0.33704	-0.378602	2.82668	-0.367377	-0.383394	-0.382478
																						pig_970	-0.300247	-0.382424	-0.322826	-0.346161	-0.364254	2.82742	-0.34849	-0.382424	-0.3806
																						pig_971	-0.359458	-0.37417	-0.36142	-0.323727	-0.367437	2.82764	-0.300727	-0.365565	-0.375136
																						pig_972	-0.369245	-0.360445	-0.302304	-0.354627	-0.362379	2.82782	-0.365672	-0.374933	-0.338219
																						pig_973	-0.367557	-0.356057	-0.314997	-0.371879	-0.349044	2.82806	-0.345622	-0.354524	-0.368381
																						pig_974	-0.362404	-0.362404	-0.355779	-0.311312	-0.362404	2.82809	-0.35159	-0.361053	-0.361145
																						pig_975	-0.359225	-0.363579	-0.363579	-0.363579	-0.332712	2.82815	-0.323566	-0.363579	-0.358325
																						pig_976	-0.360112	-0.355055	-0.360112	-0.360112	-0.355555	2.82818	-0.317013	-0.360112	-0.360112
																						pig_977	-0.352018	-0.351013	-0.355084	-0.354644	-0.355233	2.82842	-0.354264	-0.351977	-0.354191
																						sheep_978	-0.339465	-0.433596	0.792889	0.259453	0.315996	-1.02183	2.27061	-0.942251	-0.90181
																						sheep_979	0.25332	-0.708976	-0.802299	-0.740936	-0.640049	-0.713765	2.40842	0.278426	0.665857
																						sheep_980	0.306884	-0.390923	-0.97929	-1.08068	0.530911	-0.465758	2.42022	0.154586	-0.495951
																						sheep_981	0.330698	-0.990603	0.238808	-0.00215657	0.0542728	-1.03946	2.42032	-0.952581	-0.0593072
																						sheep_982	-1.00666	0.17338	0.608838	0.0619795	-0.992543	-0.778225	2.42237	-0.288092	-0.20104
																						sheep_983	0.995721	-0.0198236	-0.895708	-0.570187	-0.405823	-0.396555	2.43087	-0.541126	-0.597368
																						sheep_984	-0.307257	-0.732386	-0.715736	-0.569828	-0.822501	-0.444059	2.4383	0.42185	0.731618
																						sheep_985	-0.714876	-0.829289	-0.847393	-0.475969	-0.676826	0.487042	2.44394	0.293745	0.319622
																						sheep_986	0.89936	-0.620736	-0.501989	-0.290625	0.0844458	-0.765708	2.46369	-0.663362	-0.605076
																						sheep_987	1.00442	-0.58613	-0.259337	-0.234404	-0.562229	-0.650757	2.46517	-0.497832	-0.6789
																						sheep_988	0.935109	-0.569768	-0.742249	-0.714257	-0.018904	-0.279383	2.46611	-0.531113	-0.545549
																						sheep_989	-0.548539	-0.737252	-0.585838	-0.242032	0.990035	-0.536994	2.47731	-0.494084	-0.322604
																						sheep_990	-0.839243	-0.56726	-0.208243	-0.0738673	0.700015	-0.65508	2.48964	-0.897217	0.0512579
																						sheep_991	-0.26029	-0.677371	-0.153643	-0.246235	0.871951	-0.550661	2.49434	-0.814966	-0.663128
																						sheep_992	-0.831505	0.84265	-0.432656	-0.662529	-0.333752	-0.624656	2.49533	-0.492544	0.0396657
																						sheep_993	-0.630824	0.28741	-0.734316	-0.614809	-0.28667	-0.800832	2.499	0.68561	-0.40457
																						sheep_994	-0.789788	-0.0357509	-0.607271	-0.462954	0.681574	-0.46637	2.50005	0.101991	-0.921485
																						sheep_995	-1.13713	0.038214	-0.328331	-0.233539	0.59138	-0.210885	2.50072	-0.335782	-0.88465
																						sheep_996	-0.216813	-0.309574	-0.950157	-0.984781	-0.406838	0.570747	2.50413	-0.42057	0.213853
																						sheep_997	-0.229061	-0.457206	-0.802907	-0.805424	-0.742307	-0.12697	2.50488	-0.110056	0.769048
																						sheep_998	0.583581	-0.961215	-0.651888	-0.485786	-0.348321	0.286515	2.50512	-0.751162	-0.176842
																						sheep_999	-0.726287	0.713017	-0.367836	-0.350275	-1.0419	0.0622074	2.50714	-0.314225	-0.481843
																						sheep_1000	0.770824	-0.787687	-0.241985	-0.486198	-0.954015	-0.104219	2.50786	-0.478434	-0.22615
																						sheep_1001	0.550809	-0.47566	-0.914098	-0.904349	0.0988619	-0.648032	2.50948	-0.290403	0.0733908
																						sheep_1002	-0.976421	-0.753816	-0.38658	-0.356598	-0.0324441	-0.561699	2.51411	0.730204	-0.176758
																						sheep_1003	0.0958879	0.498571	-0.902935	-1.04236	-0.166424	-0.128267	2.51498	-0.218857	-0.650596
																						sheep_1004	-0.70987	-0.350047	0.714654	0.1191	-0.256688	-0.457046	2.51623	-0.784151	-0.792182
																						sheep_1005	-0.0494959	-0.767664	-0.794267	-0.46081	0.670451	-0.491923	2.51756	0.100891	-0.724741
																						sheep_1006	-0.199877	-0.728115	-0.196196	-0.120033	-1.22086	-0.321562	2.52168	0.573575	-0.308615
																						sheep_1007	-0.599461	-0.242564	-0.626415	-0.778755	0.316291	-0.90657	2.52308	-0.193293	0.507685
																						sheep_1008	-0.240062	-1.13008	0.148272	0.0434781	-0.555305	-0.892053	2.52454	0.332417	-0.231206
																						sheep_1009	-0.387015	-0.784546	-0.346076	0.186606	0.68922	-0.658392	2.52524	-0.761557	-0.463479
																						sheep_1010	-0.311203	0.352236	-1.00355	-1.07507	0.117127	-0.16669	2.52782	-0.0108959	-0.429771
																						sheep_1011	-0.491391	-0.543826	-0.693883	-0.707629	-0.62121	-0.377171	2.53289	0.705947	0.196271
																						sheep_1012	-0.211353	0.867486	-0.700597	-0.475894	-0.609982	-0.528178	2.53618	-0.5312	-0.346465
																						sheep_1013	0.798361	-0.349933	-0.543897	-0.108385	-0.680168	-0.657947	2.53681	-0.266325	-0.728516
																						sheep_1014	-0.977361	-0.323098	-0.164421	-0.690792	0.648039	-0.564482	2.53807	-0.504286	0.0383354
																						sheep_1015	0.0855985	-0.713578	-0.718573	-0.49194	0.634186	-0.699787	2.53899	-0.0131224	-0.621772
																						sheep_1016	0.827605	-0.458572	-0.648306	-0.602942	-0.697418	-0.291478	2.54287	-0.165937	-0.505825
																						sheep_1017	-0.561197	-1.17877	0.134259	-0.269733	0.356568	-0.735507	2.54322	-0.0282257	-0.260613
																						sheep_1018	-0.719938	-0.246355	-0.30374	-0.581309	0.173062	-0.776409	2.54624	-0.705524	0.613974
																						sheep_1019	-0.476668	-0.0385676	-0.472264	-0.861308	0.470681	0.260658	2.54636	-0.792344	-0.636546
																						sheep_1020	0.669701	-0.527981	-0.420969	-0.242515	-0.834383	-0.0572003	2.54638	-0.241454	-0.891576
																						sheep_1021	-0.449785	-0.0444681	-0.773137	-0.938123	-0.304225	-0.25553	2.54679	0.679338	-0.460863
																						sheep_1022	-0.44693	0.134561	-0.898705	-0.713848	0.638133	-0.570293	2.54722	-0.290321	-0.399815
																						sheep_1023	-0.641688	0.118521	-0.313383	-0.686116	0.655873	-0.637879	2.54734	-0.260905	-0.781763
																						sheep_1024	-0.12635	-0.446561	-0.633838	-0.0646306	0.649687	-0.837471	2.55464	-0.801712	-0.293767
																						sheep_1025	-0.514579	-0.718506	-0.763242	-0.745221	-0.0891335	-0.122668	2.5566	0.669103	-0.272352
																						sheep_1026	-0.925382	0.314397	-0.587701	-0.792998	0.15863	-0.623807	2.55904	-0.277347	0.17517
																						sheep_1027	-0.131631	-0.642222	-0.557353	-0.76482	-0.457849	-0.774155	2.55986	0.478367	0.289807
																						sheep_1028	-0.202011	-0.823483	0.0760826	-0.238509	-0.369628	-1.12511	2.56166	-0.290552	0.411559
																						sheep_1029	-0.811673	-0.652361	-0.776317	-0.704134	0.42093	-0.222294	2.56379	0.112756	0.0693013
																						sheep_1030	-0.716812	-0.68469	-0.192667	-0.470338	-0.0222515	-0.494863	2.56435	0.693322	-0.676054
																						sheep_1031	-1.11301	-0.519305	0.177254	-0.178908	-0.246945	0.0363144	2.56582	-0.871622	0.150404
																						sheep_1032	-0.304851	-0.426	-0.289807	-0.0266793	-0.940375	-0.623599	2.5692	0.639939	-0.597827
																						sheep_1033	-0.700485	-0.274068	-0.351895	-0.333141	0.086441	-0.982022	2.57095	-0.563615	0.547838
																						sheep_1034	-0.625356	-0.206601	-0.61587	-0.607399	-0.379067	-0.651	2.57229	-0.244634	0.757641
																						sheep_1035	-1.33237	-0.096116	-0.248638	-0.569065	0.037262	0.102795	2.57302	-0.44378	-0.0231076
																						sheep_1036	-0.643357	0.460978	-0.600943	-0.464527	-0.328463	-0.697014	2.5735	0.367128	-0.667299
																						sheep_1037	0.0425759	-0.446466	-0.00980049	-0.142244	-0.63679	0.379257	2.57543	-1.0295	-0.73246
																						sheep_1038	-0.760634	-0.552104	-0.540619	0.136378	-0.973317	-0.138005	2.57608	-0.166601	0.41882
																						sheep_1039	-0.159411	-0.771777	0.157671	-0.293066	0.0578183	0.186936	2.57619	-1.04191	-0.712452
																						sheep_1040	0.802184	-0.330388	-0.529736	-0.636614	-0.41223	-0.529584	2.58106	-0.433691	-0.510996
																						sheep_1041	0.0991709	-0.57732	-0.978253	-0.585883	-0.0303576	-0.435936	2.58141	-0.536073	0.463238
																						sheep_1042	-0.81591	-0.204605	0.0339537	-0.496221	-0.821683	-0.30357	2.58509	-0.53385	0.556791
																						sheep_1043	0.158429	0.172489	-0.934934	-0.962495	-0.374191	-0.00299787	2.58925	-0.108232	-0.537314
																						sheep_1044	-0.536977	-0.469214	-0.590361	-0.599442	0.598724	-0.479595	2.59028	-0.677308	0.163892
																						sheep_1045	0.257145	0.297065	-0.62677	-0.536641	-0.0238714	-0.683782	2.59177	-0.348722	-0.926188
																						sheep_1046	-0.800032	-0.992129	0.0654	-0.7107	-0.0857923	-0.315353	2.59391	0.0984704	0.146227
																						sheep_1047	-0.347078	0.657708	-0.868263	-0.22857	-0.493775	-0.332648	2.59941	-0.347526	-0.63926
																						sheep_1048	-0.497865	0.0766432	-0.537641	-0.769301	-0.207501	-0.81232	2.60274	0.507146	-0.361907
																						sheep_1049	-0.714732	-0.672869	-0.340775	-0.458812	-0.707083	-0.262017	2.60405	0.598305	-0.0460653
																						sheep_1050	0.0352913	-0.721492	-0.713969	-0.40479	-0.403927	0.570571	2.61259	-0.398745	-0.575535
																						sheep_1051	-0.247853	0.307495	-0.566588	-0.267539	-0.524079	0.238403	2.61606	-0.959288	-0.596607
																						sheep_1052	0.720374	-0.538243	-0.539696	-0.315901	-0.45702	-0.481657	2.61793	-0.508296	-0.497494
																						sheep_1053	-0.148596	-0.0963587	-0.461322	0.374911	-0.273969	-1.05893	2.61917	-0.704266	-0.250635
																						sheep_1054	-0.358993	-0.222384	-0.66402	-0.531889	-0.125872	-0.979623	2.62084	-0.200105	0.462044
																						sheep_1055	-0.05627	-1.00265	-0.571166	-0.761276	-0.128248	0.268848	2.62119	-0.35522	-0.0152013
																						sheep_1056	-0.50247	-0.474906	-0.396423	-0.479293	-0.497449	0.721045	2.62204	-0.489768	-0.502776
																						sheep_1057	-0.202696	-0.730419	-0.652293	-0.608426	-0.514738	-0.308835	2.62269	0.59294	-0.198228
																						sheep_1058	-0.518756	-0.271862	-0.212137	-0.543439	-0.645494	-0.505766	2.6251	-0.576374	0.648732
																						sheep_1059	-0.198307	-0.812303	-0.146526	-0.580675	0.0957564	-0.105486	2.62524	0.128964	-1.00666
																						sheep_1060	-0.4452	-0.464426	-0.556057	-0.355943	0.69358	-0.428585	2.62881	-0.541899	-0.530277
																						sheep_1061	-0.625739	-0.569795	0.00975686	-0.84298	-0.33988	-0.625673	2.62982	0.386856	-0.022362
																						sheep_1062	-0.759194	-0.723716	-0.396415	0.252403	-0.038543	0.039828	2.63071	-0.148847	-0.856229
																						sheep_1063	-0.544778	-0.479404	0.485098	0.0653378	-0.402964	-0.528485	2.63299	-0.383929	-0.843863
																						sheep_1064	-0.0151756	-0.623719	-0.60191	-0.39604	-0.623719	-0.602329	2.63328	0.550258	-0.320647
																						sheep_1065	-0.784151	-0.925727	-0.438793	0.128226	-0.580336	-0.0698087	2.63875	-0.0676688	0.0995055
																						sheep_1066	-0.376108	-0.842913	-0.431456	-0.654213	-0.0871296	-0.316182	2.64006	-0.442531	0.510474
																						sheep_1067	-0.669166	-0.50287	-0.675191	-0.514937	0.218234	0.369502	2.64263	-0.564044	-0.304156
																						sheep_1068	-0.248938	-0.472186	-0.583842	-0.564072	-0.588524	-0.495686	2.64368	-0.307274	0.616841
																						sheep_1069	-0.0751876	-0.157594	0.43157	-0.459859	-0.698428	-0.87589	2.64386	-0.404562	-0.403908
																						sheep_1070	-0.631996	0.287856	-0.533153	0.0411153	-0.56159	0.0992607	2.64494	-0.720174	-0.626257
																						sheep_1071	0.504725	-0.519707	-0.50432	-0.177257	-0.695	-0.0867664	2.64748	-0.528651	-0.6405
																						sheep_1072	-0.316814	-0.0717955	-0.16731	-0.642419	-1.03709	-0.363301	2.64771	0.318044	-0.367029
																						sheep_1073	-0.0865599	-0.880592	-0.199263	-0.306356	-0.755066	-0.4973	2.6501	-0.309065	0.384106
																						sheep_1074	0.304677	0.164845	-0.508933	-0.797927	-0.736834	-0.42866	2.65034	-0.432579	-0.214929
																						sheep_1075	0.368125	-0.520491	-0.658768	-0.473875	0.23405	-0.546968	2.65072	-0.543173	-0.509623
																						sheep_1076	-0.111093	-0.519682	-0.353268	-0.320932	-0.509296	-0.68174	2.65089	0.525227	-0.680109
																						sheep_1077	0.554079	-0.598376	-0.619539	-0.616972	-0.431722	-0.473849	2.65128	-0.127079	-0.337818
																						sheep_1078	-0.702716	-0.569903	-0.528651	-0.372451	-0.224924	-0.616705	2.65158	-0.161076	0.524843
																						sheep_1079	-0.0420573	0.412262	-0.635557	-0.773399	-0.37291	-0.244038	2.65382	-0.707251	-0.290871
																						sheep_1080	0.27504	-0.57689	-0.230135	-0.166577	-0.595462	-0.586327	2.65506	-0.868527	0.0938182
																						sheep_1081	-0.544176	-0.50362	0.449233	-0.363751	-0.666012	-0.434177	2.65588	-0.653252	0.0598737
																						sheep_1082	-0.713032	-0.360256	-0.0473274	0.148046	0.173598	-0.69763	2.65971	-0.393983	-0.769123
																						sheep_1083	-0.176877	-0.570078	-0.0757763	-0.0762979	-0.896417	-0.514957	2.66311	-0.628594	0.275882
																						sheep_1084	0.238661	-0.819067	-0.427574	-0.457844	0.0903901	-0.0463375	2.6635	-0.666924	-0.574803
																						sheep_1085	0.471862	-0.450564	-0.307126	-0.292002	-0.375174	-0.795053	2.66578	-0.24159	-0.676129
																						sheep_1086	-0.481844	-0.511013	0.407283	-0.0848209	-0.644262	-0.312406	2.66598	-0.224668	-0.814252
																						sheep_1087	-0.407832	-0.58233	-0.567166	-0.432605	-0.553931	0.522948	2.66631	-0.112969	-0.532422
																						sheep_1088	-0.669214	0.325138	-0.301493	0.132508	-0.34807	-0.671285	2.6683	-0.593263	-0.542617
																						sheep_1089	0.191272	-0.726155	-0.433274	-0.448719	-0.130112	-0.903566	2.66954	-0.287307	0.0683166
																						sheep_1090	-0.398118	0.190432	-0.689374	-0.414985	-0.36273	0.227606	2.67338	-0.807559	-0.418657
																						sheep_1091	-0.464953	-0.409889	-0.73679	-0.284664	-0.633944	0.394228	2.67427	-0.0064408	-0.531821
																						sheep_1092	0.432814	-0.479779	-0.516091	-0.609317	-0.502267	0.00110458	2.67438	-0.640837	-0.360008
																						sheep_1093	-0.0357113	-0.639322	-0.642015	-0.621964	0.000460084	0.303915	2.67505	-0.493211	-0.547206
																						sheep_1094	-0.51912	-0.498565	-0.454224	-0.308633	-0.512789	0.558652	2.67557	-0.515214	-0.425679
																						sheep_1095	-0.520588	-0.554203	-0.533941	-0.519756	-0.0246348	-0.546707	2.67863	0.453212	-0.432014
																						sheep_1096	-0.213508	-0.356536	-0.549817	-0.737187	0.416735	-0.141633	2.68036	-0.559844	-0.538572
																						sheep_1097	-0.630989	-0.545866	-0.424894	0.435245	-0.560215	-0.551016	2.68182	-0.348066	-0.05602
																						sheep_1098	-0.609261	-0.510136	-0.560627	-0.362203	-0.0934067	-0.387176	2.68681	-0.597769	0.433768
																						sheep_1099	-0.483926	-0.582634	0.0168181	-0.498711	0.31723	-0.638227	2.6871	-0.648216	-0.169433
																						sheep_1100	0.14625	-0.796963	-0.746611	-0.665199	-0.26663	-0.15095	2.68758	-0.154047	-0.0534293
																						sheep_1101	-0.647815	-0.0764497	-0.630214	0.0408074	0.125009	-0.149704	2.68819	-0.686577	-0.663241
																						sheep_1102	0.410324	-0.562305	-0.425832	-0.580868	-0.61229	-0.0720737	2.68824	-0.294521	-0.550673
																						sheep_1103	-0.348521	-0.331332	-0.819446	0.184311	-0.504221	-0.738586	2.68897	-0.175983	0.0448083
																						sheep_1104	-0.486894	-0.00220519	-0.610249	-0.265043	0.256215	-0.206845	2.69355	-0.632553	-0.745981
																						sheep_1105	-0.336293	-0.601421	-0.650533	-0.610147	-0.614613	0.239295	2.69358	-0.186785	0.0669222
																						sheep_1106	-0.636754	-0.569107	-0.60284	-0.486401	-0.334409	-0.243682	2.69399	-0.246419	0.425622
																						sheep_1107	-0.51112	-0.321868	-0.515673	-0.547832	-0.47287	0.477507	2.69416	-0.264841	-0.537461
																						sheep_1108	-0.651668	-0.0152264	-0.352802	-0.024508	-0.541701	-0.72925	2.6957	-0.568139	0.187593
																						sheep_1109	-0.16432	0.122501	-0.207922	-0.185094	-0.40614	-0.445189	2.698	-1.0534	-0.358434
																						sheep_1110	-0.635264	-0.732849	0.0582892	-0.185272	-0.243891	0.0348104	2.69869	-0.80014	-0.194377
																						sheep_1111	0.229127	0.00113403	-0.0590725	-0.606276	-0.65104	-0.570028	2.69881	-0.5375	-0.505154
																						sheep_1112	0.401715	-0.510759	-0.324537	-0.578406	-0.696842	-0.290276	2.69921	-0.486422	-0.213686
																						sheep_1113	0.210429	-0.693169	-0.725169	-0.425942	-0.0915537	-0.0493796	2.69957	-0.317769	-0.607016
																						sheep_1114	-0.109852	-0.763432	-0.153512	-0.075716	-0.15723	-0.00477166	2.69982	-0.591193	-0.844114
																						sheep_1115	-0.495257	-0.323472	-0.612902	-0.627491	-0.208512	-0.574344	2.70022	0.391901	-0.250143
																						sheep_1116	-0.453824	-0.538783	-0.452486	-0.539129	-0.334551	0.452016	2.70486	-0.308059	-0.530043
																						sheep_1117	-0.769745	-0.240787	-0.404454	0.0688348	-0.391671	0.0903663	2.70691	-0.78568	-0.273777
																						sheep_1118	-0.225265	-0.784747	-0.618841	-0.495441	-0.461461	-0.362001	2.70767	0.138678	0.101405
																						sheep_1119	-0.51512	-0.381582	-0.160425	-0.0804248	-0.80505	0.0448938	2.70792	-0.755589	-0.0546211
																						sheep_1120	0.0401547	-0.537597	-0.535322	-0.477092	-0.566653	-0.509839	2.70967	0.301844	-0.425162
																						sheep_1121	-0.753782	-0.492119	-0.70975	0.180642	-0.415644	-0.0134705	2.71099	-0.287829	-0.219041
																						sheep_1122	-0.599338	-0.373983	-0.5406	-0.413489	-0.390356	-0.60308	2.71166	0.375375	-0.166189
																						sheep_1123	0.0800144	-0.612127	0.211439	-0.412138	-0.337622	-0.398122	2.71247	-0.640782	-0.603129
																						sheep_1124	-0.53488	-0.503136	-0.621686	-0.621686	0.277896	-0.173328	2.71344	-0.0762554	-0.460363
																						sheep_1125	-0.438423	-0.63836	-0.621845	-0.572064	-0.325932	0.329086	2.7136	-0.288891	-0.157174
																						sheep_1126	-0.551187	-0.563259	-0.078034	0.3404	-0.529125	-0.402594	2.71426	-0.379128	-0.551334
																						sheep_1127	-0.595666	0.077312	-0.621472	-0.607572	-0.562529	-0.328978	2.71434	0.172843	-0.24828
																						sheep_1128	0.15836	-0.707498	-0.186705	-0.200475	-0.180484	-0.247945	2.7157	-0.581407	-0.769547
																						sheep_1129	-0.5175	-0.698755	-0.330627	-0.0946491	-0.676107	-0.44731	2.71737	-0.180216	0.227797
																						sheep_1130	-0.468277	-0.467905	0.359963	-0.18783	-0.441776	-0.657491	2.72012	-0.469317	-0.38749
																						sheep_1131	-0.574742	-0.626635	-0.0236136	-0.401866	-0.00873219	-0.488116	2.72065	0.0865465	-0.683495
																						sheep_1132	-0.588307	-0.157089	-0.354477	0.0440366	-0.712254	-0.352597	2.72095	-0.678467	0.0782047
																						sheep_1133	-0.484979	-0.49243	0.0474723	-0.527184	-0.533097	-0.493254	2.72098	0.257212	-0.494721
																						sheep_1134	0.176951	-0.241038	-0.61967	0.0613998	-0.521471	-0.546764	2.72344	-0.543244	-0.489603
																						sheep_1135	-0.175344	-0.435416	-0.375976	-0.597673	-0.532058	0.246329	2.72454	-0.700326	-0.15408
																						sheep_1136	-0.552745	0.0330153	-0.571548	-0.5093	0.227778	-0.329851	2.72463	-0.531005	-0.490977
																						sheep_1137	-0.704347	-0.43343	-0.734186	-0.0288094	-0.0484327	-0.417593	2.72476	-0.414637	0.0566767
																						sheep_1138	-0.307411	-0.713889	-0.0672534	-0.646602	-0.336427	-0.140881	2.72492	0.120403	-0.632863
																						sheep_1139	-0.327016	0.319457	-0.595971	-0.60847	-0.353979	-0.331438	2.72545	-0.58658	-0.241451
																						sheep_1140	-0.577582	-0.342761	-0.563968	-0.521333	0.197582	-0.189455	2.72644	-0.0603434	-0.668581
																						sheep_1141	-0.706336	-0.263579	-0.170915	-0.43745	-0.0208475	-0.399397	2.72657	0.0554221	-0.783468
																						sheep_1142	0.0718084	-0.308213	-0.479821	-0.616436	-0.706728	0.123872	2.72784	-0.362667	-0.449653
																						sheep_1143	-0.503019	-0.511491	0.00152576	0.249412	-0.508488	-0.503567	2.72996	-0.438932	-0.515403
																						sheep_1144	-0.388111	-0.487908	-0.423917	0.0494437	-0.741632	-0.458054	2.73112	0.151828	-0.432766
																						sheep_1145	-0.424044	-0.477008	-0.208873	0.177214	-0.0553095	-0.589307	2.7318	-0.439139	-0.715332
																						sheep_1146	0.0505838	-0.354013	0.0766784	-0.402729	-0.666371	-0.432715	2.73197	-0.731583	-0.271821
																						sheep_1147	-0.432764	-0.339222	-0.498749	0.369669	-0.505485	-0.384882	2.73207	-0.438905	-0.501735
																						sheep_1148	0.0832781	-0.602586	-0.569034	-0.313737	0.117397	-0.35005	2.7324	-0.587349	-0.510319
																						sheep_1149	0.0230793	-0.561529	-0.681128	-0.742865	-0.359779	-0.209837	2.73382	-0.120862	-0.0808955
																						sheep_1150	-0.0168791	-0.602537	-0.334339	-0.333888	-0.687124	-0.241403	2.73512	-0.625174	0.106229
																						sheep_1151	-0.484247	-0.366113	-0.740522	-0.343175	-0.629603	-0.227705	2.73545	-0.100173	0.15609
																						sheep_1152	-0.453755	-0.39884	0.36906	-0.444261	-0.448539	-0.453261	2.73574	-0.453051	-0.453093
																						sheep_1153	-0.551666	-0.203051	0.185506	-0.181237	-0.204086	-0.596987	2.73628	-0.586928	-0.597835
																						sheep_1154	-0.374334	-0.0360935	-0.522999	-0.564036	-0.57809	-0.287573	2.73637	0.195885	-0.569133
																						sheep_1155	-0.621436	-0.579114	-0.1967	-0.646074	-0.42236	-0.0812207	2.73733	0.156021	-0.346448
																						sheep_1156	0.332296	-0.484409	-0.51033	-0.306735	-0.465895	-0.529936	2.73784	-0.322656	-0.450173
																						sheep_1157	-0.342261	0.295609	-0.525484	-0.540392	-0.256745	-0.523441	2.73978	-0.318079	-0.528989
																						sheep_1158	-0.39264	-0.524479	0.0932842	-0.452174	-0.551916	0.117391	2.74014	-0.495	-0.534608
																						sheep_1159	0.283643	-0.389027	-0.477393	-0.578122	-0.32937	-0.239144	2.74082	-0.413903	-0.5975
																						sheep_1160	0.165328	-0.652323	-0.324754	-0.301859	-0.378666	-0.466619	2.74105	-0.0993859	-0.682775
																						sheep_1161	-0.491324	-0.686251	-0.362637	-0.269873	-0.158685	-0.358616	2.74193	-0.610653	0.196108
																						sheep_1162	-0.000342369	-0.636686	-0.561775	-0.597156	-0.537173	-0.142606	2.74237	0.0361136	-0.302746
																						sheep_1163	-0.135015	-0.615379	-0.637374	-0.604534	-0.447386	0.0803139	2.7453	-0.27542	-0.11051
																						sheep_1164	-0.522505	-0.22687	-0.0422293	-0.584617	-0.251236	-0.190213	2.74703	-0.107863	-0.821495
																						sheep_1165	-0.680024	-0.302	-0.104624	-0.501056	-0.294652	-0.120265	2.7478	-0.0154784	-0.729696
																						sheep_1166	-0.428138	0.182261	-0.660295	-0.555295	-0.194177	-0.432237	2.74946	-0.465369	-0.196211
																						sheep_1167	0.234847	-0.284256	-0.532014	-0.450154	-0.502066	-0.195252	2.75025	-0.547626	-0.473727
																						sheep_1168	-0.486492	-0.450376	0.113753	-0.3874	-0.459494	-0.563435	2.75033	-0.550807	0.0339178
																						sheep_1169	-0.388584	-0.410342	-0.432412	0.304176	-0.477124	-0.40764	2.75075	-0.469442	-0.469378
																						sheep_1170	0.0553897	-0.627979	-0.152859	-0.52772	-0.127515	-0.440183	2.75173	-0.672071	-0.258797
																						sheep_1171	-0.474075	0.166924	-0.648216	-0.553542	-0.474307	-0.263319	2.75206	-0.141227	-0.364297
																						sheep_1172	-0.534794	-0.535439	-0.361306	-0.536001	0.119929	-0.509659	2.75445	-0.0122485	-0.384934
																						sheep_1173	-0.282682	-0.34882	-0.232955	-0.541957	-0.680778	-0.256989	2.76105	-0.532969	0.116101
																						sheep_1174	-0.257139	0.159779	-0.536601	-0.568394	-0.275048	-0.267468	2.76143	-0.445179	-0.571379
																						sheep_1175	0.0760167	-0.193407	-0.366769	-0.629362	-0.457962	-0.373661	2.76267	-0.643639	-0.173885
																						sheep_1176	-0.231085	-0.439986	-0.653815	-0.560895	-0.382797	-0.452224	2.76359	0.0823492	-0.125141
																						sheep_1177	0.106164	-0.53643	-0.183004	-0.196987	-0.485082	-0.3613	2.76453	-0.497043	-0.610851
																						sheep_1178	-0.257902	-0.132569	-0.617412	-0.64801	-0.140363	-0.289573	2.76576	-0.084373	-0.59556
																						sheep_1179	-0.535163	-0.457708	-0.29556	-0.122932	-0.392483	-0.634431	2.76634	0.0992288	-0.427297
																						sheep_1180	-0.126008	-0.411138	-0.17014	-0.507111	-0.321742	-0.609907	2.77001	-0.00716552	-0.616803
																						sheep_1181	-0.547353	-0.0140716	-0.459673	-0.611342	-0.493368	-0.0603157	2.77048	-0.187648	-0.396704
																						sheep_1182	-0.404798	-0.14003	-0.723467	-0.56518	-0.199768	-0.0227525	2.77085	-0.348042	-0.366809
																						sheep_1183	-0.244122	-0.556062	-0.428761	-0.481435	-0.471678	-0.494044	2.77147	-0.225768	0.1304
																						sheep_1184	-0.316029	0.193666	-0.478438	-0.443334	-0.449828	-0.432031	2.77227	-0.375326	-0.470955
																						sheep_1185	-0.428963	-0.454359	-0.21987	-0.255786	-0.38442	-0.595791	2.77335	-0.539053	0.104896
																						sheep_1186	-0.503587	-0.469576	-0.354013	-0.500744	-0.38765	-0.24805	2.77407	0.156504	-0.466957
																						sheep_1187	0.0516166	-0.400199	-0.537426	-0.447983	-0.242732	-0.662576	2.77588	-0.279645	-0.256936
																						sheep_1188	-0.413547	-0.39633	-0.543235	-0.620501	-0.129533	-0.101174	2.77592	-0.0671134	-0.50449
																						sheep_1189	-0.460947	-0.5023	-0.351435	0.160462	-0.451628	-0.277879	2.77607	-0.452078	-0.440266
																						sheep_1190	-0.290094	-0.559425	-0.429993	-0.291747	-0.63927	-0.0308521	2.77686	-0.0820864	-0.453395
																						sheep_1191	-0.581708	-0.00699915	-0.199094	-0.225398	-0.400514	-0.405759	2.77712	-0.672653	-0.284993
																						sheep_1192	-0.320047	-0.564116	-0.173289	-0.339614	0.00618115	-0.235739	2.77734	-0.611985	-0.538731
																						sheep_1193	-0.467618	0.14628	-0.405582	-0.489237	-0.462134	-0.342039	2.78083	-0.339244	-0.421251
																						sheep_1194	-0.437109	-0.351563	-0.375524	0.0371354	-0.219062	-0.269168	2.78235	-0.587856	-0.5792
																						sheep_1195	-0.16409	-0.473798	-0.473798	-0.473798	-0.473798	-0.307375	2.78443	0.0560283	-0.473798
																						sheep_1196	-0.385532	-0.511809	-0.390526	0.123641	-0.390105	-0.335517	2.78499	-0.453894	-0.441245
																						sheep_1197	-0.291095	-0.610424	-0.133618	-0.0256623	-0.361383	-0.547838	2.78515	-0.361976	-0.45315
																						sheep_1198	-0.405626	-0.36947	-0.0471054	-0.288884	-0.582381	-0.128245	2.7856	-0.352399	-0.611488
																						sheep_1199	-0.0740983	-0.568946	-0.569829	-0.204874	-0.52251	-0.214492	2.7857	-0.4293	-0.201654
																						sheep_1200	-0.465872	-0.241063	0.038778	-0.217015	-0.48201	-0.44752	2.78597	-0.413728	-0.557539
																						sheep_1201	-0.333356	-0.370827	-0.473216	-0.473216	-0.364163	-0.450892	2.78609	-0.43767	0.117255
																						sheep_1202	-0.188836	-0.519415	-0.122577	-0.429664	-0.534371	-0.0507818	2.78615	-0.439685	-0.500819
																						sheep_1203	-0.579034	-0.192015	-0.0778236	-0.577406	-0.462286	-0.453072	2.78741	-0.236733	-0.209043
																						sheep_1204	-0.363544	-0.43494	0.0765133	-0.335627	-0.479221	-0.454206	2.78821	-0.525721	-0.271466
																						sheep_1205	-0.16532	-0.513378	-0.0854726	-0.427139	-0.226749	-0.615312	2.78844	-0.497655	-0.257416
																						sheep_1206	-0.341852	-0.571883	-0.441959	-0.509667	-0.420139	-0.351516	2.78919	-0.00624145	-0.145935
																						sheep_1207	-0.256077	-0.235989	-0.649192	-0.275259	-0.271766	-0.148248	2.78971	-0.32018	-0.632999
																						sheep_1208	-0.537332	-0.272828	-0.142033	-0.0723713	-0.507933	-0.443763	2.79132	-0.535755	-0.279303
																						sheep_1209	-0.532356	-0.497924	-0.419016	-0.261644	0.0296512	-0.356889	2.79166	-0.278876	-0.474606
																						sheep_1210	-0.492497	-0.504401	-0.266943	-0.0966839	-0.45482	-0.407744	2.79267	-0.0749124	-0.494667
																						sheep_1211	0.0120071	-0.383441	-0.369379	-0.394494	-0.504402	-0.474761	2.79272	-0.499818	-0.178432
																						sheep_1212	-0.453147	0.0338516	-0.453322	-0.261188	-0.278127	-0.461843	2.79389	-0.459849	-0.460267
																						sheep_1213	-0.170942	-0.599877	-0.131408	-0.369146	-0.361601	-0.205257	2.7972	-0.466251	-0.49272
																						sheep_1214	0.0279269	-0.247655	-0.450855	-0.408716	-0.450855	-0.431096	2.7976	-0.450855	-0.385497
																						sheep_1215	-0.299163	-0.474535	-0.269409	-0.46653	-0.228362	-0.481335	2.79912	-0.0573712	-0.522411
																						sheep_1216	-0.533219	-0.561364	-0.258211	-0.496721	-0.29279	-0.262699	2.80239	-0.202792	-0.194598
																						sheep_1217	-0.380736	-0.316898	-0.411631	-0.495042	-0.183138	-0.573177	2.80387	-0.316809	-0.126439
																						sheep_1218	-0.52319	-0.149508	-0.444824	-0.353104	-0.41879	-0.512897	2.80395	-0.193184	-0.208455
																						sheep_1219	-0.235042	-0.498817	-0.46555	-0.494235	-0.466405	-0.125274	2.80421	-0.301058	-0.217834
																						sheep_1220	-0.38243	-0.376812	-0.366481	0.00271787	-0.419841	-0.43008	2.80531	-0.417506	-0.41488
																						sheep_1221	-0.407572	-0.307854	-0.374705	-0.198404	-0.531954	-0.136375	2.80686	-0.330034	-0.519965
																						sheep_1222	-0.352388	-0.468335	-0.407357	-0.508317	-0.116114	-0.401511	2.80733	-0.384615	-0.16869
																						sheep_1223	-0.448295	-0.349462	-0.382214	-0.425723	-0.449905	-0.401017	2.80898	-0.306382	-0.04598
																						sheep_1224	-0.523263	-0.395019	-0.366115	-0.464904	-0.394986	-0.222056	2.80911	-0.108384	-0.334384
																						sheep_1225	-0.149523	-0.530801	-0.314948	-0.370891	-0.389778	-0.274558	2.81125	-0.499731	-0.281019
																						sheep_1226	-0.436454	-0.252852	-0.390436	-0.406788	-0.436454	-0.436454	2.81166	-0.36571	-0.0865152
																						sheep_1227	-0.440609	-0.422142	-0.384458	-0.413364	-0.260633	-0.336073	2.81187	-0.093267	-0.46132
																						sheep_1228	-0.412837	-0.422841	-0.363552	-0.409291	-0.405962	-0.0601843	2.81209	-0.330752	-0.406676
																						sheep_1229	-0.393769	-0.441972	-0.415244	-0.386646	-0.501148	-0.249366	2.81309	-0.139744	-0.285202
																						sheep_1230	-0.28731	-0.327881	-0.277655	-0.165841	-0.526329	-0.350529	2.8133	-0.385979	-0.491773
																						sheep_1231	-0.288174	-0.407271	-0.16064	-0.281775	-0.325143	-0.547172	2.8137	-0.424513	-0.379012
																						sheep_1232	-0.398226	-0.399976	-0.387893	-0.3957	-0.396156	-0.377883	2.81414	-0.070643	-0.387664
																						sheep_1233	-0.0981226	-0.391241	-0.380462	-0.403683	-0.387856	-0.406855	2.81581	-0.321865	-0.425725
																						sheep_1234	-0.319281	-0.482384	-0.356876	-0.399779	-0.187649	-0.418763	2.81622	-0.215494	-0.435992
																						sheep_1235	-0.394093	-0.369248	-0.404945	-0.402243	-0.403264	-0.100897	2.81679	-0.364287	-0.377815
																						sheep_1236	-0.475434	-0.403427	-0.415238	-0.356475	-0.218887	-0.386227	2.81724	-0.180522	-0.381033
																						sheep_1237	-0.414067	-0.423553	-0.308944	-0.304228	-0.429679	-0.332641	2.81922	-0.43383	-0.172276
																						sheep_1238	-0.233364	-0.524845	-0.248853	-0.402853	-0.362355	-0.367861	2.81932	-0.340314	-0.338878
																						sheep_1239	-0.413199	-0.385399	-0.413199	-0.190376	-0.233126	-0.406447	2.81966	-0.413199	-0.36471
																						sheep_1240	-0.395003	-0.395123	-0.394814	-0.396187	-0.181009	-0.270724	2.82105	-0.394264	-0.393927
																						sheep_1241	-0.330254	-0.411414	-0.195441	-0.412565	-0.409325	-0.402286	2.82108	-0.267758	-0.392037
																						sheep_1242	-0.314059	-0.392909	-0.292674	-0.446981	-0.347734	-0.227243	2.82277	-0.40173	-0.399441
																						sheep_1243	-0.443799	-0.315886	-0.361487	-0.380308	-0.370884	-0.400461	2.82286	-0.203467	-0.346564
																						sheep_1244	-0.324963	-0.38486	-0.32014	-0.20567	-0.411889	-0.408087	2.82296	-0.413436	-0.353919
																						sheep_1245	-0.351792	-0.288384	-0.335432	-0.373043	-0.387403	-0.437489	2.82388	-0.409322	-0.241013
																						sheep_1246	-0.311755	-0.411796	-0.396892	-0.40872	-0.266281	-0.38573	2.8242	-0.376928	-0.266095
																						sheep_1247	-0.412919	-0.386433	-0.306163	-0.355866	-0.334368	-0.230103	2.82422	-0.3916	-0.406769
																						sheep_1248	-0.270165	-0.404751	-0.379874	-0.330598	-0.384377	-0.293232	2.82553	-0.408549	-0.353986
																						sheep_1249	-0.28367	-0.373669	-0.358381	-0.355512	-0.377958	-0.387884	2.82669	-0.388391	-0.301227
																						sheep_1250	-0.328015	-0.346374	-0.372401	-0.356875	-0.37136	-0.363075	2.82814	-0.355229	-0.334809
																						sheep_1251	-0.360371	-0.352538	-0.355712	-0.368696	-0.359887	-0.349826	2.82817	-0.31897	-0.362174
																						sheep_1252	-0.354225	-0.355583	-0.353964	-0.354695	-0.352318	-0.351238	2.82842	-0.354544	-0.351857
																						sheep_1253	-0.350571	-0.354037	-0.354037	-0.354	-0.354037	-0.354037	2.82843	-0.353671	-0.354037
																						cat_1254	-0.996915	-0.0339098	-0.0815597	0.119531	0.977441	-0.537561	-0.701796	2.27965	-1.02488
																						cat_1255	0.0812697	0.417554	-0.337352	-0.273501	0.488966	-1.34114	-0.913502	2.35224	-0.474537
																						cat_1256	-0.673728	0.0203044	-0.106248	0.251979	0.726353	-0.493443	-1.0799	2.35306	-0.99838
																						cat_1257	0.789938	-0.665198	-0.331241	-0.386639	0.418215	-1.15929	-0.66783	2.36215	-0.36011
																						cat_1258	-0.841449	0.228636	0.22622	0.635777	-0.0555825	-0.79108	-0.90201	2.36491	-0.865427
																						cat_1259	-0.655502	0.694928	-0.660675	-0.489994	0.56449	-0.534691	-0.348551	2.3976	-0.96761
																						cat_1260	0.0721736	-0.687853	-0.679196	-1.01867	0.543723	-0.210781	0.372333	2.42443	-0.816156
																						cat_1261	-0.562285	-0.878231	-0.959141	-0.846574	-0.0589752	0.144264	0.580634	2.42714	0.153166
																						cat_1262	0.475819	-1.03081	-1.00548	-0.575967	0.345003	0.0755703	-0.212214	2.43709	-0.509014
																						cat_1263	-0.7288	-0.853151	-0.0291114	-0.124447	-0.813028	0.884611	-0.314531	2.44268	-0.464219
																						cat_1264	-0.612819	1.01589	-0.102627	-0.329113	-0.62075	-0.570714	-0.619475	2.45061	-0.610995
																						cat_1265	-0.332946	-0.58552	-0.532925	-0.73627	0.877668	-0.0367707	-0.204221	2.46429	-0.913307
																						cat_1266	0.688045	-0.483925	-0.677718	-0.433183	0.0968424	0.0912855	-0.807738	2.46766	-0.941266
																						cat_1267	-0.703866	0.259535	0.041383	0.608319	-0.811873	-0.400682	-0.661082	2.47991	-0.811646
																						cat_1268	0.0405354	0.0858074	-0.0944403	-0.344949	-1.03532	-0.952923	0.503823	2.48206	-0.684597
																						cat_1269	-0.0612777	-0.136269	-0.557774	-0.668804	-0.364898	-0.675601	0.847224	2.4826	-0.865203
																						cat_1270	-0.720933	-0.578976	-0.163469	-0.138064	-0.853685	0.149235	0.672456	2.48434	-0.850909
																						cat_1271	0.134551	-0.387918	0.229179	-0.108338	0.281654	-0.751217	-1.23483	2.48555	-0.648639
																						cat_1272	0.186169	-0.848976	0.157486	0.520805	-0.836587	-0.623668	-0.757458	2.49055	-0.288318
																						cat_1273	0.342336	-0.657356	-0.114252	-0.819464	0.55889	-0.907143	-0.502303	2.49447	-0.395177
																						cat_1274	-0.361689	-0.539682	-0.412501	-0.471729	0.393989	-1.16166	0.505051	2.49514	-0.446927
																						cat_1275	-0.229548	-0.506454	-0.473931	-0.13123	-0.850692	-0.594224	0.881205	2.49863	-0.593752
																						cat_1276	-0.612476	0.644212	-0.114158	-0.643695	0.120732	-0.924976	-0.202655	2.50504	-0.772026
																						cat_1277	-0.705134	0.476987	-1.04853	-0.762382	0.0728781	-0.0358319	0.0165256	2.51207	-0.526574
																						cat_1278	-0.35819	-0.910495	-0.142043	-0.203339	-1.01408	-0.592779	0.423839	2.5188	0.278287
																						cat_1279	0.0535719	-0.0984085	-0.553307	-0.837987	-0.167079	-0.949855	0.584492	2.52858	-0.560004
																						cat_1280	-0.683551	-0.659089	0.628226	0.294578	-0.683191	-0.486476	-0.652212	2.53073	-0.289015
																						cat_1281	-0.568599	0.810434	-0.873087	-0.411124	-0.579099	-0.499862	-0.235378	2.53315	-0.176434
																						cat_1282	-0.423042	-0.428073	-1.01452	-0.675554	-0.196465	-0.584324	0.504663	2.53755	0.279766
																						cat_1283	-0.20717	0.884056	-0.547105	-0.562946	-0.519793	-0.526323	-0.527439	2.53966	-0.532941
																						cat_1284	0.22873	0.00867892	-0.90008	-0.923072	-0.247288	-0.274891	0.322558	2.54357	-0.758208
																						cat_1285	-0.323322	0.438322	-0.813358	-0.634143	0.282714	-0.799338	-0.560678	2.56557	-0.15577
																						cat_1286	-0.407836	-0.76133	-0.542549	-0.864623	-0.598943	0.0876063	0.4758	2.5725	0.0393728
																						cat_1287	-0.715204	0.579408	-0.507067	-0.0999007	-0.562215	0.0696819	-0.810641	2.57453	-0.52859
																						cat_1288	-0.961235	-0.245977	0.0817558	-0.242155	0.0689347	-0.699859	-0.857663	2.57726	0.278942
																						cat_1289	-0.366715	0.229465	-0.220023	-0.594207	-0.729579	-0.918302	0.451173	2.57824	-0.43005
																						cat_1290	-0.72907	-0.00579792	-0.666182	-0.311702	-0.00807178	0.39842	-1.02783	2.58054	-0.230305
																						cat_1291	-0.459692	0.821471	-0.507187	-0.508768	-0.489413	-0.508768	-0.442917	2.58194	-0.486663
																						cat_1292	-0.660266	0.0631311	-0.279637	0.362995	-0.861416	-0.633997	-0.718264	2.58248	0.144976
																						cat_1293	-0.409491	0.0616007	-0.458507	-0.594836	-0.729512	-0.89063	-0.0721557	2.58332	0.510213
																						cat_1294	-0.900867	0.269324	-0.182709	0.303071	-0.866997	-0.535855	-0.443693	2.58875	-0.231021
																						cat_1295	0.404065	-0.965188	-0.0409881	-0.652237	-0.784672	-0.36074	-0.111097	2.59103	-0.0801727
																						cat_1296	0.0281027	-0.466329	-0.808132	-0.677485	0.421539	-0.0275647	-0.852101	2.59246	-0.21049
																						cat_1297	-0.263548	-0.986892	-0.49137	-0.837194	-0.459038	0.12387	0.0825767	2.59317	0.238426
																						cat_1298	0.479768	-0.674842	-0.198025	-0.56216	-0.314411	-0.575668	0.12279	2.59769	-0.875139
																						cat_1299	-0.535039	-0.552117	-0.493667	-0.270869	-0.527726	-0.458067	0.755808	2.60058	-0.5189
																						cat_1300	-0.765744	-0.460685	-0.509175	-0.438428	-0.721242	-0.119409	0.632604	2.60138	-0.219305
																						cat_1301	-0.30881	-0.135565	-0.751005	-0.643051	0.484584	-0.725227	-0.600154	2.60426	0.0749705
																						cat_1302	-0.298473	0.0725486	-0.541234	-0.734195	-1.08954	0.115139	-0.214596	2.61172	0.0786274
																						cat_1303	0.165545	-0.808502	-0.416175	-0.354126	-0.883478	-0.574917	0.289907	2.61233	-0.0305844
																						cat_1304	-0.60962	-0.54094	-0.590061	-0.0321686	-0.48446	-0.45939	-0.543746	2.61256	0.647828
																						cat_1305	-0.667686	-0.653524	-0.668331	-0.328898	-0.514442	-0.388962	0.572339	2.61293	0.0365722
																						cat_1306	-0.0362903	-0.092046	-0.649741	-0.121795	-0.631885	0.233428	-0.217006	2.61565	-1.10032
																						cat_1307	0.0557648	-0.641628	-0.559052	-0.548347	-0.246891	-0.568507	-0.661106	2.61616	0.553608
																						cat_1308	-0.898482	-0.325314	0.318635	-0.0036401	-0.680927	-0.301767	-0.764158	2.61632	0.0393302
																						cat_1309	-0.61121	0.495638	-0.764952	-0.383818	-0.0442176	-0.514838	-0.726578	2.61703	-0.0670597
																						cat_1310	-0.272957	-0.574441	-0.691058	-0.798471	-0.704369	-0.0613863	0.234537	2.6199	0.248249
																						cat_1311	0.265126	0.349162	-0.73669	-0.525951	-0.358993	-0.261731	-0.72836	2.62132	-0.623886
																						cat_1312	-0.463662	0.255742	-0.234055	-0.699055	-0.686382	-0.505098	-0.662126	2.6215	0.373135
																						cat_1313	-0.406758	-0.252153	-0.616184	-0.87771	-0.424183	-0.436798	-0.189448	2.62239	0.580847
																						cat_1314	-0.475281	-0.486165	-0.528012	-0.521172	0.701323	-0.325353	-0.508368	2.62633	-0.483302
																						cat_1315	-0.93578	-0.706135	0.0824749	-0.487365	0.16863	-0.546901	-0.336224	2.63133	0.129973
																						cat_1316	-0.629161	0.562458	-0.717751	-0.185212	-0.689749	-0.274789	-0.333222	2.63462	-0.367189
																						cat_1317	-0.677726	-0.0946915	0.0313474	0.157236	-0.0350182	-0.723154	-0.944034	2.63929	-0.35325
																						cat_1318	-0.41948	0.133925	-0.697545	-0.715755	0.321944	-0.295626	-0.198405	2.64231	-0.771369
																						cat_1319	-0.387659	-0.468146	-0.751404	-0.354215	0.0237805	-0.606028	0.464164	2.65143	-0.571926
																						cat_1320	0.187036	-0.835718	-0.655508	-0.657823	0.245913	-0.387231	-0.27148	2.65372	-0.278915
																						cat_1321	-0.460189	-0.482612	-0.507271	-0.35935	-0.675314	-0.711999	0.217285	2.65593	0.323516
																						cat_1322	-0.216209	-0.930666	-0.501987	-0.149272	-0.463717	-0.304773	-0.502699	2.66201	0.407311
																						cat_1323	0.468468	-0.325822	-0.281591	-0.146145	-0.40727	-0.642404	-0.596714	2.66483	-0.733351
																						cat_1324	0.0786375	-0.969057	-0.622958	-0.508552	-0.445014	-0.0187106	-0.30287	2.66509	0.123437
																						cat_1325	-0.520849	-0.344692	-0.503814	-0.0805407	-0.625289	-0.474649	-0.616148	2.66511	0.500876
																						cat_1326	-0.472135	-0.266497	-0.127601	-0.531181	-0.542047	-0.483065	-0.732388	2.66542	0.489493
																						cat_1327	0.0902546	-0.837285	-0.632803	-0.640326	-0.166454	-0.408745	-0.332856	2.66568	0.262533
																						cat_1328	-0.445798	-0.595335	-0.330047	-0.957136	-0.247643	0.294158	0.0238513	2.66589	-0.407939
																						cat_1329	-0.362317	0.0572246	-0.613975	0.107405	-0.541529	0.130789	-0.764483	2.668	-0.681117
																						cat_1330	-0.290563	-1.0974	0.0704277	-0.382744	-0.428412	0.125915	-0.263056	2.66984	-0.404007
																						cat_1331	-0.258394	-0.0930503	-0.506205	-0.786913	-0.583625	-0.611336	0.394282	2.66998	-0.224737
																						cat_1332	-0.227882	-0.0650402	-0.285726	-0.239088	0.171715	-0.886746	-0.892439	2.67068	-0.245473
																						cat_1333	0.27488	-0.413794	-0.611943	-0.613632	-0.528872	-0.582838	-0.412947	2.67719	0.211957
																						cat_1334	-0.491367	-0.531842	-0.567304	-0.27516	-0.559703	-0.543849	0.493071	2.68035	-0.2042
																						cat_1335	-0.410081	0.524694	-0.543966	-0.4244	-0.51167	-0.500092	-0.548259	2.6825	-0.268727
																						cat_1336	-0.0377644	-0.572169	-0.196274	-0.51383	-0.873423	-0.596606	0.20881	2.68253	-0.101278
																						cat_1337	0.221453	-0.703033	-0.191467	-0.233984	-0.771842	-0.563711	0.0602861	2.68284	-0.500538
																						cat_1338	-0.462853	0.166821	0.251962	-0.657543	-0.619172	-0.274993	-0.553797	2.68508	-0.535503
																						cat_1339	-0.312703	-0.584357	-0.693003	-0.611348	-0.441431	-0.416638	0.0348961	2.68767	0.336915
																						cat_1340	-0.22437	-0.494486	-0.494486	-0.494486	-0.494486	-0.494486	0.502392	2.6889	-0.494486
																						cat_1341	-0.463529	-0.660524	-0.195987	-0.662511	0.381553	-0.383272	-0.570144	2.68991	-0.135496
																						cat_1342	-0.312005	-0.257812	0.272758	-0.293	-0.789971	-0.107189	-0.441674	2.69433	-0.76544
																						cat_1343	-0.13512	-0.551111	0.0121312	0.273214	-0.552496	-0.597348	-0.506018	2.6972	-0.640457
																						cat_1344	-0.504511	-0.522774	-0.62107	-0.400511	-0.0602722	-0.445844	-0.525084	2.7029	0.377168
																						cat_1345	-0.343445	-0.415897	-0.810053	-0.726659	0.163642	-0.275389	0.0390935	2.70345	-0.334745
																						cat_1346	-0.134254	-0.335571	-0.404209	-0.844855	-0.591651	0.0823239	0.06789	2.70762	-0.547297
																						cat_1347	-0.468225	-0.468225	-0.468225	-0.468225	-0.382679	-0.445883	-0.464582	2.71219	0.45385
																						cat_1348	-0.253496	0.113488	-0.710048	-0.752265	-0.467723	-0.479391	0.0263901	2.71422	-0.19117
																						cat_1349	-0.554336	-0.369809	-0.561351	-0.567867	0.209875	0.105651	-0.569241	2.71524	-0.408161
																						cat_1350	-0.297817	-0.668238	0.22971	-0.649857	-0.26354	-0.52103	-0.0593411	2.72107	-0.490953
																						cat_1351	-0.478084	-0.503289	-0.423042	-0.324764	-0.451642	0.404309	-0.514363	2.72304	-0.432161
																						cat_1352	-0.471108	-0.428936	0.358321	-0.309322	-0.472166	-0.408037	-0.504056	2.73447	-0.499166
																						cat_1353	-0.0956834	-0.0372451	-0.801015	-0.348538	-0.257631	-0.410134	-0.706201	2.73618	-0.0797353
																						cat_1354	-0.363774	-0.382503	-0.391712	-0.6123	0.146108	-0.780981	-0.116693	2.73728	-0.235423
																						cat_1355	-0.414244	0.0802117	-0.173999	-0.453476	-0.47223	-0.62749	-0.68948	2.73747	0.0132372
																						cat_1356	-0.0403793	-0.487811	-0.552753	-0.515664	-0.485247	0.240602	-0.445384	2.73751	-0.450873
																						cat_1357	-0.527536	-0.598146	0.0491446	-0.181144	-0.185888	-0.207093	-0.823026	2.73923	-0.26554
																						cat_1358	0.0502945	-0.513486	-0.572512	-0.612327	-0.407742	0.0886547	-0.264722	2.74324	-0.5114
																						cat_1359	-0.407305	-0.344688	-0.613153	-0.695634	-0.508009	-0.194072	-0.0768965	2.74684	0.0929151
																						cat_1360	-0.446822	-0.545321	-0.505803	-0.439029	-0.525603	0.1751	-0.438327	2.7486	-0.022798
																						cat_1361	-0.602315	-0.541719	0.0579134	-0.0482253	-0.48578	-0.0959538	-0.527297	2.74934	-0.50596
																						cat_1362	-0.221344	-0.160632	-0.143409	-0.500686	-0.454139	-0.603136	-0.712769	2.75208	0.0440305
																						cat_1363	-0.385756	0.0320489	-0.447249	-0.27474	-0.779621	-0.245	-0.455829	2.76671	-0.210567
																						cat_1364	-0.187842	-0.642022	-0.0302873	-0.685891	-0.447049	-0.348765	-0.271968	2.76802	-0.154195
																						cat_1365	-0.600012	0.0637031	-0.11201	-0.506702	-0.362492	-0.533288	-0.477948	2.76855	-0.239806
																						cat_1366	-0.456697	-0.484739	-0.438583	-0.0752848	-0.505337	-0.408664	0.105234	2.76941	-0.505337
																						cat_1367	-0.480175	-0.694877	-0.403191	-0.0103594	-0.307402	-0.225185	-0.532384	2.77153	-0.117954
																						cat_1368	-0.337812	0.0134146	-0.177025	-0.29194	-0.753422	-0.441111	-0.480651	2.77197	-0.303424
																						cat_1369	-0.410363	-0.377023	-0.107312	-0.347952	-0.0293139	-0.248514	-0.73703	2.77236	-0.514849
																						cat_1370	0.0815598	-0.0792407	-0.442524	-0.457167	-0.470151	-0.468673	-0.470151	2.77504	-0.46869
																						cat_1371	-0.0977249	-0.39069	-0.237948	-0.675614	-0.601335	-0.0726114	-0.409201	2.77594	-0.290816
																						cat_1372	-0.132212	-0.539683	-0.431935	-0.394165	-0.524365	-0.395083	-0.439931	2.77821	0.0791595
																						cat_1373	0.0974726	-0.27284	-0.489918	-0.489918	-0.439265	-0.324161	-0.489918	2.785	-0.376456
																						cat_1374	-0.457278	-0.476531	-0.488102	-0.472551	0.0298795	-0.432887	-0.122112	2.78648	-0.366896
																						cat_1375	-0.44243	-0.465755	-0.465755	-0.434282	-0.441035	-0.217795	0.0808088	2.78784	-0.401596
																						cat_1376	-0.0966436	-0.296758	-0.473475	-0.0834792	-0.269208	-0.573773	-0.458149	2.78786	-0.536374
																						cat_1377	-0.167801	-0.053616	-0.537221	-0.537221	-0.20675	-0.309907	-0.527	2.78818	-0.448663
																						cat_1378	-0.573094	-0.0684322	-0.640801	-0.400372	-0.242535	-0.206624	-0.335988	2.78898	-0.321136
																						cat_1379	0.0338535	-0.437267	-0.446831	-0.150373	-0.447522	-0.43993	-0.445596	2.7901	-0.456438
																						cat_1380	-0.236166	-0.491099	-0.307672	-0.491304	-0.488043	0.00770327	-0.46597	2.7943	-0.321749
																						cat_1381	-0.00411844	-0.49667	-0.466849	-0.398947	-0.198132	-0.449828	-0.406133	2.79776	-0.377082
																						cat_1382	-0.443809	-0.456762	-0.443786	-0.437198	-0.0721085	-0.100723	-0.456762	2.79861	-0.38746
																						cat_1383	-0.359888	-0.403768	-0.450487	-0.177886	-0.248779	-0.511085	-0.53791	2.80142	-0.111618
																						cat_1384	-0.435404	-0.256499	-0.33529	-0.405186	-0.54885	-0.289393	-0.0716985	2.80436	-0.462039
																						cat_1385	-0.0422336	-0.244328	-0.461884	-0.364158	-0.381204	-0.474723	-0.369232	2.80488	-0.467117
																						cat_1386	-0.320791	-0.471347	-0.306287	-0.457705	-0.46184	-0.191932	-0.471347	2.80773	-0.126476
																						cat_1387	-0.459044	-0.439793	-0.220462	-0.304583	-0.448065	-0.413485	-0.436919	2.80794	-0.0855886
																						cat_1388	-0.25622	-0.461294	-0.385011	-0.521973	-0.47456	-0.283974	-0.261767	2.81052	-0.165723
																						cat_1389	-0.443133	-0.312891	-0.431124	-0.299076	-0.360078	-0.536349	-0.131409	2.81195	-0.297893
																						cat_1390	-0.353335	-0.407705	-0.340883	-0.405588	-0.467591	-0.434368	-0.0782943	2.81237	-0.324603
																						cat_1391	-0.406342	-0.455853	-0.127624	-0.388976	-0.434276	-0.214683	-0.428475	2.81315	-0.356924
																						cat_1392	-0.123819	-0.374295	-0.287085	-0.413226	-0.405889	-0.373305	-0.423091	2.81692	-0.416213
																						cat_1393	-0.348346	-0.265016	-0.424747	-0.460811	-0.419506	-0.27207	-0.427664	2.81828	-0.200122
[truncated: 209 more rows]

## Sheet: Liver
Supplementary Figure 41Liver
a																			b			c
[truncated: 2,132 more rows]

## Sheet: Lung
Supplementary Figure 41Lung
[truncated: 1,463 more rows]

[truncated: 3 more sheets: Skeletal_muscle, Spleen, Subcutaneous_adipose]
