# Supplementary material for: A pig BodyMap transcriptome reveals diverse tissue physiologies and evolutionary dynamics of transcription
Source: Nat Commun. 2021 Jun 17;12:3715. doi: 10.1038/s41467-021-23560-8 (PMC8211698; doi:10.1038/s41467-021-23560-8)
Supplement: Supplementary file 12 — Source Data [file 41467_2021_23560_MOESM12_ESM.zip › Source data/Supplementary Figure 5.xlsx]

## Sheet: Sheet1
Supplementary Figure 5b
LncRNA_transcript	LncRNA_gene	Classification
ENSSSCT00000054059	ENSSSCG00000033475	lincRNA
ENSSSCT00000052221	ENSSSCG00000035944	lincRNA
ENSSSCT00000051384	ENSSSCG00000035661	lincRNA
ENSSSCT00000057225	ENSSSCG00000036759	lincRNA
ENSSSCT00000053976	ENSSSCG00000034946	lincRNA
ENSSSCT00000047024	ENSSSCG00000036448	lincRNA
ENSSSCT00000060513	ENSSSCG00000036448	lincRNA
ENSSSCT00000059927	ENSSSCG00000035342	lincRNA
ENSSSCT00000038411	ENSSSCG00000032037	lincRNA
ENSSSCT00000044507	ENSSSCG00000035593	lincRNA
ENSSSCT00000044309	ENSSSCG00000035731	lincRNA
ENSSSCT00000045603	ENSSSCG00000038663	lincRNA
ENSSSCT00000043574	ENSSSCG00000038663	lincRNA
ENSSSCT00000041582	ENSSSCG00000032685	lincRNA
ENSSSCT00000050522	ENSSSCG00000031404	lincRNA
ENSSSCT00000043223	ENSSSCG00000038975	lincRNA
ENSSSCT00000047535	ENSSSCG00000034393	lincRNA
ENSSSCT00000052986	ENSSSCG00000037543	lincRNA
ENSSSCT00000047037	ENSSSCG00000033875	lincRNA
ENSSSCT00000063776	ENSSSCG00000033875	lincRNA
ENSSSCT00000051723	ENSSSCG00000033875	lincRNA
ENSSSCT00000059679	ENSSSCG00000039118	lincRNA
ENSSSCT00000050573	ENSSSCG00000033031	lincRNA
ENSSSCT00000063177	ENSSSCG00000038208	lincRNA
ENSSSCT00000046058	ENSSSCG00000037335	lincRNA
ENSSSCT00000060511	ENSSSCG00000039717	lincRNA
ENSSSCT00000049397	ENSSSCG00000034069	lincRNA
ENSSSCT00000053201	ENSSSCG00000039179	lincRNA
ENSSSCT00000062385	ENSSSCG00000039179	lincRNA
ENSSSCT00000042012	ENSSSCG00000034988	lincRNA
ENSSSCT00000043675	ENSSSCG00000040442	lincRNA
ENSSSCT00000042394	ENSSSCG00000037389	lincRNA
ENSSSCT00000046559	ENSSSCG00000037389	lincRNA
ENSSSCT00000064312	ENSSSCG00000033445	lincRNA
ENSSSCT00000040410	ENSSSCG00000039753	lincRNA
ENSSSCT00000045941	ENSSSCG00000040228	lincRNA
ENSSSCT00000048765	ENSSSCG00000040620	lincRNA
ENSSSCT00000048723	ENSSSCG00000039920	lincRNA
ENSSSCT00000046143	ENSSSCG00000033972	lincRNA
ENSSSCT00000046491	ENSSSCG00000036571	lincRNA
ENSSSCT00000061673	ENSSSCG00000038210	lincRNA
ENSSSCT00000038635	ENSSSCG00000033794	lincRNA
ENSSSCT00000051710	ENSSSCG00000033794	lincRNA
ENSSSCT00000056244	ENSSSCG00000036165	lincRNA
ENSSSCT00000064913	ENSSSCG00000035295	lincRNA
ENSSSCT00000037520	ENSSSCG00000039791	lincRNA
ENSSSCT00000043048	ENSSSCG00000039791	lincRNA
ENSSSCT00000042840	ENSSSCG00000040019	lincRNA
ENSSSCT00000049792	ENSSSCG00000040019	lincRNA
ENSSSCT00000043594	ENSSSCG00000034422	lincRNA
ENSSSCT00000062050	ENSSSCG00000034422	lincRNA
ENSSSCT00000059246	ENSSSCG00000037596	lincRNA
ENSSSCT00000046233	ENSSSCG00000038441	lincRNA
ENSSSCT00000040987	ENSSSCG00000039561	lincRNA
ENSSSCT00000059401	ENSSSCG00000034990	lincRNA
ENSSSCT00000049171	ENSSSCG00000037627	lincRNA
ENSSSCT00000040236	ENSSSCG00000039990	lincRNA
ENSSSCT00000052665	ENSSSCG00000039367	lincRNA
ENSSSCT00000038772	ENSSSCG00000039306	lincRNA
ENSSSCT00000059094	ENSSSCG00000038495	lincRNA
ENSSSCT00000037207	ENSSSCG00000038495	lincRNA
ENSSSCT00000061093	ENSSSCG00000034679	lincRNA
ENSSSCT00000051000	ENSSSCG00000038421	lincRNA
ENSSSCT00000037389	ENSSSCG00000038421	lincRNA
ENSSSCT00000048494	ENSSSCG00000036894	lincRNA
ENSSSCT00000059713	ENSSSCG00000040155	lincRNA
ENSSSCT00000062310	ENSSSCG00000040925	lincRNA
ENSSSCT00000055972	ENSSSCG00000033132	lincRNA
ENSSSCT00000049505	ENSSSCG00000032603	lincRNA
ENSSSCT00000045300	ENSSSCG00000039599	lincRNA
ENSSSCT00000040900	ENSSSCG00000033874	lincRNA
ENSSSCT00000041219	ENSSSCG00000032594	lincRNA
ENSSSCT00000046345	ENSSSCG00000032594	lincRNA
ENSSSCT00000051515	ENSSSCG00000032594	lincRNA
ENSSSCT00000053015	ENSSSCG00000035785	lincRNA
ENSSSCT00000058797	ENSSSCG00000031587	lincRNA
ENSSSCT00000038071	ENSSSCG00000039279	lincRNA
ENSSSCT00000039186	ENSSSCG00000039279	lincRNA
ENSSSCT00000044018	ENSSSCG00000033723	lincRNA
ENSSSCT00000043114	ENSSSCG00000031460	lincRNA
ENSSSCT00000051432	ENSSSCG00000038382	lincRNA
ENSSSCT00000065623	ENSSSCG00000038382	lincRNA
ENSSSCT00000064429	ENSSSCG00000032520	lincRNA
ENSSSCT00000062170	ENSSSCG00000032520	lincRNA
ENSSSCT00000053363	ENSSSCG00000032520	lincRNA
ENSSSCT00000044275	ENSSSCG00000032901	lincRNA
ENSSSCT00000050810	ENSSSCG00000036447	lincRNA
ENSSSCT00000038660	ENSSSCG00000040219	lincRNA
ENSSSCT00000066168	ENSSSCG00000035459	lincRNA
ENSSSCT00000065534	ENSSSCG00000033628	lincRNA
ENSSSCT00000058718	ENSSSCG00000033628	lincRNA
ENSSSCT00000037492	ENSSSCG00000037852	lincRNA
ENSSSCT00000062826	ENSSSCG00000037852	lincRNA
ENSSSCT00000045208	ENSSSCG00000040760	lincRNA
ENSSSCT00000053420	ENSSSCG00000040760	lincRNA
ENSSSCT00000049750	ENSSSCG00000038005	lincRNA
ENSSSCT00000051047	ENSSSCG00000038346	lincRNA
ENSSSCT00000049986	ENSSSCG00000038924	lincRNA
ENSSSCT00000051466	ENSSSCG00000032287	lincRNA
ENSSSCT00000039648	ENSSSCG00000033090	lincRNA
ENSSSCT00000047801	ENSSSCG00000039815	lincRNA
ENSSSCT00000038404	ENSSSCG00000039815	lincRNA
ENSSSCT00000060458	ENSSSCG00000033215	lincRNA
ENSSSCT00000041666	ENSSSCG00000040250	lincRNA
ENSSSCT00000051358	ENSSSCG00000038476	lincRNA
ENSSSCT00000051073	ENSSSCG00000038476	lincRNA
ENSSSCT00000054370	ENSSSCG00000038476	lincRNA
ENSSSCT00000056775	ENSSSCG00000035571	lincRNA
ENSSSCT00000054254	ENSSSCG00000040462	lincRNA
ENSSSCT00000058562	ENSSSCG00000036104	lincRNA
ENSSSCT00000042978	ENSSSCG00000035096	lincRNA
ENSSSCT00000038599	ENSSSCG00000036121	lincRNA
ENSSSCT00000065694	ENSSSCG00000040936	lincRNA
ENSSSCT00000041452	ENSSSCG00000040936	lincRNA
ENSSSCT00000056706	ENSSSCG00000034342	lincRNA
ENSSSCT00000044976	ENSSSCG00000036344	lincRNA
ENSSSCT00000042955	ENSSSCG00000039356	lincRNA
ENSSSCT00000046476	ENSSSCG00000031914	lincRNA
ENSSSCT00000050607	ENSSSCG00000038198	lincRNA
ENSSSCT00000055228	ENSSSCG00000040330	lincRNA
ENSSSCT00000061177	ENSSSCG00000034043	lincRNA
ENSSSCT00000054184	ENSSSCG00000034043	lincRNA
ENSSSCT00000054955	ENSSSCG00000032590	lincRNA
ENSSSCT00000046290	ENSSSCG00000039704	lincRNA
ENSSSCT00000041096	ENSSSCG00000036879	lincRNA
ENSSSCT00000052342	ENSSSCG00000031127	lincRNA
ENSSSCT00000058490	ENSSSCG00000031127	lincRNA
ENSSSCT00000053770	ENSSSCG00000032998	lincRNA
ENSSSCT00000046778	ENSSSCG00000032998	lincRNA
ENSSSCT00000046370	ENSSSCG00000036144	lincRNA
ENSSSCT00000043519	ENSSSCG00000038321	lincRNA
ENSSSCT00000057420	ENSSSCG00000040730	lincRNA
ENSSSCT00000064750	ENSSSCG00000036631	lincRNA
ENSSSCT00000062751	ENSSSCG00000036631	lincRNA
ENSSSCT00000045762	ENSSSCG00000037285	lincRNA
ENSSSCT00000039872	ENSSSCG00000036561	lincRNA
ENSSSCT00000037718	ENSSSCG00000031528	lincRNA
ENSSSCT00000051559	ENSSSCG00000040467	lincRNA
ENSSSCT00000064915	ENSSSCG00000040467	lincRNA
ENSSSCT00000054503	ENSSSCG00000033320	lincRNA
ENSSSCT00000040801	ENSSSCG00000040024	lincRNA
ENSSSCT00000045730	ENSSSCG00000034567	lincRNA
ENSSSCT00000061998	ENSSSCG00000031434	lincRNA
ENSSSCT00000040227	ENSSSCG00000038276	lincRNA
ENSSSCT00000047216	ENSSSCG00000038637	lincRNA
ENSSSCT00000048713	ENSSSCG00000040152	lincRNA
ENSSSCT00000060319	ENSSSCG00000040137	lincRNA
ENSSSCT00000050233	ENSSSCG00000039039	lincRNA
ENSSSCT00000050859	ENSSSCG00000033265	lincRNA
ENSSSCT00000064381	ENSSSCG00000033661	lincRNA
ENSSSCT00000053112	ENSSSCG00000032296	lincRNA
ENSSSCT00000043729	ENSSSCG00000040169	lincRNA
ENSSSCT00000040493	ENSSSCG00000040169	lincRNA
ENSSSCT00000065868	ENSSSCG00000039906	lincRNA
ENSSSCT00000059834	ENSSSCG00000039906	lincRNA
ENSSSCT00000044260	ENSSSCG00000036265	lincRNA
ENSSSCT00000041899	ENSSSCG00000035237	lincRNA
ENSSSCT00000064541	ENSSSCG00000035237	lincRNA
ENSSSCT00000048342	ENSSSCG00000032017	lincRNA
ENSSSCT00000046899	ENSSSCG00000032017	lincRNA
ENSSSCT00000040532	ENSSSCG00000039925	lincRNA
ENSSSCT00000055159	ENSSSCG00000040028	lincRNA
ENSSSCT00000039038	ENSSSCG00000034881	lincRNA
ENSSSCT00000065923	ENSSSCG00000035172	lincRNA
ENSSSCT00000043947	ENSSSCG00000038516	lincRNA
ENSSSCT00000053008	ENSSSCG00000038516	lincRNA
ENSSSCT00000059597	ENSSSCG00000040610	lincRNA
ENSSSCT00000064854	ENSSSCG00000037796	lincRNA
ENSSSCT00000039099	ENSSSCG00000035711	lincRNA
ENSSSCT00000059159	ENSSSCG00000035711	lincRNA
ENSSSCT00000050966	ENSSSCG00000031285	lincRNA
ENSSSCT00000054262	ENSSSCG00000033930	lincRNA
ENSSSCT00000059380	ENSSSCG00000035996	lincRNA
ENSSSCT00000056429	ENSSSCG00000035996	lincRNA
ENSSSCT00000057445	ENSSSCG00000034251	lincRNA
ENSSSCT00000039809	ENSSSCG00000031374	lincRNA
ENSSSCT00000054683	ENSSSCG00000035927	lincRNA
ENSSSCT00000039558	ENSSSCG00000036070	lincRNA
ENSSSCT00000050592	ENSSSCG00000034910	lincRNA
ENSSSCT00000066008	ENSSSCG00000031198	lincRNA
ENSSSCT00000045294	ENSSSCG00000037282	lincRNA
ENSSSCT00000055122	ENSSSCG00000037282	lincRNA
ENSSSCT00000040067	ENSSSCG00000035159	lincRNA
ENSSSCT00000060528	ENSSSCG00000035159	lincRNA
ENSSSCT00000058037	ENSSSCG00000037230	lincRNA
ENSSSCT00000061406	ENSSSCG00000037230	lincRNA
ENSSSCT00000039323	ENSSSCG00000039268	lincRNA
ENSSSCT00000059583	ENSSSCG00000031708	lincRNA
ENSSSCT00000043577	ENSSSCG00000035654	lincRNA
ENSSSCT00000066266	ENSSSCG00000034939	lincRNA
ENSSSCT00000047046	ENSSSCG00000037652	lincRNA
ENSSSCT00000049975	ENSSSCG00000033282	lincRNA
ENSSSCT00000046823	ENSSSCG00000033217	lincRNA
ENSSSCT00000050894	ENSSSCG00000036217	lincRNA
ENSSSCT00000053319	ENSSSCG00000036379	lincRNA
ENSSSCT00000062085	ENSSSCG00000031291	lincRNA
ENSSSCT00000051883	ENSSSCG00000036428	lincRNA
ENSSSCT00000049770	ENSSSCG00000036096	lincRNA
ENSSSCT00000040867	ENSSSCG00000035273	lincRNA
ENSSSCT00000041579	ENSSSCG00000038228	lincRNA
ENSSSCT00000049656	ENSSSCG00000038228	lincRNA
ENSSSCT00000066350	ENSSSCG00000036710	lincRNA
ENSSSCT00000059428	ENSSSCG00000036710	lincRNA
ENSSSCT00000064818	ENSSSCG00000036710	lincRNA
ENSSSCT00000044138	ENSSSCG00000034497	lincRNA
ENSSSCT00000043469	ENSSSCG00000038456	lincRNA
ENSSSCT00000037111	ENSSSCG00000038456	lincRNA
ENSSSCT00000045746	ENSSSCG00000039096	lincRNA
ENSSSCT00000037231	ENSSSCG00000031079	lincRNA
ENSSSCT00000057013	ENSSSCG00000039062	lincRNA
ENSSSCT00000063905	ENSSSCG00000039062	lincRNA
ENSSSCT00000042440	ENSSSCG00000039062	lincRNA
ENSSSCT00000052332	ENSSSCG00000033248	lincRNA
ENSSSCT00000044944	ENSSSCG00000035476	lincRNA
ENSSSCT00000058055	ENSSSCG00000040277	lincRNA
ENSSSCT00000059753	ENSSSCG00000036761	lincRNA
ENSSSCT00000037967	ENSSSCG00000037383	lincRNA
ENSSSCT00000062548	ENSSSCG00000031948	lincRNA
ENSSSCT00000050593	ENSSSCG00000031948	lincRNA
ENSSSCT00000045283	ENSSSCG00000031948	lincRNA
ENSSSCT00000042244	ENSSSCG00000033103	lincRNA
ENSSSCT00000046804	ENSSSCG00000040582	lincRNA
ENSSSCT00000037621	ENSSSCG00000032483	lincRNA
ENSSSCT00000056517	ENSSSCG00000032079	lincRNA
ENSSSCT00000052974	ENSSSCG00000033680	lincRNA
ENSSSCT00000046087	ENSSSCG00000033717	lincRNA
ENSSSCT00000048772	ENSSSCG00000033531	lincRNA
ENSSSCT00000062152	ENSSSCG00000039382	lincRNA
ENSSSCT00000044594	ENSSSCG00000036325	lincRNA
ENSSSCT00000057142	ENSSSCG00000035526	lincRNA
ENSSSCT00000049432	ENSSSCG00000031362	lincRNA
ENSSSCT00000053713	ENSSSCG00000033751	lincRNA
ENSSSCT00000037728	ENSSSCG00000039639	lincRNA
ENSSSCT00000054682	ENSSSCG00000039639	lincRNA
ENSSSCT00000048229	ENSSSCG00000040677	lincRNA
ENSSSCT00000062694	ENSSSCG00000040677	lincRNA
ENSSSCT00000037195	ENSSSCG00000039702	lincRNA
ENSSSCT00000047563	ENSSSCG00000033386	lincRNA
ENSSSCT00000039920	ENSSSCG00000032052	lincRNA
ENSSSCT00000048162	ENSSSCG00000036962	lincRNA
ENSSSCT00000049002	ENSSSCG00000033890	lincRNA
ENSSSCT00000053234	ENSSSCG00000036538	lincRNA
ENSSSCT00000044673	ENSSSCG00000033029	lincRNA
ENSSSCT00000043006	ENSSSCG00000035416	lincRNA
ENSSSCT00000050109	ENSSSCG00000035416	lincRNA
ENSSSCT00000046414	ENSSSCG00000036884	lincRNA
ENSSSCT00000037777	ENSSSCG00000036884	lincRNA
ENSSSCT00000062444	ENSSSCG00000036884	lincRNA
ENSSSCT00000050349	ENSSSCG00000034761	lincRNA
ENSSSCT00000057218	ENSSSCG00000040282	lincRNA
ENSSSCT00000043536	ENSSSCG00000039531	lincRNA
ENSSSCT00000041947	ENSSSCG00000036107	lincRNA
ENSSSCT00000053688	ENSSSCG00000036648	lincRNA
ENSSSCT00000041318	ENSSSCG00000035043	lincRNA
ENSSSCT00000059768	ENSSSCG00000037996	lincRNA
ENSSSCT00000044509	ENSSSCG00000034434	lincRNA
ENSSSCT00000054186	ENSSSCG00000031237	lincRNA
ENSSSCT00000056405	ENSSSCG00000032104	lincRNA
ENSSSCT00000040513	ENSSSCG00000035137	lincRNA
ENSSSCT00000063607	ENSSSCG00000035137	lincRNA
ENSSSCT00000013365	ENSSSCG00000012219	lincRNA
ENSSSCT00000054446	ENSSSCG00000032421	lincRNA
ENSSSCT00000042113	ENSSSCG00000034056	lincRNA
ENSSSCT00000033169	ENSSSCG00000030936	lincRNA
ENSSSCT00000064117	ENSSSCG00000035272	lincRNA
ENSSSCT00000046172	ENSSSCG00000031801	lincRNA
ENSSSCT00000044246	ENSSSCG00000031801	lincRNA
ENSSSCT00000048121	ENSSSCG00000031801	lincRNA
ENSSSCT00000044552	ENSSSCG00000033701	lincRNA
ENSSSCT00000038143	ENSSSCG00000035032	lincRNA
ENSSSCT00000057220	ENSSSCG00000036638	lincRNA
ENSSSCT00000054158	ENSSSCG00000037067	lincRNA
ENSSSCT00000059722	ENSSSCG00000037166	lincRNA
ENSSSCT00000050925	ENSSSCG00000037166	lincRNA
ENSSSCT00000051473	ENSSSCG00000032382	lincRNA
ENSSSCT00000057520	ENSSSCG00000035331	lincRNA
ENSSSCT00000059587	ENSSSCG00000035331	lincRNA
ENSSSCT00000054465	ENSSSCG00000035331	lincRNA
ENSSSCT00000044123	ENSSSCG00000032093	lincRNA
ENSSSCT00000037101	ENSSSCG00000040672	lincRNA
ENSSSCT00000053090	ENSSSCG00000032274	lincRNA
ENSSSCT00000042525	ENSSSCG00000035274	lincRNA
ENSSSCT00000053429	ENSSSCG00000036697	lincRNA
ENSSSCT00000064079	ENSSSCG00000032058	lincRNA
ENSSSCT00000065253	ENSSSCG00000038741	lincRNA
ENSSSCT00000053705	ENSSSCG00000034829	lincRNA
ENSSSCT00000051468	ENSSSCG00000038216	lincRNA
ENSSSCT00000052705	ENSSSCG00000038216	lincRNA
ENSSSCT00000054106	ENSSSCG00000034247	lincRNA
ENSSSCT00000040397	ENSSSCG00000034247	lincRNA
ENSSSCT00000044593	ENSSSCG00000032482	lincRNA
ENSSSCT00000045021	ENSSSCG00000032482	lincRNA
ENSSSCT00000043932	ENSSSCG00000036829	lincRNA
ENSSSCT00000063347	ENSSSCG00000034839	lincRNA
ENSSSCT00000059372	ENSSSCG00000035396	lincRNA
ENSSSCT00000065663	ENSSSCG00000038851	lincRNA
ENSSSCT00000061525	ENSSSCG00000040662	lincRNA
ENSSSCT00000058679	ENSSSCG00000040662	lincRNA
ENSSSCT00000059769	ENSSSCG00000035352	lincRNA
ENSSSCT00000043059	ENSSSCG00000035352	lincRNA
ENSSSCT00000046536	ENSSSCG00000040544	lincRNA
ENSSSCT00000060645	ENSSSCG00000037941	lincRNA
ENSSSCT00000047943	ENSSSCG00000037941	lincRNA
ENSSSCT00000045053	ENSSSCG00000031192	lincRNA
ENSSSCT00000039041	ENSSSCG00000037074	lincRNA
ENSSSCT00000043491	ENSSSCG00000037074	lincRNA
ENSSSCT00000050280	ENSSSCG00000033203	lincRNA
ENSSSCT00000039452	ENSSSCG00000033203	lincRNA
ENSSSCT00000055207	ENSSSCG00000034889	lincRNA
ENSSSCT00000047093	ENSSSCG00000034889	lincRNA
ENSSSCT00000040140	ENSSSCG00000039754	lincRNA
ENSSSCT00000037189	ENSSSCG00000039286	lincRNA
ENSSSCT00000039862	ENSSSCG00000039286	lincRNA
ENSSSCT00000050497	ENSSSCG00000033064	lincRNA
ENSSSCT00000040587	ENSSSCG00000034578	lincRNA
ENSSSCT00000038359	ENSSSCG00000031633	lincRNA
ENSSSCT00000059556	ENSSSCG00000034022	lincRNA
ENSSSCT00000064785	ENSSSCG00000040251	lincRNA
ENSSSCT00000061838	ENSSSCG00000040251	lincRNA
ENSSSCT00000040455	ENSSSCG00000035160	lincRNA
ENSSSCT00000043666	ENSSSCG00000039883	lincRNA
ENSSSCT00000041878	ENSSSCG00000039883	lincRNA
ENSSSCT00000056437	ENSSSCG00000036719	lincRNA
ENSSSCT00000056083	ENSSSCG00000033070	lincRNA
ENSSSCT00000049294	ENSSSCG00000038028	lincRNA
ENSSSCT00000063168	ENSSSCG00000033434	lincRNA
ENSSSCT00000039623	ENSSSCG00000036846	lincRNA
ENSSSCT00000040594	ENSSSCG00000038414	lincRNA
ENSSSCT00000061435	ENSSSCG00000035092	lincRNA
ENSSSCT00000064911	ENSSSCG00000036916	lincRNA
ENSSSCT00000042739	ENSSSCG00000034523	lincRNA
ENSSSCT00000056391	ENSSSCG00000031599	lincRNA
ENSSSCT00000064424	ENSSSCG00000039187	lincRNA
ENSSSCT00000056207	ENSSSCG00000038699	lincRNA
ENSSSCT00000036943	ENSSSCG00000036690	lincRNA
ENSSSCT00000051066	ENSSSCG00000031704	lincRNA
ENSSSCT00000043850	ENSSSCG00000035395	lincRNA
ENSSSCT00000049318	ENSSSCG00000038539	lincRNA
ENSSSCT00000054610	ENSSSCG00000037997	lincRNA
ENSSSCT00000060605	ENSSSCG00000037997	lincRNA
ENSSSCT00000040543	ENSSSCG00000033745	lincRNA
ENSSSCT00000037412	ENSSSCG00000031683	lincRNA
ENSSSCT00000045351	ENSSSCG00000031683	lincRNA
ENSSSCT00000046094	ENSSSCG00000035431	lincRNA
ENSSSCT00000050323	ENSSSCG00000040123	lincRNA
ENSSSCT00000051485	ENSSSCG00000032301	lincRNA
ENSSSCT00000053796	ENSSSCG00000032301	lincRNA
ENSSSCT00000049660	ENSSSCG00000032301	lincRNA
ENSSSCT00000062510	ENSSSCG00000038150	lincRNA
ENSSSCT00000041574	ENSSSCG00000038150	lincRNA
ENSSSCT00000049859	ENSSSCG00000032000	lincRNA
ENSSSCT00000058794	ENSSSCG00000032101	lincRNA
ENSSSCT00000065132	ENSSSCG00000036524	lincRNA
ENSSSCT00000053352	ENSSSCG00000031978	lincRNA
ENSSSCT00000040989	ENSSSCG00000038601	lincRNA
ENSSSCT00000056553	ENSSSCG00000038601	lincRNA
ENSSSCT00000051403	ENSSSCG00000031414	lincRNA
ENSSSCT00000050094	ENSSSCG00000038429	lincRNA
ENSSSCT00000065146	ENSSSCG00000036117	lincRNA
ENSSSCT00000062744	ENSSSCG00000036117	lincRNA
ENSSSCT00000039015	ENSSSCG00000040837	lincRNA
ENSSSCT00000044136	ENSSSCG00000034065	lincRNA
ENSSSCT00000055564	ENSSSCG00000038695	lincRNA
ENSSSCT00000055418	ENSSSCG00000040839	lincRNA
ENSSSCT00000041142	ENSSSCG00000034454	lincRNA
ENSSSCT00000040180	ENSSSCG00000034454	lincRNA
ENSSSCT00000046210	ENSSSCG00000034454	lincRNA
ENSSSCT00000051636	ENSSSCG00000031092	lincRNA
ENSSSCT00000047491	ENSSSCG00000033455	lincRNA
ENSSSCT00000045534	ENSSSCG00000033455	lincRNA
ENSSSCT00000047026	ENSSSCG00000035507	lincRNA
ENSSSCT00000063435	ENSSSCG00000033293	lincRNA
ENSSSCT00000036938	ENSSSCG00000033537	lincRNA
ENSSSCT00000051832	ENSSSCG00000034856	lincRNA
ENSSSCT00000038717	ENSSSCG00000038464	lincRNA
ENSSSCT00000060379	ENSSSCG00000031841	lincRNA
ENSSSCT00000046923	ENSSSCG00000031841	lincRNA
ENSSSCT00000066044	ENSSSCG00000035536	lincRNA
ENSSSCT00000052248	ENSSSCG00000036101	lincRNA
ENSSSCT00000051878	ENSSSCG00000034257	lincRNA
ENSSSCT00000057567	ENSSSCG00000038687	lincRNA
ENSSSCT00000063152	ENSSSCG00000038836	lincRNA
ENSSSCT00000065517	ENSSSCG00000033707	lincRNA
ENSSSCT00000061011	ENSSSCG00000036149	lincRNA
ENSSSCT00000045050	ENSSSCG00000037665	lincRNA
ENSSSCT00000059256	ENSSSCG00000035981	lincRNA
ENSSSCT00000052071	ENSSSCG00000040829	lincRNA
ENSSSCT00000044651	ENSSSCG00000036020	lincRNA
ENSSSCT00000047185	ENSSSCG00000036020	lincRNA
ENSSSCT00000048127	ENSSSCG00000032793	lincRNA
ENSSSCT00000050464	ENSSSCG00000032793	lincRNA
ENSSSCT00000052811	ENSSSCG00000033943	lincRNA
ENSSSCT00000057750	ENSSSCG00000033943	lincRNA
ENSSSCT00000054677	ENSSSCG00000033943	lincRNA
ENSSSCT00000036872	ENSSSCG00000038124	lincRNA
ENSSSCT00000061728	ENSSSCG00000031164	lincRNA
ENSSSCT00000053745	ENSSSCG00000034431	lincRNA
ENSSSCT00000053244	ENSSSCG00000031565	lincRNA
ENSSSCT00000041457	ENSSSCG00000037969	lincRNA
ENSSSCT00000044706	ENSSSCG00000037969	lincRNA
ENSSSCT00000051609	ENSSSCG00000034662	lincRNA
ENSSSCT00000061547	ENSSSCG00000032309	lincRNA
ENSSSCT00000059046	ENSSSCG00000037794	lincRNA
ENSSSCT00000038382	ENSSSCG00000034335	lincRNA
ENSSSCT00000044292	ENSSSCG00000034335	lincRNA
ENSSSCT00000063016	ENSSSCG00000039868	lincRNA
ENSSSCT00000055230	ENSSSCG00000039868	lincRNA
ENSSSCT00000049195	ENSSSCG00000035563	lincRNA
ENSSSCT00000060630	ENSSSCG00000035563	lincRNA
ENSSSCT00000043911	ENSSSCG00000035563	lincRNA
ENSSSCT00000042732	ENSSSCG00000033384	lincRNA
ENSSSCT00000048769	ENSSSCG00000033384	lincRNA
ENSSSCT00000039410	ENSSSCG00000040284	lincRNA
ENSSSCT00000059193	ENSSSCG00000031742	lincRNA
ENSSSCT00000052237	ENSSSCG00000037677	lincRNA
ENSSSCT00000062623	ENSSSCG00000036815	lincRNA
ENSSSCT00000038805	ENSSSCG00000036815	lincRNA
ENSSSCT00000053512	ENSSSCG00000037770	lincRNA
ENSSSCT00000042903	ENSSSCG00000037770	lincRNA
ENSSSCT00000066071	ENSSSCG00000037770	lincRNA
ENSSSCT00000053425	ENSSSCG00000035437	lincRNA
ENSSSCT00000052089	ENSSSCG00000035437	lincRNA
ENSSSCT00000066196	ENSSSCG00000035437	lincRNA
ENSSSCT00000045334	ENSSSCG00000036194	lincRNA
ENSSSCT00000062477	ENSSSCG00000039504	lincRNA
ENSSSCT00000036988	ENSSSCG00000039504	lincRNA
ENSSSCT00000051124	ENSSSCG00000039504	lincRNA
ENSSSCT00000052886	ENSSSCG00000037771	lincRNA
ENSSSCT00000051722	ENSSSCG00000035797	lincRNA
ENSSSCT00000041291	ENSSSCG00000035797	lincRNA
ENSSSCT00000037088	ENSSSCG00000035707	lincRNA
ENSSSCT00000047750	ENSSSCG00000035707	lincRNA
ENSSSCT00000037215	ENSSSCG00000038343	lincRNA
ENSSSCT00000045007	ENSSSCG00000038343	lincRNA
ENSSSCT00000050684	ENSSSCG00000038343	lincRNA
ENSSSCT00000043676	ENSSSCG00000034245	lincRNA
ENSSSCT00000051481	ENSSSCG00000034245	lincRNA
ENSSSCT00000056393	ENSSSCG00000034245	lincRNA
ENSSSCT00000059282	ENSSSCG00000036287	lincRNA
ENSSSCT00000055217	ENSSSCG00000035340	lincRNA
ENSSSCT00000064030	ENSSSCG00000035340	lincRNA
ENSSSCT00000044504	ENSSSCG00000035340	lincRNA
ENSSSCT00000044049	ENSSSCG00000032830	lincRNA
ENSSSCT00000039008	ENSSSCG00000033387	lincRNA
ENSSSCT00000062845	ENSSSCG00000033387	lincRNA
ENSSSCT00000060541	ENSSSCG00000033387	lincRNA
ENSSSCT00000044358	ENSSSCG00000036625	lincRNA
ENSSSCT00000050544	ENSSSCG00000036625	lincRNA
ENSSSCT00000057251	ENSSSCG00000039938	lincRNA
ENSSSCT00000062380	ENSSSCG00000039938	lincRNA
ENSSSCT00000039563	ENSSSCG00000039668	lincRNA
ENSSSCT00000046107	ENSSSCG00000040529	lincRNA
ENSSSCT00000054406	ENSSSCG00000032900	lincRNA
ENSSSCT00000046458	ENSSSCG00000032900	lincRNA
ENSSSCT00000053063	ENSSSCG00000032900	lincRNA
ENSSSCT00000040836	ENSSSCG00000038499	lincRNA
ENSSSCT00000046567	ENSSSCG00000038499	lincRNA
ENSSSCT00000052855	ENSSSCG00000038499	lincRNA
ENSSSCT00000063774	ENSSSCG00000032523	lincRNA
ENSSSCT00000060472	ENSSSCG00000032523	lincRNA
ENSSSCT00000053556	ENSSSCG00000032523	lincRNA
ENSSSCT00000046429	ENSSSCG00000034248	lincRNA
ENSSSCT00000036847	ENSSSCG00000034248	lincRNA
ENSSSCT00000059911	ENSSSCG00000034248	lincRNA
ENSSSCT00000064516	ENSSSCG00000036012	lincRNA
ENSSSCT00000055350	ENSSSCG00000033469	lincRNA
ENSSSCT00000047225	ENSSSCG00000039837	lincRNA
ENSSSCT00000055708	ENSSSCG00000039837	lincRNA
ENSSSCT00000050564	ENSSSCG00000039837	lincRNA
ENSSSCT00000047515	ENSSSCG00000038808	lincRNA
ENSSSCT00000044857	ENSSSCG00000036053	lincRNA
ENSSSCT00000037381	ENSSSCG00000040785	lincRNA
ENSSSCT00000037426	ENSSSCG00000032859	lincRNA
ENSSSCT00000058639	ENSSSCG00000032859	lincRNA
TU71015	G37786	lincRNA
TU71014	G37786	lincRNA
TU81758	G43653	SPI
TU71009	G37784	lincRNA
TU71013	G37785	lincRNA
TU1533	G855	lincRNA
TU71008	G37783	lincRNA
TU71012	G37783	lincRNA
TU71010	G37783	lincRNA
TU71006	G37781	lincRNA
TU50852	G27167	lincRNA
TU54035	G28871	SPI
TU54036	G28871	SD
TU54037	G28871	SPI
TU54042	G28872	lincRNA
TU54038	G28872	lincRNA
TU50848	G27164	lincRNA
TU50847	G27164	lincRNA
TU50849	G27164	lincRNA
TU50845	G27164	lincRNA
TU41780	G22403	lincRNA
TU71017	G37788	lincRNA
TU50835	G27160	lincRNA
TU5896	G3271	lincRNA
TU8320	G4553	lincRNA
TU54434	G29108	SPI
TU8788	G4803	XOE
TU5902	G3276	XII
TU8777	G4801	SD
TU5904	G3278	XOI
TU5907	G3279	XH
TU5906	G3279	XH
TU5905	G3279	XH
TU80260	G42858	lincRNA
TU71628	G38147	XII
TU8795	G4808	XII
TU8796	G4809	XII
TU68782	G36561	lincRNA
TU68783	G36562	lincRNA
TU68791	G36567	XII
TU68792	G36568	XIE
TU12067	G6585	lincRNA
TU12066	G6585	lincRNA
TU12065	G6585	lincRNA
TU64304	G34402	lincRNA
TU71619	G38140	XPE
TU47089	G25225	lincRNA
TU34684	G18633	lincRNA
TU34683	G18633	lincRNA
TU34681	G18633	lincRNA
TU34682	G18633	lincRNA
TU34680	G18633	lincRNA
TU77213	G41184	lincRNA
TU34688	G18635	XII
TU61789	G33044	lincRNA
TU61788	G33044	lincRNA
TU34690	G18637	SPI
TU20843	G11279	XII
TU34693	G18639	XH
TU34694	G18639	XH
TU62081	G33188	lincRNA
TU62082	G33188	lincRNA
TU62080	G33188	lincRNA
TU71621	G38142	XPE
TU20835	G11273	XOI
TU20834	G11273	XOI
TU20832	G11273	XOI
TU20833	G11273	XH
TU20827	G11270	SOI
TU62084	G33189	XII
TU62083	G33189	XII
TU66506	G35361	XOI
TU54043	G28873	SOI
TU84159	G44966	lincRNA
TU84158	G44966	lincRNA
TU84160	G44966	lincRNA
TU62231	G33268	lincRNA
TU62230	G33268	lincRNA
TU28300	G15209	lincRNA
TU50461	G26968	lincRNA
TU50460	G26968	lincRNA
TU50458	G26968	lincRNA
TU73479	G39127	XII
TU73478	G39127	XII
TU50459	G26969	SD
TU36994	G19900	XIE
TU36991	G19900	XIE
TU36993	G19900	XPE
TU36992	G19900	XPE
TU9653	G5254	lincRNA
TU37000	G19903	XIE
TU37001	G19904	lincRNA
TU37002	G19905	lincRNA
TU29659	G15959	XII
TU29658	G15959	XII
TU29657	G15958	SOI
TU29656	G15957	lincRNA
TU57921	G30920	XH
TU29646	G15953	XII
TU29645	G15952	XII
TU29644	G15951	XIE
TU57929	G30924	lincRNA
TU57930	G30924	XH
TU57927	G30924	XH
TU57931	G30924	XH
TU57928	G30924	XH
TU12635	G6899	lincRNA
TU12634	G6899	lincRNA
TU12633	G6898	XPE
TU69181	G36789	XIE
TU81017	G43259	lincRNA
TU8318	G4551	lincRNA
TU12606	G6892	XPI
TU12604	G6891	XPI
TU12603	G6891	XPI
TU12602	G6891	XH
TU81010	G43254	lincRNA
TU81009	G43253	lincRNA
TU81008	G43252	lincRNA
TU69168	G36782	XII
TU26132	G14028	lincRNA
TU61793	G33046	lincRNA
TU61795	G33046	lincRNA
TU61794	G33046	lincRNA
TU8790	G4805	lincRNA
TU50301	G26885	XIE
TU76198	G40635	lincRNA
TU20378	G11012	XOI
TU20379	G11012	lincRNA
TU20377	G11012	lincRNA
TU20372	G11010	lincRNA
TU20371	G11010	lincRNA
TU27059	G14531	XH
TU20383	G11016	lincRNA
TU27067	G14537	XII
TU26128	G14026	lincRNA
TU20382	G11015	lincRNA
TU19690	G10639	XII
TU19689	G10639	XII
TU19688	G10639	XII
TU8323	G4556	lincRNA
TU1761	G988	lincRNA
TU1763	G988	lincRNA
TU1762	G988	lincRNA
TU19677	G10631	lincRNA
TU19679	G10633	XII
TU19681	G10635	XH
TU19680	G10634	lincRNA
TU65365	G34870	SOI
TU65364	G34870	SOI
TU8325	G4558	lincRNA
TU45066	G24128	XII
TU45067	G24129	lincRNA
TU45068	G24129	lincRNA
TU33445	G17946	lincRNA
TU33446	G17947	lincRNA
TU33439	G17944	lincRNA
TU33437	G17944	lincRNA
TU33441	G17944	lincRNA
TU33444	G17944	lincRNA
TU33443	G17944	lincRNA
TU33442	G17944	lincRNA
TU33440	G17944	lincRNA
TU8326	G4559	XII
TU45054	G24122	lincRNA
TU45053	G24122	lincRNA
TU45059	G24123	XH
TU45061	G24123	XH
TU45060	G24123	XH
TU45055	G24123	XH
TU45057	G24123	XH
TU45056	G24123	XH
TU45058	G24123	XH
TU33448	G17948	lincRNA
TU33447	G17948	lincRNA
TU33449	G17949	lincRNA
TU45065	G24127	XPE
TU45062	G24124	lincRNA
TU45063	G24125	lincRNA
TU10319	G5602	lincRNA
TU10318	G5601	lincRNA
TU10317	G5601	lincRNA
TU10316	G5600	lincRNA
TU10334	G5607	lincRNA
TU10333	G5607	lincRNA
TU10331	G5607	lincRNA
TU10330	G5607	lincRNA
TU10335	G5607	lincRNA
TU10332	G5607	lincRNA
TU10328	G5605	XIE
TU10327	G5604	lincRNA
TU10326	G5604	lincRNA
TU60222	G32193	SPI
TU10337	G5609	XPE
TU61263	G32768	XT
TU22071	G11930	lincRNA
TU48278	G25838	SD
TU87496	G46751	lincRNA
TU59518	G31781	SOI
TU87498	G46753	lincRNA
TU87497	G46752	SOI
TU87502	G46755	SD
TU58180	G31038	lincRNA
TU59529	G31787	lincRNA
TU59530	G31788	lincRNA
TU12649	G6912	SD
TU61549	G32931	lincRNA
TU32538	G17486	lincRNA
TU32537	G17486	lincRNA
TU32535	G17486	lincRNA
TU32534	G17486	lincRNA
TU32533	G17486	lincRNA
TU32532	G17486	lincRNA
TU32531	G17486	lincRNA
TU32529	G17486	lincRNA
TU32539	G17486	lincRNA
TU32536	G17486	lincRNA
TU32530	G17486	lincRNA
TU32528	G17486	lincRNA
TU15384	G8297	XII
TU15383	G8297	XII
TU15382	G8297	XII
TU15381	G8297	XII
TU15380	G8296	SOI
TU3001	G1656	lincRNA
TU15376	G8294	lincRNA
TU2989	G1650	SPI
TU15374	G8292	lincRNA
TU2994	G1652	XPE
TU15370	G8290	SPI
TU56605	G30255	SPI
TU54967	G29388	XH
TU88765	G47402	lincRNA
TU88761	G47400	lincRNA
TU15385	G8298	XII
TU10228	G5544	XPI
TU2496	G1388	lincRNA
TU10217	G5540	lincRNA
TU10215	G5540	lincRNA
TU580	G302	lincRNA
TU10223	G5542	lincRNA
TU10224	G5542	lincRNA
TU10227	G5543	lincRNA
TU10226	G5543	lincRNA
TU10225	G5543	lincRNA
TU2487	G1382	lincRNA
TU2488	G1383	lincRNA
TU2485	G1380	lincRNA
TU2486	G1381	lincRNA
TU2492	G1386	lincRNA
TU2491	G1386	lincRNA
TU2493	G1387	lincRNA
TU2494	G1387	lincRNA
TU2495	G1387	lincRNA
TU2489	G1384	lincRNA
TU71369	G38007	lincRNA
TU76469	G40759	SU
TU59151	G31574	SU
TU20247	G10936	XH
TU76458	G40753	lincRNA
TU73661	G39231	XT
TU73662	G39232	lincRNA
TU73673	G39237	SOI
TU11447	G6230	lincRNA
TU11446	G6230	lincRNA
TU12656	G6918	lincRNA
TU17122	G9232	XII
TU17121	G9232	XII
TU14258	G7763	SU
TU58556	G31250	SPI
TU55720	G29779	XH
TU1829	G1030	SD
TU1832	G1030	SD
TU1830	G1030	SD
TU1828	G1030	SD
TU1827	G1030	SD
TU1833	G1031	lincRNA
TU1834	G1032	lincRNA
TU1835	G1033	lincRNA
TU76538	G40798	lincRNA
TU1839	G1035	lincRNA
TU1840	G1036	lincRNA
TU1841	G1037	lincRNA
TU1842	G1038	lincRNA
TU1843	G1039	lincRNA
TU56263	G30073	SU
TU56262	G30073	SU
TU56261	G30073	SU
TU56260	G30072	SU
TU56259	G30072	SU
TU56266	G30075	lincRNA
TU56267	G30075	lincRNA
TU56265	G30074	lincRNA
TU56264	G30074	lincRNA
TU56270	G30077	XPE
TU66908	G35556	lincRNA
TU23519	G12703	XH
TU23518	G12702	SOI
TU84187	G44980	lincRNA
TU84185	G44980	lincRNA
TU84186	G44980	lincRNA
TU84188	G44981	lincRNA
TU23524	G12707	lincRNA
TU84205	G44987	lincRNA
TU23521	G12705	SOI
TU23520	G12704	XH
TU84206	G44988	lincRNA
TU52582	G28127	lincRNA
TU52576	G28125	lincRNA
TU52578	G28125	lincRNA
TU52577	G28125	lincRNA
TU52579	G28125	lincRNA
TU52573	G28122	lincRNA
TU52574	G28123	lincRNA
TU52572	G28121	lincRNA
TU41814	G22425	SPI
TU89339	G47728	lincRNA
TU51182	G27360	lincRNA
TU577	G301	lincRNA
TU578	G301	lincRNA
TU575	G301	lincRNA
TU579	G301	lincRNA
TU576	G301	lincRNA
TU89338	G47727	lincRNA
TU70114	G37309	XPI
TU1040	G574	XH
TU2607	G1448	lincRNA
TU2610	G1448	SPI
TU2608	G1448	SPI
TU2609	G1448	SPI
TU24264	G13064	XH
TU3968	G2205	XPI
TU66735	G35470	lincRNA
TU57773	G30852	lincRNA
TU42026	G22547	lincRNA
TU11582	G6313	lincRNA
TU67524	G35895	lincRNA
TU67525	G35895	lincRNA
TU67523	G35895	lincRNA
TU20075	G10842	SU
TU12158	G6642	lincRNA
TU585	G306	lincRNA
TU11584	G6315	lincRNA
TU11710	G6386	lincRNA
TU11706	G6384	lincRNA
TU11704	G6384	lincRNA
TU11705	G6384	lincRNA
TU11707	G6384	XOI
TU11702	G6383	lincRNA
TU12156	G6640	lincRNA
TU11698	G6381	XT
TU11697	G6381	XT
TU11699	G6381	lincRNA
TU82741	G44182	XII
TU56356	G30115	lincRNA
TU56355	G30115	lincRNA
TU56353	G30115	lincRNA
TU56354	G30115	lincRNA
TU63149	G33786	lincRNA
TU11713	G6389	lincRNA
TU82747	G44185	XH
TU82745	G44185	XH
TU82746	G44185	XT
TU82748	G44185	SOI
TU91083	G48577	lincRNA
TU91082	G48576	lincRNA
TU91081	G48576	lincRNA
TU85890	G45855	lincRNA
TU52874	G28269	lincRNA
TU52873	G28268	XPE
TU52863	G28264	lincRNA
TU52872	G28267	XH
TU52871	G28267	XH
TU52869	G28267	XH
TU52870	G28267	XH
TU586	G307	lincRNA
TU52861	G28263	lincRNA
TU70112	G37307	XH
TU57613	G30787	XIE
TU57611	G30787	XIE
TU57614	G30787	XIE
TU57612	G30787	XIE
TU57609	G30786	SPI
TU7677	G4237	XPE
TU7676	G4237	XPE
TU7675	G4237	XPE
TU7678	G4237	XPE
TU7662	G4231	SD
TU78708	G41971	lincRNA
TU37637	G20249	lincRNA
TU37635	G20248	lincRNA
TU37634	G20248	lincRNA
TU37636	G20248	lincRNA
TU37625	G20244	XT
TU37624	G20243	lincRNA
TU7679	G4238	SOI
TU7683	G4238	SPI
TU7682	G4238	SPI
TU7680	G4238	SPI
TU7681	G4238	SPI
TU62201	G33254	SPI
TU62683	G33527	lincRNA
TU63934	G34204	SU
TU6918	G3869	XH
TU6917	G3868	XPE
TU83049	G44321	lincRNA
TU9694	G5270	lincRNA
TU83290	G44458	lincRNA
TU62685	G33528	lincRNA
TU62684	G33528	lincRNA
TU62686	G33528	lincRNA
TU62688	G33528	lincRNA
TU62687	G33528	lincRNA
TU62689	G33529	SPI
TU12011	G6563	lincRNA
TU12013	G6563	lincRNA
TU12010	G6562	lincRNA
TU12009	G6561	XII
TU12008	G6560	XII
TU12021	G6567	lincRNA
TU12020	G6567	lincRNA
TU12019	G6567	lincRNA
TU17870	G9659	XII
TU17871	G9659	XII
TU12017	G6565	lincRNA
TU12016	G6564	lincRNA
TU12014	G6564	lincRNA
TU12012	G6564	lincRNA
TU12015	G6564	lincRNA
TU20474	G11070	lincRNA
TU13813	G7507	SU
TU17860	G9656	SOI
TU12023	G6568	XII
TU12024	G6568	XII
TU12022	G6568	XII
TU17849	G9650	SPI
TU30659	G16506	lincRNA
TU50035	G26719	lincRNA
TU17857	G9653	lincRNA
TU85353	G45581	lincRNA
TU85352	G45580	lincRNA
TU85351	G45580	lincRNA
TU85356	G45583	lincRNA
TU85359	G45585	lincRNA
TU85361	G45587	lincRNA
TU85360	G45586	lincRNA
TU85364	G45588	lincRNA
TU85363	G45588	lincRNA
TU85362	G45588	lincRNA
TU60761	G32505	XPE
TU84383	G45067	lincRNA
TU84384	G45067	lincRNA
TU69588	G37019	lincRNA
TU47387	G25369	XPI
TU47386	G25369	XOI
TU21257	G11499	XII
TU21256	G11499	XII
TU83390	G44524	XPE
TU31040	G16705	SPI
TU31039	G16704	XPI
TU31037	G16702	lincRNA
TU13885	G7540	XII
TU57936	G30928	XT
TU83598	G44649	XPE
TU83597	G44649	XOE
TU83596	G44649	XPE
TU35767	G19229	lincRNA
TU35766	G19228	lincRNA
TU81318	G43400	lincRNA
TU81320	G43400	lincRNA
TU81317	G43400	lincRNA
TU81323	G43404	lincRNA
TU81324	G43405	lincRNA
TU35749	G19220	SOI
TU35748	G19220	SOI
TU35746	G19220	SOI
TU35747	G19220	SOI
TU35756	G19223	lincRNA
TU35754	G19222	XPI
TU35755	G19222	XPE
TU35764	G19226	lincRNA
TU78175	G41664	XH
TU27375	G14700	XH
TU27380	G14703	lincRNA
TU27379	G14702	SPI
TU60091	G32121	lincRNA
TU60090	G32121	lincRNA
TU78169	G41661	XOE
TU60093	G32123	lincRNA
TU60092	G32122	lincRNA
TU74717	G39834	XPI
TU60101	G32128	SU
TU60100	G32128	SU
TU60099	G32128	lincRNA
TU589	G309	lincRNA
TU30762	G16563	SPI
TU30761	G16562	lincRNA
TU30759	G16562	lincRNA
TU30760	G16562	lincRNA
TU42186	G22650	SPI
TU30754	G16560	lincRNA
TU30756	G16560	lincRNA
TU30755	G16560	lincRNA
TU13144	G7168	lincRNA
TU30764	G16565	SPI
TU42195	G22655	lincRNA
TU13134	G7165	XH
TU13135	G7166	XT
TU13137	G7166	lincRNA
TU13126	G7160	lincRNA
TU20475	G11071	lincRNA
TU13132	G7163	lincRNA
TU13131	G7163	lincRNA
TU13130	G7163	lincRNA
TU59502	G31771	XH
TU59501	G31771	XH
TU7090	G3951	lincRNA
TU21205	G11469	lincRNA
TU70618	G37579	SPI
TU60625	G32424	lincRNA
TU60624	G32424	lincRNA
TU60623	G32424	lincRNA
TU70612	G37575	XH
TU70616	G37577	XPE
TU70614	G37576	XII
TU70603	G37571	SPI
TU70599	G37570	lincRNA
TU70602	G37570	lincRNA
TU70605	G37573	XPE
TU70604	G37572	XII
TU10704	G5834	lincRNA
TU69481	G36959	lincRNA
TU69479	G36959	lincRNA
TU69482	G36959	lincRNA
TU69485	G36959	lincRNA
TU69483	G36959	lincRNA
TU69480	G36959	lincRNA
TU10706	G5836	XH
TU10695	G5830	lincRNA
TU10697	G5832	SPI
TU10698	G5832	SPI
TU10699	G5832	SPI
TU69466	G36950	lincRNA
TU69469	G36951	lincRNA
TU69467	G36951	lincRNA
TU50480	G26979	XH
TU50479	G26978	lincRNA
TU50476	G26978	lincRNA
TU50478	G26978	lincRNA
TU50475	G26978	lincRNA
TU50477	G26978	lincRNA
TU10709	G5838	XOI
TU10708	G5838	XPE
TU69472	G36955	lincRNA
TU69473	G36955	lincRNA
TU69474	G36956	lincRNA
TU69475	G36957	lincRNA
TU74638	G39788	lincRNA
TU18525	G10012	lincRNA
TU60151	G32144	lincRNA
TU74626	G39783	XOI
TU74628	G39784	XH
TU74629	G39785	XOI
TU74637	G39787	XOE
TU74636	G39787	XOE
TU49884	G26641	XII
TU17731	G9581	XH
TU81016	G43258	XII
TU22721	G12286	lincRNA
TU22722	G12286	lincRNA
TU22723	G12287	XII
TU22719	G12284	XPE
TU22718	G12284	XPE
TU22720	G12285	XPI
TU22715	G12282	lincRNA
TU22714	G12282	lincRNA
TU22712	G12282	lincRNA
TU22713	G12282	lincRNA
TU36589	G19731	XPE
TU22711	G12281	lincRNA
TU70116	G37311	SU
TU70117	G37311	SU
TU70115	G37310	XII
TU70121	G37313	XH
TU70119	G37312	XII
TU70120	G37312	XPI
TU70118	G37312	XPI
TU73022	G38875	SPI
TU73021	G38875	lincRNA
TU81011	G43255	lincRNA
TU81014	G43255	lincRNA
TU22725	G12288	lincRNA
TU22724	G12288	lincRNA
TU22726	G12289	XH
TU33859	G18176	XOI
TU33861	G18176	XOI
TU33862	G18176	XH
TU33860	G18176	XH
TU21232	G11484	SD
TU21233	G11484	SPI
TU21241	G11487	SPI
TU21239	G11486	lincRNA
TU21238	G11486	lincRNA
TU21236	G11486	lincRNA
TU21237	G11486	SU
TU21240	G11486	lincRNA
TU33852	G18172	XII
TU33850	G18170	lincRNA
TU21226	G11482	SPI
TU57753	G30844	lincRNA
TU57755	G30844	lincRNA
TU57754	G30844	lincRNA
TU21242	G11488	SU
TU33865	G18178	SPI
TU78476	G41835	lincRNA
TU51582	G27597	XII
TU51577	G27594	lincRNA
TU51574	G27592	XIE
TU65865	G35076	XH
TU13957	G7574	XPI
TU13952	G7572	SPI
TU51584	G27599	SPI
TU79355	G42315	XII
TU79354	G42314	XII
TU79356	G42316	lincRNA
TU18547	G10028	lincRNA
TU18552	G10029	lincRNA
TU18549	G10029	lincRNA
TU79353	G42313	XPE
TU45273	G24242	lincRNA
TU79359	G42319	SPI
TU79358	G42318	SPI
TU18542	G10023	SU
TU27966	G15032	XII
TU46130	G24712	lincRNA
TU46131	G24712	lincRNA
TU27969	G15034	lincRNA
TU46148	G24717	lincRNA
TU27975	G15037	SPI
TU27976	G15038	SPI
TU35784	G19238	lincRNA
TU48556	G25991	XII
TU48555	G25991	XII
TU75519	G40277	XPI
TU47005	G25179	SU
TU48562	G25995	lincRNA
TU21696	G11739	XPE
TU4842	G2687	lincRNA
TU21692	G11737	XPE
TU21690	G11736	lincRNA
TU21694	G11736	lincRNA
TU21691	G11736	lincRNA
TU21693	G11736	lincRNA
TU47526	G25444	XPI
TU63360	G33918	XII
TU21687	G11733	lincRNA
TU47525	G25443	lincRNA
TU51621	G27621	lincRNA
TU51620	G27621	lincRNA
TU76762	G40916	lincRNA
TU51632	G27624	XIE
TU51634	G27624	XIE
TU51633	G27624	XIE
TU51635	G27625	XII
TU51637	G27627	XII
TU60001	G32065	XPE
TU51641	G27629	lincRNA
TU51642	G27629	lincRNA
TU76033	G40557	XT
TU35660	G19174	lincRNA
TU19021	G10288	lincRNA
TU19020	G10288	lincRNA
TU19019	G10288	lincRNA
TU88691	G47365	SD
TU35663	G19177	lincRNA
TU19006	G10280	lincRNA
TU26124	G14024	lincRNA
TU19013	G10283	lincRNA
TU19014	G10284	lincRNA
TU19015	G10285	lincRNA
TU19016	G10285	lincRNA
TU19017	G10286	XPI
TU19018	G10287	SD
TU20604	G11135	XII
TU67821	G36045	SPI
TU67820	G36045	SPI
TU67813	G36042	XII
TU67812	G36042	XII
TU67811	G36042	XII
TU27063	G14534	SPI
TU60002	G32066	lincRNA
TU22821	G12337	lincRNA
TU43389	G23294	XPE
TU46371	G24825	lincRNA
TU46370	G24825	lincRNA
TU46372	G24825	lincRNA
TU46373	G24825	lincRNA
TU43391	G23296	XH
TU61920	G33102	SD
TU61919	G33102	SD
TU22809	G12334	lincRNA
TU22806	G12334	lincRNA
TU67829	G36049	SOI
TU47032	G25198	SD
TU47033	G25199	lincRNA
TU87886	G46947	SD
TU86870	G46412	XPE
TU86869	G46412	lincRNA
TU87879	G46942	XT
TU87880	G46942	XT
TU87878	G46942	lincRNA
TU87881	G46943	lincRNA
TU47022	G25190	lincRNA
TU28096	G15100	lincRNA
TU47950	G25660	lincRNA
TU47025	G25193	lincRNA
TU47026	G25194	lincRNA
TU47027	G25195	lincRNA
TU12399	G6766	lincRNA
TU75190	G40098	SD
TU4844	G2688	lincRNA
TU4843	G2688	lincRNA
TU22546	G12197	XII
TU4593	G2544	XII
TU4594	G2544	XII
TU88177	G47090	lincRNA
TU88176	G47090	lincRNA
TU88175	G47090	lincRNA
TU88178	G47090	lincRNA
TU88179	G47090	lincRNA
TU88192	G47093	lincRNA
TU88191	G47093	lincRNA
TU88190	G47093	lincRNA
TU88193	G47093	lincRNA
TU88194	G47093	lincRNA
TU88189	G47092	lincRNA
TU67321	G35789	SPI
TU7194	G4008	SOI
TU7195	G4009	XOE
TU24946	G13397	lincRNA
TU24944	G13396	lincRNA
TU7190	G4004	XOI
TU24941	G13394	SPI
TU24940	G13394	SPI
TU20988	G11352	lincRNA
TU27022	G14505	lincRNA
TU22526	G12190	lincRNA
TU32674	G17555	lincRNA
TU32675	G17555	XH
TU32676	G17555	XH
TU32673	G17554	XH
TU32683	G17557	lincRNA
TU33338	G17884	XH
TU33340	G17884	XH
TU33339	G17884	XH
TU33337	G17883	lincRNA
TU33336	G17882	XII
TU33335	G17881	lincRNA
TU33334	G17880	lincRNA
TU21967	G11867	lincRNA
TU21966	G11866	lincRNA
TU21965	G11865	lincRNA
TU21963	G11863	lincRNA
TU21961	G11862	lincRNA
TU21960	G11862	lincRNA
TU21962	G11862	lincRNA
TU21958	G11862	lincRNA
TU21959	G11862	lincRNA
TU21957	G11862	lincRNA
TU21955	G11862	lincRNA
TU21956	G11862	lincRNA
TU42655	G22908	XT
TU30304	G16321	lincRNA
TU30302	G16321	lincRNA
TU30303	G16321	lincRNA
TU54747	G29269	lincRNA
TU23198	G12525	SD
TU23197	G12525	SD
TU23196	G12525	SD
TU30301	G16320	XPI
TU30300	G16320	XPE
TU21530	G11642	lincRNA
TU21534	G11642	lincRNA
TU21535	G11642	lincRNA
TU21531	G11642	lincRNA
TU21536	G11642	lincRNA
TU21533	G11642	lincRNA
TU21532	G11642	lincRNA
TU8069	G4418	lincRNA
TU8070	G4418	lincRNA
TU31727	G17087	SD
TU31723	G17085	lincRNA
TU30305	G16322	lincRNA
TU30306	G16322	XOI
TU31717	G17082	lincRNA
TU31709	G17080	lincRNA
TU31712	G17080	lincRNA
TU31711	G17080	lincRNA
TU31710	G17080	lincRNA
TU88341	G47176	lincRNA
TU12391	G6761	lincRNA
TU89666	G47893	lincRNA
TU89665	G47893	lincRNA
TU89664	G47893	lincRNA
TU2854	G1594	lincRNA
TU30311	G16324	lincRNA
TU30310	G16324	lincRNA
TU30308	G16324	lincRNA
TU33123	G17779	XII
TU33122	G17778	lincRNA
TU33121	G17778	lincRNA
TU75600	G40321	lincRNA
TU1112	G618	lincRNA
TU1116	G619	lincRNA
TU1115	G619	lincRNA
TU1114	G619	lincRNA
TU1113	G619	lincRNA
TU46029	G24665	lincRNA
TU33114	G17771	lincRNA
TU1110	G616	lincRNA
TU33115	G17772	lincRNA
TU33118	G17775	lincRNA
TU33117	G17774	lincRNA
TU33119	G17776	lincRNA
TU33547	G18016	lincRNA
TU77460	G41320	lincRNA
TU77462	G41322	XPE
TU77467	G41324	lincRNA
TU77466	G41324	lincRNA
TU77465	G41324	lincRNA
TU77464	G41324	lincRNA
TU9166	G4978	XH
TU33438	G17945	lincRNA
TU59997	G32063	XH
TU56966	G30440	lincRNA
TU56968	G30441	lincRNA
TU56969	G30441	lincRNA
TU56967	G30441	lincRNA
TU56972	G30442	lincRNA
TU56971	G30442	lincRNA
TU56970	G30442	lincRNA
TU56974	G30443	lincRNA
TU56973	G30443	lincRNA
TU21342	G11541	XIE
TU56981	G30446	lincRNA
TU56982	G30447	lincRNA
TU56984	G30447	SOI
TU56983	G30447	lincRNA
TU25546	G13704	XOI
TU25547	G13705	XOI
TU25548	G13706	XOI
TU25549	G13707	XOI
TU25539	G13700	XPI
TU25540	G13700	XPI
TU25541	G13700	XPI
TU25542	G13700	XPI
TU25543	G13701	SOI
TU25544	G13702	XPE
TU25545	G13703	XPI
TU40120	G21631	XII
TU40119	G21630	XII
TU45052	G24121	lincRNA
TU40126	G21635	XII
TU40124	G21635	XPI
TU40125	G21635	XPI
TU40127	G21635	XPI
TU40123	G21634	SU
TU60658	G32446	lincRNA
TU40128	G21636	SPI
TU71861	G38275	SD
TU74042	G39420	XH
TU71851	G38271	lincRNA
TU71850	G38270	lincRNA
TU184	G96	lincRNA
TU182	G96	lincRNA
TU181	G96	lincRNA
TU180	G96	lincRNA
TU183	G96	lincRNA
TU83632	G44669	lincRNA
TU83631	G44669	lincRNA
TU83630	G44669	lincRNA
TU12295	G6711	XPI
TU83949	G44848	XII
TU61841	G33063	lincRNA
TU16673	G9008	XII
TU16674	G9008	XII
TU16672	G9008	XII
TU61838	G33061	lincRNA
TU61836	G33061	lincRNA
TU61837	G33061	lincRNA
TU61839	G33061	lincRNA
TU64648	G34564	XII
TU12312	G6719	XH
TU61843	G33065	lincRNA
TU61842	G33064	lincRNA
TU38873	G20900	lincRNA
TU38874	G20900	lincRNA
TU4774	G2650	lincRNA
TU4780	G2650	lincRNA
TU4777	G2650	lincRNA
TU4776	G2650	lincRNA
TU4775	G2650	lincRNA
TU4778	G2650	lincRNA
TU77817	G41499	XPE
TU77818	G41498	lincRNA
TU77816	G41498	lincRNA
TU77815	G41498	lincRNA
TU77819	G41498	lincRNA
TU77814	G41498	lincRNA
TU77813	G41498	lincRNA
TU5182	G2871	lincRNA
TU583	G304	lincRNA
TU4791	G2657	lincRNA
TU5183	G2872	lincRNA
TU90533	G48322	XII
TU4793	G2658	lincRNA
TU4792	G2658	lincRNA
TU4795	G2658	lincRNA
TU4794	G2658	lincRNA
TU84492	G45132	lincRNA
TU84491	G45132	lincRNA
TU84493	G45133	lincRNA
TU77812	G41497	XPI
TU84500	G45137	XPE
TU16137	G8716	XII
TU16138	G8717	XII
TU48270	G25834	lincRNA
TU62966	G33680	XOI
TU16122	G8711	XII
TU16121	G8711	XII
TU54313	G29033	XIE
TU54312	G29032	XPE
TU54320	G29037	SPI
TU90860	G48452	lincRNA
TU90859	G48452	lincRNA
TU90862	G48452	lincRNA
TU90858	G48452	lincRNA
TU90861	G48452	lincRNA
TU16139	G8718	XII
TU9336	G5067	SPI
TU22404	G12117	lincRNA
TU22406	G12117	lincRNA
TU22405	G12117	lincRNA
TU22401	G12114	lincRNA
TU22402	G12115	lincRNA
TU9326	G5063	SPI
TU22400	G12113	lincRNA
TU22399	G12113	lincRNA
TU22396	G12110	lincRNA
TU22395	G12110	lincRNA
TU22397	G12111	lincRNA
TU27322	G14673	lincRNA
TU22409	G12119	lincRNA
TU81470	G43482	lincRNA
TU46160	G24722	lincRNA
TU46159	G24722	lincRNA
TU27320	G14672	lincRNA
TU27319	G14672	lincRNA
TU27321	G14672	lincRNA
TU63001	G33704	XPI
TU63000	G33704	XOI
TU27328	G14675	lincRNA
TU27327	G14675	lincRNA
TU27326	G14675	lincRNA
TU34513	G18523	lincRNA
TU34512	G18523	lincRNA
TU38797	G20856	XII
TU59820	G31969	XH
TU4254	G2352	lincRNA
TU4253	G2352	lincRNA
TU4252	G2352	lincRNA
TU38800	G20857	SD
TU38799	G20857	SD
TU38798	G20857	SD
TU91112	G48592	lincRNA
TU27329	G14676	SD
TU72643	G38668	lincRNA
TU79975	G42678	lincRNA
TU69819	G37144	XPE
TU72639	G38665	XH
TU3278	G1833	lincRNA
TU72623	G38660	SU
TU3282	G1835	lincRNA
TU3281	G1835	lincRNA
TU3280	G1835	lincRNA
TU72629	G38663	lincRNA
TU23751	G12805	lincRNA
TU76565	G40813	XH
TU35397	G19039	lincRNA
TU35396	G19039	lincRNA
TU56783	G30346	XPE
TU22341	G12075	lincRNA
TU35389	G19036	lincRNA
TU22346	G12076	lincRNA
TU22343	G12076	lincRNA
TU22345	G12076	lincRNA
TU22342	G12076	lincRNA
TU35380	G19030	lincRNA
TU35379	G19030	lincRNA
TU35378	G19030	lincRNA
TU22328	G12070	lincRNA
TU22336	G12073	lincRNA
TU22335	G12073	lincRNA
TU22337	G12073	lincRNA
TU22334	G12073	lincRNA
TU22331	G12072	lincRNA
TU62971	G33685	XPE
TU62972	G33685	XPE
TU85453	G45646	SU
TU77925	G41548	XPE
TU45497	G24360	lincRNA
TU45498	G24360	lincRNA
TU45496	G24360	lincRNA
TU45495	G24360	lincRNA
TU76753	G40909	lincRNA
TU49313	G26363	XII
TU49310	G26360	XIE
TU41383	G22234	lincRNA
TU80428	G42943	SD
TU73398	G39081	lincRNA
TU51191	G27365	lincRNA
TU51190	G27365	lincRNA
TU31412	G16910	lincRNA
TU51192	G27366	XPE
TU51185	G27361	lincRNA
TU51184	G27361	lincRNA
TU51183	G27361	lincRNA
TU31425	G16917	XII
TU31422	G16914	XPI
TU31423	G16915	lincRNA
TU67363	G35814	XPE
TU67366	G35814	XOE
TU67364	G35814	XOE
TU79545	G42418	lincRNA
TU79544	G42418	lincRNA
TU79546	G42418	lincRNA
TU67355	G35810	lincRNA
TU67357	G35811	SPI
TU67356	G35811	SPI
TU67358	G35811	XOI
TU67359	G35812	XPE
TU43379	G23287	lincRNA
TU79536	G42412	lincRNA
TU12830	G7018	lincRNA
TU12839	G7018	lincRNA
TU12828	G7018	lincRNA
TU12829	G7018	lincRNA
TU12837	G7018	lincRNA
TU12833	G7018	lincRNA
TU12831	G7018	lincRNA
TU12840	G7018	lincRNA
TU12838	G7018	lincRNA
TU79535	G42411	SOI
TU67373	G35819	SD
TU79538	G42414	lincRNA
TU79539	G42415	lincRNA
TU20010	G10803	lincRNA
TU14735	G7998	XIE
TU14733	G7998	XIE
TU14734	G7998	XIE
TU54457	G29123	lincRNA
TU44571	G23847	lincRNA
TU66724	G35463	SPI
TU67559	G35911	SD
TU49619	G26508	XPE
TU20062	G10833	lincRNA
TU53818	G28742	lincRNA
TU17375	G9394	lincRNA
TU53812	G28740	lincRNA
TU53814	G28741	lincRNA
TU53817	G28741	lincRNA
TU53813	G28741	lincRNA
TU53816	G28741	lincRNA
TU53815	G28741	lincRNA
TU53827	G28747	lincRNA
TU21537	G11643	lincRNA
TU29818	G16049	lincRNA
TU41902	G22469	XPE
TU54955	G29381	lincRNA
TU85810	G45818	lincRNA
TU4583	G2537	SPI
TU41883	G22460	lincRNA
TU41887	G22462	lincRNA
TU41897	G22464	lincRNA
TU41896	G22464	lincRNA
TU41895	G22464	lincRNA
TU41891	G22464	lincRNA
TU41898	G22464	lincRNA
TU41894	G22464	lincRNA
TU36512	G19691	XII
TU36510	G19691	XII
TU36514	G19692	XII
TU36515	G19693	XII
TU36516	G19694	lincRNA
TU5938	G3298	lincRNA
TU5937	G3298	lincRNA
TU5936	G3298	lincRNA
TU76720	G40891	lincRNA
TU8840	G4824	lincRNA
TU5932	G3295	lincRNA
TU8836	G4821	SD
TU8838	G4822	lincRNA
TU8837	G4822	lincRNA
TU8839	G4823	lincRNA
TU68767	G36549	lincRNA
TU14719	G7992	XPI
TU68208	G36239	XH
TU68209	G36239	XH
TU68207	G36239	XH
TU15371	G8291	lincRNA
TU15372	G8291	lincRNA
TU68200	G36235	XII
TU61974	G33135	SPI
TU54963	G29386	XII
TU68192	G36230	lincRNA
TU68198	G36233	lincRNA
TU68196	G36233	lincRNA
TU68197	G36233	lincRNA
TU68750	G36544	XII
TU20809	G11258	lincRNA
TU20810	G11258	lincRNA
TU20808	G11258	lincRNA
TU20812	G11258	lincRNA
TU20807	G11258	lincRNA
TU20811	G11258	lincRNA
TU88310	G47158	XPI
TU34656	G18619	lincRNA
TU34657	G18618	lincRNA
TU34655	G18618	lincRNA
TU34654	G18618	lincRNA
TU34653	G18618	XPE
TU34186	G18348	XH
TU88311	G47159	XOI
TU12855	G7025	XOI
TU12853	G7025	XOI
TU12854	G7025	XOI
TU12852	G7025	XOI
TU34643	G18612	lincRNA
TU34644	G18612	lincRNA
TU76731	G40897	XT
TU76729	G40897	XT
TU76732	G40897	XT
TU76727	G40897	XT
TU76730	G40897	XT
TU76726	G40897	XT
TU20798	G11254	lincRNA
TU20799	G11254	lincRNA
TU20800	G11255	lincRNA
TU34175	G18343	XPI
TU34174	G18343	XPI
TU34173	G18342	XPI
TU53201	G28438	lincRNA
TU53200	G28438	lincRNA
TU76316	G40682	lincRNA
TU69915	G37197	lincRNA
TU75754	G40414	XH
TU75753	G40414	XH
TU75752	G40414	XH
TU75751	G40414	XH
TU50305	G26887	lincRNA
TU49049	G26226	XH
TU49050	G26226	XOI
TU37101	G19962	XPI
TU29611	G15932	lincRNA
TU29613	G15934	XOE
TU29624	G15937	lincRNA
TU29623	G15937	lincRNA
TU20418	G11034	lincRNA
TU26157	G14043	lincRNA
TU11001	G5991	lincRNA
TU74379	G39646	lincRNA
TU74383	G39646	lincRNA
TU74385	G39646	XOI
TU11014	G5997	lincRNA
TU11012	G5996	lincRNA
TU11013	G5996	lincRNA
TU26158	G14044	SU
TU20417	G11033	XH
TU80973	G43231	SOI
TU3360	G1885	XOE
TU26168	G14049	XH
TU80977	G43235	lincRNA
TU10232	G5546	lincRNA
TU80978	G43236	SU
TU53930	G28812	lincRNA
TU53938	G28813	lincRNA
TU53928	G28810	lincRNA
TU9929	G5391	lincRNA
TU20006	G10800	lincRNA
TU53941	G28815	XII
TU53952	G28818	XPE
TU53954	G28819	SD
TU53953	G28819	SD
TU50420	G26948	lincRNA
TU43487	G23337	SOI
TU45670	G24454	XII
TU45683	G24454	XII
TU45682	G24454	XII
TU45679	G24454	XII
TU45676	G24454	XII
TU45668	G24454	XII
TU45666	G24454	XII
TU45673	G24454	XIE
TU45671	G24454	XIE
TU45669	G24454	XIE
TU45681	G24454	XII
TU45675	G24454	XII
TU45667	G24455	lincRNA
TU45028	G24102	SD
TU51986	G27799	lincRNA
TU24336	G13095	lincRNA
TU24337	G13096	lincRNA
TU24331	G13091	XII
TU24332	G13092	XII
TU9928	G5390	lincRNA
TU42028	G22549	lincRNA
TU33475	G17968	lincRNA
TU33470	G17964	lincRNA
TU33471	G17965	lincRNA
TU33474	G17967	lincRNA
TU33466	G17960	lincRNA
TU33465	G17960	lincRNA
TU33467	G17961	lincRNA
TU33468	G17962	lincRNA
TU33469	G17963	lincRNA
TU10435	G5669	lincRNA
TU10434	G5668	lincRNA
TU18232	G9844	XH
TU18231	G9844	XH
TU18230	G9844	XH
TU18229	G9844	XH
TU10422	G5661	lincRNA
TU10423	G5661	lincRNA
TU10239	G5548	SPI
TU10426	G5663	lincRNA
TU10425	G5663	lincRNA
TU10424	G5662	lincRNA
TU456	G241	XII
TU10433	G5667	XIE
TU10240	G5549	lincRNA
TU42021	G22542	lincRNA
TU13399	G7298	lincRNA
TU43198	G23215	lincRNA
TU51962	G27791	lincRNA
TU13384	G7292	lincRNA
TU13390	G7293	XIE
TU13389	G7293	XIE
TU87553	G46777	XT
TU58125	G31015	lincRNA
TU58126	G31016	lincRNA
TU18223	G9840	XOE
TU2949	G1632	XH
TU2941	G1632	XH
TU2945	G1632	XH
TU2946	G1632	XH
TU2948	G1632	XH
TU2952	G1632	XH
TU2951	G1632	XH
TU2950	G1632	XH
TU2947	G1632	XH
TU2944	G1632	XH
TU2943	G1632	XH
TU2942	G1632	XH
TU88826	G47429	XII
TU2939	G1630	XH
TU2940	G1631	XH
TU15349	G8279	XIE
TU15350	G8279	XIE
TU17283	G9331	XII
TU31909	G17199	lincRNA
TU2960	G1635	SD
TU2959	G1635	SD
TU2958	G1635	SD
TU29663	G15963	lincRNA
TU15344	G8274	XT
TU2969	G1638	lincRNA
TU15346	G8276	XH
TU15340	G8271	lincRNA
TU15339	G8271	lincRNA
TU15338	G8271	lincRNA
TU24925	G13382	XII
TU42624	G22884	SD
TU554	G283	lincRNA
TU553	G283	XPE
TU552	G282	XII
TU558	G286	SU
TU73703	G39255	lincRNA
TU7212	G4019	SPI
TU560	G288	lincRNA
TU66215	G35226	SOI
TU58604	G31274	lincRNA
TU58603	G31274	lincRNA
TU58606	G31276	lincRNA
TU38005	G20451	lincRNA
TU12762	G6977	lincRNA
TU14232	G7745	XPE
TU14235	G7745	XPE
TU14233	G7745	XPE
TU58598	G31272	XT
TU58600	G31272	XT
TU58599	G31272	XT
TU14237	G7747	XII
TU14239	G7749	XPI
TU58609	G31278	lincRNA
TU58608	G31278	lincRNA
TU58610	G31279	XII
TU39021	G20985	XII
TU19145	G10346	SPI
TU19135	G10340	XPE
TU19139	G10343	XIE
TU19647	G10614	lincRNA
TU9511	G5176	SPI
TU19158	G10349	lincRNA
TU19157	G10348	lincRNA
TU20969	G11347	XII
TU20968	G11347	XII
TU20967	G11347	XII
TU26853	G14432	lincRNA
TU32191	G17341	lincRNA
TU32192	G17342	lincRNA
TU32193	G17343	lincRNA
TU32196	G17344	lincRNA
TU32195	G17344	lincRNA
TU32198	G17344	lincRNA
TU32197	G17344	lincRNA
TU32194	G17344	lincRNA
TU32203	G17345	lincRNA
TU32201	G17345	lincRNA
TU32200	G17345	lincRNA
TU32199	G17345	lincRNA
TU32202	G17345	lincRNA
TU32204	G17346	lincRNA
TU60230	G32199	XH
TU32206	G17348	lincRNA
TU32207	G17349	lincRNA
TU83492	G44583	lincRNA
TU83491	G44583	lincRNA
TU14772	G8015	XII
TU61097	G32668	lincRNA
TU61098	G32668	lincRNA
TU61096	G32668	lincRNA
TU14776	G8017	SD
TU14775	G8017	SD
TU14774	G8017	SD
TU14773	G8016	XII
TU47180	G25275	XH
TU13484	G7339	lincRNA
TU13483	G7339	lincRNA
TU47183	G25277	XII
TU47182	G25276	XPI
TU47181	G25276	XPI
TU47173	G25270	XII
TU47171	G25270	XII
TU47172	G25270	XII
TU47170	G25270	XII
TU47178	G25273	XPE
TU18791	G10159	lincRNA
TU9741	G5292	SU
TU47187	G25279	XPE
TU47188	G25279	XPE
TU25983	G13954	lincRNA
TU52531	G28100	lincRNA
TU52534	G28102	lincRNA
TU52538	G28105	lincRNA
TU52537	G28105	lincRNA
TU52539	G28106	SD
TU52541	G28106	XOI
TU52540	G28106	XPI
TU30682	G16522	XPI
TU52547	G28109	lincRNA
TU29926	G16108	lincRNA
TU88825	G47428	lincRNA
TU5711	G3160	XOI
TU82656	G44138	SD
TU56645	G30274	SD
TU56643	G30272	SD
TU56642	G30271	lincRNA
TU56639	G30270	lincRNA
TU56636	G30270	lincRNA
TU56640	G30270	lincRNA
TU56637	G30270	lincRNA
TU56641	G30270	lincRNA
TU56635	G30270	lincRNA
TU56634	G30270	lincRNA
TU27560	G14803	SOI
TU35255	G18957	XPI
TU85132	G45460	XOE
TU85130	G45460	lincRNA
TU85129	G45460	lincRNA
TU85128	G45460	lincRNA
TU18453	G9964	lincRNA
TU18452	G9964	lincRNA
TU774	G425	lincRNA
TU775	G425	lincRNA
TU772	G425	lincRNA
TU771	G425	lincRNA
TU770	G425	lincRNA
TU776	G425	lincRNA
TU773	G425	lincRNA
TU67527	G35897	XPI
TU63909	G34192	lincRNA
TU63908	G34192	lincRNA
TU63906	G34192	lincRNA
TU63915	G34192	lincRNA
TU63907	G34192	lincRNA
TU63917	G34193	lincRNA
TU761	G420	lincRNA
TU33365	G17897	lincRNA
TU33364	G17897	lincRNA
TU33363	G17897	lincRNA
TU33366	G17897	lincRNA
TU51229	G27388	lincRNA
TU63927	G34199	XH
TU59714	G31906	lincRNA
TU52811	G28246	lincRNA
TU59712	G31905	lincRNA
TU59713	G31905	lincRNA
TU59711	G31905	lincRNA
TU11673	G6369	lincRNA
TU11672	G6368	lincRNA
TU11671	G6368	lincRNA
TU11670	G6368	lincRNA
TU11669	G6368	lincRNA
TU58559	G31253	SPI
TU11664	G6365	lincRNA
TU11663	G6365	lincRNA
TU11665	G6365	lincRNA
TU11667	G6365	lincRNA
TU11668	G6367	lincRNA
TU11666	G6366	lincRNA
TU59718	G31908	lincRNA
TU52818	G28248	lincRNA
TU78517	G41862	lincRNA
TU78516	G41862	lincRNA
TU85835	G45830	lincRNA
TU38588	G20735	lincRNA
TU85839	G45832	lincRNA
TU85837	G45832	lincRNA
TU85842	G45832	lincRNA
TU85840	G45832	lincRNA
TU85838	G45832	lincRNA
TU78525	G41866	lincRNA
TU78523	G41866	lincRNA
TU78521	G41866	lincRNA
TU78524	G41866	lincRNA
TU78522	G41866	lincRNA
TU85847	G45834	XII
TU78519	G41864	lincRNA
TU49769	G26583	lincRNA
TU90998	G48519	XPI
TU85857	G45838	lincRNA
TU78527	G41868	lincRNA
TU614	G326	lincRNA
TU7607	G4213	lincRNA
TU7610	G4213	lincRNA
TU7611	G4213	lincRNA
TU7608	G4213	lincRNA
TU7606	G4212	lincRNA
TU7605	G4211	SPI
TU52100	G27858	XPE
TU7617	G4217	XH
TU7615	G4216	lincRNA
TU7616	G4216	lincRNA
TU7614	G4215	lincRNA
TU7613	G4215	lincRNA
TU7612	G4214	lincRNA
TU37572	G20221	XH
TU37571	G20220	lincRNA
TU37570	G20220	lincRNA
TU7620	G4219	lincRNA
TU7622	G4219	lincRNA
TU7621	G4219	lincRNA
TU7619	G4219	lincRNA
TU37577	G20222	XH
TU37573	G20222	XH
TU37578	G20222	XH
TU37574	G20222	XH
TU37575	G20222	lincRNA
TU37576	G20222	lincRNA
TU3435	G1927	lincRNA
TU62623	G33500	lincRNA
TU62630	G33500	lincRNA
TU62629	G33500	lincRNA
TU62628	G33500	lincRNA
TU62627	G33500	lincRNA
TU62626	G33500	lincRNA
TU62625	G33500	lincRNA
TU62624	G33500	lincRNA
TU66913	G35559	lincRNA
TU6889	G3849	lincRNA
TU6888	G3849	lincRNA
TU62637	G33504	XII
TU62636	G33504	XII
TU69572	G37014	lincRNA
TU63975	G34226	SPI
TU62641	G33507	XII
TU6880	G3843	XOI
TU63978	G34229	SPI
TU6878	G3841	XII
TU6877	G3841	XII
TU20215	G10913	XIE
TU6884	G3845	lincRNA
TU11917	G6509	lincRNA
TU11916	G6508	XH
TU17828	G9639	SPI
TU50103	G26774	SD
TU50105	G26774	SD
TU62839	G33615	XPE
TU12570	G6875	lincRNA
TU12569	G6875	lincRNA
TU17816	G9633	lincRNA
TU11903	G6502	lincRNA
TU11902	G6502	lincRNA
TU11901	G6502	lincRNA
TU11900	G6502	lincRNA
TU17820	G9636	XH
TU17823	G9636	XH
TU17822	G9636	XH
TU17821	G9636	XH
TU17819	G9636	XH
TU52087	G27851	lincRNA
TU11915	G6507	lincRNA
TU17818	G9635	lincRNA
TU49780	G26589	SPI
[truncated: 29,221 more rows]
