# Supplementary material for: A pig BodyMap transcriptome reveals diverse tissue physiologies and evolutionary dynamics of transcription
Source: Nat Commun. 2021 Jun 17;12:3715. doi: 10.1038/s41467-021-23560-8 (PMC8211698; doi:10.1038/s41467-021-23560-8)
Supplement: Supplementary file 12 — Source Data [file 41467_2021_23560_MOESM12_ESM.zip › Source data/Supplementary Figure 6.xlsx]

## Sheet: c
Supplementary Figure 6c
Source	Transcript	Length		Source	Exons of transcript	Length		Source	Exon_number	Propotion_of_transcripts		Source	Isoform_number	Propotion_of_genes
ALDB	ALDBSSCT0000001095	715		ALDB	ALDBSSCT0000001095	192		ALDB	1	0		ALDB	1	70.1666
ALDB	ALDBSSCT0000001096	373		ALDB	ALDBSSCT0000001095	523		Reference	1	0		Reference	1	77.673
ALDB	ALDBSSCT0000001097	1388		ALDB	ALDBSSCT0000001096	92		Kern et al.	1	0		Kern et al.	1	69.4824
ALDB	ALDBSSCT0000001098	2259		ALDB	ALDBSSCT0000001096	56		Tang et al.	1	0		Tang et al.	1	80.2323
ALDB	ALDBSSCT0000001099	1631		ALDB	ALDBSSCT0000001096	88		Yang et al.	1	0		Yang et al.	1	90.0415
ALDB	ALDBSSCT0000001100	937		ALDB	ALDBSSCT0000001096	137		This_study	1	3.82542		This_study	1	74.4128
ALDB	ALDBSSCT0000001101	2855		ALDB	ALDBSSCT0000001097	946		ALDB	2	52.983		ALDB	2	16.6915
ALDB	ALDBSSCT0000001102	447		ALDB	ALDBSSCT0000001097	442		Reference	2	61.3048		Reference	2	13.7261
ALDB	ALDBSSCT0000001103	248		ALDB	ALDBSSCT0000001098	946		Kern et al.	2	34.3366		Kern et al.	2	17.0201
ALDB	ALDBSSCT0000001104	544		ALDB	ALDBSSCT0000001098	209		Tang et al.	2	66.1704		Tang et al.	2	13.6463
ALDB	ALDBSSCT0000001105	1542		ALDB	ALDBSSCT0000001098	1104		Yang et al.	2	75.8298		Yang et al.	2	8.97303
ALDB	ALDBSSCT0000001106	1789		ALDB	ALDBSSCT0000001099	204		This_study	2	54.9857		This_study	2	13.1711
ALDB	ALDBSSCT0000001107	453		ALDB	ALDBSSCT0000001099	114		ALDB	3	26.3262		ALDB	3	5.71738
ALDB	ALDBSSCT0000001108	312		ALDB	ALDBSSCT0000001099	209		Reference	3	21.4973		Reference	3	4.68336
ALDB	ALDBSSCT0000001109	1521		ALDB	ALDBSSCT0000001099	1104		Kern et al.	3	31.1048		Kern et al.	3	6.31555
ALDB	ALDBSSCT0000001110	444		ALDB	ALDBSSCT0000001100	125		Tang et al.	3	21.5666		Tang et al.	3	3.68981
ALDB	ALDBSSCT0000001111	981		ALDB	ALDBSSCT0000001100	812		Yang et al.	3	15.8485		Yang et al.	3	0.985477
ALDB	ALDBSSCT0000001112	1672		ALDB	ALDBSSCT0000001101	214		This_study	3	20.6456		This_study	3	6.08221
ALDB	ALDBSSCT0000001113	7406		ALDB	ALDBSSCT0000001101	2641		ALDB	4	11.6097		ALDB	4	2.91288
ALDB	ALDBSSCT0000001114	6204		ALDB	ALDBSSCT0000001102	178		Reference	4	7.87166		Reference	4	1.88513
ALDB	ALDBSSCT0000001115	710		ALDB	ALDBSSCT0000001102	95		Kern et al.	4	16.3396		Kern et al.	4	2.88418
ALDB	ALDBSSCT0000001116	706		ALDB	ALDBSSCT0000001102	96		Tang et al.	4	7.6482		Tang et al.	4	1.23397
ALDB	ALDBSSCT0000001117	1735		ALDB	ALDBSSCT0000001102	78		Yang et al.	4	5.37634		Yang et al.	4	0
ALDB	ALDBSSCT0000001118	1190		ALDB	ALDBSSCT0000001103	40		This_study	4	10.2819		This_study	4	2.80516
ALDB	ALDBSSCT0000001119	1431		ALDB	ALDBSSCT0000001103	208		ALDB	5	4.99091		ALDB	5	1.82902
ALDB	ALDBSSCT0000001120	1383		ALDB	ALDBSSCT0000001104	192		Reference	5	3.39037		Reference	5	1.75258
ALDB	ALDBSSCT0000001121	507		ALDB	ALDBSSCT0000001104	71		Kern et al.	5	8.44719		Kern et al.	5	1.69859
ALDB	ALDBSSCT0000001122	459		ALDB	ALDBSSCT0000001104	171		Tang et al.	5	2.71895		Tang et al.	5	0.568594
ALDB	ALDBSSCT0000001123	879		ALDB	ALDBSSCT0000001104	110		Yang et al.	5	1.58953		Yang et al.	5	0
ALDB	ALDBSSCT0000001124	619		ALDB	ALDBSSCT0000001105	1359		This_study	5	4.85599		This_study	5	1.51007
ALDB	ALDBSSCT0000001125	471		ALDB	ALDBSSCT0000001105	112		ALDB	6	2.52024		ALDB	6	0.880639
ALDB	ALDBSSCT0000001126	385		ALDB	ALDBSSCT0000001105	71		Reference	6	2.33155		Reference	6	0.0589102
ALDB	ALDBSSCT0000001127	255		ALDB	ALDBSSCT0000001106	1718		Kern et al.	6	4.55649		Kern et al.	6	0.866393
ALDB	ALDBSSCT0000001128	1270		ALDB	ALDBSSCT0000001106	71		Tang et al.	6	0.980301		Tang et al.	6	0.229857
ALDB	ALDBSSCT0000001129	1085		ALDB	ALDBSSCT0000001107	262		Yang et al.	6	0.748013		Yang et al.	6	0
ALDB	ALDBSSCT0000001130	5839		ALDB	ALDBSSCT0000001107	191		This_study	6	2.45359		This_study	6	0.802223
ALDB	ALDBSSCT0000001131	5931		ALDB	ALDBSSCT0000001108	198		ALDB	7	0.975045		ALDB	7	0.569029
ALDB	ALDBSSCT0000001132	2484		ALDB	ALDBSSCT0000001108	114		Reference	7	1.30481		Reference	7	0.0147275
ALDB	ALDBSSCT0000001133	4885		ALDB	ALDBSSCT0000001109	238		Kern et al.	7	2.37881		Kern et al.	7	0.558596
ALDB	ALDBSSCT0000001134	2333		ALDB	ALDBSSCT0000001109	1283		Tang et al.	7	0.582632		Tang et al.	7	0.229857
ALDB	ALDBSSCT0000001135	2338		ALDB	ALDBSSCT0000001110	271		Yang et al.	7	0.374007		Yang et al.	7	0
ALDB	ALDBSSCT0000001136	2220		ALDB	ALDBSSCT0000001110	173		This_study	7	1.30358		This_study	7	0.42995
ALDB	ALDBSSCT0000001137	5387		ALDB	ALDBSSCT0000001111	170		ALDB	8	0.355313		ALDB	8	0.365804
ALDB	ALDBSSCT0000001138	5477		ALDB	ALDBSSCT0000001111	811		Reference	8	0.941176		Reference	8	0.0147275
ALDB	ALDBSSCT0000001139	4513		ALDB	ALDBSSCT0000001112	103		Kern et al.	8	1.24835		Kern et al.	8	0.307798
ALDB	ALDBSSCT0000001140	595		ALDB	ALDBSSCT0000001112	1569		Tang et al.	8	0.221955		Tang et al.	8	0.096782
ALDB	ALDBSSCT0000001141	475		ALDB	ALDBSSCT0000001113	262		Yang et al.	8	0.0467508		Yang et al.	8	0
ALDB	ALDBSSCT0000001142	633		ALDB	ALDBSSCT0000001113	7144		This_study	8	0.706388		This_study	8	0.241191
ALDB	ALDBSSCT0000001143	390		ALDB	ALDBSSCT0000001114	4263		ALDB	9	0.13221		ALDB	9	0.216773
ALDB	ALDBSSCT0000001144	1606		ALDB	ALDBSSCT0000001114	1941		Reference	9	0.524064		Reference	9	0.0147275
ALDB	ALDBSSCT0000001145	743		ALDB	ALDBSSCT0000001115	93		Kern et al.	9	0.749012		Kern et al.	9	0.159599
ALDB	ALDBSSCT0000001146	379		ALDB	ALDBSSCT0000001115	617		Tang et al.	9	0.0832331		Tang et al.	9	0.048391
ALDB	ALDBSSCT0000001147	781		ALDB	ALDBSSCT0000001116	92		Yang et al.	9	0.0467508		Yang et al.	9	0
ALDB	ALDBSSCT0000001148	269		ALDB	ALDBSSCT0000001116	614		This_study	9	0.365138		This_study	9	0.199245
ALDB	ALDBSSCT0000001149	384		ALDB	ALDBSSCT0000001117	1040		ALDB	10	0.0578417		ALDB	10	0.216773
ALDB	ALDBSSCT0000001150	598		ALDB	ALDBSSCT0000001117	695		Reference	10	0.224599		Reference	10	0.17673
ALDB	ALDBSSCT0000001151	546		ALDB	ALDBSSCT0000001118	495		Kern et al.	10	0.312088		Kern et al.	10	0.193798
ALDB	ALDBSSCT0000001152	2313		ALDB	ALDBSSCT0000001118	695		Tang et al.	10	0.00924813		Tang et al.	10	0.0241955
ALDB	ALDBSSCT0000001153	1915		ALDB	ALDBSSCT0000001119	214		Yang et al.	10	0.0467508		Yang et al.	10	0
ALDB	ALDBSSCT0000001154	3034		ALDB	ALDBSSCT0000001119	112		This_study	10	0.255938		This_study	10	0.0891359
ALDB	ALDBSSCT0000001155	898		ALDB	ALDBSSCT0000001119	48		ALDB	11	0.0413155
ALDB	ALDBSSCT0000001156	548		ALDB	ALDBSSCT0000001119	1057		Reference	11	0.299465
ALDB	ALDBSSCT0000001157	5335		ALDB	ALDBSSCT0000001120	214		Kern et al.	11	0.201124
ALDB	ALDBSSCT0000001158	3696		ALDB	ALDBSSCT0000001120	112		Tang et al.	11	0.0184963
ALDB	ALDBSSCT0000001159	769		ALDB	ALDBSSCT0000001120	1057		Yang et al.	11	0.0467508
ALDB	ALDBSSCT0000001160	2213		ALDB	ALDBSSCT0000001121	193		This_study	11	0.170625
ALDB	ALDBSSCT0000001161	2235		ALDB	ALDBSSCT0000001121	112
ALDB	ALDBSSCT0000001162	874		ALDB	ALDBSSCT0000001121	48
ALDB	ALDBSSCT0000001163	750		ALDB	ALDBSSCT0000001121	154
ALDB	ALDBSSCT0000001164	660		ALDB	ALDBSSCT0000001122	193
ALDB	ALDBSSCT0000001165	2240		ALDB	ALDBSSCT0000001122	112
ALDB	ALDBSSCT0000001166	751		ALDB	ALDBSSCT0000001122	154
ALDB	ALDBSSCT0000001167	373		ALDB	ALDBSSCT0000001123	48
ALDB	ALDBSSCT0000001168	1915		ALDB	ALDBSSCT0000001123	120
ALDB	ALDBSSCT0000001169	659		ALDB	ALDBSSCT0000001123	711
ALDB	ALDBSSCT0000001170	549		ALDB	ALDBSSCT0000001124	145
ALDB	ALDBSSCT0000001171	1963		ALDB	ALDBSSCT0000001124	474
ALDB	ALDBSSCT0000001172	354		ALDB	ALDBSSCT0000001125	237
ALDB	ALDBSSCT0000001173	4866		ALDB	ALDBSSCT0000001125	234
ALDB	ALDBSSCT0000001174	1538		ALDB	ALDBSSCT0000001126	210
ALDB	ALDBSSCT0000001175	513		ALDB	ALDBSSCT0000001126	175
ALDB	ALDBSSCT0000001176	1462		ALDB	ALDBSSCT0000001127	125
ALDB	ALDBSSCT0000001177	982		ALDB	ALDBSSCT0000001127	130
ALDB	ALDBSSCT0000001178	400		ALDB	ALDBSSCT0000001128	450
ALDB	ALDBSSCT0000001179	2807		ALDB	ALDBSSCT0000001128	445
ALDB	ALDBSSCT0000001180	5890		ALDB	ALDBSSCT0000001128	375
ALDB	ALDBSSCT0000001181	5783		ALDB	ALDBSSCT0000001129	142
ALDB	ALDBSSCT0000001182	572		ALDB	ALDBSSCT0000001129	133
ALDB	ALDBSSCT0000001183	955		ALDB	ALDBSSCT0000001129	810
ALDB	ALDBSSCT0000001184	1424		ALDB	ALDBSSCT0000001130	731
ALDB	ALDBSSCT0000001185	901		ALDB	ALDBSSCT0000001130	72
ALDB	ALDBSSCT0000001186	415		ALDB	ALDBSSCT0000001130	5036
ALDB	ALDBSSCT0000001187	443		ALDB	ALDBSSCT0000001131	716
ALDB	ALDBSSCT0000001188	295		ALDB	ALDBSSCT0000001131	72
ALDB	ALDBSSCT0000001189	407		ALDB	ALDBSSCT0000001131	107
ALDB	ALDBSSCT0000001190	305		ALDB	ALDBSSCT0000001131	5036
ALDB	ALDBSSCT0000001191	429		ALDB	ALDBSSCT0000001132	436
ALDB	ALDBSSCT0000001192	421		ALDB	ALDBSSCT0000001132	72
ALDB	ALDBSSCT0000001193	512		ALDB	ALDBSSCT0000001132	107
ALDB	ALDBSSCT0000001194	2820		ALDB	ALDBSSCT0000001132	1869
ALDB	ALDBSSCT0000001195	2718		ALDB	ALDBSSCT0000001133	324
ALDB	ALDBSSCT0000001196	1168		ALDB	ALDBSSCT0000001133	72
ALDB	ALDBSSCT0000001197	599		ALDB	ALDBSSCT0000001133	1126
ALDB	ALDBSSCT0000001198	249		ALDB	ALDBSSCT0000001133	3363
ALDB	ALDBSSCT0000001199	8550		ALDB	ALDBSSCT0000001134	285
ALDB	ALDBSSCT0000001200	511		ALDB	ALDBSSCT0000001134	72
ALDB	ALDBSSCT0000001201	477		ALDB	ALDBSSCT0000001134	107
ALDB	ALDBSSCT0000001202	697		ALDB	ALDBSSCT0000001134	1869
ALDB	ALDBSSCT0000001203	752		ALDB	ALDBSSCT0000001135	397
ALDB	ALDBSSCT0000001204	659		ALDB	ALDBSSCT0000001135	72
ALDB	ALDBSSCT0000001205	776		ALDB	ALDBSSCT0000001135	1869
ALDB	ALDBSSCT0000001206	761		ALDB	ALDBSSCT0000001136	279
ALDB	ALDBSSCT0000001207	1215		ALDB	ALDBSSCT0000001136	72
ALDB	ALDBSSCT0000001208	911		ALDB	ALDBSSCT0000001136	1869
ALDB	ALDBSSCT0000001209	1318		ALDB	ALDBSSCT0000001137	279
ALDB	ALDBSSCT0000001210	1114		ALDB	ALDBSSCT0000001137	72
ALDB	ALDBSSCT0000001211	464		ALDB	ALDBSSCT0000001137	5036
ALDB	ALDBSSCT0000001212	564		ALDB	ALDBSSCT0000001138	262
ALDB	ALDBSSCT0000001213	1099		ALDB	ALDBSSCT0000001138	72
ALDB	ALDBSSCT0000001214	558		ALDB	ALDBSSCT0000001138	107
ALDB	ALDBSSCT0000001215	200		ALDB	ALDBSSCT0000001138	5036
ALDB	ALDBSSCT0000001216	983		ALDB	ALDBSSCT0000001139	24
ALDB	ALDBSSCT0000001217	886		ALDB	ALDBSSCT0000001139	1126
ALDB	ALDBSSCT0000001218	996		ALDB	ALDBSSCT0000001139	3363
ALDB	ALDBSSCT0000001219	930		ALDB	ALDBSSCT0000001140	29
ALDB	ALDBSSCT0000001220	566		ALDB	ALDBSSCT0000001140	566
ALDB	ALDBSSCT0000001221	446		ALDB	ALDBSSCT0000001141	69
ALDB	ALDBSSCT0000001222	680		ALDB	ALDBSSCT0000001141	135
ALDB	ALDBSSCT0000001223	461		ALDB	ALDBSSCT0000001141	271
ALDB	ALDBSSCT0000001224	625		ALDB	ALDBSSCT0000001142	488
ALDB	ALDBSSCT0000001225	539		ALDB	ALDBSSCT0000001142	145
ALDB	ALDBSSCT0000001226	387		ALDB	ALDBSSCT0000001143	130
ALDB	ALDBSSCT0000001227	220		ALDB	ALDBSSCT0000001143	143
ALDB	ALDBSSCT0000001228	454		ALDB	ALDBSSCT0000001143	85
ALDB	ALDBSSCT0000001229	541		ALDB	ALDBSSCT0000001143	32
ALDB	ALDBSSCT0000001230	653		ALDB	ALDBSSCT0000001144	394
ALDB	ALDBSSCT0000001231	693		ALDB	ALDBSSCT0000001144	1212
ALDB	ALDBSSCT0000001232	442		ALDB	ALDBSSCT0000001145	231
ALDB	ALDBSSCT0000001233	2964		ALDB	ALDBSSCT0000001145	512
ALDB	ALDBSSCT0000001234	1316		ALDB	ALDBSSCT0000001146	227
ALDB	ALDBSSCT0000001235	3935		ALDB	ALDBSSCT0000001146	114
ALDB	ALDBSSCT0000001236	3802		ALDB	ALDBSSCT0000001146	38
ALDB	ALDBSSCT0000001237	3998		ALDB	ALDBSSCT0000001147	196
ALDB	ALDBSSCT0000001238	762		ALDB	ALDBSSCT0000001147	585
ALDB	ALDBSSCT0000001239	819		ALDB	ALDBSSCT0000001148	80
ALDB	ALDBSSCT0000001240	539		ALDB	ALDBSSCT0000001148	189
ALDB	ALDBSSCT0000001241	306		ALDB	ALDBSSCT0000001149	195
ALDB	ALDBSSCT0000001242	461		ALDB	ALDBSSCT0000001149	189
ALDB	ALDBSSCT0000001243	328		ALDB	ALDBSSCT0000001150	140
ALDB	ALDBSSCT0000001244	380		ALDB	ALDBSSCT0000001150	458
ALDB	ALDBSSCT0000001245	458		ALDB	ALDBSSCT0000001151	451
ALDB	ALDBSSCT0000001246	218		ALDB	ALDBSSCT0000001151	95
ALDB	ALDBSSCT0000001247	978		ALDB	ALDBSSCT0000001152	732
ALDB	ALDBSSCT0000001248	3132		ALDB	ALDBSSCT0000001152	59
ALDB	ALDBSSCT0000001249	2197		ALDB	ALDBSSCT0000001152	1522
ALDB	ALDBSSCT0000001250	329		ALDB	ALDBSSCT0000001153	758
ALDB	ALDBSSCT0000001251	461		ALDB	ALDBSSCT0000001153	60
ALDB	ALDBSSCT0000001252	936		ALDB	ALDBSSCT0000001153	1097
ALDB	ALDBSSCT0000001253	230		ALDB	ALDBSSCT0000001154	1937
ALDB	ALDBSSCT0000001254	1073		ALDB	ALDBSSCT0000001154	1097
ALDB	ALDBSSCT0000001255	618		ALDB	ALDBSSCT0000001155	409
ALDB	ALDBSSCT0000001256	1737		ALDB	ALDBSSCT0000001155	489
ALDB	ALDBSSCT0000001257	304		ALDB	ALDBSSCT0000001156	315
ALDB	ALDBSSCT0000001258	2825		ALDB	ALDBSSCT0000001156	131
ALDB	ALDBSSCT0000001259	484		ALDB	ALDBSSCT0000001156	102
ALDB	ALDBSSCT0000001260	1110		ALDB	ALDBSSCT0000001157	1830
ALDB	ALDBSSCT0000001261	1144		ALDB	ALDBSSCT0000001157	3505
ALDB	ALDBSSCT0000001262	997		ALDB	ALDBSSCT0000001158	190
ALDB	ALDBSSCT0000001263	858		ALDB	ALDBSSCT0000001158	3506
ALDB	ALDBSSCT0000001264	1089		ALDB	ALDBSSCT0000001159	490
ALDB	ALDBSSCT0000001265	585		ALDB	ALDBSSCT0000001159	279
ALDB	ALDBSSCT0000001266	4541		ALDB	ALDBSSCT0000001160	877
ALDB	ALDBSSCT0000001267	4243		ALDB	ALDBSSCT0000001160	1336
ALDB	ALDBSSCT0000001268	581		ALDB	ALDBSSCT0000001161	141
ALDB	ALDBSSCT0000001269	692		ALDB	ALDBSSCT0000001161	114
ALDB	ALDBSSCT0000001270	549		ALDB	ALDBSSCT0000001161	118
ALDB	ALDBSSCT0000001271	319		ALDB	ALDBSSCT0000001161	65
ALDB	ALDBSSCT0000001272	499		ALDB	ALDBSSCT0000001161	131
ALDB	ALDBSSCT0000001273	432		ALDB	ALDBSSCT0000001161	1666
ALDB	ALDBSSCT0000001274	917		ALDB	ALDBSSCT0000001162	141
ALDB	ALDBSSCT0000001275	496		ALDB	ALDBSSCT0000001162	124
ALDB	ALDBSSCT0000001276	1675		ALDB	ALDBSSCT0000001162	118
ALDB	ALDBSSCT0000001277	1202		ALDB	ALDBSSCT0000001162	65
ALDB	ALDBSSCT0000001278	1942		ALDB	ALDBSSCT0000001162	131
ALDB	ALDBSSCT0000001279	2388		ALDB	ALDBSSCT0000001162	295
ALDB	ALDBSSCT0000001280	3865		ALDB	ALDBSSCT0000001163	141
ALDB	ALDBSSCT0000001281	686		ALDB	ALDBSSCT0000001163	118
ALDB	ALDBSSCT0000001282	245		ALDB	ALDBSSCT0000001163	65
ALDB	ALDBSSCT0000001283	765		ALDB	ALDBSSCT0000001163	131
ALDB	ALDBSSCT0000001284	2173		ALDB	ALDBSSCT0000001163	295
ALDB	ALDBSSCT0000001285	902		ALDB	ALDBSSCT0000001164	139
ALDB	ALDBSSCT0000001286	770		ALDB	ALDBSSCT0000001164	124
ALDB	ALDBSSCT0000001287	707		ALDB	ALDBSSCT0000001164	118
ALDB	ALDBSSCT0000001288	366		ALDB	ALDBSSCT0000001164	65
ALDB	ALDBSSCT0000001289	728		ALDB	ALDBSSCT0000001164	131
ALDB	ALDBSSCT0000001290	2593		ALDB	ALDBSSCT0000001164	83
ALDB	ALDBSSCT0000001291	219		ALDB	ALDBSSCT0000001165	136
ALDB	ALDBSSCT0000001292	514		ALDB	ALDBSSCT0000001165	124
ALDB	ALDBSSCT0000001293	645		ALDB	ALDBSSCT0000001165	118
ALDB	ALDBSSCT0000001294	561		ALDB	ALDBSSCT0000001165	65
ALDB	ALDBSSCT0000001295	778		ALDB	ALDBSSCT0000001165	131
ALDB	ALDBSSCT0000001296	1983		ALDB	ALDBSSCT0000001165	1666
ALDB	ALDBSSCT0000001297	839		ALDB	ALDBSSCT0000001166	136
ALDB	ALDBSSCT0000001298	789		ALDB	ALDBSSCT0000001166	124
ALDB	ALDBSSCT0000001299	1383		ALDB	ALDBSSCT0000001166	65
ALDB	ALDBSSCT0000001300	1009		ALDB	ALDBSSCT0000001166	131
ALDB	ALDBSSCT0000001301	510		ALDB	ALDBSSCT0000001166	295
ALDB	ALDBSSCT0000001302	534		ALDB	ALDBSSCT0000001167	330
ALDB	ALDBSSCT0000001303	1959		ALDB	ALDBSSCT0000001167	43
ALDB	ALDBSSCT0000001304	1564		ALDB	ALDBSSCT0000001168	162
ALDB	ALDBSSCT0000001305	1430		ALDB	ALDBSSCT0000001168	1753
ALDB	ALDBSSCT0000001306	1088		ALDB	ALDBSSCT0000001169	393
ALDB	ALDBSSCT0000001307	698		ALDB	ALDBSSCT0000001169	266
ALDB	ALDBSSCT0000001308	1035		ALDB	ALDBSSCT0000001170	120
ALDB	ALDBSSCT0000001309	484		ALDB	ALDBSSCT0000001170	429
ALDB	ALDBSSCT0000001310	1282		ALDB	ALDBSSCT0000001171	186
ALDB	ALDBSSCT0000001311	435		ALDB	ALDBSSCT0000001171	1777
ALDB	ALDBSSCT0000001312	608		ALDB	ALDBSSCT0000001172	237
ALDB	ALDBSSCT0000001313	277		ALDB	ALDBSSCT0000001172	28
ALDB	ALDBSSCT0000001314	310		ALDB	ALDBSSCT0000001172	89
ALDB	ALDBSSCT0000001315	548		ALDB	ALDBSSCT0000001173	164
ALDB	ALDBSSCT0000001316	709		ALDB	ALDBSSCT0000001173	4702
ALDB	ALDBSSCT0000001317	473		ALDB	ALDBSSCT0000001174	130
ALDB	ALDBSSCT0000001318	881		ALDB	ALDBSSCT0000001174	1408
ALDB	ALDBSSCT0000001319	779		ALDB	ALDBSSCT0000001175	314
ALDB	ALDBSSCT0000001320	986		ALDB	ALDBSSCT0000001175	199
ALDB	ALDBSSCT0000001321	1673		ALDB	ALDBSSCT0000001176	299
ALDB	ALDBSSCT0000001322	1831		ALDB	ALDBSSCT0000001176	1163
ALDB	ALDBSSCT0000001323	778		ALDB	ALDBSSCT0000001177	173
ALDB	ALDBSSCT0000001324	444		ALDB	ALDBSSCT0000001177	809
ALDB	ALDBSSCT0000001325	767		ALDB	ALDBSSCT0000001178	120
ALDB	ALDBSSCT0000001326	484		ALDB	ALDBSSCT0000001178	280
ALDB	ALDBSSCT0000001327	844		ALDB	ALDBSSCT0000001179	1441
ALDB	ALDBSSCT0000001328	835		ALDB	ALDBSSCT0000001179	1366
ALDB	ALDBSSCT0000001329	1934		ALDB	ALDBSSCT0000001180	228
ALDB	ALDBSSCT0000001330	810		ALDB	ALDBSSCT0000001180	78
ALDB	ALDBSSCT0000001331	1519		ALDB	ALDBSSCT0000001180	200
ALDB	ALDBSSCT0000001332	1540		ALDB	ALDBSSCT0000001180	5384
ALDB	ALDBSSCT0000001333	502		ALDB	ALDBSSCT0000001181	199
ALDB	ALDBSSCT0000001334	1033		ALDB	ALDBSSCT0000001181	200
ALDB	ALDBSSCT0000001335	835		ALDB	ALDBSSCT0000001181	5384
ALDB	ALDBSSCT0000001336	390		ALDB	ALDBSSCT0000001182	72
ALDB	ALDBSSCT0000001337	2609		ALDB	ALDBSSCT0000001182	500
ALDB	ALDBSSCT0000001338	417		ALDB	ALDBSSCT0000001183	49
ALDB	ALDBSSCT0000001339	2167		ALDB	ALDBSSCT0000001183	71
ALDB	ALDBSSCT0000001340	917		ALDB	ALDBSSCT0000001183	835
ALDB	ALDBSSCT0000001341	464		ALDB	ALDBSSCT0000001184	589
ALDB	ALDBSSCT0000001342	429		ALDB	ALDBSSCT0000001184	835
ALDB	ALDBSSCT0000001343	1125		ALDB	ALDBSSCT0000001185	66
ALDB	ALDBSSCT0000001344	776		ALDB	ALDBSSCT0000001185	835
ALDB	ALDBSSCT0000001345	2398		ALDB	ALDBSSCT0000001186	41
ALDB	ALDBSSCT0000001346	2280		ALDB	ALDBSSCT0000001186	374
ALDB	ALDBSSCT0000001347	955		ALDB	ALDBSSCT0000001187	69
ALDB	ALDBSSCT0000001348	964		ALDB	ALDBSSCT0000001187	374
ALDB	ALDBSSCT0000001349	983		ALDB	ALDBSSCT0000001188	70
ALDB	ALDBSSCT0000001350	369		ALDB	ALDBSSCT0000001188	176
ALDB	ALDBSSCT0000001351	452		ALDB	ALDBSSCT0000001188	49
ALDB	ALDBSSCT0000001352	1423		ALDB	ALDBSSCT0000001189	33
ALDB	ALDBSSCT0000001353	1283		ALDB	ALDBSSCT0000001189	374
ALDB	ALDBSSCT0000001354	269		ALDB	ALDBSSCT0000001190	80
ALDB	ALDBSSCT0000001355	1140		ALDB	ALDBSSCT0000001190	176
ALDB	ALDBSSCT0000001356	1311		ALDB	ALDBSSCT0000001190	49
ALDB	ALDBSSCT0000001357	645		ALDB	ALDBSSCT0000001191	55
ALDB	ALDBSSCT0000001358	1019		ALDB	ALDBSSCT0000001191	374
ALDB	ALDBSSCT0000001359	328		ALDB	ALDBSSCT0000001192	47
ALDB	ALDBSSCT0000001360	478		ALDB	ALDBSSCT0000001192	374
ALDB	ALDBSSCT0000001361	412		ALDB	ALDBSSCT0000001193	138
ALDB	ALDBSSCT0000001362	803		ALDB	ALDBSSCT0000001193	374
ALDB	ALDBSSCT0000001363	768		ALDB	ALDBSSCT0000001194	1681
ALDB	ALDBSSCT0000001364	287		ALDB	ALDBSSCT0000001194	102
ALDB	ALDBSSCT0000001365	1152		ALDB	ALDBSSCT0000001194	1037
ALDB	ALDBSSCT0000001366	428		ALDB	ALDBSSCT0000001195	1681
ALDB	ALDBSSCT0000001367	458		ALDB	ALDBSSCT0000001195	1037
ALDB	ALDBSSCT0000001368	489		ALDB	ALDBSSCT0000001196	131
ALDB	ALDBSSCT0000001369	441		ALDB	ALDBSSCT0000001196	1037
ALDB	ALDBSSCT0000001370	364		ALDB	ALDBSSCT0000001197	250
ALDB	ALDBSSCT0000001371	370		ALDB	ALDBSSCT0000001197	64
ALDB	ALDBSSCT0000001372	422		ALDB	ALDBSSCT0000001197	209
ALDB	ALDBSSCT0000001373	421		ALDB	ALDBSSCT0000001197	76
ALDB	ALDBSSCT0000001374	338		ALDB	ALDBSSCT0000001198	184
ALDB	ALDBSSCT0000001375	478		ALDB	ALDBSSCT0000001198	65
ALDB	ALDBSSCT0000001376	295		ALDB	ALDBSSCT0000001199	2946
ALDB	ALDBSSCT0000001377	3575		ALDB	ALDBSSCT0000001199	5604
ALDB	ALDBSSCT0000001378	4255		ALDB	ALDBSSCT0000001200	126
ALDB	ALDBSSCT0000001379	3883		ALDB	ALDBSSCT0000001200	385
ALDB	ALDBSSCT0000001380	4078		ALDB	ALDBSSCT0000001201	92
ALDB	ALDBSSCT0000001381	4035		ALDB	ALDBSSCT0000001201	385
ALDB	ALDBSSCT0000001382	1094		ALDB	ALDBSSCT0000001202	99
ALDB	ALDBSSCT0000001383	979		ALDB	ALDBSSCT0000001202	598
ALDB	ALDBSSCT0000001384	876		ALDB	ALDBSSCT0000001203	154
ALDB	ALDBSSCT0000001385	999		ALDB	ALDBSSCT0000001203	598
ALDB	ALDBSSCT0000001386	1079		ALDB	ALDBSSCT0000001204	62
ALDB	ALDBSSCT0000001387	1293		ALDB	ALDBSSCT0000001204	597
ALDB	ALDBSSCT0000001388	1238		ALDB	ALDBSSCT0000001205	178
ALDB	ALDBSSCT0000001389	1126		ALDB	ALDBSSCT0000001205	598
ALDB	ALDBSSCT0000001390	1717		ALDB	ALDBSSCT0000001206	95
ALDB	ALDBSSCT0000001391	1497		ALDB	ALDBSSCT0000001206	68
ALDB	ALDBSSCT0000001392	1388		ALDB	ALDBSSCT0000001206	598
ALDB	ALDBSSCT0000001393	877		ALDB	ALDBSSCT0000001207	236
ALDB	ALDBSSCT0000001394	404		ALDB	ALDBSSCT0000001207	88
ALDB	ALDBSSCT0000001395	226		ALDB	ALDBSSCT0000001207	527
ALDB	ALDBSSCT0000001396	500		ALDB	ALDBSSCT0000001207	364
ALDB	ALDBSSCT0000001397	510		ALDB	ALDBSSCT0000001208	236
ALDB	ALDBSSCT0000001398	674		ALDB	ALDBSSCT0000001208	88
ALDB	ALDBSSCT0000001399	714		ALDB	ALDBSSCT0000001208	527
ALDB	ALDBSSCT0000001400	6660		ALDB	ALDBSSCT0000001208	60
ALDB	ALDBSSCT0000001401	329		ALDB	ALDBSSCT0000001209	236
ALDB	ALDBSSCT0000001402	2866		ALDB	ALDBSSCT0000001209	88
ALDB	ALDBSSCT0000001403	2625		ALDB	ALDBSSCT0000001209	527
ALDB	ALDBSSCT0000001404	2879		ALDB	ALDBSSCT0000001209	76
ALDB	ALDBSSCT0000001405	414		ALDB	ALDBSSCT0000001209	391
ALDB	ALDBSSCT0000001406	428		ALDB	ALDBSSCT0000001210	132
ALDB	ALDBSSCT0000001407	695		ALDB	ALDBSSCT0000001210	89
ALDB	ALDBSSCT0000001408	1545		ALDB	ALDBSSCT0000001210	528
ALDB	ALDBSSCT0000001409	610		ALDB	ALDBSSCT0000001210	365
ALDB	ALDBSSCT0000001410	836		ALDB	ALDBSSCT0000001211	147
ALDB	ALDBSSCT0000001411	714		ALDB	ALDBSSCT0000001211	71
ALDB	ALDBSSCT0000001412	675		ALDB	ALDBSSCT0000001211	88
ALDB	ALDBSSCT0000001413	258		ALDB	ALDBSSCT0000001211	158
ALDB	ALDBSSCT0000001414	1102		ALDB	ALDBSSCT0000001212	40
ALDB	ALDBSSCT0000001415	1261		ALDB	ALDBSSCT0000001212	89
ALDB	ALDBSSCT0000001416	877		ALDB	ALDBSSCT0000001212	88
ALDB	ALDBSSCT0000001417	908		ALDB	ALDBSSCT0000001212	170
ALDB	ALDBSSCT0000001418	423		ALDB	ALDBSSCT0000001212	177
ALDB	ALDBSSCT0000001419	663		ALDB	ALDBSSCT0000001213	107
ALDB	ALDBSSCT0000001420	977		ALDB	ALDBSSCT0000001213	53
ALDB	ALDBSSCT0000001421	1086		ALDB	ALDBSSCT0000001213	939
ALDB	ALDBSSCT0000001422	472		ALDB	ALDBSSCT0000001214	81
ALDB	ALDBSSCT0000001423	399		ALDB	ALDBSSCT0000001214	54
ALDB	ALDBSSCT0000001424	2199		ALDB	ALDBSSCT0000001214	423
ALDB	ALDBSSCT0000001425	9154		ALDB	ALDBSSCT0000001215	41
ALDB	ALDBSSCT0000001426	323		ALDB	ALDBSSCT0000001215	159
ALDB	ALDBSSCT0000001427	383		ALDB	ALDBSSCT0000001216	56
ALDB	ALDBSSCT0000001428	5550		ALDB	ALDBSSCT0000001216	927
ALDB	ALDBSSCT0000001429	9525		ALDB	ALDBSSCT0000001217	718
ALDB	ALDBSSCT0000001430	4973		ALDB	ALDBSSCT0000001217	97
ALDB	ALDBSSCT0000001431	333		ALDB	ALDBSSCT0000001217	71
ALDB	ALDBSSCT0000001432	823		ALDB	ALDBSSCT0000001218	159
ALDB	ALDBSSCT0000001433	313		ALDB	ALDBSSCT0000001218	47
ALDB	ALDBSSCT0000001434	705		ALDB	ALDBSSCT0000001218	214
ALDB	ALDBSSCT0000001435	744		ALDB	ALDBSSCT0000001218	152
ALDB	ALDBSSCT0000001436	803		ALDB	ALDBSSCT0000001218	285
ALDB	ALDBSSCT0000001437	1067		ALDB	ALDBSSCT0000001218	139
ALDB	ALDBSSCT0000001438	1067		ALDB	ALDBSSCT0000001219	159
ALDB	ALDBSSCT0000001439	1101		ALDB	ALDBSSCT0000001219	47
ALDB	ALDBSSCT0000001440	1018		ALDB	ALDBSSCT0000001219	148
ALDB	ALDBSSCT0000001441	550		ALDB	ALDBSSCT0000001219	152
ALDB	ALDBSSCT0000001442	664		ALDB	ALDBSSCT0000001219	285
ALDB	ALDBSSCT0000001443	2454		ALDB	ALDBSSCT0000001219	139
ALDB	ALDBSSCT0000001444	2359		ALDB	ALDBSSCT0000001220	80
ALDB	ALDBSSCT0000001445	873		ALDB	ALDBSSCT0000001220	47
ALDB	ALDBSSCT0000001446	1371		ALDB	ALDBSSCT0000001220	148
ALDB	ALDBSSCT0000001447	1098		ALDB	ALDBSSCT0000001220	152
ALDB	ALDBSSCT0000001448	685		ALDB	ALDBSSCT0000001220	139
ALDB	ALDBSSCT0000001449	403		ALDB	ALDBSSCT0000001221	159
ALDB	ALDBSSCT0000001450	326		ALDB	ALDBSSCT0000001221	148
ALDB	ALDBSSCT0000001451	721		ALDB	ALDBSSCT0000001221	139
ALDB	ALDBSSCT0000001452	5117		ALDB	ALDBSSCT0000001222	61
ALDB	ALDBSSCT0000001453	7012		ALDB	ALDBSSCT0000001222	47
ALDB	ALDBSSCT0000001457	441		ALDB	ALDBSSCT0000001222	148
ALDB	ALDBSSCT0000001458	732		ALDB	ALDBSSCT0000001222	285
ALDB	ALDBSSCT0000001459	1685		ALDB	ALDBSSCT0000001222	139
ALDB	ALDBSSCT0000001460	591		ALDB	ALDBSSCT0000001223	61
ALDB	ALDBSSCT0000001461	407		ALDB	ALDBSSCT0000001223	47
ALDB	ALDBSSCT0000001462	261		ALDB	ALDBSSCT0000001223	214
ALDB	ALDBSSCT0000001463	2988		ALDB	ALDBSSCT0000001223	139
ALDB	ALDBSSCT0000001464	495		ALDB	ALDBSSCT0000001224	139
ALDB	ALDBSSCT0000001465	806		ALDB	ALDBSSCT0000001224	47
ALDB	ALDBSSCT0000001466	866		ALDB	ALDBSSCT0000001224	148
ALDB	ALDBSSCT0000001467	1586		ALDB	ALDBSSCT0000001224	152
ALDB	ALDBSSCT0000001468	429		ALDB	ALDBSSCT0000001224	139
ALDB	ALDBSSCT0000001469	3335		ALDB	ALDBSSCT0000001225	139
ALDB	ALDBSSCT0000001470	4015		ALDB	ALDBSSCT0000001225	47
ALDB	ALDBSSCT0000001471	567		ALDB	ALDBSSCT0000001225	214
ALDB	ALDBSSCT0000001472	2128		ALDB	ALDBSSCT0000001225	139
ALDB	ALDBSSCT0000001473	1635		ALDB	ALDBSSCT0000001226	53
ALDB	ALDBSSCT0000001474	1560		ALDB	ALDBSSCT0000001226	47
ALDB	ALDBSSCT0000001475	2334		ALDB	ALDBSSCT0000001226	148
ALDB	ALDBSSCT0000001476	565		ALDB	ALDBSSCT0000001226	139
ALDB	ALDBSSCT0000001477	4049		ALDB	ALDBSSCT0000001227	121
ALDB	ALDBSSCT0000001478	366		ALDB	ALDBSSCT0000001227	47
ALDB	ALDBSSCT0000001479	592		ALDB	ALDBSSCT0000001227	52
ALDB	ALDBSSCT0000001480	1876		ALDB	ALDBSSCT0000001228	120
ALDB	ALDBSSCT0000001481	2056		ALDB	ALDBSSCT0000001228	47
ALDB	ALDBSSCT0000001482	483		ALDB	ALDBSSCT0000001228	148
ALDB	ALDBSSCT0000001483	1494		ALDB	ALDBSSCT0000001228	139
ALDB	ALDBSSCT0000001484	908		ALDB	ALDBSSCT0000001229	102
ALDB	ALDBSSCT0000001485	1363		ALDB	ALDBSSCT0000001229	148
ALDB	ALDBSSCT0000001486	1312		ALDB	ALDBSSCT0000001229	152
ALDB	ALDBSSCT0000001487	726		ALDB	ALDBSSCT0000001229	139
ALDB	ALDBSSCT0000001488	205		ALDB	ALDBSSCT0000001230	101
ALDB	ALDBSSCT0000001489	212		ALDB	ALDBSSCT0000001230	47
ALDB	ALDBSSCT0000001490	854		ALDB	ALDBSSCT0000001230	214
ALDB	ALDBSSCT0000001491	439		ALDB	ALDBSSCT0000001230	152
ALDB	ALDBSSCT0000001492	375		ALDB	ALDBSSCT0000001230	139
ALDB	ALDBSSCT0000001493	783		ALDB	ALDBSSCT0000001231	8
ALDB	ALDBSSCT0000001494	477		ALDB	ALDBSSCT0000001231	47
ALDB	ALDBSSCT0000001495	719		ALDB	ALDBSSCT0000001231	214
ALDB	ALDBSSCT0000001496	1619		ALDB	ALDBSSCT0000001231	285
ALDB	ALDBSSCT0000001497	887		ALDB	ALDBSSCT0000001231	139
ALDB	ALDBSSCT0000001498	412		ALDB	ALDBSSCT0000001232	211
ALDB	ALDBSSCT0000001499	1276		ALDB	ALDBSSCT0000001232	231
ALDB	ALDBSSCT0000001500	479		ALDB	ALDBSSCT0000001233	2198
ALDB	ALDBSSCT0000001501	776		ALDB	ALDBSSCT0000001233	766
ALDB	ALDBSSCT0000001502	272		ALDB	ALDBSSCT0000001234	268
ALDB	ALDBSSCT0000001503	466		ALDB	ALDBSSCT0000001234	1048
ALDB	ALDBSSCT0000001504	731		ALDB	ALDBSSCT0000001235	103
ALDB	ALDBSSCT0000001505	845		ALDB	ALDBSSCT0000001235	69
ALDB	ALDBSSCT0000001506	430		ALDB	ALDBSSCT0000001235	56
ALDB	ALDBSSCT0000001507	485		ALDB	ALDBSSCT0000001235	3707
ALDB	ALDBSSCT0000001508	387		ALDB	ALDBSSCT0000001236	39
ALDB	ALDBSSCT0000001509	532		ALDB	ALDBSSCT0000001236	56
ALDB	ALDBSSCT0000001510	768		ALDB	ALDBSSCT0000001236	3707
ALDB	ALDBSSCT0000001511	685		ALDB	ALDBSSCT0000001237	291
ALDB	ALDBSSCT0000001512	564		ALDB	ALDBSSCT0000001237	3707
ALDB	ALDBSSCT0000001513	574		ALDB	ALDBSSCT0000001238	385
ALDB	ALDBSSCT0000001514	547		ALDB	ALDBSSCT0000001238	377
ALDB	ALDBSSCT0000001515	1231		ALDB	ALDBSSCT0000001239	783
ALDB	ALDBSSCT0000001516	739		ALDB	ALDBSSCT0000001239	36
ALDB	ALDBSSCT0000001517	277		ALDB	ALDBSSCT0000001240	44
ALDB	ALDBSSCT0000001518	477		ALDB	ALDBSSCT0000001240	495
ALDB	ALDBSSCT0000001519	724		ALDB	ALDBSSCT0000001241	55
ALDB	ALDBSSCT0000001520	690		ALDB	ALDBSSCT0000001241	60
ALDB	ALDBSSCT0000001521	596		ALDB	ALDBSSCT0000001241	92
ALDB	ALDBSSCT0000001522	465		ALDB	ALDBSSCT0000001241	99
ALDB	ALDBSSCT0000001523	1080		ALDB	ALDBSSCT0000001242	85
ALDB	ALDBSSCT0000001524	763		ALDB	ALDBSSCT0000001242	125
ALDB	ALDBSSCT0000001525	531		ALDB	ALDBSSCT0000001242	60
ALDB	ALDBSSCT0000001526	601		ALDB	ALDBSSCT0000001242	92
ALDB	ALDBSSCT0000001527	559		ALDB	ALDBSSCT0000001242	99
ALDB	ALDBSSCT0000001528	2097		ALDB	ALDBSSCT0000001243	77
ALDB	ALDBSSCT0000001529	503		ALDB	ALDBSSCT0000001243	60
ALDB	ALDBSSCT0000001530	1724		ALDB	ALDBSSCT0000001243	92
ALDB	ALDBSSCT0000001531	1089		ALDB	ALDBSSCT0000001243	99
ALDB	ALDBSSCT0000001532	695		ALDB	ALDBSSCT0000001244	73
ALDB	ALDBSSCT0000001533	761		ALDB	ALDBSSCT0000001244	56
ALDB	ALDBSSCT0000001534	481		ALDB	ALDBSSCT0000001244	60
ALDB	ALDBSSCT0000001535	463		ALDB	ALDBSSCT0000001244	92
ALDB	ALDBSSCT0000001536	507		ALDB	ALDBSSCT0000001244	99
ALDB	ALDBSSCT0000001537	499		ALDB	ALDBSSCT0000001245	30
ALDB	ALDBSSCT0000001538	2229		ALDB	ALDBSSCT0000001245	177
ALDB	ALDBSSCT0000001539	2024		ALDB	ALDBSSCT0000001245	60
ALDB	ALDBSSCT0000001540	1592		ALDB	ALDBSSCT0000001245	92
ALDB	ALDBSSCT0000001541	3313		ALDB	ALDBSSCT0000001245	99
ALDB	ALDBSSCT0000001542	1811		ALDB	ALDBSSCT0000001246	32
ALDB	ALDBSSCT0000001543	1156		ALDB	ALDBSSCT0000001246	108
ALDB	ALDBSSCT0000001544	1506		ALDB	ALDBSSCT0000001246	78
ALDB	ALDBSSCT0000001545	474		ALDB	ALDBSSCT0000001247	112
ALDB	ALDBSSCT0000001546	390		ALDB	ALDBSSCT0000001247	866
ALDB	ALDBSSCT0000001547	752		ALDB	ALDBSSCT0000001248	29
ALDB	ALDBSSCT0000001548	1091		ALDB	ALDBSSCT0000001248	375
ALDB	ALDBSSCT0000001549	1106		ALDB	ALDBSSCT0000001248	63
ALDB	ALDBSSCT0000001550	614		ALDB	ALDBSSCT0000001248	310
ALDB	ALDBSSCT0000001551	1474		ALDB	ALDBSSCT0000001248	113
ALDB	ALDBSSCT0000001552	1829		ALDB	ALDBSSCT0000001248	144
ALDB	ALDBSSCT0000001553	1078		ALDB	ALDBSSCT0000001248	2098
ALDB	ALDBSSCT0000001554	1442		ALDB	ALDBSSCT0000001249	96
ALDB	ALDBSSCT0000001555	379		ALDB	ALDBSSCT0000001249	2101
ALDB	ALDBSSCT0000001556	1467		ALDB	ALDBSSCT0000001250	165
ALDB	ALDBSSCT0000001557	567		ALDB	ALDBSSCT0000001250	164
ALDB	ALDBSSCT0000001558	1743		ALDB	ALDBSSCT0000001251	120
ALDB	ALDBSSCT0000001559	904		ALDB	ALDBSSCT0000001251	341
ALDB	ALDBSSCT0000001560	2857		ALDB	ALDBSSCT0000001252	595
ALDB	ALDBSSCT0000001561	4364		ALDB	ALDBSSCT0000001252	341
ALDB	ALDBSSCT0000001562	467		ALDB	ALDBSSCT0000001253	84
ALDB	ALDBSSCT0000001563	474		ALDB	ALDBSSCT0000001253	146
ALDB	ALDBSSCT0000001564	732		ALDB	ALDBSSCT0000001254	84
ALDB	ALDBSSCT0000001565	330		ALDB	ALDBSSCT0000001254	52
ALDB	ALDBSSCT0000001566	794		ALDB	ALDBSSCT0000001254	937
ALDB	ALDBSSCT0000001567	998		ALDB	ALDBSSCT0000001255	136
ALDB	ALDBSSCT0000001568	2576		ALDB	ALDBSSCT0000001255	482
ALDB	ALDBSSCT0000001569	2243		ALDB	ALDBSSCT0000001256	1061
ALDB	ALDBSSCT0000001570	1744		ALDB	ALDBSSCT0000001256	676
ALDB	ALDBSSCT0000001571	1537		ALDB	ALDBSSCT0000001257	151
ALDB	ALDBSSCT0000001572	489		ALDB	ALDBSSCT0000001257	153
ALDB	ALDBSSCT0000001573	1142		ALDB	ALDBSSCT0000001258	11
ALDB	ALDBSSCT0000001574	650		ALDB	ALDBSSCT0000001258	2814
ALDB	ALDBSSCT0000001575	223		ALDB	ALDBSSCT0000001259	358
ALDB	ALDBSSCT0000001576	1630		ALDB	ALDBSSCT0000001259	126
ALDB	ALDBSSCT0000001577	1097		ALDB	ALDBSSCT0000001260	592
ALDB	ALDBSSCT0000001578	1532		ALDB	ALDBSSCT0000001260	113
ALDB	ALDBSSCT0000001579	899		ALDB	ALDBSSCT0000001260	405
ALDB	ALDBSSCT0000001580	1353		ALDB	ALDBSSCT0000001261	592
ALDB	ALDBSSCT0000001581	683		ALDB	ALDBSSCT0000001261	147
ALDB	ALDBSSCT0000001582	3841		ALDB	ALDBSSCT0000001261	405
ALDB	ALDBSSCT0000001583	3236		ALDB	ALDBSSCT0000001262	592
ALDB	ALDBSSCT0000001584	2533		ALDB	ALDBSSCT0000001262	405
ALDB	ALDBSSCT0000001585	5400		ALDB	ALDBSSCT0000001263	584
ALDB	ALDBSSCT0000001586	5013		ALDB	ALDBSSCT0000001263	223
ALDB	ALDBSSCT0000001587	803		ALDB	ALDBSSCT0000001263	51
ALDB	ALDBSSCT0000001588	1094		ALDB	ALDBSSCT0000001264	926
ALDB	ALDBSSCT0000001589	749		ALDB	ALDBSSCT0000001264	163
ALDB	ALDBSSCT0000001590	721		ALDB	ALDBSSCT0000001265	167
ALDB	ALDBSSCT0000001591	650		ALDB	ALDBSSCT0000001265	418
ALDB	ALDBSSCT0000001592	948		ALDB	ALDBSSCT0000001266	79
ALDB	ALDBSSCT0000001593	1514		ALDB	ALDBSSCT0000001266	358
ALDB	ALDBSSCT0000001594	1610		ALDB	ALDBSSCT0000001266	255
ALDB	ALDBSSCT0000001595	2221		ALDB	ALDBSSCT0000001266	3849
ALDB	ALDBSSCT0000001596	820		ALDB	ALDBSSCT0000001267	395
ALDB	ALDBSSCT0000001597	726		ALDB	ALDBSSCT0000001267	3848
ALDB	ALDBSSCT0000001598	1654		ALDB	ALDBSSCT0000001268	310
ALDB	ALDBSSCT0000001599	1365		ALDB	ALDBSSCT0000001268	271
ALDB	ALDBSSCT0000001600	1693		ALDB	ALDBSSCT0000001269	406
ALDB	ALDBSSCT0000001601	1675		ALDB	ALDBSSCT0000001269	286
ALDB	ALDBSSCT0000001602	816		ALDB	ALDBSSCT0000001270	492
ALDB	ALDBSSCT0000001603	441		ALDB	ALDBSSCT0000001270	57
ALDB	ALDBSSCT0000001604	698		ALDB	ALDBSSCT0000001271	73
ALDB	ALDBSSCT0000001605	490		ALDB	ALDBSSCT0000001271	203
ALDB	ALDBSSCT0000001606	1365		ALDB	ALDBSSCT0000001271	43
ALDB	ALDBSSCT0000001607	765		ALDB	ALDBSSCT0000001272	74
ALDB	ALDBSSCT0000001608	683		ALDB	ALDBSSCT0000001272	389
ALDB	ALDBSSCT0000001609	1389		ALDB	ALDBSSCT0000001272	36
ALDB	ALDBSSCT0000001610	604		ALDB	ALDBSSCT0000001273	173
ALDB	ALDBSSCT0000001611	484		ALDB	ALDBSSCT0000001273	259
ALDB	ALDBSSCT0000001612	3071		ALDB	ALDBSSCT0000001274	659
ALDB	ALDBSSCT0000001613	2797		ALDB	ALDBSSCT0000001274	258
ALDB	ALDBSSCT0000001614	978		ALDB	ALDBSSCT0000001275	238
ALDB	ALDBSSCT0000001615	614		ALDB	ALDBSSCT0000001275	258
ALDB	ALDBSSCT0000001616	1612		ALDB	ALDBSSCT0000001276	133
ALDB	ALDBSSCT0000001617	1802		ALDB	ALDBSSCT0000001276	473
ALDB	ALDBSSCT0000001618	937		ALDB	ALDBSSCT0000001276	195
ALDB	ALDBSSCT0000001619	1471		ALDB	ALDBSSCT0000001276	874
ALDB	ALDBSSCT0000001620	261		ALDB	ALDBSSCT0000001277	133
ALDB	ALDBSSCT0000001621	250		ALDB	ALDBSSCT0000001277	195
ALDB	ALDBSSCT0000001622	727		ALDB	ALDBSSCT0000001277	874
ALDB	ALDBSSCT0000001623	593		ALDB	ALDBSSCT0000001278	116
ALDB	ALDBSSCT0000001624	1340		ALDB	ALDBSSCT0000001278	757
ALDB	ALDBSSCT0000001625	1479		ALDB	ALDBSSCT0000001278	195
ALDB	ALDBSSCT0000001626	973		ALDB	ALDBSSCT0000001278	874
ALDB	ALDBSSCT0000001627	1078		ALDB	ALDBSSCT0000001279	1094
ALDB	ALDBSSCT0000001628	1366		ALDB	ALDBSSCT0000001279	1294
ALDB	ALDBSSCT0000001629	567		ALDB	ALDBSSCT0000001280	1473
ALDB	ALDBSSCT0000001630	1468		ALDB	ALDBSSCT0000001280	2392
ALDB	ALDBSSCT0000001631	752		ALDB	ALDBSSCT0000001281	450
ALDB	ALDBSSCT0000001632	965		ALDB	ALDBSSCT0000001281	128
ALDB	ALDBSSCT0000001633	9636		ALDB	ALDBSSCT0000001281	108
ALDB	ALDBSSCT0000001634	6730		ALDB	ALDBSSCT0000001282	140
ALDB	ALDBSSCT0000001635	640		ALDB	ALDBSSCT0000001282	105
ALDB	ALDBSSCT0000001636	1108		ALDB	ALDBSSCT0000001283	18
ALDB	ALDBSSCT0000001637	3161		ALDB	ALDBSSCT0000001283	747
ALDB	ALDBSSCT0000001638	875		ALDB	ALDBSSCT0000001284	2062
ALDB	ALDBSSCT0000001639	1012		ALDB	ALDBSSCT0000001284	111
ALDB	ALDBSSCT0000001640	2985		ALDB	ALDBSSCT0000001285	267
ALDB	ALDBSSCT0000001641	877		ALDB	ALDBSSCT0000001285	186
ALDB	ALDBSSCT0000001642	3008		ALDB	ALDBSSCT0000001285	449
ALDB	ALDBSSCT0000001643	391		ALDB	ALDBSSCT0000001286	267
ALDB	ALDBSSCT0000001644	1977		ALDB	ALDBSSCT0000001286	54
ALDB	ALDBSSCT0000001645	754		ALDB	ALDBSSCT0000001286	449
ALDB	ALDBSSCT0000001646	640		ALDB	ALDBSSCT0000001287	258
ALDB	ALDBSSCT0000001647	206		ALDB	ALDBSSCT0000001287	449
ALDB	ALDBSSCT0000001648	855		ALDB	ALDBSSCT0000001288	270
ALDB	ALDBSSCT0000001649	1943		ALDB	ALDBSSCT0000001288	96
ALDB	ALDBSSCT0000001650	1194		ALDB	ALDBSSCT0000001289	116
ALDB	ALDBSSCT0000001651	322		ALDB	ALDBSSCT0000001289	147
ALDB	ALDBSSCT0000001652	966		ALDB	ALDBSSCT0000001289	465
ALDB	ALDBSSCT0000001653	701		ALDB	ALDBSSCT0000001290	230
ALDB	ALDBSSCT0000001654	1063		ALDB	ALDBSSCT0000001290	2363
ALDB	ALDBSSCT0000001655	595		ALDB	ALDBSSCT0000001291	129
ALDB	ALDBSSCT0000001656	485		ALDB	ALDBSSCT0000001291	90
ALDB	ALDBSSCT0000001657	613		ALDB	ALDBSSCT0000001292	140
ALDB	ALDBSSCT0000001658	933		ALDB	ALDBSSCT0000001292	181
ALDB	ALDBSSCT0000001659	438		ALDB	ALDBSSCT0000001292	193
ALDB	ALDBSSCT0000001660	890		ALDB	ALDBSSCT0000001293	40
ALDB	ALDBSSCT0000001661	713		ALDB	ALDBSSCT0000001293	98
ALDB	ALDBSSCT0000001662	774		ALDB	ALDBSSCT0000001293	235
ALDB	ALDBSSCT0000001663	306		ALDB	ALDBSSCT0000001293	272
ALDB	ALDBSSCT0000001664	315		ALDB	ALDBSSCT0000001294	291
ALDB	ALDBSSCT0000001665	1376		ALDB	ALDBSSCT0000001294	270
ALDB	ALDBSSCT0000001666	1473		ALDB	ALDBSSCT0000001295	500
ALDB	ALDBSSCT0000001667	1059		ALDB	ALDBSSCT0000001295	82
ALDB	ALDBSSCT0000001668	1092		ALDB	ALDBSSCT0000001295	111
ALDB	ALDBSSCT0000001669	700		ALDB	ALDBSSCT0000001295	85
ALDB	ALDBSSCT0000001670	746		ALDB	ALDBSSCT0000001296	474
ALDB	ALDBSSCT0000001671	589		ALDB	ALDBSSCT0000001296	81
ALDB	ALDBSSCT0000001672	1304		ALDB	ALDBSSCT0000001296	162
ALDB	ALDBSSCT0000001673	2803		ALDB	ALDBSSCT0000001296	741
ALDB	ALDBSSCT0000001674	3519		ALDB	ALDBSSCT0000001296	110
ALDB	ALDBSSCT0000001675	2295		ALDB	ALDBSSCT0000001296	132
ALDB	ALDBSSCT0000001676	1678		ALDB	ALDBSSCT0000001296	127
ALDB	ALDBSSCT0000001677	2333		ALDB	ALDBSSCT0000001296	90
ALDB	ALDBSSCT0000001678	2037		ALDB	ALDBSSCT0000001296	66
ALDB	ALDBSSCT0000001679	3163		ALDB	ALDBSSCT0000001297	127
ALDB	ALDBSSCT0000001680	2919		ALDB	ALDBSSCT0000001297	90
ALDB	ALDBSSCT0000001681	336		ALDB	ALDBSSCT0000001297	89
ALDB	ALDBSSCT0000001682	330		ALDB	ALDBSSCT0000001297	192
ALDB	ALDBSSCT0000001683	842		ALDB	ALDBSSCT0000001297	341
ALDB	ALDBSSCT0000001684	768		ALDB	ALDBSSCT0000001298	197
ALDB	ALDBSSCT0000001685	308		ALDB	ALDBSSCT0000001298	308
ALDB	ALDBSSCT0000001686	357		ALDB	ALDBSSCT0000001298	284
ALDB	ALDBSSCT0000001687	647		ALDB	ALDBSSCT0000001299	576
ALDB	ALDBSSCT0000001688	885		ALDB	ALDBSSCT0000001299	114
ALDB	ALDBSSCT0000001689	891		ALDB	ALDBSSCT0000001299	693
ALDB	ALDBSSCT0000001690	312		ALDB	ALDBSSCT0000001300	316
ALDB	ALDBSSCT0000001691	258		ALDB	ALDBSSCT0000001300	693
ALDB	ALDBSSCT0000001692	656		ALDB	ALDBSSCT0000001301	465
ALDB	ALDBSSCT0000001693	731		ALDB	ALDBSSCT0000001301	45
ALDB	ALDBSSCT0000001694	367		ALDB	ALDBSSCT0000001302	374
ALDB	ALDBSSCT0000001695	369		ALDB	ALDBSSCT0000001302	160
ALDB	ALDBSSCT0000001696	968		ALDB	ALDBSSCT0000001303	1677
ALDB	ALDBSSCT0000001697	677		ALDB	ALDBSSCT0000001303	90
ALDB	ALDBSSCT0000001698	1601		ALDB	ALDBSSCT0000001303	192
ALDB	ALDBSSCT0000001699	618		ALDB	ALDBSSCT0000001304	758
ALDB	ALDBSSCT0000001700	924		ALDB	ALDBSSCT0000001304	63
ALDB	ALDBSSCT0000001701	3283		ALDB	ALDBSSCT0000001304	134
ALDB	ALDBSSCT0000001702	1007		ALDB	ALDBSSCT0000001304	123
ALDB	ALDBSSCT0000001703	1483		ALDB	ALDBSSCT0000001304	486
ALDB	ALDBSSCT0000001704	474		ALDB	ALDBSSCT0000001305	758
ALDB	ALDBSSCT0000001705	338		ALDB	ALDBSSCT0000001305	63
ALDB	ALDBSSCT0000001706	921		ALDB	ALDBSSCT0000001305	123
ALDB	ALDBSSCT0000001707	961		ALDB	ALDBSSCT0000001305	486
ALDB	ALDBSSCT0000001708	503		ALDB	ALDBSSCT0000001306	508
ALDB	ALDBSSCT0000001709	1623		ALDB	ALDBSSCT0000001306	580
ALDB	ALDBSSCT0000001710	1497		ALDB	ALDBSSCT0000001307	336
ALDB	ALDBSSCT0000001711	1203		ALDB	ALDBSSCT0000001307	75
ALDB	ALDBSSCT0000001712	1197		ALDB	ALDBSSCT0000001307	287
ALDB	ALDBSSCT0000001713	1640		ALDB	ALDBSSCT0000001308	336
ALDB	ALDBSSCT0000001714	1497		ALDB	ALDBSSCT0000001308	75
ALDB	ALDBSSCT0000001715	1751		ALDB	ALDBSSCT0000001308	624
ALDB	ALDBSSCT0000001716	725		ALDB	ALDBSSCT0000001309	122
ALDB	ALDBSSCT0000001717	365		ALDB	ALDBSSCT0000001309	75
ALDB	ALDBSSCT0000001718	1124		ALDB	ALDBSSCT0000001309	287
ALDB	ALDBSSCT0000001719	586		ALDB	ALDBSSCT0000001310	310
ALDB	ALDBSSCT0000001720	244		ALDB	ALDBSSCT0000001310	972
ALDB	ALDBSSCT0000001721	313		ALDB	ALDBSSCT0000001311	354
ALDB	ALDBSSCT0000001722	215		ALDB	ALDBSSCT0000001311	81
ALDB	ALDBSSCT0000001723	587		ALDB	ALDBSSCT0000001312	312
ALDB	ALDBSSCT0000001724	2841		ALDB	ALDBSSCT0000001312	296
ALDB	ALDBSSCT0000001725	495		ALDB	ALDBSSCT0000001313	86
ALDB	ALDBSSCT0000001726	539		ALDB	ALDBSSCT0000001313	191
ALDB	ALDBSSCT0000001727	805		ALDB	ALDBSSCT0000001314	83
ALDB	ALDBSSCT0000001728	679		ALDB	ALDBSSCT0000001314	227
ALDB	ALDBSSCT0000001729	450		ALDB	ALDBSSCT0000001315	320
ALDB	ALDBSSCT0000001730	3096		ALDB	ALDBSSCT0000001315	228
ALDB	ALDBSSCT0000001731	3015		ALDB	ALDBSSCT0000001316	335
ALDB	ALDBSSCT0000001732	576		ALDB	ALDBSSCT0000001316	374
ALDB	ALDBSSCT0000001733	1054		ALDB	ALDBSSCT0000001317	248
ALDB	ALDBSSCT0000001734	680		ALDB	ALDBSSCT0000001317	225
ALDB	ALDBSSCT0000001735	494		ALDB	ALDBSSCT0000001318	332
ALDB	ALDBSSCT0000001736	753		ALDB	ALDBSSCT0000001318	245
ALDB	ALDBSSCT0000001737	532		ALDB	ALDBSSCT0000001318	304
ALDB	ALDBSSCT0000001738	1522		ALDB	ALDBSSCT0000001319	168
ALDB	ALDBSSCT0000001739	823		ALDB	ALDBSSCT0000001319	611
ALDB	ALDBSSCT0000001740	390		ALDB	ALDBSSCT0000001320	325
ALDB	ALDBSSCT0000001741	755		ALDB	ALDBSSCT0000001320	661
ALDB	ALDBSSCT0000001742	514		ALDB	ALDBSSCT0000001321	98
ALDB	ALDBSSCT0000001743	399		ALDB	ALDBSSCT0000001321	1575
ALDB	ALDBSSCT0000001744	523		ALDB	ALDBSSCT0000001322	256
ALDB	ALDBSSCT0000001745	463		ALDB	ALDBSSCT0000001322	1575
ALDB	ALDBSSCT0000001746	417		ALDB	ALDBSSCT0000001323	78
ALDB	ALDBSSCT0000001747	381		ALDB	ALDBSSCT0000001323	101
ALDB	ALDBSSCT0000001748	326		ALDB	ALDBSSCT0000001323	84
ALDB	ALDBSSCT0000001749	622		ALDB	ALDBSSCT0000001323	515
ALDB	ALDBSSCT0000001750	2287		ALDB	ALDBSSCT0000001324	77
ALDB	ALDBSSCT0000001751	1072		ALDB	ALDBSSCT0000001324	101
ALDB	ALDBSSCT0000001752	812		ALDB	ALDBSSCT0000001324	84
ALDB	ALDBSSCT0000001753	661		ALDB	ALDBSSCT0000001324	51
ALDB	ALDBSSCT0000001754	1810		ALDB	ALDBSSCT0000001324	131
ALDB	ALDBSSCT0000001755	1783		ALDB	ALDBSSCT0000001325	252
ALDB	ALDBSSCT0000001756	1721		ALDB	ALDBSSCT0000001325	515
ALDB	ALDBSSCT0000001757	462		ALDB	ALDBSSCT0000001326	104
ALDB	ALDBSSCT0000001758	683		ALDB	ALDBSSCT0000001326	133
ALDB	ALDBSSCT0000001759	474		ALDB	ALDBSSCT0000001326	247
ALDB	ALDBSSCT0000001760	943		ALDB	ALDBSSCT0000001327	50
ALDB	ALDBSSCT0000001761	831		ALDB	ALDBSSCT0000001327	794
ALDB	ALDBSSCT0000001762	591		ALDB	ALDBSSCT0000001328	401
ALDB	ALDBSSCT0000001763	386		ALDB	ALDBSSCT0000001328	434
ALDB	ALDBSSCT0000001764	684		ALDB	ALDBSSCT0000001329	456
ALDB	ALDBSSCT0000001765	598		ALDB	ALDBSSCT0000001329	1478
ALDB	ALDBSSCT0000001766	1223		ALDB	ALDBSSCT0000001330	346
ALDB	ALDBSSCT0000001767	1565		ALDB	ALDBSSCT0000001330	464
ALDB	ALDBSSCT0000001768	1478		ALDB	ALDBSSCT0000001331	40
ALDB	ALDBSSCT0000001769	1410		ALDB	ALDBSSCT0000001331	1479
ALDB	ALDBSSCT0000001770	840		ALDB	ALDBSSCT0000001332	62
ALDB	ALDBSSCT0000001771	772		ALDB	ALDBSSCT0000001332	1478
ALDB	ALDBSSCT0000001772	1153		ALDB	ALDBSSCT0000001333	38
ALDB	ALDBSSCT0000001773	1258		ALDB	ALDBSSCT0000001333	464
ALDB	ALDBSSCT0000001774	1014		ALDB	ALDBSSCT0000001334	51
ALDB	ALDBSSCT0000001775	832		ALDB	ALDBSSCT0000001334	982
ALDB	ALDBSSCT0000001776	1117		ALDB	ALDBSSCT0000001335	480
ALDB	ALDBSSCT0000001777	894		ALDB	ALDBSSCT0000001335	355
ALDB	ALDBSSCT0000001778	1068		ALDB	ALDBSSCT0000001336	340
ALDB	ALDBSSCT0000001779	605		ALDB	ALDBSSCT0000001336	50
ALDB	ALDBSSCT0000001780	1603		ALDB	ALDBSSCT0000001337	470
ALDB	ALDBSSCT0000001781	1496		ALDB	ALDBSSCT0000001337	2139
ALDB	ALDBSSCT0000001782	617		ALDB	ALDBSSCT0000001338	349
ALDB	ALDBSSCT0000001783	812		ALDB	ALDBSSCT0000001338	68
ALDB	ALDBSSCT0000001784	1277		ALDB	ALDBSSCT0000001339	598
ALDB	ALDBSSCT0000001785	1314		ALDB	ALDBSSCT0000001339	443
ALDB	ALDBSSCT0000001786	1294		ALDB	ALDBSSCT0000001339	1126
ALDB	ALDBSSCT0000001787	1437		ALDB	ALDBSSCT0000001340	392
ALDB	ALDBSSCT0000001788	645		ALDB	ALDBSSCT0000001340	525
ALDB	ALDBSSCT0000001789	236		ALDB	ALDBSSCT0000001341	291
ALDB	ALDBSSCT0000001790	5025		ALDB	ALDBSSCT0000001341	109
ALDB	ALDBSSCT0000001791	2401		ALDB	ALDBSSCT0000001341	64
ALDB	ALDBSSCT0000001792	727		ALDB	ALDBSSCT0000001342	102
ALDB	ALDBSSCT0000001793	1185		ALDB	ALDBSSCT0000001342	176
ALDB	ALDBSSCT0000001794	623		ALDB	ALDBSSCT0000001342	151
ALDB	ALDBSSCT0000001795	234		ALDB	ALDBSSCT0000001343	159
ALDB	ALDBSSCT0000001796	1222		ALDB	ALDBSSCT0000001343	88
ALDB	ALDBSSCT0000001797	1557		ALDB	ALDBSSCT0000001343	115
ALDB	ALDBSSCT0000001798	1704		ALDB	ALDBSSCT0000001343	763
ALDB	ALDBSSCT0000001799	1916		ALDB	ALDBSSCT0000001344	370
ALDB	ALDBSSCT0000001800	659		ALDB	ALDBSSCT0000001344	406
ALDB	ALDBSSCT0000001801	668		ALDB	ALDBSSCT0000001345	147
ALDB	ALDBSSCT0000001802	1341		ALDB	ALDBSSCT0000001345	2251
ALDB	ALDBSSCT0000001803	901		ALDB	ALDBSSCT0000001346	30
ALDB	ALDBSSCT0000001804	828		ALDB	ALDBSSCT0000001346	2250
ALDB	ALDBSSCT0000001805	603		ALDB	ALDBSSCT0000001347	314
ALDB	ALDBSSCT0000001806	359		ALDB	ALDBSSCT0000001347	641
ALDB	ALDBSSCT0000001807	1306		ALDB	ALDBSSCT0000001348	236
ALDB	ALDBSSCT0000001808	600		ALDB	ALDBSSCT0000001348	728
ALDB	ALDBSSCT0000001809	878		ALDB	ALDBSSCT0000001349	236
ALDB	ALDBSSCT0000001810	1121		ALDB	ALDBSSCT0000001349	403
ALDB	ALDBSSCT0000001811	596		ALDB	ALDBSSCT0000001349	73
ALDB	ALDBSSCT0000001812	558		ALDB	ALDBSSCT0000001349	271
ALDB	ALDBSSCT0000001813	703		ALDB	ALDBSSCT0000001350	279
ALDB	ALDBSSCT0000001814	532		ALDB	ALDBSSCT0000001350	90
ALDB	ALDBSSCT0000001815	528		ALDB	ALDBSSCT0000001351	122
ALDB	ALDBSSCT0000001816	206		ALDB	ALDBSSCT0000001351	44
ALDB	ALDBSSCT0000001817	533		ALDB	ALDBSSCT0000001351	286
ALDB	ALDBSSCT0000001818	474		ALDB	ALDBSSCT0000001352	312
ALDB	ALDBSSCT0000001819	247		ALDB	ALDBSSCT0000001352	120
ALDB	ALDBSSCT0000001820	928		ALDB	ALDBSSCT0000001352	116
ALDB	ALDBSSCT0000001821	349		ALDB	ALDBSSCT0000001352	875
ALDB	ALDBSSCT0000001822	764		ALDB	ALDBSSCT0000001353	292
ALDB	ALDBSSCT0000001823	631		ALDB	ALDBSSCT0000001353	116
ALDB	ALDBSSCT0000001824	308		ALDB	ALDBSSCT0000001353	875
ALDB	ALDBSSCT0000001825	769		ALDB	ALDBSSCT0000001354	240
ALDB	ALDBSSCT0000001826	1349		ALDB	ALDBSSCT0000001354	29
ALDB	ALDBSSCT0000001827	1484		ALDB	ALDBSSCT0000001355	147
ALDB	ALDBSSCT0000001828	2653		ALDB	ALDBSSCT0000001355	117
ALDB	ALDBSSCT0000001829	357		ALDB	ALDBSSCT0000001355	876
ALDB	ALDBSSCT0000001830	1194		ALDB	ALDBSSCT0000001356	685
ALDB	ALDBSSCT0000001831	966		ALDB	ALDBSSCT0000001356	626
ALDB	ALDBSSCT0000001832	607		ALDB	ALDBSSCT0000001357	594
ALDB	ALDBSSCT0000001833	718		ALDB	ALDBSSCT0000001357	51
ALDB	ALDBSSCT0000001834	699		ALDB	ALDBSSCT0000001358	341
ALDB	ALDBSSCT0000001835	533		ALDB	ALDBSSCT0000001358	678
ALDB	ALDBSSCT0000001836	522		ALDB	ALDBSSCT0000001359	85
ALDB	ALDBSSCT0000001837	421		ALDB	ALDBSSCT0000001359	130
ALDB	ALDBSSCT0000001838	5597		ALDB	ALDBSSCT0000001359	113
ALDB	ALDBSSCT0000001839	3723		ALDB	ALDBSSCT0000001360	81
ALDB	ALDBSSCT0000001840	2450		ALDB	ALDBSSCT0000001360	397
ALDB	ALDBSSCT0000001841	640		ALDB	ALDBSSCT0000001361	248
ALDB	ALDBSSCT0000001842	687		ALDB	ALDBSSCT0000001361	164
ALDB	ALDBSSCT0000001843	795		ALDB	ALDBSSCT0000001362	431
ALDB	ALDBSSCT0000001844	555		ALDB	ALDBSSCT0000001362	206
ALDB	ALDBSSCT0000001845	670		ALDB	ALDBSSCT0000001362	166
ALDB	ALDBSSCT0000001846	7611		ALDB	ALDBSSCT0000001363	323
ALDB	ALDBSSCT0000001847	7155		ALDB	ALDBSSCT0000001363	225
ALDB	ALDBSSCT0000001848	625		ALDB	ALDBSSCT0000001363	103
ALDB	ALDBSSCT0000001849	564		ALDB	ALDBSSCT0000001363	117
ALDB	ALDBSSCT0000001850	363		ALDB	ALDBSSCT0000001364	222
ALDB	ALDBSSCT0000001851	2195		ALDB	ALDBSSCT0000001364	6
ALDB	ALDBSSCT0000001852	2585		ALDB	ALDBSSCT0000001364	59
ALDB	ALDBSSCT0000001853	932		ALDB	ALDBSSCT0000001365	762
ALDB	ALDBSSCT0000001854	1978		ALDB	ALDBSSCT0000001365	390
ALDB	ALDBSSCT0000001855	1496		ALDB	ALDBSSCT0000001366	140
ALDB	ALDBSSCT0000001856	2067		ALDB	ALDBSSCT0000001366	288
ALDB	ALDBSSCT0000001857	627		ALDB	ALDBSSCT0000001367	395
ALDB	ALDBSSCT0000001858	355		ALDB	ALDBSSCT0000001367	63
ALDB	ALDBSSCT0000001859	580		ALDB	ALDBSSCT0000001368	311
ALDB	ALDBSSCT0000001860	2187		ALDB	ALDBSSCT0000001368	178
ALDB	ALDBSSCT0000001861	1313		ALDB	ALDBSSCT0000001369	288
ALDB	ALDBSSCT0000001862	538		ALDB	ALDBSSCT0000001369	110
ALDB	ALDBSSCT0000001863	348		ALDB	ALDBSSCT0000001369	43
ALDB	ALDBSSCT0000001864	288		ALDB	ALDBSSCT0000001370	58
ALDB	ALDBSSCT0000001865	489		ALDB	ALDBSSCT0000001370	306
ALDB	ALDBSSCT0000001866	2178		ALDB	ALDBSSCT0000001371	64
ALDB	ALDBSSCT0000001867	1341		ALDB	ALDBSSCT0000001371	306
ALDB	ALDBSSCT0000001868	711		ALDB	ALDBSSCT0000001372	327
ALDB	ALDBSSCT0000001869	841		ALDB	ALDBSSCT0000001372	95
ALDB	ALDBSSCT0000001870	836		ALDB	ALDBSSCT0000001373	326
ALDB	ALDBSSCT0000001871	1096		ALDB	ALDBSSCT0000001373	95
ALDB	ALDBSSCT0000001872	3175		ALDB	ALDBSSCT0000001374	49
ALDB	ALDBSSCT0000001873	3523		ALDB	ALDBSSCT0000001374	85
ALDB	ALDBSSCT0000001874	2427		ALDB	ALDBSSCT0000001374	204
ALDB	ALDBSSCT0000001875	1067		ALDB	ALDBSSCT0000001375	80
ALDB	ALDBSSCT0000001876	3157		ALDB	ALDBSSCT0000001375	398
ALDB	ALDBSSCT0000001877	760		ALDB	ALDBSSCT0000001376	221
ALDB	ALDBSSCT0000001878	757		ALDB	ALDBSSCT0000001376	74
ALDB	ALDBSSCT0000001879	7834		ALDB	ALDBSSCT0000001377	61
ALDB	ALDBSSCT0000001880	395		ALDB	ALDBSSCT0000001377	156
ALDB	ALDBSSCT0000001881	548		ALDB	ALDBSSCT0000001377	160
ALDB	ALDBSSCT0000001882	438		ALDB	ALDBSSCT0000001377	96
ALDB	ALDBSSCT0000001883	855		ALDB	ALDBSSCT0000001377	3102
ALDB	ALDBSSCT0000001884	679		ALDB	ALDBSSCT0000001378	211
ALDB	ALDBSSCT0000001885	2140		ALDB	ALDBSSCT0000001378	339
ALDB	ALDBSSCT0000001886	2140		ALDB	ALDBSSCT0000001378	111
ALDB	ALDBSSCT0000001887	1402		ALDB	ALDBSSCT0000001378	156
ALDB	ALDBSSCT0000001888	1773		ALDB	ALDBSSCT0000001378	160
ALDB	ALDBSSCT0000001889	287		ALDB	ALDBSSCT0000001378	80
ALDB	ALDBSSCT0000001890	1772		ALDB	ALDBSSCT0000001378	96
ALDB	ALDBSSCT0000001891	2476		ALDB	ALDBSSCT0000001378	3102
ALDB	ALDBSSCT0000001892	2281		ALDB	ALDBSSCT0000001379	30
ALDB	ALDBSSCT0000001893	2226		ALDB	ALDBSSCT0000001379	339
ALDB	ALDBSSCT0000001894	1793		ALDB	ALDBSSCT0000001379	156
ALDB	ALDBSSCT0000001895	511		ALDB	ALDBSSCT0000001379	160
ALDB	ALDBSSCT0000001896	458		ALDB	ALDBSSCT0000001379	96
ALDB	ALDBSSCT0000001897	727		ALDB	ALDBSSCT0000001379	3102
ALDB	ALDBSSCT0000001898	1104		ALDB	ALDBSSCT0000001380	34
ALDB	ALDBSSCT0000001899	1869		ALDB	ALDBSSCT0000001380	339
ALDB	ALDBSSCT0000001900	892		ALDB	ALDBSSCT0000001380	111
ALDB	ALDBSSCT0000001901	896		ALDB	ALDBSSCT0000001380	156
ALDB	ALDBSSCT0000001902	794		ALDB	ALDBSSCT0000001380	160
ALDB	ALDBSSCT0000001903	549		ALDB	ALDBSSCT0000001380	80
ALDB	ALDBSSCT0000001904	804		ALDB	ALDBSSCT0000001380	96
ALDB	ALDBSSCT0000001905	899		ALDB	ALDBSSCT0000001380	3102
ALDB	ALDBSSCT0000001906	430		ALDB	ALDBSSCT0000001381	71
ALDB	ALDBSSCT0000001907	244		ALDB	ALDBSSCT0000001381	339
ALDB	ALDBSSCT0000001908	468		ALDB	ALDBSSCT0000001381	111
ALDB	ALDBSSCT0000001909	619		ALDB	ALDBSSCT0000001381	156
ALDB	ALDBSSCT0000001910	829		ALDB	ALDBSSCT0000001381	160
ALDB	ALDBSSCT0000001911	3069		ALDB	ALDBSSCT0000001381	96
ALDB	ALDBSSCT0000001912	1840		ALDB	ALDBSSCT0000001381	3102
ALDB	ALDBSSCT0000001913	2004		ALDB	ALDBSSCT0000001382	100
ALDB	ALDBSSCT0000001914	2280		ALDB	ALDBSSCT0000001382	339
ALDB	ALDBSSCT0000001915	883		ALDB	ALDBSSCT0000001382	111
ALDB	ALDBSSCT0000001916	884		ALDB	ALDBSSCT0000001382	156
ALDB	ALDBSSCT0000001917	456		ALDB	ALDBSSCT0000001382	160
ALDB	ALDBSSCT0000001918	365		ALDB	ALDBSSCT0000001382	80
ALDB	ALDBSSCT0000001919	1001		ALDB	ALDBSSCT0000001382	148
ALDB	ALDBSSCT0000001920	466		ALDB	ALDBSSCT0000001383	65
ALDB	ALDBSSCT0000001921	668		ALDB	ALDBSSCT0000001383	339
ALDB	ALDBSSCT0000001922	554		ALDB	ALDBSSCT0000001383	111
ALDB	ALDBSSCT0000001923	519		ALDB	ALDBSSCT0000001383	156
ALDB	ALDBSSCT0000001924	639		ALDB	ALDBSSCT0000001383	160
ALDB	ALDBSSCT0000001925	1827		ALDB	ALDBSSCT0000001383	148
ALDB	ALDBSSCT0000001926	1957		ALDB	ALDBSSCT0000001384	73
ALDB	ALDBSSCT0000001927	712		ALDB	ALDBSSCT0000001384	339
ALDB	ALDBSSCT0000001928	2294		ALDB	ALDBSSCT0000001384	156
ALDB	ALDBSSCT0000001929	286		ALDB	ALDBSSCT0000001384	160
ALDB	ALDBSSCT0000001930	691		ALDB	ALDBSSCT0000001384	148
ALDB	ALDBSSCT0000001931	705		ALDB	ALDBSSCT0000001385	179
ALDB	ALDBSSCT0000001932	1232		ALDB	ALDBSSCT0000001385	160
ALDB	ALDBSSCT0000001933	441		ALDB	ALDBSSCT0000001385	660
ALDB	ALDBSSCT0000001934	426		ALDB	ALDBSSCT0000001386	179
ALDB	ALDBSSCT0000001935	388		ALDB	ALDBSSCT0000001386	160
ALDB	ALDBSSCT0000001936	508		ALDB	ALDBSSCT0000001386	80
ALDB	ALDBSSCT0000001937	570		ALDB	ALDBSSCT0000001386	660
ALDB	ALDBSSCT0000001938	866		ALDB	ALDBSSCT0000001387	393
ALDB	ALDBSSCT0000001939	786		ALDB	ALDBSSCT0000001387	160
ALDB	ALDBSSCT0000001940	680		ALDB	ALDBSSCT0000001387	80
ALDB	ALDBSSCT0000001941	906		ALDB	ALDBSSCT0000001387	660
ALDB	ALDBSSCT0000001942	1049		ALDB	ALDBSSCT0000001388	418
ALDB	ALDBSSCT0000001943	3285		ALDB	ALDBSSCT0000001388	160
ALDB	ALDBSSCT0000001944	2277		ALDB	ALDBSSCT0000001388	660
ALDB	ALDBSSCT0000001945	2715		ALDB	ALDBSSCT0000001389	70
ALDB	ALDBSSCT0000001946	609		ALDB	ALDBSSCT0000001389	156
ALDB	ALDBSSCT0000001947	1110		ALDB	ALDBSSCT0000001389	160
ALDB	ALDBSSCT0000001948	834		ALDB	ALDBSSCT0000001389	80
ALDB	ALDBSSCT0000001949	502		ALDB	ALDBSSCT0000001389	660
ALDB	ALDBSSCT0000001950	458		ALDB	ALDBSSCT0000001390	211
ALDB	ALDBSSCT0000001951	473		ALDB	ALDBSSCT0000001390	339
ALDB	ALDBSSCT0000001952	570		ALDB	ALDBSSCT0000001390	111
ALDB	ALDBSSCT0000001953	328		ALDB	ALDBSSCT0000001390	156
ALDB	ALDBSSCT0000001954	1314		ALDB	ALDBSSCT0000001390	160
ALDB	ALDBSSCT0000001955	926		ALDB	ALDBSSCT0000001390	80
ALDB	ALDBSSCT0000001956	474		ALDB	ALDBSSCT0000001390	660
ALDB	ALDBSSCT0000001957	1035		ALDB	ALDBSSCT0000001391	71
ALDB	ALDBSSCT0000001958	325		ALDB	ALDBSSCT0000001391	339
ALDB	ALDBSSCT0000001959	8324		ALDB	ALDBSSCT0000001391	111
ALDB	ALDBSSCT0000001960	8752		ALDB	ALDBSSCT0000001391	156
ALDB	ALDBSSCT0000001961	892		ALDB	ALDBSSCT0000001391	160
ALDB	ALDBSSCT0000001962	943		ALDB	ALDBSSCT0000001391	660
ALDB	ALDBSSCT0000001963	1101		ALDB	ALDBSSCT0000001392	73
ALDB	ALDBSSCT0000001964	1985		ALDB	ALDBSSCT0000001392	339
ALDB	ALDBSSCT0000001965	884		ALDB	ALDBSSCT0000001392	156
ALDB	ALDBSSCT0000001966	651		ALDB	ALDBSSCT0000001392	160
ALDB	ALDBSSCT0000001967	521		ALDB	ALDBSSCT0000001392	660
ALDB	ALDBSSCT0000001968	549		ALDB	ALDBSSCT0000001393	51
ALDB	ALDBSSCT0000001969	1406		ALDB	ALDBSSCT0000001393	93
ALDB	ALDBSSCT0000001970	643		ALDB	ALDBSSCT0000001393	339
ALDB	ALDBSSCT0000001971	437		ALDB	ALDBSSCT0000001393	156
ALDB	ALDBSSCT0000001972	502		ALDB	ALDBSSCT0000001393	160
ALDB	ALDBSSCT0000001973	457		ALDB	ALDBSSCT0000001393	78
ALDB	ALDBSSCT0000001974	337		ALDB	ALDBSSCT0000001394	96
ALDB	ALDBSSCT0000001975	334		ALDB	ALDBSSCT0000001394	114
ALDB	ALDBSSCT0000001976	1114		ALDB	ALDBSSCT0000001394	82
ALDB	ALDBSSCT0000001977	933		ALDB	ALDBSSCT0000001394	112
ALDB	ALDBSSCT0000001978	423		ALDB	ALDBSSCT0000001395	116
ALDB	ALDBSSCT0000001979	1093		ALDB	ALDBSSCT0000001395	82
ALDB	ALDBSSCT0000001980	677		ALDB	ALDBSSCT0000001395	28
ALDB	ALDBSSCT0000001981	275		ALDB	ALDBSSCT0000001396	95
ALDB	ALDBSSCT0000001982	421		ALDB	ALDBSSCT0000001396	405
ALDB	ALDBSSCT0000001983	607		ALDB	ALDBSSCT0000001397	115
ALDB	ALDBSSCT0000001984	963		ALDB	ALDBSSCT0000001397	395
ALDB	ALDBSSCT0000001985	1656		ALDB	ALDBSSCT0000001398	147
ALDB	ALDBSSCT0000001986	1543		ALDB	ALDBSSCT0000001398	140
ALDB	ALDBSSCT0000001987	1510		ALDB	ALDBSSCT0000001398	387
ALDB	ALDBSSCT0000001988	746		ALDB	ALDBSSCT0000001399	317
ALDB	ALDBSSCT0000001989	3944		ALDB	ALDBSSCT0000001399	77
ALDB	ALDBSSCT0000001990	2689		ALDB	ALDBSSCT0000001399	227
ALDB	ALDBSSCT0000001991	3340		ALDB	ALDBSSCT0000001399	93
ALDB	ALDBSSCT0000001992	899		ALDB	ALDBSSCT0000001400	2565
ALDB	ALDBSSCT0000001993	696		ALDB	ALDBSSCT0000001400	4095
ALDB	ALDBSSCT0000001994	524		ALDB	ALDBSSCT0000001401	144
ALDB	ALDBSSCT0000001995	625		ALDB	ALDBSSCT0000001401	185
ALDB	ALDBSSCT0000001996	705		ALDB	ALDBSSCT0000001402	655
ALDB	ALDBSSCT0000001997	780		ALDB	ALDBSSCT0000001402	2211
ALDB	ALDBSSCT0000001998	841		ALDB	ALDBSSCT0000001403	51
ALDB	ALDBSSCT0000001999	1034		ALDB	ALDBSSCT0000001403	76
ALDB	ALDBSSCT0000002000	2141		ALDB	ALDBSSCT0000001403	287
ALDB	ALDBSSCT0000002001	1007		ALDB	ALDBSSCT0000001403	2211
ALDB	ALDBSSCT0000002002	1062		ALDB	ALDBSSCT0000001404	103
ALDB	ALDBSSCT0000002003	1062		ALDB	ALDBSSCT0000001404	102
ALDB	ALDBSSCT0000002004	986		ALDB	ALDBSSCT0000001404	100
ALDB	ALDBSSCT0000002005	1077		ALDB	ALDBSSCT0000001404	76
ALDB	ALDBSSCT0000002006	864		ALDB	ALDBSSCT0000001404	287
ALDB	ALDBSSCT0000002007	1459		ALDB	ALDBSSCT0000001404	2211
ALDB	ALDBSSCT0000002008	1348		ALDB	ALDBSSCT0000001405	185
ALDB	ALDBSSCT0000002009	584		ALDB	ALDBSSCT0000001405	77
ALDB	ALDBSSCT0000002010	513		ALDB	ALDBSSCT0000001405	152
ALDB	ALDBSSCT0000002011	3045		ALDB	ALDBSSCT0000001406	69
ALDB	ALDBSSCT0000002012	2995		ALDB	ALDBSSCT0000001406	102
ALDB	ALDBSSCT0000002013	243		ALDB	ALDBSSCT0000001406	100
ALDB	ALDBSSCT0000002014	465		ALDB	ALDBSSCT0000001406	76
ALDB	ALDBSSCT0000002015	741		ALDB	ALDBSSCT0000001406	81
ALDB	ALDBSSCT0000002016	1724		ALDB	ALDBSSCT0000001407	51
ALDB	ALDBSSCT0000002017	913		ALDB	ALDBSSCT0000001407	644
ALDB	ALDBSSCT0000002018	929		ALDB	ALDBSSCT0000001408	90
ALDB	ALDBSSCT0000002019	394		ALDB	ALDBSSCT0000001408	311
ALDB	ALDBSSCT0000002020	1350		ALDB	ALDBSSCT0000001408	143
ALDB	ALDBSSCT0000002021	674		ALDB	ALDBSSCT0000001408	102
ALDB	ALDBSSCT0000002022	1789		ALDB	ALDBSSCT0000001408	899
ALDB	ALDBSSCT0000002023	787		ALDB	ALDBSSCT0000001409	182
ALDB	ALDBSSCT0000002024	693		ALDB	ALDBSSCT0000001409	115
ALDB	ALDBSSCT0000002025	1746		ALDB	ALDBSSCT0000001409	313
ALDB	ALDBSSCT0000002026	650		ALDB	ALDBSSCT0000001410	212
ALDB	ALDBSSCT0000002027	1044		ALDB	ALDBSSCT0000001410	311
ALDB	ALDBSSCT0000002028	613		ALDB	ALDBSSCT0000001410	313
ALDB	ALDBSSCT0000002029	424		ALDB	ALDBSSCT0000001411	90
ALDB	ALDBSSCT0000002030	630		ALDB	ALDBSSCT0000001411	311
ALDB	ALDBSSCT0000002031	1086		ALDB	ALDBSSCT0000001411	313
ALDB	ALDBSSCT0000002032	1076		ALDB	ALDBSSCT0000001412	552
ALDB	ALDBSSCT0000002033	585		ALDB	ALDBSSCT0000001412	123
ALDB	ALDBSSCT0000002034	1129		ALDB	ALDBSSCT0000001413	94
ALDB	ALDBSSCT0000002035	1055		ALDB	ALDBSSCT0000001413	61
ALDB	ALDBSSCT0000002036	557		ALDB	ALDBSSCT0000001413	103
ALDB	ALDBSSCT0000002037	610		ALDB	ALDBSSCT0000001414	235
ALDB	ALDBSSCT0000002038	537		ALDB	ALDBSSCT0000001414	867
ALDB	ALDBSSCT0000002039	725		ALDB	ALDBSSCT0000001415	242
ALDB	ALDBSSCT0000002040	1556		ALDB	ALDBSSCT0000001415	152
ALDB	ALDBSSCT0000002041	1531		ALDB	ALDBSSCT0000001415	867
ALDB	ALDBSSCT0000002042	301		ALDB	ALDBSSCT0000001416	216
ALDB	ALDBSSCT0000002043	5705		ALDB	ALDBSSCT0000001416	47
ALDB	ALDBSSCT0000002044	6010		ALDB	ALDBSSCT0000001416	614
ALDB	ALDBSSCT0000002045	5585		ALDB	ALDBSSCT0000001417	242
ALDB	ALDBSSCT0000002046	6547		ALDB	ALDBSSCT0000001417	666
ALDB	ALDBSSCT0000002047	1683		ALDB	ALDBSSCT0000001418	43
ALDB	ALDBSSCT0000002048	4583		ALDB	ALDBSSCT0000001418	380
ALDB	ALDBSSCT0000002049	4162		ALDB	ALDBSSCT0000001419	120
ALDB	ALDBSSCT0000002050	833		ALDB	ALDBSSCT0000001419	133
ALDB	ALDBSSCT0000002051	233		ALDB	ALDBSSCT0000001419	196
ALDB	ALDBSSCT0000002052	1057		ALDB	ALDBSSCT0000001419	214
ALDB	ALDBSSCT0000002053	665		ALDB	ALDBSSCT0000001420	184
ALDB	ALDBSSCT0000002054	1284		ALDB	ALDBSSCT0000001420	793
ALDB	ALDBSSCT0000002055	1202		ALDB	ALDBSSCT0000001421	160
ALDB	ALDBSSCT0000002056	1163		ALDB	ALDBSSCT0000001421	133
ALDB	ALDBSSCT0000002057	1021		ALDB	ALDBSSCT0000001421	793
ALDB	ALDBSSCT0000002058	1356		ALDB	ALDBSSCT0000001422	31
ALDB	ALDBSSCT0000002059	1740		ALDB	ALDBSSCT0000001422	84
ALDB	ALDBSSCT0000002060	997		ALDB	ALDBSSCT0000001422	212
ALDB	ALDBSSCT0000002061	313		ALDB	ALDBSSCT0000001422	145
ALDB	ALDBSSCT0000002062	802		ALDB	ALDBSSCT0000001423	42
ALDB	ALDBSSCT0000002063	5044		ALDB	ALDBSSCT0000001423	212
ALDB	ALDBSSCT0000002064	838		ALDB	ALDBSSCT0000001423	145
ALDB	ALDBSSCT0000002065	2334		ALDB	ALDBSSCT0000001424	2025
ALDB	ALDBSSCT0000002066	2625		ALDB	ALDBSSCT0000001424	174
ALDB	ALDBSSCT0000002067	605		ALDB	ALDBSSCT0000001425	8116
ALDB	ALDBSSCT0000002068	544		ALDB	ALDBSSCT0000001425	1038
ALDB	ALDBSSCT0000002069	1985		ALDB	ALDBSSCT0000001426	112
ALDB	ALDBSSCT0000002070	693		ALDB	ALDBSSCT0000001426	120
ALDB	ALDBSSCT0000002071	616		ALDB	ALDBSSCT0000001426	91
ALDB	ALDBSSCT0000002072	853		ALDB	ALDBSSCT0000001427	187
ALDB	ALDBSSCT0000002074	4889		ALDB	ALDBSSCT0000001427	196
ALDB	ALDBSSCT0000002075	691		ALDB	ALDBSSCT0000001428	5036
ALDB	ALDBSSCT0000002076	1826		ALDB	ALDBSSCT0000001428	131
ALDB	ALDBSSCT0000002077	1840		ALDB	ALDBSSCT0000001428	383
ALDB	ALDBSSCT0000002078	2505		ALDB	ALDBSSCT0000001429	4957
ALDB	ALDBSSCT0000002079	547		ALDB	ALDBSSCT0000001429	4568
ALDB	ALDBSSCT0000002080	741		ALDB	ALDBSSCT0000001430	148
ALDB	ALDBSSCT0000002081	2938		ALDB	ALDBSSCT0000001430	4825
ALDB	ALDBSSCT0000002082	3966		ALDB	ALDBSSCT0000001431	199
ALDB	ALDBSSCT0000002083	3854		ALDB	ALDBSSCT0000001431	134
ALDB	ALDBSSCT0000002084	4193		ALDB	ALDBSSCT0000001432	763
ALDB	ALDBSSCT0000002085	3091		ALDB	ALDBSSCT0000001432	60
ALDB	ALDBSSCT0000002086	3235		ALDB	ALDBSSCT0000001433	164
ALDB	ALDBSSCT0000002087	4358		ALDB	ALDBSSCT0000001433	149
ALDB	ALDBSSCT0000002088	2581		ALDB	ALDBSSCT0000001434	508
ALDB	ALDBSSCT0000002089	872		ALDB	ALDBSSCT0000001434	197
ALDB	ALDBSSCT0000002090	809		ALDB	ALDBSSCT0000001435	55
ALDB	ALDBSSCT0000002091	666		ALDB	ALDBSSCT0000001435	689
ALDB	ALDBSSCT0000002092	1074		ALDB	ALDBSSCT0000001436	78
ALDB	ALDBSSCT0000002093	2580		ALDB	ALDBSSCT0000001436	36
ALDB	ALDBSSCT0000002094	344		ALDB	ALDBSSCT0000001436	689
ALDB	ALDBSSCT0000002095	867		ALDB	ALDBSSCT0000001437	70
ALDB	ALDBSSCT0000002096	904		ALDB	ALDBSSCT0000001437	48
ALDB	ALDBSSCT0000002097	713		ALDB	ALDBSSCT0000001437	949
ALDB	ALDBSSCT0000002098	1106		ALDB	ALDBSSCT0000001438	70
ALDB	ALDBSSCT0000002099	1141		ALDB	ALDBSSCT0000001438	48
ALDB	ALDBSSCT0000002100	2022		ALDB	ALDBSSCT0000001438	949
ALDB	ALDBSSCT0000002101	1228		ALDB	ALDBSSCT0000001439	104
ALDB	ALDBSSCT0000002102	1803		ALDB	ALDBSSCT0000001439	48
ALDB	ALDBSSCT0000002103	430		ALDB	ALDBSSCT0000001439	949
ALDB	ALDBSSCT0000002104	1711		ALDB	ALDBSSCT0000001440	21
ALDB	ALDBSSCT0000002105	1280		ALDB	ALDBSSCT0000001440	48
ALDB	ALDBSSCT0000002107	578		ALDB	ALDBSSCT0000001440	949
ALDB	ALDBSSCT0000002108	1181		ALDB	ALDBSSCT0000001441	144
ALDB	ALDBSSCT0000002109	2989		ALDB	ALDBSSCT0000001441	406
ALDB	ALDBSSCT0000002110	4400		ALDB	ALDBSSCT0000001442	258
ALDB	ALDBSSCT0000002112	2841		ALDB	ALDBSSCT0000001442	406
ALDB	ALDBSSCT0000002113	1349		ALDB	ALDBSSCT0000001443	165
ALDB	ALDBSSCT0000002114	2196		ALDB	ALDBSSCT0000001443	156
ALDB	ALDBSSCT0000002115	3667		ALDB	ALDBSSCT0000001443	168
ALDB	ALDBSSCT0000002116	2914		ALDB	ALDBSSCT0000001443	1965
ALDB	ALDBSSCT0000002117	277		ALDB	ALDBSSCT0000001444	238
ALDB	ALDBSSCT0000002118	282		ALDB	ALDBSSCT0000001444	156
ALDB	ALDBSSCT0000002119	559		ALDB	ALDBSSCT0000001444	1965
ALDB	ALDBSSCT0000002120	1495		ALDB	ALDBSSCT0000001445	102
ALDB	ALDBSSCT0000002121	902		ALDB	ALDBSSCT0000001445	304
ALDB	ALDBSSCT0000002122	870		ALDB	ALDBSSCT0000001445	467
ALDB	ALDBSSCT0000002123	2091		ALDB	ALDBSSCT0000001446	600
ALDB	ALDBSSCT0000002124	1045		ALDB	ALDBSSCT0000001446	304
ALDB	ALDBSSCT0000002125	1213		ALDB	ALDBSSCT0000001446	467
ALDB	ALDBSSCT0000002126	2792		ALDB	ALDBSSCT0000001447	600
ALDB	ALDBSSCT0000002127	451		ALDB	ALDBSSCT0000001447	304
ALDB	ALDBSSCT0000002128	733		ALDB	ALDBSSCT0000001447	194
ALDB	ALDBSSCT0000002129	2715		ALDB	ALDBSSCT0000001448	187
ALDB	ALDBSSCT0000002130	1699		ALDB	ALDBSSCT0000001448	304
ALDB	ALDBSSCT0000002131	1597		ALDB	ALDBSSCT0000001448	194
ALDB	ALDBSSCT0000002132	1418		ALDB	ALDBSSCT0000001449	218
ALDB	ALDBSSCT0000002133	1297		ALDB	ALDBSSCT0000001449	185
ALDB	ALDBSSCT0000002134	2508		ALDB	ALDBSSCT0000001450	219
ALDB	ALDBSSCT0000002135	758		ALDB	ALDBSSCT0000001450	107
ALDB	ALDBSSCT0000002136	2957		ALDB	ALDBSSCT0000001451	345
ALDB	ALDBSSCT0000002137	398		ALDB	ALDBSSCT0000001451	376
ALDB	ALDBSSCT0000002138	1635		ALDB	ALDBSSCT0000001452	304
ALDB	ALDBSSCT0000002139	1554		ALDB	ALDBSSCT0000001452	4813
ALDB	ALDBSSCT0000002140	1784		ALDB	ALDBSSCT0000001453	138
ALDB	ALDBSSCT0000002141	741		ALDB	ALDBSSCT0000001453	6874
ALDB	ALDBSSCT0000002142	282		ALDB	ALDBSSCT0000001454	4659
ALDB	ALDBSSCT0000002143	617		ALDB	ALDBSSCT0000001454	97
ALDB	ALDBSSCT0000002144	519		ALDB	ALDBSSCT0000001454	6874
ALDB	ALDBSSCT0000002145	1305		ALDB	ALDBSSCT0000001455	4659
ALDB	ALDBSSCT0000002146	1299		ALDB	ALDBSSCT0000001455	7538
ALDB	ALDBSSCT0000002147	1241		ALDB	ALDBSSCT0000001456	6623
ALDB	ALDBSSCT0000002148	1503		ALDB	ALDBSSCT0000001456	6874
ALDB	ALDBSSCT0000002149	788		ALDB	ALDBSSCT0000001457	96
ALDB	ALDBSSCT0000002150	919		ALDB	ALDBSSCT0000001457	345
ALDB	ALDBSSCT0000002151	1279		ALDB	ALDBSSCT0000001458	448
ALDB	ALDBSSCT0000002152	642		ALDB	ALDBSSCT0000001458	284
ALDB	ALDBSSCT0000002153	3763		ALDB	ALDBSSCT0000001459	821
ALDB	ALDBSSCT0000002154	2191		ALDB	ALDBSSCT0000001459	864
ALDB	ALDBSSCT0000002155	1053		ALDB	ALDBSSCT0000001460	501
ALDB	ALDBSSCT0000002156	936		ALDB	ALDBSSCT0000001460	90
ALDB	ALDBSSCT0000002157	398		ALDB	ALDBSSCT0000001461	290
ALDB	ALDBSSCT0000002158	2119		ALDB	ALDBSSCT0000001461	117
ALDB	ALDBSSCT0000002159	5948		ALDB	ALDBSSCT0000001462	8
ALDB	ALDBSSCT0000002160	485		ALDB	ALDBSSCT0000001462	253
ALDB	ALDBSSCT0000002161	2909		ALDB	ALDBSSCT0000001463	490
ALDB	ALDBSSCT0000002162	3254		ALDB	ALDBSSCT0000001463	49
ALDB	ALDBSSCT0000002163	2552		ALDB	ALDBSSCT0000001463	2449
ALDB	ALDBSSCT0000002164	2591		ALDB	ALDBSSCT0000001464	428
ALDB	ALDBSSCT0000002165	2289		ALDB	ALDBSSCT0000001464	67
ALDB	ALDBSSCT0000002166	1459		ALDB	ALDBSSCT0000001465	87
ALDB	ALDBSSCT0000002167	5220		ALDB	ALDBSSCT0000001465	190
ALDB	ALDBSSCT0000002168	1139		ALDB	ALDBSSCT0000001465	529
ALDB	ALDBSSCT0000002169	1389		ALDB	ALDBSSCT0000001466	48
ALDB	ALDBSSCT0000002170	2469		ALDB	ALDBSSCT0000001466	818
ALDB	ALDBSSCT0000002171	2826		ALDB	ALDBSSCT0000001467	331
ALDB	ALDBSSCT0000002172	699		ALDB	ALDBSSCT0000001467	1255
ALDB	ALDBSSCT0000002173	1559		ALDB	ALDBSSCT0000001468	331
ALDB	ALDBSSCT0000002174	1797		ALDB	ALDBSSCT0000001468	98
ALDB	ALDBSSCT0000002175	465		ALDB	ALDBSSCT0000001469	331
ALDB	ALDBSSCT0000002176	1640		ALDB	ALDBSSCT0000001469	62
ALDB	ALDBSSCT0000002177	1489		ALDB	ALDBSSCT0000001469	2942
ALDB	ALDBSSCT0000002178	1123		ALDB	ALDBSSCT0000001470	349
ALDB	ALDBSSCT0000002179	1298		ALDB	ALDBSSCT0000001470	3666
ALDB	ALDBSSCT0000002180	525		ALDB	ALDBSSCT0000001471	150
ALDB	ALDBSSCT0000002181	540		ALDB	ALDBSSCT0000001471	91
ALDB	ALDBSSCT0000002182	662		ALDB	ALDBSSCT0000001471	326
ALDB	ALDBSSCT0000002183	2257		ALDB	ALDBSSCT0000001472	160
ALDB	ALDBSSCT0000002184	1336		ALDB	ALDBSSCT0000001472	152
ALDB	ALDBSSCT0000002185	221		ALDB	ALDBSSCT0000001472	1816
ALDB	ALDBSSCT0000002186	318		ALDB	ALDBSSCT0000001473	743
ALDB	ALDBSSCT0000002187	1852		ALDB	ALDBSSCT0000001473	892
ALDB	ALDBSSCT0000002188	2192		ALDB	ALDBSSCT0000001474	162
ALDB	ALDBSSCT0000002189	1613		ALDB	ALDBSSCT0000001474	1398
ALDB	ALDBSSCT0000002190	1262		ALDB	ALDBSSCT0000001475	2052
ALDB	ALDBSSCT0000002191	720		ALDB	ALDBSSCT0000001475	282
ALDB	ALDBSSCT0000002192	887		ALDB	ALDBSSCT0000001476	70
ALDB	ALDBSSCT0000002193	803		ALDB	ALDBSSCT0000001476	213
ALDB	ALDBSSCT0000002194	364		ALDB	ALDBSSCT0000001476	282
ALDB	ALDBSSCT0000002195	335		ALDB	ALDBSSCT0000001477	3691
ALDB	ALDBSSCT0000002196	743		ALDB	ALDBSSCT0000001477	358
ALDB	ALDBSSCT0000002197	626		ALDB	ALDBSSCT0000001478	137
ALDB	ALDBSSCT0000002198	837		ALDB	ALDBSSCT0000001478	63
ALDB	ALDBSSCT0000002199	1907		ALDB	ALDBSSCT0000001478	166
ALDB	ALDBSSCT0000002200	1839		ALDB	ALDBSSCT0000001479	76
ALDB	ALDBSSCT0000002201	539		ALDB	ALDBSSCT0000001479	516
ALDB	ALDBSSCT0000002202	249		ALDB	ALDBSSCT0000001480	1617
ALDB	ALDBSSCT0000002203	2932		ALDB	ALDBSSCT0000001480	259
ALDB	ALDBSSCT0000002204	2240		ALDB	ALDBSSCT0000001481	530
ALDB	ALDBSSCT0000002205	904		ALDB	ALDBSSCT0000001481	1526
ALDB	ALDBSSCT0000002206	2029		ALDB	ALDBSSCT0000001482	72
ALDB	ALDBSSCT0000002207	916		ALDB	ALDBSSCT0000001482	89
ALDB	ALDBSSCT0000002208	919		ALDB	ALDBSSCT0000001482	208
ALDB	ALDBSSCT0000002209	544		ALDB	ALDBSSCT0000001482	63
ALDB	ALDBSSCT0000002210	257		ALDB	ALDBSSCT0000001482	51
ALDB	ALDBSSCT0000002211	3750		ALDB	ALDBSSCT0000001483	920
ALDB	ALDBSSCT0000002212	345		ALDB	ALDBSSCT0000001483	574
ALDB	ALDBSSCT0000002213	617		ALDB	ALDBSSCT0000001484	94
ALDB	ALDBSSCT0000002214	284		ALDB	ALDBSSCT0000001484	814
ALDB	ALDBSSCT0000002215	680		ALDB	ALDBSSCT0000001485	86
ALDB	ALDBSSCT0000002216	565		ALDB	ALDBSSCT0000001485	301
ALDB	ALDBSSCT0000002217	845		ALDB	ALDBSSCT0000001485	51
ALDB	ALDBSSCT0000002218	539		ALDB	ALDBSSCT0000001485	111
ALDB	ALDBSSCT0000002219	2614		ALDB	ALDBSSCT0000001485	814
ALDB	ALDBSSCT0000002220	3760		ALDB	ALDBSSCT0000001486	86
ALDB	ALDBSSCT0000002221	981		ALDB	ALDBSSCT0000001486	301
ALDB	ALDBSSCT0000002222	1390		ALDB	ALDBSSCT0000001486	111
ALDB	ALDBSSCT0000002223	637		ALDB	ALDBSSCT0000001486	814
ALDB	ALDBSSCT0000002224	814		ALDB	ALDBSSCT0000001487	510
ALDB	ALDBSSCT0000002225	1808		ALDB	ALDBSSCT0000001487	216
ALDB	ALDBSSCT0000002226	747		ALDB	ALDBSSCT0000001488	88
ALDB	ALDBSSCT0000002227	360		ALDB	ALDBSSCT0000001488	117
ALDB	ALDBSSCT0000002228	1086		ALDB	ALDBSSCT0000001489	128
ALDB	ALDBSSCT0000002229	558		ALDB	ALDBSSCT0000001489	84
ALDB	ALDBSSCT0000002230	706		ALDB	ALDBSSCT0000001490	126
ALDB	ALDBSSCT0000002231	943		ALDB	ALDBSSCT0000001490	728
ALDB	ALDBSSCT0000002232	2024		ALDB	ALDBSSCT0000001491	132
ALDB	ALDBSSCT0000002233	4622		ALDB	ALDBSSCT0000001491	115
ALDB	ALDBSSCT0000002234	618		ALDB	ALDBSSCT0000001491	89
ALDB	ALDBSSCT0000002235	1533		ALDB	ALDBSSCT0000001491	103
ALDB	ALDBSSCT0000002236	720		ALDB	ALDBSSCT0000001492	65
ALDB	ALDBSSCT0000002237	1588		ALDB	ALDBSSCT0000001492	92
ALDB	ALDBSSCT0000002238	805		ALDB	ALDBSSCT0000001492	115
ALDB	ALDBSSCT0000002239	918		ALDB	ALDBSSCT0000001492	103
ALDB	ALDBSSCT0000002240	485		ALDB	ALDBSSCT0000001493	335
ALDB	ALDBSSCT0000002241	3820		ALDB	ALDBSSCT0000001493	66
ALDB	ALDBSSCT0000002242	6574		ALDB	ALDBSSCT0000001493	382
ALDB	ALDBSSCT0000002243	282		ALDB	ALDBSSCT0000001494	69
ALDB	ALDBSSCT0000002244	1906		ALDB	ALDBSSCT0000001494	108
ALDB	ALDBSSCT0000002245	1892		ALDB	ALDBSSCT0000001494	300
ALDB	ALDBSSCT0000002246	679		ALDB	ALDBSSCT0000001495	325
ALDB	ALDBSSCT0000002247	410		ALDB	ALDBSSCT0000001495	108
ALDB	ALDBSSCT0000002248	372		ALDB	ALDBSSCT0000001495	286
ALDB	ALDBSSCT0000002251	559		ALDB	ALDBSSCT0000001496	857
ALDB	ALDBSSCT0000002252	392		ALDB	ALDBSSCT0000001496	762
ALDB	ALDBSSCT0000002253	448		ALDB	ALDBSSCT0000001497	162
ALDB	ALDBSSCT0000002254	424		ALDB	ALDBSSCT0000001497	544
ALDB	ALDBSSCT0000002255	1141		ALDB	ALDBSSCT0000001497	181
ALDB	ALDBSSCT0000002256	433		ALDB	ALDBSSCT0000001498	343
ALDB	ALDBSSCT0000002257	1822		ALDB	ALDBSSCT0000001498	69
ALDB	ALDBSSCT0000002258	829		ALDB	ALDBSSCT0000001499	538
ALDB	ALDBSSCT0000002259	622		ALDB	ALDBSSCT0000001499	738
ALDB	ALDBSSCT0000002260	365		ALDB	ALDBSSCT0000001500	315
ALDB	ALDBSSCT0000002261	1081		ALDB	ALDBSSCT0000001500	164
ALDB	ALDBSSCT0000002262	472		ALDB	ALDBSSCT0000001501	532
ALDB	ALDBSSCT0000002263	485		ALDB	ALDBSSCT0000001501	80
ALDB	ALDBSSCT0000002264	445		ALDB	ALDBSSCT0000001501	164
ALDB	ALDBSSCT0000002265	934		ALDB	ALDBSSCT0000001502	68
ALDB	ALDBSSCT0000002266	2833		ALDB	ALDBSSCT0000001502	67
ALDB	ALDBSSCT0000002267	732		ALDB	ALDBSSCT0000001502	59
ALDB	ALDBSSCT0000002268	233		ALDB	ALDBSSCT0000001502	78
ALDB	ALDBSSCT0000002269	332		ALDB	ALDBSSCT0000001503	30
ALDB	ALDBSSCT0000002270	2440		ALDB	ALDBSSCT0000001503	141
ALDB	ALDBSSCT0000002271	812		ALDB	ALDBSSCT0000001503	224
ALDB	ALDBSSCT0000002272	810		ALDB	ALDBSSCT0000001503	71
ALDB	ALDBSSCT0000002273	445		ALDB	ALDBSSCT0000001504	33
ALDB	ALDBSSCT0000002274	232		ALDB	ALDBSSCT0000001504	698
ALDB	ALDBSSCT0000002275	846		ALDB	ALDBSSCT0000001505	49
ALDB	ALDBSSCT0000002276	1097		ALDB	ALDBSSCT0000001505	98
ALDB	ALDBSSCT0000002277	1721		ALDB	ALDBSSCT0000001505	698
ALDB	ALDBSSCT0000002278	990		ALDB	ALDBSSCT0000001506	65
ALDB	ALDBSSCT0000002279	1357		ALDB	ALDBSSCT0000001506	365
ALDB	ALDBSSCT0000002280	911		ALDB	ALDBSSCT0000001507	114
ALDB	ALDBSSCT0000002281	1161		ALDB	ALDBSSCT0000001507	371
ALDB	ALDBSSCT0000002282	1085		ALDB	ALDBSSCT0000001508	135
ALDB	ALDBSSCT0000002283	1142		ALDB	ALDBSSCT0000001508	252
ALDB	ALDBSSCT0000002284	483		ALDB	ALDBSSCT0000001509	27
ALDB	ALDBSSCT0000002285	1998		ALDB	ALDBSSCT0000001509	99
ALDB	ALDBSSCT0000002286	845		ALDB	ALDBSSCT0000001509	406
ALDB	ALDBSSCT0000002287	1883		ALDB	ALDBSSCT0000001510	180
ALDB	ALDBSSCT0000002288	2287		ALDB	ALDBSSCT0000001510	83
ALDB	ALDBSSCT0000002289	1593		ALDB	ALDBSSCT0000001510	99
ALDB	ALDBSSCT0000002290	1693		ALDB	ALDBSSCT0000001510	406
ALDB	ALDBSSCT0000002291	1506		ALDB	ALDBSSCT0000001511	180
ALDB	ALDBSSCT0000002292	1318		ALDB	ALDBSSCT0000001511	99
ALDB	ALDBSSCT0000002293	2062		ALDB	ALDBSSCT0000001511	406
ALDB	ALDBSSCT0000002294	1397		ALDB	ALDBSSCT0000001512	273
ALDB	ALDBSSCT0000002295	2241		ALDB	ALDBSSCT0000001512	291
ALDB	ALDBSSCT0000002296	432		ALDB	ALDBSSCT0000001513	400
ALDB	ALDBSSCT0000002297	4659		ALDB	ALDBSSCT0000001513	174
ALDB	ALDBSSCT0000002298	4662		ALDB	ALDBSSCT0000001514	173
ALDB	ALDBSSCT0000002299	938		ALDB	ALDBSSCT0000001514	374
ALDB	ALDBSSCT0000002300	221		ALDB	ALDBSSCT0000001515	246
ALDB	ALDBSSCT0000002301	745		ALDB	ALDBSSCT0000001515	102
ALDB	ALDBSSCT0000002302	2370		ALDB	ALDBSSCT0000001515	508
ALDB	ALDBSSCT0000002303	1656		ALDB	ALDBSSCT0000001515	39
ALDB	ALDBSSCT0000002304	276		ALDB	ALDBSSCT0000001515	336
ALDB	ALDBSSCT0000002305	687		ALDB	ALDBSSCT0000001516	666
ALDB	ALDBSSCT0000002306	4673		ALDB	ALDBSSCT0000001516	73
ALDB	ALDBSSCT0000002307	299		ALDB	ALDBSSCT0000001517	104
ALDB	ALDBSSCT0000002308	931		ALDB	ALDBSSCT0000001517	100
ALDB	ALDBSSCT0000002309	1103		ALDB	ALDBSSCT0000001517	73
ALDB	ALDBSSCT0000002310	3594		ALDB	ALDBSSCT0000001518	34
ALDB	ALDBSSCT0000002311	800		ALDB	ALDBSSCT0000001518	443
ALDB	ALDBSSCT0000002312	1374		ALDB	ALDBSSCT0000001519	121
ALDB	ALDBSSCT0000002313	314		ALDB	ALDBSSCT0000001519	603
ALDB	ALDBSSCT0000002314	542		ALDB	ALDBSSCT0000001520	208
ALDB	ALDBSSCT0000002315	4038		ALDB	ALDBSSCT0000001520	94
ALDB	ALDBSSCT0000002316	1827		ALDB	ALDBSSCT0000001520	388
ALDB	ALDBSSCT0000002317	2166		ALDB	ALDBSSCT0000001521	208
ALDB	ALDBSSCT0000002318	1195		ALDB	ALDBSSCT0000001521	388
ALDB	ALDBSSCT0000002319	303		ALDB	ALDBSSCT0000001522	208
ALDB	ALDBSSCT0000002320	291		ALDB	ALDBSSCT0000001522	257
ALDB	ALDBSSCT0000002321	370		ALDB	ALDBSSCT0000001523	192
ALDB	ALDBSSCT0000002322	444		ALDB	ALDBSSCT0000001523	355
ALDB	ALDBSSCT0000002323	883		ALDB	ALDBSSCT0000001523	533
ALDB	ALDBSSCT0000002324	2990		ALDB	ALDBSSCT0000001524	388
ALDB	ALDBSSCT0000002325	1160		ALDB	ALDBSSCT0000001524	375
ALDB	ALDBSSCT0000002326	1395		ALDB	ALDBSSCT0000001525	232
ALDB	ALDBSSCT0000002327	4656		ALDB	ALDBSSCT0000001525	299
ALDB	ALDBSSCT0000002328	1228		ALDB	ALDBSSCT0000001526	122
ALDB	ALDBSSCT0000002329	772		ALDB	ALDBSSCT0000001526	114
ALDB	ALDBSSCT0000002330	1375		ALDB	ALDBSSCT0000001526	114
ALDB	ALDBSSCT0000002331	1295		ALDB	ALDBSSCT0000001526	251
ALDB	ALDBSSCT0000002332	281		ALDB	ALDBSSCT0000001527	122
ALDB	ALDBSSCT0000002333	570		ALDB	ALDBSSCT0000001527	437
ALDB	ALDBSSCT0000002334	2086		ALDB	ALDBSSCT0000001528	704
ALDB	ALDBSSCT0000002335	2447		ALDB	ALDBSSCT0000001528	1393
ALDB	ALDBSSCT0000002336	3645		ALDB	ALDBSSCT0000001529	30
ALDB	ALDBSSCT0000002337	328		ALDB	ALDBSSCT0000001529	473
ALDB	ALDBSSCT0000002338	745		ALDB	ALDBSSCT0000001530	202
ALDB	ALDBSSCT0000002339	1230		ALDB	ALDBSSCT0000001530	1522
ALDB	ALDBSSCT0000002340	4380		ALDB	ALDBSSCT0000001531	179
ALDB	ALDBSSCT0000002341	5048		ALDB	ALDBSSCT0000001531	223
ALDB	ALDBSSCT0000002342	1297		ALDB	ALDBSSCT0000001531	687
ALDB	ALDBSSCT0000002343	349		ALDB	ALDBSSCT0000001532	192
ALDB	ALDBSSCT0000002344	1027		ALDB	ALDBSSCT0000001532	503
ALDB	ALDBSSCT0000002345	724		ALDB	ALDBSSCT0000001533	59
ALDB	ALDBSSCT0000002346	250		ALDB	ALDBSSCT0000001533	702
ALDB	ALDBSSCT0000002347	1115		ALDB	ALDBSSCT0000001534	112
ALDB	ALDBSSCT0000002348	1121		ALDB	ALDBSSCT0000001534	206
ALDB	ALDBSSCT0000002349	304		ALDB	ALDBSSCT0000001534	163
ALDB	ALDBSSCT0000002350	1462		ALDB	ALDBSSCT0000001535	177
ALDB	ALDBSSCT0000002351	1197		ALDB	ALDBSSCT0000001535	175
ALDB	ALDBSSCT0000002352	912		ALDB	ALDBSSCT0000001535	111
ALDB	ALDBSSCT0000002353	589		ALDB	ALDBSSCT0000001536	24
ALDB	ALDBSSCT0000002354	555		ALDB	ALDBSSCT0000001536	203
ALDB	ALDBSSCT0000002355	2849		ALDB	ALDBSSCT0000001536	171
ALDB	ALDBSSCT0000002356	3154		ALDB	ALDBSSCT0000001536	109
ALDB	ALDBSSCT0000002357	2716		ALDB	ALDBSSCT0000001537	289
ALDB	ALDBSSCT0000002358	866		ALDB	ALDBSSCT0000001537	109
ALDB	ALDBSSCT0000002359	953		ALDB	ALDBSSCT0000001537	101
ALDB	ALDBSSCT0000002360	1129		ALDB	ALDBSSCT0000001538	1856
ALDB	ALDBSSCT0000002361	1167		ALDB	ALDBSSCT0000001538	205
ALDB	ALDBSSCT0000002362	629		ALDB	ALDBSSCT0000001538	168
ALDB	ALDBSSCT0000002363	318		ALDB	ALDBSSCT0000001539	1856
ALDB	ALDBSSCT0000002364	580		ALDB	ALDBSSCT0000001539	168
ALDB	ALDBSSCT0000002365	837		ALDB	ALDBSSCT0000001540	1484
ALDB	ALDBSSCT0000002366	391		ALDB	ALDBSSCT0000001540	108
ALDB	ALDBSSCT0000002367	786		ALDB	ALDBSSCT0000001541	2445
ALDB	ALDBSSCT0000002368	764		ALDB	ALDBSSCT0000001541	106
ALDB	ALDBSSCT0000002369	2937		ALDB	ALDBSSCT0000001541	762
ALDB	ALDBSSCT0000002370	951		ALDB	ALDBSSCT0000001542	1501
ALDB	ALDBSSCT0000002371	406		ALDB	ALDBSSCT0000001542	310
ALDB	ALDBSSCT0000002372	3279		ALDB	ALDBSSCT0000001543	1118
ALDB	ALDBSSCT0000002373	334		ALDB	ALDBSSCT0000001543	38
ALDB	ALDBSSCT0000002374	356		ALDB	ALDBSSCT0000001544	1454
ALDB	ALDBSSCT0000002375	586		ALDB	ALDBSSCT0000001544	52
ALDB	ALDBSSCT0000002376	907		ALDB	ALDBSSCT0000001545	386
ALDB	ALDBSSCT0000002377	804		ALDB	ALDBSSCT0000001545	88
ALDB	ALDBSSCT0000002378	1045		ALDB	ALDBSSCT0000001546	241
ALDB	ALDBSSCT0000002379	788		ALDB	ALDBSSCT0000001546	149
ALDB	ALDBSSCT0000002380	419		ALDB	ALDBSSCT0000001547	300
ALDB	ALDBSSCT0000002381	827		ALDB	ALDBSSCT0000001547	452
ALDB	ALDBSSCT0000002382	520		ALDB	ALDBSSCT0000001548	639
ALDB	ALDBSSCT0000002383	1366		ALDB	ALDBSSCT0000001548	452
ALDB	ALDBSSCT0000002384	903		ALDB	ALDBSSCT0000001549	654
ALDB	ALDBSSCT0000002385	4034		ALDB	ALDBSSCT0000001549	452
ALDB	ALDBSSCT0000002386	762		ALDB	ALDBSSCT0000001550	439
ALDB	ALDBSSCT0000002387	1322		ALDB	ALDBSSCT0000001550	49
ALDB	ALDBSSCT0000002388	4024		ALDB	ALDBSSCT0000001550	126
ALDB	ALDBSSCT0000002389	1094		ALDB	ALDBSSCT0000001551	94
ALDB	ALDBSSCT0000002390	373		ALDB	ALDBSSCT0000001551	192
ALDB	ALDBSSCT0000002391	329		ALDB	ALDBSSCT0000001551	1188
ALDB	ALDBSSCT0000002392	335		ALDB	ALDBSSCT0000001552	143
ALDB	ALDBSSCT0000002393	340		ALDB	ALDBSSCT0000001552	1686
ALDB	ALDBSSCT0000002394	329		ALDB	ALDBSSCT0000001553	145
ALDB	ALDBSSCT0000002395	2637		ALDB	ALDBSSCT0000001553	933
ALDB	ALDBSSCT0000002396	1000		ALDB	ALDBSSCT0000001554	705
ALDB	ALDBSSCT0000002397	1250		ALDB	ALDBSSCT0000001554	737
ALDB	ALDBSSCT0000002398	1643		ALDB	ALDBSSCT0000001555	314
ALDB	ALDBSSCT0000002399	1002		ALDB	ALDBSSCT0000001555	65
ALDB	ALDBSSCT0000002400	902		ALDB	ALDBSSCT0000001556	1219
ALDB	ALDBSSCT0000002401	535		ALDB	ALDBSSCT0000001556	248
ALDB	ALDBSSCT0000002402	483		ALDB	ALDBSSCT0000001557	87
ALDB	ALDBSSCT0000002403	1315		ALDB	ALDBSSCT0000001557	480
ALDB	ALDBSSCT0000002404	1842		ALDB	ALDBSSCT0000001558	173
ALDB	ALDBSSCT0000002405	839		ALDB	ALDBSSCT0000001558	1570
ALDB	ALDBSSCT0000002406	2556		ALDB	ALDBSSCT0000001559	173
ALDB	ALDBSSCT0000002407	810		ALDB	ALDBSSCT0000001559	731
ALDB	ALDBSSCT0000002408	1004		ALDB	ALDBSSCT0000001560	670
ALDB	ALDBSSCT0000002409	1144		ALDB	ALDBSSCT0000001560	52
ALDB	ALDBSSCT0000002410	523		ALDB	ALDBSSCT0000001560	1297
ALDB	ALDBSSCT0000002411	1016		ALDB	ALDBSSCT0000001560	838
ALDB	ALDBSSCT0000002412	1604		ALDB	ALDBSSCT0000001561	223
ALDB	ALDBSSCT0000002413	1021		ALDB	ALDBSSCT0000001561	172
ALDB	ALDBSSCT0000002414	450		ALDB	ALDBSSCT0000001561	3969
ALDB	ALDBSSCT0000002415	464		ALDB	ALDBSSCT0000001562	421
ALDB	ALDBSSCT0000002416	358		ALDB	ALDBSSCT0000001562	46
ALDB	ALDBSSCT0000002417	649		ALDB	ALDBSSCT0000001563	397
ALDB	ALDBSSCT0000002418	2315		ALDB	ALDBSSCT0000001563	77
ALDB	ALDBSSCT0000002419	1777		ALDB	ALDBSSCT0000001564	172
ALDB	ALDBSSCT0000002420	813		ALDB	ALDBSSCT0000001564	560
ALDB	ALDBSSCT0000002421	479		ALDB	ALDBSSCT0000001565	228
ALDB	ALDBSSCT0000002422	546		ALDB	ALDBSSCT0000001565	102
ALDB	ALDBSSCT0000002423	1229		ALDB	ALDBSSCT0000001566	443
ALDB	ALDBSSCT0000002424	1386		ALDB	ALDBSSCT0000001566	110
ALDB	ALDBSSCT0000002425	992		ALDB	ALDBSSCT0000001566	241
ALDB	ALDBSSCT0000002426	880		ALDB	ALDBSSCT0000001567	109
ALDB	ALDBSSCT0000002427	1047		ALDB	ALDBSSCT0000001567	889
ALDB	ALDBSSCT0000002428	646		ALDB	ALDBSSCT0000001568	2136
ALDB	ALDBSSCT0000002429	970		ALDB	ALDBSSCT0000001568	440
ALDB	ALDBSSCT0000002430	1182		ALDB	ALDBSSCT0000001569	221
ALDB	ALDBSSCT0000002431	936		ALDB	ALDBSSCT0000001569	38
ALDB	ALDBSSCT0000002432	561		ALDB	ALDBSSCT0000001569	1984
ALDB	ALDBSSCT0000002433	283		ALDB	ALDBSSCT0000001570	194
ALDB	ALDBSSCT0000002434	504		ALDB	ALDBSSCT0000001570	136
ALDB	ALDBSSCT0000002435	632		ALDB	ALDBSSCT0000001570	117
ALDB	ALDBSSCT0000002436	6501		ALDB	ALDBSSCT0000001570	207
ALDB	ALDBSSCT0000002437	5262		ALDB	ALDBSSCT0000001570	161
ALDB	ALDBSSCT0000002438	7404		ALDB	ALDBSSCT0000001570	929
ALDB	ALDBSSCT0000002439	666		ALDB	ALDBSSCT0000001571	194
ALDB	ALDBSSCT0000002440	508		ALDB	ALDBSSCT0000001571	136
ALDB	ALDBSSCT0000002441	5354		ALDB	ALDBSSCT0000001571	117
ALDB	ALDBSSCT0000002442	643		ALDB	ALDBSSCT0000001571	161
ALDB	ALDBSSCT0000002443	702		ALDB	ALDBSSCT0000001571	929
ALDB	ALDBSSCT0000002444	960		ALDB	ALDBSSCT0000001572	93
ALDB	ALDBSSCT0000002445	1492		ALDB	ALDBSSCT0000001572	136
ALDB	ALDBSSCT0000002446	1056		ALDB	ALDBSSCT0000001572	260
ALDB	ALDBSSCT0000002447	923		ALDB	ALDBSSCT0000001573	107
ALDB	ALDBSSCT0000002448	816		ALDB	ALDBSSCT0000001573	35
ALDB	ALDBSSCT0000002449	276		ALDB	ALDBSSCT0000001573	219
ALDB	ALDBSSCT0000002450	2646		ALDB	ALDBSSCT0000001573	232
ALDB	ALDBSSCT0000002451	4360		ALDB	ALDBSSCT0000001573	63
ALDB	ALDBSSCT0000002452	1311		ALDB	ALDBSSCT0000001573	204
ALDB	ALDBSSCT0000002453	5673		ALDB	ALDBSSCT0000001573	282
ALDB	ALDBSSCT0000002454	5670		ALDB	ALDBSSCT0000001574	19
ALDB	ALDBSSCT0000002455	1382		ALDB	ALDBSSCT0000001574	106
ALDB	ALDBSSCT0000002456	1526		ALDB	ALDBSSCT0000001574	118
ALDB	ALDBSSCT0000002457	1656		ALDB	ALDBSSCT0000001574	106
ALDB	ALDBSSCT0000002458	565		ALDB	ALDBSSCT0000001574	36
ALDB	ALDBSSCT0000002459	2487		ALDB	ALDBSSCT0000001574	265
ALDB	ALDBSSCT0000002460	952		ALDB	ALDBSSCT0000001575	49
ALDB	ALDBSSCT0000002461	1667		ALDB	ALDBSSCT0000001575	28
ALDB	ALDBSSCT0000002462	865		ALDB	ALDBSSCT0000001575	105
ALDB	ALDBSSCT0000002463	938		ALDB	ALDBSSCT0000001575	41
ALDB	ALDBSSCT0000002464	935		ALDB	ALDBSSCT0000001576	215
ALDB	ALDBSSCT0000002465	620		ALDB	ALDBSSCT0000001576	114
ALDB	ALDBSSCT0000002466	753		ALDB	ALDBSSCT0000001576	1301
ALDB	ALDBSSCT0000002467	917		ALDB	ALDBSSCT0000001577	456
ALDB	ALDBSSCT0000002468	766		ALDB	ALDBSSCT0000001577	641
ALDB	ALDBSSCT0000002469	326		ALDB	ALDBSSCT0000001578	1342
ALDB	ALDBSSCT0000002470	1233		ALDB	ALDBSSCT0000001578	149
ALDB	ALDBSSCT0000002471	1200		ALDB	ALDBSSCT0000001578	41
ALDB	ALDBSSCT0000002472	691		ALDB	ALDBSSCT0000001579	200
ALDB	ALDBSSCT0000002473	1384		ALDB	ALDBSSCT0000001579	699
ALDB	ALDBSSCT0000002474	686		ALDB	ALDBSSCT0000001580	313
ALDB	ALDBSSCT0000002475	835		ALDB	ALDBSSCT0000001580	633
ALDB	ALDBSSCT0000002476	690		ALDB	ALDBSSCT0000001580	407
ALDB	ALDBSSCT0000002477	537		ALDB	ALDBSSCT0000001581	649
ALDB	ALDBSSCT0000002478	693		ALDB	ALDBSSCT0000001581	34
ALDB	ALDBSSCT0000002479	221		ALDB	ALDBSSCT0000001582	2023
ALDB	ALDBSSCT0000002480	295		ALDB	ALDBSSCT0000001582	1818
ALDB	ALDBSSCT0000002481	426		ALDB	ALDBSSCT0000001583	1119
ALDB	ALDBSSCT0000002482	1655		ALDB	ALDBSSCT0000001583	2117
ALDB	ALDBSSCT0000002483	876		ALDB	ALDBSSCT0000001584	264
ALDB	ALDBSSCT0000002484	612		ALDB	ALDBSSCT0000001584	63
ALDB	ALDBSSCT0000002485	462		ALDB	ALDBSSCT0000001584	89
ALDB	ALDBSSCT0000002486	569		ALDB	ALDBSSCT0000001584	2117
ALDB	ALDBSSCT0000002487	209		ALDB	ALDBSSCT0000001585	210
ALDB	ALDBSSCT0000002488	472		ALDB	ALDBSSCT0000001585	89
ALDB	ALDBSSCT0000002489	3825		ALDB	ALDBSSCT0000001585	5101
ALDB	ALDBSSCT0000002490	6719		ALDB	ALDBSSCT0000001586	98
ALDB	ALDBSSCT0000002491	4897		ALDB	ALDBSSCT0000001586	63
ALDB	ALDBSSCT0000002492	5521		ALDB	ALDBSSCT0000001586	89
ALDB	ALDBSSCT0000002493	2052		ALDB	ALDBSSCT0000001586	4763
ALDB	ALDBSSCT0000002494	3050		ALDB	ALDBSSCT0000001587	38
ALDB	ALDBSSCT0000002495	995		ALDB	ALDBSSCT0000001587	63
ALDB	ALDBSSCT0000002496	475		ALDB	ALDBSSCT0000001587	702
ALDB	ALDBSSCT0000002497	728		ALDB	ALDBSSCT0000001588	177
ALDB	ALDBSSCT0000002498	2732		ALDB	ALDBSSCT0000001588	237
ALDB	ALDBSSCT0000002499	2897		ALDB	ALDBSSCT0000001588	680
ALDB	ALDBSSCT0000002500	3722		ALDB	ALDBSSCT0000001589	165
ALDB	ALDBSSCT0000002501	3915		ALDB	ALDBSSCT0000001589	584
ALDB	ALDBSSCT0000002502	3542		ALDB	ALDBSSCT0000001590	447
ALDB	ALDBSSCT0000002503	1396		ALDB	ALDBSSCT0000001590	175
ALDB	ALDBSSCT0000002504	353		ALDB	ALDBSSCT0000001590	99
ALDB	ALDBSSCT0000002505	1984		ALDB	ALDBSSCT0000001591	280
ALDB	ALDBSSCT0000002506	2159		ALDB	ALDBSSCT0000001591	110
ALDB	ALDBSSCT0000002507	844		ALDB	ALDBSSCT0000001591	260
ALDB	ALDBSSCT0000002508	720		ALDB	ALDBSSCT0000001592	317
ALDB	ALDBSSCT0000002509	720		ALDB	ALDBSSCT0000001592	261
ALDB	ALDBSSCT0000002510	1968		ALDB	ALDBSSCT0000001592	110
ALDB	ALDBSSCT0000002511	1078		ALDB	ALDBSSCT0000001592	260
ALDB	ALDBSSCT0000002512	370		ALDB	ALDBSSCT0000001593	688
ALDB	ALDBSSCT0000002513	348		ALDB	ALDBSSCT0000001593	261
ALDB	ALDBSSCT0000002514	943		ALDB	ALDBSSCT0000001593	110
ALDB	ALDBSSCT0000002515	415		ALDB	ALDBSSCT0000001593	195
ALDB	ALDBSSCT0000002516	564		ALDB	ALDBSSCT0000001593	260
ALDB	ALDBSSCT0000002517	689		ALDB	ALDBSSCT0000001594	168
ALDB	ALDBSSCT0000002518	502		ALDB	ALDBSSCT0000001594	1442
ALDB	ALDBSSCT0000002519	692		ALDB	ALDBSSCT0000001595	408
ALDB	ALDBSSCT0000002520	3503		ALDB	ALDBSSCT0000001595	261
ALDB	ALDBSSCT0000002521	3714		ALDB	ALDBSSCT0000001595	110
ALDB	ALDBSSCT0000002522	3495		ALDB	ALDBSSCT0000001595	1442
ALDB	ALDBSSCT0000002523	3657		ALDB	ALDBSSCT0000001596	213
ALDB	ALDBSSCT0000002524	3438		ALDB	ALDBSSCT0000001596	158
ALDB	ALDBSSCT0000002525	3358		ALDB	ALDBSSCT0000001596	449
ALDB	ALDBSSCT0000002526	3171		ALDB	ALDBSSCT0000001597	277
ALDB	ALDBSSCT0000002527	3380		ALDB	ALDBSSCT0000001597	449
ALDB	ALDBSSCT0000002528	852		ALDB	ALDBSSCT0000001598	688
ALDB	ALDBSSCT0000002529	335		ALDB	ALDBSSCT0000001598	966
ALDB	ALDBSSCT0000002530	599		ALDB	ALDBSSCT0000001599	444
ALDB	ALDBSSCT0000002531	696		ALDB	ALDBSSCT0000001599	921
ALDB	ALDBSSCT0000002532	2540		ALDB	ALDBSSCT0000001600	772
ALDB	ALDBSSCT0000002533	1545		ALDB	ALDBSSCT0000001600	921
ALDB	ALDBSSCT0000002534	1165		ALDB	ALDBSSCT0000001601	246
ALDB	ALDBSSCT0000002535	834		ALDB	ALDBSSCT0000001601	258
ALDB	ALDBSSCT0000002536	620		ALDB	ALDBSSCT0000001601	1171
ALDB	ALDBSSCT0000002537	825		ALDB	ALDBSSCT0000001602	246
ALDB	ALDBSSCT0000002538	382		ALDB	ALDBSSCT0000001602	179
ALDB	ALDBSSCT0000002539	509		ALDB	ALDBSSCT0000001602	391
ALDB	ALDBSSCT0000002540	3340		ALDB	ALDBSSCT0000001603	157
ALDB	ALDBSSCT0000002541	1899		ALDB	ALDBSSCT0000001603	136
ALDB	ALDBSSCT0000002542	2377		ALDB	ALDBSSCT0000001603	148
ALDB	ALDBSSCT0000002543	789		ALDB	ALDBSSCT0000001604	414
ALDB	ALDBSSCT0000002544	763		ALDB	ALDBSSCT0000001604	136
ALDB	ALDBSSCT0000002545	529		ALDB	ALDBSSCT0000001604	148
ALDB	ALDBSSCT0000002546	820		ALDB	ALDBSSCT0000001605	101
ALDB	ALDBSSCT0000002547	968		ALDB	ALDBSSCT0000001605	105
ALDB	ALDBSSCT0000002548	1397		ALDB	ALDBSSCT0000001605	136
ALDB	ALDBSSCT0000002549	617		ALDB	ALDBSSCT0000001605	148
ALDB	ALDBSSCT0000002550	594		ALDB	ALDBSSCT0000001606	1243
ALDB	ALDBSSCT0000002551	738		ALDB	ALDBSSCT0000001606	122
ALDB	ALDBSSCT0000002552	789		ALDB	ALDBSSCT0000001607	273
ALDB	ALDBSSCT0000002553	227		ALDB	ALDBSSCT0000001607	102
ALDB	ALDBSSCT0000002554	238		ALDB	ALDBSSCT0000001607	208
ALDB	ALDBSSCT0000002555	310		ALDB	ALDBSSCT0000001607	182
ALDB	ALDBSSCT0000002556	603		ALDB	ALDBSSCT0000001608	191
ALDB	ALDBSSCT0000002557	1208		ALDB	ALDBSSCT0000001608	102
ALDB	ALDBSSCT0000002558	1059		ALDB	ALDBSSCT0000001608	208
ALDB	ALDBSSCT0000002559	636		ALDB	ALDBSSCT0000001608	182
ALDB	ALDBSSCT0000002560	640		ALDB	ALDBSSCT0000001609	273
ALDB	ALDBSSCT0000002561	708		ALDB	ALDBSSCT0000001609	102
ALDB	ALDBSSCT0000002562	838		ALDB	ALDBSSCT0000001609	1014
ALDB	ALDBSSCT0000002563	631		ALDB	ALDBSSCT0000001610	19
ALDB	ALDBSSCT0000002564	461		ALDB	ALDBSSCT0000001610	585
ALDB	ALDBSSCT0000002565	1236		ALDB	ALDBSSCT0000001611	37
ALDB	ALDBSSCT0000002566	1219		ALDB	ALDBSSCT0000001611	447
ALDB	ALDBSSCT0000002567	1172		ALDB	ALDBSSCT0000001612	1390
ALDB	ALDBSSCT0000002568	1236		ALDB	ALDBSSCT0000001612	116
ALDB	ALDBSSCT0000002569	1236		ALDB	ALDBSSCT0000001612	1037
ALDB	ALDBSSCT0000002570	1431		ALDB	ALDBSSCT0000001612	300
ALDB	ALDBSSCT0000002571	1189		ALDB	ALDBSSCT0000001612	228
ALDB	ALDBSSCT0000002572	1002		ALDB	ALDBSSCT0000001613	47
ALDB	ALDBSSCT0000002573	449		ALDB	ALDBSSCT0000001613	1069
ALDB	ALDBSSCT0000002574	329		ALDB	ALDBSSCT0000001613	116
ALDB	ALDBSSCT0000002575	779		ALDB	ALDBSSCT0000001613	1037
ALDB	ALDBSSCT0000002576	319		ALDB	ALDBSSCT0000001613	300
ALDB	ALDBSSCT0000002577	400		ALDB	ALDBSSCT0000001613	228
ALDB	ALDBSSCT0000002578	847		ALDB	ALDBSSCT0000001614	406
ALDB	ALDBSSCT0000002579	748		ALDB	ALDBSSCT0000001614	116
ALDB	ALDBSSCT0000002580	503		ALDB	ALDBSSCT0000001614	248
ALDB	ALDBSSCT0000002581	1150		ALDB	ALDBSSCT0000001614	208
ALDB	ALDBSSCT0000002582	513		ALDB	ALDBSSCT0000001615	406
ALDB	ALDBSSCT0000002583	1119		ALDB	ALDBSSCT0000001615	208
ALDB	ALDBSSCT0000002584	282		ALDB	ALDBSSCT0000001616	1040
ALDB	ALDBSSCT0000002585	260		ALDB	ALDBSSCT0000001616	116
ALDB	ALDBSSCT0000002586	442		ALDB	ALDBSSCT0000001616	248
ALDB	ALDBSSCT0000002587	489		ALDB	ALDBSSCT0000001616	208
ALDB	ALDBSSCT0000002588	573		ALDB	ALDBSSCT0000001617	47
ALDB	ALDBSSCT0000002589	698		ALDB	ALDBSSCT0000001617	1069
ALDB	ALDBSSCT0000002590	520		ALDB	ALDBSSCT0000001617	114
ALDB	ALDBSSCT0000002591	328		ALDB	ALDBSSCT0000001617	116
ALDB	ALDBSSCT0000002592	529		ALDB	ALDBSSCT0000001617	248
ALDB	ALDBSSCT0000002593	3360		ALDB	ALDBSSCT0000001617	208
ALDB	ALDBSSCT0000002594	3982		ALDB	ALDBSSCT0000001618	886
ALDB	ALDBSSCT0000002595	764		ALDB	ALDBSSCT0000001618	51
ALDB	ALDBSSCT0000002596	2255		ALDB	ALDBSSCT0000001619	992
ALDB	ALDBSSCT0000002597	331		ALDB	ALDBSSCT0000001619	479
ALDB	ALDBSSCT0000002598	222		ALDB	ALDBSSCT0000001620	117
ALDB	ALDBSSCT0000002599	938		ALDB	ALDBSSCT0000001620	144
ALDB	ALDBSSCT0000002600	989		ALDB	ALDBSSCT0000001621	55
ALDB	ALDBSSCT0000002601	770		ALDB	ALDBSSCT0000001621	195
ALDB	ALDBSSCT0000002602	278		ALDB	ALDBSSCT0000001622	273
ALDB	ALDBSSCT0000002603	812		ALDB	ALDBSSCT0000001622	454
ALDB	ALDBSSCT0000002604	727		ALDB	ALDBSSCT0000001623	508
ALDB	ALDBSSCT0000002605	959		ALDB	ALDBSSCT0000001623	85
ALDB	ALDBSSCT0000002606	4201		ALDB	ALDBSSCT0000001624	258
ALDB	ALDBSSCT0000002607	4738		ALDB	ALDBSSCT0000001624	1082
ALDB	ALDBSSCT0000002608	728		ALDB	ALDBSSCT0000001625	260
ALDB	ALDBSSCT0000002609	409		ALDB	ALDBSSCT0000001625	137
ALDB	ALDBSSCT0000002610	907		ALDB	ALDBSSCT0000001625	1082
ALDB	ALDBSSCT0000002611	892		ALDB	ALDBSSCT0000001626	586
ALDB	ALDBSSCT0000002612	1294		ALDB	ALDBSSCT0000001626	387
ALDB	ALDBSSCT0000002613	1793		ALDB	ALDBSSCT0000001627	332
ALDB	ALDBSSCT0000002614	1173		ALDB	ALDBSSCT0000001627	746
ALDB	ALDBSSCT0000002615	1719		ALDB	ALDBSSCT0000001628	253
ALDB	ALDBSSCT0000002616	652		ALDB	ALDBSSCT0000001628	843
ALDB	ALDBSSCT0000002617	466		ALDB	ALDBSSCT0000001628	270
ALDB	ALDBSSCT0000002618	1507		ALDB	ALDBSSCT0000001629	207
ALDB	ALDBSSCT0000002619	786		ALDB	ALDBSSCT0000001629	360
ALDB	ALDBSSCT0000002620	1496		ALDB	ALDBSSCT0000001630	141
ALDB	ALDBSSCT0000002621	1106		ALDB	ALDBSSCT0000001630	289
ALDB	ALDBSSCT0000002622	231		ALDB	ALDBSSCT0000001630	1038
ALDB	ALDBSSCT0000002623	864		ALDB	ALDBSSCT0000001631	143
ALDB	ALDBSSCT0000002624	423		ALDB	ALDBSSCT0000001631	609
ALDB	ALDBSSCT0000002625	572		ALDB	ALDBSSCT0000001632	149
ALDB	ALDBSSCT0000002626	977		ALDB	ALDBSSCT0000001632	816
ALDB	ALDBSSCT0000002627	8674		ALDB	ALDBSSCT0000001633	327
ALDB	ALDBSSCT0000002628	9353		ALDB	ALDBSSCT0000001633	9309
ALDB	ALDBSSCT0000002629	609		ALDB	ALDBSSCT0000001634	325
ALDB	ALDBSSCT0000002630	308		ALDB	ALDBSSCT0000001634	6405
ALDB	ALDBSSCT0000002631	518		ALDB	ALDBSSCT0000001635	113
ALDB	ALDBSSCT0000002632	505		ALDB	ALDBSSCT0000001635	278
ALDB	ALDBSSCT0000002633	289		ALDB	ALDBSSCT0000001635	249
ALDB	ALDBSSCT0000002634	1424		ALDB	ALDBSSCT0000001636	325
ALDB	ALDBSSCT0000002635	1223		ALDB	ALDBSSCT0000001636	144
ALDB	ALDBSSCT0000002636	1151		ALDB	ALDBSSCT0000001636	639
ALDB	ALDBSSCT0000002637	1060		ALDB	ALDBSSCT0000001637	303
ALDB	ALDBSSCT0000002638	955		ALDB	ALDBSSCT0000001637	143
ALDB	ALDBSSCT0000002639	649		ALDB	ALDBSSCT0000001637	307
ALDB	ALDBSSCT0000002640	1944		ALDB	ALDBSSCT0000001637	202
ALDB	ALDBSSCT0000002641	1737		ALDB	ALDBSSCT0000001637	2206
ALDB	ALDBSSCT0000002642	1893		ALDB	ALDBSSCT0000001638	303
ALDB	ALDBSSCT0000002643	1738		ALDB	ALDBSSCT0000001638	307
ALDB	ALDBSSCT0000002644	1217		ALDB	ALDBSSCT0000001638	265
ALDB	ALDBSSCT0000002645	1301		ALDB	ALDBSSCT0000001639	297
ALDB	ALDBSSCT0000002646	1241		ALDB	ALDBSSCT0000001639	143
ALDB	ALDBSSCT0000002647	1544		ALDB	ALDBSSCT0000001639	307
ALDB	ALDBSSCT0000002648	261		ALDB	ALDBSSCT0000001639	265
ALDB	ALDBSSCT0000002649	353		ALDB	ALDBSSCT0000001640	270
ALDB	ALDBSSCT0000002650	659		ALDB	ALDBSSCT0000001640	307
ALDB	ALDBSSCT0000002651	289		ALDB	ALDBSSCT0000001640	202
ALDB	ALDBSSCT0000002652	415		ALDB	ALDBSSCT0000001640	2206
ALDB	ALDBSSCT0000002653	422		ALDB	ALDBSSCT0000001641	239
ALDB	ALDBSSCT0000002654	3273		ALDB	ALDBSSCT0000001641	638
ALDB	ALDBSSCT0000002655	2097		ALDB	ALDBSSCT0000001642	2178
ALDB	ALDBSSCT0000002656	2426		ALDB	ALDBSSCT0000001642	830
ALDB	ALDBSSCT0000002657	2344		ALDB	ALDBSSCT0000001643	289
ALDB	ALDBSSCT0000002658	856		ALDB	ALDBSSCT0000001643	102
ALDB	ALDBSSCT0000002659	1710		ALDB	ALDBSSCT0000001644	1596
ALDB	ALDBSSCT0000002660	1749		ALDB	ALDBSSCT0000001644	381
ALDB	ALDBSSCT0000002661	1527		ALDB	ALDBSSCT0000001645	187
ALDB	ALDBSSCT0000002662	921		ALDB	ALDBSSCT0000001645	101
ALDB	ALDBSSCT0000002663	1328		ALDB	ALDBSSCT0000001645	466
ALDB	ALDBSSCT0000002664	1546		ALDB	ALDBSSCT0000001646	187
ALDB	ALDBSSCT0000002665	1022		ALDB	ALDBSSCT0000001646	453
ALDB	ALDBSSCT0000002666	1614		ALDB	ALDBSSCT0000001647	105
ALDB	ALDBSSCT0000002667	419		ALDB	ALDBSSCT0000001647	101
ALDB	ALDBSSCT0000002668	301		ALDB	ALDBSSCT0000001648	496
ALDB	ALDBSSCT0000002669	289		ALDB	ALDBSSCT0000001648	359
ALDB	ALDBSSCT0000002670	401		ALDB	ALDBSSCT0000001649	496
ALDB	ALDBSSCT0000002671	298		ALDB	ALDBSSCT0000001649	1447
ALDB	ALDBSSCT0000002672	523		ALDB	ALDBSSCT0000001650	602
ALDB	ALDBSSCT0000002673	504		ALDB	ALDBSSCT0000001650	58
ALDB	ALDBSSCT0000002674	1668		ALDB	ALDBSSCT0000001650	534
ALDB	ALDBSSCT0000002675	3181		ALDB	ALDBSSCT0000001651	89
ALDB	ALDBSSCT0000002676	3414		ALDB	ALDBSSCT0000001651	61
ALDB	ALDBSSCT0000002677	404		ALDB	ALDBSSCT0000001651	172
ALDB	ALDBSSCT0000002678	1013		ALDB	ALDBSSCT0000001652	733
ALDB	ALDBSSCT0000002679	1099		ALDB	ALDBSSCT0000001652	61
ALDB	ALDBSSCT0000002680	954		ALDB	ALDBSSCT0000001652	172
ALDB	ALDBSSCT0000002681	1591		ALDB	ALDBSSCT0000001653	529
ALDB	ALDBSSCT0000002682	1447		ALDB	ALDBSSCT0000001653	172
ALDB	ALDBSSCT0000002683	1498		ALDB	ALDBSSCT0000001654	529
ALDB	ALDBSSCT0000002684	1356		ALDB	ALDBSSCT0000001654	534
ALDB	ALDBSSCT0000002685	596		ALDB	ALDBSSCT0000001655	434
ALDB	ALDBSSCT0000002686	727		ALDB	ALDBSSCT0000001655	161
ALDB	ALDBSSCT0000002687	894		ALDB	ALDBSSCT0000001656	211
ALDB	ALDBSSCT0000002688	279		ALDB	ALDBSSCT0000001656	112
ALDB	ALDBSSCT0000002689	595		ALDB	ALDBSSCT0000001656	162
ALDB	ALDBSSCT0000002690	661		ALDB	ALDBSSCT0000001657	452
ALDB	ALDBSSCT0000002691	660		ALDB	ALDBSSCT0000001657	161
ALDB	ALDBSSCT0000002692	720		ALDB	ALDBSSCT0000001658	389
ALDB	ALDBSSCT0000002693	716		ALDB	ALDBSSCT0000001658	544
ALDB	ALDBSSCT0000002694	831		ALDB	ALDBSSCT0000001659	108
ALDB	ALDBSSCT0000002695	702		ALDB	ALDBSSCT0000001659	82
ALDB	ALDBSSCT0000002696	491		ALDB	ALDBSSCT0000001659	119
ALDB	ALDBSSCT0000002697	438		ALDB	ALDBSSCT0000001659	129
ALDB	ALDBSSCT0000002698	493		ALDB	ALDBSSCT0000001660	82
ALDB	ALDBSSCT0000002699	571		ALDB	ALDBSSCT0000001660	808
ALDB	ALDBSSCT0000002700	370		ALDB	ALDBSSCT0000001661	278
ALDB	ALDBSSCT0000002701	1637		ALDB	ALDBSSCT0000001661	435
ALDB	ALDBSSCT0000002702	1452		ALDB	ALDBSSCT0000001662	339
ALDB	ALDBSSCT0000002703	347		ALDB	ALDBSSCT0000001662	435
ALDB	ALDBSSCT0000002704	428		ALDB	ALDBSSCT0000001663	171
ALDB	ALDBSSCT0000002705	711		ALDB	ALDBSSCT0000001663	135
ALDB	ALDBSSCT0000002706	1148		ALDB	ALDBSSCT0000001664	166
ALDB	ALDBSSCT0000002707	818		ALDB	ALDBSSCT0000001664	149
ALDB	ALDBSSCT0000002708	1431		ALDB	ALDBSSCT0000001665	499
ALDB	ALDBSSCT0000002709	1626		ALDB	ALDBSSCT0000001665	100
ALDB	ALDBSSCT0000002710	1440		ALDB	ALDBSSCT0000001665	777
ALDB	ALDBSSCT0000002711	1243		ALDB	ALDBSSCT0000001666	169
ALDB	ALDBSSCT0000002712	613		ALDB	ALDBSSCT0000001666	1304
ALDB	ALDBSSCT0000002713	400		ALDB	ALDBSSCT0000001667	169
ALDB	ALDBSSCT0000002714	1287		ALDB	ALDBSSCT0000001667	171
ALDB	ALDBSSCT0000002715	1764		ALDB	ALDBSSCT0000001667	719
ALDB	ALDBSSCT0000002716	1348		ALDB	ALDBSSCT0000001668	706
ALDB	ALDBSSCT0000002717	1201		ALDB	ALDBSSCT0000001668	138
ALDB	ALDBSSCT0000002718	236		ALDB	ALDBSSCT0000001668	248
ALDB	ALDBSSCT0000002719	623		ALDB	ALDBSSCT0000001669	452
ALDB	ALDBSSCT0000002720	576		ALDB	ALDBSSCT0000001669	248
ALDB	ALDBSSCT0000002721	773		ALDB	ALDBSSCT0000001670	358
ALDB	ALDBSSCT0000002722	1110		ALDB	ALDBSSCT0000001670	139
ALDB	ALDBSSCT0000002723	542		ALDB	ALDBSSCT0000001670	249
ALDB	ALDBSSCT0000002724	578		ALDB	ALDBSSCT0000001671	446
ALDB	ALDBSSCT0000002725	864		ALDB	ALDBSSCT0000001671	143
ALDB	ALDBSSCT0000002726	830		ALDB	ALDBSSCT0000001672	138
ALDB	ALDBSSCT0000002727	293		ALDB	ALDBSSCT0000001672	1166
ALDB	ALDBSSCT0000002728	310		ALDB	ALDBSSCT0000001673	1637
ALDB	ALDBSSCT0000002729	399		ALDB	ALDBSSCT0000001673	1166
ALDB	ALDBSSCT0000002730	776		ALDB	ALDBSSCT0000001674	417
ALDB	ALDBSSCT0000002731	1329		ALDB	ALDBSSCT0000001674	3102
ALDB	ALDBSSCT0000002732	1277		ALDB	ALDBSSCT0000001675	860
ALDB	ALDBSSCT0000002733	1222		ALDB	ALDBSSCT0000001675	1435
ALDB	ALDBSSCT0000002734	313		ALDB	ALDBSSCT0000001676	220
ALDB	ALDBSSCT0000002735	1177		ALDB	ALDBSSCT0000001676	1458
ALDB	ALDBSSCT0000002736	1751		ALDB	ALDBSSCT0000001677	1811
ALDB	ALDBSSCT0000002737	1118		ALDB	ALDBSSCT0000001677	136
ALDB	ALDBSSCT0000002738	512		ALDB	ALDBSSCT0000001677	386
ALDB	ALDBSSCT0000002739	699		ALDB	ALDBSSCT0000001678	1770
ALDB	ALDBSSCT0000002740	913		ALDB	ALDBSSCT0000001678	136
ALDB	ALDBSSCT0000002741	468		ALDB	ALDBSSCT0000001678	131
ALDB	ALDBSSCT0000002742	268		ALDB	ALDBSSCT0000001679	964
ALDB	ALDBSSCT0000002743	477		ALDB	ALDBSSCT0000001679	2199
ALDB	ALDBSSCT0000002744	467		ALDB	ALDBSSCT0000001680	779
ALDB	ALDBSSCT0000002745	466		ALDB	ALDBSSCT0000001680	2140
ALDB	ALDBSSCT0000002746	349		ALDB	ALDBSSCT0000001681	112
ALDB	ALDBSSCT0000002747	1922		ALDB	ALDBSSCT0000001681	224
ALDB	ALDBSSCT0000002748	6169		ALDB	ALDBSSCT0000001682	42
ALDB	ALDBSSCT0000002749	6071		ALDB	ALDBSSCT0000001682	221
ALDB	ALDBSSCT0000002750	1122		ALDB	ALDBSSCT0000001682	67
ALDB	ALDBSSCT0000002751	1343		ALDB	ALDBSSCT0000001683	498
ALDB	ALDBSSCT0000002752	1279		ALDB	ALDBSSCT0000001683	344
ALDB	ALDBSSCT0000002753	1578		ALDB	ALDBSSCT0000001684	536
ALDB	ALDBSSCT0000002754	1466		ALDB	ALDBSSCT0000001684	232
ALDB	ALDBSSCT0000002755	812		ALDB	ALDBSSCT0000001685	76
ALDB	ALDBSSCT0000002756	1518		ALDB	ALDBSSCT0000001685	70
ALDB	ALDBSSCT0000002757	946		ALDB	ALDBSSCT0000001685	133
ALDB	ALDBSSCT0000002758	873		ALDB	ALDBSSCT0000001685	29
ALDB	ALDBSSCT0000002759	336		ALDB	ALDBSSCT0000001686	97
ALDB	ALDBSSCT0000002760	347		ALDB	ALDBSSCT0000001686	112
ALDB	ALDBSSCT0000002761	1141		ALDB	ALDBSSCT0000001686	102
ALDB	ALDBSSCT0000002762	441		ALDB	ALDBSSCT0000001686	46
ALDB	ALDBSSCT0000002763	393		ALDB	ALDBSSCT0000001687	346
ALDB	ALDBSSCT0000002764	7389		ALDB	ALDBSSCT0000001687	301
ALDB	ALDBSSCT0000002765	2585		ALDB	ALDBSSCT0000001688	346
ALDB	ALDBSSCT0000002766	2126		ALDB	ALDBSSCT0000001688	539
ALDB	ALDBSSCT0000002767	1123		ALDB	ALDBSSCT0000001689	346
ALDB	ALDBSSCT0000002768	2189		ALDB	ALDBSSCT0000001689	301
ALDB	ALDBSSCT0000002769	369		ALDB	ALDBSSCT0000001689	136
ALDB	ALDBSSCT0000002770	1017		ALDB	ALDBSSCT0000001689	108
ALDB	ALDBSSCT0000002771	869		ALDB	ALDBSSCT0000001690	238
ALDB	ALDBSSCT0000002772	1517		ALDB	ALDBSSCT0000001690	74
ALDB	ALDBSSCT0000002773	1606		ALDB	ALDBSSCT0000001691	200
ALDB	ALDBSSCT0000002774	1675		ALDB	ALDBSSCT0000001691	58
ALDB	ALDBSSCT0000002775	1925		ALDB	ALDBSSCT0000001692	117
ALDB	ALDBSSCT0000002776	1699		ALDB	ALDBSSCT0000001692	539
ALDB	ALDBSSCT0000002777	742		ALDB	ALDBSSCT0000001693	186
ALDB	ALDBSSCT0000002778	1156		ALDB	ALDBSSCT0000001693	301
ALDB	ALDBSSCT0000002779	250		ALDB	ALDBSSCT0000001693	136
ALDB	ALDBSSCT0000002780	359		ALDB	ALDBSSCT0000001693	108
ALDB	ALDBSSCT0000002781	1403		ALDB	ALDBSSCT0000001694	114
ALDB	ALDBSSCT0000002782	414		ALDB	ALDBSSCT0000001694	253
ALDB	ALDBSSCT0000002783	334		ALDB	ALDBSSCT0000001695	303
ALDB	ALDBSSCT0000002784	1339		ALDB	ALDBSSCT0000001695	66
ALDB	ALDBSSCT0000002785	245		ALDB	ALDBSSCT0000001696	507
ALDB	ALDBSSCT0000002786	365		ALDB	ALDBSSCT0000001696	298
ALDB	ALDBSSCT0000002787	1267		ALDB	ALDBSSCT0000001696	163
ALDB	ALDBSSCT0000002788	678		ALDB	ALDBSSCT0000001697	214
ALDB	ALDBSSCT0000002789	587		ALDB	ALDBSSCT0000001697	299
ALDB	ALDBSSCT0000002790	1234		ALDB	ALDBSSCT0000001697	164
ALDB	ALDBSSCT0000002791	262		ALDB	ALDBSSCT0000001698	44
ALDB	ALDBSSCT0000002792	489		ALDB	ALDBSSCT0000001698	1557
ALDB	ALDBSSCT0000002793	744		ALDB	ALDBSSCT0000001699	517
ALDB	ALDBSSCT0000002794	386		ALDB	ALDBSSCT0000001699	101
ALDB	ALDBSSCT0000002795	2426		ALDB	ALDBSSCT0000001700	97
ALDB	ALDBSSCT0000002796	2429		ALDB	ALDBSSCT0000001700	86
ALDB	ALDBSSCT0000002797	3627		ALDB	ALDBSSCT0000001700	80
ALDB	ALDBSSCT0000002798	276		ALDB	ALDBSSCT0000001700	72
ALDB	ALDBSSCT0000002799	1680		ALDB	ALDBSSCT0000001700	83
ALDB	ALDBSSCT0000002800	677		ALDB	ALDBSSCT0000001700	506
ALDB	ALDBSSCT0000002801	5501		ALDB	ALDBSSCT0000001701	2622
ALDB	ALDBSSCT0000002802	1930		ALDB	ALDBSSCT0000001701	72
ALDB	ALDBSSCT0000002803	221		ALDB	ALDBSSCT0000001701	83
ALDB	ALDBSSCT0000002804	1641		ALDB	ALDBSSCT0000001701	506
ALDB	ALDBSSCT0000002805	1055		ALDB	ALDBSSCT0000001702	567
ALDB	ALDBSSCT0000002806	1808		ALDB	ALDBSSCT0000001702	80
ALDB	ALDBSSCT0000002807	686		ALDB	ALDBSSCT0000001702	72
ALDB	ALDBSSCT0000002808	250		ALDB	ALDBSSCT0000001702	288
ALDB	ALDBSSCT0000002809	660		ALDB	ALDBSSCT0000001703	149
ALDB	ALDBSSCT0000002810	763		ALDB	ALDBSSCT0000001703	1334
ALDB	ALDBSSCT0000002811	616		ALDB	ALDBSSCT0000001704	239
ALDB	ALDBSSCT0000002812	933		ALDB	ALDBSSCT0000001704	235
ALDB	ALDBSSCT0000002813	636		ALDB	ALDBSSCT0000001705	102
ALDB	ALDBSSCT0000002814	3230		ALDB	ALDBSSCT0000001705	236
ALDB	ALDBSSCT0000002815	2430		ALDB	ALDBSSCT0000001706	361
ALDB	ALDBSSCT0000002816	2412		ALDB	ALDBSSCT0000001706	560
ALDB	ALDBSSCT0000002817	1775		ALDB	ALDBSSCT0000001707	167
ALDB	ALDBSSCT0000002818	2312		ALDB	ALDBSSCT0000001707	794
ALDB	ALDBSSCT0000002819	539		ALDB	ALDBSSCT0000001708	232
ALDB	ALDBSSCT0000002820	360		ALDB	ALDBSSCT0000001708	271
ALDB	ALDBSSCT0000002821	763		ALDB	ALDBSSCT0000001709	200
ALDB	ALDBSSCT0000002822	801		ALDB	ALDBSSCT0000001709	90
ALDB	ALDBSSCT0000002823	863		ALDB	ALDBSSCT0000001709	126
ALDB	ALDBSSCT0000002824	1263		ALDB	ALDBSSCT0000001709	1207
ALDB	ALDBSSCT0000002825	1211		ALDB	ALDBSSCT0000001710	200
ALDB	ALDBSSCT0000002826	577		ALDB	ALDBSSCT0000001710	90
ALDB	ALDBSSCT0000002827	472		ALDB	ALDBSSCT0000001710	1207
ALDB	ALDBSSCT0000002828	964		ALDB	ALDBSSCT0000001711	75
ALDB	ALDBSSCT0000002829	2278		ALDB	ALDBSSCT0000001711	1128
ALDB	ALDBSSCT0000002830	331		ALDB	ALDBSSCT0000001712	70
ALDB	ALDBSSCT0000002831	603		ALDB	ALDBSSCT0000001712	1127
ALDB	ALDBSSCT0000002832	479		ALDB	ALDBSSCT0000001713	215
ALDB	ALDBSSCT0000002833	318		ALDB	ALDBSSCT0000001713	85
ALDB	ALDBSSCT0000002834	488		ALDB	ALDBSSCT0000001713	1340
ALDB	ALDBSSCT0000002835	344		ALDB	ALDBSSCT0000001714	74
ALDB	ALDBSSCT0000002836	392		ALDB	ALDBSSCT0000001714	84
ALDB	ALDBSSCT0000002837	464		ALDB	ALDBSSCT0000001714	1339
ALDB	ALDBSSCT0000002838	270		ALDB	ALDBSSCT0000001715	237
ALDB	ALDBSSCT0000002839	486		ALDB	ALDBSSCT0000001715	91
ALDB	ALDBSSCT0000002840	380		ALDB	ALDBSSCT0000001715	84
ALDB	ALDBSSCT0000002841	1534		ALDB	ALDBSSCT0000001715	1339
ALDB	ALDBSSCT0000002842	1641		ALDB	ALDBSSCT0000001716	317
ALDB	ALDBSSCT0000002843	1620		ALDB	ALDBSSCT0000001716	122
ALDB	ALDBSSCT0000002844	1399		ALDB	ALDBSSCT0000001716	286
ALDB	ALDBSSCT0000002845	1038		ALDB	ALDBSSCT0000001717	71
ALDB	ALDBSSCT0000002846	1683		ALDB	ALDBSSCT0000001717	294
ALDB	ALDBSSCT0000002847	3170		ALDB	ALDBSSCT0000001718	435
ALDB	ALDBSSCT0000002848	578		ALDB	ALDBSSCT0000001718	689
ALDB	ALDBSSCT0000002849	586		ALDB	ALDBSSCT0000001719	231
ALDB	ALDBSSCT0000002850	391		ALDB	ALDBSSCT0000001719	355
ALDB	ALDBSSCT0000002851	2404		ALDB	ALDBSSCT0000001720	200
ALDB	ALDBSSCT0000002852	621		ALDB	ALDBSSCT0000001720	44
ALDB	ALDBSSCT0000002853	455		ALDB	ALDBSSCT0000001721	101
ALDB	ALDBSSCT0000002854	963		ALDB	ALDBSSCT0000001721	98
ALDB	ALDBSSCT0000002855	791		ALDB	ALDBSSCT0000001721	65
ALDB	ALDBSSCT0000002856	790		ALDB	ALDBSSCT0000001721	49
ALDB	ALDBSSCT0000002857	694		ALDB	ALDBSSCT0000001722	101
ALDB	ALDBSSCT0000002858	671		ALDB	ALDBSSCT0000001722	65
ALDB	ALDBSSCT0000002859	981		ALDB	ALDBSSCT0000001722	49
ALDB	ALDBSSCT0000002860	1083		ALDB	ALDBSSCT0000001723	141
ALDB	ALDBSSCT0000002861	445		ALDB	ALDBSSCT0000001723	446
ALDB	ALDBSSCT0000002862	394		ALDB	ALDBSSCT0000001724	575
ALDB	ALDBSSCT0000002863	1001		ALDB	ALDBSSCT0000001724	2266
ALDB	ALDBSSCT0000002864	984		ALDB	ALDBSSCT0000001725	348
ALDB	ALDBSSCT0000002865	1023		ALDB	ALDBSSCT0000001725	147
ALDB	ALDBSSCT0000002866	527		ALDB	ALDBSSCT0000001726	50
ALDB	ALDBSSCT0000002867	1270		ALDB	ALDBSSCT0000001726	116
ALDB	ALDBSSCT0000002868	676		ALDB	ALDBSSCT0000001726	373
ALDB	ALDBSSCT0000002869	370		ALDB	ALDBSSCT0000001727	247
ALDB	ALDBSSCT0000002870	363		ALDB	ALDBSSCT0000001727	558
ALDB	ALDBSSCT0000002871	3262		ALDB	ALDBSSCT0000001728	63
ALDB	ALDBSSCT0000002872	3321		ALDB	ALDBSSCT0000001728	180
ALDB	ALDBSSCT0000002873	962		ALDB	ALDBSSCT0000001728	113
ALDB	ALDBSSCT0000002874	1450		ALDB	ALDBSSCT0000001728	323
ALDB	ALDBSSCT0000002875	525		ALDB	ALDBSSCT0000001729	85
ALDB	ALDBSSCT0000002876	642		ALDB	ALDBSSCT0000001729	365
ALDB	ALDBSSCT0000002877	298		ALDB	ALDBSSCT0000001730	244
ALDB	ALDBSSCT0000002878	351		ALDB	ALDBSSCT0000001730	199
ALDB	ALDBSSCT0000002879	939		ALDB	ALDBSSCT0000001730	2653
ALDB	ALDBSSCT0000002880	350		ALDB	ALDBSSCT0000001731	161
ALDB	ALDBSSCT0000002881	951		ALDB	ALDBSSCT0000001731	200
ALDB	ALDBSSCT0000002882	998		ALDB	ALDBSSCT0000001731	2654
ALDB	ALDBSSCT0000002883	828		ALDB	ALDBSSCT0000001732	199
ALDB	ALDBSSCT0000002884	682		ALDB	ALDBSSCT0000001732	377
ALDB	ALDBSSCT0000002885	690		ALDB	ALDBSSCT0000001733	202
ALDB	ALDBSSCT0000002886	822		ALDB	ALDBSSCT0000001733	852
ALDB	ALDBSSCT0000002887	803		ALDB	ALDBSSCT0000001734	274
ALDB	ALDBSSCT0000002888	604		ALDB	ALDBSSCT0000001734	66
ALDB	ALDBSSCT0000002889	595		ALDB	ALDBSSCT0000001734	145
ALDB	ALDBSSCT0000002890	710		ALDB	ALDBSSCT0000001734	144
ALDB	ALDBSSCT0000002891	669		ALDB	ALDBSSCT0000001734	51
ALDB	ALDBSSCT0000002892	714		ALDB	ALDBSSCT0000001735	72
ALDB	ALDBSSCT0000002893	739		ALDB	ALDBSSCT0000001735	144
ALDB	ALDBSSCT0000002894	368		ALDB	ALDBSSCT0000001735	147
ALDB	ALDBSSCT0000002895	771		ALDB	ALDBSSCT0000001735	35
ALDB	ALDBSSCT0000002896	590		ALDB	ALDBSSCT0000001735	96
ALDB	ALDBSSCT0000002897	582		ALDB	ALDBSSCT0000001736	490
ALDB	ALDBSSCT0000002898	1486		ALDB	ALDBSSCT0000001736	174
ALDB	ALDBSSCT0000002899	688		ALDB	ALDBSSCT0000001736	89
ALDB	ALDBSSCT0000002900	385		ALDB	ALDBSSCT0000001737	348
ALDB	ALDBSSCT0000002901	756		ALDB	ALDBSSCT0000001737	174
ALDB	ALDBSSCT0000002902	285		ALDB	ALDBSSCT0000001737	10
ALDB	ALDBSSCT0000002903	651		ALDB	ALDBSSCT0000001738	547
ALDB	ALDBSSCT0000002904	717		ALDB	ALDBSSCT0000001738	975
ALDB	ALDBSSCT0000002905	728		ALDB	ALDBSSCT0000001739	92
ALDB	ALDBSSCT0000002906	621		ALDB	ALDBSSCT0000001739	58
ALDB	ALDBSSCT0000002907	1374		ALDB	ALDBSSCT0000001739	141
ALDB	ALDBSSCT0000002908	1232		ALDB	ALDBSSCT0000001739	532
ALDB	ALDBSSCT0000002909	1266		ALDB	ALDBSSCT0000001740	104
ALDB	ALDBSSCT0000002910	982		ALDB	ALDBSSCT0000001740	286
ALDB	ALDBSSCT0000002911	830		ALDB	ALDBSSCT0000001741	104
ALDB	ALDBSSCT0000002912	830		ALDB	ALDBSSCT0000001741	367
ALDB	ALDBSSCT0000002913	942		ALDB	ALDBSSCT0000001741	284
ALDB	ALDBSSCT0000002914	864		ALDB	ALDBSSCT0000001742	117
ALDB	ALDBSSCT0000002915	785		ALDB	ALDBSSCT0000001742	89
ALDB	ALDBSSCT0000002916	904		ALDB	ALDBSSCT0000001742	60
ALDB	ALDBSSCT0000002917	804		ALDB	ALDBSSCT0000001742	248
ALDB	ALDBSSCT0000002918	739		ALDB	ALDBSSCT0000001743	231
ALDB	ALDBSSCT0000002919	789		ALDB	ALDBSSCT0000001743	168
ALDB	ALDBSSCT0000002920	802		ALDB	ALDBSSCT0000001744	287
ALDB	ALDBSSCT0000002921	567		ALDB	ALDBSSCT0000001744	236
ALDB	ALDBSSCT0000002922	654		ALDB	ALDBSSCT0000001745	227
ALDB	ALDBSSCT0000002923	519		ALDB	ALDBSSCT0000001745	236
ALDB	ALDBSSCT0000002924	462		ALDB	ALDBSSCT0000001746	59
ALDB	ALDBSSCT0000002925	434		ALDB	ALDBSSCT0000001746	205
ALDB	ALDBSSCT0000002926	561		ALDB	ALDBSSCT0000001746	153
ALDB	ALDBSSCT0000002927	466		ALDB	ALDBSSCT0000001747	266
ALDB	ALDBSSCT0000002928	466		ALDB	ALDBSSCT0000001747	115
ALDB	ALDBSSCT0000002929	507		ALDB	ALDBSSCT0000001748	49
ALDB	ALDBSSCT0000002930	386		ALDB	ALDBSSCT0000001748	107
ALDB	ALDBSSCT0000002931	259		ALDB	ALDBSSCT0000001748	170
ALDB	ALDBSSCT0000002932	402		ALDB	ALDBSSCT0000001749	48
ALDB	ALDBSSCT0000002933	336		ALDB	ALDBSSCT0000001749	31
ALDB	ALDBSSCT0000002934	576		ALDB	ALDBSSCT0000001749	543
ALDB	ALDBSSCT0000002935	456		ALDB	ALDBSSCT0000001750	1744
ALDB	ALDBSSCT0000002936	229		ALDB	ALDBSSCT0000001750	543
ALDB	ALDBSSCT0000002937	287		ALDB	ALDBSSCT0000001751	988
ALDB	ALDBSSCT0000002938	1057		ALDB	ALDBSSCT0000001751	84
ALDB	ALDBSSCT0000002939	806		ALDB	ALDBSSCT0000001752	259
ALDB	ALDBSSCT0000002940	466		ALDB	ALDBSSCT0000001752	553
ALDB	ALDBSSCT0000002941	1196		ALDB	ALDBSSCT0000001753	446
ALDB	ALDBSSCT0000002942	955		ALDB	ALDBSSCT0000001753	215
ALDB	ALDBSSCT0000002943	513		ALDB	ALDBSSCT0000001754	372
ALDB	ALDBSSCT0000002944	263		ALDB	ALDBSSCT0000001754	209
ALDB	ALDBSSCT0000002945	513		ALDB	ALDBSSCT0000001754	171
ALDB	ALDBSSCT0000002946	478		ALDB	ALDBSSCT0000001754	1058
ALDB	ALDBSSCT0000002947	232		ALDB	ALDBSSCT0000001755	350
ALDB	ALDBSSCT0000002948	1280		ALDB	ALDBSSCT0000001755	209
ALDB	ALDBSSCT0000002949	4612		ALDB	ALDBSSCT0000001755	166
ALDB	ALDBSSCT0000002950	838		ALDB	ALDBSSCT0000001755	1058
ALDB	ALDBSSCT0000002951	206		ALDB	ALDBSSCT0000001756	58
ALDB	ALDBSSCT0000002952	307		ALDB	ALDBSSCT0000001756	1663
ALDB	ALDBSSCT0000002953	474		ALDB	ALDBSSCT0000001757	248
ALDB	ALDBSSCT0000002954	514		ALDB	ALDBSSCT0000001757	214
ALDB	ALDBSSCT0000002955	957		ALDB	ALDBSSCT0000001758	441
ALDB	ALDBSSCT0000002956	797		ALDB	ALDBSSCT0000001758	242
ALDB	ALDBSSCT0000002957	655		ALDB	ALDBSSCT0000001759	231
ALDB	ALDBSSCT0000002958	428		ALDB	ALDBSSCT0000001759	243
ALDB	ALDBSSCT0000002959	421		ALDB	ALDBSSCT0000001760	352
ALDB	ALDBSSCT0000002960	444		ALDB	ALDBSSCT0000001760	117
ALDB	ALDBSSCT0000002961	1486		ALDB	ALDBSSCT0000001760	474
ALDB	ALDBSSCT0000002962	953		ALDB	ALDBSSCT0000001761	240
ALDB	ALDBSSCT0000002963	3100		ALDB	ALDBSSCT0000001761	117
ALDB	ALDBSSCT0000002964	968		ALDB	ALDBSSCT0000001761	474
ALDB	ALDBSSCT0000002965	2284		ALDB	ALDBSSCT0000001762	323
ALDB	ALDBSSCT0000002966	1295		ALDB	ALDBSSCT0000001762	118
ALDB	ALDBSSCT0000002967	571		ALDB	ALDBSSCT0000001762	71
ALDB	ALDBSSCT0000002968	685		ALDB	ALDBSSCT0000001762	79
ALDB	ALDBSSCT0000002969	861		ALDB	ALDBSSCT0000001763	54
ALDB	ALDBSSCT0000002970	275		ALDB	ALDBSSCT0000001763	332
ALDB	ALDBSSCT0000002971	788		ALDB	ALDBSSCT0000001764	574
ALDB	ALDBSSCT0000002972	732		ALDB	ALDBSSCT0000001764	43
ALDB	ALDBSSCT0000002973	1320		ALDB	ALDBSSCT0000001764	67
ALDB	ALDBSSCT0000002974	1294		ALDB	ALDBSSCT0000001765	558
ALDB	ALDBSSCT0000002975	2287		ALDB	ALDBSSCT0000001765	40
ALDB	ALDBSSCT0000002976	1735		ALDB	ALDBSSCT0000001766	166
ALDB	ALDBSSCT0000002977	4676		ALDB	ALDBSSCT0000001766	137
ALDB	ALDBSSCT0000002978	640		ALDB	ALDBSSCT0000001766	42
ALDB	ALDBSSCT0000002979	990		ALDB	ALDBSSCT0000001766	68
ALDB	ALDBSSCT0000002980	1357		ALDB	ALDBSSCT0000001766	810
ALDB	ALDBSSCT0000002981	1230		ALDB	ALDBSSCT0000001767	558
ALDB	ALDBSSCT0000002982	1127		ALDB	ALDBSSCT0000001767	129
ALDB	ALDBSSCT0000002983	956		ALDB	ALDBSSCT0000001767	68
ALDB	ALDBSSCT0000002984	1269		ALDB	ALDBSSCT0000001767	810
ALDB	ALDBSSCT0000002985	1276		ALDB	ALDBSSCT0000001768	558
ALDB	ALDBSSCT0000002986	1051		ALDB	ALDBSSCT0000001768	42
ALDB	ALDBSSCT0000002987	1076		ALDB	ALDBSSCT0000001768	68
ALDB	ALDBSSCT0000002988	1255		ALDB	ALDBSSCT0000001768	810
ALDB	ALDBSSCT0000002989	332		ALDB	ALDBSSCT0000001769	558
ALDB	ALDBSSCT0000002990	1351		ALDB	ALDBSSCT0000001769	42
ALDB	ALDBSSCT0000002991	1477		ALDB	ALDBSSCT0000001769	810
ALDB	ALDBSSCT0000002992	876		ALDB	ALDBSSCT0000001770	558
ALDB	ALDBSSCT0000002993	973		ALDB	ALDBSSCT0000001770	42
ALDB	ALDBSSCT0000002994	2656		ALDB	ALDBSSCT0000001770	68
ALDB	ALDBSSCT0000002995	2482		ALDB	ALDBSSCT0000001770	60
ALDB	ALDBSSCT0000002996	1195		ALDB	ALDBSSCT0000001770	112
ALDB	ALDBSSCT0000002997	2375		ALDB	ALDBSSCT0000001771	558
ALDB	ALDBSSCT0000002998	3313		ALDB	ALDBSSCT0000001771	42
ALDB	ALDBSSCT0000002999	3211		ALDB	ALDBSSCT0000001771	60
ALDB	ALDBSSCT0000003000	3374		ALDB	ALDBSSCT0000001771	112
ALDB	ALDBSSCT0000003001	3379		ALDB	ALDBSSCT0000001772	164
ALDB	ALDBSSCT0000003002	960		ALDB	ALDBSSCT0000001772	137
ALDB	ALDBSSCT0000003003	2671		ALDB	ALDBSSCT0000001772	42
ALDB	ALDBSSCT0000003004	2643		ALDB	ALDBSSCT0000001772	810
ALDB	ALDBSSCT0000003005	1126		ALDB	ALDBSSCT0000001773	636
ALDB	ALDBSSCT0000003006	923		ALDB	ALDBSSCT0000001773	88
ALDB	ALDBSSCT0000003007	498		ALDB	ALDBSSCT0000001773	51
ALDB	ALDBSSCT0000003008	7222		ALDB	ALDBSSCT0000001773	47
ALDB	ALDBSSCT0000003009	4618		ALDB	ALDBSSCT0000001773	93
ALDB	ALDBSSCT0000003010	8295		ALDB	ALDBSSCT0000001773	89
ALDB	ALDBSSCT0000003011	2015		ALDB	ALDBSSCT0000001773	136
ALDB	ALDBSSCT0000003012	4211		ALDB	ALDBSSCT0000001773	118
ALDB	ALDBSSCT0000003013	7219		ALDB	ALDBSSCT0000001774	392
ALDB	ALDBSSCT0000003014	4566		ALDB	ALDBSSCT0000001774	88
ALDB	ALDBSSCT0000003015	457		ALDB	ALDBSSCT0000001774	51
ALDB	ALDBSSCT0000003016	1745		ALDB	ALDBSSCT0000001774	47
ALDB	ALDBSSCT0000003017	1902		ALDB	ALDBSSCT0000001774	93
ALDB	ALDBSSCT0000003018	916		ALDB	ALDBSSCT0000001774	89
ALDB	ALDBSSCT0000003019	1797		ALDB	ALDBSSCT0000001774	136
ALDB	ALDBSSCT0000003020	245		ALDB	ALDBSSCT0000001774	118
ALDB	ALDBSSCT0000003021	1702		ALDB	ALDBSSCT0000001775	392
ALDB	ALDBSSCT0000003022	834		ALDB	ALDBSSCT0000001775	88
ALDB	ALDBSSCT0000003023	930		ALDB	ALDBSSCT0000001775	51
ALDB	ALDBSSCT0000003024	1743		ALDB	ALDBSSCT0000001775	47
ALDB	ALDBSSCT0000003025	342		ALDB	ALDBSSCT0000001775	136
ALDB	ALDBSSCT0000003026	923		ALDB	ALDBSSCT0000001775	118
ALDB	ALDBSSCT0000003027	1893		ALDB	ALDBSSCT0000001776	588
ALDB	ALDBSSCT0000003028	4498		ALDB	ALDBSSCT0000001776	88
ALDB	ALDBSSCT0000003029	510		ALDB	ALDBSSCT0000001776	51
ALDB	ALDBSSCT0000003030	528		ALDB	ALDBSSCT0000001776	47
ALDB	ALDBSSCT0000003031	1877		ALDB	ALDBSSCT0000001776	89
ALDB	ALDBSSCT0000003032	647		ALDB	ALDBSSCT0000001776	136
ALDB	ALDBSSCT0000003033	535		ALDB	ALDBSSCT0000001776	118
ALDB	ALDBSSCT0000003034	478		ALDB	ALDBSSCT0000001777	365
ALDB	ALDBSSCT0000003035	862		ALDB	ALDBSSCT0000001777	88
ALDB	ALDBSSCT0000003036	290		ALDB	ALDBSSCT0000001777	51
ALDB	ALDBSSCT0000003037	534		ALDB	ALDBSSCT0000001777	47
ALDB	ALDBSSCT0000003038	2896		ALDB	ALDBSSCT0000001777	89
ALDB	ALDBSSCT0000003039	3680		ALDB	ALDBSSCT0000001777	136
ALDB	ALDBSSCT0000003040	828		ALDB	ALDBSSCT0000001777	118
ALDB	ALDBSSCT0000003041	348		ALDB	ALDBSSCT0000001778	580
ALDB	ALDBSSCT0000003042	783		ALDB	ALDBSSCT0000001778	88
ALDB	ALDBSSCT0000003043	749		ALDB	ALDBSSCT0000001778	51
ALDB	ALDBSSCT0000003044	272		ALDB	ALDBSSCT0000001778	47
ALDB	ALDBSSCT0000003045	746		ALDB	ALDBSSCT0000001778	93
ALDB	ALDBSSCT0000003046	351		ALDB	ALDBSSCT0000001778	89
ALDB	ALDBSSCT0000003047	433		ALDB	ALDBSSCT0000001778	120
ALDB	ALDBSSCT0000003048	519		ALDB	ALDBSSCT0000001779	183
ALDB	ALDBSSCT0000003049	534		ALDB	ALDBSSCT0000001779	259
ALDB	ALDBSSCT0000003050	642		ALDB	ALDBSSCT0000001779	163
ALDB	ALDBSSCT0000003051	3228		ALDB	ALDBSSCT0000001780	65
ALDB	ALDBSSCT0000003052	3316		ALDB	ALDBSSCT0000001780	99
ALDB	ALDBSSCT0000003053	638		ALDB	ALDBSSCT0000001780	1439
ALDB	ALDBSSCT0000003054	551		ALDB	ALDBSSCT0000001781	57
ALDB	ALDBSSCT0000003055	1188		ALDB	ALDBSSCT0000001781	1439
ALDB	ALDBSSCT0000003056	1165		ALDB	ALDBSSCT0000001782	84
ALDB	ALDBSSCT0000003057	299		ALDB	ALDBSSCT0000001782	91
ALDB	ALDBSSCT0000003058	639		ALDB	ALDBSSCT0000001782	78
ALDB	ALDBSSCT0000003059	6131		ALDB	ALDBSSCT0000001782	64
ALDB	ALDBSSCT0000003060	1212		ALDB	ALDBSSCT0000001782	84
ALDB	ALDBSSCT0000003061	1318		ALDB	ALDBSSCT0000001782	142
ALDB	ALDBSSCT0000003062	654		ALDB	ALDBSSCT0000001782	74
ALDB	ALDBSSCT0000003063	652		ALDB	ALDBSSCT0000001783	460
ALDB	ALDBSSCT0000003064	287		ALDB	ALDBSSCT0000001783	352
ALDB	ALDBSSCT0000003065	767		ALDB	ALDBSSCT0000001784	381
ALDB	ALDBSSCT0000003066	740		ALDB	ALDBSSCT0000001784	112
ALDB	ALDBSSCT0000003067	491		ALDB	ALDBSSCT0000001784	784
ALDB	ALDBSSCT0000003068	460		ALDB	ALDBSSCT0000001785	381
ALDB	ALDBSSCT0000003069	627		ALDB	ALDBSSCT0000001785	112
ALDB	ALDBSSCT0000003070	424		ALDB	ALDBSSCT0000001785	821
ALDB	ALDBSSCT0000003071	516		ALDB	ALDBSSCT0000001786	381
ALDB	ALDBSSCT0000003072	626		ALDB	ALDBSSCT0000001786	112
ALDB	ALDBSSCT0000003073	851		ALDB	ALDBSSCT0000001786	183
ALDB	ALDBSSCT0000003074	890		ALDB	ALDBSSCT0000001786	618
ALDB	ALDBSSCT0000003075	374		ALDB	ALDBSSCT0000001787	179
ALDB	ALDBSSCT0000003076	757		ALDB	ALDBSSCT0000001787	217
ALDB	ALDBSSCT0000003077	454		ALDB	ALDBSSCT0000001787	596
ALDB	ALDBSSCT0000003078	208		ALDB	ALDBSSCT0000001787	445
ALDB	ALDBSSCT0000003079	734		ALDB	ALDBSSCT0000001788	261
ALDB	ALDBSSCT0000003080	645		ALDB	ALDBSSCT0000001788	53
ALDB	ALDBSSCT0000003081	1013		ALDB	ALDBSSCT0000001788	331
ALDB	ALDBSSCT0000003082	730		ALDB	ALDBSSCT0000001789	140
ALDB	ALDBSSCT0000003083	1104		ALDB	ALDBSSCT0000001789	96
ALDB	ALDBSSCT0000003084	883		ALDB	ALDBSSCT0000001790	127
ALDB	ALDBSSCT0000003085	1399		ALDB	ALDBSSCT0000001790	4898
ALDB	ALDBSSCT0000003086	1871		ALDB	ALDBSSCT0000001791	1368
ALDB	ALDBSSCT0000003087	1900		ALDB	ALDBSSCT0000001791	1033
ALDB	ALDBSSCT0000003088	826		ALDB	ALDBSSCT0000001792	305
ALDB	ALDBSSCT0000003089	559		ALDB	ALDBSSCT0000001792	422
ALDB	ALDBSSCT0000003090	474		ALDB	ALDBSSCT0000001793	169
ALDB	ALDBSSCT0000003091	1894		ALDB	ALDBSSCT0000001793	1016
ALDB	ALDBSSCT0000003092	1624		ALDB	ALDBSSCT0000001794	429
ALDB	ALDBSSCT0000003093	482		ALDB	ALDBSSCT0000001794	81
ALDB	ALDBSSCT0000003094	1073		ALDB	ALDBSSCT0000001794	113
ALDB	ALDBSSCT0000003095	974		ALDB	ALDBSSCT0000001795	87
ALDB	ALDBSSCT0000003096	2680		ALDB	ALDBSSCT0000001795	81
ALDB	ALDBSSCT0000003097	1537		ALDB	ALDBSSCT0000001795	66
ALDB	ALDBSSCT0000003098	393		ALDB	ALDBSSCT0000001796	718
ALDB	ALDBSSCT0000003099	537		ALDB	ALDBSSCT0000001796	176
ALDB	ALDBSSCT0000003100	311		ALDB	ALDBSSCT0000001796	328
[truncated: 223,125+ more rows]
