# Supplementary material for: A pig BodyMap transcriptome reveals diverse tissue physiologies and evolutionary dynamics of transcription
Source: Nat Commun. 2021 Jun 17;12:3715. doi: 10.1038/s41467-021-23560-8 (PMC8211698; doi:10.1038/s41467-021-23560-8)
Supplement: Supplementary file 12 — Source Data [file 41467_2021_23560_MOESM12_ESM.zip › Source data/Supplementary Figure 7.xlsx]

## Sheet: a
Supplementary Figure 7a
Gene_ID	Transcript_length	Gene_biotype
ENSSSCG00000000002	2393	protein_coding
ENSSSCG00000000003	2298	protein_coding
ENSSSCG00000000005	2779	protein_coding
ENSSSCG00000000006	3904	protein_coding
ENSSSCG00000000007	2743	protein_coding
ENSSSCG00000000010	3111	protein_coding
ENSSSCG00000000014	2433	protein_coding
ENSSSCG00000000018	6837	protein_coding
ENSSSCG00000000019	5515	protein_coding
ENSSSCG00000000020	6349	protein_coding
ENSSSCG00000000021	1851	protein_coding
ENSSSCG00000000022	5839	protein_coding
ENSSSCG00000000024	3572	protein_coding
ENSSSCG00000000025	3416	protein_coding
ENSSSCG00000000026	2225	protein_coding
ENSSSCG00000000028	1497	protein_coding
ENSSSCG00000000029	8555	protein_coding
ENSSSCG00000000031	2279	protein_coding
ENSSSCG00000000033	833	protein_coding
ENSSSCG00000000034	5804	protein_coding
ENSSSCG00000000035	1840	protein_coding
ENSSSCG00000000036	3833	protein_coding
ENSSSCG00000000037	6954	protein_coding
ENSSSCG00000000038	1909	protein_coding
ENSSSCG00000000039	5511	protein_coding
ENSSSCG00000000040	4762	protein_coding
ENSSSCG00000000045	1267	protein_coding
ENSSSCG00000000046	1754	protein_coding
ENSSSCG00000000050	5144	protein_coding
ENSSSCG00000000058	1286	protein_coding
ENSSSCG00000000059	2509	protein_coding
ENSSSCG00000000061	1532	protein_coding
ENSSSCG00000000062	2710	protein_coding
ENSSSCG00000000063	5174	protein_coding
ENSSSCG00000000064	2746	protein_coding
ENSSSCG00000000066	7174	protein_coding
ENSSSCG00000000067	3261	protein_coding
ENSSSCG00000000068	8879	protein_coding
ENSSSCG00000000071	3614	protein_coding
ENSSSCG00000000072	7327	protein_coding
ENSSSCG00000000073	378	protein_coding
ENSSSCG00000000074	1682	protein_coding
ENSSSCG00000000075	4588	protein_coding
ENSSSCG00000000076	6165	protein_coding
ENSSSCG00000000077	1566	protein_coding
ENSSSCG00000000078	6550	protein_coding
ENSSSCG00000000079	7664	protein_coding
ENSSSCG00000000080	6717	protein_coding
ENSSSCG00000000081	1853	protein_coding
ENSSSCG00000000082	9110	protein_coding
ENSSSCG00000000084	5377	protein_coding
ENSSSCG00000000087	2710	protein_coding
ENSSSCG00000000091	2645	protein_coding
ENSSSCG00000000092	5595	protein_coding
ENSSSCG00000000093	2581	protein_coding
ENSSSCG00000000094	4089	protein_coding
ENSSSCG00000000095	5458	protein_coding
ENSSSCG00000000097	4700	protein_coding
ENSSSCG00000000103	2356	protein_coding
ENSSSCG00000000104	5035	protein_coding
ENSSSCG00000000105	2415	protein_coding
ENSSSCG00000000106	6058	protein_coding
ENSSSCG00000000107	6824	protein_coding
ENSSSCG00000000108	5476	protein_coding
ENSSSCG00000000110	3305	protein_coding
ENSSSCG00000000111	2100	protein_coding
ENSSSCG00000000113	1735	protein_coding
ENSSSCG00000000114	2040	protein_coding
ENSSSCG00000000116	597	protein_coding
ENSSSCG00000000117	2779	protein_coding
ENSSSCG00000000118	5390	protein_coding
ENSSSCG00000000119	3780	protein_coding
ENSSSCG00000000120	2091	protein_coding
ENSSSCG00000000121	2080	protein_coding
ENSSSCG00000000130	3254	protein_coding
ENSSSCG00000000131	2460	protein_coding
ENSSSCG00000000132	1193	protein_coding
ENSSSCG00000000133	1439	protein_coding
ENSSSCG00000000135	3053	protein_coding
ENSSSCG00000000136	4987	protein_coding
ENSSSCG00000000137	4141	protein_coding
ENSSSCG00000000138	725	protein_coding
ENSSSCG00000000139	3084	protein_coding
ENSSSCG00000000141	1931	protein_coding
ENSSSCG00000000142	5355	protein_coding
ENSSSCG00000000144	1578	protein_coding
ENSSSCG00000000145	1606	protein_coding
ENSSSCG00000000146	6772	protein_coding
ENSSSCG00000000148	3958	protein_coding
ENSSSCG00000000151	2013	protein_coding
ENSSSCG00000000152	6902	protein_coding
ENSSSCG00000000156	2456	protein_coding
ENSSSCG00000000157	1998	protein_coding
ENSSSCG00000000158	2039	protein_coding
ENSSSCG00000000159	522	protein_coding
ENSSSCG00000000160	4187	protein_coding
ENSSSCG00000000161	3344	protein_coding
ENSSSCG00000000162	5905	protein_coding
ENSSSCG00000000164	3811	protein_coding
ENSSSCG00000000167	8103	protein_coding
ENSSSCG00000000169	8980	protein_coding
ENSSSCG00000000171	1984	protein_coding
ENSSSCG00000000174	584	protein_coding
ENSSSCG00000000175	5867	protein_coding
ENSSSCG00000000176	3157	protein_coding
ENSSSCG00000000179	2159	protein_coding
ENSSSCG00000000182	4747	protein_coding
ENSSSCG00000000183	1173	protein_coding
ENSSSCG00000000184	3713	protein_coding
ENSSSCG00000000185	1890	protein_coding
ENSSSCG00000000186	904	protein_coding
ENSSSCG00000000188	1858	protein_coding
ENSSSCG00000000189	2236	protein_coding
ENSSSCG00000000190	2853	protein_coding
ENSSSCG00000000194	2658	protein_coding
ENSSSCG00000000195	2300	protein_coding
ENSSSCG00000000197	2211	protein_coding
ENSSSCG00000000198	2451	protein_coding
ENSSSCG00000000199	4232	protein_coding
ENSSSCG00000000202	2171	protein_coding
ENSSSCG00000000203	3718	protein_coding
ENSSSCG00000000204	7099	protein_coding
ENSSSCG00000000205	3071	protein_coding
ENSSSCG00000000206	4331	protein_coding
ENSSSCG00000000207	561	protein_coding
ENSSSCG00000000209	5691	protein_coding
ENSSSCG00000000211	1456	protein_coding
ENSSSCG00000000212	1188	protein_coding
ENSSSCG00000000214	5072	protein_coding
ENSSSCG00000000215	4007	protein_coding
ENSSSCG00000000216	3776	protein_coding
ENSSSCG00000000217	3299	protein_coding
ENSSSCG00000000220	5116	protein_coding
ENSSSCG00000000223	1667	protein_coding
ENSSSCG00000000228	7246	protein_coding
ENSSSCG00000000231	810	protein_coding
ENSSSCG00000000232	6144	protein_coding
ENSSSCG00000000233	4664	protein_coding
ENSSSCG00000000234	3630	protein_coding
ENSSSCG00000000235	1597	protein_coding
ENSSSCG00000000236	2104	protein_coding
ENSSSCG00000000238	582	protein_coding
ENSSSCG00000000239	1883	protein_coding
ENSSSCG00000000240	3692	protein_coding
ENSSSCG00000000241	2106	protein_coding
ENSSSCG00000000247	2241	protein_coding
ENSSSCG00000000248	2730	protein_coding
ENSSSCG00000000249	1527	protein_coding
ENSSSCG00000000250	1680	protein_coding
ENSSSCG00000000251	2403	protein_coding
ENSSSCG00000000252	4073	protein_coding
ENSSSCG00000000253	3105	protein_coding
ENSSSCG00000000257	2880	protein_coding
ENSSSCG00000000258	3484	protein_coding
ENSSSCG00000000259	2778	protein_coding
ENSSSCG00000000260	2248	protein_coding
ENSSSCG00000000261	2121	protein_coding
ENSSSCG00000000262	3054	protein_coding
ENSSSCG00000000263	6195	protein_coding
ENSSSCG00000000264	1777	protein_coding
ENSSSCG00000000265	6620	protein_coding
ENSSSCG00000000267	2061	protein_coding
ENSSSCG00000000268	2023	protein_coding
ENSSSCG00000000271	2169	protein_coding
ENSSSCG00000000272	2917	protein_coding
ENSSSCG00000000273	1329	protein_coding
ENSSSCG00000000274	3433	protein_coding
ENSSSCG00000000275	4249	protein_coding
ENSSSCG00000000276	1572	protein_coding
ENSSSCG00000000277	428	protein_coding
ENSSSCG00000000278	6628	protein_coding
ENSSSCG00000000279	1011	protein_coding
ENSSSCG00000000281	849	protein_coding
ENSSSCG00000000288	1704	protein_coding
ENSSSCG00000000289	1753	protein_coding
ENSSSCG00000000290	4887	protein_coding
ENSSSCG00000000292	2288	protein_coding
ENSSSCG00000000293	5536	protein_coding
ENSSSCG00000000295	7318	protein_coding
ENSSSCG00000000296	442	protein_coding
ENSSSCG00000000297	3840	protein_coding
ENSSSCG00000000298	1999	protein_coding
ENSSSCG00000000299	6970	protein_coding
ENSSSCG00000000312	972	protein_coding
ENSSSCG00000000318	930	protein_coding
ENSSSCG00000000327	936	protein_coding
ENSSSCG00000000332	939	protein_coding
ENSSSCG00000000333	2652	protein_coding
ENSSSCG00000000353	936	protein_coding
ENSSSCG00000000359	859	protein_coding
ENSSSCG00000000361	1450	protein_coding
ENSSSCG00000000362	1449	protein_coding
ENSSSCG00000000363	4449	protein_coding
ENSSSCG00000000364	3176	protein_coding
ENSSSCG00000000365	968	protein_coding
ENSSSCG00000000366	6276	protein_coding
ENSSSCG00000000367	2372	protein_coding
ENSSSCG00000000368	1521	protein_coding
ENSSSCG00000000370	2977	protein_coding
ENSSSCG00000000371	2046	protein_coding
ENSSSCG00000000376	2300	protein_coding
ENSSSCG00000000377	2539	protein_coding
ENSSSCG00000000379	7753	protein_coding
ENSSSCG00000000382	5709	protein_coding
ENSSSCG00000000383	2947	protein_coding
ENSSSCG00000000384	1979	protein_coding
ENSSSCG00000000385	2851	protein_coding
ENSSSCG00000000386	8182	protein_coding
ENSSSCG00000000393	7627	protein_coding
ENSSSCG00000000394	1232	protein_coding
ENSSSCG00000000396	5636	protein_coding
ENSSSCG00000000398	942	protein_coding
ENSSSCG00000000399	4994	protein_coding
ENSSSCG00000000400	2246	protein_coding
ENSSSCG00000000401	2845	protein_coding
ENSSSCG00000000402	5920	protein_coding
ENSSSCG00000000403	8565	protein_coding
ENSSSCG00000000405	2046	protein_coding
ENSSSCG00000000406	1728	protein_coding
ENSSSCG00000000411	2591	protein_coding
ENSSSCG00000000413	3917	protein_coding
ENSSSCG00000000415	1643	protein_coding
ENSSSCG00000000418	8343	protein_coding
ENSSSCG00000000419	5111	protein_coding
ENSSSCG00000000431	3986	protein_coding
ENSSSCG00000000433	2536	protein_coding
ENSSSCG00000000435	2617	protein_coding
ENSSSCG00000000436	3030	protein_coding
ENSSSCG00000000437	3007	protein_coding
ENSSSCG00000000439	7140	protein_coding
ENSSSCG00000000442	1335	protein_coding
ENSSSCG00000000443	5186	protein_coding
ENSSSCG00000000444	1813	protein_coding
ENSSSCG00000000449	3527	protein_coding
ENSSSCG00000000453	1293	protein_coding
ENSSSCG00000000455	6788	protein_coding
ENSSSCG00000000456	7411	protein_coding
ENSSSCG00000000457	6483	protein_coding
ENSSSCG00000000458	6876	protein_coding
ENSSSCG00000000462	1656	protein_coding
ENSSSCG00000000464	2051	protein_coding
ENSSSCG00000000466	6688	protein_coding
ENSSSCG00000000469	4890	protein_coding
ENSSSCG00000000473	3203	protein_coding
ENSSSCG00000000475	9990	protein_coding
ENSSSCG00000000477	7505	protein_coding
ENSSSCG00000000478	5743	protein_coding
ENSSSCG00000000482	1682	protein_coding
ENSSSCG00000000483	3078	protein_coding
ENSSSCG00000000486	5185	protein_coding
ENSSSCG00000000487	3262	protein_coding
ENSSSCG00000000488	7326	protein_coding
ENSSSCG00000000492	2273	protein_coding
ENSSSCG00000000493	3282	protein_coding
ENSSSCG00000000496	3145	protein_coding
ENSSSCG00000000499	6649	protein_coding
ENSSSCG00000000500	5413	protein_coding
ENSSSCG00000000502	5199	protein_coding
ENSSSCG00000000504	8661	protein_coding
ENSSSCG00000000509	10882	protein_coding
ENSSSCG00000000510	5047	protein_coding
ENSSSCG00000000512	4665	protein_coding
ENSSSCG00000000515	5560	protein_coding
ENSSSCG00000000516	5597	protein_coding
ENSSSCG00000000517	7709	protein_coding
ENSSSCG00000000519	6824	protein_coding
ENSSSCG00000000521	1167	protein_coding
ENSSSCG00000000522	4551	protein_coding
ENSSSCG00000000523	5809	protein_coding
ENSSSCG00000000527	1920	protein_coding
ENSSSCG00000000528	3883	protein_coding
ENSSSCG00000000530	5336	protein_coding
ENSSSCG00000000531	9569	protein_coding
ENSSSCG00000000534	5370	protein_coding
ENSSSCG00000000536	8048	protein_coding
ENSSSCG00000000540	4544	protein_coding
ENSSSCG00000000541	6726	protein_coding
ENSSSCG00000000545	3300	protein_coding
ENSSSCG00000000546	6601	protein_coding
ENSSSCG00000000547	2472	protein_coding
ENSSSCG00000000549	5262	protein_coding
ENSSSCG00000000550	1324	protein_coding
ENSSSCG00000000551	6279	protein_coding
ENSSSCG00000000553	4188	protein_coding
ENSSSCG00000000554	3102	protein_coding
ENSSSCG00000000555	9454	protein_coding
ENSSSCG00000000559	5586	protein_coding
ENSSSCG00000000563	4618	protein_coding
ENSSSCG00000000567	3341	protein_coding
ENSSSCG00000000570	4864	protein_coding
ENSSSCG00000000571	7344	protein_coding
ENSSSCG00000000573	6517	protein_coding
ENSSSCG00000000576	1358	protein_coding
ENSSSCG00000000577	3385	protein_coding
ENSSSCG00000000579	3144	protein_coding
ENSSSCG00000000580	6435	protein_coding
ENSSSCG00000000582	696	protein_coding
ENSSSCG00000000583	5165	protein_coding
ENSSSCG00000000584	4768	protein_coding
ENSSSCG00000000585	6906	protein_coding
ENSSSCG00000000587	4506	protein_coding
ENSSSCG00000000588	6646	protein_coding
ENSSSCG00000000590	2140	protein_coding
ENSSSCG00000000591	5325	protein_coding
ENSSSCG00000000598	2041	protein_coding
ENSSSCG00000000599	6891	protein_coding
ENSSSCG00000000600	4786	protein_coding
ENSSSCG00000000601	6496	protein_coding
ENSSSCG00000000602	2340	protein_coding
ENSSSCG00000000605	1513	protein_coding
ENSSSCG00000000607	5396	protein_coding
ENSSSCG00000000610	678	protein_coding
ENSSSCG00000000611	4316	protein_coding
ENSSSCG00000000612	8061	protein_coding
ENSSSCG00000000614	5851	protein_coding
ENSSSCG00000000619	3408	protein_coding
ENSSSCG00000000623	3779	protein_coding
ENSSSCG00000000625	5427	protein_coding
ENSSSCG00000000629	1827	protein_coding
ENSSSCG00000000631	936	protein_coding
ENSSSCG00000000633	1924	protein_coding
ENSSSCG00000000634	5788	protein_coding
ENSSSCG00000000635	898	protein_coding
ENSSSCG00000000636	883	protein_coding
ENSSSCG00000000638	1171	protein_coding
ENSSSCG00000000639	1208	protein_coding
ENSSSCG00000000640	1273	protein_coding
ENSSSCG00000000642	710	protein_coding
ENSSSCG00000000645	2014	protein_coding
ENSSSCG00000000647	2555	protein_coding
ENSSSCG00000000648	2014	protein_coding
ENSSSCG00000000649	6836	protein_coding
ENSSSCG00000000650	728	protein_coding
ENSSSCG00000000651	970	protein_coding
ENSSSCG00000000653	1757	protein_coding
ENSSSCG00000000656	776	protein_coding
ENSSSCG00000000657	1443	protein_coding
ENSSSCG00000000659	4194	protein_coding
ENSSSCG00000000660	7097	protein_coding
ENSSSCG00000000661	3991	protein_coding
ENSSSCG00000000663	670	protein_coding
ENSSSCG00000000664	4541	protein_coding
ENSSSCG00000000665	6739	protein_coding
ENSSSCG00000000667	3176	protein_coding
ENSSSCG00000000668	2151	protein_coding
ENSSSCG00000000669	1092	protein_coding
ENSSSCG00000000672	3872	protein_coding
ENSSSCG00000000679	2016	protein_coding
ENSSSCG00000000680	3644	protein_coding
ENSSSCG00000000681	2549	protein_coding
ENSSSCG00000000682	1686	protein_coding
ENSSSCG00000000683	1126	protein_coding
ENSSSCG00000000684	3423	protein_coding
ENSSSCG00000000685	1862	protein_coding
ENSSSCG00000000687	4038	protein_coding
ENSSSCG00000000688	1931	protein_coding
ENSSSCG00000000690	1699	protein_coding
ENSSSCG00000000691	4939	protein_coding
ENSSSCG00000000692	2227	protein_coding
ENSSSCG00000000693	5243	protein_coding
ENSSSCG00000000694	1719	protein_coding
ENSSSCG00000000695	5406	protein_coding
ENSSSCG00000000696	3456	protein_coding
ENSSSCG00000000697	7140	protein_coding
ENSSSCG00000000699	1104	protein_coding
ENSSSCG00000000700	4108	protein_coding
ENSSSCG00000000702	3008	protein_coding
ENSSSCG00000000703	6270	protein_coding
ENSSSCG00000000704	4067	protein_coding
ENSSSCG00000000705	7801	protein_coding
ENSSSCG00000000706	3041	protein_coding
ENSSSCG00000000707	3419	protein_coding
ENSSSCG00000000708	2312	protein_coding
ENSSSCG00000000709	3834	protein_coding
ENSSSCG00000000712	8934	protein_coding
ENSSSCG00000000716	2790	protein_coding
ENSSSCG00000000718	2153	protein_coding
ENSSSCG00000000719	2295	protein_coding
ENSSSCG00000000720	7795	protein_coding
ENSSSCG00000000721	6693	protein_coding
ENSSSCG00000000722	1970	protein_coding
ENSSSCG00000000723	6842	protein_coding
ENSSSCG00000000728	4362	protein_coding
ENSSSCG00000000730	5519	protein_coding
ENSSSCG00000000732	7535	protein_coding
ENSSSCG00000000734	3333	protein_coding
ENSSSCG00000000735	4045	protein_coding
ENSSSCG00000000736	7216	protein_coding
ENSSSCG00000000737	5746	protein_coding
ENSSSCG00000000738	2417	protein_coding
ENSSSCG00000000739	3380	protein_coding
ENSSSCG00000000740	3499	protein_coding
ENSSSCG00000000741	2470	protein_coding
ENSSSCG00000000742	4262	protein_coding
ENSSSCG00000000743	2337	protein_coding
ENSSSCG00000000745	5671	protein_coding
ENSSSCG00000000746	5665	protein_coding
ENSSSCG00000000748	9409	protein_coding
ENSSSCG00000000749	4279	protein_coding
ENSSSCG00000000751	5943	protein_coding
ENSSSCG00000000753	7880	protein_coding
ENSSSCG00000000754	2951	protein_coding
ENSSSCG00000000755	8441	protein_coding
ENSSSCG00000000757	3927	protein_coding
ENSSSCG00000000759	2357	protein_coding
ENSSSCG00000000760	5593	protein_coding
ENSSSCG00000000764	1242	protein_coding
ENSSSCG00000000765	2777	protein_coding
ENSSSCG00000000766	7511	protein_coding
ENSSSCG00000000767	6265	protein_coding
ENSSSCG00000000769	9009	protein_coding
ENSSSCG00000000770	8705	protein_coding
ENSSSCG00000000774	3165	protein_coding
ENSSSCG00000000777	264	protein_coding
ENSSSCG00000000778	5380	protein_coding
ENSSSCG00000000779	7074	protein_coding
ENSSSCG00000000781	4901	protein_coding
ENSSSCG00000000782	2084	protein_coding
ENSSSCG00000000783	2829	protein_coding
ENSSSCG00000000784	8436	protein_coding
ENSSSCG00000000789	5853	protein_coding
ENSSSCG00000000791	6004	protein_coding
ENSSSCG00000000793	3825	protein_coding
ENSSSCG00000000795	10702	protein_coding
ENSSSCG00000000798	3145	protein_coding
ENSSSCG00000000799	4694	protein_coding
ENSSSCG00000000800	6442	protein_coding
ENSSSCG00000000801	5442	protein_coding
ENSSSCG00000000802	3372	protein_coding
ENSSSCG00000000804	5767	protein_coding
ENSSSCG00000000806	9238	protein_coding
ENSSSCG00000000808	4688	protein_coding
ENSSSCG00000000810	3217	protein_coding
ENSSSCG00000000811	2657	protein_coding
ENSSSCG00000000816	4116	protein_coding
ENSSSCG00000000820	1206	protein_coding
ENSSSCG00000000837	6213	protein_coding
ENSSSCG00000000838	4775	protein_coding
ENSSSCG00000000839	6927	protein_coding
ENSSSCG00000000840	5874	protein_coding
ENSSSCG00000000841	3211	protein_coding
ENSSSCG00000000842	3304	protein_coding
ENSSSCG00000000843	3925	protein_coding
ENSSSCG00000000844	4568	protein_coding
ENSSSCG00000000846	6598	protein_coding
ENSSSCG00000000847	4383	protein_coding
ENSSSCG00000000848	2548	protein_coding
ENSSSCG00000000849	3518	protein_coding
ENSSSCG00000000853	5994	protein_coding
ENSSSCG00000000854	8304	protein_coding
ENSSSCG00000000856	4985	protein_coding
ENSSSCG00000000857	4749	protein_coding
ENSSSCG00000000858	1535	protein_coding
ENSSSCG00000000859	7993	protein_coding
ENSSSCG00000000860	3681	protein_coding
ENSSSCG00000000862	7581	protein_coding
ENSSSCG00000000863	895	protein_coding
ENSSSCG00000000864	4647	protein_coding
ENSSSCG00000000866	6548	protein_coding
ENSSSCG00000000867	2270	protein_coding
ENSSSCG00000000869	9035	protein_coding
ENSSSCG00000000870	7972	protein_coding
ENSSSCG00000000871	5075	protein_coding
ENSSSCG00000000873	4207	protein_coding
ENSSSCG00000000874	4213	protein_coding
ENSSSCG00000000875	5490	protein_coding
ENSSSCG00000000877	5612	protein_coding
ENSSSCG00000000883	495	protein_coding
ENSSSCG00000000884	6427	protein_coding
ENSSSCG00000000886	1750	protein_coding
ENSSSCG00000000887	5190	protein_coding
ENSSSCG00000000890	4047	protein_coding
ENSSSCG00000000891	2180	protein_coding
ENSSSCG00000000892	3455	protein_coding
ENSSSCG00000000893	1229	protein_coding
ENSSSCG00000000894	4552	protein_coding
ENSSSCG00000000895	1497	protein_coding
ENSSSCG00000000896	3735	protein_coding
ENSSSCG00000000900	6684	protein_coding
ENSSSCG00000000901	8961	protein_coding
ENSSSCG00000000902	3782	protein_coding
ENSSSCG00000000905	2636	protein_coding
ENSSSCG00000000906	5818	protein_coding
ENSSSCG00000000907	7279	protein_coding
ENSSSCG00000000908	6941	protein_coding
ENSSSCG00000000910	6495	protein_coding
ENSSSCG00000000915	1589	protein_coding
ENSSSCG00000000916	3159	protein_coding
ENSSSCG00000000917	2174	protein_coding
ENSSSCG00000000918	1446	protein_coding
ENSSSCG00000000920	3122	protein_coding
ENSSSCG00000000924	1981	protein_coding
ENSSSCG00000000925	3285	protein_coding
ENSSSCG00000000926	8102	protein_coding
ENSSSCG00000000927	6315	protein_coding
ENSSSCG00000000932	703	protein_coding
ENSSSCG00000000934	7604	protein_coding
ENSSSCG00000000936	3817	protein_coding
ENSSSCG00000000937	1373	protein_coding
ENSSSCG00000000939	6760	protein_coding
ENSSSCG00000000940	5431	protein_coding
ENSSSCG00000000941	8078	protein_coding
ENSSSCG00000000943	8137	protein_coding
ENSSSCG00000000948	3921	protein_coding
ENSSSCG00000000950	6405	protein_coding
ENSSSCG00000000951	1374	protein_coding
ENSSSCG00000000952	5104	protein_coding
ENSSSCG00000000955	3091	protein_coding
ENSSSCG00000000958	6018	protein_coding
ENSSSCG00000000959	4082	protein_coding
ENSSSCG00000000960	1815	protein_coding
ENSSSCG00000000963	767	protein_coding
ENSSSCG00000000964	3001	protein_coding
ENSSSCG00000000965	3396	protein_coding
ENSSSCG00000000967	2036	protein_coding
ENSSSCG00000000968	9201	protein_coding
ENSSSCG00000000970	3990	protein_coding
ENSSSCG00000000971	2753	protein_coding
ENSSSCG00000000972	4253	protein_coding
ENSSSCG00000000973	2311	protein_coding
ENSSSCG00000000974	2091	protein_coding
ENSSSCG00000000975	2939	protein_coding
ENSSSCG00000000978	1450	protein_coding
ENSSSCG00000000980	1996	protein_coding
ENSSSCG00000000981	1630	protein_coding
ENSSSCG00000000982	6142	protein_coding
ENSSSCG00000000983	5618	protein_coding
ENSSSCG00000000985	9018	protein_coding
ENSSSCG00000000991	1191	protein_coding
ENSSSCG00000000994	4882	protein_coding
ENSSSCG00000000997	1062	protein_coding
ENSSSCG00000000998	7004	protein_coding
ENSSSCG00000000999	2438	protein_coding
ENSSSCG00000001000	5863	protein_coding
ENSSSCG00000001001	786	protein_coding
ENSSSCG00000001002	7205	protein_coding
ENSSSCG00000001004	4906	protein_coding
ENSSSCG00000001005	285	protein_coding
ENSSSCG00000001008	2097	protein_coding
ENSSSCG00000001009	7680	protein_coding
ENSSSCG00000001010	3109	protein_coding
ENSSSCG00000001011	2190	protein_coding
ENSSSCG00000001021	2127	protein_coding
ENSSSCG00000001022	6674	protein_coding
ENSSSCG00000001024	5032	protein_coding
ENSSSCG00000001025	9497	protein_coding
ENSSSCG00000001027	4187	protein_coding
ENSSSCG00000001033	5168	protein_coding
ENSSSCG00000001036	3365	protein_coding
ENSSSCG00000001038	5543	protein_coding
ENSSSCG00000001040	740	protein_coding
ENSSSCG00000001041	1584	protein_coding
ENSSSCG00000001042	3590	protein_coding
ENSSSCG00000001045	3986	protein_coding
ENSSSCG00000001048	4423	protein_coding
ENSSSCG00000001049	9451	protein_coding
ENSSSCG00000001052	5006	protein_coding
ENSSSCG00000001053	2102	protein_coding
ENSSSCG00000001056	3061	protein_coding
ENSSSCG00000001057	5000	protein_coding
ENSSSCG00000001060	225	protein_coding
ENSSSCG00000001061	7593	protein_coding
ENSSSCG00000001062	1402	protein_coding
ENSSSCG00000001063	3061	protein_coding
ENSSSCG00000001064	6330	protein_coding
ENSSSCG00000001065	6911	protein_coding
ENSSSCG00000001067	808	protein_coding
ENSSSCG00000001068	3077	protein_coding
ENSSSCG00000001070	4382	protein_coding
ENSSSCG00000001073	1641	protein_coding
ENSSSCG00000001074	4830	protein_coding
ENSSSCG00000001075	6932	protein_coding
ENSSSCG00000001076	6669	protein_coding
ENSSSCG00000001078	4010	protein_coding
ENSSSCG00000001080	3556	protein_coding
ENSSSCG00000001083	627	protein_coding
ENSSSCG00000001085	3392	protein_coding
ENSSSCG00000001087	7205	protein_coding
ENSSSCG00000001088	357	protein_coding
ENSSSCG00000001089	5079	protein_coding
ENSSSCG00000001090	5337	protein_coding
ENSSSCG00000001091	5985	protein_coding
ENSSSCG00000001092	2177	protein_coding
ENSSSCG00000001095	3592	protein_coding
ENSSSCG00000001096	1163	protein_coding
ENSSSCG00000001097	5243	protein_coding
ENSSSCG00000001099	6245	protein_coding
ENSSSCG00000001100	5753	protein_coding
ENSSSCG00000001101	1513	protein_coding
ENSSSCG00000001105	366	protein_coding
ENSSSCG00000001107	3674	protein_coding
ENSSSCG00000001131	2760	protein_coding
ENSSSCG00000001132	3064	protein_coding
ENSSSCG00000001137	1355	protein_coding
ENSSSCG00000001156	4946	protein_coding
ENSSSCG00000001164	3073	protein_coding
ENSSSCG00000001197	5104	protein_coding
ENSSSCG00000001201	7216	protein_coding
ENSSSCG00000001202	2349	protein_coding
ENSSSCG00000001203	1734	protein_coding
ENSSSCG00000001204	2423	protein_coding
ENSSSCG00000001205	1477	protein_coding
ENSSSCG00000001206	5548	protein_coding
ENSSSCG00000001207	5251	protein_coding
ENSSSCG00000001209	5933	protein_coding
ENSSSCG00000001211	945	protein_coding
ENSSSCG00000001213	1391	protein_coding
ENSSSCG00000001214	1433	protein_coding
ENSSSCG00000001216	3996	protein_coding
ENSSSCG00000001219	2084	protein_coding
ENSSSCG00000001229	6150	protein_coding
ENSSSCG00000001232	2137	protein_coding
ENSSSCG00000001233	3114	protein_coding
ENSSSCG00000001234	5012	protein_coding
ENSSSCG00000001235	5469	protein_coding
ENSSSCG00000001236	5131	protein_coding
ENSSSCG00000001242	5599	protein_coding
ENSSSCG00000001245	4024	protein_coding
ENSSSCG00000001248	5399	protein_coding
ENSSSCG00000001252	697	protein_coding
ENSSSCG00000001253	939	protein_coding
ENSSSCG00000001254	903	protein_coding
ENSSSCG00000001297	861	protein_coding
ENSSSCG00000001304	906	protein_coding
ENSSSCG00000001341	2295	protein_coding
ENSSSCG00000001342	3516	protein_coding
ENSSSCG00000001346	3087	protein_coding
ENSSSCG00000001347	5735	protein_coding
ENSSSCG00000001362	7673	protein_coding
ENSSSCG00000001372	6566	protein_coding
ENSSSCG00000001376	3996	protein_coding
ENSSSCG00000001379	4412	protein_coding
ENSSSCG00000001382	7677	protein_coding
ENSSSCG00000001384	7449	protein_coding
ENSSSCG00000001388	1044	protein_coding
ENSSSCG00000001391	2863	protein_coding
ENSSSCG00000001392	2081	protein_coding
ENSSSCG00000001393	1335	protein_coding
ENSSSCG00000001394	1074	protein_coding
ENSSSCG00000001395	942	protein_coding
ENSSSCG00000001396	3977	protein_coding
ENSSSCG00000001398	5991	protein_coding
ENSSSCG00000001400	4251	protein_coding
ENSSSCG00000001401	1520	protein_coding
ENSSSCG00000001402	1504	protein_coding
ENSSSCG00000001403	1551	protein_coding
ENSSSCG00000001404	2927	protein_coding
ENSSSCG00000001407	509	protein_coding
ENSSSCG00000001409	6900	protein_coding
ENSSSCG00000001410	3888	protein_coding
ENSSSCG00000001411	2994	protein_coding
ENSSSCG00000001413	3909	protein_coding
ENSSSCG00000001414	6882	protein_coding
ENSSSCG00000001416	694	protein_coding
ENSSSCG00000001418	4698	protein_coding
ENSSSCG00000001419	3236	protein_coding
ENSSSCG00000001420	4624	protein_coding
ENSSSCG00000001421	2067	protein_coding
ENSSSCG00000001422	2869	protein_coding
ENSSSCG00000001423	6258	protein_coding
ENSSSCG00000001424	3988	protein_coding
ENSSSCG00000001425	8081	protein_coding
ENSSSCG00000001426	1868	protein_coding
ENSSSCG00000001427	5446	protein_coding
ENSSSCG00000001428	2201	protein_coding
ENSSSCG00000001430	5262	protein_coding
ENSSSCG00000001431	1186	protein_coding
ENSSSCG00000001433	1763	protein_coding
ENSSSCG00000001434	1317	protein_coding
ENSSSCG00000001435	2252	protein_coding
ENSSSCG00000001436	981	protein_coding
ENSSSCG00000001437	5824	protein_coding
ENSSSCG00000001438	3184	protein_coding
ENSSSCG00000001439	1521	protein_coding
ENSSSCG00000001440	6713	protein_coding
ENSSSCG00000001441	5891	protein_coding
ENSSSCG00000001444	1491	protein_coding
ENSSSCG00000001447	3877	protein_coding
ENSSSCG00000001453	5762	protein_coding
ENSSSCG00000001455	2702	protein_coding
ENSSSCG00000001456	2146	protein_coding
ENSSSCG00000001457	5798	protein_coding
ENSSSCG00000001458	1261	protein_coding
ENSSSCG00000001459	2537	protein_coding
ENSSSCG00000001463	2021	protein_coding
ENSSSCG00000001469	3732	protein_coding
ENSSSCG00000001470	1763	protein_coding
ENSSSCG00000001471	5980	protein_coding
ENSSSCG00000001472	3002	protein_coding
ENSSSCG00000001473	6472	protein_coding
ENSSSCG00000001474	2923	protein_coding
ENSSSCG00000001475	2140	protein_coding
ENSSSCG00000001476	1175	protein_coding
ENSSSCG00000001477	2705	protein_coding
ENSSSCG00000001478	4136	protein_coding
ENSSSCG00000001479	3710	protein_coding
ENSSSCG00000001480	1456	protein_coding
ENSSSCG00000001481	5620	protein_coding
ENSSSCG00000001483	7813	protein_coding
ENSSSCG00000001484	4293	protein_coding
ENSSSCG00000001485	4769	protein_coding
ENSSSCG00000001486	3482	protein_coding
ENSSSCG00000001487	6705	protein_coding
ENSSSCG00000001488	4005	protein_coding
ENSSSCG00000001490	1456	protein_coding
ENSSSCG00000001493	2429	protein_coding
ENSSSCG00000001497	6491	protein_coding
ENSSSCG00000001498	2453	protein_coding
ENSSSCG00000001499	24478	protein_coding
ENSSSCG00000001500	4559	protein_coding
ENSSSCG00000001501	3426	protein_coding
ENSSSCG00000001502	544	protein_coding
ENSSSCG00000001503	5350	protein_coding
ENSSSCG00000001504	5536	protein_coding
ENSSSCG00000001505	586	protein_coding
ENSSSCG00000001506	8282	protein_coding
ENSSSCG00000001507	2684	protein_coding
ENSSSCG00000001509	2669	protein_coding
ENSSSCG00000001510	3367	protein_coding
ENSSSCG00000001511	8055	protein_coding
ENSSSCG00000001512	935	protein_coding
ENSSSCG00000001513	8250	protein_coding
ENSSSCG00000001516	3798	protein_coding
ENSSSCG00000001517	963	protein_coding
ENSSSCG00000001518	10539	protein_coding
ENSSSCG00000001520	3087	protein_coding
ENSSSCG00000001521	4607	protein_coding
ENSSSCG00000001523	8238	protein_coding
ENSSSCG00000001527	4226	protein_coding
ENSSSCG00000001531	1253	protein_coding
ENSSSCG00000001532	4562	protein_coding
ENSSSCG00000001533	1453	protein_coding
ENSSSCG00000001534	7114	protein_coding
ENSSSCG00000001535	3085	protein_coding
ENSSSCG00000001536	4120	protein_coding
ENSSSCG00000001537	8143	protein_coding
ENSSSCG00000001538	6662	protein_coding
ENSSSCG00000001539	3774	protein_coding
ENSSSCG00000001543	3717	protein_coding
ENSSSCG00000001544	3921	protein_coding
ENSSSCG00000001546	3748	protein_coding
ENSSSCG00000001549	4803	protein_coding
ENSSSCG00000001550	5391	protein_coding
ENSSSCG00000001551	411	protein_coding
ENSSSCG00000001552	503	protein_coding
ENSSSCG00000001553	3404	protein_coding
ENSSSCG00000001554	5180	protein_coding
ENSSSCG00000001555	4427	protein_coding
ENSSSCG00000001556	4767	protein_coding
ENSSSCG00000001559	1506	protein_coding
ENSSSCG00000001560	4202	protein_coding
ENSSSCG00000001561	3817	protein_coding
ENSSSCG00000001562	4726	protein_coding
ENSSSCG00000001563	3585	protein_coding
ENSSSCG00000001564	3090	protein_coding
ENSSSCG00000001565	1904	protein_coding
ENSSSCG00000001566	3411	protein_coding
ENSSSCG00000001567	3884	protein_coding
ENSSSCG00000001570	3494	protein_coding
ENSSSCG00000001571	1990	protein_coding
ENSSSCG00000001572	2558	protein_coding
ENSSSCG00000001573	2886	protein_coding
ENSSSCG00000001574	513	protein_coding
ENSSSCG00000001576	579	protein_coding
ENSSSCG00000001577	3600	protein_coding
ENSSSCG00000001578	6079	protein_coding
ENSSSCG00000001582	3983	protein_coding
ENSSSCG00000001589	1705	protein_coding
ENSSSCG00000001592	1632	protein_coding
ENSSSCG00000001594	1565	protein_coding
ENSSSCG00000001595	6066	protein_coding
ENSSSCG00000001596	2006	protein_coding
ENSSSCG00000001597	5620	protein_coding
ENSSSCG00000001611	6536	protein_coding
ENSSSCG00000001612	4913	protein_coding
ENSSSCG00000001613	1224	protein_coding
ENSSSCG00000001616	2267	protein_coding
ENSSSCG00000001618	1417	protein_coding
ENSSSCG00000001619	6002	protein_coding
ENSSSCG00000001620	1698	protein_coding
ENSSSCG00000001621	2909	protein_coding
ENSSSCG00000001624	2128	protein_coding
ENSSSCG00000001625	1527	protein_coding
ENSSSCG00000001629	5132	protein_coding
ENSSSCG00000001636	1775	protein_coding
ENSSSCG00000001637	1727	protein_coding
ENSSSCG00000001638	1559	protein_coding
ENSSSCG00000001639	7360	protein_coding
ENSSSCG00000001641	7091	protein_coding
ENSSSCG00000001646	6617	protein_coding
ENSSSCG00000001650	1201	protein_coding
ENSSSCG00000001651	2459	protein_coding
ENSSSCG00000001653	3625	protein_coding
ENSSSCG00000001654	4925	protein_coding
ENSSSCG00000001655	4672	protein_coding
ENSSSCG00000001656	3023	protein_coding
ENSSSCG00000001657	5463	protein_coding
ENSSSCG00000001658	1359	protein_coding
ENSSSCG00000001659	2634	protein_coding
ENSSSCG00000001660	4655	protein_coding
ENSSSCG00000001661	2923	protein_coding
ENSSSCG00000001664	7095	protein_coding
ENSSSCG00000001667	7539	protein_coding
ENSSSCG00000001672	3700	protein_coding
ENSSSCG00000001676	1205	protein_coding
ENSSSCG00000001679	5854	protein_coding
ENSSSCG00000001680	4934	protein_coding
ENSSSCG00000001682	2715	protein_coding
ENSSSCG00000001683	4122	protein_coding
ENSSSCG00000001688	4999	protein_coding
ENSSSCG00000001689	3204	protein_coding
ENSSSCG00000001691	966	protein_coding
ENSSSCG00000001692	6703	protein_coding
ENSSSCG00000001695	2370	protein_coding
ENSSSCG00000001696	4327	protein_coding
ENSSSCG00000001697	3209	protein_coding
ENSSSCG00000001698	3371	protein_coding
ENSSSCG00000001700	4038	protein_coding
ENSSSCG00000001701	6252	protein_coding
ENSSSCG00000001702	5076	protein_coding
ENSSSCG00000001703	2426	protein_coding
ENSSSCG00000001705	3006	protein_coding
ENSSSCG00000001706	5443	protein_coding
ENSSSCG00000001708	6386	protein_coding
ENSSSCG00000001709	6176	protein_coding
ENSSSCG00000001710	6041	protein_coding
ENSSSCG00000001715	4276	protein_coding
ENSSSCG00000001716	2506	protein_coding
ENSSSCG00000001718	4060	protein_coding
ENSSSCG00000001720	5773	protein_coding
ENSSSCG00000001723	2788	protein_coding
ENSSSCG00000001724	3849	protein_coding
ENSSSCG00000001725	5796	protein_coding
ENSSSCG00000001726	3134	protein_coding
ENSSSCG00000001727	3656	protein_coding
ENSSSCG00000001729	5705	protein_coding
ENSSSCG00000001731	6245	protein_coding
ENSSSCG00000001732	3248	protein_coding
ENSSSCG00000001735	2268	protein_coding
ENSSSCG00000001736	1281	protein_coding
ENSSSCG00000001738	1731	protein_coding
ENSSSCG00000001739	1168	protein_coding
ENSSSCG00000001741	799	protein_coding
ENSSSCG00000001743	412	protein_coding
ENSSSCG00000001744	1562	protein_coding
ENSSSCG00000001746	16036	protein_coding
ENSSSCG00000001748	1181	protein_coding
ENSSSCG00000001749	1353	protein_coding
ENSSSCG00000001750	6085	protein_coding
ENSSSCG00000001751	3102	protein_coding
ENSSSCG00000001752	3902	protein_coding
ENSSSCG00000001755	5157	protein_coding
ENSSSCG00000001756	5030	protein_coding
ENSSSCG00000001757	4026	protein_coding
ENSSSCG00000001760	6243	protein_coding
ENSSSCG00000001762	1340	protein_coding
ENSSSCG00000001764	3047	protein_coding
ENSSSCG00000001765	5461	protein_coding
ENSSSCG00000001769	6515	protein_coding
ENSSSCG00000001770	2707	protein_coding
ENSSSCG00000001771	5507	protein_coding
ENSSSCG00000001773	2045	protein_coding
ENSSSCG00000001775	7171	protein_coding
ENSSSCG00000001776	1134	protein_coding
ENSSSCG00000001779	1890	protein_coding
ENSSSCG00000001780	3730	protein_coding
ENSSSCG00000001782	2520	protein_coding
ENSSSCG00000001786	2228	protein_coding
ENSSSCG00000001787	4662	protein_coding
ENSSSCG00000001788	1211	protein_coding
ENSSSCG00000001789	7034	protein_coding
ENSSSCG00000001790	198	protein_coding
ENSSSCG00000001792	4302	protein_coding
ENSSSCG00000001793	7228	protein_coding
ENSSSCG00000001795	7002	protein_coding
ENSSSCG00000001798	4577	protein_coding
ENSSSCG00000001800	3118	protein_coding
ENSSSCG00000001801	2294	protein_coding
ENSSSCG00000001804	3340	protein_coding
ENSSSCG00000001805	3008	protein_coding
ENSSSCG00000001806	3151	protein_coding
ENSSSCG00000001807	4906	protein_coding
ENSSSCG00000001808	3302	protein_coding
ENSSSCG00000001810	3812	protein_coding
ENSSSCG00000001814	7407	protein_coding
ENSSSCG00000001816	5029	protein_coding
ENSSSCG00000001817	4117	protein_coding
ENSSSCG00000001818	3491	protein_coding
ENSSSCG00000001819	6150	protein_coding
ENSSSCG00000001820	1501	protein_coding
ENSSSCG00000001821	4649	protein_coding
ENSSSCG00000001822	5725	protein_coding
ENSSSCG00000001823	5763	protein_coding
ENSSSCG00000001824	3934	protein_coding
ENSSSCG00000001825	4716	protein_coding
ENSSSCG00000001826	2190	protein_coding
ENSSSCG00000001830	462	protein_coding
ENSSSCG00000001832	9531	protein_coding
ENSSSCG00000001834	2196	protein_coding
ENSSSCG00000001835	5938	protein_coding
ENSSSCG00000001836	5484	protein_coding
ENSSSCG00000001837	6558	protein_coding
ENSSSCG00000001838	4467	protein_coding
ENSSSCG00000001840	5395	protein_coding
ENSSSCG00000001841	2602	protein_coding
ENSSSCG00000001844	4042	protein_coding
ENSSSCG00000001846	2361	protein_coding
ENSSSCG00000001847	1848	protein_coding
ENSSSCG00000001848	1802	protein_coding
ENSSSCG00000001849	3833	protein_coding
ENSSSCG00000001850	3973	protein_coding
ENSSSCG00000001852	2613	protein_coding
ENSSSCG00000001858	1074	protein_coding
ENSSSCG00000001862	2009	protein_coding
ENSSSCG00000001863	2375	protein_coding
ENSSSCG00000001865	6780	protein_coding
ENSSSCG00000001866	2757	protein_coding
ENSSSCG00000001867	3358	protein_coding
ENSSSCG00000001868	3896	protein_coding
ENSSSCG00000001869	6988	protein_coding
ENSSSCG00000001871	3827	protein_coding
ENSSSCG00000001872	4173	protein_coding
ENSSSCG00000001873	7959	protein_coding
ENSSSCG00000001875	3658	protein_coding
ENSSSCG00000001877	7073	protein_coding
ENSSSCG00000001878	4763	protein_coding
ENSSSCG00000001879	1013	protein_coding
ENSSSCG00000001880	6075	protein_coding
ENSSSCG00000001881	3547	protein_coding
ENSSSCG00000001882	1991	protein_coding
ENSSSCG00000001884	1076	protein_coding
ENSSSCG00000001885	6702	protein_coding
ENSSSCG00000001887	3609	protein_coding
ENSSSCG00000001888	1536	protein_coding
ENSSSCG00000001892	2542	protein_coding
ENSSSCG00000001895	1450	protein_coding
ENSSSCG00000001898	2888	protein_coding
ENSSSCG00000001899	1693	protein_coding
ENSSSCG00000001900	3187	protein_coding
ENSSSCG00000001901	2061	protein_coding
ENSSSCG00000001903	6829	protein_coding
ENSSSCG00000001904	4839	protein_coding
ENSSSCG00000001905	7168	protein_coding
ENSSSCG00000001906	3476	protein_coding
ENSSSCG00000001907	1358	protein_coding
ENSSSCG00000001908	2566	protein_coding
ENSSSCG00000001909	3054	protein_coding
ENSSSCG00000001910	2337	protein_coding
ENSSSCG00000001912	6611	protein_coding
ENSSSCG00000001913	4031	protein_coding
ENSSSCG00000001914	2437	protein_coding
ENSSSCG00000001915	1265	protein_coding
ENSSSCG00000001916	3229	protein_coding
ENSSSCG00000001917	4829	protein_coding
ENSSSCG00000001918	5372	protein_coding
ENSSSCG00000001920	7735	protein_coding
ENSSSCG00000001921	6921	protein_coding
ENSSSCG00000001924	3738	protein_coding
ENSSSCG00000001925	6485	protein_coding
ENSSSCG00000001926	838	protein_coding
ENSSSCG00000001927	4189	protein_coding
ENSSSCG00000001928	3263	protein_coding
ENSSSCG00000001930	9429	protein_coding
ENSSSCG00000001931	2891	protein_coding
ENSSSCG00000001932	744	protein_coding
ENSSSCG00000001934	4542	protein_coding
ENSSSCG00000001938	3604	protein_coding
ENSSSCG00000001939	5814	protein_coding
ENSSSCG00000001942	7872	protein_coding
ENSSSCG00000001944	1783	protein_coding
ENSSSCG00000001945	2180	protein_coding
ENSSSCG00000001946	7887	protein_coding
ENSSSCG00000001947	2692	protein_coding
ENSSSCG00000001949	1485	protein_coding
ENSSSCG00000001950	5410	protein_coding
ENSSSCG00000001952	1615	protein_coding
ENSSSCG00000001955	2871	protein_coding
ENSSSCG00000001958	6591	protein_coding
ENSSSCG00000001959	3044	protein_coding
ENSSSCG00000001960	1338	protein_coding
ENSSSCG00000001963	3233	protein_coding
ENSSSCG00000001964	3741	protein_coding
ENSSSCG00000001966	7292	protein_coding
ENSSSCG00000001968	5157	protein_coding
ENSSSCG00000001970	3799	protein_coding
ENSSSCG00000001971	9201	protein_coding
ENSSSCG00000001972	6520	protein_coding
ENSSSCG00000001973	6084	protein_coding
ENSSSCG00000001974	6126	protein_coding
ENSSSCG00000001975	3638	protein_coding
ENSSSCG00000001977	4701	protein_coding
ENSSSCG00000001978	1022	protein_coding
ENSSSCG00000001979	891	protein_coding
ENSSSCG00000001982	711	protein_coding
ENSSSCG00000001983	3297	protein_coding
ENSSSCG00000001984	4690	protein_coding
ENSSSCG00000001985	2595	protein_coding
ENSSSCG00000001986	4681	protein_coding
ENSSSCG00000001987	1897	protein_coding
ENSSSCG00000001988	8208	protein_coding
ENSSSCG00000001989	1735	protein_coding
ENSSSCG00000001990	2887	protein_coding
ENSSSCG00000001991	1619	protein_coding
ENSSSCG00000001992	2837	protein_coding
ENSSSCG00000001993	7538	protein_coding
ENSSSCG00000001994	5681	protein_coding
ENSSSCG00000002000	6272	protein_coding
ENSSSCG00000002001	5091	protein_coding
ENSSSCG00000002002	3830	protein_coding
ENSSSCG00000002003	7348	protein_coding
ENSSSCG00000002004	1491	protein_coding
ENSSSCG00000002005	2746	protein_coding
ENSSSCG00000002006	2301	protein_coding
ENSSSCG00000002007	1923	protein_coding
ENSSSCG00000002008	5075	protein_coding
ENSSSCG00000002009	2328	protein_coding
ENSSSCG00000002010	819	protein_coding
ENSSSCG00000002011	1908	protein_coding
ENSSSCG00000002012	4580	protein_coding
ENSSSCG00000002013	1251	protein_coding
ENSSSCG00000002014	6687	protein_coding
ENSSSCG00000002015	2635	protein_coding
ENSSSCG00000002016	5298	protein_coding
ENSSSCG00000002020	3873	protein_coding
ENSSSCG00000002023	6248	protein_coding
ENSSSCG00000002025	2437	protein_coding
ENSSSCG00000002026	2959	protein_coding
ENSSSCG00000002028	6276	protein_coding
ENSSSCG00000002029	11567	protein_coding
ENSSSCG00000002032	4778	protein_coding
ENSSSCG00000002033	1528	protein_coding
ENSSSCG00000002034	4613	protein_coding
ENSSSCG00000002035	3094	protein_coding
ENSSSCG00000002036	720	protein_coding
ENSSSCG00000002037	3393	protein_coding
ENSSSCG00000002038	1092	protein_coding
ENSSSCG00000002039	4066	protein_coding
ENSSSCG00000002040	924	protein_coding
ENSSSCG00000002041	4375	protein_coding
ENSSSCG00000002042	6531	protein_coding
ENSSSCG00000002045	756	protein_coding
ENSSSCG00000002050	5445	protein_coding
ENSSSCG00000002051	3219	protein_coding
ENSSSCG00000002052	1053	protein_coding
ENSSSCG00000002062	354	protein_coding
ENSSSCG00000002071	758	protein_coding
ENSSSCG00000002077	686	protein_coding
ENSSSCG00000002078	600	protein_coding
ENSSSCG00000002081	1256	protein_coding
ENSSSCG00000002084	945	protein_coding
ENSSSCG00000002097	1691	protein_coding
ENSSSCG00000002099	556	protein_coding
ENSSSCG00000002105	900	protein_coding
ENSSSCG00000002106	942	protein_coding
ENSSSCG00000002127	8389	protein_coding
ENSSSCG00000002129	2888	protein_coding
ENSSSCG00000002130	996	protein_coding
ENSSSCG00000002131	730	protein_coding
ENSSSCG00000002134	3624	protein_coding
ENSSSCG00000002135	3507	protein_coding
ENSSSCG00000002138	1352	protein_coding
ENSSSCG00000002140	4880	protein_coding
ENSSSCG00000002142	7982	protein_coding
ENSSSCG00000002143	1911	protein_coding
ENSSSCG00000002144	2614	protein_coding
ENSSSCG00000002145	4336	protein_coding
ENSSSCG00000002148	975	protein_coding
ENSSSCG00000002170	933	protein_coding
ENSSSCG00000002175	939	protein_coding
ENSSSCG00000002187	5176	protein_coding
ENSSSCG00000002190	939	protein_coding
ENSSSCG00000002191	900	protein_coding
ENSSSCG00000002202	972	protein_coding
ENSSSCG00000002235	2844	protein_coding
ENSSSCG00000002241	3573	protein_coding
ENSSSCG00000002243	7174	protein_coding
ENSSSCG00000002245	4503	protein_coding
ENSSSCG00000002251	1305	protein_coding
ENSSSCG00000002252	4071	protein_coding
ENSSSCG00000002254	3809	protein_coding
ENSSSCG00000002257	5993	protein_coding
ENSSSCG00000002258	1218	protein_coding
ENSSSCG00000002259	5721	protein_coding
ENSSSCG00000002260	814	protein_coding
ENSSSCG00000002262	7311	protein_coding
ENSSSCG00000002263	2849	protein_coding
ENSSSCG00000002265	2416	protein_coding
ENSSSCG00000002266	6569	protein_coding
ENSSSCG00000002267	5090	protein_coding
ENSSSCG00000002268	4393	protein_coding
ENSSSCG00000002269	7075	protein_coding
ENSSSCG00000002270	1755	protein_coding
ENSSSCG00000002275	3309	protein_coding
ENSSSCG00000002276	5030	protein_coding
ENSSSCG00000002277	10012	protein_coding
ENSSSCG00000002279	1066	protein_coding
ENSSSCG00000002280	3465	protein_coding
ENSSSCG00000002281	2843	protein_coding
ENSSSCG00000002283	3147	protein_coding
ENSSSCG00000002284	1358	protein_coding
ENSSSCG00000002285	5760	protein_coding
ENSSSCG00000002286	1567	protein_coding
ENSSSCG00000002287	5066	protein_coding
ENSSSCG00000002290	2417	protein_coding
ENSSSCG00000002292	5916	protein_coding
ENSSSCG00000002294	1449	protein_coding
ENSSSCG00000002295	7970	protein_coding
ENSSSCG00000002296	2931	protein_coding
ENSSSCG00000002297	3085	protein_coding
ENSSSCG00000002298	8639	protein_coding
ENSSSCG00000002305	6152	protein_coding
ENSSSCG00000002306	3597	protein_coding
ENSSSCG00000002307	819	protein_coding
ENSSSCG00000002309	3328	protein_coding
ENSSSCG00000002310	2097	protein_coding
ENSSSCG00000002311	3747	protein_coding
ENSSSCG00000002313	5884	protein_coding
ENSSSCG00000002314	4843	protein_coding
ENSSSCG00000002315	5498	protein_coding
ENSSSCG00000002316	967	protein_coding
ENSSSCG00000002321	2238	protein_coding
ENSSSCG00000002322	2596	protein_coding
ENSSSCG00000002329	4240	protein_coding
ENSSSCG00000002330	9480	protein_coding
ENSSSCG00000002332	11126	protein_coding
ENSSSCG00000002333	6892	protein_coding
ENSSSCG00000002337	3962	protein_coding
ENSSSCG00000002340	6290	protein_coding
ENSSSCG00000002341	7129	protein_coding
ENSSSCG00000002344	2004	protein_coding
ENSSSCG00000002348	3751	protein_coding
ENSSSCG00000002349	5300	protein_coding
ENSSSCG00000002350	7198	protein_coding
ENSSSCG00000002351	1947	protein_coding
ENSSSCG00000002352	3826	protein_coding
ENSSSCG00000002353	2863	protein_coding
ENSSSCG00000002354	2293	protein_coding
ENSSSCG00000002355	6406	protein_coding
ENSSSCG00000002356	3009	protein_coding
ENSSSCG00000002357	4486	protein_coding
ENSSSCG00000002361	3148	protein_coding
ENSSSCG00000002363	1086	protein_coding
ENSSSCG00000002366	1486	protein_coding
ENSSSCG00000002367	669	protein_coding
ENSSSCG00000002368	8467	protein_coding
ENSSSCG00000002370	8845	protein_coding
ENSSSCG00000002372	7002	protein_coding
ENSSSCG00000002373	1999	protein_coding
ENSSSCG00000002374	3147	protein_coding
ENSSSCG00000002375	6106	protein_coding
ENSSSCG00000002377	3411	protein_coding
ENSSSCG00000002378	4808	protein_coding
ENSSSCG00000002379	848	protein_coding
ENSSSCG00000002380	2812	protein_coding
ENSSSCG00000002381	6446	protein_coding
ENSSSCG00000002383	4871	protein_coding
ENSSSCG00000002385	4709	protein_coding
ENSSSCG00000002386	6238	protein_coding
ENSSSCG00000002387	6574	protein_coding
ENSSSCG00000002388	4269	protein_coding
ENSSSCG00000002389	5932	protein_coding
ENSSSCG00000002390	6695	protein_coding
ENSSSCG00000002391	4696	protein_coding
ENSSSCG00000002396	5133	protein_coding
ENSSSCG00000002397	6077	protein_coding
ENSSSCG00000002398	5682	protein_coding
ENSSSCG00000002399	1666	protein_coding
ENSSSCG00000002400	1963	protein_coding
ENSSSCG00000002403	6164	protein_coding
ENSSSCG00000002404	6534	protein_coding
ENSSSCG00000002405	2428	protein_coding
ENSSSCG00000002406	1402	protein_coding
ENSSSCG00000002408	3876	protein_coding
ENSSSCG00000002410	4874	protein_coding
ENSSSCG00000002411	5981	protein_coding
ENSSSCG00000002412	4953	protein_coding
ENSSSCG00000002414	7429	protein_coding
ENSSSCG00000002423	6463	protein_coding
ENSSSCG00000002424	2006	protein_coding
ENSSSCG00000002425	7378	protein_coding
ENSSSCG00000002426	5861	protein_coding
ENSSSCG00000002427	7834	protein_coding
ENSSSCG00000002428	3145	protein_coding
ENSSSCG00000002429	4873	protein_coding
ENSSSCG00000002430	5698	protein_coding
ENSSSCG00000002431	2818	protein_coding
ENSSSCG00000002432	2173	protein_coding
ENSSSCG00000002433	1667	protein_coding
ENSSSCG00000002434	4967	protein_coding
ENSSSCG00000002436	3532	protein_coding
ENSSSCG00000002438	351	protein_coding
ENSSSCG00000002440	7235	protein_coding
ENSSSCG00000002441	9627	protein_coding
ENSSSCG00000002442	5336	protein_coding
ENSSSCG00000002443	4667	protein_coding
ENSSSCG00000002444	2458	protein_coding
ENSSSCG00000002445	8827	protein_coding
ENSSSCG00000002446	5498	protein_coding
ENSSSCG00000002447	6164	protein_coding
ENSSSCG00000002449	318	protein_coding
ENSSSCG00000002450	4884	protein_coding
ENSSSCG00000002451	3786	protein_coding
ENSSSCG00000002452	5519	protein_coding
ENSSSCG00000002455	2861	protein_coding
ENSSSCG00000002456	5131	protein_coding
ENSSSCG00000002457	3240	protein_coding
ENSSSCG00000002458	1315	protein_coding
ENSSSCG00000002459	2859	protein_coding
ENSSSCG00000002460	3409	protein_coding
ENSSSCG00000002461	7810	protein_coding
ENSSSCG00000002462	550	protein_coding
ENSSSCG00000002464	4013	protein_coding
ENSSSCG00000002467	5874	protein_coding
ENSSSCG00000002469	3543	protein_coding
ENSSSCG00000002470	4234	protein_coding
ENSSSCG00000002474	3972	protein_coding
ENSSSCG00000002475	2210	protein_coding
ENSSSCG00000002476	1496	protein_coding
ENSSSCG00000002478	1866	protein_coding
ENSSSCG00000002479	1767	protein_coding
ENSSSCG00000002481	2332	protein_coding
ENSSSCG00000002483	1503	protein_coding
ENSSSCG00000002486	1465	protein_coding
ENSSSCG00000002490	1143	protein_coding
ENSSSCG00000002494	4290	protein_coding
ENSSSCG00000002495	8675	protein_coding
ENSSSCG00000002496	4031	protein_coding
ENSSSCG00000002497	1061	protein_coding
ENSSSCG00000002498	162	protein_coding
ENSSSCG00000002502	6797	protein_coding
ENSSSCG00000002504	2848	protein_coding
ENSSSCG00000002505	2767	protein_coding
ENSSSCG00000002506	4602	protein_coding
ENSSSCG00000002507	2745	protein_coding
ENSSSCG00000002508	6701	protein_coding
ENSSSCG00000002509	2377	protein_coding
ENSSSCG00000002510	2252	protein_coding
ENSSSCG00000002512	2107	protein_coding
ENSSSCG00000002515	1634	protein_coding
ENSSSCG00000002516	2708	protein_coding
ENSSSCG00000002517	2307	protein_coding
ENSSSCG00000002520	2404	protein_coding
ENSSSCG00000002523	6518	protein_coding
ENSSSCG00000002524	1752	protein_coding
ENSSSCG00000002525	7085	protein_coding
ENSSSCG00000002526	6391	protein_coding
ENSSSCG00000002528	5322	protein_coding
ENSSSCG00000002530	1187	protein_coding
ENSSSCG00000002531	3408	protein_coding
ENSSSCG00000002532	2545	protein_coding
ENSSSCG00000002533	2646	protein_coding
ENSSSCG00000002535	3547	protein_coding
ENSSSCG00000002536	633	protein_coding
ENSSSCG00000002540	5036	protein_coding
ENSSSCG00000002544	4377	protein_coding
ENSSSCG00000002546	3868	protein_coding
ENSSSCG00000002547	9909	protein_coding
ENSSSCG00000002552	4406	protein_coding
ENSSSCG00000002554	2835	protein_coding
ENSSSCG00000002555	4987	protein_coding
ENSSSCG00000002557	854	protein_coding
ENSSSCG00000002558	6719	protein_coding
ENSSSCG00000002559	5820	protein_coding
ENSSSCG00000002573	4293	protein_coding
ENSSSCG00000002585	939	protein_coding
ENSSSCG00000002589	930	protein_coding
ENSSSCG00000002594	969	protein_coding
ENSSSCG00000002601	939	protein_coding
ENSSSCG00000002608	984	protein_coding
ENSSSCG00000002610	969	protein_coding
ENSSSCG00000002613	954	protein_coding
ENSSSCG00000002620	5965	protein_coding
ENSSSCG00000002622	1629	protein_coding
ENSSSCG00000002623	4435	protein_coding
ENSSSCG00000002627	5933	protein_coding
ENSSSCG00000002628	6048	protein_coding
ENSSSCG00000002629	2203	protein_coding
ENSSSCG00000002632	4031	protein_coding
ENSSSCG00000002633	7021	protein_coding
ENSSSCG00000002635	3011	protein_coding
ENSSSCG00000002637	3402	protein_coding
ENSSSCG00000002639	2312	protein_coding
ENSSSCG00000002640	6542	protein_coding
ENSSSCG00000002642	2949	protein_coding
ENSSSCG00000002645	4761	protein_coding
ENSSSCG00000002646	2435	protein_coding
ENSSSCG00000002648	2905	protein_coding
ENSSSCG00000002650	1133	protein_coding
ENSSSCG00000002651	2814	protein_coding
ENSSSCG00000002652	7651	protein_coding
ENSSSCG00000002653	3814	protein_coding
ENSSSCG00000002654	5372	protein_coding
ENSSSCG00000002655	6079	protein_coding
ENSSSCG00000002656	7384	protein_coding
ENSSSCG00000002657	845	protein_coding
ENSSSCG00000002658	1017	protein_coding
ENSSSCG00000002660	7634	protein_coding
ENSSSCG00000002664	5962	protein_coding
ENSSSCG00000002666	6270	protein_coding
ENSSSCG00000002667	2861	protein_coding
ENSSSCG00000002668	1141	protein_coding
ENSSSCG00000002669	3841	protein_coding
ENSSSCG00000002670	3363	protein_coding
ENSSSCG00000002671	6460	protein_coding
ENSSSCG00000002672	6687	protein_coding
ENSSSCG00000002675	2331	protein_coding
ENSSSCG00000002680	3547	protein_coding
ENSSSCG00000002681	3346	protein_coding
ENSSSCG00000002682	4499	protein_coding
ENSSSCG00000002684	3510	protein_coding
ENSSSCG00000002688	8028	protein_coding
ENSSSCG00000002689	3074	protein_coding
ENSSSCG00000002690	2795	protein_coding
ENSSSCG00000002696	3056	protein_coding
ENSSSCG00000002697	4339	protein_coding
ENSSSCG00000002700	1885	protein_coding
ENSSSCG00000002701	4947	protein_coding
ENSSSCG00000002703	2388	protein_coding
ENSSSCG00000002704	2830	protein_coding
ENSSSCG00000002706	3336	protein_coding
ENSSSCG00000002707	4709	protein_coding
ENSSSCG00000002708	2754	protein_coding
ENSSSCG00000002709	3433	protein_coding
ENSSSCG00000002712	4270	protein_coding
ENSSSCG00000002714	7334	protein_coding
ENSSSCG00000002715	4749	protein_coding
ENSSSCG00000002716	4711	protein_coding
ENSSSCG00000002718	2438	protein_coding
ENSSSCG00000002719	819	protein_coding
ENSSSCG00000002720	3423	protein_coding
ENSSSCG00000002722	6305	protein_coding
ENSSSCG00000002723	3511	protein_coding
ENSSSCG00000002724	6190	protein_coding
ENSSSCG00000002729	3103	protein_coding
ENSSSCG00000002730	2397	protein_coding
ENSSSCG00000002734	2149	protein_coding
ENSSSCG00000002736	3097	protein_coding
ENSSSCG00000002737	7206	protein_coding
ENSSSCG00000002738	2389	protein_coding
ENSSSCG00000002739	8271	protein_coding
ENSSSCG00000002740	8960	protein_coding
ENSSSCG00000002741	2161	protein_coding
ENSSSCG00000002743	2910	protein_coding
ENSSSCG00000002746	1652	protein_coding
ENSSSCG00000002747	6213	protein_coding
ENSSSCG00000002748	4614	protein_coding
ENSSSCG00000002749	6036	protein_coding
ENSSSCG00000002752	12264	protein_coding
ENSSSCG00000002753	1639	protein_coding
ENSSSCG00000002754	1880	protein_coding
ENSSSCG00000002755	6482	protein_coding
ENSSSCG00000002759	4393	protein_coding
ENSSSCG00000002761	932	protein_coding
ENSSSCG00000002762	3146	protein_coding
ENSSSCG00000002763	4011	protein_coding
ENSSSCG00000002764	5149	protein_coding
ENSSSCG00000002767	5153	protein_coding
ENSSSCG00000002768	1878	protein_coding
ENSSSCG00000002769	1867	protein_coding
ENSSSCG00000002771	4836	protein_coding
ENSSSCG00000002774	5899	protein_coding
ENSSSCG00000002775	556	protein_coding
ENSSSCG00000002776	1628	protein_coding
ENSSSCG00000002777	1934	protein_coding
ENSSSCG00000002778	1999	protein_coding
ENSSSCG00000002779	2956	protein_coding
ENSSSCG00000002781	2869	protein_coding
ENSSSCG00000002782	3342	protein_coding
ENSSSCG00000002783	3746	protein_coding
ENSSSCG00000002786	2466	protein_coding
ENSSSCG00000002787	2515	protein_coding
ENSSSCG00000002788	2695	protein_coding
ENSSSCG00000002790	3791	protein_coding
ENSSSCG00000002792	1716	protein_coding
ENSSSCG00000002793	1556	protein_coding
ENSSSCG00000002795	5263	protein_coding
ENSSSCG00000002799	8281	protein_coding
ENSSSCG00000002802	2008	protein_coding
ENSSSCG00000002803	4625	protein_coding
ENSSSCG00000002804	5248	protein_coding
ENSSSCG00000002805	6224	protein_coding
ENSSSCG00000002806	3865	protein_coding
ENSSSCG00000002807	1829	protein_coding
ENSSSCG00000002808	6653	protein_coding
ENSSSCG00000002809	1139	protein_coding
ENSSSCG00000002811	3498	protein_coding
ENSSSCG00000002812	4285	protein_coding
ENSSSCG00000002813	6267	protein_coding
ENSSSCG00000002814	2666	protein_coding
ENSSSCG00000002815	3801	protein_coding
ENSSSCG00000002817	2956	protein_coding
ENSSSCG00000002818	6377	protein_coding
ENSSSCG00000002819	2139	protein_coding
ENSSSCG00000002820	3857	protein_coding
ENSSSCG00000002821	518	protein_coding
ENSSSCG00000002822	3814	protein_coding
ENSSSCG00000002825	2976	protein_coding
ENSSSCG00000002827	5689	protein_coding
ENSSSCG00000002828	4265	protein_coding
ENSSSCG00000002829	3407	protein_coding
ENSSSCG00000002830	2978	protein_coding
ENSSSCG00000002831	1869	protein_coding
ENSSSCG00000002835	3246	protein_coding
ENSSSCG00000002836	5436	protein_coding
ENSSSCG00000002838	8962	protein_coding
ENSSSCG00000002839	1406	protein_coding
ENSSSCG00000002841	3897	protein_coding
ENSSSCG00000002844	7256	protein_coding
ENSSSCG00000002846	5225	protein_coding
ENSSSCG00000002847	5894	protein_coding
ENSSSCG00000002849	3336	protein_coding
ENSSSCG00000002850	348	protein_coding
ENSSSCG00000002852	4475	protein_coding
ENSSSCG00000002854	5068	protein_coding
ENSSSCG00000002855	2779	protein_coding
ENSSSCG00000002857	6229	protein_coding
ENSSSCG00000002859	4411	protein_coding
ENSSSCG00000002860	1415	protein_coding
ENSSSCG00000002862	4531	protein_coding
ENSSSCG00000002863	4669	protein_coding
ENSSSCG00000002864	1872	protein_coding
ENSSSCG00000002865	3068	protein_coding
ENSSSCG00000002866	2634	protein_coding
ENSSSCG00000002867	4067	protein_coding
ENSSSCG00000002868	1849	protein_coding
ENSSSCG00000002869	6672	protein_coding
ENSSSCG00000002872	6768	protein_coding
ENSSSCG00000002873	5717	protein_coding
ENSSSCG00000002875	1914	protein_coding
ENSSSCG00000002877	5761	protein_coding
ENSSSCG00000002879	2863	protein_coding
ENSSSCG00000002882	486	protein_coding
ENSSSCG00000002884	2158	protein_coding
ENSSSCG00000002885	2165	protein_coding
ENSSSCG00000002887	2566	protein_coding
ENSSSCG00000002888	1315	protein_coding
ENSSSCG00000002891	3608	protein_coding
ENSSSCG00000002893	5205	protein_coding
ENSSSCG00000002895	8099	protein_coding
ENSSSCG00000002898	1018	protein_coding
ENSSSCG00000002901	4190	protein_coding
ENSSSCG00000002902	3796	protein_coding
ENSSSCG00000002904	4879	protein_coding
ENSSSCG00000002905	1686	protein_coding
ENSSSCG00000002906	748	protein_coding
ENSSSCG00000002907	1511	protein_coding
ENSSSCG00000002908	2172	protein_coding
ENSSSCG00000002910	1094	protein_coding
ENSSSCG00000002913	3205	protein_coding
ENSSSCG00000002915	2991	protein_coding
ENSSSCG00000002916	2777	protein_coding
ENSSSCG00000002917	5389	protein_coding
ENSSSCG00000002918	2719	protein_coding
ENSSSCG00000002919	560	protein_coding
ENSSSCG00000002921	6325	protein_coding
ENSSSCG00000002923	5000	protein_coding
ENSSSCG00000002926	980	protein_coding
ENSSSCG00000002927	2043	protein_coding
ENSSSCG00000002929	1158	protein_coding
ENSSSCG00000002930	8437	protein_coding
ENSSSCG00000002931	4538	protein_coding
ENSSSCG00000002932	5964	protein_coding
ENSSSCG00000002933	2133	protein_coding
ENSSSCG00000002935	4860	protein_coding
ENSSSCG00000002937	7115	protein_coding
ENSSSCG00000002938	5580	protein_coding
ENSSSCG00000002941	228	protein_coding
ENSSSCG00000002944	9502	protein_coding
ENSSSCG00000002950	8319	protein_coding
ENSSSCG00000002952	1542	protein_coding
ENSSSCG00000002953	2673	protein_coding
ENSSSCG00000002954	1759	protein_coding
ENSSSCG00000002955	3744	protein_coding
ENSSSCG00000002957	3216	protein_coding
ENSSSCG00000002959	1461	protein_coding
ENSSSCG00000002960	3301	protein_coding
ENSSSCG00000002962	2689	protein_coding
ENSSSCG00000002963	3372	protein_coding
ENSSSCG00000002965	7635	protein_coding
ENSSSCG00000002967	3554	protein_coding
ENSSSCG00000002968	855	protein_coding
ENSSSCG00000002969	834	protein_coding
ENSSSCG00000002971	2329	protein_coding
ENSSSCG00000002972	4878	protein_coding
ENSSSCG00000002977	855	protein_coding
ENSSSCG00000002978	708	protein_coding
ENSSSCG00000002980	494	protein_coding
ENSSSCG00000002983	545	protein_coding
ENSSSCG00000002986	1216	protein_coding
ENSSSCG00000002987	2164	protein_coding
ENSSSCG00000002988	5516	protein_coding
ENSSSCG00000002989	5017	protein_coding
ENSSSCG00000002990	603	protein_coding
ENSSSCG00000002991	818	protein_coding
ENSSSCG00000002993	1715	protein_coding
ENSSSCG00000002994	1590	protein_coding
ENSSSCG00000002995	3014	protein_coding
ENSSSCG00000002996	3043	protein_coding
ENSSSCG00000002997	471	protein_coding
ENSSSCG00000002998	2083	protein_coding
ENSSSCG00000003000	3653	protein_coding
ENSSSCG00000003006	2978	protein_coding
ENSSSCG00000003011	2904	protein_coding
ENSSSCG00000003013	1393	protein_coding
ENSSSCG00000003015	1555	protein_coding
ENSSSCG00000003016	3001	protein_coding
ENSSSCG00000003017	3162	protein_coding
ENSSSCG00000003018	3582	protein_coding
ENSSSCG00000003021	9106	protein_coding
ENSSSCG00000003022	2574	protein_coding
ENSSSCG00000003024	2220	protein_coding
ENSSSCG00000003030	8190	protein_coding
ENSSSCG00000003035	2076	protein_coding
ENSSSCG00000003038	4026	protein_coding
ENSSSCG00000003040	5382	protein_coding
ENSSSCG00000003042	4417	protein_coding
ENSSSCG00000003043	1566	protein_coding
ENSSSCG00000003044	1100	protein_coding
ENSSSCG00000003045	7941	protein_coding
ENSSSCG00000003046	1514	protein_coding
ENSSSCG00000003047	3145	protein_coding
ENSSSCG00000003048	760	protein_coding
ENSSSCG00000003049	1434	protein_coding
ENSSSCG00000003051	1344	protein_coding
ENSSSCG00000003052	888	protein_coding
ENSSSCG00000003053	902	protein_coding
ENSSSCG00000003054	1671	protein_coding
ENSSSCG00000003055	3403	protein_coding
ENSSSCG00000003059	1170	protein_coding
ENSSSCG00000003061	2142	protein_coding
ENSSSCG00000003062	4955	protein_coding
ENSSSCG00000003063	4892	protein_coding
ENSSSCG00000003064	1906	protein_coding
ENSSSCG00000003066	5399	protein_coding
ENSSSCG00000003068	6937	protein_coding
ENSSSCG00000003069	1980	protein_coding
ENSSSCG00000003070	3889	protein_coding
ENSSSCG00000003071	4621	protein_coding
ENSSSCG00000003072	4657	protein_coding
ENSSSCG00000003073	913	protein_coding
ENSSSCG00000003076	560	protein_coding
ENSSSCG00000003077	2424	protein_coding
ENSSSCG00000003078	1862	protein_coding
ENSSSCG00000003079	7181	protein_coding
ENSSSCG00000003080	2249	protein_coding
ENSSSCG00000003081	4792	protein_coding
ENSSSCG00000003083	5337	protein_coding
ENSSSCG00000003085	1944	protein_coding
ENSSSCG00000003086	2706	protein_coding
ENSSSCG00000003088	3534	protein_coding
ENSSSCG00000003089	2248	protein_coding
ENSSSCG00000003090	4691	protein_coding
ENSSSCG00000003091	3505	protein_coding
ENSSSCG00000003092	1923	protein_coding
ENSSSCG00000003093	6176	protein_coding
ENSSSCG00000003096	417	protein_coding
ENSSSCG00000003098	2758	protein_coding
ENSSSCG00000003100	1983	protein_coding
ENSSSCG00000003101	5337	protein_coding
ENSSSCG00000003102	525	protein_coding
ENSSSCG00000003103	4894	protein_coding
ENSSSCG00000003104	3926	protein_coding
ENSSSCG00000003105	2846	protein_coding
ENSSSCG00000003106	878	protein_coding
ENSSSCG00000003107	8730	protein_coding
ENSSSCG00000003108	2534	protein_coding
ENSSSCG00000003109	681	protein_coding
ENSSSCG00000003110	7165	protein_coding
ENSSSCG00000003111	5864	protein_coding
ENSSSCG00000003112	2313	protein_coding
ENSSSCG00000003113	2955	protein_coding
ENSSSCG00000003114	5386	protein_coding
ENSSSCG00000003115	1673	protein_coding
ENSSSCG00000003119	5424	protein_coding
ENSSSCG00000003120	3443	protein_coding
ENSSSCG00000003121	2100	protein_coding
ENSSSCG00000003123	867	protein_coding
ENSSSCG00000003124	3190	protein_coding
ENSSSCG00000003125	1157	protein_coding
ENSSSCG00000003126	2006	protein_coding
ENSSSCG00000003128	4563	protein_coding
ENSSSCG00000003129	5234	protein_coding
ENSSSCG00000003131	1166	protein_coding
ENSSSCG00000003132	2848	protein_coding
ENSSSCG00000003133	4297	protein_coding
ENSSSCG00000003134	5154	protein_coding
ENSSSCG00000003135	2676	protein_coding
ENSSSCG00000003136	2437	protein_coding
ENSSSCG00000003137	3058	protein_coding
ENSSSCG00000003139	3584	protein_coding
ENSSSCG00000003140	2772	protein_coding
ENSSSCG00000003142	4829	protein_coding
ENSSSCG00000003143	2011	protein_coding
ENSSSCG00000003144	4468	protein_coding
ENSSSCG00000003145	4631	protein_coding
ENSSSCG00000003146	5040	protein_coding
ENSSSCG00000003147	1650	protein_coding
ENSSSCG00000003148	1910	protein_coding
ENSSSCG00000003149	3830	protein_coding
ENSSSCG00000003150	3799	protein_coding
ENSSSCG00000003152	3358	protein_coding
ENSSSCG00000003153	1494	protein_coding
ENSSSCG00000003154	5169	protein_coding
ENSSSCG00000003155	2305	protein_coding
ENSSSCG00000003156	2488	protein_coding
ENSSSCG00000003157	872	protein_coding
ENSSSCG00000003159	1450	protein_coding
ENSSSCG00000003160	1825	protein_coding
ENSSSCG00000003161	2201	protein_coding
ENSSSCG00000003165	807	protein_coding
ENSSSCG00000003168	4309	protein_coding
ENSSSCG00000003169	1516	protein_coding
ENSSSCG00000003170	2989	protein_coding
ENSSSCG00000003171	815	protein_coding
ENSSSCG00000003172	2483	protein_coding
ENSSSCG00000003177	1700	protein_coding
ENSSSCG00000003178	1727	protein_coding
ENSSSCG00000003183	955	protein_coding
ENSSSCG00000003187	4103	protein_coding
ENSSSCG00000003189	4026	protein_coding
ENSSSCG00000003191	3082	protein_coding
ENSSSCG00000003192	4873	protein_coding
ENSSSCG00000003193	3653	protein_coding
ENSSSCG00000003194	1890	protein_coding
ENSSSCG00000003195	5732	protein_coding
ENSSSCG00000003196	1943	protein_coding
ENSSSCG00000003197	2890	protein_coding
ENSSSCG00000003198	1672	protein_coding
ENSSSCG00000003199	3485	protein_coding
ENSSSCG00000003201	1781	protein_coding
ENSSSCG00000003204	4927	protein_coding
ENSSSCG00000003207	1127	protein_coding
ENSSSCG00000003211	2475	protein_coding
ENSSSCG00000003212	1392	protein_coding
ENSSSCG00000003214	2995	protein_coding
ENSSSCG00000003216	4637	protein_coding
ENSSSCG00000003217	2859	protein_coding
ENSSSCG00000003218	4343	protein_coding
ENSSSCG00000003219	871	protein_coding
ENSSSCG00000003222	3909	protein_coding
ENSSSCG00000003225	2543	protein_coding
ENSSSCG00000003227	4017	protein_coding
ENSSSCG00000003228	3172	protein_coding
ENSSSCG00000003229	963	protein_coding
ENSSSCG00000003230	4867	protein_coding
ENSSSCG00000003231	1186	protein_coding
ENSSSCG00000003232	859	protein_coding
ENSSSCG00000003233	2409	protein_coding
ENSSSCG00000003234	1385	protein_coding
ENSSSCG00000003235	4971	protein_coding
ENSSSCG00000003236	5349	protein_coding
ENSSSCG00000003238	972	protein_coding
ENSSSCG00000003239	2181	protein_coding
ENSSSCG00000003240	4158	protein_coding
ENSSSCG00000003241	2561	protein_coding
ENSSSCG00000003247	1197	protein_coding
ENSSSCG00000003248	1839	protein_coding
ENSSSCG00000003251	3398	protein_coding
ENSSSCG00000003253	4494	protein_coding
ENSSSCG00000003255	4067	protein_coding
ENSSSCG00000003256	3631	protein_coding
ENSSSCG00000003257	1478	protein_coding
ENSSSCG00000003259	5470	protein_coding
ENSSSCG00000003261	802	protein_coding
ENSSSCG00000003262	1245	protein_coding
ENSSSCG00000003263	2983	protein_coding
ENSSSCG00000003264	6389	protein_coding
ENSSSCG00000003265	1985	protein_coding
ENSSSCG00000003266	2345	protein_coding
ENSSSCG00000003267	2564	protein_coding
ENSSSCG00000003268	1501	protein_coding
ENSSSCG00000003269	1599	protein_coding
ENSSSCG00000003271	3086	protein_coding
ENSSSCG00000003272	2378	protein_coding
ENSSSCG00000003275	492	protein_coding
ENSSSCG00000003277	773	protein_coding
ENSSSCG00000003278	3082	protein_coding
ENSSSCG00000003282	4645	protein_coding
ENSSSCG00000003284	1778	protein_coding
ENSSSCG00000003286	2569	protein_coding
ENSSSCG00000003288	4203	protein_coding
ENSSSCG00000003289	1162	protein_coding
ENSSSCG00000003301	2846	protein_coding
ENSSSCG00000003302	1337	protein_coding
ENSSSCG00000003303	1874	protein_coding
ENSSSCG00000003306	8709	protein_coding
ENSSSCG00000003307	2991	protein_coding
ENSSSCG00000003311	681	protein_coding
ENSSSCG00000003314	2205	protein_coding
ENSSSCG00000003315	3069	protein_coding
ENSSSCG00000003317	1901	protein_coding
ENSSSCG00000003318	4359	protein_coding
ENSSSCG00000003322	4292	protein_coding
ENSSSCG00000003324	5394	protein_coding
ENSSSCG00000003325	651	protein_coding
ENSSSCG00000003326	4257	protein_coding
ENSSSCG00000003329	3986	protein_coding
ENSSSCG00000003331	1093	protein_coding
ENSSSCG00000003332	2028	protein_coding
ENSSSCG00000003333	1197	protein_coding
ENSSSCG00000003334	1297	protein_coding
ENSSSCG00000003336	3215	protein_coding
ENSSSCG00000003338	5559	protein_coding
ENSSSCG00000003339	5541	protein_coding
ENSSSCG00000003341	6409	protein_coding
ENSSSCG00000003342	2985	protein_coding
ENSSSCG00000003343	3144	protein_coding
ENSSSCG00000003344	2464	protein_coding
ENSSSCG00000003346	507	protein_coding
ENSSSCG00000003348	1282	protein_coding
ENSSSCG00000003350	3985	protein_coding
ENSSSCG00000003351	1984	protein_coding
ENSSSCG00000003352	2690	protein_coding
ENSSSCG00000003353	6032	protein_coding
ENSSSCG00000003354	4591	protein_coding
ENSSSCG00000003356	7318	protein_coding
ENSSSCG00000003357	1134	protein_coding
ENSSSCG00000003359	1435	protein_coding
ENSSSCG00000003360	1726	protein_coding
ENSSSCG00000003362	5306	protein_coding
ENSSSCG00000003366	9742	protein_coding
ENSSSCG00000003368	3723	protein_coding
ENSSSCG00000003369	4694	protein_coding
ENSSSCG00000003370	677	protein_coding
ENSSSCG00000003371	2466	protein_coding
ENSSSCG00000003374	4349	protein_coding
ENSSSCG00000003376	6454	protein_coding
ENSSSCG00000003377	5427	protein_coding
ENSSSCG00000003379	5141	protein_coding
ENSSSCG00000003382	3624	protein_coding
ENSSSCG00000003383	5298	protein_coding
ENSSSCG00000003384	2748	protein_coding
ENSSSCG00000003385	1124	protein_coding
ENSSSCG00000003386	2176	protein_coding
ENSSSCG00000003388	2567	protein_coding
ENSSSCG00000003390	1869	protein_coding
ENSSSCG00000003391	1544	protein_coding
ENSSSCG00000003393	4075	protein_coding
ENSSSCG00000003395	6980	protein_coding
ENSSSCG00000003396	4411	protein_coding
ENSSSCG00000003398	6336	protein_coding
ENSSSCG00000003399	1456	protein_coding
ENSSSCG00000003400	6162	protein_coding
ENSSSCG00000003401	8615	protein_coding
ENSSSCG00000003402	1873	protein_coding
ENSSSCG00000003403	735	protein_coding
ENSSSCG00000003404	3551	protein_coding
ENSSSCG00000003405	1873	protein_coding
ENSSSCG00000003407	7661	protein_coding
ENSSSCG00000003410	3230	protein_coding
ENSSSCG00000003412	2749	protein_coding
ENSSSCG00000003413	8711	protein_coding
ENSSSCG00000003414	2396	protein_coding
ENSSSCG00000003417	5467	protein_coding
ENSSSCG00000003419	1468	protein_coding
ENSSSCG00000003421	2757	protein_coding
ENSSSCG00000003423	6316	protein_coding
ENSSSCG00000003428	6350	protein_coding
ENSSSCG00000003429	5657	protein_coding
ENSSSCG00000003431	1075	protein_coding
ENSSSCG00000003432	2767	protein_coding
ENSSSCG00000003433	3553	protein_coding
ENSSSCG00000003434	4790	protein_coding
ENSSSCG00000003435	4067	protein_coding
ENSSSCG00000003438	14198	protein_coding
ENSSSCG00000003439	1866	protein_coding
ENSSSCG00000003440	1221	protein_coding
ENSSSCG00000003441	1230	protein_coding
ENSSSCG00000003442	799	protein_coding
ENSSSCG00000003444	1464	protein_coding
ENSSSCG00000003448	927	protein_coding
ENSSSCG00000003449	2102	protein_coding
ENSSSCG00000003451	2415	protein_coding
ENSSSCG00000003455	5797	protein_coding
ENSSSCG00000003458	4211	protein_coding
ENSSSCG00000003459	3161	protein_coding
ENSSSCG00000003460	3629	protein_coding
ENSSSCG00000003461	9387	protein_coding
ENSSSCG00000003463	1279	protein_coding
ENSSSCG00000003464	6492	protein_coding
ENSSSCG00000003465	7144	protein_coding
ENSSSCG00000003466	1436	protein_coding
ENSSSCG00000003468	4085	protein_coding
ENSSSCG00000003470	1715	protein_coding
ENSSSCG00000003471	4008	protein_coding
ENSSSCG00000003472	3093	protein_coding
ENSSSCG00000003473	1327	protein_coding
ENSSSCG00000003476	1944	protein_coding
ENSSSCG00000003477	5580	protein_coding
ENSSSCG00000003478	6559	protein_coding
ENSSSCG00000003479	1832	protein_coding
ENSSSCG00000003481	4230	protein_coding
ENSSSCG00000003482	2029	protein_coding
ENSSSCG00000003483	2170	protein_coding
ENSSSCG00000003484	2324	protein_coding
ENSSSCG00000003485	5694	protein_coding
ENSSSCG00000003486	7599	protein_coding
ENSSSCG00000003488	15908	protein_coding
ENSSSCG00000003489	8675	protein_coding
ENSSSCG00000003491	2720	protein_coding
ENSSSCG00000003492	2199	protein_coding
ENSSSCG00000003493	6624	protein_coding
ENSSSCG00000003494	378	protein_coding
ENSSSCG00000003495	282	protein_coding
ENSSSCG00000003498	2967	protein_coding
ENSSSCG00000003499	525	protein_coding
ENSSSCG00000003505	1729	protein_coding
ENSSSCG00000003506	3076	protein_coding
ENSSSCG00000003508	3688	protein_coding
ENSSSCG00000003509	3598	protein_coding
ENSSSCG00000003511	6543	protein_coding
ENSSSCG00000003512	6283	protein_coding
ENSSSCG00000003513	3851	protein_coding
ENSSSCG00000003514	14403	protein_coding
ENSSSCG00000003520	2013	protein_coding
ENSSSCG00000003521	1419	protein_coding
ENSSSCG00000003523	5448	protein_coding
ENSSSCG00000003524	2201	protein_coding
ENSSSCG00000003527	4122	protein_coding
ENSSSCG00000003529	1644	protein_coding
ENSSSCG00000003530	604	protein_coding
ENSSSCG00000003531	2722	protein_coding
ENSSSCG00000003532	7546	protein_coding
ENSSSCG00000003539	2739	protein_coding
ENSSSCG00000003541	2118	protein_coding
ENSSSCG00000003543	5031	protein_coding
ENSSSCG00000003546	402	protein_coding
ENSSSCG00000003547	1755	protein_coding
ENSSSCG00000003549	2856	protein_coding
ENSSSCG00000003551	2317	protein_coding
ENSSSCG00000003552	1913	protein_coding
ENSSSCG00000003553	5616	protein_coding
ENSSSCG00000003554	3424	protein_coding
ENSSSCG00000003555	5527	protein_coding
ENSSSCG00000003557	755	protein_coding
ENSSSCG00000003558	3774	protein_coding
ENSSSCG00000003559	7720	protein_coding
ENSSSCG00000003561	3877	protein_coding
ENSSSCG00000003564	4059	protein_coding
ENSSSCG00000003565	1128	protein_coding
ENSSSCG00000003566	2292	protein_coding
ENSSSCG00000003567	1826	protein_coding
ENSSSCG00000003569	4355	protein_coding
ENSSSCG00000003570	5671	protein_coding
ENSSSCG00000003572	1978	protein_coding
ENSSSCG00000003573	4484	protein_coding
ENSSSCG00000003575	2499	protein_coding
ENSSSCG00000003576	2074	protein_coding
ENSSSCG00000003577	6255	protein_coding
ENSSSCG00000003578	3421	protein_coding
ENSSSCG00000003580	5823	protein_coding
ENSSSCG00000003582	2031	protein_coding
ENSSSCG00000003583	2368	protein_coding
ENSSSCG00000003584	6122	protein_coding
ENSSSCG00000003585	822	protein_coding
ENSSSCG00000003586	6398	protein_coding
ENSSSCG00000003589	6749	protein_coding
ENSSSCG00000003590	5608	protein_coding
ENSSSCG00000003591	4473	protein_coding
ENSSSCG00000003592	5363	protein_coding
ENSSSCG00000003596	1578	protein_coding
ENSSSCG00000003599	1722	protein_coding
ENSSSCG00000003600	5559	protein_coding
ENSSSCG00000003601	3511	protein_coding
ENSSSCG00000003603	6158	protein_coding
ENSSSCG00000003604	5139	protein_coding
ENSSSCG00000003606	3306	protein_coding
ENSSSCG00000003608	2226	protein_coding
ENSSSCG00000003610	1719	protein_coding
ENSSSCG00000003612	1205	protein_coding
ENSSSCG00000003613	2505	protein_coding
ENSSSCG00000003616	874	protein_coding
ENSSSCG00000003617	6003	protein_coding
ENSSSCG00000003619	2054	protein_coding
ENSSSCG00000003620	3016	protein_coding
ENSSSCG00000003621	4824	protein_coding
ENSSSCG00000003622	5886	protein_coding
ENSSSCG00000003623	2572	protein_coding
ENSSSCG00000003627	7457	protein_coding
ENSSSCG00000003628	6320	protein_coding
ENSSSCG00000003630	9265	protein_coding
ENSSSCG00000003632	1014	protein_coding
ENSSSCG00000003633	1481	protein_coding
ENSSSCG00000003634	2624	protein_coding
ENSSSCG00000003637	6358	protein_coding
ENSSSCG00000003640	7408	protein_coding
ENSSSCG00000003642	4941	protein_coding
ENSSSCG00000003643	3632	protein_coding
ENSSSCG00000003644	1710	protein_coding
ENSSSCG00000003645	1437	protein_coding
ENSSSCG00000003646	1356	protein_coding
ENSSSCG00000003648	2954	protein_coding
ENSSSCG00000003650	1548	protein_coding
ENSSSCG00000003651	3017	protein_coding
ENSSSCG00000003652	3884	protein_coding
ENSSSCG00000003653	624	protein_coding
ENSSSCG00000003654	19167	protein_coding
ENSSSCG00000003655	4020	protein_coding
ENSSSCG00000003660	2845	protein_coding
ENSSSCG00000003662	7045	protein_coding
ENSSSCG00000003663	1788	protein_coding
ENSSSCG00000003664	5070	protein_coding
ENSSSCG00000003667	4811	protein_coding
ENSSSCG00000003669	2272	protein_coding
ENSSSCG00000003670	6241	protein_coding
ENSSSCG00000003672	2636	protein_coding
ENSSSCG00000003673	8898	protein_coding
ENSSSCG00000003679	8658	protein_coding
ENSSSCG00000003680	3549	protein_coding
ENSSSCG00000003682	9447	protein_coding
ENSSSCG00000003684	6160	protein_coding
ENSSSCG00000003687	4942	protein_coding
ENSSSCG00000003690	6829	protein_coding
ENSSSCG00000003691	5434	protein_coding
ENSSSCG00000003693	5614	protein_coding
ENSSSCG00000003694	3974	protein_coding
ENSSSCG00000003697	4409	protein_coding
ENSSSCG00000003699	6516	protein_coding
ENSSSCG00000003700	5930	protein_coding
ENSSSCG00000003701	4513	protein_coding
ENSSSCG00000003702	3150	protein_coding
ENSSSCG00000003703	423	protein_coding
ENSSSCG00000003704	303	protein_coding
ENSSSCG00000003705	3746	protein_coding
ENSSSCG00000003707	5135	protein_coding
ENSSSCG00000003708	4054	protein_coding
ENSSSCG00000003709	10440	protein_coding
ENSSSCG00000003710	4745	protein_coding
ENSSSCG00000003711	7173	protein_coding
ENSSSCG00000003712	5087	protein_coding
ENSSSCG00000003713	3650	protein_coding
ENSSSCG00000003715	4894	protein_coding
ENSSSCG00000003716	4734	protein_coding
ENSSSCG00000003717	1050	protein_coding
ENSSSCG00000003718	3857	protein_coding
ENSSSCG00000003719	2830	protein_coding
ENSSSCG00000003721	2998	protein_coding
ENSSSCG00000003722	4141	protein_coding
ENSSSCG00000003726	6042	protein_coding
ENSSSCG00000003728	7850	protein_coding
ENSSSCG00000003729	5276	protein_coding
ENSSSCG00000003730	5748	protein_coding
ENSSSCG00000003731	7768	protein_coding
ENSSSCG00000003732	3280	protein_coding
ENSSSCG00000003733	4894	protein_coding
ENSSSCG00000003736	6886	protein_coding
ENSSSCG00000003737	4241	protein_coding
ENSSSCG00000003738	9393	protein_coding
ENSSSCG00000003740	1709	protein_coding
ENSSSCG00000003741	6995	protein_coding
ENSSSCG00000003743	4630	protein_coding
ENSSSCG00000003744	5220	protein_coding
ENSSSCG00000003747	1945	protein_coding
ENSSSCG00000003748	2780	protein_coding
ENSSSCG00000003749	7262	protein_coding
ENSSSCG00000003753	1595	protein_coding
ENSSSCG00000003754	2320	protein_coding
ENSSSCG00000003755	2973	protein_coding
ENSSSCG00000003756	2967	protein_coding
ENSSSCG00000003757	9112	protein_coding
ENSSSCG00000003758	1635	protein_coding
ENSSSCG00000003760	6480	protein_coding
ENSSSCG00000003761	8331	protein_coding
ENSSSCG00000003762	3640	protein_coding
ENSSSCG00000003763	3344	protein_coding
ENSSSCG00000003766	3010	protein_coding
ENSSSCG00000003768	3695	protein_coding
ENSSSCG00000003770	5847	protein_coding
ENSSSCG00000003771	7231	protein_coding
ENSSSCG00000003772	4383	protein_coding
ENSSSCG00000003773	3253	protein_coding
ENSSSCG00000003775	6474	protein_coding
ENSSSCG00000003776	2672	protein_coding
ENSSSCG00000003777	5919	protein_coding
ENSSSCG00000003778	2146	protein_coding
ENSSSCG00000003779	1521	protein_coding
ENSSSCG00000003780	3614	protein_coding
ENSSSCG00000003781	4762	protein_coding
ENSSSCG00000003783	1093	protein_coding
ENSSSCG00000003784	2218	protein_coding
ENSSSCG00000003787	3085	protein_coding
ENSSSCG00000003788	4635	protein_coding
ENSSSCG00000003789	1918	protein_coding
ENSSSCG00000003790	4381	protein_coding
ENSSSCG00000003791	2404	protein_coding
ENSSSCG00000003792	3240	protein_coding
ENSSSCG00000003793	7616	protein_coding
ENSSSCG00000003794	3156	protein_coding
ENSSSCG00000003795	5168	protein_coding
ENSSSCG00000003797	4464	protein_coding
ENSSSCG00000003798	5586	protein_coding
ENSSSCG00000003799	4015	protein_coding
ENSSSCG00000003801	4736	protein_coding
ENSSSCG00000003803	2494	protein_coding
ENSSSCG00000003805	7267	protein_coding
ENSSSCG00000003806	2157	protein_coding
ENSSSCG00000003807	6441	protein_coding
ENSSSCG00000003809	5100	protein_coding
[truncated: 40,480 more rows]

## Sheet: b
Supplementary Figure 7b
Transcript_biotype	Feature	Q1	Median	Q3
protein_coding	exon	90	129	188
protein_coding	intron	477	1505	4099
TUCP	exon	121.75	342	1658
TUCP	intron	433	1562	5765
lncRNA	exon	127	339	1129
lncRNA	intron	600	2548	12103

## Sheet: c
Supplementary Figure 7c
Gene_biotype	Exon	Propotion of transcripts (%)
protein_coding	1	5.9568
protein_coding	2	4.79352
protein_coding	3	4.84566
protein_coding	4	5.51154
protein_coding	5	5.45338
protein_coding	6	5.68202
protein_coding	7	5.73016
protein_coding	8	5.29694
protein_coding	9	5.10841
protein_coding	10	4.94194
protein_coding	11	4.7173
protein_coding	12	4.254
protein_coding	13	3.8288
protein_coding	14	3.4758
protein_coding	15	3.04057
lncRNA	1	3.884
lncRNA	2	55.8277
lncRNA	3	20.9618
lncRNA	4	9.56968
lncRNA	5	4.62892
lncRNA	6	2.34564
lncRNA	7	1.24039
lncRNA	8	0.640981
lncRNA	9	0.353406
lncRNA	10	0.211351
lncRNA	11	0.162844
lncRNA	12	0.0554362
lncRNA	13	0.0381124
lncRNA	14	0.0173238
lncRNA	15	0.0242533
TUCP	1	3.80866
TUCP	2	38.2491
TUCP	3	23.556
TUCP	4	13.8809
TUCP	5	8.06859
TUCP	6	4.8556
TUCP	7	2.59928
TUCP	8	1.48014
TUCP	9	1.06498
TUCP	10	0.812274
TUCP	11	0.379061
TUCP	12	0.216606
TUCP	13	0.0361011
TUCP	14	0.126354
TUCP	15	0.0902527

## Sheet: d
Supplementary Figure 7d
Gene_biotype	Number of isofoms	Propotion of genes (%)
protein_coding	1	47.4252
protein_coding	2	19.6404
protein_coding	3	12.9653
protein_coding	4	7.80641
protein_coding	5	4.70356
protein_coding	6	3.09346
protein_coding	7	1.84481
protein_coding	8	1.1266
protein_coding	9	0.727597
protein_coding	10	0.666573
TUCP	1	53.1148
TUCP	2	17.8279
TUCP	3	11.1885
TUCP	4	6.88525
TUCP	5	3.81148
TUCP	6	2.62295
TUCP	7	1.63934
TUCP	8	0.901639
TUCP	9	0.491803
TUCP	10	0.409836
lncRNA	1	74.4542
lncRNA	2	13.0451
lncRNA	3	6.05284
lncRNA	4	2.85562
lncRNA	5	1.53723
lncRNA	6	0.816653
lncRNA	7	0.437683
lncRNA	8	0.24553
lncRNA	9	0.202829
lncRNA	10	0.0907393

## Sheet: e
Supplementary Figure 7e
Gene_ID	Number of isoforms	Maximal number of exons	Gene_biotype
ENSSSCG00000000002	1	11	protein_coding
ENSSSCG00000000003	3	14	protein_coding
ENSSSCG00000000005	1	4	protein_coding
ENSSSCG00000000006	1	10	protein_coding
ENSSSCG00000000007	3	13	protein_coding
ENSSSCG00000000010	5	17	protein_coding
ENSSSCG00000000014	2	9	protein_coding
ENSSSCG00000000018	2	11	protein_coding
ENSSSCG00000000019	2	12	protein_coding
ENSSSCG00000000020	2	13	protein_coding
ENSSSCG00000000021	2	14	protein_coding
ENSSSCG00000000022	1	2	protein_coding
ENSSSCG00000000024	3	15	protein_coding
ENSSSCG00000000025	4	14	protein_coding
ENSSSCG00000000026	1	8	protein_coding
ENSSSCG00000000028	1	7	protein_coding
ENSSSCG00000000029	1	23	protein_coding
ENSSSCG00000000031	4	6	protein_coding
ENSSSCG00000000033	2	4	protein_coding
ENSSSCG00000000034	3	15	protein_coding
ENSSSCG00000000035	5	14	protein_coding
ENSSSCG00000000036	4	13	protein_coding
ENSSSCG00000000037	7	19	protein_coding
ENSSSCG00000000038	3	11	protein_coding
ENSSSCG00000000039	8	12	protein_coding
ENSSSCG00000000040	8	12	protein_coding
ENSSSCG00000000045	1	5	protein_coding
ENSSSCG00000000046	2	9	protein_coding
ENSSSCG00000000050	2	12	protein_coding
ENSSSCG00000000058	3	4	protein_coding
ENSSSCG00000000059	4	13	protein_coding
ENSSSCG00000000061	1	8	protein_coding
ENSSSCG00000000062	1	4	protein_coding
ENSSSCG00000000063	3	8	protein_coding
ENSSSCG00000000064	1	20	protein_coding
ENSSSCG00000000066	3	18	protein_coding
ENSSSCG00000000067	1	4	protein_coding
ENSSSCG00000000068	1	32	protein_coding
ENSSSCG00000000071	4	13	protein_coding
ENSSSCG00000000072	4	13	protein_coding
ENSSSCG00000000073	1	2	protein_coding
ENSSSCG00000000074	1	2	protein_coding
ENSSSCG00000000075	3	16	protein_coding
ENSSSCG00000000076	3	24	protein_coding
ENSSSCG00000000077	3	14	protein_coding
ENSSSCG00000000078	9	26	protein_coding
ENSSSCG00000000079	3	16	protein_coding
ENSSSCG00000000080	1	15	protein_coding
ENSSSCG00000000081	1	6	protein_coding
ENSSSCG00000000082	1	37	protein_coding
ENSSSCG00000000084	1	5	protein_coding
ENSSSCG00000000087	5	13	protein_coding
ENSSSCG00000000091	6	9	protein_coding
ENSSSCG00000000092	1	6	protein_coding
ENSSSCG00000000093	1	7	protein_coding
ENSSSCG00000000094	3	20	protein_coding
ENSSSCG00000000095	4	16	protein_coding
ENSSSCG00000000097	2	9	protein_coding
ENSSSCG00000000103	3	14	protein_coding
ENSSSCG00000000104	3	14	protein_coding
ENSSSCG00000000105	2	7	protein_coding
ENSSSCG00000000106	1	2	protein_coding
ENSSSCG00000000107	3	10	protein_coding
ENSSSCG00000000108	3	10	protein_coding
ENSSSCG00000000110	4	17	protein_coding
ENSSSCG00000000111	2	14	protein_coding
ENSSSCG00000000113	1	4	protein_coding
ENSSSCG00000000114	4	14	protein_coding
ENSSSCG00000000116	3	7	protein_coding
ENSSSCG00000000117	3	7	protein_coding
ENSSSCG00000000118	2	17	protein_coding
ENSSSCG00000000119	5	13	protein_coding
ENSSSCG00000000120	3	9	protein_coding
ENSSSCG00000000121	1	4	protein_coding
ENSSSCG00000000130	2	14	protein_coding
ENSSSCG00000000131	1	1	protein_coding
ENSSSCG00000000132	2	7	protein_coding
ENSSSCG00000000133	2	3	protein_coding
ENSSSCG00000000135	2	8	protein_coding
ENSSSCG00000000136	2	16	protein_coding
ENSSSCG00000000137	9	12	protein_coding
ENSSSCG00000000138	1	5	protein_coding
ENSSSCG00000000139	2	9	protein_coding
ENSSSCG00000000141	2	16	protein_coding
ENSSSCG00000000142	2	10	protein_coding
ENSSSCG00000000144	4	4	protein_coding
ENSSSCG00000000145	2	13	protein_coding
ENSSSCG00000000146	4	44	protein_coding
ENSSSCG00000000148	4	10	protein_coding
ENSSSCG00000000151	1	4	protein_coding
ENSSSCG00000000152	8	14	protein_coding
ENSSSCG00000000156	1	9	protein_coding
ENSSSCG00000000157	1	15	protein_coding
ENSSSCG00000000158	1	14	protein_coding
ENSSSCG00000000159	1	1	protein_coding
ENSSSCG00000000160	2	12	protein_coding
ENSSSCG00000000161	1	16	protein_coding
ENSSSCG00000000162	4	17	protein_coding
ENSSSCG00000000164	1	12	protein_coding
ENSSSCG00000000167	7	11	protein_coding
ENSSSCG00000000169	4	41	protein_coding
ENSSSCG00000000171	1	3	protein_coding
ENSSSCG00000000174	2	4	protein_coding
ENSSSCG00000000175	2	23	protein_coding
ENSSSCG00000000176	2	16	protein_coding
ENSSSCG00000000179	1	8	protein_coding
ENSSSCG00000000182	2	9	protein_coding
ENSSSCG00000000183	1	4	protein_coding
ENSSSCG00000000184	1	2	protein_coding
ENSSSCG00000000185	2	13	protein_coding
ENSSSCG00000000186	1	8	protein_coding
ENSSSCG00000000188	1	3	protein_coding
ENSSSCG00000000189	5	18	protein_coding
ENSSSCG00000000190	6	4	protein_coding
ENSSSCG00000000194	3	8	protein_coding
ENSSSCG00000000195	2	9	protein_coding
ENSSSCG00000000197	1	2	protein_coding
ENSSSCG00000000198	1	4	protein_coding
ENSSSCG00000000199	3	14	protein_coding
ENSSSCG00000000202	2	16	protein_coding
ENSSSCG00000000203	1	15	protein_coding
ENSSSCG00000000204	5	26	protein_coding
ENSSSCG00000000205	2	11	protein_coding
ENSSSCG00000000206	2	13	protein_coding
ENSSSCG00000000207	1	3	protein_coding
ENSSSCG00000000209	5	14	protein_coding
ENSSSCG00000000211	1	4	protein_coding
ENSSSCG00000000212	2	4	protein_coding
ENSSSCG00000000214	3	10	protein_coding
ENSSSCG00000000215	3	13	protein_coding
ENSSSCG00000000216	3	12	protein_coding
ENSSSCG00000000217	2	18	protein_coding
ENSSSCG00000000220	1	11	protein_coding
ENSSSCG00000000223	3	11	protein_coding
ENSSSCG00000000228	2	27	protein_coding
ENSSSCG00000000231	1	4	protein_coding
ENSSSCG00000000232	2	11	protein_coding
ENSSSCG00000000233	3	12	protein_coding
ENSSSCG00000000234	2	8	protein_coding
ENSSSCG00000000235	1	10	protein_coding
ENSSSCG00000000236	3	11	protein_coding
ENSSSCG00000000238	1	1	protein_coding
ENSSSCG00000000239	3	10	protein_coding
ENSSSCG00000000240	7	11	protein_coding
ENSSSCG00000000241	1	9	protein_coding
ENSSSCG00000000247	3	9	protein_coding
ENSSSCG00000000248	10	9	protein_coding
ENSSSCG00000000249	2	11	protein_coding
ENSSSCG00000000250	2	9	protein_coding
ENSSSCG00000000251	1	9	protein_coding
ENSSSCG00000000252	3	10	protein_coding
ENSSSCG00000000253	2	8	protein_coding
ENSSSCG00000000257	3	16	protein_coding
ENSSSCG00000000258	3	9	protein_coding
ENSSSCG00000000259	5	17	protein_coding
ENSSSCG00000000260	2	16	protein_coding
ENSSSCG00000000261	3	5	protein_coding
ENSSSCG00000000262	3	12	protein_coding
ENSSSCG00000000263	3	29	protein_coding
ENSSSCG00000000264	3	3	protein_coding
ENSSSCG00000000265	2	32	protein_coding
ENSSSCG00000000267	1	12	protein_coding
ENSSSCG00000000268	6	17	protein_coding
ENSSSCG00000000271	2	10	protein_coding
ENSSSCG00000000272	1	6	protein_coding
ENSSSCG00000000273	1	4	protein_coding
ENSSSCG00000000274	9	16	protein_coding
ENSSSCG00000000275	1	15	protein_coding
ENSSSCG00000000276	5	9	protein_coding
ENSSSCG00000000277	1	5	protein_coding
ENSSSCG00000000278	4	14	protein_coding
ENSSSCG00000000279	1	2	protein_coding
ENSSSCG00000000281	1	2	protein_coding
ENSSSCG00000000288	4	12	protein_coding
ENSSSCG00000000289	1	3	protein_coding
ENSSSCG00000000290	5	10	protein_coding
ENSSSCG00000000292	6	9	protein_coding
ENSSSCG00000000293	5	31	protein_coding
ENSSSCG00000000295	3	30	protein_coding
ENSSSCG00000000296	1	5	protein_coding
ENSSSCG00000000297	3	17	protein_coding
ENSSSCG00000000298	3	9	protein_coding
ENSSSCG00000000299	2	15	protein_coding
ENSSSCG00000000312	1	1	protein_coding
ENSSSCG00000000318	1	1	protein_coding
ENSSSCG00000000327	1	1	protein_coding
ENSSSCG00000000332	1	1	protein_coding
ENSSSCG00000000333	1	2	protein_coding
ENSSSCG00000000353	1	1	protein_coding
ENSSSCG00000000359	1	6	protein_coding
ENSSSCG00000000361	2	9	protein_coding
ENSSSCG00000000362	1	5	protein_coding
ENSSSCG00000000363	1	3	protein_coding
ENSSSCG00000000364	6	12	protein_coding
ENSSSCG00000000365	1	4	protein_coding
ENSSSCG00000000366	2	17	protein_coding
ENSSSCG00000000367	1	6	protein_coding
ENSSSCG00000000368	1	11	protein_coding
ENSSSCG00000000370	3	26	protein_coding
ENSSSCG00000000371	4	11	protein_coding
ENSSSCG00000000376	2	5	protein_coding
ENSSSCG00000000377	3	14	protein_coding
ENSSSCG00000000379	4	32	protein_coding
ENSSSCG00000000382	3	30	protein_coding
ENSSSCG00000000383	2	8	protein_coding
ENSSSCG00000000384	1	8	protein_coding
ENSSSCG00000000385	3	13	protein_coding
ENSSSCG00000000386	2	29	protein_coding
ENSSSCG00000000393	5	53	protein_coding
ENSSSCG00000000394	1	6	protein_coding
ENSSSCG00000000396	2	25	protein_coding
ENSSSCG00000000398	1	2	protein_coding
ENSSSCG00000000399	1	30	protein_coding
ENSSSCG00000000400	1	4	protein_coding
ENSSSCG00000000401	1	18	protein_coding
ENSSSCG00000000402	4	18	protein_coding
ENSSSCG00000000403	3	31	protein_coding
ENSSSCG00000000405	3	11	protein_coding
ENSSSCG00000000406	4	9	protein_coding
ENSSSCG00000000411	1	7	protein_coding
ENSSSCG00000000413	3	29	protein_coding
ENSSSCG00000000415	1	4	protein_coding
ENSSSCG00000000418	3	23	protein_coding
ENSSSCG00000000419	9	11	protein_coding
ENSSSCG00000000431	1	17	protein_coding
ENSSSCG00000000433	4	12	protein_coding
ENSSSCG00000000435	3	15	protein_coding
ENSSSCG00000000436	4	11	protein_coding
ENSSSCG00000000437	3	22	protein_coding
ENSSSCG00000000439	5	37	protein_coding
ENSSSCG00000000442	1	3	protein_coding
ENSSSCG00000000443	2	13	protein_coding
ENSSSCG00000000444	6	16	protein_coding
ENSSSCG00000000449	2	7	protein_coding
ENSSSCG00000000453	1	7	protein_coding
ENSSSCG00000000455	2	19	protein_coding
ENSSSCG00000000456	1	8	protein_coding
ENSSSCG00000000457	4	22	protein_coding
ENSSSCG00000000458	4	36	protein_coding
ENSSSCG00000000462	1	6	protein_coding
ENSSSCG00000000464	2	13	protein_coding
ENSSSCG00000000466	5	46	protein_coding
ENSSSCG00000000469	4	13	protein_coding
ENSSSCG00000000473	4	8	protein_coding
ENSSSCG00000000475	3	14	protein_coding
ENSSSCG00000000477	2	14	protein_coding
ENSSSCG00000000478	7	26	protein_coding
ENSSSCG00000000482	1	5	protein_coding
ENSSSCG00000000483	3	15	protein_coding
ENSSSCG00000000486	4	28	protein_coding
ENSSSCG00000000487	2	6	protein_coding
ENSSSCG00000000488	10	19	protein_coding
ENSSSCG00000000492	1	14	protein_coding
ENSSSCG00000000493	4	11	protein_coding
ENSSSCG00000000496	2	23	protein_coding
ENSSSCG00000000499	4	11	protein_coding
ENSSSCG00000000500	7	30	protein_coding
ENSSSCG00000000502	6	17	protein_coding
ENSSSCG00000000504	3	34	protein_coding
ENSSSCG00000000509	3	34	protein_coding
ENSSSCG00000000510	7	12	protein_coding
ENSSSCG00000000512	5	18	protein_coding
ENSSSCG00000000515	3	19	protein_coding
ENSSSCG00000000516	4	6	protein_coding
ENSSSCG00000000517	5	18	protein_coding
ENSSSCG00000000519	2	10	protein_coding
ENSSSCG00000000521	1	1	protein_coding
ENSSSCG00000000522	6	16	protein_coding
ENSSSCG00000000523	1	3	protein_coding
ENSSSCG00000000527	1	7	protein_coding
ENSSSCG00000000528	2	15	protein_coding
ENSSSCG00000000530	9	35	protein_coding
ENSSSCG00000000531	4	10	protein_coding
ENSSSCG00000000534	5	25	protein_coding
ENSSSCG00000000536	7	15	protein_coding
ENSSSCG00000000540	2	31	protein_coding
ENSSSCG00000000541	2	13	protein_coding
ENSSSCG00000000545	2	3	protein_coding
ENSSSCG00000000546	1	4	protein_coding
ENSSSCG00000000547	2	9	protein_coding
ENSSSCG00000000549	2	32	protein_coding
ENSSSCG00000000550	2	10	protein_coding
ENSSSCG00000000551	2	15	protein_coding
ENSSSCG00000000553	1	13	protein_coding
ENSSSCG00000000554	3	9	protein_coding
ENSSSCG00000000555	4	57	protein_coding
ENSSSCG00000000559	1	6	protein_coding
ENSSSCG00000000563	3	39	protein_coding
ENSSSCG00000000567	6	20	protein_coding
ENSSSCG00000000570	9	30	protein_coding
ENSSSCG00000000571	6	41	protein_coding
ENSSSCG00000000573	1	44	protein_coding
ENSSSCG00000000576	2	8	protein_coding
ENSSSCG00000000577	2	16	protein_coding
ENSSSCG00000000579	4	11	protein_coding
ENSSSCG00000000580	2	16	protein_coding
ENSSSCG00000000582	1	4	protein_coding
ENSSSCG00000000583	1	15	protein_coding
ENSSSCG00000000584	3	18	protein_coding
ENSSSCG00000000585	3	16	protein_coding
ENSSSCG00000000587	5	9	protein_coding
ENSSSCG00000000588	10	30	protein_coding
ENSSSCG00000000590	2	14	protein_coding
ENSSSCG00000000591	2	33	protein_coding
ENSSSCG00000000598	1	9	protein_coding
ENSSSCG00000000599	9	10	protein_coding
ENSSSCG00000000600	3	23	protein_coding
ENSSSCG00000000601	3	28	protein_coding
ENSSSCG00000000602	2	6	protein_coding
ENSSSCG00000000605	1	7	protein_coding
ENSSSCG00000000607	3	4	protein_coding
ENSSSCG00000000610	1	1	protein_coding
ENSSSCG00000000611	2	13	protein_coding
ENSSSCG00000000612	4	18	protein_coding
ENSSSCG00000000614	1	14	protein_coding
ENSSSCG00000000619	3	15	protein_coding
ENSSSCG00000000623	1	6	protein_coding
ENSSSCG00000000625	1	25	protein_coding
ENSSSCG00000000629	3	6	protein_coding
ENSSSCG00000000631	1	1	protein_coding
ENSSSCG00000000633	4	10	protein_coding
ENSSSCG00000000634	1	12	protein_coding
ENSSSCG00000000635	1	5	protein_coding
ENSSSCG00000000636	2	10	protein_coding
ENSSSCG00000000638	1	8	protein_coding
ENSSSCG00000000639	1	7	protein_coding
ENSSSCG00000000640	1	6	protein_coding
ENSSSCG00000000642	3	11	protein_coding
ENSSSCG00000000645	1	5	protein_coding
ENSSSCG00000000647	3	8	protein_coding
ENSSSCG00000000648	5	7	protein_coding
ENSSSCG00000000649	1	7	protein_coding
ENSSSCG00000000650	1	6	protein_coding
ENSSSCG00000000651	2	12	protein_coding
ENSSSCG00000000653	2	5	protein_coding
ENSSSCG00000000656	1	5	protein_coding
ENSSSCG00000000657	3	9	protein_coding
ENSSSCG00000000659	3	35	protein_coding
ENSSSCG00000000660	3	36	protein_coding
ENSSSCG00000000661	2	16	protein_coding
ENSSSCG00000000663	1	7	protein_coding
ENSSSCG00000000664	2	38	protein_coding
ENSSSCG00000000665	3	9	protein_coding
ENSSSCG00000000667	3	5	protein_coding
ENSSSCG00000000668	1	5	protein_coding
ENSSSCG00000000669	1	2	protein_coding
ENSSSCG00000000672	5	20	protein_coding
ENSSSCG00000000679	2	7	protein_coding
ENSSSCG00000000680	2	7	protein_coding
ENSSSCG00000000681	1	15	protein_coding
ENSSSCG00000000682	1	10	protein_coding
ENSSSCG00000000683	3	6	protein_coding
ENSSSCG00000000684	4	21	protein_coding
ENSSSCG00000000685	3	8	protein_coding
ENSSSCG00000000687	5	11	protein_coding
ENSSSCG00000000688	1	8	protein_coding
ENSSSCG00000000690	3	10	protein_coding
ENSSSCG00000000691	6	10	protein_coding
ENSSSCG00000000692	1	7	protein_coding
ENSSSCG00000000693	2	32	protein_coding
ENSSSCG00000000694	4	13	protein_coding
ENSSSCG00000000695	4	11	protein_coding
ENSSSCG00000000696	1	17	protein_coding
ENSSSCG00000000697	1	38	protein_coding
ENSSSCG00000000699	1	1	protein_coding
ENSSSCG00000000700	1	17	protein_coding
ENSSSCG00000000702	3	13	protein_coding
ENSSSCG00000000703	6	5	protein_coding
ENSSSCG00000000704	3	12	protein_coding
ENSSSCG00000000705	1	9	protein_coding
ENSSSCG00000000706	4	12	protein_coding
ENSSSCG00000000707	3	14	protein_coding
ENSSSCG00000000708	2	11	protein_coding
ENSSSCG00000000709	5	17	protein_coding
ENSSSCG00000000712	5	53	protein_coding
ENSSSCG00000000716	1	2	protein_coding
ENSSSCG00000000718	1	11	protein_coding
ENSSSCG00000000719	2	12	protein_coding
ENSSSCG00000000720	5	4	protein_coding
ENSSSCG00000000721	3	23	protein_coding
ENSSSCG00000000722	2	8	protein_coding
ENSSSCG00000000723	1	15	protein_coding
ENSSSCG00000000728	3	11	protein_coding
ENSSSCG00000000730	7	10	protein_coding
ENSSSCG00000000732	4	28	protein_coding
ENSSSCG00000000734	2	10	protein_coding
ENSSSCG00000000735	2	10	protein_coding
ENSSSCG00000000736	4	14	protein_coding
ENSSSCG00000000737	2	11	protein_coding
ENSSSCG00000000738	1	3	protein_coding
ENSSSCG00000000739	2	9	protein_coding
ENSSSCG00000000740	1	3	protein_coding
ENSSSCG00000000741	1	6	protein_coding
ENSSSCG00000000742	3	12	protein_coding
ENSSSCG00000000743	2	12	protein_coding
ENSSSCG00000000745	2	30	protein_coding
ENSSSCG00000000746	3	15	protein_coding
ENSSSCG00000000748	2	13	protein_coding
ENSSSCG00000000749	2	21	protein_coding
ENSSSCG00000000751	1	14	protein_coding
ENSSSCG00000000753	1	29	protein_coding
ENSSSCG00000000754	3	16	protein_coding
ENSSSCG00000000755	7	20	protein_coding
ENSSSCG00000000757	1	10	protein_coding
ENSSSCG00000000759	2	7	protein_coding
ENSSSCG00000000760	1	3	protein_coding
ENSSSCG00000000764	2	9	protein_coding
ENSSSCG00000000765	2	15	protein_coding
ENSSSCG00000000766	3	20	protein_coding
ENSSSCG00000000767	1	9	protein_coding
ENSSSCG00000000769	5	7	protein_coding
ENSSSCG00000000770	8	38	protein_coding
ENSSSCG00000000774	2	10	protein_coding
ENSSSCG00000000777	1	2	protein_coding
ENSSSCG00000000778	3	20	protein_coding
ENSSSCG00000000779	5	38	protein_coding
ENSSSCG00000000781	1	10	protein_coding
ENSSSCG00000000782	2	14	protein_coding
ENSSSCG00000000783	1	10	protein_coding
ENSSSCG00000000784	1	51	protein_coding
ENSSSCG00000000789	5	26	protein_coding
ENSSSCG00000000791	2	10	protein_coding
ENSSSCG00000000793	6	20	protein_coding
ENSSSCG00000000795	6	40	protein_coding
ENSSSCG00000000798	6	12	protein_coding
ENSSSCG00000000799	2	15	protein_coding
ENSSSCG00000000800	1	13	protein_coding
ENSSSCG00000000801	2	10	protein_coding
ENSSSCG00000000802	4	22	protein_coding
ENSSSCG00000000804	4	23	protein_coding
ENSSSCG00000000806	5	17	protein_coding
ENSSSCG00000000808	1	15	protein_coding
ENSSSCG00000000810	1	2	protein_coding
ENSSSCG00000000811	6	7	protein_coding
ENSSSCG00000000816	3	19	protein_coding
ENSSSCG00000000820	1	1	protein_coding
ENSSSCG00000000837	2	3	protein_coding
ENSSSCG00000000838	1	13	protein_coding
ENSSSCG00000000839	1	23	protein_coding
ENSSSCG00000000840	2	33	protein_coding
ENSSSCG00000000841	5	21	protein_coding
ENSSSCG00000000842	2	11	protein_coding
ENSSSCG00000000843	7	18	protein_coding
ENSSSCG00000000844	2	8	protein_coding
ENSSSCG00000000846	3	18	protein_coding
ENSSSCG00000000847	3	12	protein_coding
ENSSSCG00000000848	1	12	protein_coding
ENSSSCG00000000849	2	19	protein_coding
ENSSSCG00000000853	4	14	protein_coding
ENSSSCG00000000854	1	70	protein_coding
ENSSSCG00000000856	3	15	protein_coding
ENSSSCG00000000857	8	6	protein_coding
ENSSSCG00000000858	2	3	protein_coding
ENSSSCG00000000859	3	21	protein_coding
ENSSSCG00000000860	1	10	protein_coding
ENSSSCG00000000862	5	24	protein_coding
ENSSSCG00000000863	1	9	protein_coding
ENSSSCG00000000864	2	9	protein_coding
ENSSSCG00000000866	9	35	protein_coding
ENSSSCG00000000867	2	8	protein_coding
ENSSSCG00000000869	2	63	protein_coding
ENSSSCG00000000870	3	7	protein_coding
ENSSSCG00000000871	2	17	protein_coding
ENSSSCG00000000873	4	30	protein_coding
ENSSSCG00000000874	3	10	protein_coding
ENSSSCG00000000875	6	11	protein_coding
ENSSSCG00000000877	5	21	protein_coding
ENSSSCG00000000883	1	2	protein_coding
ENSSSCG00000000884	5	28	protein_coding
ENSSSCG00000000886	5	10	protein_coding
ENSSSCG00000000887	3	11	protein_coding
ENSSSCG00000000890	4	17	protein_coding
ENSSSCG00000000891	1	18	protein_coding
ENSSSCG00000000892	4	20	protein_coding
ENSSSCG00000000893	3	11	protein_coding
ENSSSCG00000000894	2	17	protein_coding
ENSSSCG00000000895	3	4	protein_coding
ENSSSCG00000000896	3	10	protein_coding
ENSSSCG00000000900	1	12	protein_coding
ENSSSCG00000000901	3	22	protein_coding
ENSSSCG00000000902	4	14	protein_coding
ENSSSCG00000000905	5	5	protein_coding
ENSSSCG00000000906	3	5	protein_coding
ENSSSCG00000000907	4	32	protein_coding
ENSSSCG00000000908	3	4	protein_coding
ENSSSCG00000000910	4	13	protein_coding
ENSSSCG00000000915	8	9	protein_coding
ENSSSCG00000000916	1	3	protein_coding
ENSSSCG00000000917	1	4	protein_coding
ENSSSCG00000000918	1	6	protein_coding
ENSSSCG00000000920	2	12	protein_coding
ENSSSCG00000000924	3	14	protein_coding
ENSSSCG00000000925	2	8	protein_coding
ENSSSCG00000000926	3	53	protein_coding
ENSSSCG00000000927	5	24	protein_coding
ENSSSCG00000000932	2	4	protein_coding
ENSSSCG00000000934	3	29	protein_coding
ENSSSCG00000000936	3	12	protein_coding
ENSSSCG00000000937	2	5	protein_coding
ENSSSCG00000000939	4	19	protein_coding
ENSSSCG00000000940	5	34	protein_coding
ENSSSCG00000000941	9	15	protein_coding
ENSSSCG00000000943	2	59	protein_coding
ENSSSCG00000000948	1	8	protein_coding
ENSSSCG00000000950	3	13	protein_coding
ENSSSCG00000000951	4	7	protein_coding
ENSSSCG00000000952	2	17	protein_coding
ENSSSCG00000000955	3	15	protein_coding
ENSSSCG00000000958	3	4	protein_coding
ENSSSCG00000000959	2	15	protein_coding
ENSSSCG00000000960	1	1	protein_coding
ENSSSCG00000000963	1	3	protein_coding
ENSSSCG00000000964	2	14	protein_coding
ENSSSCG00000000965	1	20	protein_coding
ENSSSCG00000000967	4	7	protein_coding
ENSSSCG00000000968	3	42	protein_coding
ENSSSCG00000000970	3	25	protein_coding
ENSSSCG00000000971	6	20	protein_coding
ENSSSCG00000000972	1	20	protein_coding
ENSSSCG00000000973	2	11	protein_coding
ENSSSCG00000000974	3	13	protein_coding
ENSSSCG00000000975	1	3	protein_coding
ENSSSCG00000000978	1	12	protein_coding
ENSSSCG00000000980	1	10	protein_coding
ENSSSCG00000000981	3	10	protein_coding
ENSSSCG00000000982	2	13	protein_coding
ENSSSCG00000000983	2	16	protein_coding
ENSSSCG00000000985	7	32	protein_coding
ENSSSCG00000000991	1	1	protein_coding
ENSSSCG00000000994	5	11	protein_coding
ENSSSCG00000000997	1	1	protein_coding
ENSSSCG00000000998	4	9	protein_coding
ENSSSCG00000000999	3	9	protein_coding
ENSSSCG00000001000	1	11	protein_coding
ENSSSCG00000001001	1	4	protein_coding
ENSSSCG00000001002	4	20	protein_coding
ENSSSCG00000001004	3	11	protein_coding
ENSSSCG00000001005	1	2	protein_coding
ENSSSCG00000001008	2	14	protein_coding
ENSSSCG00000001009	3	12	protein_coding
ENSSSCG00000001010	1	7	protein_coding
ENSSSCG00000001011	1	7	protein_coding
ENSSSCG00000001021	1	5	protein_coding
ENSSSCG00000001022	4	11	protein_coding
ENSSSCG00000001024	3	19	protein_coding
ENSSSCG00000001025	2	25	protein_coding
ENSSSCG00000001027	2	7	protein_coding
ENSSSCG00000001033	3	11	protein_coding
ENSSSCG00000001036	4	8	protein_coding
ENSSSCG00000001038	5	7	protein_coding
ENSSSCG00000001040	2	4	protein_coding
ENSSSCG00000001041	1	9	protein_coding
ENSSSCG00000001042	3	15	protein_coding
ENSSSCG00000001045	6	9	protein_coding
ENSSSCG00000001048	2	7	protein_coding
ENSSSCG00000001049	4	10	protein_coding
ENSSSCG00000001052	6	14	protein_coding
ENSSSCG00000001053	3	9	protein_coding
ENSSSCG00000001056	1	16	protein_coding
ENSSSCG00000001057	2	9	protein_coding
ENSSSCG00000001060	1	2	protein_coding
ENSSSCG00000001061	6	20	protein_coding
ENSSSCG00000001062	6	11	protein_coding
ENSSSCG00000001063	1	7	protein_coding
ENSSSCG00000001064	8	10	protein_coding
ENSSSCG00000001065	1	9	protein_coding
ENSSSCG00000001067	1	7	protein_coding
ENSSSCG00000001068	5	14	protein_coding
ENSSSCG00000001070	2	6	protein_coding
ENSSSCG00000001073	1	11	protein_coding
ENSSSCG00000001074	2	22	protein_coding
ENSSSCG00000001075	4	13	protein_coding
ENSSSCG00000001076	2	17	protein_coding
ENSSSCG00000001078	2	14	protein_coding
ENSSSCG00000001080	6	21	protein_coding
ENSSSCG00000001083	1	3	protein_coding
ENSSSCG00000001085	2	12	protein_coding
ENSSSCG00000001087	2	12	protein_coding
ENSSSCG00000001088	1	1	protein_coding
ENSSSCG00000001089	3	27	protein_coding
ENSSSCG00000001090	4	10	protein_coding
ENSSSCG00000001091	3	24	protein_coding
ENSSSCG00000001092	3	8	protein_coding
ENSSSCG00000001095	2	7	protein_coding
ENSSSCG00000001096	1	2	protein_coding
ENSSSCG00000001097	10	24	protein_coding
ENSSSCG00000001099	4	18	protein_coding
ENSSSCG00000001100	4	41	protein_coding
ENSSSCG00000001101	2	11	protein_coding
ENSSSCG00000001105	1	3	protein_coding
ENSSSCG00000001107	3	13	protein_coding
ENSSSCG00000001131	2	9	protein_coding
ENSSSCG00000001132	2	8	protein_coding
ENSSSCG00000001137	2	3	protein_coding
ENSSSCG00000001156	2	3	protein_coding
ENSSSCG00000001164	2	7	protein_coding
ENSSSCG00000001197	3	4	protein_coding
ENSSSCG00000001201	1	7	protein_coding
ENSSSCG00000001202	1	11	protein_coding
ENSSSCG00000001203	1	4	protein_coding
ENSSSCG00000001204	1	5	protein_coding
ENSSSCG00000001205	1	1	protein_coding
ENSSSCG00000001206	2	14	protein_coding
ENSSSCG00000001207	1	8	protein_coding
ENSSSCG00000001209	2	6	protein_coding
ENSSSCG00000001211	1	1	protein_coding
ENSSSCG00000001213	1	6	protein_coding
ENSSSCG00000001214	2	5	protein_coding
ENSSSCG00000001216	1	5	protein_coding
ENSSSCG00000001219	3	9	protein_coding
ENSSSCG00000001229	10	8	protein_coding
ENSSSCG00000001232	2	9	protein_coding
ENSSSCG00000001233	2	9	protein_coding
ENSSSCG00000001234	2	8	protein_coding
ENSSSCG00000001235	4	8	protein_coding
ENSSSCG00000001236	2	6	protein_coding
ENSSSCG00000001242	6	22	protein_coding
ENSSSCG00000001245	2	5	protein_coding
ENSSSCG00000001248	4	13	protein_coding
ENSSSCG00000001252	1	3	protein_coding
ENSSSCG00000001253	1	3	protein_coding
ENSSSCG00000001254	1	3	protein_coding
ENSSSCG00000001297	1	2	protein_coding
ENSSSCG00000001304	1	3	protein_coding
ENSSSCG00000001341	2	8	protein_coding
ENSSSCG00000001342	2	7	protein_coding
ENSSSCG00000001346	1	24	protein_coding
ENSSSCG00000001347	1	21	protein_coding
ENSSSCG00000001362	4	16	protein_coding
ENSSSCG00000001372	5	13	protein_coding
ENSSSCG00000001376	3	21	protein_coding
ENSSSCG00000001379	3	5	protein_coding
ENSSSCG00000001382	7	21	protein_coding
ENSSSCG00000001384	3	42	protein_coding
ENSSSCG00000001388	1	2	protein_coding
ENSSSCG00000001391	1	19	protein_coding
ENSSSCG00000001392	1	4	protein_coding
ENSSSCG00000001393	1	5	protein_coding
ENSSSCG00000001394	1	6	protein_coding
ENSSSCG00000001395	1	6	protein_coding
ENSSSCG00000001396	6	9	protein_coding
ENSSSCG00000001398	8	10	protein_coding
ENSSSCG00000001400	5	14	protein_coding
ENSSSCG00000001401	1	3	protein_coding
ENSSSCG00000001402	2	4	protein_coding
ENSSSCG00000001403	1	4	protein_coding
ENSSSCG00000001404	2	4	protein_coding
ENSSSCG00000001407	2	6	protein_coding
ENSSSCG00000001409	2	34	protein_coding
ENSSSCG00000001410	5	27	protein_coding
ENSSSCG00000001411	2	6	protein_coding
ENSSSCG00000001413	1	5	protein_coding
ENSSSCG00000001414	7	8	protein_coding
ENSSSCG00000001416	1	4	protein_coding
ENSSSCG00000001418	2	7	protein_coding
ENSSSCG00000001419	5	22	protein_coding
ENSSSCG00000001420	2	29	protein_coding
ENSSSCG00000001421	2	2	protein_coding
ENSSSCG00000001422	3	18	protein_coding
ENSSSCG00000001423	7	11	protein_coding
ENSSSCG00000001424	3	28	protein_coding
ENSSSCG00000001425	3	11	protein_coding
ENSSSCG00000001426	1	8	protein_coding
ENSSSCG00000001427	2	42	protein_coding
ENSSSCG00000001428	2	10	protein_coding
ENSSSCG00000001430	2	22	protein_coding
ENSSSCG00000001431	1	2	protein_coding
ENSSSCG00000001433	2	10	protein_coding
ENSSSCG00000001434	1	9	protein_coding
ENSSSCG00000001435	4	10	protein_coding
ENSSSCG00000001436	1	7	protein_coding
ENSSSCG00000001437	6	15	protein_coding
ENSSSCG00000001438	2	11	protein_coding
ENSSSCG00000001439	3	5	protein_coding
ENSSSCG00000001440	1	31	protein_coding
ENSSSCG00000001441	2	12	protein_coding
ENSSSCG00000001444	1	23	protein_coding
ENSSSCG00000001447	1	12	protein_coding
ENSSSCG00000001453	2	5	protein_coding
ENSSSCG00000001455	9	6	protein_coding
ENSSSCG00000001456	6	10	protein_coding
ENSSSCG00000001457	5	9	protein_coding
ENSSSCG00000001458	1	4	protein_coding
ENSSSCG00000001459	4	7	protein_coding
ENSSSCG00000001463	3	8	protein_coding
ENSSSCG00000001469	1	6	protein_coding
ENSSSCG00000001470	3	5	protein_coding
ENSSSCG00000001471	4	13	protein_coding
ENSSSCG00000001472	1	5	protein_coding
ENSSSCG00000001473	8	66	protein_coding
ENSSSCG00000001474	2	10	protein_coding
ENSSSCG00000001475	3	9	protein_coding
ENSSSCG00000001476	3	9	protein_coding
ENSSSCG00000001477	2	7	protein_coding
ENSSSCG00000001478	1	7	protein_coding
ENSSSCG00000001479	5	16	protein_coding
ENSSSCG00000001480	1	8	protein_coding
ENSSSCG00000001481	1	8	protein_coding
ENSSSCG00000001483	2	7	protein_coding
ENSSSCG00000001484	4	12	protein_coding
ENSSSCG00000001485	9	14	protein_coding
ENSSSCG00000001486	2	14	protein_coding
ENSSSCG00000001487	1	4	protein_coding
ENSSSCG00000001488	2	17	protein_coding
ENSSSCG00000001490	3	10	protein_coding
ENSSSCG00000001493	4	16	protein_coding
ENSSSCG00000001497	7	16	protein_coding
ENSSSCG00000001498	2	7	protein_coding
ENSSSCG00000001499	10	104	protein_coding
ENSSSCG00000001500	3	32	protein_coding
ENSSSCG00000001501	4	20	protein_coding
ENSSSCG00000001502	2	6	protein_coding
ENSSSCG00000001503	1	2	protein_coding
ENSSSCG00000001504	1	35	protein_coding
ENSSSCG00000001505	2	6	protein_coding
ENSSSCG00000001506	2	27	protein_coding
ENSSSCG00000001507	5	9	protein_coding
ENSSSCG00000001509	2	10	protein_coding
ENSSSCG00000001510	1	11	protein_coding
ENSSSCG00000001511	3	23	protein_coding
ENSSSCG00000001512	3	7	protein_coding
ENSSSCG00000001513	3	21	protein_coding
ENSSSCG00000001516	2	7	protein_coding
ENSSSCG00000001517	1	5	protein_coding
ENSSSCG00000001518	1	57	protein_coding
ENSSSCG00000001520	4	9	protein_coding
ENSSSCG00000001521	2	5	protein_coding
ENSSSCG00000001523	3	10	protein_coding
ENSSSCG00000001527	1	6	protein_coding
ENSSSCG00000001531	4	7	protein_coding
ENSSSCG00000001532	2	23	protein_coding
ENSSSCG00000001533	2	5	protein_coding
ENSSSCG00000001534	5	25	protein_coding
ENSSSCG00000001535	3	12	protein_coding
ENSSSCG00000001536	3	23	protein_coding
ENSSSCG00000001537	4	24	protein_coding
ENSSSCG00000001538	1	25	protein_coding
ENSSSCG00000001539	2	10	protein_coding
ENSSSCG00000001543	3	15	protein_coding
ENSSSCG00000001544	5	14	protein_coding
ENSSSCG00000001546	1	16	protein_coding
ENSSSCG00000001549	5	16	protein_coding
ENSSSCG00000001550	2	7	protein_coding
ENSSSCG00000001551	1	3	protein_coding
ENSSSCG00000001552	2	3	protein_coding
ENSSSCG00000001553	1	4	protein_coding
ENSSSCG00000001554	7	18	protein_coding
ENSSSCG00000001555	4	22	protein_coding
ENSSSCG00000001556	6	14	protein_coding
ENSSSCG00000001559	1	8	protein_coding
ENSSSCG00000001560	2	12	protein_coding
ENSSSCG00000001561	4	9	protein_coding
ENSSSCG00000001562	4	9	protein_coding
ENSSSCG00000001563	2	15	protein_coding
ENSSSCG00000001564	1	7	protein_coding
ENSSSCG00000001565	1	4	protein_coding
ENSSSCG00000001566	2	14	protein_coding
ENSSSCG00000001567	3	22	protein_coding
ENSSSCG00000001570	1	8	protein_coding
ENSSSCG00000001571	2	12	protein_coding
ENSSSCG00000001572	2	16	protein_coding
ENSSSCG00000001573	1	7	protein_coding
ENSSSCG00000001574	1	1	protein_coding
ENSSSCG00000001576	1	1	protein_coding
ENSSSCG00000001577	2	13	protein_coding
ENSSSCG00000001578	9	28	protein_coding
ENSSSCG00000001582	1	17	protein_coding
ENSSSCG00000001589	2	13	protein_coding
ENSSSCG00000001592	2	6	protein_coding
ENSSSCG00000001594	1	13	protein_coding
ENSSSCG00000001595	3	28	protein_coding
ENSSSCG00000001596	2	13	protein_coding
ENSSSCG00000001597	1	3	protein_coding
ENSSSCG00000001611	4	10	protein_coding
ENSSSCG00000001612	3	34	protein_coding
ENSSSCG00000001613	1	6	protein_coding
ENSSSCG00000001616	1	6	protein_coding
ENSSSCG00000001618	1	5	protein_coding
ENSSSCG00000001619	2	18	protein_coding
ENSSSCG00000001620	2	5	protein_coding
ENSSSCG00000001621	4	10	protein_coding
ENSSSCG00000001624	1	7	protein_coding
ENSSSCG00000001625	2	10	protein_coding
ENSSSCG00000001629	1	6	protein_coding
ENSSSCG00000001636	1	6	protein_coding
ENSSSCG00000001637	1	5	protein_coding
ENSSSCG00000001638	2	7	protein_coding
ENSSSCG00000001639	3	19	protein_coding
ENSSSCG00000001641	3	47	protein_coding
ENSSSCG00000001646	3	13	protein_coding
ENSSSCG00000001650	1	5	protein_coding
ENSSSCG00000001651	3	9	protein_coding
ENSSSCG00000001653	3	18	protein_coding
ENSSSCG00000001654	5	15	protein_coding
ENSSSCG00000001655	3	5	protein_coding
ENSSSCG00000001656	1	7	protein_coding
ENSSSCG00000001657	1	26	protein_coding
ENSSSCG00000001658	3	8	protein_coding
ENSSSCG00000001659	3	18	protein_coding
ENSSSCG00000001660	6	20	protein_coding
ENSSSCG00000001661	1	7	protein_coding
ENSSSCG00000001664	3	15	protein_coding
ENSSSCG00000001667	1	10	protein_coding
ENSSSCG00000001672	3	10	protein_coding
ENSSSCG00000001676	1	6	protein_coding
ENSSSCG00000001679	1	30	protein_coding
ENSSSCG00000001680	1	21	protein_coding
ENSSSCG00000001682	2	7	protein_coding
ENSSSCG00000001683	4	13	protein_coding
ENSSSCG00000001688	4	12	protein_coding
ENSSSCG00000001689	1	12	protein_coding
ENSSSCG00000001691	1	5	protein_coding
ENSSSCG00000001692	4	7	protein_coding
ENSSSCG00000001695	5	8	protein_coding
ENSSSCG00000001696	4	4	protein_coding
ENSSSCG00000001697	3	25	protein_coding
ENSSSCG00000001698	2	22	protein_coding
ENSSSCG00000001700	7	17	protein_coding
ENSSSCG00000001701	6	13	protein_coding
ENSSSCG00000001702	2	6	protein_coding
ENSSSCG00000001703	1	6	protein_coding
ENSSSCG00000001705	1	5	protein_coding
ENSSSCG00000001706	4	23	protein_coding
ENSSSCG00000001708	1	16	protein_coding
ENSSSCG00000001709	5	13	protein_coding
ENSSSCG00000001710	8	9	protein_coding
ENSSSCG00000001715	2	6	protein_coding
ENSSSCG00000001716	2	4	protein_coding
ENSSSCG00000001718	4	13	protein_coding
ENSSSCG00000001720	8	11	protein_coding
ENSSSCG00000001723	6	14	protein_coding
ENSSSCG00000001724	6	15	protein_coding
ENSSSCG00000001725	1	22	protein_coding
ENSSSCG00000001726	2	16	protein_coding
ENSSSCG00000001727	2	6	protein_coding
ENSSSCG00000001729	1	4	protein_coding
ENSSSCG00000001731	1	10	protein_coding
ENSSSCG00000001732	2	14	protein_coding
ENSSSCG00000001735	1	10	protein_coding
ENSSSCG00000001736	1	9	protein_coding
ENSSSCG00000001738	1	1	protein_coding
ENSSSCG00000001739	2	9	protein_coding
ENSSSCG00000001741	1	2	protein_coding
ENSSSCG00000001743	1	2	protein_coding
ENSSSCG00000001744	1	8	protein_coding
ENSSSCG00000001746	4	67	protein_coding
ENSSSCG00000001748	1	3	protein_coding
ENSSSCG00000001749	1	3	protein_coding
ENSSSCG00000001750	5	4	protein_coding
ENSSSCG00000001751	1	6	protein_coding
ENSSSCG00000001752	3	9	protein_coding
ENSSSCG00000001755	1	6	protein_coding
ENSSSCG00000001756	1	25	protein_coding
ENSSSCG00000001757	2	14	protein_coding
ENSSSCG00000001760	4	15	protein_coding
ENSSSCG00000001762	2	7	protein_coding
ENSSSCG00000001764	1	6	protein_coding
ENSSSCG00000001765	1	26	protein_coding
ENSSSCG00000001769	4	13	protein_coding
ENSSSCG00000001770	3	13	protein_coding
ENSSSCG00000001771	2	27	protein_coding
ENSSSCG00000001773	2	4	protein_coding
ENSSSCG00000001775	3	5	protein_coding
ENSSSCG00000001776	1	2	protein_coding
ENSSSCG00000001779	3	8	protein_coding
ENSSSCG00000001780	2	17	protein_coding
ENSSSCG00000001782	1	3	protein_coding
ENSSSCG00000001786	1	8	protein_coding
ENSSSCG00000001787	2	19	protein_coding
ENSSSCG00000001788	1	6	protein_coding
ENSSSCG00000001789	2	23	protein_coding
ENSSSCG00000001790	1	2	protein_coding
ENSSSCG00000001792	4	20	protein_coding
ENSSSCG00000001793	3	29	protein_coding
ENSSSCG00000001795	5	10	protein_coding
ENSSSCG00000001798	2	5	protein_coding
ENSSSCG00000001800	6	11	protein_coding
ENSSSCG00000001801	2	8	protein_coding
ENSSSCG00000001804	1	9	protein_coding
ENSSSCG00000001805	1	10	protein_coding
ENSSSCG00000001806	2	13	protein_coding
ENSSSCG00000001807	6	33	protein_coding
ENSSSCG00000001808	5	13	protein_coding
ENSSSCG00000001810	3	22	protein_coding
ENSSSCG00000001814	3	41	protein_coding
ENSSSCG00000001816	4	23	protein_coding
ENSSSCG00000001817	2	18	protein_coding
ENSSSCG00000001818	3	19	protein_coding
ENSSSCG00000001819	2	26	protein_coding
ENSSSCG00000001820	3	4	protein_coding
ENSSSCG00000001821	4	23	protein_coding
ENSSSCG00000001822	2	27	protein_coding
ENSSSCG00000001823	7	26	protein_coding
ENSSSCG00000001824	2	10	protein_coding
ENSSSCG00000001825	6	28	protein_coding
ENSSSCG00000001826	2	17	protein_coding
ENSSSCG00000001830	1	1	protein_coding
ENSSSCG00000001832	6	20	protein_coding
ENSSSCG00000001834	6	11	protein_coding
ENSSSCG00000001835	2	21	protein_coding
ENSSSCG00000001836	4	10	protein_coding
ENSSSCG00000001837	4	37	protein_coding
ENSSSCG00000001838	3	23	protein_coding
ENSSSCG00000001840	3	19	protein_coding
ENSSSCG00000001841	1	11	protein_coding
ENSSSCG00000001844	3	8	protein_coding
ENSSSCG00000001846	2	17	protein_coding
ENSSSCG00000001847	1	3	protein_coding
ENSSSCG00000001848	1	2	protein_coding
ENSSSCG00000001849	6	22	protein_coding
ENSSSCG00000001850	3	11	protein_coding
ENSSSCG00000001852	3	12	protein_coding
ENSSSCG00000001858	4	7	protein_coding
ENSSSCG00000001862	10	17	protein_coding
ENSSSCG00000001863	2	11	protein_coding
ENSSSCG00000001865	7	33	protein_coding
ENSSSCG00000001866	2	7	protein_coding
ENSSSCG00000001867	3	16	protein_coding
ENSSSCG00000001868	4	7	protein_coding
ENSSSCG00000001869	1	7	protein_coding
ENSSSCG00000001871	2	12	protein_coding
ENSSSCG00000001872	3	5	protein_coding
ENSSSCG00000001873	1	10	protein_coding
ENSSSCG00000001875	2	4	protein_coding
ENSSSCG00000001877	2	9	protein_coding
ENSSSCG00000001878	1	14	protein_coding
ENSSSCG00000001879	1	4	protein_coding
ENSSSCG00000001880	4	24	protein_coding
ENSSSCG00000001881	4	26	protein_coding
ENSSSCG00000001882	2	16	protein_coding
ENSSSCG00000001884	6	8	protein_coding
ENSSSCG00000001885	2	4	protein_coding
ENSSSCG00000001887	5	10	protein_coding
ENSSSCG00000001888	1	1	protein_coding
ENSSSCG00000001892	5	11	protein_coding
ENSSSCG00000001895	1	3	protein_coding
ENSSSCG00000001898	4	16	protein_coding
ENSSSCG00000001899	2	13	protein_coding
ENSSSCG00000001900	3	13	protein_coding
ENSSSCG00000001901	1	7	protein_coding
ENSSSCG00000001903	2	8	protein_coding
ENSSSCG00000001904	2	13	protein_coding
ENSSSCG00000001905	2	10	protein_coding
ENSSSCG00000001906	1	7	protein_coding
ENSSSCG00000001907	2	11	protein_coding
ENSSSCG00000001908	2	21	protein_coding
ENSSSCG00000001909	2	20	protein_coding
ENSSSCG00000001910	2	2	protein_coding
ENSSSCG00000001912	4	12	protein_coding
ENSSSCG00000001913	4	7	protein_coding
ENSSSCG00000001914	1	7	protein_coding
ENSSSCG00000001915	3	11	protein_coding
ENSSSCG00000001916	1	9	protein_coding
ENSSSCG00000001917	5	11	protein_coding
ENSSSCG00000001918	4	13	protein_coding
ENSSSCG00000001920	1	8	protein_coding
ENSSSCG00000001921	2	30	protein_coding
ENSSSCG00000001924	5	27	protein_coding
ENSSSCG00000001925	2	7	protein_coding
ENSSSCG00000001926	2	6	protein_coding
ENSSSCG00000001927	3	15	protein_coding
ENSSSCG00000001928	5	12	protein_coding
ENSSSCG00000001930	9	36	protein_coding
ENSSSCG00000001931	2	12	protein_coding
ENSSSCG00000001932	2	4	protein_coding
ENSSSCG00000001934	3	22	protein_coding
ENSSSCG00000001938	1	2	protein_coding
ENSSSCG00000001939	2	33	protein_coding
ENSSSCG00000001942	2	5	protein_coding
ENSSSCG00000001944	1	2	protein_coding
ENSSSCG00000001945	1	3	protein_coding
ENSSSCG00000001946	5	10	protein_coding
ENSSSCG00000001947	1	10	protein_coding
ENSSSCG00000001949	1	3	protein_coding
ENSSSCG00000001950	10	15	protein_coding
ENSSSCG00000001952	1	7	protein_coding
ENSSSCG00000001955	2	18	protein_coding
ENSSSCG00000001958	2	34	protein_coding
ENSSSCG00000001959	2	5	protein_coding
ENSSSCG00000001960	1	6	protein_coding
ENSSSCG00000001963	1	5	protein_coding
ENSSSCG00000001964	4	13	protein_coding
ENSSSCG00000001966	3	9	protein_coding
ENSSSCG00000001968	3	12	protein_coding
ENSSSCG00000001970	1	10	protein_coding
ENSSSCG00000001971	1	43	protein_coding
ENSSSCG00000001972	3	6	protein_coding
ENSSSCG00000001973	7	25	protein_coding
ENSSSCG00000001974	2	17	protein_coding
ENSSSCG00000001975	2	19	protein_coding
ENSSSCG00000001977	6	8	protein_coding
ENSSSCG00000001978	5	7	protein_coding
ENSSSCG00000001979	1	5	protein_coding
ENSSSCG00000001982	1	6	protein_coding
ENSSSCG00000001983	3	6	protein_coding
ENSSSCG00000001984	1	10	protein_coding
ENSSSCG00000001985	2	4	protein_coding
ENSSSCG00000001986	5	11	protein_coding
ENSSSCG00000001987	1	10	protein_coding
ENSSSCG00000001988	2	31	protein_coding
ENSSSCG00000001989	2	5	protein_coding
ENSSSCG00000001990	2	11	protein_coding
ENSSSCG00000001991	2	9	protein_coding
ENSSSCG00000001992	2	17	protein_coding
ENSSSCG00000001993	1	33	protein_coding
ENSSSCG00000001994	5	11	protein_coding
ENSSSCG00000002000	5	37	protein_coding
ENSSSCG00000002001	1	29	protein_coding
ENSSSCG00000002002	3	11	protein_coding
ENSSSCG00000002003	3	23	protein_coding
ENSSSCG00000002004	5	13	protein_coding
ENSSSCG00000002005	1	9	protein_coding
ENSSSCG00000002006	4	13	protein_coding
ENSSSCG00000002007	1	11	protein_coding
ENSSSCG00000002008	3	16	protein_coding
ENSSSCG00000002009	4	11	protein_coding
ENSSSCG00000002010	1	4	protein_coding
ENSSSCG00000002011	1	17	protein_coding
ENSSSCG00000002012	1	42	protein_coding
ENSSSCG00000002013	7	10	protein_coding
ENSSSCG00000002014	2	25	protein_coding
ENSSSCG00000002015	2	22	protein_coding
ENSSSCG00000002016	1	3	protein_coding
ENSSSCG00000002020	2	11	protein_coding
ENSSSCG00000002023	5	9	protein_coding
ENSSSCG00000002025	1	10	protein_coding
ENSSSCG00000002026	3	6	protein_coding
ENSSSCG00000002028	4	8	protein_coding
ENSSSCG00000002029	10	41	protein_coding
ENSSSCG00000002032	4	12	protein_coding
ENSSSCG00000002033	1	2	protein_coding
ENSSSCG00000002034	4	20	protein_coding
ENSSSCG00000002035	1	2	protein_coding
ENSSSCG00000002036	1	2	protein_coding
ENSSSCG00000002037	1	13	protein_coding
ENSSSCG00000002038	1	1	protein_coding
ENSSSCG00000002039	5	12	protein_coding
ENSSSCG00000002040	3	5	protein_coding
ENSSSCG00000002041	3	15	protein_coding
ENSSSCG00000002042	2	11	protein_coding
ENSSSCG00000002045	1	1	protein_coding
ENSSSCG00000002050	3	4	protein_coding
ENSSSCG00000002051	6	7	protein_coding
ENSSSCG00000002052	1	1	protein_coding
ENSSSCG00000002062	1	2	protein_coding
ENSSSCG00000002071	1	2	protein_coding
ENSSSCG00000002077	1	3	protein_coding
ENSSSCG00000002078	1	3	protein_coding
ENSSSCG00000002081	1	2	protein_coding
ENSSSCG00000002084	1	2	protein_coding
ENSSSCG00000002097	1	2	protein_coding
ENSSSCG00000002099	1	2	protein_coding
ENSSSCG00000002105	1	1	protein_coding
ENSSSCG00000002106	1	1	protein_coding
ENSSSCG00000002127	3	39	protein_coding
ENSSSCG00000002129	2	22	protein_coding
ENSSSCG00000002130	1	1	protein_coding
ENSSSCG00000002131	1	2	protein_coding
ENSSSCG00000002134	1	2	protein_coding
ENSSSCG00000002135	4	7	protein_coding
ENSSSCG00000002138	3	11	protein_coding
ENSSSCG00000002140	2	6	protein_coding
ENSSSCG00000002142	1	56	protein_coding
ENSSSCG00000002143	2	16	protein_coding
ENSSSCG00000002144	1	8	protein_coding
ENSSSCG00000002145	1	11	protein_coding
ENSSSCG00000002148	1	1	protein_coding
ENSSSCG00000002170	1	1	protein_coding
ENSSSCG00000002175	1	1	protein_coding
ENSSSCG00000002187	1	1	protein_coding
ENSSSCG00000002190	1	2	protein_coding
ENSSSCG00000002191	1	1	protein_coding
ENSSSCG00000002202	1	1	protein_coding
ENSSSCG00000002235	7	16	protein_coding
ENSSSCG00000002241	2	7	protein_coding
ENSSSCG00000002243	6	28	protein_coding
ENSSSCG00000002245	3	11	protein_coding
ENSSSCG00000002251	2	12	protein_coding
ENSSSCG00000002252	1	9	protein_coding
ENSSSCG00000002254	2	3	protein_coding
ENSSSCG00000002257	6	24	protein_coding
ENSSSCG00000002258	1	3	protein_coding
ENSSSCG00000002259	1	30	protein_coding
ENSSSCG00000002260	1	6	protein_coding
ENSSSCG00000002262	1	14	protein_coding
ENSSSCG00000002263	1	11	protein_coding
ENSSSCG00000002265	1	3	protein_coding
ENSSSCG00000002266	10	40	protein_coding
ENSSSCG00000002267	2	5	protein_coding
ENSSSCG00000002268	1	3	protein_coding
ENSSSCG00000002269	4	28	protein_coding
ENSSSCG00000002270	1	10	protein_coding
ENSSSCG00000002275	1	11	protein_coding
ENSSSCG00000002276	6	19	protein_coding
ENSSSCG00000002277	4	37	protein_coding
ENSSSCG00000002279	1	2	protein_coding
ENSSSCG00000002280	1	7	protein_coding
ENSSSCG00000002281	2	12	protein_coding
ENSSSCG00000002283	3	15	protein_coding
ENSSSCG00000002284	1	12	protein_coding
ENSSSCG00000002285	9	25	protein_coding
ENSSSCG00000002286	2	9	protein_coding
ENSSSCG00000002287	2	17	protein_coding
ENSSSCG00000002290	3	9	protein_coding
ENSSSCG00000002292	1	33	protein_coding
ENSSSCG00000002294	1	8	protein_coding
ENSSSCG00000002295	1	7	protein_coding
ENSSSCG00000002296	1	9	protein_coding
ENSSSCG00000002297	1	7	protein_coding
ENSSSCG00000002298	4	44	protein_coding
ENSSSCG00000002305	3	11	protein_coding
ENSSSCG00000002306	2	16	protein_coding
ENSSSCG00000002307	2	4	protein_coding
ENSSSCG00000002309	1	14	protein_coding
ENSSSCG00000002310	1	1	protein_coding
ENSSSCG00000002311	1	7	protein_coding
ENSSSCG00000002313	1	5	protein_coding
ENSSSCG00000002314	4	13	protein_coding
ENSSSCG00000002315	4	8	protein_coding
ENSSSCG00000002316	1	4	protein_coding
ENSSSCG00000002321	1	2	protein_coding
ENSSSCG00000002322	1	3	protein_coding
ENSSSCG00000002329	2	12	protein_coding
ENSSSCG00000002330	4	37	protein_coding
ENSSSCG00000002332	1	26	protein_coding
ENSSSCG00000002333	6	12	protein_coding
ENSSSCG00000002337	3	14	protein_coding
ENSSSCG00000002340	3	12	protein_coding
ENSSSCG00000002341	1	28	protein_coding
ENSSSCG00000002344	1	1	protein_coding
ENSSSCG00000002348	2	4	protein_coding
ENSSSCG00000002349	6	5	protein_coding
ENSSSCG00000002350	1	15	protein_coding
ENSSSCG00000002351	3	11	protein_coding
ENSSSCG00000002352	6	23	protein_coding
ENSSSCG00000002353	1	9	protein_coding
ENSSSCG00000002354	3	12	protein_coding
ENSSSCG00000002355	8	19	protein_coding
ENSSSCG00000002356	5	15	protein_coding
ENSSSCG00000002357	3	14	protein_coding
ENSSSCG00000002361	1	3	protein_coding
ENSSSCG00000002363	1	5	protein_coding
ENSSSCG00000002366	3	5	protein_coding
ENSSSCG00000002367	2	5	protein_coding
ENSSSCG00000002368	6	36	protein_coding
ENSSSCG00000002370	3	21	protein_coding
ENSSSCG00000002372	4	21	protein_coding
ENSSSCG00000002373	1	4	protein_coding
ENSSSCG00000002374	4	16	protein_coding
ENSSSCG00000002375	3	10	protein_coding
ENSSSCG00000002377	6	9	protein_coding
ENSSSCG00000002378	3	14	protein_coding
ENSSSCG00000002379	1	3	protein_coding
ENSSSCG00000002380	1	2	protein_coding
ENSSSCG00000002381	3	23	protein_coding
ENSSSCG00000002383	4	5	protein_coding
ENSSSCG00000002385	2	9	protein_coding
ENSSSCG00000002386	3	18	protein_coding
ENSSSCG00000002387	3	11	protein_coding
ENSSSCG00000002388	3	7	protein_coding
ENSSSCG00000002389	2	9	protein_coding
ENSSSCG00000002390	2	11	protein_coding
ENSSSCG00000002391	3	13	protein_coding
ENSSSCG00000002396	7	10	protein_coding
ENSSSCG00000002397	4	22	protein_coding
ENSSSCG00000002398	2	26	protein_coding
ENSSSCG00000002399	1	4	protein_coding
ENSSSCG00000002400	1	4	protein_coding
ENSSSCG00000002403	4	26	protein_coding
ENSSSCG00000002404	1	13	protein_coding
ENSSSCG00000002405	1	4	protein_coding
ENSSSCG00000002406	2	9	protein_coding
ENSSSCG00000002408	4	11	protein_coding
ENSSSCG00000002410	4	27	protein_coding
ENSSSCG00000002411	1	10	protein_coding
ENSSSCG00000002412	3	9	protein_coding
ENSSSCG00000002414	4	22	protein_coding
ENSSSCG00000002423	3	8	protein_coding
ENSSSCG00000002424	7	15	protein_coding
ENSSSCG00000002425	1	20	protein_coding
ENSSSCG00000002426	6	18	protein_coding
ENSSSCG00000002427	2	46	protein_coding
ENSSSCG00000002428	8	15	protein_coding
ENSSSCG00000002429	2	9	protein_coding
ENSSSCG00000002430	7	9	protein_coding
ENSSSCG00000002431	6	17	protein_coding
ENSSSCG00000002432	1	2	protein_coding
ENSSSCG00000002433	1	11	protein_coding
ENSSSCG00000002434	1	16	protein_coding
ENSSSCG00000002436	6	22	protein_coding
ENSSSCG00000002438	1	3	protein_coding
ENSSSCG00000002440	4	30	protein_coding
ENSSSCG00000002441	3	15	protein_coding
ENSSSCG00000002442	1	24	protein_coding
ENSSSCG00000002443	3	13	protein_coding
ENSSSCG00000002444	3	12	protein_coding
ENSSSCG00000002445	2	22	protein_coding
ENSSSCG00000002446	10	14	protein_coding
ENSSSCG00000002447	3	18	protein_coding
ENSSSCG00000002449	1	4	protein_coding
ENSSSCG00000002450	2	18	protein_coding
ENSSSCG00000002451	1	13	protein_coding
ENSSSCG00000002452	5	16	protein_coding
ENSSSCG00000002455	2	14	protein_coding
ENSSSCG00000002456	2	8	protein_coding
ENSSSCG00000002457	4	11	protein_coding
ENSSSCG00000002458	1	2	protein_coding
ENSSSCG00000002459	2	5	protein_coding
ENSSSCG00000002460	1	10	protein_coding
ENSSSCG00000002461	6	12	protein_coding
ENSSSCG00000002462	1	2	protein_coding
ENSSSCG00000002464	1	4	protein_coding
ENSSSCG00000002467	2	11	protein_coding
ENSSSCG00000002469	1	7	protein_coding
ENSSSCG00000002470	2	10	protein_coding
ENSSSCG00000002474	6	26	protein_coding
ENSSSCG00000002475	2	5	protein_coding
ENSSSCG00000002476	1	7	protein_coding
ENSSSCG00000002478	1	5	protein_coding
ENSSSCG00000002479	2	6	protein_coding
ENSSSCG00000002481	4	5	protein_coding
ENSSSCG00000002483	1	6	protein_coding
ENSSSCG00000002486	3	7	protein_coding
ENSSSCG00000002490	1	3	protein_coding
ENSSSCG00000002494	2	15	protein_coding
ENSSSCG00000002495	9	22	protein_coding
ENSSSCG00000002496	1	2	protein_coding
ENSSSCG00000002497	1	4	protein_coding
ENSSSCG00000002498	1	3	protein_coding
ENSSSCG00000002502	2	44	protein_coding
ENSSSCG00000002504	2	18	protein_coding
ENSSSCG00000002505	4	23	protein_coding
ENSSSCG00000002506	2	13	protein_coding
ENSSSCG00000002507	3	5	protein_coding
ENSSSCG00000002508	6	14	protein_coding
ENSSSCG00000002509	1	11	protein_coding
ENSSSCG00000002510	1	15	protein_coding
ENSSSCG00000002512	2	3	protein_coding
ENSSSCG00000002515	3	7	protein_coding
ENSSSCG00000002516	2	12	protein_coding
ENSSSCG00000002517	2	9	protein_coding
ENSSSCG00000002520	4	5	protein_coding
ENSSSCG00000002523	5	39	protein_coding
ENSSSCG00000002524	2	13	protein_coding
ENSSSCG00000002525	3	13	protein_coding
ENSSSCG00000002526	1	13	protein_coding
ENSSSCG00000002528	1	22	protein_coding
ENSSSCG00000002530	3	5	protein_coding
ENSSSCG00000002531	3	16	protein_coding
ENSSSCG00000002532	1	7	protein_coding
ENSSSCG00000002533	4	6	protein_coding
ENSSSCG00000002535	3	12	protein_coding
ENSSSCG00000002536	1	2	protein_coding
ENSSSCG00000002540	5	15	protein_coding
ENSSSCG00000002544	4	17	protein_coding
ENSSSCG00000002546	2	9	protein_coding
ENSSSCG00000002547	7	17	protein_coding
ENSSSCG00000002552	1	36	protein_coding
ENSSSCG00000002554	4	11	protein_coding
ENSSSCG00000002555	2	26	protein_coding
ENSSSCG00000002557	1	5	protein_coding
ENSSSCG00000002558	3	20	protein_coding
ENSSSCG00000002559	2	2	protein_coding
ENSSSCG00000002573	1	1	protein_coding
ENSSSCG00000002585	1	1	protein_coding
ENSSSCG00000002589	1	1	protein_coding
ENSSSCG00000002594	1	1	protein_coding
ENSSSCG00000002601	1	1	protein_coding
ENSSSCG00000002608	1	1	protein_coding
ENSSSCG00000002610	1	1	protein_coding
ENSSSCG00000002613	1	1	protein_coding
ENSSSCG00000002620	2	13	protein_coding
ENSSSCG00000002622	1	5	protein_coding
ENSSSCG00000002623	9	8	protein_coding
ENSSSCG00000002627	2	8	protein_coding
ENSSSCG00000002628	1	17	protein_coding
ENSSSCG00000002629	2	14	protein_coding
ENSSSCG00000002632	5	20	protein_coding
ENSSSCG00000002633	5	12	protein_coding
ENSSSCG00000002635	1	15	protein_coding
ENSSSCG00000002637	1	3	protein_coding
ENSSSCG00000002639	4	6	protein_coding
ENSSSCG00000002640	6	15	protein_coding
ENSSSCG00000002642	3	15	protein_coding
ENSSSCG00000002645	2	14	protein_coding
ENSSSCG00000002646	3	5	protein_coding
ENSSSCG00000002648	2	12	protein_coding
ENSSSCG00000002650	1	5	protein_coding
ENSSSCG00000002651	1	10	protein_coding
ENSSSCG00000002652	5	17	protein_coding
ENSSSCG00000002653	1	7	protein_coding
ENSSSCG00000002654	4	11	protein_coding
ENSSSCG00000002655	3	5	protein_coding
ENSSSCG00000002656	3	13	protein_coding
ENSSSCG00000002657	1	5	protein_coding
ENSSSCG00000002658	1	1	protein_coding
ENSSSCG00000002660	1	8	protein_coding
ENSSSCG00000002664	6	16	protein_coding
ENSSSCG00000002666	3	15	protein_coding
ENSSSCG00000002667	3	9	protein_coding
ENSSSCG00000002668	1	8	protein_coding
ENSSSCG00000002669	4	16	protein_coding
ENSSSCG00000002670	2	14	protein_coding
ENSSSCG00000002671	3	27	protein_coding
ENSSSCG00000002672	1	6	protein_coding
ENSSSCG00000002675	1	12	protein_coding
ENSSSCG00000002680	1	16	protein_coding
ENSSSCG00000002681	1	7	protein_coding
ENSSSCG00000002682	3	24	protein_coding
ENSSSCG00000002684	7	15	protein_coding
ENSSSCG00000002688	1	34	protein_coding
ENSSSCG00000002689	3	21	protein_coding
ENSSSCG00000002690	2	12	protein_coding
ENSSSCG00000002696	2	10	protein_coding
ENSSSCG00000002697	4	5	protein_coding
ENSSSCG00000002700	2	8	protein_coding
ENSSSCG00000002701	3	7	protein_coding
ENSSSCG00000002703	2	4	protein_coding
ENSSSCG00000002704	2	15	protein_coding
ENSSSCG00000002706	4	13	protein_coding
ENSSSCG00000002707	5	5	protein_coding
ENSSSCG00000002708	1	7	protein_coding
ENSSSCG00000002709	2	4	protein_coding
ENSSSCG00000002712	4	11	protein_coding
ENSSSCG00000002714	3	27	protein_coding
ENSSSCG00000002715	2	14	protein_coding
ENSSSCG00000002716	2	14	protein_coding
ENSSSCG00000002718	1	8	protein_coding
ENSSSCG00000002719	1	1	protein_coding
ENSSSCG00000002720	1	13	protein_coding
ENSSSCG00000002722	10	14	protein_coding
ENSSSCG00000002723	1	24	protein_coding
ENSSSCG00000002724	2	21	protein_coding
ENSSSCG00000002729	1	19	protein_coding
ENSSSCG00000002730	2	12	protein_coding
ENSSSCG00000002734	3	3	protein_coding
ENSSSCG00000002736	1	12	protein_coding
ENSSSCG00000002737	2	3	protein_coding
ENSSSCG00000002738	1	7	protein_coding
ENSSSCG00000002739	3	19	protein_coding
ENSSSCG00000002740	3	25	protein_coding
ENSSSCG00000002741	3	9	protein_coding
ENSSSCG00000002743	5	11	protein_coding
ENSSSCG00000002746	3	9	protein_coding
ENSSSCG00000002747	4	35	protein_coding
ENSSSCG00000002748	4	29	protein_coding
ENSSSCG00000002749	2	6	protein_coding
ENSSSCG00000002752	1	11	protein_coding
ENSSSCG00000002753	2	9	protein_coding
ENSSSCG00000002754	4	6	protein_coding
ENSSSCG00000002755	7	16	protein_coding
ENSSSCG00000002759	1	6	protein_coding
ENSSSCG00000002761	1	4	protein_coding
ENSSSCG00000002762	1	10	protein_coding
ENSSSCG00000002763	3	21	protein_coding
ENSSSCG00000002764	2	11	protein_coding
ENSSSCG00000002767	4	16	protein_coding
ENSSSCG00000002768	3	13	protein_coding
ENSSSCG00000002769	1	1	protein_coding
ENSSSCG00000002771	1	29	protein_coding
ENSSSCG00000002774	8	23	protein_coding
ENSSSCG00000002775	1	3	protein_coding
ENSSSCG00000002776	2	8	protein_coding
ENSSSCG00000002777	1	5	protein_coding
ENSSSCG00000002778	1	14	protein_coding
ENSSSCG00000002779	4	15	protein_coding
ENSSSCG00000002781	1	16	protein_coding
ENSSSCG00000002782	1	20	protein_coding
ENSSSCG00000002783	1	17	protein_coding
ENSSSCG00000002786	2	21	protein_coding
ENSSSCG00000002787	1	10	protein_coding
ENSSSCG00000002788	1	13	protein_coding
ENSSSCG00000002790	2	8	protein_coding
ENSSSCG00000002792	1	13	protein_coding
ENSSSCG00000002793	1	4	protein_coding
ENSSSCG00000002795	1	13	protein_coding
ENSSSCG00000002799	2	48	protein_coding
ENSSSCG00000002802	1	3	protein_coding
ENSSSCG00000002803	1	9	protein_coding
ENSSSCG00000002804	4	11	protein_coding
ENSSSCG00000002805	1	13	protein_coding
ENSSSCG00000002806	2	11	protein_coding
ENSSSCG00000002807	2	9	protein_coding
ENSSSCG00000002808	2	2	protein_coding
ENSSSCG00000002809	2	8	protein_coding
ENSSSCG00000002811	1	30	protein_coding
ENSSSCG00000002812	6	22	protein_coding
ENSSSCG00000002813	5	29	protein_coding
ENSSSCG00000002814	1	12	protein_coding
ENSSSCG00000002815	6	17	protein_coding
ENSSSCG00000002817	3	18	protein_coding
ENSSSCG00000002818	2	6	protein_coding
ENSSSCG00000002819	2	7	protein_coding
ENSSSCG00000002820	2	16	protein_coding
ENSSSCG00000002821	1	4	protein_coding
ENSSSCG00000002822	2	14	protein_coding
ENSSSCG00000002825	8	16	protein_coding
ENSSSCG00000002827	3	14	protein_coding
ENSSSCG00000002828	2	15	protein_coding
ENSSSCG00000002829	3	14	protein_coding
ENSSSCG00000002830	1	6	protein_coding
ENSSSCG00000002831	1	4	protein_coding
ENSSSCG00000002835	2	7	protein_coding
ENSSSCG00000002836	2	5	protein_coding
ENSSSCG00000002838	5	8	protein_coding
ENSSSCG00000002839	1	5	protein_coding
ENSSSCG00000002841	1	7	protein_coding
ENSSSCG00000002844	4	31	protein_coding
ENSSSCG00000002846	2	10	protein_coding
ENSSSCG00000002847	4	13	protein_coding
ENSSSCG00000002849	2	13	protein_coding
ENSSSCG00000002850	1	1	protein_coding
ENSSSCG00000002852	3	3	protein_coding
ENSSSCG00000002854	3	8	protein_coding
ENSSSCG00000002855	2	13	protein_coding
ENSSSCG00000002857	1	32	protein_coding
ENSSSCG00000002859	4	29	protein_coding
ENSSSCG00000002860	5	6	protein_coding
ENSSSCG00000002862	1	12	protein_coding
ENSSSCG00000002863	3	7	protein_coding
ENSSSCG00000002864	1	11	protein_coding
ENSSSCG00000002865	2	20	protein_coding
ENSSSCG00000002866	1	1	protein_coding
ENSSSCG00000002867	4	4	protein_coding
ENSSSCG00000002868	8	16	protein_coding
ENSSSCG00000002869	3	12	protein_coding
ENSSSCG00000002872	1	16	protein_coding
ENSSSCG00000002873	2	31	protein_coding
ENSSSCG00000002875	2	8	protein_coding
ENSSSCG00000002877	3	8	protein_coding
ENSSSCG00000002879	3	22	protein_coding
ENSSSCG00000002882	2	7	protein_coding
ENSSSCG00000002884	2	11	protein_coding
ENSSSCG00000002885	4	12	protein_coding
ENSSSCG00000002887	2	14	protein_coding
ENSSSCG00000002888	1	12	protein_coding
ENSSSCG00000002891	2	3	protein_coding
ENSSSCG00000002893	2	13	protein_coding
ENSSSCG00000002895	2	37	protein_coding
ENSSSCG00000002898	2	8	protein_coding
ENSSSCG00000002901	3	8	protein_coding
ENSSSCG00000002902	3	23	protein_coding
ENSSSCG00000002904	2	19	protein_coding
ENSSSCG00000002905	7	10	protein_coding
ENSSSCG00000002906	1	3	protein_coding
ENSSSCG00000002907	2	10	protein_coding
ENSSSCG00000002908	2	6	protein_coding
ENSSSCG00000002910	2	7	protein_coding
ENSSSCG00000002913	3	23	protein_coding
ENSSSCG00000002915	4	16	protein_coding
ENSSSCG00000002916	3	17	protein_coding
ENSSSCG00000002917	5	12	protein_coding
ENSSSCG00000002918	4	6	protein_coding
ENSSSCG00000002919	2	5	protein_coding
ENSSSCG00000002921	1	17	protein_coding
ENSSSCG00000002923	1	33	protein_coding
ENSSSCG00000002926	1	6	protein_coding
ENSSSCG00000002927	1	3	protein_coding
ENSSSCG00000002929	1	8	protein_coding
ENSSSCG00000002930	2	6	protein_coding
ENSSSCG00000002931	1	6	protein_coding
ENSSSCG00000002932	3	8	protein_coding
ENSSSCG00000002933	1	7	protein_coding
ENSSSCG00000002935	3	9	protein_coding
ENSSSCG00000002937	1	6	protein_coding
ENSSSCG00000002938	2	6	protein_coding
ENSSSCG00000002941	1	3	protein_coding
ENSSSCG00000002944	2	7	protein_coding
ENSSSCG00000002950	2	23	protein_coding
ENSSSCG00000002952	3	8	protein_coding
ENSSSCG00000002953	1	4	protein_coding
ENSSSCG00000002954	2	7	protein_coding
ENSSSCG00000002955	3	28	protein_coding
ENSSSCG00000002957	2	3	protein_coding
ENSSSCG00000002959	3	8	protein_coding
ENSSSCG00000002960	6	18	protein_coding
ENSSSCG00000002962	3	34	protein_coding
ENSSSCG00000002963	6	8	protein_coding
ENSSSCG00000002965	6	22	protein_coding
ENSSSCG00000002967	1	20	protein_coding
ENSSSCG00000002968	1	6	protein_coding
ENSSSCG00000002969	1	5	protein_coding
ENSSSCG00000002971	2	13	protein_coding
ENSSSCG00000002972	1	21	protein_coding
ENSSSCG00000002977	3	5	protein_coding
ENSSSCG00000002978	7	7	protein_coding
ENSSSCG00000002980	1	5	protein_coding
ENSSSCG00000002983	1	4	protein_coding
ENSSSCG00000002986	1	6	protein_coding
ENSSSCG00000002987	2	10	protein_coding
ENSSSCG00000002988	2	7	protein_coding
ENSSSCG00000002989	5	16	protein_coding
ENSSSCG00000002990	1	5	protein_coding
ENSSSCG00000002991	1	3	protein_coding
ENSSSCG00000002993	2	10	protein_coding
ENSSSCG00000002994	1	10	protein_coding
ENSSSCG00000002995	1	13	protein_coding
ENSSSCG00000002996	5	13	protein_coding
ENSSSCG00000002997	1	4	protein_coding
ENSSSCG00000002998	1	14	protein_coding
ENSSSCG00000003000	1	8	protein_coding
ENSSSCG00000003006	10	10	protein_coding
ENSSSCG00000003011	3	10	protein_coding
ENSSSCG00000003013	1	6	protein_coding
ENSSSCG00000003015	2	6	protein_coding
ENSSSCG00000003016	2	6	protein_coding
ENSSSCG00000003017	1	7	protein_coding
ENSSSCG00000003018	3	11	protein_coding
ENSSSCG00000003021	3	41	protein_coding
ENSSSCG00000003022	2	15	protein_coding
ENSSSCG00000003024	1	3	protein_coding
ENSSSCG00000003030	3	21	protein_coding
ENSSSCG00000003035	2	12	protein_coding
ENSSSCG00000003038	1	20	protein_coding
ENSSSCG00000003040	8	32	protein_coding
ENSSSCG00000003042	2	6	protein_coding
ENSSSCG00000003043	2	8	protein_coding
ENSSSCG00000003044	2	5	protein_coding
ENSSSCG00000003045	5	23	protein_coding
ENSSSCG00000003046	3	12	protein_coding
ENSSSCG00000003047	1	8	protein_coding
ENSSSCG00000003048	1	4	protein_coding
ENSSSCG00000003049	1	6	protein_coding
ENSSSCG00000003051	1	10	protein_coding
ENSSSCG00000003052	3	6	protein_coding
ENSSSCG00000003053	1	5	protein_coding
ENSSSCG00000003054	2	4	protein_coding
ENSSSCG00000003055	2	19	protein_coding
ENSSSCG00000003059	1	3	protein_coding
ENSSSCG00000003061	3	10	protein_coding
ENSSSCG00000003062	1	14	protein_coding
ENSSSCG00000003063	1	17	protein_coding
ENSSSCG00000003064	1	10	protein_coding
ENSSSCG00000003066	1	1	protein_coding
ENSSSCG00000003068	3	17	protein_coding
ENSSSCG00000003069	2	9	protein_coding
ENSSSCG00000003070	2	9	protein_coding
ENSSSCG00000003071	1	5	protein_coding
ENSSSCG00000003072	2	4	protein_coding
ENSSSCG00000003073	1	6	protein_coding
ENSSSCG00000003076	1	7	protein_coding
ENSSSCG00000003077	8	6	protein_coding
ENSSSCG00000003078	1	7	protein_coding
ENSSSCG00000003079	3	9	protein_coding
ENSSSCG00000003080	1	4	protein_coding
ENSSSCG00000003081	1	6	protein_coding
ENSSSCG00000003083	3	13	protein_coding
ENSSSCG00000003085	4	16	protein_coding
ENSSSCG00000003086	3	5	protein_coding
ENSSSCG00000003088	1	5	protein_coding
ENSSSCG00000003089	5	11	protein_coding
ENSSSCG00000003090	5	10	protein_coding
ENSSSCG00000003091	1	1	protein_coding
ENSSSCG00000003092	1	2	protein_coding
ENSSSCG00000003093	1	27	protein_coding
ENSSSCG00000003096	1	1	protein_coding
ENSSSCG00000003098	2	13	protein_coding
ENSSSCG00000003100	1	15	protein_coding
ENSSSCG00000003101	2	15	protein_coding
ENSSSCG00000003102	1	3	protein_coding
ENSSSCG00000003103	2	3	protein_coding
ENSSSCG00000003104	4	19	protein_coding
ENSSSCG00000003105	2	8	protein_coding
ENSSSCG00000003106	6	5	protein_coding
ENSSSCG00000003107	1	9	protein_coding
ENSSSCG00000003108	1	12	protein_coding
ENSSSCG00000003109	1	3	protein_coding
ENSSSCG00000003110	3	16	protein_coding
ENSSSCG00000003111	6	9	protein_coding
ENSSSCG00000003112	4	4	protein_coding
ENSSSCG00000003113	2	2	protein_coding
ENSSSCG00000003114	2	18	protein_coding
ENSSSCG00000003115	1	15	protein_coding
ENSSSCG00000003119	1	17	protein_coding
ENSSSCG00000003120	4	23	protein_coding
ENSSSCG00000003121	1	14	protein_coding
ENSSSCG00000003123	2	3	protein_coding
ENSSSCG00000003124	2	4	protein_coding
ENSSSCG00000003125	2	7	protein_coding
ENSSSCG00000003126	1	6	protein_coding
ENSSSCG00000003128	4	30	protein_coding
ENSSSCG00000003129	1	4	protein_coding
ENSSSCG00000003131	1	5	protein_coding
ENSSSCG00000003132	1	6	protein_coding
ENSSSCG00000003133	1	14	protein_coding
ENSSSCG00000003134	1	7	protein_coding
ENSSSCG00000003135	1	2	protein_coding
ENSSSCG00000003136	4	13	protein_coding
ENSSSCG00000003137	2	20	protein_coding
ENSSSCG00000003139	9	19	protein_coding
ENSSSCG00000003140	1	3	protein_coding
ENSSSCG00000003142	1	19	protein_coding
ENSSSCG00000003143	2	10	protein_coding
ENSSSCG00000003144	7	19	protein_coding
ENSSSCG00000003145	1	2	protein_coding
ENSSSCG00000003146	1	12	protein_coding
ENSSSCG00000003147	1	9	protein_coding
ENSSSCG00000003148	1	4	protein_coding
ENSSSCG00000003149	2	12	protein_coding
ENSSSCG00000003150	7	16	protein_coding
ENSSSCG00000003152	4	16	protein_coding
ENSSSCG00000003153	1	6	protein_coding
ENSSSCG00000003154	5	17	protein_coding
ENSSSCG00000003155	1	3	protein_coding
ENSSSCG00000003156	2	6	protein_coding
ENSSSCG00000003157	3	6	protein_coding
ENSSSCG00000003159	1	3	protein_coding
ENSSSCG00000003160	2	3	protein_coding
ENSSSCG00000003161	1	10	protein_coding
ENSSSCG00000003165	1	5	protein_coding
ENSSSCG00000003168	3	17	protein_coding
ENSSSCG00000003169	2	13	protein_coding
ENSSSCG00000003170	3	13	protein_coding
ENSSSCG00000003171	1	3	protein_coding
ENSSSCG00000003172	2	20	protein_coding
ENSSSCG00000003177	5	7	protein_coding
ENSSSCG00000003178	2	7	protein_coding
ENSSSCG00000003183	1	7	protein_coding
ENSSSCG00000003187	6	11	protein_coding
ENSSSCG00000003189	6	13	protein_coding
ENSSSCG00000003191	2	12	protein_coding
ENSSSCG00000003192	3	10	protein_coding
ENSSSCG00000003193	4	20	protein_coding
ENSSSCG00000003194	2	5	protein_coding
ENSSSCG00000003195	6	19	protein_coding
ENSSSCG00000003196	3	14	protein_coding
ENSSSCG00000003197	6	20	protein_coding
ENSSSCG00000003198	3	12	protein_coding
ENSSSCG00000003199	2	24	protein_coding
ENSSSCG00000003201	1	4	protein_coding
ENSSSCG00000003204	3	21	protein_coding
ENSSSCG00000003207	1	7	protein_coding
ENSSSCG00000003211	3	11	protein_coding
ENSSSCG00000003212	1	9	protein_coding
ENSSSCG00000003214	3	5	protein_coding
ENSSSCG00000003216	5	28	protein_coding
ENSSSCG00000003217	5	10	protein_coding
ENSSSCG00000003218	6	28	protein_coding
ENSSSCG00000003219	1	5	protein_coding
ENSSSCG00000003222	1	14	protein_coding
ENSSSCG00000003225	1	7	protein_coding
ENSSSCG00000003227	2	8	protein_coding
ENSSSCG00000003228	2	11	protein_coding
ENSSSCG00000003229	4	7	protein_coding
ENSSSCG00000003230	2	9	protein_coding
ENSSSCG00000003231	1	4	protein_coding
ENSSSCG00000003232	1	5	protein_coding
ENSSSCG00000003233	1	7	protein_coding
ENSSSCG00000003234	1	7	protein_coding
ENSSSCG00000003235	1	3	protein_coding
ENSSSCG00000003236	6	10	protein_coding
ENSSSCG00000003238	1	9	protein_coding
ENSSSCG00000003239	2	6	protein_coding
ENSSSCG00000003240	1	5	protein_coding
ENSSSCG00000003241	1	5	protein_coding
ENSSSCG00000003247	1	7	protein_coding
ENSSSCG00000003248	2	11	protein_coding
ENSSSCG00000003251	3	10	protein_coding
ENSSSCG00000003253	7	6	protein_coding
ENSSSCG00000003255	1	5	protein_coding
ENSSSCG00000003256	2	19	protein_coding
ENSSSCG00000003257	2	5	protein_coding
ENSSSCG00000003259	3	5	protein_coding
ENSSSCG00000003261	2	6	protein_coding
ENSSSCG00000003262	1	6	protein_coding
ENSSSCG00000003263	3	15	protein_coding
ENSSSCG00000003264	4	18	protein_coding
ENSSSCG00000003265	1	4	protein_coding
ENSSSCG00000003266	1	15	protein_coding
ENSSSCG00000003267	1	8	protein_coding
ENSSSCG00000003268	4	5	protein_coding
ENSSSCG00000003269	1	1	protein_coding
ENSSSCG00000003271	2	14	protein_coding
ENSSSCG00000003272	1	8	protein_coding
ENSSSCG00000003275	1	4	protein_coding
ENSSSCG00000003277	1	4	protein_coding
ENSSSCG00000003278	2	8	protein_coding
ENSSSCG00000003282	2	13	protein_coding
ENSSSCG00000003284	1	5	protein_coding
ENSSSCG00000003286	2	7	protein_coding
ENSSSCG00000003288	4	9	protein_coding
ENSSSCG00000003289	3	10	protein_coding
ENSSSCG00000003301	2	24	protein_coding
ENSSSCG00000003302	3	4	protein_coding
ENSSSCG00000003303	1	2	protein_coding
ENSSSCG00000003306	2	21	protein_coding
ENSSSCG00000003307	1	9	protein_coding
ENSSSCG00000003311	1	2	protein_coding
ENSSSCG00000003314	2	5	protein_coding
ENSSSCG00000003315	1	10	protein_coding
ENSSSCG00000003317	2	3	protein_coding
ENSSSCG00000003318	1	5	protein_coding
ENSSSCG00000003322	1	7	protein_coding
ENSSSCG00000003324	3	5	protein_coding
ENSSSCG00000003325	1	5	protein_coding
ENSSSCG00000003326	2	8	protein_coding
ENSSSCG00000003329	4	24	protein_coding
ENSSSCG00000003331	1	7	protein_coding
ENSSSCG00000003332	5	8	protein_coding
ENSSSCG00000003333	1	8	protein_coding
ENSSSCG00000003334	2	8	protein_coding
ENSSSCG00000003336	2	16	protein_coding
ENSSSCG00000003338	4	8	protein_coding
ENSSSCG00000003339	7	17	protein_coding
ENSSSCG00000003341	2	9	protein_coding
ENSSSCG00000003342	2	16	protein_coding
ENSSSCG00000003343	2	17	protein_coding
ENSSSCG00000003344	2	4	protein_coding
ENSSSCG00000003346	1	3	protein_coding
ENSSSCG00000003348	1	5	protein_coding
ENSSSCG00000003350	5	20	protein_coding
ENSSSCG00000003351	1	10	protein_coding
ENSSSCG00000003352	3	20	protein_coding
ENSSSCG00000003353	2	11	protein_coding
ENSSSCG00000003354	4	12	protein_coding
ENSSSCG00000003356	4	24	protein_coding
ENSSSCG00000003357	1	1	protein_coding
ENSSSCG00000003359	4	6	protein_coding
ENSSSCG00000003360	3	13	protein_coding
ENSSSCG00000003362	5	22	protein_coding
ENSSSCG00000003366	3	41	protein_coding
ENSSSCG00000003368	1	17	protein_coding
ENSSSCG00000003369	7	7	protein_coding
ENSSSCG00000003370	1	5	protein_coding
ENSSSCG00000003371	2	8	protein_coding
ENSSSCG00000003374	5	15	protein_coding
ENSSSCG00000003376	3	31	protein_coding
ENSSSCG00000003377	6	11	protein_coding
ENSSSCG00000003379	2	4	protein_coding
ENSSSCG00000003382	2	6	protein_coding
ENSSSCG00000003383	1	12	protein_coding
ENSSSCG00000003384	3	16	protein_coding
ENSSSCG00000003385	2	7	protein_coding
ENSSSCG00000003386	2	9	protein_coding
ENSSSCG00000003388	2	10	protein_coding
ENSSSCG00000003390	2	12	protein_coding
ENSSSCG00000003391	2	8	protein_coding
ENSSSCG00000003393	3	11	protein_coding
ENSSSCG00000003395	2	27	protein_coding
ENSSSCG00000003396	3	18	protein_coding
ENSSSCG00000003398	3	29	protein_coding
ENSSSCG00000003399	3	4	protein_coding
ENSSSCG00000003400	1	8	protein_coding
ENSSSCG00000003401	5	49	protein_coding
ENSSSCG00000003402	2	15	protein_coding
ENSSSCG00000003403	1	5	protein_coding
ENSSSCG00000003404	2	6	protein_coding
ENSSSCG00000003405	2	10	protein_coding
ENSSSCG00000003407	4	20	protein_coding
ENSSSCG00000003410	2	11	protein_coding
ENSSSCG00000003412	2	26	protein_coding
ENSSSCG00000003413	3	58	protein_coding
ENSSSCG00000003414	2	6	protein_coding
ENSSSCG00000003417	2	21	protein_coding
ENSSSCG00000003419	1	9	protein_coding
ENSSSCG00000003421	7	13	protein_coding
ENSSSCG00000003423	2	7	protein_coding
ENSSSCG00000003428	3	14	protein_coding
ENSSSCG00000003429	2	25	protein_coding
ENSSSCG00000003431	3	4	protein_coding
ENSSSCG00000003432	3	4	protein_coding
ENSSSCG00000003433	3	20	protein_coding
ENSSSCG00000003434	2	22	protein_coding
ENSSSCG00000003435	4	12	protein_coding
ENSSSCG00000003438	5	70	protein_coding
ENSSSCG00000003439	2	7	protein_coding
ENSSSCG00000003440	1	4	protein_coding
ENSSSCG00000003441	1	4	protein_coding
ENSSSCG00000003442	2	5	protein_coding
ENSSSCG00000003444	2	4	protein_coding
ENSSSCG00000003448	1	4	protein_coding
ENSSSCG00000003449	1	2	protein_coding
ENSSSCG00000003451	1	6	protein_coding
ENSSSCG00000003455	4	34	protein_coding
ENSSSCG00000003458	3	13	protein_coding
ENSSSCG00000003459	2	8	protein_coding
ENSSSCG00000003460	2	9	protein_coding
ENSSSCG00000003461	6	11	protein_coding
ENSSSCG00000003463	2	8	protein_coding
ENSSSCG00000003464	3	17	protein_coding
ENSSSCG00000003465	6	19	protein_coding
ENSSSCG00000003466	1	6	protein_coding
ENSSSCG00000003468	1	21	protein_coding
ENSSSCG00000003470	3	9	protein_coding
ENSSSCG00000003471	1	18	protein_coding
ENSSSCG00000003472	3	16	protein_coding
ENSSSCG00000003473	1	6	protein_coding
ENSSSCG00000003476	1	12	protein_coding
ENSSSCG00000003477	4	9	protein_coding
ENSSSCG00000003478	2	37	protein_coding
ENSSSCG00000003479	3	10	protein_coding
ENSSSCG00000003481	1	16	protein_coding
ENSSSCG00000003482	1	16	protein_coding
ENSSSCG00000003483	1	16	protein_coding
ENSSSCG00000003484	1	16	protein_coding
ENSSSCG00000003485	3	14	protein_coding
ENSSSCG00000003486	6	29	protein_coding
ENSSSCG00000003488	2	108	protein_coding
ENSSSCG00000003489	7	26	protein_coding
ENSSSCG00000003491	2	7	protein_coding
ENSSSCG00000003492	1	9	protein_coding
ENSSSCG00000003493	6	13	protein_coding
ENSSSCG00000003494	1	4	protein_coding
ENSSSCG00000003495	1	2	protein_coding
ENSSSCG00000003498	1	2	protein_coding
ENSSSCG00000003499	1	3	protein_coding
ENSSSCG00000003505	1	11	protein_coding
ENSSSCG00000003506	1	8	protein_coding
ENSSSCG00000003508	1	16	protein_coding
ENSSSCG00000003509	1	10	protein_coding
ENSSSCG00000003511	2	15	protein_coding
ENSSSCG00000003512	5	37	protein_coding
ENSSSCG00000003513	2	21	protein_coding
ENSSSCG00000003514	7	99	protein_coding
ENSSSCG00000003520	2	6	protein_coding
ENSSSCG00000003521	1	6	protein_coding
ENSSSCG00000003523	1	17	protein_coding
ENSSSCG00000003524	1	4	protein_coding
ENSSSCG00000003527	4	16	protein_coding
ENSSSCG00000003529	2	6	protein_coding
ENSSSCG00000003530	1	2	protein_coding
ENSSSCG00000003531	3	21	protein_coding
ENSSSCG00000003532	2	5	protein_coding
ENSSSCG00000003539	3	18	protein_coding
ENSSSCG00000003541	2	9	protein_coding
ENSSSCG00000003543	2	14	protein_coding
ENSSSCG00000003546	1	1	protein_coding
ENSSSCG00000003547	1	8	protein_coding
ENSSSCG00000003549	2	9	protein_coding
ENSSSCG00000003551	4	3	protein_coding
ENSSSCG00000003552	2	5	protein_coding
ENSSSCG00000003553	2	8	protein_coding
ENSSSCG00000003554	2	14	protein_coding
ENSSSCG00000003555	3	14	protein_coding
ENSSSCG00000003557	1	4	protein_coding
ENSSSCG00000003558	5	23	protein_coding
ENSSSCG00000003559	2	21	protein_coding
ENSSSCG00000003561	5	11	protein_coding
ENSSSCG00000003564	2	11	protein_coding
ENSSSCG00000003565	1	2	protein_coding
ENSSSCG00000003566	2	9	protein_coding
ENSSSCG00000003567	1	4	protein_coding
ENSSSCG00000003569	1	13	protein_coding
ENSSSCG00000003570	3	18	protein_coding
ENSSSCG00000003572	3	15	protein_coding
ENSSSCG00000003573	2	29	protein_coding
ENSSSCG00000003575	1	6	protein_coding
ENSSSCG00000003576	1	2	protein_coding
ENSSSCG00000003577	4	11	protein_coding
ENSSSCG00000003578	3	14	protein_coding
ENSSSCG00000003580	6	18	protein_coding
ENSSSCG00000003582	3	9	protein_coding
ENSSSCG00000003583	3	10	protein_coding
ENSSSCG00000003584	2	6	protein_coding
ENSSSCG00000003585	1	1	protein_coding
ENSSSCG00000003586	10	21	protein_coding
ENSSSCG00000003589	6	11	protein_coding
ENSSSCG00000003590	4	31	protein_coding
ENSSSCG00000003591	2	22	protein_coding
ENSSSCG00000003592	2	5	protein_coding
ENSSSCG00000003596	2	10	protein_coding
ENSSSCG00000003599	1	11	protein_coding
ENSSSCG00000003600	5	14	protein_coding
ENSSSCG00000003601	2	10	protein_coding
ENSSSCG00000003603	6	74	protein_coding
ENSSSCG00000003604	5	31	protein_coding
ENSSSCG00000003606	2	15	protein_coding
ENSSSCG00000003608	2	14	protein_coding
ENSSSCG00000003610	1	5	protein_coding
ENSSSCG00000003612	1	11	protein_coding
ENSSSCG00000003613	4	15	protein_coding
ENSSSCG00000003616	1	2	protein_coding
ENSSSCG00000003617	3	13	protein_coding
ENSSSCG00000003619	2	13	protein_coding
ENSSSCG00000003620	2	7	protein_coding
ENSSSCG00000003621	2	8	protein_coding
ENSSSCG00000003622	1	32	protein_coding
ENSSSCG00000003623	1	7	protein_coding
ENSSSCG00000003627	3	30	protein_coding
ENSSSCG00000003628	2	26	protein_coding
ENSSSCG00000003630	9	31	protein_coding
ENSSSCG00000003632	1	1	protein_coding
ENSSSCG00000003633	1	10	protein_coding
ENSSSCG00000003634	1	7	protein_coding
ENSSSCG00000003637	6	19	protein_coding
ENSSSCG00000003640	3	18	protein_coding
ENSSSCG00000003642	3	23	protein_coding
ENSSSCG00000003643	3	17	protein_coding
ENSSSCG00000003644	2	6	protein_coding
ENSSSCG00000003645	1	8	protein_coding
ENSSSCG00000003646	1	1	protein_coding
ENSSSCG00000003648	6	10	protein_coding
ENSSSCG00000003650	1	1	protein_coding
ENSSSCG00000003651	1	9	protein_coding
ENSSSCG00000003652	1	5	protein_coding
ENSSSCG00000003653	1	3	protein_coding
ENSSSCG00000003654	6	96	protein_coding
ENSSSCG00000003655	1	4	protein_coding
ENSSSCG00000003660	2	16	protein_coding
ENSSSCG00000003662	2	8	protein_coding
ENSSSCG00000003663	1	6	protein_coding
ENSSSCG00000003664	4	11	protein_coding
ENSSSCG00000003667	8	12	protein_coding
ENSSSCG00000003669	2	18	protein_coding
ENSSSCG00000003670	2	11	protein_coding
ENSSSCG00000003672	1	13	protein_coding
ENSSSCG00000003673	4	51	protein_coding
ENSSSCG00000003679	4	21	protein_coding
ENSSSCG00000003680	3	11	protein_coding
ENSSSCG00000003682	4	12	protein_coding
ENSSSCG00000003684	1	14	protein_coding
ENSSSCG00000003687	8	25	protein_coding
ENSSSCG00000003690	5	15	protein_coding
ENSSSCG00000003691	5	5	protein_coding
ENSSSCG00000003693	5	38	protein_coding
ENSSSCG00000003694	1	8	protein_coding
ENSSSCG00000003697	5	18	protein_coding
ENSSSCG00000003699	2	34	protein_coding
ENSSSCG00000003700	2	14	protein_coding
ENSSSCG00000003701	1	5	protein_coding
ENSSSCG00000003702	1	7	protein_coding
ENSSSCG00000003703	1	1	protein_coding
ENSSSCG00000003704	1	1	protein_coding
ENSSSCG00000003705	2	10	protein_coding
ENSSSCG00000003707	2	27	protein_coding
ENSSSCG00000003708	3	11	protein_coding
ENSSSCG00000003709	2	75	protein_coding
ENSSSCG00000003710	3	16	protein_coding
ENSSSCG00000003711	4	18	protein_coding
ENSSSCG00000003712	5	28	protein_coding
ENSSSCG00000003713	4	12	protein_coding
ENSSSCG00000003715	1	9	protein_coding
ENSSSCG00000003716	6	11	protein_coding
ENSSSCG00000003717	1	7	protein_coding
ENSSSCG00000003718	3	16	protein_coding
ENSSSCG00000003719	2	6	protein_coding
ENSSSCG00000003721	2	5	protein_coding
ENSSSCG00000003722	1	17	protein_coding
ENSSSCG00000003726	2	17	protein_coding
ENSSSCG00000003728	6	30	protein_coding
ENSSSCG00000003729	5	7	protein_coding
ENSSSCG00000003730	3	8	protein_coding
ENSSSCG00000003731	2	7	protein_coding
ENSSSCG00000003732	2	15	protein_coding
ENSSSCG00000003733	1	8	protein_coding
ENSSSCG00000003736	1	13	protein_coding
ENSSSCG00000003737	8	16	protein_coding
ENSSSCG00000003738	7	8	protein_coding
ENSSSCG00000003740	1	5	protein_coding
ENSSSCG00000003741	3	4	protein_coding
ENSSSCG00000003743	2	16	protein_coding
ENSSSCG00000003744	3	15	protein_coding
ENSSSCG00000003747	2	12	protein_coding
ENSSSCG00000003748	7	15	protein_coding
ENSSSCG00000003749	7	25	protein_coding
ENSSSCG00000003753	2	5	protein_coding
ENSSSCG00000003754	1	12	protein_coding
ENSSSCG00000003755	3	15	protein_coding
ENSSSCG00000003756	1	3	protein_coding
ENSSSCG00000003757	5	16	protein_coding
ENSSSCG00000003758	1	7	protein_coding
ENSSSCG00000003760	4	23	protein_coding
ENSSSCG00000003761	6	28	protein_coding
ENSSSCG00000003762	2	17	protein_coding
ENSSSCG00000003763	2	9	protein_coding
ENSSSCG00000003766	1	5	protein_coding
ENSSSCG00000003768	6	14	protein_coding
ENSSSCG00000003770	8	17	protein_coding
ENSSSCG00000003771	6	21	protein_coding
ENSSSCG00000003772	2	15	protein_coding
ENSSSCG00000003773	3	14	protein_coding
ENSSSCG00000003775	5	22	protein_coding
ENSSSCG00000003776	5	16	protein_coding
ENSSSCG00000003777	3	24	protein_coding
ENSSSCG00000003778	1	9	protein_coding
ENSSSCG00000003779	3	6	protein_coding
ENSSSCG00000003780	3	11	protein_coding
ENSSSCG00000003781	1	7	protein_coding
ENSSSCG00000003783	2	6	protein_coding
ENSSSCG00000003784	5	8	protein_coding
ENSSSCG00000003787	2	11	protein_coding
ENSSSCG00000003788	4	4	protein_coding
ENSSSCG00000003789	3	13	protein_coding
ENSSSCG00000003790	4	13	protein_coding
ENSSSCG00000003791	1	12	protein_coding
ENSSSCG00000003792	3	15	protein_coding
ENSSSCG00000003793	6	29	protein_coding
ENSSSCG00000003794	3	14	protein_coding
ENSSSCG00000003795	6	20	protein_coding
ENSSSCG00000003797	2	4	protein_coding
ENSSSCG00000003798	2	9	protein_coding
ENSSSCG00000003799	3	16	protein_coding
ENSSSCG00000003801	3	13	protein_coding
ENSSSCG00000003803	1	8	protein_coding
ENSSSCG00000003805	6	17	protein_coding
ENSSSCG00000003806	3	5	protein_coding
ENSSSCG00000003807	4	22	protein_coding
ENSSSCG00000003809	1	27	protein_coding
[truncated: 40,480 more rows]

## Sheet: f
Supplementary Figure 7f
		1	2	3	4	5	6	7	8	9	10			1	2	3	4	5	6	7	8	9	10	11	12	13	14	15	16	17	18	19	20
LncRNA	A	20005	19838	21949	39666	8318	2958	2840	34278	37242	10552		A	12887	12494	11454	10930	11164	10721	12264	12103	11217	11107	10702	17833	10242	59628	3461	17975	17186	18625	17823	19343
	C	14683	15819	19476	7030	6590	7442	2295	6091	7931	7089		C	16364	16372	16780	16592	15308	16095	17248	17770	18620	17685	16347	17117	34328	2616	8346	13261	12115	16155	18350	15478
	G	14771	15632	14189	10097	44557	54477	3056	18761	11001	40135		G	9428	9861	8514	8946	9177	9862	9867	8729	8356	7357	8076	13064	5051	2563	53271	27531	13041	14787	13866	14451
	T	18695	16865	12540	11361	8689	3277	59963	9024	11980	10378		T	29472	29426	31405	31685	32504	31475	28774	29551	29960	32005	33029	20140	18533	3347	3076	9387	25812	18587	18115	18882
TUCP	A	2590	2599	2912	5637	982	273	225	4668	5530	1212		A	1388	1375	1304	1258	1190	1201	1296	1372	1333	1225	1200	2199	1022	8467	348	2204	2105	2340	2178	2539
	C	2351	2469	3174	1043	722	744	236	662	1030	779		C	2449	2555	2448	2646	2448	2505	2759	2795	2850	2783	2734	2659	5407	312	825	1805	1728	2407	2813	2330
	G	2087	2211	1875	1295	6732	7990	348	3192	1449	6217		G	1370	1347	1189	1263	1134	1329	1179	1229	1112	884	912	1790	457	239	7872	4277	2322	2146	1969	1978
	T	2279	2028	1346	1332	871	300	8498	785	1298	1099		T	4100	4030	4366	4140	4535	4272	4073	3911	4012	4415	4461	2659	2421	289	262	1021	3152	2414	2347	2460
PCG	A	165952	165455	186104	355094	59305	3235	3017	333121	376229	51758		A	66288	61607	56441	52808	46739	48671	54402	60206	62258	48712	50769	125944	35468	552831	2692	142583	136588	141790	138939	148913
	C	136162	152160	200778	64770	20161	3435	12512	21385	50669	39406		C	164722	162857	161531	162260	152176	163491	169298	185873	194260	194918	171509	155902	360140	3202	3554	84384	110078	135163	147716	141176
	G	114969	128110	107144	65351	440727	552361	2997	186396	69909	424739		G	78841	73308	72038	66346	61742	66529	69202	65518	56455	42217	41333	124083	7175	2885	552738	269703	111128	134922	129337	117359
	T	144452	115810	67506	76317	41339	2501	543006	20630	64725	45629		T	251683	263762	271524	280120	300877	282843	268632	249937	248561	275687	297923	155605	158751	2616	2551	64865	203741	149660	145543	154087
