# Supplementary material for: A pig BodyMap transcriptome reveals diverse tissue physiologies and evolutionary dynamics of transcription
Source: Nat Commun. 2021 Jun 17;12:3715. doi: 10.1038/s41467-021-23560-8 (PMC8211698; doi:10.1038/s41467-021-23560-8)
Supplement: Supplementary file 12 — Source Data [file 41467_2021_23560_MOESM12_ESM.zip › Source data/Supplementary Figure 8.xlsx]

## Sheet: a
Supplementary Figure 8a
Tissue	Circ_reads	Total	Circ_reads_portion
ASA	41929	88204375	0.000475362
Cerebellum	489303	147468849	0.00331801
Cerebrum	207127	165403122	0.00125226
Colon	105115	145453849	0.000722669
GAS-L	124277	150815456	0.000824034
GM	151575	146533623	0.0010344
GOM	127837	142407920	0.000897682
ILB	86224	133934222	0.000643779
Kidney	166618	158361075	0.00105214
LIN	69873	95439794	0.000732116
Left_Atrium	146524	98268305	0.00149106
Left_Ventricle	166742	152923094	0.00109037
Liver	143596	128838859	0.00111454
Lung	160002	142962856	0.00111919
MAD	83300	92027076	0.000905168
MAS	65567	104970148	0.000624625
Ovary	141254	157700539	0.00089571
PIEC	8097	41301646	0.000196045
PK15	3935	25296905	0.000155553
PM	140699	164398120	0.000855843
RAD	75559	97583607	0.0007743
RHO	90580	96365857	0.000939959
Retina	309631	71101037	0.0043548
Right_Atrium	188937	148898099	0.0012689
Right_Ventricle	181257	147093835	0.00123225
SOL	112401	142337024	0.000789682
Small_Intestine	125494	153115301	0.000819605
Spleen	179790	161739368	0.0011116
Stomach	18675	27939393	0.000668411
TA	132122	150236747	0.000879425
Testis	81694	110476835	0.000739467
ULB	88565	158867685	0.000557476
Uterus	120182	134190812	0.000895605

## Sheet: b
Supplementary Figure 8b
Tissue	Gene_biotype	Frequency of circRNA hosting genes (%)
ASA	protein_coding	0.152194
Cerebellum	protein_coding	0.321105
Cerebrum	protein_coding	0.240672
Colon	protein_coding	0.225012
GAS-L	protein_coding	0.232873
GM	protein_coding	0.266693
GOM	protein_coding	0.223776
ILB	protein_coding	0.206772
Kidney	protein_coding	0.258188
LIN	protein_coding	0.225185
Left_Atrium	protein_coding	0.28955
Left_Ventricle	protein_coding	0.269047
Liver	protein_coding	0.306581
Lung	protein_coding	0.272119
MAD	protein_coding	0.228747
MAS	protein_coding	0.191131
Ovary	protein_coding	0.243445
PIEC	protein_coding	0.0741479
PK15	protein_coding	0.0789474
PM	protein_coding	0.234435
RAD	protein_coding	0.192035
RHO	protein_coding	0.251041
Retina	protein_coding	0.608747
Right_Atrium	protein_coding	0.271524
Right_Ventricle	protein_coding	0.284782
SOL	protein_coding	0.226212
Small_Intestine	protein_coding	0.276854
Spleen	protein_coding	0.288232
Stomach	protein_coding	0.198237
TA	protein_coding	0.242869
Testis	protein_coding	0.239933
ULB	protein_coding	0.196464
Uterus	protein_coding	0.278587
ASA	TUCP	0.0255102
Cerebellum	TUCP	0.0670241
Cerebrum	TUCP	0.0423529
Colon	TUCP	0.0595238
GAS-L	TUCP	0.0777202
GM	TUCP	0.0970149
GOM	TUCP	0.0304183
ILB	TUCP	0.034188
Kidney	TUCP	0.0787879
LIN	TUCP	0.0982143
Left_Atrium	TUCP	0.123967
Left_Ventricle	TUCP	0.140845
Liver	TUCP	0.0693069
Lung	TUCP	0.08
MAD	TUCP	0.037037
MAS	TUCP	0.0474138
Ovary	TUCP	0.0689655
PK15	TUCP	0.0135747
PM	TUCP	0.0576132
RAD	TUCP	0.0282486
RHO	TUCP	0.103448
Retina	TUCP	0.5
Right_Atrium	TUCP	0.138365
Right_Ventricle	TUCP	0.107914
SOL	TUCP	0.0529412
Small_Intestine	TUCP	0.114754
Spleen	TUCP	0.0784314
Stomach	TUCP	0.0921053
TA	TUCP	0.0744681
Testis	TUCP	0.0449102
ULB	TUCP	0.0420561
Uterus	TUCP	0.0978261
ASA	lncRNA	0.00890585
Cerebellum	lncRNA	0.0264619
Cerebrum	lncRNA	0.0205624
Colon	lncRNA	0.0172295
GAS-L	lncRNA	0.0206805
GM	lncRNA	0.0255654
GOM	lncRNA	0.015233
ILB	lncRNA	0.0132967
Kidney	lncRNA	0.0249633
LIN	lncRNA	0.0311751
Left_Atrium	lncRNA	0.0418502
Left_Ventricle	lncRNA	0.0335196
Liver	lncRNA	0.0521845
Lung	lncRNA	0.0257069
MAD	lncRNA	0.0203562
MAS	lncRNA	0.0115082
Ovary	lncRNA	0.0208333
PIEC	lncRNA	0.00483481
PK15	lncRNA	0.00458716
PM	lncRNA	0.0115053
RAD	lncRNA	0.0176991
RHO	lncRNA	0.02836
Retina	lncRNA	0.310541
Right_Atrium	lncRNA	0.0346955
Right_Ventricle	lncRNA	0.0347744
SOL	lncRNA	0.0176027
Small_Intestine	lncRNA	0.0337691
Spleen	lncRNA	0.0274859
Stomach	lncRNA	0.0424628
TA	lncRNA	0.0149906
Testis	lncRNA	0.0168464
ULB	lncRNA	0.0140552
Uterus	lncRNA	0.0318218

## Sheet: c
Supplementary Figure 8c
	Splicing_exon_name	Number
Q1	first	64
Q1	middle	11946
Q1	last	2
Q2	first	49
Q2	middle	12228
Q2	last	1
Q3	first	58
Q3	middle	11270
Q4	first	70
Q4	middle	11962
Q4	last	1

## Sheet: d
Supplementary Figure 8d
	Exoncount	Number
Q1	1	139
Q1	2	1708
Q1	3	2108
Q1	4	1707
Q1	5	1402
Q1	6	1124
Q1	7	826
Q1	8	636
Q1	9	481
Q1	10	439
Q1	11	269
Q1	12	226
Q1	13	177
Q1	14	151
Q1	15	117
Q1	16	85
Q1	17	81
Q1	18	65
Q1	19	46
Q1	20	30
Q1	21	28
Q1	22	23
Q1	23	21
Q1	24	22
Q1	25	19
Q1	26	16
Q1	27	8
Q1	28	7
Q1	29	10
Q1	30	8
Q1	31	4
Q1	32	2
Q1	33	4
Q1	34	5
Q1	35	1
Q1	36	4
Q1	37	3
Q1	39	1
Q1	41	2
Q1	42	1
Q1	48	1
Q1	49	2
Q1	51	1
Q1	53	1
Q1	73	1
Q2	1	195
Q2	2	1748
Q2	3	2262
Q2	4	1907
Q2	5	1396
Q2	6	1062
Q2	7	817
Q2	8	630
Q2	9	489
Q2	10	386
Q2	11	270
Q2	12	233
Q2	13	169
Q2	14	121
Q2	15	108
Q2	16	92
Q2	17	64
Q2	18	57
Q2	19	46
Q2	20	32
Q2	21	30
Q2	22	26
Q2	23	20
Q2	24	14
Q2	25	16
Q2	26	11
Q2	27	12
Q2	28	12
Q2	29	9
Q2	30	9
Q2	31	9
Q2	32	5
Q2	33	2
Q2	34	5
Q2	35	4
Q2	37	2
Q2	39	2
Q2	40	1
Q2	44	1
Q2	45	2
Q2	47	1
Q2	50	1
Q3	1	196
Q3	2	1767
Q3	3	2208
Q3	4	1870
Q3	5	1372
Q3	6	994
Q3	7	688
Q3	8	535
Q3	9	391
Q3	10	287
Q3	11	232
Q3	12	171
Q3	13	128
Q3	14	101
Q3	15	79
Q3	16	67
Q3	17	57
Q3	18	40
Q3	19	31
Q3	20	19
Q3	21	15
Q3	22	13
Q3	23	14
Q3	24	7
Q3	25	6
Q3	26	8
Q3	27	2
Q3	28	4
Q3	29	1
Q3	30	4
Q3	31	3
Q3	32	4
Q3	33	5
Q3	34	2
Q3	36	3
Q3	38	1
Q3	39	1
Q3	41	1
Q3	45	1
Q4	1	304
Q4	2	2025
Q4	3	2703
Q4	4	2129
Q4	5	1420
Q4	6	1000
Q4	7	676
Q4	8	485
Q4	9	366
Q4	10	228
Q4	11	163
Q4	12	137
Q4	13	103
Q4	14	71
Q4	15	61
Q4	16	30
Q4	17	24
Q4	18	22
Q4	19	24
Q4	20	14
Q4	21	11
Q4	22	6
Q4	23	9
Q4	24	3
Q4	25	6
Q4	26	9
Q4	27	1
Q4	30	1
Q4	35	1
Q4	38	1

## Sheet: e
Supplementary Figure 8e
	ExonCount_plot	Median_length
Q1	1	392
Q1	2	145
Q1	3	127
Q1	4	126.25
Q1	5	125.2
Q1	6	129
Q2	1	481
Q2	2	150.5
Q2	3	129
Q2	4	124.5
Q2	5	127
Q2	6	129.38
Q3	1	538.5
Q3	2	148.5
Q3	3	126.667
Q3	4	123.5
Q3	5	124.4
Q3	6	128.286
Q4	1	646
Q4	2	157
Q4	3	124.667
Q4	4	120.75
Q4	5	121.2
Q4	6	126.286

## Sheet: f
Supplementary Figure 8f
Gene_ID	Group	Intron_len
in_silico_circ_0000000001	Control	312
in_silico_circ_0000000001	Control	718
in_silico_circ_0000000002	Control	7139
in_silico_circ_0000000002	Control	18129
in_silico_circ_0000000003	Control	848
in_silico_circ_0000000003	Control	1641
in_silico_circ_0000000004	Control	82
in_silico_circ_0000000004	Control	89
in_silico_circ_0000000005	Control	4930
in_silico_circ_0000000006	Control	386
in_silico_circ_0000000006	Control	234
in_silico_circ_0000000007	Control	5417
in_silico_circ_0000000007	Control	2908
in_silico_circ_0000000008	Control	747
in_silico_circ_0000000008	Control	1739
in_silico_circ_0000000009	Control	10498
in_silico_circ_0000000009	Control	760
in_silico_circ_0000000010	Control	361
in_silico_circ_0000000010	Control	90475
in_silico_circ_0000000011	Control	166
in_silico_circ_0000000012	Control	14506
in_silico_circ_0000000012	Control	3972
in_silico_circ_0000000013	Control	788
in_silico_circ_0000000013	Control	2511
in_silico_circ_0000000014	Control	932
in_silico_circ_0000000014	Control	17191
in_silico_circ_0000000015	Control	56327
in_silico_circ_0000000015	Control	5105
in_silico_circ_0000000016	Control	2757
in_silico_circ_0000000016	Control	1760
in_silico_circ_0000000017	Control	51161
in_silico_circ_0000000017	Control	2319
in_silico_circ_0000000018	Control	95
in_silico_circ_0000000019	Control	2083
in_silico_circ_0000000019	Control	945
in_silico_circ_0000000020	Control	80
in_silico_circ_0000000020	Control	592
in_silico_circ_0000000021	Control	1365
in_silico_circ_0000000021	Control	1105
in_silico_circ_0000000022	Control	1604
in_silico_circ_0000000023	Control	85
in_silico_circ_0000000023	Control	287
in_silico_circ_0000000024	Control	4914
in_silico_circ_0000000024	Control	3596
in_silico_circ_0000000025	Control	683
in_silico_circ_0000000026	Control	9082
in_silico_circ_0000000026	Control	767
in_silico_circ_0000000027	Control	578
in_silico_circ_0000000027	Control	3879
in_silico_circ_0000000028	Control	700
in_silico_circ_0000000028	Control	951
in_silico_circ_0000000029	Control	97
in_silico_circ_0000000030	Control	2557
in_silico_circ_0000000030	Control	6677
in_silico_circ_0000000031	Control	684
in_silico_circ_0000000031	Control	4104
in_silico_circ_0000000032	Control	4723
in_silico_circ_0000000033	Control	6966
in_silico_circ_0000000033	Control	609
in_silico_circ_0000000034	Control	2303
in_silico_circ_0000000035	Control	5251
in_silico_circ_0000000035	Control	172
in_silico_circ_0000000036	Control	2156
in_silico_circ_0000000036	Control	276
in_silico_circ_0000000037	Control	2657
in_silico_circ_0000000037	Control	1568
in_silico_circ_0000000038	Control	1384
in_silico_circ_0000000038	Control	2774
in_silico_circ_0000000039	Control	7453
in_silico_circ_0000000039	Control	4979
in_silico_circ_0000000040	Control	22
in_silico_circ_0000000040	Control	6178
in_silico_circ_0000000041	Control	5127
in_silico_circ_0000000041	Control	2042
in_silico_circ_0000000042	Control	1192
in_silico_circ_0000000042	Control	99
in_silico_circ_0000000043	Control	4910
in_silico_circ_0000000044	Control	11739
in_silico_circ_0000000044	Control	3107
in_silico_circ_0000000045	Control	161514
in_silico_circ_0000000045	Control	55956
in_silico_circ_0000000046	Control	12989
in_silico_circ_0000000046	Control	1645
in_silico_circ_0000000047	Control	1145
in_silico_circ_0000000047	Control	13755
in_silico_circ_0000000048	Control	11
in_silico_circ_0000000049	Control	7787
in_silico_circ_0000000049	Control	10191
in_silico_circ_0000000050	Control	882
in_silico_circ_0000000050	Control	7218
in_silico_circ_0000000051	Control	13748
in_silico_circ_0000000051	Control	1824
in_silico_circ_0000000052	Control	39054
in_silico_circ_0000000053	Control	1177
in_silico_circ_0000000054	Control	982
in_silico_circ_0000000054	Control	3288
in_silico_circ_0000000055	Control	2710
in_silico_circ_0000000055	Control	1671
in_silico_circ_0000000056	Control	110
in_silico_circ_0000000056	Control	23
in_silico_circ_0000000057	Control	364
in_silico_circ_0000000058	Control	221
in_silico_circ_0000000058	Control	638
in_silico_circ_0000000059	Control	659
in_silico_circ_0000000059	Control	86
in_silico_circ_0000000060	Control	895
in_silico_circ_0000000061	Control	5015
in_silico_circ_0000000061	Control	7052
in_silico_circ_0000000062	Control	7513
in_silico_circ_0000000062	Control	4546
in_silico_circ_0000000063	Control	5989
in_silico_circ_0000000063	Control	2172
in_silico_circ_0000000064	Control	1460
in_silico_circ_0000000064	Control	2425
in_silico_circ_0000000065	Control	6326
in_silico_circ_0000000065	Control	14587
in_silico_circ_0000000066	Control	2490
in_silico_circ_0000000066	Control	1436
in_silico_circ_0000000067	Control	1469
in_silico_circ_0000000067	Control	97
in_silico_circ_0000000068	Control	111
in_silico_circ_0000000069	Control	418
in_silico_circ_0000000069	Control	2376
in_silico_circ_0000000070	Control	807
in_silico_circ_0000000071	Control	427
in_silico_circ_0000000071	Control	91
in_silico_circ_0000000072	Control	1154
in_silico_circ_0000000072	Control	165
in_silico_circ_0000000073	Control	1965
in_silico_circ_0000000074	Control	277
in_silico_circ_0000000074	Control	432
in_silico_circ_0000000075	Control	1356
in_silico_circ_0000000075	Control	6864
in_silico_circ_0000000076	Control	1282
in_silico_circ_0000000076	Control	853
in_silico_circ_0000000077	Control	5624
in_silico_circ_0000000077	Control	11127
in_silico_circ_0000000078	Control	1143
in_silico_circ_0000000078	Control	2138
in_silico_circ_0000000079	Control	608
in_silico_circ_0000000079	Control	1647
in_silico_circ_0000000080	Control	34139
in_silico_circ_0000000080	Control	3443
in_silico_circ_0000000081	Control	2056
in_silico_circ_0000000081	Control	477
in_silico_circ_0000000082	Control	249
in_silico_circ_0000000082	Control	168
in_silico_circ_0000000083	Control	216
in_silico_circ_0000000083	Control	1810
in_silico_circ_0000000084	Control	1286
in_silico_circ_0000000084	Control	898
in_silico_circ_0000000085	Control	2734
in_silico_circ_0000000085	Control	2076
in_silico_circ_0000000086	Control	841
in_silico_circ_0000000086	Control	893
in_silico_circ_0000000087	Control	813
in_silico_circ_0000000087	Control	2546
in_silico_circ_0000000088	Control	121
in_silico_circ_0000000088	Control	1350
in_silico_circ_0000000089	Control	7372
in_silico_circ_0000000089	Control	96
in_silico_circ_0000000090	Control	872
in_silico_circ_0000000090	Control	1200
in_silico_circ_0000000091	Control	2610
in_silico_circ_0000000091	Control	94
in_silico_circ_0000000092	Control	2723
in_silico_circ_0000000092	Control	3192
in_silico_circ_0000000093	Control	12484
in_silico_circ_0000000093	Control	5263
in_silico_circ_0000000094	Control	1854
in_silico_circ_0000000094	Control	1756
in_silico_circ_0000000095	Control	2420
in_silico_circ_0000000095	Control	923
in_silico_circ_0000000096	Control	550
in_silico_circ_0000000096	Control	1002
in_silico_circ_0000000097	Control	103
in_silico_circ_0000000097	Control	10256
in_silico_circ_0000000098	Control	1063
in_silico_circ_0000000098	Control	215
in_silico_circ_0000000099	Control	2508
in_silico_circ_0000000099	Control	6065
in_silico_circ_0000000100	Control	2136
in_silico_circ_0000000100	Control	535
in_silico_circ_0000000101	Control	728
in_silico_circ_0000000101	Control	2134
in_silico_circ_0000000102	Control	7583
in_silico_circ_0000000102	Control	167
in_silico_circ_0000000103	Control	140
in_silico_circ_0000000103	Control	497
in_silico_circ_0000000104	Control	1545
in_silico_circ_0000000104	Control	1716
in_silico_circ_0000000105	Control	2402
in_silico_circ_0000000106	Control	2176
in_silico_circ_0000000106	Control	1356
in_silico_circ_0000000108	Control	554
in_silico_circ_0000000108	Control	2493
in_silico_circ_0000000109	Control	632
in_silico_circ_0000000109	Control	2138
in_silico_circ_0000000110	Control	2107
in_silico_circ_0000000110	Control	2561
in_silico_circ_0000000111	Control	2223
in_silico_circ_0000000111	Control	930
in_silico_circ_0000000112	Control	847
in_silico_circ_0000000112	Control	1353
in_silico_circ_0000000114	Control	33408
in_silico_circ_0000000114	Control	106
in_silico_circ_0000000115	Control	13748
in_silico_circ_0000000115	Control	666
in_silico_circ_0000000116	Control	4052
in_silico_circ_0000000116	Control	4142
in_silico_circ_0000000117	Control	223
in_silico_circ_0000000117	Control	11317
in_silico_circ_0000000118	Control	5388
in_silico_circ_0000000118	Control	633
in_silico_circ_0000000119	Control	1433
in_silico_circ_0000000120	Control	36308
in_silico_circ_0000000120	Control	6517
in_silico_circ_0000000121	Control	70
in_silico_circ_0000000121	Control	92
in_silico_circ_0000000122	Control	1569
in_silico_circ_0000000122	Control	367
in_silico_circ_0000000123	Control	2571
in_silico_circ_0000000124	Control	1934
in_silico_circ_0000000124	Control	7968
in_silico_circ_0000000125	Control	5051
in_silico_circ_0000000125	Control	2644
in_silico_circ_0000000126	Control	2341
in_silico_circ_0000000126	Control	14430
in_silico_circ_0000000127	Control	12361
in_silico_circ_0000000127	Control	941
in_silico_circ_0000000128	Control	17239
in_silico_circ_0000000129	Control	4352
in_silico_circ_0000000130	Control	3344
in_silico_circ_0000000130	Control	7072
in_silico_circ_0000000131	Control	4105
in_silico_circ_0000000131	Control	1522
in_silico_circ_0000000132	Control	6722
in_silico_circ_0000000132	Control	1253
in_silico_circ_0000000133	Control	1155
in_silico_circ_0000000133	Control	2769
in_silico_circ_0000000134	Control	1960
in_silico_circ_0000000134	Control	2881
in_silico_circ_0000000135	Control	14280
in_silico_circ_0000000135	Control	8794
in_silico_circ_0000000136	Control	329
in_silico_circ_0000000136	Control	4497
in_silico_circ_0000000137	Control	9541
in_silico_circ_0000000137	Control	2660
in_silico_circ_0000000138	Control	3604
in_silico_circ_0000000139	Control	1328
in_silico_circ_0000000139	Control	1095
in_silico_circ_0000000140	Control	1091
in_silico_circ_0000000140	Control	1138
in_silico_circ_0000000141	Control	105
in_silico_circ_0000000141	Control	87
in_silico_circ_0000000142	Control	163
in_silico_circ_0000000142	Control	4615
in_silico_circ_0000000143	Control	1861
in_silico_circ_0000000143	Control	15283
in_silico_circ_0000000144	Control	1449
in_silico_circ_0000000144	Control	2506
in_silico_circ_0000000145	Control	3285
in_silico_circ_0000000145	Control	2784
in_silico_circ_0000000146	Control	11278
in_silico_circ_0000000146	Control	14150
in_silico_circ_0000000147	Control	792
in_silico_circ_0000000147	Control	2839
in_silico_circ_0000000149	Control	7915
in_silico_circ_0000000149	Control	20970
in_silico_circ_0000000150	Control	3844
in_silico_circ_0000000150	Control	182
in_silico_circ_0000000151	Control	2681
in_silico_circ_0000000151	Control	596
in_silico_circ_0000000152	Control	596
in_silico_circ_0000000152	Control	18345
in_silico_circ_0000000153	Control	10020
in_silico_circ_0000000153	Control	6227
in_silico_circ_0000000154	Control	1414
in_silico_circ_0000000154	Control	2319
in_silico_circ_0000000155	Control	50263
in_silico_circ_0000000155	Control	4675
in_silico_circ_0000000156	Control	1185
in_silico_circ_0000000156	Control	80
in_silico_circ_0000000157	Control	7684
in_silico_circ_0000000157	Control	11985
in_silico_circ_0000000158	Control	16942
in_silico_circ_0000000158	Control	1135
in_silico_circ_0000000159	Control	80054
in_silico_circ_0000000159	Control	5525
in_silico_circ_0000000160	Control	208
in_silico_circ_0000000160	Control	226
in_silico_circ_0000000161	Control	618
in_silico_circ_0000000162	Control	5693
in_silico_circ_0000000162	Control	635
in_silico_circ_0000000163	Control	380
in_silico_circ_0000000163	Control	230
in_silico_circ_0000000164	Control	1129
in_silico_circ_0000000164	Control	70
in_silico_circ_0000000165	Control	479
in_silico_circ_0000000166	Control	522
in_silico_circ_0000000166	Control	2073
in_silico_circ_0000000167	Control	836
in_silico_circ_0000000167	Control	1025
in_silico_circ_0000000168	Control	6507
in_silico_circ_0000000168	Control	5158
in_silico_circ_0000000169	Control	503
in_silico_circ_0000000170	Control	305
in_silico_circ_0000000170	Control	409
in_silico_circ_0000000171	Control	254
in_silico_circ_0000000171	Control	169
in_silico_circ_0000000172	Control	1183
in_silico_circ_0000000172	Control	1112
in_silico_circ_0000000173	Control	88
in_silico_circ_0000000173	Control	621
in_silico_circ_0000000174	Control	7408
in_silico_circ_0000000174	Control	4787
in_silico_circ_0000000175	Control	2669
in_silico_circ_0000000175	Control	14
in_silico_circ_0000000176	Control	3503
in_silico_circ_0000000176	Control	13909
in_silico_circ_0000000177	Control	55987
in_silico_circ_0000000177	Control	264
in_silico_circ_0000000178	Control	1023
in_silico_circ_0000000178	Control	1430
in_silico_circ_0000000179	Control	8641
in_silico_circ_0000000180	Control	952
in_silico_circ_0000000180	Control	1215
in_silico_circ_0000000181	Control	740
in_silico_circ_0000000182	Control	139
in_silico_circ_0000000182	Control	97
in_silico_circ_0000000183	Control	17712
in_silico_circ_0000000183	Control	4260
in_silico_circ_0000000184	Control	2574
in_silico_circ_0000000184	Control	2197
in_silico_circ_0000000185	Control	2682
in_silico_circ_0000000185	Control	1159
in_silico_circ_0000000186	Control	1360
in_silico_circ_0000000186	Control	181
in_silico_circ_0000000187	Control	579
in_silico_circ_0000000188	Control	78
in_silico_circ_0000000188	Control	7625
in_silico_circ_0000000189	Control	1413
in_silico_circ_0000000189	Control	1955
in_silico_circ_0000000190	Control	3775
in_silico_circ_0000000190	Control	1860
in_silico_circ_0000000191	Control	103
in_silico_circ_0000000191	Control	258
in_silico_circ_0000000192	Control	2097
in_silico_circ_0000000193	Control	3192
in_silico_circ_0000000193	Control	400
in_silico_circ_0000000194	Control	1000
in_silico_circ_0000000194	Control	2949
in_silico_circ_0000000195	Control	842
in_silico_circ_0000000195	Control	868
in_silico_circ_0000000196	Control	1057
in_silico_circ_0000000196	Control	2310
in_silico_circ_0000000197	Control	1599
in_silico_circ_0000000197	Control	386
in_silico_circ_0000000198	Control	593
in_silico_circ_0000000199	Control	2277
in_silico_circ_0000000199	Control	2348
in_silico_circ_0000000200	Control	620
in_silico_circ_0000000200	Control	531
in_silico_circ_0000000201	Control	890
in_silico_circ_0000000201	Control	1935
in_silico_circ_0000000202	Control	8024
in_silico_circ_0000000202	Control	1238
in_silico_circ_0000000203	Control	802
in_silico_circ_0000000203	Control	201
in_silico_circ_0000000204	Control	122
in_silico_circ_0000000204	Control	914
in_silico_circ_0000000205	Control	5594
in_silico_circ_0000000205	Control	11519
in_silico_circ_0000000206	Control	5151
in_silico_circ_0000000206	Control	176
in_silico_circ_0000000207	Control	1189
in_silico_circ_0000000207	Control	1307
in_silico_circ_0000000208	Control	2691
in_silico_circ_0000000208	Control	7128
in_silico_circ_0000000209	Control	239
in_silico_circ_0000000209	Control	607
in_silico_circ_0000000210	Control	4169
in_silico_circ_0000000210	Control	3615
in_silico_circ_0000000211	Control	2949
in_silico_circ_0000000211	Control	294
in_silico_circ_0000000212	Control	457
in_silico_circ_0000000212	Control	270
in_silico_circ_0000000213	Control	14224
in_silico_circ_0000000213	Control	85
in_silico_circ_0000000214	Control	2440
in_silico_circ_0000000214	Control	1326
in_silico_circ_0000000215	Control	1288
in_silico_circ_0000000216	Control	747
in_silico_circ_0000000216	Control	326
in_silico_circ_0000000217	Control	1071
in_silico_circ_0000000217	Control	2122
in_silico_circ_0000000218	Control	114
in_silico_circ_0000000218	Control	116
in_silico_circ_0000000219	Control	8648
in_silico_circ_0000000219	Control	2784
in_silico_circ_0000000220	Control	103
in_silico_circ_0000000221	Control	208
in_silico_circ_0000000221	Control	628
in_silico_circ_0000000222	Control	17764
in_silico_circ_0000000223	Control	5183
in_silico_circ_0000000224	Control	1632
in_silico_circ_0000000225	Control	3288
in_silico_circ_0000000225	Control	1733
in_silico_circ_0000000226	Control	3207
in_silico_circ_0000000226	Control	102
in_silico_circ_0000000227	Control	3733
in_silico_circ_0000000227	Control	6683
in_silico_circ_0000000228	Control	1369
in_silico_circ_0000000228	Control	447
in_silico_circ_0000000229	Control	2006
in_silico_circ_0000000229	Control	1242
in_silico_circ_0000000230	Control	169
in_silico_circ_0000000230	Control	6996
in_silico_circ_0000000231	Control	3060
in_silico_circ_0000000231	Control	624
in_silico_circ_0000000232	Control	2990
in_silico_circ_0000000232	Control	750
in_silico_circ_0000000233	Control	80
in_silico_circ_0000000233	Control	146
in_silico_circ_0000000234	Control	3812
in_silico_circ_0000000234	Control	261166
in_silico_circ_0000000235	Control	1414
in_silico_circ_0000000235	Control	1576
in_silico_circ_0000000237	Control	1673
in_silico_circ_0000000237	Control	3737
in_silico_circ_0000000238	Control	999
in_silico_circ_0000000238	Control	1725
in_silico_circ_0000000239	Control	191
in_silico_circ_0000000239	Control	95
in_silico_circ_0000000240	Control	5940
in_silico_circ_0000000240	Control	3000
in_silico_circ_0000000241	Control	982
in_silico_circ_0000000241	Control	4386
in_silico_circ_0000000242	Control	5527
in_silico_circ_0000000242	Control	2001
in_silico_circ_0000000243	Control	740
in_silico_circ_0000000243	Control	437
in_silico_circ_0000000244	Control	3195
in_silico_circ_0000000244	Control	6411
in_silico_circ_0000000245	Control	1148
in_silico_circ_0000000245	Control	1317
in_silico_circ_0000000246	Control	32
in_silico_circ_0000000247	Control	1042
in_silico_circ_0000000247	Control	314
in_silico_circ_0000000248	Control	1612
in_silico_circ_0000000248	Control	498
in_silico_circ_0000000249	Control	2362
in_silico_circ_0000000249	Control	1390
in_silico_circ_0000000250	Control	7061
in_silico_circ_0000000250	Control	421
in_silico_circ_0000000251	Control	1643
in_silico_circ_0000000251	Control	3438
in_silico_circ_0000000252	Control	5291
in_silico_circ_0000000252	Control	1784
in_silico_circ_0000000253	Control	773
in_silico_circ_0000000253	Control	1179
in_silico_circ_0000000254	Control	1213
in_silico_circ_0000000255	Control	23210
in_silico_circ_0000000256	Control	318
in_silico_circ_0000000256	Control	1052
in_silico_circ_0000000257	Control	6459
in_silico_circ_0000000257	Control	154
in_silico_circ_0000000258	Control	5015
in_silico_circ_0000000258	Control	1545
in_silico_circ_0000000259	Control	783
in_silico_circ_0000000259	Control	998
in_silico_circ_0000000260	Control	2786
in_silico_circ_0000000260	Control	79
in_silico_circ_0000000261	Control	991
in_silico_circ_0000000261	Control	1298
in_silico_circ_0000000262	Control	4250
in_silico_circ_0000000262	Control	495
in_silico_circ_0000000263	Control	441
in_silico_circ_0000000263	Control	145
in_silico_circ_0000000264	Control	1871
in_silico_circ_0000000264	Control	421
in_silico_circ_0000000265	Control	250
in_silico_circ_0000000265	Control	2600
in_silico_circ_0000000266	Control	95
in_silico_circ_0000000266	Control	1857
in_silico_circ_0000000267	Control	3914
in_silico_circ_0000000267	Control	1178
in_silico_circ_0000000268	Control	17236
in_silico_circ_0000000268	Control	5430
in_silico_circ_0000000269	Control	6541
in_silico_circ_0000000270	Control	207
in_silico_circ_0000000270	Control	3290
in_silico_circ_0000000271	Control	1406
in_silico_circ_0000000271	Control	771
in_silico_circ_0000000272	Control	3745
in_silico_circ_0000000272	Control	311
in_silico_circ_0000000273	Control	3336
in_silico_circ_0000000273	Control	1102
in_silico_circ_0000000274	Control	138
in_silico_circ_0000000274	Control	94
in_silico_circ_0000000275	Control	1097
in_silico_circ_0000000275	Control	757
in_silico_circ_0000000276	Control	2323
in_silico_circ_0000000277	Control	3691
in_silico_circ_0000000277	Control	181
in_silico_circ_0000000278	Control	3923
in_silico_circ_0000000278	Control	1024
in_silico_circ_0000000279	Control	1117
in_silico_circ_0000000279	Control	1097
in_silico_circ_0000000280	Control	8109
in_silico_circ_0000000280	Control	18217
in_silico_circ_0000000281	Control	2027
in_silico_circ_0000000282	Control	68
in_silico_circ_0000000282	Control	94
in_silico_circ_0000000283	Control	1523
in_silico_circ_0000000283	Control	98
in_silico_circ_0000000284	Control	635
in_silico_circ_0000000284	Control	812
in_silico_circ_0000000285	Control	2016
in_silico_circ_0000000285	Control	1101
in_silico_circ_0000000286	Control	1515
in_silico_circ_0000000286	Control	1227
in_silico_circ_0000000287	Control	316
in_silico_circ_0000000287	Control	153
in_silico_circ_0000000288	Control	1046
in_silico_circ_0000000288	Control	1045
in_silico_circ_0000000289	Control	6407
in_silico_circ_0000000289	Control	37
in_silico_circ_0000000290	Control	1474
in_silico_circ_0000000290	Control	3786
in_silico_circ_0000000291	Control	994
in_silico_circ_0000000291	Control	518
in_silico_circ_0000000292	Control	96
in_silico_circ_0000000292	Control	125
in_silico_circ_0000000293	Control	9667
in_silico_circ_0000000293	Control	4338
in_silico_circ_0000000294	Control	1109
in_silico_circ_0000000294	Control	1952
in_silico_circ_0000000295	Control	5137
in_silico_circ_0000000296	Control	11272
in_silico_circ_0000000297	Control	81
in_silico_circ_0000000297	Control	105
in_silico_circ_0000000298	Control	2611
in_silico_circ_0000000298	Control	1957
in_silico_circ_0000000299	Control	12183
in_silico_circ_0000000300	Control	590
in_silico_circ_0000000300	Control	830
in_silico_circ_0000000301	Control	1784
in_silico_circ_0000000301	Control	1063
in_silico_circ_0000000302	Control	2328
in_silico_circ_0000000303	Control	247
in_silico_circ_0000000303	Control	111
in_silico_circ_0000000304	Control	793
in_silico_circ_0000000304	Control	3705
in_silico_circ_0000000305	Control	4000
in_silico_circ_0000000305	Control	627
in_silico_circ_0000000306	Control	415
in_silico_circ_0000000307	Control	1310
in_silico_circ_0000000307	Control	2012
in_silico_circ_0000000308	Control	6598
in_silico_circ_0000000309	Control	7173
in_silico_circ_0000000309	Control	21902
in_silico_circ_0000000310	Control	22704
in_silico_circ_0000000310	Control	2721
in_silico_circ_0000000311	Control	324
in_silico_circ_0000000311	Control	213
in_silico_circ_0000000312	Control	1158
in_silico_circ_0000000312	Control	2901
in_silico_circ_0000000313	Control	10017
in_silico_circ_0000000313	Control	5736
in_silico_circ_0000000314	Control	4338
in_silico_circ_0000000314	Control	250
in_silico_circ_0000000315	Control	2316
in_silico_circ_0000000315	Control	221
in_silico_circ_0000000316	Control	663
in_silico_circ_0000000316	Control	2181
in_silico_circ_0000000317	Control	3809
in_silico_circ_0000000317	Control	773
in_silico_circ_0000000318	Control	7200
in_silico_circ_0000000318	Control	11845
in_silico_circ_0000000319	Control	1534
in_silico_circ_0000000320	Control	72
in_silico_circ_0000000321	Control	4646
in_silico_circ_0000000321	Control	5168
in_silico_circ_0000000322	Control	575
in_silico_circ_0000000323	Control	3404
in_silico_circ_0000000323	Control	233
in_silico_circ_0000000324	Control	2336
in_silico_circ_0000000324	Control	814
in_silico_circ_0000000325	Control	2588
in_silico_circ_0000000326	Control	137
in_silico_circ_0000000326	Control	9615
in_silico_circ_0000000327	Control	560
in_silico_circ_0000000327	Control	7071
in_silico_circ_0000000328	Control	418
in_silico_circ_0000000329	Control	101
in_silico_circ_0000000329	Control	89
in_silico_circ_0000000330	Control	643
in_silico_circ_0000000330	Control	1166
in_silico_circ_0000000331	Control	2649
in_silico_circ_0000000331	Control	4890
in_silico_circ_0000000332	Control	712
in_silico_circ_0000000332	Control	1441
in_silico_circ_0000000333	Control	535
in_silico_circ_0000000334	Control	407
in_silico_circ_0000000335	Control	1710
in_silico_circ_0000000335	Control	17542
in_silico_circ_0000000336	Control	1855
in_silico_circ_0000000336	Control	467
in_silico_circ_0000000337	Control	10896
in_silico_circ_0000000337	Control	82
in_silico_circ_0000000338	Control	2485
in_silico_circ_0000000338	Control	3289
in_silico_circ_0000000339	Control	2579
in_silico_circ_0000000339	Control	1743
in_silico_circ_0000000340	Control	2207
in_silico_circ_0000000340	Control	1458
in_silico_circ_0000000341	Control	80
in_silico_circ_0000000341	Control	175
in_silico_circ_0000000342	Control	13119
in_silico_circ_0000000342	Control	3833
in_silico_circ_0000000343	Control	941
in_silico_circ_0000000343	Control	323
in_silico_circ_0000000344	Control	1363
in_silico_circ_0000000344	Control	279
in_silico_circ_0000000345	Control	526
in_silico_circ_0000000345	Control	1781
in_silico_circ_0000000346	Control	108
in_silico_circ_0000000346	Control	1954
in_silico_circ_0000000347	Control	12998
in_silico_circ_0000000347	Control	19001
in_silico_circ_0000000348	Control	421
in_silico_circ_0000000348	Control	777
in_silico_circ_0000000349	Control	6422
in_silico_circ_0000000349	Control	11468
in_silico_circ_0000000350	Control	580
in_silico_circ_0000000351	Control	18818
in_silico_circ_0000000352	Control	1796
in_silico_circ_0000000352	Control	6407
in_silico_circ_0000000353	Control	2664
in_silico_circ_0000000353	Control	1946
in_silico_circ_0000000354	Control	3427
in_silico_circ_0000000354	Control	3533
in_silico_circ_0000000355	Control	3303
in_silico_circ_0000000356	Control	94
in_silico_circ_0000000356	Control	282
in_silico_circ_0000000357	Control	129
in_silico_circ_0000000357	Control	104
in_silico_circ_0000000358	Control	1564
in_silico_circ_0000000358	Control	14956
in_silico_circ_0000000359	Control	3354
in_silico_circ_0000000360	Control	89
in_silico_circ_0000000360	Control	121
in_silico_circ_0000000361	Control	2269
in_silico_circ_0000000361	Control	701
in_silico_circ_0000000362	Control	13804
in_silico_circ_0000000362	Control	3808
in_silico_circ_0000000363	Control	505
in_silico_circ_0000000363	Control	400
in_silico_circ_0000000364	Control	5137
in_silico_circ_0000000364	Control	1121
in_silico_circ_0000000365	Control	4185
in_silico_circ_0000000365	Control	1314
in_silico_circ_0000000366	Control	2101
in_silico_circ_0000000366	Control	816
in_silico_circ_0000000367	Control	1649
in_silico_circ_0000000368	Control	3355
in_silico_circ_0000000368	Control	3696
in_silico_circ_0000000369	Control	91
in_silico_circ_0000000369	Control	410
in_silico_circ_0000000370	Control	538
in_silico_circ_0000000370	Control	1603
in_silico_circ_0000000371	Control	1502
in_silico_circ_0000000372	Control	2502
in_silico_circ_0000000373	Control	6231
in_silico_circ_0000000374	Control	117
in_silico_circ_0000000374	Control	315
in_silico_circ_0000000375	Control	6062
in_silico_circ_0000000375	Control	3244
in_silico_circ_0000000376	Control	8694
in_silico_circ_0000000376	Control	1225
in_silico_circ_0000000377	Control	3358
in_silico_circ_0000000377	Control	1374
in_silico_circ_0000000378	Control	2548
in_silico_circ_0000000378	Control	1352
in_silico_circ_0000000379	Control	5597
in_silico_circ_0000000379	Control	2065
in_silico_circ_0000000380	Control	5660
in_silico_circ_0000000380	Control	545
in_silico_circ_0000000381	Control	143
in_silico_circ_0000000381	Control	83
in_silico_circ_0000000382	Control	253
in_silico_circ_0000000382	Control	1367
in_silico_circ_0000000383	Control	2136
in_silico_circ_0000000383	Control	3300
in_silico_circ_0000000384	Control	1192
in_silico_circ_0000000384	Control	441
in_silico_circ_0000000385	Control	629
in_silico_circ_0000000385	Control	907
in_silico_circ_0000000386	Control	96739
in_silico_circ_0000000386	Control	4123
in_silico_circ_0000000387	Control	116
in_silico_circ_0000000387	Control	851
in_silico_circ_0000000388	Control	245
in_silico_circ_0000000388	Control	174
in_silico_circ_0000000389	Control	208
in_silico_circ_0000000389	Control	1135
in_silico_circ_0000000390	Control	3127
in_silico_circ_0000000390	Control	237
in_silico_circ_0000000391	Control	327
in_silico_circ_0000000391	Control	1196
in_silico_circ_0000000392	Control	1312
in_silico_circ_0000000392	Control	1064
in_silico_circ_0000000393	Control	8181
in_silico_circ_0000000393	Control	900
in_silico_circ_0000000394	Control	5691
in_silico_circ_0000000395	Control	1620
in_silico_circ_0000000396	Control	3947
in_silico_circ_0000000396	Control	8737
in_silico_circ_0000000397	Control	1506
in_silico_circ_0000000398	Control	16187
in_silico_circ_0000000398	Control	1339
in_silico_circ_0000000399	Control	1462
in_silico_circ_0000000400	Control	20163
in_silico_circ_0000000401	Control	607
in_silico_circ_0000000401	Control	4672
in_silico_circ_0000000402	Control	779
in_silico_circ_0000000402	Control	2423
in_silico_circ_0000000403	Control	4371
in_silico_circ_0000000403	Control	298
in_silico_circ_0000000404	Control	3215
in_silico_circ_0000000405	Control	70695
in_silico_circ_0000000405	Control	967
in_silico_circ_0000000406	Control	3526
in_silico_circ_0000000406	Control	492
in_silico_circ_0000000407	Control	589
in_silico_circ_0000000407	Control	29755
in_silico_circ_0000000408	Control	1596
in_silico_circ_0000000410	Control	1184
in_silico_circ_0000000410	Control	2262
in_silico_circ_0000000411	Control	1576
in_silico_circ_0000000411	Control	3395
in_silico_circ_0000000412	Control	3306
in_silico_circ_0000000412	Control	7477
in_silico_circ_0000000413	Control	473
in_silico_circ_0000000413	Control	211
in_silico_circ_0000000414	Control	83
in_silico_circ_0000000414	Control	2551
in_silico_circ_0000000415	Control	1281
in_silico_circ_0000000415	Control	1096
in_silico_circ_0000000416	Control	13886
in_silico_circ_0000000416	Control	81
in_silico_circ_0000000417	Control	3802
in_silico_circ_0000000417	Control	518
in_silico_circ_0000000418	Control	1396
in_silico_circ_0000000419	Control	3146
in_silico_circ_0000000419	Control	113
in_silico_circ_0000000420	Control	851
in_silico_circ_0000000420	Control	3128
in_silico_circ_0000000421	Control	2242
in_silico_circ_0000000422	Control	449
in_silico_circ_0000000422	Control	2252
in_silico_circ_0000000423	Control	1724
in_silico_circ_0000000423	Control	1474
in_silico_circ_0000000424	Control	450
in_silico_circ_0000000424	Control	231
in_silico_circ_0000000425	Control	2577
in_silico_circ_0000000425	Control	1949
in_silico_circ_0000000426	Control	1042
in_silico_circ_0000000426	Control	646
in_silico_circ_0000000427	Control	1084
in_silico_circ_0000000427	Control	2045
in_silico_circ_0000000428	Control	1706
in_silico_circ_0000000428	Control	3414
in_silico_circ_0000000429	Control	178
in_silico_circ_0000000429	Control	100
in_silico_circ_0000000430	Control	571
in_silico_circ_0000000430	Control	1426
in_silico_circ_0000000431	Control	10878
in_silico_circ_0000000432	Control	1273
in_silico_circ_0000000432	Control	843
in_silico_circ_0000000433	Control	32953
in_silico_circ_0000000433	Control	3641
in_silico_circ_0000000434	Control	400
in_silico_circ_0000000434	Control	2816
in_silico_circ_0000000435	Control	99
in_silico_circ_0000000435	Control	1775
in_silico_circ_0000000436	Control	4970
in_silico_circ_0000000436	Control	5416
in_silico_circ_0000000437	Control	3204
in_silico_circ_0000000437	Control	924
in_silico_circ_0000000438	Control	1020
in_silico_circ_0000000438	Control	8920
in_silico_circ_0000000439	Control	1465
in_silico_circ_0000000439	Control	4739
in_silico_circ_0000000440	Control	527
in_silico_circ_0000000440	Control	1335
in_silico_circ_0000000441	Control	2231
in_silico_circ_0000000441	Control	678
in_silico_circ_0000000442	Control	2701
in_silico_circ_0000000442	Control	1895
in_silico_circ_0000000443	Control	34026
in_silico_circ_0000000443	Control	2323
in_silico_circ_0000000444	Control	224
in_silico_circ_0000000444	Control	1603
in_silico_circ_0000000445	Control	44311
in_silico_circ_0000000445	Control	2814
in_silico_circ_0000000446	Control	713
in_silico_circ_0000000446	Control	1776
in_silico_circ_0000000447	Control	1683
in_silico_circ_0000000447	Control	945
in_silico_circ_0000000448	Control	12857
in_silico_circ_0000000448	Control	1367
in_silico_circ_0000000449	Control	728
in_silico_circ_0000000450	Control	761
in_silico_circ_0000000450	Control	21263
in_silico_circ_0000000451	Control	3294
in_silico_circ_0000000452	Control	1179
in_silico_circ_0000000452	Control	715
in_silico_circ_0000000453	Control	1455
in_silico_circ_0000000454	Control	4504
in_silico_circ_0000000454	Control	205
in_silico_circ_0000000455	Control	87
in_silico_circ_0000000455	Control	1285
in_silico_circ_0000000456	Control	12403
in_silico_circ_0000000456	Control	1505
in_silico_circ_0000000457	Control	333
in_silico_circ_0000000457	Control	109
in_silico_circ_0000000458	Control	738
in_silico_circ_0000000459	Control	72
in_silico_circ_0000000459	Control	80
in_silico_circ_0000000460	Control	3160
in_silico_circ_0000000460	Control	921
in_silico_circ_0000000461	Control	2864
in_silico_circ_0000000461	Control	4017
in_silico_circ_0000000462	Control	11596
in_silico_circ_0000000463	Control	1738
in_silico_circ_0000000463	Control	747
in_silico_circ_0000000464	Control	569
in_silico_circ_0000000465	Control	478
in_silico_circ_0000000465	Control	341
in_silico_circ_0000000466	Control	819
in_silico_circ_0000000467	Control	28910
in_silico_circ_0000000468	Control	1873
in_silico_circ_0000000468	Control	4525
in_silico_circ_0000000469	Control	10320
in_silico_circ_0000000469	Control	112
in_silico_circ_0000000470	Control	1830
in_silico_circ_0000000470	Control	168
in_silico_circ_0000000471	Control	4057
in_silico_circ_0000000471	Control	435
in_silico_circ_0000000472	Control	7873
in_silico_circ_0000000472	Control	545
in_silico_circ_0000000473	Control	225
in_silico_circ_0000000474	Control	366
in_silico_circ_0000000474	Control	1939
in_silico_circ_0000000475	Control	49156
in_silico_circ_0000000475	Control	3129
in_silico_circ_0000000476	Control	9293
in_silico_circ_0000000476	Control	9720
in_silico_circ_0000000477	Control	698
in_silico_circ_0000000477	Control	611
in_silico_circ_0000000478	Control	710
in_silico_circ_0000000478	Control	194
in_silico_circ_0000000479	Control	6590
in_silico_circ_0000000479	Control	3450
in_silico_circ_0000000480	Control	7740
in_silico_circ_0000000480	Control	893
in_silico_circ_0000000481	Control	14349
in_silico_circ_0000000481	Control	14085
in_silico_circ_0000000482	Control	79
in_silico_circ_0000000482	Control	5346
in_silico_circ_0000000483	Control	564
in_silico_circ_0000000483	Control	210
in_silico_circ_0000000484	Control	1602
in_silico_circ_0000000484	Control	6219
in_silico_circ_0000000485	Control	2727
in_silico_circ_0000000485	Control	506
in_silico_circ_0000000486	Control	47860
in_silico_circ_0000000486	Control	535
in_silico_circ_0000000487	Control	1009
in_silico_circ_0000000487	Control	2886
in_silico_circ_0000000488	Control	186701
in_silico_circ_0000000488	Control	4812
in_silico_circ_0000000489	Control	14689
in_silico_circ_0000000489	Control	3220
in_silico_circ_0000000490	Control	211
in_silico_circ_0000000490	Control	26381
in_silico_circ_0000000491	Control	6215
in_silico_circ_0000000491	Control	941
in_silico_circ_0000000492	Control	2504
in_silico_circ_0000000492	Control	3553
in_silico_circ_0000000493	Control	726
in_silico_circ_0000000494	Control	884
in_silico_circ_0000000494	Control	6220
in_silico_circ_0000000495	Control	1795
in_silico_circ_0000000495	Control	527
in_silico_circ_0000000496	Control	94
in_silico_circ_0000000497	Control	1857
in_silico_circ_0000000497	Control	449
in_silico_circ_0000000498	Control	3459
in_silico_circ_0000000498	Control	615
in_silico_circ_0000000499	Control	3241
in_silico_circ_0000000499	Control	26
in_silico_circ_0000000500	Control	282
in_silico_circ_0000000500	Control	4072
in_silico_circ_0000000501	Control	2123
in_silico_circ_0000000502	Control	84
in_silico_circ_0000000502	Control	88
in_silico_circ_0000000503	Control	1342
in_silico_circ_0000000503	Control	99
in_silico_circ_0000000504	Control	423
in_silico_circ_0000000504	Control	165
in_silico_circ_0000000505	Control	4712
in_silico_circ_0000000506	Control	353
in_silico_circ_0000000507	Control	170
in_silico_circ_0000000507	Control	96
in_silico_circ_0000000508	Control	4226
in_silico_circ_0000000508	Control	8783
in_silico_circ_0000000509	Control	2012
in_silico_circ_0000000509	Control	2644
in_silico_circ_0000000510	Control	1949
in_silico_circ_0000000510	Control	398
in_silico_circ_0000000511	Control	1579
in_silico_circ_0000000512	Control	5797
in_silico_circ_0000000512	Control	104
in_silico_circ_0000000513	Control	171058
in_silico_circ_0000000513	Control	709
in_silico_circ_0000000514	Control	2435
in_silico_circ_0000000514	Control	848
in_silico_circ_0000000515	Control	978
in_silico_circ_0000000515	Control	3928
in_silico_circ_0000000516	Control	888
in_silico_circ_0000000516	Control	423
in_silico_circ_0000000517	Control	15356
in_silico_circ_0000000517	Control	3558
in_silico_circ_0000000518	Control	1280
in_silico_circ_0000000518	Control	2676
in_silico_circ_0000000519	Control	2091
in_silico_circ_0000000519	Control	1334
in_silico_circ_0000000520	Control	1367
in_silico_circ_0000000520	Control	458
in_silico_circ_0000000521	Control	17921
in_silico_circ_0000000521	Control	1394
in_silico_circ_0000000522	Control	927
in_silico_circ_0000000523	Control	1362
in_silico_circ_0000000523	Control	12951
in_silico_circ_0000000524	Control	8744
in_silico_circ_0000000524	Control	2116
in_silico_circ_0000000525	Control	422
in_silico_circ_0000000525	Control	4520
in_silico_circ_0000000526	Control	1626
in_silico_circ_0000000526	Control	2913
in_silico_circ_0000000527	Control	2152
in_silico_circ_0000000528	Control	2694
in_silico_circ_0000000528	Control	813
in_silico_circ_0000000529	Control	32
in_silico_circ_0000000529	Control	1587
in_silico_circ_0000000530	Control	4987
in_silico_circ_0000000530	Control	1962
in_silico_circ_0000000531	Control	269
in_silico_circ_0000000531	Control	464
in_silico_circ_0000000532	Control	7509
in_silico_circ_0000000532	Control	10474
in_silico_circ_0000000533	Control	297
in_silico_circ_0000000533	Control	74
in_silico_circ_0000000535	Control	30701
in_silico_circ_0000000536	Control	1157
in_silico_circ_0000000537	Control	650
in_silico_circ_0000000537	Control	85
in_silico_circ_0000000538	Control	1484
in_silico_circ_0000000538	Control	857
in_silico_circ_0000000539	Control	1790
in_silico_circ_0000000539	Control	133
in_silico_circ_0000000540	Control	1423
in_silico_circ_0000000540	Control	3394
in_silico_circ_0000000541	Control	1417
in_silico_circ_0000000541	Control	2878
in_silico_circ_0000000542	Control	14092
in_silico_circ_0000000542	Control	3250
in_silico_circ_0000000543	Control	2071
in_silico_circ_0000000543	Control	598
in_silico_circ_0000000544	Control	7087
in_silico_circ_0000000544	Control	464
in_silico_circ_0000000545	Control	2793
in_silico_circ_0000000545	Control	985
in_silico_circ_0000000546	Control	2398
in_silico_circ_0000000546	Control	1755
in_silico_circ_0000000547	Control	230
in_silico_circ_0000000547	Control	87
in_silico_circ_0000000548	Control	167
in_silico_circ_0000000549	Control	107
in_silico_circ_0000000549	Control	92
in_silico_circ_0000000550	Control	593
in_silico_circ_0000000550	Control	1778
in_silico_circ_0000000551	Control	3019
in_silico_circ_0000000551	Control	14979
in_silico_circ_0000000552	Control	3140
in_silico_circ_0000000552	Control	2710
in_silico_circ_0000000553	Control	1614
in_silico_circ_0000000554	Control	940
in_silico_circ_0000000554	Control	1369
in_silico_circ_0000000555	Control	521
in_silico_circ_0000000555	Control	79
in_silico_circ_0000000556	Control	4408
in_silico_circ_0000000557	Control	100
in_silico_circ_0000000558	Control	1370
in_silico_circ_0000000558	Control	4053
in_silico_circ_0000000559	Control	3239
in_silico_circ_0000000559	Control	648
in_silico_circ_0000000560	Control	821
in_silico_circ_0000000560	Control	1784
in_silico_circ_0000000561	Control	479
in_silico_circ_0000000561	Control	2213
in_silico_circ_0000000562	Control	146313
in_silico_circ_0000000562	Control	7000
in_silico_circ_0000000563	Control	361
in_silico_circ_0000000563	Control	160
in_silico_circ_0000000564	Control	2487
in_silico_circ_0000000564	Control	173
in_silico_circ_0000000565	Control	1745
in_silico_circ_0000000565	Control	1742
in_silico_circ_0000000566	Control	562
in_silico_circ_0000000566	Control	7312
in_silico_circ_0000000567	Control	2682
in_silico_circ_0000000567	Control	4228
in_silico_circ_0000000568	Control	1352
in_silico_circ_0000000568	Control	6355
in_silico_circ_0000000569	Control	707
in_silico_circ_0000000569	Control	1608
in_silico_circ_0000000570	Control	7349
in_silico_circ_0000000571	Control	2701
in_silico_circ_0000000571	Control	4366
in_silico_circ_0000000572	Control	1096
in_silico_circ_0000000572	Control	165
in_silico_circ_0000000573	Control	5840
in_silico_circ_0000000573	Control	238
in_silico_circ_0000000574	Control	3449
in_silico_circ_0000000574	Control	1774
in_silico_circ_0000000575	Control	3928
in_silico_circ_0000000576	Control	763
in_silico_circ_0000000576	Control	1190
in_silico_circ_0000000577	Control	1592
in_silico_circ_0000000578	Control	5713
in_silico_circ_0000000578	Control	2378
in_silico_circ_0000000579	Control	424
in_silico_circ_0000000579	Control	87
in_silico_circ_0000000580	Control	44111
in_silico_circ_0000000580	Control	145
in_silico_circ_0000000581	Control	665
in_silico_circ_0000000581	Control	151
in_silico_circ_0000000582	Control	32
in_silico_circ_0000000582	Control	3521
in_silico_circ_0000000583	Control	5608
in_silico_circ_0000000584	Control	4806
in_silico_circ_0000000584	Control	1330
in_silico_circ_0000000585	Control	765
in_silico_circ_0000000586	Control	80
in_silico_circ_0000000586	Control	1663
in_silico_circ_0000000587	Control	208
in_silico_circ_0000000587	Control	94
in_silico_circ_0000000588	Control	1671
in_silico_circ_0000000588	Control	414
in_silico_circ_0000000589	Control	116796
in_silico_circ_0000000589	Control	6063
in_silico_circ_0000000590	Control	84
in_silico_circ_0000000590	Control	8070
in_silico_circ_0000000591	Control	17553
in_silico_circ_0000000591	Control	424
in_silico_circ_0000000592	Control	3785
in_silico_circ_0000000593	Control	3142
in_silico_circ_0000000593	Control	3125
in_silico_circ_0000000594	Control	1859
in_silico_circ_0000000594	Control	5167
in_silico_circ_0000000595	Control	2610
in_silico_circ_0000000595	Control	2454
in_silico_circ_0000000596	Control	1965
in_silico_circ_0000000596	Control	2036
in_silico_circ_0000000597	Control	87
in_silico_circ_0000000597	Control	95
in_silico_circ_0000000598	Control	22558
in_silico_circ_0000000598	Control	4038
in_silico_circ_0000000599	Control	2662
in_silico_circ_0000000599	Control	876
in_silico_circ_0000000600	Control	2797
in_silico_circ_0000000600	Control	506
in_silico_circ_0000000601	Control	2441
in_silico_circ_0000000601	Control	1913
in_silico_circ_0000000602	Control	9077
in_silico_circ_0000000602	Control	128
in_silico_circ_0000000603	Control	3032
in_silico_circ_0000000603	Control	3025
in_silico_circ_0000000604	Control	2117
in_silico_circ_0000000604	Control	7057
in_silico_circ_0000000605	Control	560
in_silico_circ_0000000605	Control	4190
in_silico_circ_0000000606	Control	4634
in_silico_circ_0000000606	Control	3706
in_silico_circ_0000000607	Control	101
in_silico_circ_0000000607	Control	704
in_silico_circ_0000000608	Control	2742
in_silico_circ_0000000608	Control	1973
in_silico_circ_0000000609	Control	2992
in_silico_circ_0000000609	Control	8028
in_silico_circ_0000000610	Control	1368
in_silico_circ_0000000610	Control	6085
in_silico_circ_0000000611	Control	1767
in_silico_circ_0000000611	Control	797
in_silico_circ_0000000612	Control	84169
in_silico_circ_0000000613	Control	1715
in_silico_circ_0000000613	Control	1034
in_silico_circ_0000000614	Control	89
in_silico_circ_0000000614	Control	1509
in_silico_circ_0000000615	Control	1700
in_silico_circ_0000000615	Control	6613
in_silico_circ_0000000616	Control	2067
in_silico_circ_0000000617	Control	203
in_silico_circ_0000000617	Control	113
in_silico_circ_0000000618	Control	31173
in_silico_circ_0000000618	Control	28409
in_silico_circ_0000000619	Control	2547
in_silico_circ_0000000619	Control	738
in_silico_circ_0000000620	Control	827
in_silico_circ_0000000620	Control	7051
in_silico_circ_0000000621	Control	2855
in_silico_circ_0000000621	Control	634
in_silico_circ_0000000622	Control	119
in_silico_circ_0000000622	Control	822
in_silico_circ_0000000623	Control	4484
in_silico_circ_0000000624	Control	3806
in_silico_circ_0000000624	Control	4057
in_silico_circ_0000000625	Control	7451
in_silico_circ_0000000625	Control	1158
in_silico_circ_0000000626	Control	1295
in_silico_circ_0000000627	Control	1801
in_silico_circ_0000000627	Control	1673
in_silico_circ_0000000628	Control	2738
in_silico_circ_0000000629	Control	42662
in_silico_circ_0000000629	Control	477
in_silico_circ_0000000630	Control	3631
in_silico_circ_0000000630	Control	1937
in_silico_circ_0000000631	Control	63989
in_silico_circ_0000000631	Control	3031
in_silico_circ_0000000632	Control	3158
in_silico_circ_0000000633	Control	22678
in_silico_circ_0000000633	Control	503
in_silico_circ_0000000634	Control	107
in_silico_circ_0000000634	Control	153
in_silico_circ_0000000635	Control	6549
in_silico_circ_0000000635	Control	2132
in_silico_circ_0000000636	Control	5296
in_silico_circ_0000000636	Control	1551
in_silico_circ_0000000637	Control	1880
in_silico_circ_0000000637	Control	11040
in_silico_circ_0000000638	Control	2901
in_silico_circ_0000000638	Control	3798
in_silico_circ_0000000639	Control	108
in_silico_circ_0000000640	Control	6802
in_silico_circ_0000000641	Control	312
in_silico_circ_0000000641	Control	524
in_silico_circ_0000000642	Control	2724
in_silico_circ_0000000642	Control	5978
in_silico_circ_0000000643	Control	1191
in_silico_circ_0000000643	Control	2982
in_silico_circ_0000000644	Control	1982
in_silico_circ_0000000644	Control	2903
in_silico_circ_0000000645	Control	2159
in_silico_circ_0000000645	Control	1568
in_silico_circ_0000000646	Control	5784
in_silico_circ_0000000646	Control	771
in_silico_circ_0000000647	Control	97
in_silico_circ_0000000647	Control	248
in_silico_circ_0000000648	Control	36835
in_silico_circ_0000000648	Control	4233
in_silico_circ_0000000649	Control	1384
in_silico_circ_0000000649	Control	4472
in_silico_circ_0000000650	Control	137
in_silico_circ_0000000650	Control	31107
in_silico_circ_0000000651	Control	16994
in_silico_circ_0000000651	Control	3585
in_silico_circ_0000000652	Control	3274
in_silico_circ_0000000652	Control	1394
in_silico_circ_0000000653	Control	858
in_silico_circ_0000000653	Control	10595
in_silico_circ_0000000654	Control	18611
in_silico_circ_0000000654	Control	513
in_silico_circ_0000000655	Control	2734
in_silico_circ_0000000655	Control	839
in_silico_circ_0000000656	Control	287
in_silico_circ_0000000656	Control	119
in_silico_circ_0000000657	Control	1345
in_silico_circ_0000000657	Control	1456
in_silico_circ_0000000658	Control	1710
in_silico_circ_0000000658	Control	989
in_silico_circ_0000000659	Control	12079
in_silico_circ_0000000659	Control	922
in_silico_circ_0000000660	Control	3768
in_silico_circ_0000000660	Control	707
in_silico_circ_0000000661	Control	363
in_silico_circ_0000000661	Control	452
in_silico_circ_0000000662	Control	12728
in_silico_circ_0000000662	Control	566
in_silico_circ_0000000663	Control	1563
in_silico_circ_0000000664	Control	5084
in_silico_circ_0000000664	Control	7549
in_silico_circ_0000000665	Control	1928
in_silico_circ_0000000665	Control	4100
in_silico_circ_0000000666	Control	2574
in_silico_circ_0000000666	Control	225
in_silico_circ_0000000667	Control	4773
in_silico_circ_0000000667	Control	3476
in_silico_circ_0000000669	Control	59984
in_silico_circ_0000000669	Control	518
in_silico_circ_0000000670	Control	8991
in_silico_circ_0000000671	Control	988
in_silico_circ_0000000671	Control	281
in_silico_circ_0000000672	Control	127422
in_silico_circ_0000000672	Control	2700
in_silico_circ_0000000673	Control	2264
in_silico_circ_0000000673	Control	526
in_silico_circ_0000000674	Control	1418
in_silico_circ_0000000674	Control	2529
in_silico_circ_0000000675	Control	4251
in_silico_circ_0000000675	Control	1141
in_silico_circ_0000000676	Control	769
in_silico_circ_0000000676	Control	583
in_silico_circ_0000000677	Control	3146
in_silico_circ_0000000678	Control	638
in_silico_circ_0000000678	Control	1000
in_silico_circ_0000000679	Control	2686
in_silico_circ_0000000679	Control	3980
in_silico_circ_0000000680	Control	2674
in_silico_circ_0000000681	Control	4076
in_silico_circ_0000000682	Control	1862
in_silico_circ_0000000682	Control	84
in_silico_circ_0000000683	Control	95
in_silico_circ_0000000683	Control	1690
in_silico_circ_0000000684	Control	4219
in_silico_circ_0000000684	Control	1523
in_silico_circ_0000000685	Control	620
in_silico_circ_0000000685	Control	4179
in_silico_circ_0000000686	Control	1246
in_silico_circ_0000000686	Control	2325
in_silico_circ_0000000687	Control	461
in_silico_circ_0000000687	Control	2308
in_silico_circ_0000000688	Control	2707
in_silico_circ_0000000688	Control	1170
in_silico_circ_0000000689	Control	380
in_silico_circ_0000000689	Control	7384
in_silico_circ_0000000690	Control	1145
in_silico_circ_0000000690	Control	2866
in_silico_circ_0000000691	Control	18402
in_silico_circ_0000000691	Control	1838
in_silico_circ_0000000692	Control	5954
in_silico_circ_0000000692	Control	691
in_silico_circ_0000000693	Control	1634
in_silico_circ_0000000693	Control	1605
in_silico_circ_0000000694	Control	4380
in_silico_circ_0000000695	Control	3221
in_silico_circ_0000000695	Control	788
in_silico_circ_0000000696	Control	649
in_silico_circ_0000000696	Control	2874
in_silico_circ_0000000697	Control	815
in_silico_circ_0000000697	Control	111
in_silico_circ_0000000698	Control	2724
in_silico_circ_0000000698	Control	1963
in_silico_circ_0000000699	Control	716
in_silico_circ_0000000699	Control	140
in_silico_circ_0000000700	Control	2870
in_silico_circ_0000000701	Control	5843
in_silico_circ_0000000701	Control	342
in_silico_circ_0000000702	Control	22183
in_silico_circ_0000000703	Control	25334
in_silico_circ_0000000703	Control	474
in_silico_circ_0000000704	Control	18771
in_silico_circ_0000000705	Control	2601
in_silico_circ_0000000705	Control	1625
in_silico_circ_0000000706	Control	2169
in_silico_circ_0000000706	Control	591
in_silico_circ_0000000707	Control	3711
in_silico_circ_0000000707	Control	126
in_silico_circ_0000000708	Control	1761
in_silico_circ_0000000708	Control	2233
in_silico_circ_0000000709	Control	367
in_silico_circ_0000000709	Control	1225
in_silico_circ_0000000710	Control	1661
in_silico_circ_0000000710	Control	7994
in_silico_circ_0000000711	Control	678
in_silico_circ_0000000712	Control	4504
in_silico_circ_0000000712	Control	1118
in_silico_circ_0000000713	Control	7794
in_silico_circ_0000000713	Control	526
in_silico_circ_0000000714	Control	259
in_silico_circ_0000000714	Control	1101
in_silico_circ_0000000715	Control	734
in_silico_circ_0000000716	Control	1864
in_silico_circ_0000000716	Control	482
in_silico_circ_0000000717	Control	3337
in_silico_circ_0000000717	Control	924
in_silico_circ_0000000718	Control	15878
in_silico_circ_0000000718	Control	1691
in_silico_circ_0000000719	Control	1244
in_silico_circ_0000000719	Control	5963
in_silico_circ_0000000720	Control	4374
in_silico_circ_0000000720	Control	456
in_silico_circ_0000000721	Control	6970
in_silico_circ_0000000722	Control	1950
in_silico_circ_0000000722	Control	229
in_silico_circ_0000000723	Control	1442
in_silico_circ_0000000723	Control	708
in_silico_circ_0000000724	Control	408
in_silico_circ_0000000725	Control	17842
in_silico_circ_0000000726	Control	2848
in_silico_circ_0000000727	Control	2093
in_silico_circ_0000000727	Control	2369
in_silico_circ_0000000728	Control	1063
in_silico_circ_0000000728	Control	4074
in_silico_circ_0000000729	Control	1791
in_silico_circ_0000000729	Control	10395
in_silico_circ_0000000730	Control	971
in_silico_circ_0000000730	Control	191
in_silico_circ_0000000731	Control	1828
in_silico_circ_0000000731	Control	1201
in_silico_circ_0000000732	Control	1954
in_silico_circ_0000000732	Control	1502
in_silico_circ_0000000733	Control	728
in_silico_circ_0000000733	Control	10584
in_silico_circ_0000000734	Control	4233
in_silico_circ_0000000734	Control	898
in_silico_circ_0000000735	Control	1915
in_silico_circ_0000000735	Control	721
in_silico_circ_0000000736	Control	862
in_silico_circ_0000000736	Control	119
in_silico_circ_0000000737	Control	4959
in_silico_circ_0000000737	Control	898
in_silico_circ_0000000738	Control	6107
in_silico_circ_0000000738	Control	545
in_silico_circ_0000000739	Control	20836
in_silico_circ_0000000739	Control	37376
in_silico_circ_0000000740	Control	16202
in_silico_circ_0000000741	Control	149
in_silico_circ_0000000741	Control	110
in_silico_circ_0000000742	Control	1499
in_silico_circ_0000000742	Control	1035
in_silico_circ_0000000743	Control	735
in_silico_circ_0000000743	Control	235
in_silico_circ_0000000744	Control	7285
in_silico_circ_0000000745	Control	205
in_silico_circ_0000000746	Control	11838
in_silico_circ_0000000746	Control	281
in_silico_circ_0000000747	Control	222
in_silico_circ_0000000747	Control	1363
in_silico_circ_0000000748	Control	3893
in_silico_circ_0000000748	Control	18
in_silico_circ_0000000749	Control	286
in_silico_circ_0000000749	Control	142
in_silico_circ_0000000750	Control	984
in_silico_circ_0000000750	Control	3005
in_silico_circ_0000000751	Control	4507
in_silico_circ_0000000751	Control	400
in_silico_circ_0000000752	Control	12337
in_silico_circ_0000000752	Control	938
in_silico_circ_0000000753	Control	914
in_silico_circ_0000000753	Control	1017
in_silico_circ_0000000754	Control	5326
in_silico_circ_0000000754	Control	2373
in_silico_circ_0000000755	Control	4349
in_silico_circ_0000000755	Control	43230
in_silico_circ_0000000756	Control	3167
in_silico_circ_0000000756	Control	5225
in_silico_circ_0000000757	Control	2896
in_silico_circ_0000000757	Control	989
in_silico_circ_0000000758	Control	2527
in_silico_circ_0000000758	Control	650
in_silico_circ_0000000759	Control	5044
in_silico_circ_0000000759	Control	544
in_silico_circ_0000000760	Control	2232
in_silico_circ_0000000760	Control	16090
in_silico_circ_0000000761	Control	195
in_silico_circ_0000000761	Control	3793
in_silico_circ_0000000762	Control	140
in_silico_circ_0000000763	Control	1480
in_silico_circ_0000000763	Control	1076
in_silico_circ_0000000764	Control	8856
in_silico_circ_0000000764	Control	8585
in_silico_circ_0000000765	Control	1352
in_silico_circ_0000000765	Control	1997
in_silico_circ_0000000766	Control	543
in_silico_circ_0000000766	Control	295
in_silico_circ_0000000767	Control	2955
in_silico_circ_0000000767	Control	110
in_silico_circ_0000000768	Control	861
in_silico_circ_0000000768	Control	3537
in_silico_circ_0000000769	Control	5220
in_silico_circ_0000000769	Control	1500
in_silico_circ_0000000770	Control	74099
in_silico_circ_0000000770	Control	6464
in_silico_circ_0000000771	Control	1711
in_silico_circ_0000000771	Control	856
in_silico_circ_0000000772	Control	18
in_silico_circ_0000000772	Control	21
in_silico_circ_0000000773	Control	994
in_silico_circ_0000000773	Control	1392
in_silico_circ_0000000774	Control	1667
in_silico_circ_0000000774	Control	306
in_silico_circ_0000000775	Control	623
in_silico_circ_0000000775	Control	513
in_silico_circ_0000000776	Control	251
in_silico_circ_0000000776	Control	953
in_silico_circ_0000000777	Control	51710
in_silico_circ_0000000777	Control	19205
in_silico_circ_0000000778	Control	778
in_silico_circ_0000000778	Control	187
in_silico_circ_0000000779	Control	4413
in_silico_circ_0000000780	Control	321
in_silico_circ_0000000780	Control	141
in_silico_circ_0000000781	Control	530
in_silico_circ_0000000782	Control	10041
in_silico_circ_0000000782	Control	759
in_silico_circ_0000000783	Control	5210
in_silico_circ_0000000783	Control	760
in_silico_circ_0000000784	Control	210
in_silico_circ_0000000785	Control	4402
in_silico_circ_0000000786	Control	531
in_silico_circ_0000000786	Control	79
in_silico_circ_0000000787	Control	1988
in_silico_circ_0000000787	Control	1645
in_silico_circ_0000000788	Control	2174
in_silico_circ_0000000788	Control	1314
in_silico_circ_0000000789	Control	823
in_silico_circ_0000000789	Control	4103
in_silico_circ_0000000790	Control	52412
in_silico_circ_0000000790	Control	22097
in_silico_circ_0000000791	Control	1065
in_silico_circ_0000000791	Control	1031
in_silico_circ_0000000792	Control	8899
in_silico_circ_0000000792	Control	4614
in_silico_circ_0000000793	Control	2
in_silico_circ_0000000793	Control	2664
in_silico_circ_0000000794	Control	826
in_silico_circ_0000000794	Control	251
in_silico_circ_0000000795	Control	109115
in_silico_circ_0000000795	Control	69107
in_silico_circ_0000000796	Control	2078
in_silico_circ_0000000797	Control	4135
in_silico_circ_0000000797	Control	1352
in_silico_circ_0000000798	Control	266
in_silico_circ_0000000798	Control	193
in_silico_circ_0000000799	Control	2227
in_silico_circ_0000000799	Control	8572
in_silico_circ_0000000800	Control	2738
in_silico_circ_0000000800	Control	779
in_silico_circ_0000000801	Control	2690
in_silico_circ_0000000801	Control	5497
in_silico_circ_0000000802	Control	1277
in_silico_circ_0000000802	Control	2392
in_silico_circ_0000000803	Control	833
in_silico_circ_0000000804	Control	89
in_silico_circ_0000000804	Control	295
in_silico_circ_0000000805	Control	8728
in_silico_circ_0000000805	Control	6094
in_silico_circ_0000000806	Control	3365
in_silico_circ_0000000806	Control	1644
in_silico_circ_0000000807	Control	9302
in_silico_circ_0000000807	Control	495
in_silico_circ_0000000808	Control	17456
in_silico_circ_0000000808	Control	403
in_silico_circ_0000000809	Control	533
in_silico_circ_0000000809	Control	2154
in_silico_circ_0000000810	Control	4375
in_silico_circ_0000000810	Control	442
in_silico_circ_0000000811	Control	943
in_silico_circ_0000000811	Control	1403
in_silico_circ_0000000812	Control	98
in_silico_circ_0000000812	Control	311
in_silico_circ_0000000813	Control	275
in_silico_circ_0000000813	Control	98
in_silico_circ_0000000814	Control	56
in_silico_circ_0000000814	Control	1129
in_silico_circ_0000000815	Control	2084
in_silico_circ_0000000815	Control	993
in_silico_circ_0000000816	Control	1628
in_silico_circ_0000000816	Control	923
in_silico_circ_0000000817	Control	2346
in_silico_circ_0000000818	Control	199
in_silico_circ_0000000818	Control	592
in_silico_circ_0000000819	Control	985
in_silico_circ_0000000819	Control	315
in_silico_circ_0000000820	Control	1079
in_silico_circ_0000000821	Control	142
in_silico_circ_0000000821	Control	876
in_silico_circ_0000000822	Control	8514
in_silico_circ_0000000823	Control	648
in_silico_circ_0000000823	Control	1988
in_silico_circ_0000000824	Control	70695
in_silico_circ_0000000824	Control	5247
in_silico_circ_0000000825	Control	13201
in_silico_circ_0000000825	Control	1652
in_silico_circ_0000000826	Control	1042
in_silico_circ_0000000826	Control	1730
in_silico_circ_0000000827	Control	3624
in_silico_circ_0000000827	Control	244
in_silico_circ_0000000828	Control	920
in_silico_circ_0000000828	Control	116
in_silico_circ_0000000829	Control	1828
in_silico_circ_0000000829	Control	2361
in_silico_circ_0000000830	Control	2281
in_silico_circ_0000000831	Control	1785
in_silico_circ_0000000831	Control	110
in_silico_circ_0000000832	Control	1112
in_silico_circ_0000000832	Control	633
in_silico_circ_0000000833	Control	794
in_silico_circ_0000000834	Control	255
in_silico_circ_0000000835	Control	5060
in_silico_circ_0000000835	Control	1386
in_silico_circ_0000000836	Control	3268
in_silico_circ_0000000836	Control	997
in_silico_circ_0000000837	Control	545
in_silico_circ_0000000838	Control	13079
in_silico_circ_0000000838	Control	12016
in_silico_circ_0000000839	Control	412
in_silico_circ_0000000839	Control	811
in_silico_circ_0000000840	Control	690
in_silico_circ_0000000840	Control	250
in_silico_circ_0000000841	Control	1249
in_silico_circ_0000000842	Control	4902
in_silico_circ_0000000842	Control	1039
in_silico_circ_0000000843	Control	6258
in_silico_circ_0000000843	Control	902
in_silico_circ_0000000844	Control	5525
in_silico_circ_0000000844	Control	2380
in_silico_circ_0000000845	Control	3183
in_silico_circ_0000000845	Control	1547
in_silico_circ_0000000846	Control	4257
in_silico_circ_0000000846	Control	1932
in_silico_circ_0000000847	Control	5697
in_silico_circ_0000000848	Control	1746
in_silico_circ_0000000848	Control	2548
in_silico_circ_0000000849	Control	3665
in_silico_circ_0000000849	Control	10657
in_silico_circ_0000000850	Control	301
in_silico_circ_0000000850	Control	3855
in_silico_circ_0000000851	Control	6746
in_silico_circ_0000000852	Control	5946
in_silico_circ_0000000852	Control	2222
in_silico_circ_0000000853	Control	5567
in_silico_circ_0000000853	Control	328
in_silico_circ_0000000854	Control	5556
in_silico_circ_0000000854	Control	6936
in_silico_circ_0000000855	Control	2466
in_silico_circ_0000000856	Control	89
in_silico_circ_0000000857	Control	8528
in_silico_circ_0000000857	Control	159
in_silico_circ_0000000858	Control	871
in_silico_circ_0000000858	Control	214
in_silico_circ_0000000859	Control	1484
in_silico_circ_0000000859	Control	8534
in_silico_circ_0000000860	Control	1893
in_silico_circ_0000000860	Control	1108
in_silico_circ_0000000861	Control	182
in_silico_circ_0000000861	Control	316
in_silico_circ_0000000862	Control	5060
in_silico_circ_0000000862	Control	4844
in_silico_circ_0000000863	Control	3971
in_silico_circ_0000000863	Control	8319
in_silico_circ_0000000864	Control	5105
in_silico_circ_0000000864	Control	1796
in_silico_circ_0000000865	Control	1602
in_silico_circ_0000000865	Control	1405
in_silico_circ_0000000866	Control	6956
in_silico_circ_0000000866	Control	4632
in_silico_circ_0000000867	Control	34959
in_silico_circ_0000000867	Control	3142
in_silico_circ_0000000868	Control	342
in_silico_circ_0000000868	Control	1070
in_silico_circ_0000000869	Control	4835
in_silico_circ_0000000870	Control	2677
in_silico_circ_0000000870	Control	1197
in_silico_circ_0000000871	Control	2379
in_silico_circ_0000000871	Control	791
in_silico_circ_0000000872	Control	18980
in_silico_circ_0000000872	Control	1688
in_silico_circ_0000000873	Control	363
in_silico_circ_0000000873	Control	1088
in_silico_circ_0000000874	Control	1074
in_silico_circ_0000000874	Control	1288
in_silico_circ_0000000875	Control	469
in_silico_circ_0000000875	Control	241
in_silico_circ_0000000876	Control	116
in_silico_circ_0000000876	Control	1197
in_silico_circ_0000000877	Control	4131
in_silico_circ_0000000877	Control	2360
in_silico_circ_0000000878	Control	394
in_silico_circ_0000000878	Control	3301
in_silico_circ_0000000879	Control	682
in_silico_circ_0000000879	Control	1914
in_silico_circ_0000000880	Control	829
in_silico_circ_0000000880	Control	10213
in_silico_circ_0000000881	Control	1507
in_silico_circ_0000000881	Control	7476
in_silico_circ_0000000882	Control	31003
in_silico_circ_0000000882	Control	1717
in_silico_circ_0000000883	Control	6947
in_silico_circ_0000000883	Control	288
in_silico_circ_0000000884	Control	873
in_silico_circ_0000000884	Control	244
in_silico_circ_0000000885	Control	116
in_silico_circ_0000000885	Control	1927
in_silico_circ_0000000886	Control	89
in_silico_circ_0000000886	Control	74
in_silico_circ_0000000887	Control	512
in_silico_circ_0000000887	Control	2176
in_silico_circ_0000000888	Control	475
in_silico_circ_0000000888	Control	108
in_silico_circ_0000000889	Control	3412
in_silico_circ_0000000889	Control	5632
in_silico_circ_0000000890	Control	2783
in_silico_circ_0000000890	Control	2049
in_silico_circ_0000000891	Control	1445
in_silico_circ_0000000891	Control	1884
in_silico_circ_0000000892	Control	138
in_silico_circ_0000000892	Control	75
in_silico_circ_0000000893	Control	9504
in_silico_circ_0000000893	Control	12012
in_silico_circ_0000000894	Control	1080
in_silico_circ_0000000894	Control	615
in_silico_circ_0000000895	Control	537
in_silico_circ_0000000896	Control	229
in_silico_circ_0000000896	Control	318
in_silico_circ_0000000897	Control	4394
in_silico_circ_0000000897	Control	2175
in_silico_circ_0000000898	Control	599
in_silico_circ_0000000898	Control	1165
in_silico_circ_0000000899	Control	1206
in_silico_circ_0000000899	Control	47
in_silico_circ_0000000900	Control	338
in_silico_circ_0000000900	Control	1991
in_silico_circ_0000000901	Control	1371
in_silico_circ_0000000901	Control	1832
in_silico_circ_0000000902	Control	34669
in_silico_circ_0000000902	Control	2159
in_silico_circ_0000000903	Control	2426
in_silico_circ_0000000903	Control	1160
in_silico_circ_0000000904	Control	1734
in_silico_circ_0000000904	Control	2738
in_silico_circ_0000000905	Control	95177
in_silico_circ_0000000905	Control	6895
in_silico_circ_0000000906	Control	13894
in_silico_circ_0000000907	Control	1609
in_silico_circ_0000000907	Control	1411
in_silico_circ_0000000908	Control	31691
in_silico_circ_0000000908	Control	2282
in_silico_circ_0000000909	Control	1349
in_silico_circ_0000000909	Control	274
in_silico_circ_0000000910	Control	107
in_silico_circ_0000000910	Control	2464
in_silico_circ_0000000911	Control	604
in_silico_circ_0000000911	Control	1593
in_silico_circ_0000000912	Control	1471
in_silico_circ_0000000912	Control	1405
in_silico_circ_0000000913	Control	4066
in_silico_circ_0000000913	Control	502
in_silico_circ_0000000914	Control	504
in_silico_circ_0000000915	Control	7003
in_silico_circ_0000000915	Control	1170
in_silico_circ_0000000916	Control	146
in_silico_circ_0000000916	Control	104
in_silico_circ_0000000917	Control	10320
in_silico_circ_0000000917	Control	6198
in_silico_circ_0000000918	Control	594
in_silico_circ_0000000918	Control	1358
in_silico_circ_0000000919	Control	1302
in_silico_circ_0000000919	Control	810
in_silico_circ_0000000920	Control	1781
in_silico_circ_0000000920	Control	2214
in_silico_circ_0000000921	Control	565
in_silico_circ_0000000921	Control	9983
in_silico_circ_0000000922	Control	1742
in_silico_circ_0000000922	Control	2285
in_silico_circ_0000000923	Control	1624
in_silico_circ_0000000923	Control	26
in_silico_circ_0000000924	Control	1917
in_silico_circ_0000000924	Control	311
in_silico_circ_0000000925	Control	921
in_silico_circ_0000000926	Control	68046
in_silico_circ_0000000926	Control	8496
in_silico_circ_0000000927	Control	4796
in_silico_circ_0000000927	Control	357
in_silico_circ_0000000928	Control	13031
in_silico_circ_0000000928	Control	2537
in_silico_circ_0000000929	Control	839
in_silico_circ_0000000929	Control	687
in_silico_circ_0000000930	Control	179
in_silico_circ_0000000930	Control	104
in_silico_circ_0000000931	Control	9504
in_silico_circ_0000000931	Control	419
in_silico_circ_0000000932	Control	13683
in_silico_circ_0000000932	Control	1731
in_silico_circ_0000000933	Control	1009
in_silico_circ_0000000933	Control	1825
in_silico_circ_0000000934	Control	3219
in_silico_circ_0000000934	Control	1045
in_silico_circ_0000000935	Control	16776
in_silico_circ_0000000935	Control	730
in_silico_circ_0000000936	Control	458
in_silico_circ_0000000936	Control	2185
in_silico_circ_0000000937	Control	9085
in_silico_circ_0000000937	Control	1720
in_silico_circ_0000000938	Control	490
in_silico_circ_0000000938	Control	2710
in_silico_circ_0000000939	Control	3442
in_silico_circ_0000000940	Control	9795
in_silico_circ_0000000940	Control	139
in_silico_circ_0000000941	Control	7658
in_silico_circ_0000000941	Control	2345
in_silico_circ_0000000942	Control	1643
in_silico_circ_0000000942	Control	2628
in_silico_circ_0000000943	Control	284
in_silico_circ_0000000944	Control	24148
in_silico_circ_0000000944	Control	944
in_silico_circ_0000000945	Control	10211
in_silico_circ_0000000945	Control	2370
in_silico_circ_0000000946	Control	1425
in_silico_circ_0000000946	Control	95
in_silico_circ_0000000947	Control	1032
in_silico_circ_0000000947	Control	414
in_silico_circ_0000000948	Control	4611
in_silico_circ_0000000948	Control	3201
in_silico_circ_0000000949	Control	2874
in_silico_circ_0000000949	Control	520
in_silico_circ_0000000950	Control	10548
in_silico_circ_0000000950	Control	612
in_silico_circ_0000000951	Control	6932
in_silico_circ_0000000951	Control	3566
in_silico_circ_0000000952	Control	267
in_silico_circ_0000000952	Control	82
in_silico_circ_0000000953	Control	1178
in_silico_circ_0000000953	Control	140
in_silico_circ_0000000954	Control	1842
in_silico_circ_0000000955	Control	70136
in_silico_circ_0000000955	Control	57708
in_silico_circ_0000000956	Control	1828
in_silico_circ_0000000956	Control	3270
in_silico_circ_0000000957	Control	1740
in_silico_circ_0000000957	Control	4628
in_silico_circ_0000000958	Control	540
in_silico_circ_0000000958	Control	1081
in_silico_circ_0000000959	Control	6282
in_silico_circ_0000000959	Control	283
in_silico_circ_0000000960	Control	2901
in_silico_circ_0000000960	Control	2655
in_silico_circ_0000000961	Control	447
in_silico_circ_0000000962	Control	2091
in_silico_circ_0000000963	Control	1732
in_silico_circ_0000000963	Control	3927
in_silico_circ_0000000964	Control	1405
in_silico_circ_0000000965	Control	160
in_silico_circ_0000000965	Control	1118
in_silico_circ_0000000966	Control	1169
in_silico_circ_0000000966	Control	797
in_silico_circ_0000000967	Control	1676
in_silico_circ_0000000967	Control	506
in_silico_circ_0000000968	Control	138
in_silico_circ_0000000968	Control	1305
in_silico_circ_0000000969	Control	528
in_silico_circ_0000000969	Control	2703
in_silico_circ_0000000970	Control	2131
in_silico_circ_0000000970	Control	15399
in_silico_circ_0000000971	Control	1028
in_silico_circ_0000000971	Control	720
in_silico_circ_0000000972	Control	5814
in_silico_circ_0000000972	Control	2661
in_silico_circ_0000000973	Control	14060
in_silico_circ_0000000973	Control	4623
in_silico_circ_0000000974	Control	2441
in_silico_circ_0000000974	Control	1104
in_silico_circ_0000000975	Control	4052
in_silico_circ_0000000975	Control	2693
in_silico_circ_0000000976	Control	7033
in_silico_circ_0000000976	Control	85
in_silico_circ_0000000977	Control	674
in_silico_circ_0000000977	Control	1160
in_silico_circ_0000000978	Control	9646
in_silico_circ_0000000978	Control	1405
in_silico_circ_0000000979	Control	465
in_silico_circ_0000000979	Control	1541
in_silico_circ_0000000980	Control	2402
in_silico_circ_0000000980	Control	22183
in_silico_circ_0000000981	Control	53252
in_silico_circ_0000000981	Control	9239
in_silico_circ_0000000982	Control	120
in_silico_circ_0000000983	Control	256
in_silico_circ_0000000983	Control	1284
in_silico_circ_0000000984	Control	7345
in_silico_circ_0000000984	Control	505
in_silico_circ_0000000985	Control	4574
in_silico_circ_0000000985	Control	3439
in_silico_circ_0000000986	Control	1319
in_silico_circ_0000000986	Control	327
in_silico_circ_0000000987	Control	668
in_silico_circ_0000000987	Control	240
in_silico_circ_0000000988	Control	6094
in_silico_circ_0000000988	Control	4309
in_silico_circ_0000000989	Control	1055
in_silico_circ_0000000989	Control	1641
in_silico_circ_0000000990	Control	13365
in_silico_circ_0000000991	Control	5107
in_silico_circ_0000000991	Control	359
in_silico_circ_0000000992	Control	200
in_silico_circ_0000000992	Control	622
in_silico_circ_0000000993	Control	30349
in_silico_circ_0000000993	Control	1320
in_silico_circ_0000000994	Control	88
in_silico_circ_0000000994	Control	529
in_silico_circ_0000000995	Control	27
in_silico_circ_0000000995	Control	1138
in_silico_circ_0000000996	Control	2404
in_silico_circ_0000000997	Control	462
in_silico_circ_0000000997	Control	32
in_silico_circ_0000000998	Control	1953
in_silico_circ_0000000999	Control	95
in_silico_circ_0000000999	Control	379
in_silico_circ_0000001000	Control	10495
in_silico_circ_0000001001	Control	2042
in_silico_circ_0000001001	Control	817
in_silico_circ_0000001002	Control	2065
in_silico_circ_0000001002	Control	2385
in_silico_circ_0000001003	Control	3681
in_silico_circ_0000001003	Control	6629
in_silico_circ_0000001004	Control	293
in_silico_circ_0000001005	Control	3037
in_silico_circ_0000001005	Control	2076
in_silico_circ_0000001006	Control	9445
in_silico_circ_0000001006	Control	5476
in_silico_circ_0000001007	Control	722
in_silico_circ_0000001007	Control	137
in_silico_circ_0000001008	Control	1116
in_silico_circ_0000001008	Control	2823
in_silico_circ_0000001009	Control	316
in_silico_circ_0000001010	Control	2129
in_silico_circ_0000001010	Control	25127
in_silico_circ_0000001011	Control	1946
in_silico_circ_0000001012	Control	148
in_silico_circ_0000001013	Control	1405
in_silico_circ_0000001013	Control	1878
in_silico_circ_0000001014	Control	3194
in_silico_circ_0000001015	Control	826
in_silico_circ_0000001015	Control	16125
in_silico_circ_0000001016	Control	1987
in_silico_circ_0000001016	Control	2169
in_silico_circ_0000001017	Control	4269
in_silico_circ_0000001017	Control	628
in_silico_circ_0000001018	Control	889
in_silico_circ_0000001019	Control	1323
in_silico_circ_0000001020	Control	2048
in_silico_circ_0000001020	Control	4513
in_silico_circ_0000001021	Control	874
in_silico_circ_0000001021	Control	1535
in_silico_circ_0000001022	Control	6727
in_silico_circ_0000001022	Control	872
in_silico_circ_0000001023	Control	405
in_silico_circ_0000001024	Control	94
in_silico_circ_0000001024	Control	351
in_silico_circ_0000001025	Control	109
in_silico_circ_0000001025	Control	78
in_silico_circ_0000001026	Control	8616
in_silico_circ_0000001026	Control	915
in_silico_circ_0000001027	Control	1095
in_silico_circ_0000001027	Control	1764
in_silico_circ_0000001028	Control	35138
in_silico_circ_0000001028	Control	7301
in_silico_circ_0000001029	Control	2077
in_silico_circ_0000001029	Control	3960
in_silico_circ_0000001030	Control	2641
in_silico_circ_0000001030	Control	183
in_silico_circ_0000001031	Control	955
in_silico_circ_0000001031	Control	1493
in_silico_circ_0000001032	Control	139
in_silico_circ_0000001032	Control	5825
in_silico_circ_0000001033	Control	318
in_silico_circ_0000001033	Control	730
in_silico_circ_0000001034	Control	978
in_silico_circ_0000001034	Control	1103
in_silico_circ_0000001035	Control	1092
in_silico_circ_0000001035	Control	1000
in_silico_circ_0000001036	Control	2968
in_silico_circ_0000001036	Control	90
in_silico_circ_0000001037	Control	2031
in_silico_circ_0000001037	Control	307
in_silico_circ_0000001038	Control	308
in_silico_circ_0000001038	Control	603
in_silico_circ_0000001039	Control	9561
in_silico_circ_0000001040	Control	879
in_silico_circ_0000001040	Control	6319
in_silico_circ_0000001041	Control	582
in_silico_circ_0000001041	Control	4993
in_silico_circ_0000001042	Control	4732
in_silico_circ_0000001042	Control	997
in_silico_circ_0000001043	Control	108
in_silico_circ_0000001043	Control	583
in_silico_circ_0000001044	Control	3559
in_silico_circ_0000001044	Control	387
in_silico_circ_0000001045	Control	4690
in_silico_circ_0000001046	Control	196
in_silico_circ_0000001046	Control	77
in_silico_circ_0000001047	Control	1142
in_silico_circ_0000001047	Control	1074
in_silico_circ_0000001048	Control	523
in_silico_circ_0000001048	Control	2161
in_silico_circ_0000001049	Control	1092
in_silico_circ_0000001050	Control	1550
in_silico_circ_0000001050	Control	1285
in_silico_circ_0000001051	Control	28571
in_silico_circ_0000001051	Control	3225
in_silico_circ_0000001052	Control	98
in_silico_circ_0000001052	Control	2148
in_silico_circ_0000001053	Control	1008
in_silico_circ_0000001053	Control	1634
in_silico_circ_0000001054	Control	4985
in_silico_circ_0000001054	Control	4351
in_silico_circ_0000001055	Control	834
in_silico_circ_0000001055	Control	851
in_silico_circ_0000001056	Control	1403
in_silico_circ_0000001056	Control	2816
in_silico_circ_0000001057	Control	2276
in_silico_circ_0000001058	Control	2230
in_silico_circ_0000001058	Control	347
in_silico_circ_0000001059	Control	574
in_silico_circ_0000001060	Control	5610
in_silico_circ_0000001061	Control	2462
in_silico_circ_0000001061	Control	12937
in_silico_circ_0000001062	Control	1163
in_silico_circ_0000001062	Control	7246
in_silico_circ_0000001063	Control	10077
in_silico_circ_0000001063	Control	554
in_silico_circ_0000001064	Control	251
in_silico_circ_0000001064	Control	1155
in_silico_circ_0000001065	Control	2462
in_silico_circ_0000001065	Control	447
in_silico_circ_0000001066	Control	6073
in_silico_circ_0000001066	Control	102
in_silico_circ_0000001067	Control	5388
in_silico_circ_0000001067	Control	119
in_silico_circ_0000001068	Control	1520
in_silico_circ_0000001068	Control	92
in_silico_circ_0000001069	Control	2428
in_silico_circ_0000001069	Control	1824
in_silico_circ_0000001070	Control	6085
in_silico_circ_0000001071	Control	176
in_silico_circ_0000001071	Control	210
in_silico_circ_0000001072	Control	1609
in_silico_circ_0000001072	Control	95
in_silico_circ_0000001073	Control	2193
in_silico_circ_0000001073	Control	2614
in_silico_circ_0000001074	Control	3973
in_silico_circ_0000001074	Control	1519
in_silico_circ_0000001075	Control	43493
in_silico_circ_0000001075	Control	4653
in_silico_circ_0000001076	Control	4309
in_silico_circ_0000001076	Control	1708
in_silico_circ_0000001077	Control	91
in_silico_circ_0000001077	Control	124
in_silico_circ_0000001078	Control	763
in_silico_circ_0000001078	Control	950
in_silico_circ_0000001079	Control	2787
in_silico_circ_0000001079	Control	1266
in_silico_circ_0000001080	Control	6612
in_silico_circ_0000001080	Control	2512
in_silico_circ_0000001081	Control	1762
in_silico_circ_0000001082	Control	79781
in_silico_circ_0000001082	Control	21079
in_silico_circ_0000001083	Control	2264
in_silico_circ_0000001083	Control	810
in_silico_circ_0000001084	Control	1908
in_silico_circ_0000001084	Control	2071
in_silico_circ_0000001085	Control	18624
in_silico_circ_0000001085	Control	18346
in_silico_circ_0000001086	Control	89
in_silico_circ_0000001086	Control	197
in_silico_circ_0000001087	Control	181978
in_silico_circ_0000001088	Control	1746
in_silico_circ_0000001088	Control	3781
in_silico_circ_0000001089	Control	1344
in_silico_circ_0000001089	Control	802
in_silico_circ_0000001090	Control	4101
in_silico_circ_0000001090	Control	3044
in_silico_circ_0000001091	Control	3831
in_silico_circ_0000001091	Control	5504
in_silico_circ_0000001092	Control	562
in_silico_circ_0000001092	Control	4132
in_silico_circ_0000001093	Control	483
in_silico_circ_0000001093	Control	125
in_silico_circ_0000001094	Control	171
in_silico_circ_0000001094	Control	153
in_silico_circ_0000001095	Control	8189
in_silico_circ_0000001095	Control	1202
in_silico_circ_0000001096	Control	4408
in_silico_circ_0000001096	Control	141
[truncated: 237,863+ more rows]
