# Supplementary material for: A pig BodyMap transcriptome reveals diverse tissue physiologies and evolutionary dynamics of transcription
Source: Nat Commun. 2021 Jun 17;12:3715. doi: 10.1038/s41467-021-23560-8 (PMC8211698; doi:10.1038/s41467-021-23560-8)
Supplement: Supplementary file 12 — Source Data [file 41467_2021_23560_MOESM12_ESM.zip › Source data/Supplementary Figure 9.xlsx]

## Sheet: Sheet1
Supplementary Figure 9
PCG						TUCP						LncRNA						circRNA						miRNA
Gene expression(log2 transformed) for boxplot	Transcripts abundance	Frequency (mean)	Frequency (mean-sd)	Frequency (mean+sd)		Gene expression(log2 transformed) for boxplot	Transcripts abundance	Frequency (mean)	Frequency (mean-sd)	Frequency (mean+sd)		Gene expression(log2 transformed) for boxplot	Transcripts abundance	Frequency (mean)	Frequency (mean-sd)	Frequency (mean+sd)		Gene expression(log2 transformed) for boxplot	Transcripts abundance	Frequency (mean)	Frequency (mean-sd)	Frequency (mean+sd)		Gene expression(log2 transformed) for boxplot	Transcripts abundance	Frequency (mean)	Frequency (mean-sd)	Frequency (mean+sd)
0.776207	0	0	0	0		0.202139	0	0	0	0		0.171813	0	0	0	0		0.014911	0	0	0	0		0.12661	0	0	0	0
2.09108	0.00586034	0.0552538	0.0385121	0.0719956		0.120183	0.0036701	0.0800857	0.0502709	0.1099		0.741134	0.00522995	0.110135	0.0731877	0.147083		0.0444758	0.00198763	0.389913	0.342606	0.43722		0.0498684	0.00671516	0.256079	0.236899	0.275259
1.01893	0.0293017	0.0468876	0.0327915	0.0609837		1.07655	0.0183505	0.0775253	0.0493574	0.105693		0.0259101	0.0261498	0.101204	0.0678055	0.134603		0.0102341	0.00993817	0.259942	0.228404	0.29148		0.0168301	0.0335758	0.170727	0.157894	0.183561
1.99387	0.0410224	0.0408893	0.0289004	0.0528782		0.1214	0.0256907	0.0738233	0.0484091	0.0992374		0.0264179	0.0366097	0.0923005	0.0628721	0.121729		0.031142	0.0139134	0.196716	0.16909	0.224341		0.0413612	0.0470061	0.129372	0.118476	0.140268
1.7226	0.0527431	0.0364632	0.0259996	0.0469269		0.0899486	0.0330309	0.0698584	0.0467011	0.0930157		0.0510525	0.0470696	0.0848869	0.0587894	0.110984		0.00296394	0.0178887	0.165186	0.136166	0.194207		0.0305595	0.0604365	0.104958	0.0945449	0.115371
2.93044	0.0644638	0.0331495	0.0238616	0.0424374		0.0881272	0.0403711	0.0657435	0.0446775	0.0868095		0.0403298	0.0575295	0.0783459	0.0552016	0.10149		0.00410307	0.021864	0.141392	0.113924	0.16886		0.0633127	0.0738668	0.088037	0.0789331	0.0971409
1.82268	0.0761844	0.0304626	0.0221252	0.0388001		0.1186	0.0477113	0.0622525	0.0429364	0.0815686		0.102382	0.0679894	0.0727147	0.0519032	0.0935261		0.000895721	0.0258392	0.123565	0.0982121	0.148919		0.0453159	0.0872971	0.0765208	0.0677795	0.0852621
2.29372	0.0879051	0.0282589	0.0206849	0.0358329		0.160412	0.0550514	0.0588844	0.0410698	0.076699		0.0167601	0.0784493	0.06784	0.0489588	0.0867212		0.00110973	0.0298145	0.110176	0.0857409	0.134611		0.0354924	0.100727	0.0677102	0.0593885	0.0760319
2.58784	0.0996258	0.0263802	0.0194362	0.0333241		0.232071	0.0623916	0.0558357	0.0392559	0.0724155		0.0211917	0.0889092	0.0636848	0.0464302	0.0809394		0.000895721	0.0337898	0.0990397	0.0758414	0.122238		0.0675724	0.114158	0.060909	0.0527328	0.0690851
0.268474	0.111346	0.0248144	0.0184135	0.0312152		0.0768502	0.0697318	0.0531098	0.0377262	0.0684934		0.0409621	0.0993691	0.0600096	0.0441137	0.0759055		0.000590175	0.037765	0.0901205	0.0685476	0.111693		0.0573868	0.127588	0.0553535	0.0475082	0.0631989
0.571346	0.123067	0.0234502	0.0174961	0.0294044		0.287435	0.077072	0.0506402	0.0362343	0.065046		0.13223	0.109829	0.0567331	0.0419872	0.071479		0.00103134	0.0417403	0.082568	0.0622954	0.102841		0.0799784	0.141018	0.0510029	0.0433753	0.0586305
1.50084	0.134788	0.0222349	0.016674	0.0277957		0.116287	0.0844122	0.0483317	0.0347438	0.0619196		0.0156746	0.120289	0.0537652	0.0399656	0.0675647		0.0349568	0.0457156	0.0762199	0.0573137	0.0951261		0.0647084	0.154449	0.0470752	0.0397874	0.0543629
1.47367	0.146509	0.0211775	0.0159663	0.0263887		0.269581	0.0917524	0.0461921	0.0333123	0.0590718		0.224157	0.130749	0.0511925	0.0382291	0.0641559		0.000550524	0.0496908	0.0708838	0.0529798	0.0887878		0.0498102	0.167879	0.0438247	0.0367556	0.0508938
1.25042	0.158229	0.020207	0.0152966	0.0251174		0.659616	0.0990926	0.0441896	0.0319947	0.0563844		0.0247628	0.141209	0.0487991	0.0365661	0.0610322		0.0136834	0.0536661	0.0661523	0.0492632	0.0830413		0.0333235	0.181309	0.0410125	0.0341894	0.0478357
0.419273	0.16995	0.0193526	0.014707	0.0239982		0.144458	0.106433	0.0423779	0.0308308	0.0539249		0.279474	0.151669	0.0466814	0.0350785	0.0582842		0.013842	0.0576414	0.0620817	0.0460871	0.0780764		0.18319	0.19474	0.0386094	0.0320149	0.0452038
0.354471	0.181671	0.0185815	0.0141757	0.0229872		0.518506	0.113773	0.0407174	0.029684	0.0517507		0.0249202	0.162129	0.0447011	0.0336647	0.0557376		0.000895721	0.0616166	0.0584096	0.0432467	0.0735725		1.74621	0.20817	0.0364853	0.0300662	0.0429044
0.343276	0.193391	0.0178754	0.0136755	0.0220753		0.208896	0.121113	0.039139	0.028568	0.0497099		0.0733671	0.172588	0.0428916	0.0323582	0.053425		0.000792574	0.0655919	0.0551837	0.0407863	0.069581		0.561443	0.2216	0.0345625	0.0283509	0.0407741
1.69296	0.205112	0.017223	0.0132178	0.0212283		0.126137	0.128453	0.037736	0.0276204	0.0478515		0.0361581	0.183048	0.0412166	0.0311319	0.0513012		0.00190719	0.0695672	0.052291	0.0385496	0.0660324		0.163184	0.235031	0.0328519	0.0268295	0.0388744
3.80902	0.216833	0.0166209	0.0127872	0.0204545		0.0460096	0.135794	0.0364114	0.0266931	0.0461296		0.0828192	0.193508	0.0396995	0.0300117	0.0493872		0.00216709	0.0735424	0.049769	0.0364151	0.0631229		0.0328128	0.248461	0.0313432	0.0254161	0.0372703
2.47364	0.228553	0.0160718	0.0123943	0.0197494		0.0348129	0.143134	0.0351882	0.0258226	0.0445537		0.0746522	0.203968	0.0382691	0.0289425	0.0475957		0.0080897	0.0775177	0.0474112	0.0346286	0.0601937		0.0754488	0.261891	0.0299172	0.0241639	0.0356706
1.89519	0.240274	0.0155585	0.0120188	0.0190982		0.0946081	0.150474	0.0340554	0.0249971	0.0431137		0.628469	0.214428	0.0369438	0.0279447	0.0459428		0.0212876	0.081493	0.0452924	0.0329828	0.0576021		0.065468	0.275322	0.028685	0.0230899	0.0342801
2.76763	0.251995	0.0150862	0.0116814	0.0184909		0.526023	0.157814	0.0329687	0.0242073	0.04173		0.0105265	0.224888	0.0356927	0.0270099	0.0443755		0.00169526	0.0854682	0.0433378	0.0314617	0.055214		4.02883	0.288752	0.0275316	0.0220251	0.0330382
2.82115	0.263715	0.0146364	0.0113522	0.0179207		0.0564555	0.165154	0.0319748	0.0234802	0.0404693		0.0492659	0.235348	0.0345349	0.026135	0.0429348		0.000895721	0.0894435	0.0415443	0.0301179	0.0529706		9.00623	0.302182	0.02647	0.0211012	0.0318389
3.1201	0.275436	0.0142099	0.0110387	0.0173811		0.875788	0.172495	0.031042	0.022794	0.03929		0.00511432	0.245808	0.0334457	0.0253031	0.0415883		0.00609894	0.0934188	0.0398888	0.0288838	0.0508938		4.12091	0.315613	0.0254949	0.0202434	0.0307464
3.27319	0.287157	0.0138179	0.01075	0.0168858		0.22478	0.179835	0.0301615	0.0221405	0.0381824		0.143501	0.256268	0.0324294	0.0245248	0.040334		0.231775	0.097394	0.0383719	0.0277171	0.0490266		6.25187	0.329043	0.0246027	0.0194516	0.0297537
0.702437	0.298877	0.013446	0.0104753	0.0164166		0.106393	0.187175	0.0293214	0.0215122	0.0371307		0.205482	0.266728	0.0314656	0.0237849	0.0391463		0.00125642	0.101369	0.0369582	0.0266645	0.0472519		0.0184613	0.342473	0.0238043	0.0187208	0.0288878
3.1906	0.310598	0.013096	0.0102165	0.0159755		0.0198703	0.194515	0.0285252	0.0209246	0.0361258		0.0181249	0.277188	0.0305617	0.0230897	0.0380337		0.000895721	0.105345	0.0356591	0.0256631	0.0456551		0.0267808	0.355904	0.0230471	0.0180547	0.0280394
0.787382	0.322319	0.0127674	0.00997118	0.0155637		0.0141553	0.201855	0.0277775	0.0203642	0.0351907		0.00902203	0.287647	0.0297037	0.0224369	0.0369706		0.0019037	0.10932	0.0344363	0.0247432	0.0441294		0.013697	0.369334	0.0223178	0.0174372	0.0271985
2.01058	0.334039	0.0124562	0.00973845	0.0151739		0.100422	0.209196	0.0270582	0.0198117	0.0343047		0.0253032	0.298107	0.0289015	0.0218121	0.035991		0.0130172	0.113295	0.0333003	0.023902	0.0426985		0.133483	0.382764	0.0216314	0.0168529	0.0264098
4.57375	0.34576	0.0121598	0.00951713	0.0148024		0.0632082	0.216536	0.0263943	0.0192972	0.0334914		0.0878096	0.308567	0.0281413	0.0212253	0.0350572		0.00599059	0.11727	0.0322305	0.0231193	0.0413417		0.0294801	0.396195	0.0210012	0.0163175	0.0256848
2.78577	0.357481	0.01188	0.00930704	0.014453		0.348192	0.223876	0.0257512	0.01881	0.0326923		0.0870948	0.319027	0.0274149	0.0206659	0.034164		0.00254168	0.121246	0.0312314	0.0223766	0.0400861		0.0313979	0.409625	0.0204517	0.0158344	0.025069
1.96346	0.369202	0.0116163	0.00910797	0.0141247		0.128048	0.231216	0.0251397	0.0183444	0.031935		0.189009	0.329487	0.0267228	0.0201313	0.0333143		0.0123701	0.125221	0.0302914	0.0216826	0.0389002		4.05888	0.423055	0.0198955	0.0153602	0.0244307
0.87035	0.380922	0.0113658	0.00891833	0.0138132		0.0576867	0.238556	0.0245469	0.017891	0.0312028		0.125075	0.339947	0.0260612	0.0196188	0.0325037		0.00199148	0.129196	0.0294009	0.0210399	0.037762		1.72769	0.436486	0.0193649	0.0149022	0.0238275
1.69679	0.392643	0.0111257	0.00873329	0.0135182		0.0452023	0.245896	0.0239875	0.0174616	0.0305133		0.165359	0.350407	0.0254319	0.0191349	0.0317289		0.00366623	0.133171	0.0285665	0.0204262	0.0367067		0.108739	0.449916	0.0188755	0.0144765	0.0232745
4.56237	0.404364	0.0108963	0.00855867	0.013234		0.431792	0.253237	0.0234398	0.0170441	0.0298355		0.0560468	0.360867	0.0248349	0.0186708	0.030999		0.0310607	0.137147	0.0277842	0.0198357	0.0357326		0.086333	0.463346	0.0184273	0.0140887	0.0227659
1.52302	0.416084	0.0106798	0.00839478	0.0129648		0.12296	0.260577	0.0229294	0.0166553	0.0292035		0.115966	0.371327	0.0242697	0.018226	0.0303134		0.00139275	0.141122	0.0270355	0.0192971	0.0347738		0.0483031	0.476777	0.0179878	0.0137159	0.0222596
0.249825	0.427805	0.0104722	0.00823331	0.0127111		0.197325	0.267917	0.0224386	0.0162701	0.0286072		0.0269735	0.381787	0.0237255	0.0177984	0.0296526		0.00175943	0.145097	0.0263258	0.0187786	0.033873		0.0625437	0.490207	0.0175628	0.0133686	0.021757
1.85914	0.439526	0.0102737	0.00808095	0.0124665		0.251622	0.275257	0.0219713	0.0159199	0.0280228		0.133739	0.392247	0.0232005	0.0173912	0.0290099		0.00122479	0.149073	0.0256576	0.0182878	0.0330273		0.0511776	0.503637	0.0171685	0.0130294	0.0213077
4.59892	0.451246	0.0100814	0.00793011	0.0122326		0.0494386	0.282597	0.0215248	0.0155899	0.0274598		0.0387543	0.402706	0.022703	0.0170046	0.0284013		0.0162251	0.153048	0.0250188	0.0178274	0.0322102		1.48425	0.517068	0.0167951	0.0127193	0.0208709
3.14798	0.462967	0.00989759	0.00778717	0.012008		0.0989907	0.289938	0.0210827	0.015253	0.0269123		0.318924	0.413166	0.0222217	0.0166304	0.027813		0.00929412	0.157023	0.0244089	0.0173845	0.0314333		0.575928	0.530498	0.0164318	0.0124143	0.0204493
0.631292	0.474688	0.00972276	0.00765182	0.0117937		0.549166	0.297278	0.0206587	0.0149274	0.0263901		0.0195369	0.423626	0.0217619	0.0162743	0.0272496		0.00317862	0.160998	0.023831	0.0169663	0.0306957		0.0416178	0.543928	0.016091	0.0121302	0.0200518
0.0947732	0.486408	0.00955362	0.00751947	0.0115878		0.0625038	0.304618	0.0202487	0.0146139	0.0258836		0.830211	0.434086	0.0213217	0.0159319	0.0267115		0.0133723	0.164974	0.0232786	0.0165671	0.0299901		0.0689815	0.557359	0.0157536	0.0118495	0.0196577
1.20347	0.498129	0.00939352	0.00739318	0.0113939		0.0681742	0.311958	0.0198697	0.0143258	0.0254135		0.367973	0.444546	0.0209	0.0156054	0.0261946		0.402671	0.168949	0.0227539	0.0161803	0.0293275		0.0383029	0.570789	0.0154354	0.0115768	0.019294
1.79534	0.50985	0.00923854	0.00727405	0.011203		0.35149	0.319298	0.0194923	0.0140436	0.024941		0.0117622	0.455006	0.0204923	0.0152902	0.0256943		0.0993284	0.172924	0.0222509	0.0158133	0.0286886		0.0732267	0.584219	0.0151333	0.0113315	0.018935
3.29691	0.52157	0.00909009	0.00715978	0.0110204		0.476715	0.326639	0.0191329	0.0137635	0.0245022		0.0985568	0.465466	0.0201025	0.0149872	0.0252177		0.00134689	0.176899	0.0217692	0.0154664	0.0280721		0.114324	0.59765	0.0148435	0.0110926	0.0185944
2.355	0.533291	0.00894777	0.00705049	0.0108451		0.366452	0.333979	0.0187882	0.0134979	0.0240785		1.39869	0.475926	0.0197235	0.0146923	0.0247547		0.000659439	0.180875	0.0213067	0.0151305	0.0274828		0.0573632	0.61108	0.0145674	0.010866	0.0182687
0.471026	0.545012	0.00880991	0.00693993	0.0106799		0.102816	0.341319	0.0184542	0.0132464	0.0236621		0.149901	0.486386	0.0193593	0.0144075	0.0243112		0.00133385	0.18485	0.0208654	0.0148135	0.0269172		0.0257233	0.62451	0.0142952	0.0106443	0.0179461
0.200889	0.556732	0.00867424	0.00683478	0.0105137		0.233718	0.348659	0.0181293	0.0130016	0.023257		0.0422886	0.496846	0.0190071	0.0141335	0.0238807		0.000895721	0.188825	0.0204409	0.014507	0.0263748		5.18722	0.637941	0.014043	0.0104413	0.0176447
0.181793	0.568453	0.00854659	0.00673545	0.0103577		0.13531	0.355999	0.0178196	0.0127719	0.0228674		0.128472	0.507306	0.0186696	0.0138693	0.0234698		0.0311226	0.1928	0.0200331	0.014213	0.0258533		2.26701	0.651371	0.0138026	0.0102396	0.0173657
0.222117	0.580174	0.00842431	0.0066405	0.0102081		0.346461	0.36334	0.0175181	0.012546	0.0224902		0.650069	0.517765	0.0183428	0.0136159	0.0230697		0.0010034	0.196776	0.0196431	0.0139274	0.0253589		0.0826661	0.664801	0.0135728	0.010049	0.0170967
4.03151	0.591895	0.00830634	0.00655021	0.0100625		0.0905625	0.37068	0.0172265	0.0123242	0.0221288		0.553461	0.528225	0.0180264	0.0133704	0.0226824		0.00119822	0.200751	0.0192671	0.0136568	0.0248774		0.067427	0.678232	0.0133377	0.00985884	0.0168166
2.45302	0.603615	0.00819216	0.006461	0.00992332		0.192146	0.37802	0.0169463	0.0121111	0.0217816		0.029953	0.538685	0.0177199	0.0131335	0.0223064		0.00309248	0.204726	0.0189046	0.0133946	0.0244146		1.50773	0.691662	0.0131154	0.00968065	0.0165502
1.33468	0.615336	0.00808017	0.00637329	0.00978705		0.0410329	0.38536	0.0166744	0.0119009	0.0214479		0.68682	0.549145	0.0174256	0.0129057	0.0219454		0.000826996	0.208702	0.0185553	0.0131438	0.0239669		0.029971	0.705092	0.0129024	0.00949828	0.0163065
0.350252	0.627057	0.00797375	0.0062902	0.0096573		0.329969	0.3927	0.0164075	0.011692	0.021123		0.0566511	0.559605	0.017139	0.0126841	0.0215938		0.00140143	0.212677	0.0182189	0.0129022	0.0235356		0.4311	0.718523	0.0126991	0.00932253	0.0160756
0.861277	0.638777	0.00786857	0.00620832	0.00952882		0.110107	0.400041	0.0161521	0.0114968	0.0208074		0.0899199	0.570065	0.0168644	0.0124723	0.0212565		0.0162546	0.216652	0.0178952	0.0126678	0.0231227		0.111704	0.731953	0.0125098	0.00915921	0.0158603
3.16936	0.650498	0.00776665	0.00613018	0.00940311		0.105509	0.407381	0.0159053	0.0113116	0.020499		0.0492993	0.580525	0.0165954	0.0122642	0.0209266		0.00332741	0.220627	0.0175818	0.0124435	0.0227201		3.37558	0.745383	0.0123155	0.00900086	0.0156301
2.13125	0.662219	0.00766866	0.00605228	0.00928503		0.187522	0.414721	0.0156642	0.0111259	0.0202025		0.235461	0.590985	0.0163367	0.0120632	0.0206102		0.00144297	0.224603	0.0172788	0.0122265	0.022331		10.5229	0.758814	0.0121233	0.00884741	0.0153993
3.58936	0.673939	0.00757418	0.00597819	0.00917016		0.501328	0.422061	0.015435	0.0109538	0.0199162		0.528026	0.601445	0.016085	0.0118662	0.0203037		0.000550524	0.228578	0.0169881	0.0120153	0.0219609		8.84763	0.772244	0.0119458	0.00870331	0.0151883
0.173434	0.68566	0.00748267	0.00590487	0.00906048		0.216939	0.429401	0.0152138	0.0107864	0.0196412		0.0725414	0.611905	0.0158404	0.0116769	0.0200039		0.0160923	0.232553	0.0167051	0.0118115	0.0215988		4.03619	0.785674	0.011778	0.00856565	0.0149903
5.27341	0.697381	0.0073921	0.0058337	0.00895051		0.0874273	0.436741	0.0149957	0.0106227	0.0193686		0.187682	0.622365	0.0156036	0.0114943	0.0197128		0.00581477	0.236528	0.0164317	0.0116164	0.0212469		3.84623	0.799105	0.0116113	0.00842599	0.0147966
2.09096	0.709101	0.00730627	0.00576459	0.00884795		0.154812	0.444082	0.0147771	0.0104598	0.0190944		0.251491	0.632824	0.015374	0.0113165	0.0194314		0.0023602	0.240504	0.0161671	0.011427	0.0209072		7.70266	0.812535	0.0114477	0.00829239	0.014603
0.396045	0.720822	0.00722275	0.00569888	0.00874662		0.0983925	0.451422	0.0145706	0.0103066	0.0188346		0.0674324	0.643284	0.0151497	0.0111438	0.0191556		0.00238822	0.244479	0.0159113	0.0112438	0.0205788		6.41705	0.825965	0.0112909	0.00815998	0.0144218
2.37475	0.732543	0.00714259	0.00563497	0.00865021		0.220113	0.458762	0.0143677	0.0101513	0.0185842		0.160717	0.653744	0.0149331	0.0109767	0.0188894		0.00281141	0.248454	0.0156633	0.0110658	0.0202607		7.7924	0.839396	0.0111333	0.00803181	0.0142348
1.23598	0.744263	0.00706322	0.00557052	0.00855593		0.0686208	0.466102	0.0141723	0.0100033	0.0183414		0.418497	0.664204	0.0147221	0.0108127	0.0186316		0.00342019	0.252429	0.0154229	0.0108935	0.0199523		0.0297553	0.852826	0.0109807	0.00791001	0.0140513
0.9462	0.755984	0.0069876	0.00551075	0.00846444		0.142578	0.473442	0.013977	0.00985327	0.0181008		0.0868617	0.674664	0.0145172	0.0106561	0.0183784		0.000619879	0.256405	0.0151905	0.0107264	0.0196547		0.465589	0.866256	0.0108379	0.00779505	0.0138808
0.692044	0.767705	0.00691395	0.00545089	0.008377		0.0628805	0.480783	0.0137871	0.00971217	0.017862		0.00937716	0.685124	0.0143176	0.0105016	0.0181336		0.00286488	0.26038	0.0149646	0.0105645	0.0193647		5.49134	0.879687	0.0107021	0.00767818	0.0137261
0.179131	0.779425	0.00684137	0.00539386	0.00828888		0.0815207	0.488123	0.0136039	0.00957512	0.0176327		0.144578	0.695584	0.0141234	0.0103514	0.0178955		0.00345482	0.264355	0.0147453	0.0104073	0.0190832		0.14835	0.893117	0.0105678	0.00756508	0.0135706
2.19032	0.791146	0.00677208	0.00533843	0.00820573		0.0805494	0.495463	0.0134269	0.00944171	0.0174121		0.152206	0.706044	0.0139342	0.0102051	0.0176633		0.00488984	0.268331	0.0145315	0.0102551	0.0188078		2.98018	0.906547	0.0104325	0.0074573	0.0134076
4.50631	0.802867	0.00670501	0.00528417	0.00812585		0.109423	0.502803	0.013253	0.00931244	0.0171935		0.0568948	0.716504	0.0137504	0.0100638	0.0174371		0.00194137	0.272306	0.0143241	0.0101073	0.0185408		5.44876	0.919977	0.0102971	0.00735182	0.0132425
0.486341	0.814588	0.00663826	0.00523011	0.0080464		0.0852237	0.510143	0.0130835	0.00918443	0.0169826		0.0303366	0.726964	0.0135709	0.00992459	0.0172173		0.00161524	0.276281	0.0141227	0.00996323	0.0182822		0.992789	0.933408	0.010173	0.00725072	0.0130953
1.04271	0.826308	0.00657409	0.00517869	0.00796949		0.253277	0.517484	0.0129225	0.0090625	0.0167825		0.101839	0.737423	0.0133966	0.00979095	0.0170022		0.016382	0.280256	0.0139271	0.00982322	0.018031		0.0733108	0.946838	0.0100506	0.00715115	0.0129501
3.84944	0.838029	0.00651232	0.00512733	0.00789731		0.0304453	0.524824	0.012763	0.00893891	0.0165872		0.0597029	0.747883	0.0132266	0.00966059	0.0167926		0.567821	0.284232	0.013737	0.00968685	0.0177871		0.53412	0.960268	0.00993503	0.00705457	0.0128155
1.69402	0.84975	0.00645164	0.00507876	0.00782452		0.559434	0.532164	0.0126096	0.00882571	0.0163936		0.301528	0.758343	0.0130604	0.00953384	0.0165869		0.223165	0.288207	0.0135512	0.00955463	0.0175477		0.821569	0.973699	0.00981527	0.00695994	0.0126706
0.279993	0.86147	0.00639211	0.00503157	0.00775266		0.105229	0.539504	0.0124557	0.00871031	0.0162011		0.140716	0.768803	0.0128985	0.00940906	0.016388		0.0144358	0.292182	0.0133707	0.00942598	0.0173154		0.2805	0.987129	0.00969743	0.00686664	0.0125282
1.30524	0.873191	0.00633394	0.00498451	0.00768337		0.185604	0.546844	0.012306	0.00859657	0.0160155		0.15897	0.779263	0.01274	0.00928849	0.0161915		0.00124721	0.296157	0.0131948	0.00930055	0.0170891		0.0601476	1.00056	0.00959085	0.00678157	0.0124001
0.155524	0.884912	0.00627823	0.0049391	0.00761737		0.233446	0.554185	0.0121637	0.00848875	0.0158387		0.0510878	0.789723	0.0125851	0.00917102	0.0159992		0.00127353	0.300133	0.0130242	0.00917833	0.01687		0.188044	1.01399	0.00948291	0.00669705	0.0122688
0.364835	0.896632	0.00622483	0.0048963	0.00755337		0.353373	0.561525	0.0120217	0.00838425	0.0156591		0.0177594	0.800183	0.0124343	0.00905531	0.0158132		0.0122842	0.304108	0.0128571	0.0090593	0.016655		0.0748504	1.02742	0.00937872	0.00661225	0.0121452
3.61709	0.908353	0.00617195	0.00485375	0.00749016		0.19709	0.568865	0.0118816	0.00828071	0.0154825		0.0816988	0.810643	0.0122866	0.00894132	0.0156319		0.01135	0.308083	0.0126951	0.00894332	0.0164468		0.0723522	1.04085	0.00927658	0.00652991	0.0120232
0.839874	0.920074	0.00612019	0.00481135	0.00742902		0.118216	0.576205	0.011746	0.00817809	0.0153138		0.58925	0.821103	0.0121419	0.00883064	0.0154532		0.00965957	0.312058	0.0125366	0.00883053	0.0162427		0.0737781	1.05428	0.00918103	0.00645541	0.0119066
0.918922	0.931794	0.00606933	0.00477046	0.00736819		0.0225791	0.583545	0.011612	0.00807693	0.0151471		0.00782337	0.831563	0.0120005	0.00872195	0.015279		0.00053068	0.316034	0.0123818	0.00872041	0.0160432		0.0470704	1.06771	0.0090833	0.00637502	0.0117916
1.73527	0.943515	0.00601978	0.00473039	0.00730916		0.146283	0.590886	0.0114823	0.00797889	0.0149857		0.195681	0.842023	0.011862	0.00861619	0.0151078		0.000669321	0.320009	0.0122308	0.00861282	0.0158489		0.063746	1.08114	0.00899039	0.00630221	0.0116786
1.22972	0.955236	0.00597374	0.00469279	0.00725469		0.083131	0.598226	0.0113586	0.00788122	0.0148361		0.373413	0.852482	0.0117278	0.00851271	0.0149428		0.00192359	0.323984	0.0120836	0.00850817	0.015659		0.0481284	1.09457	0.00889857	0.00623264	0.0115645
1.08168	0.966956	0.00592757	0.00465523	0.00719991		0.115543	0.605566	0.0112327	0.00778789	0.0146775		0.269579	0.862942	0.0115961	0.00841248	0.0147797		0.0131397	0.32796	0.0119399	0.00840577	0.015474		1.10809	1.108	0.00880924	0.00615848	0.01146
3.79637	0.978677	0.00588338	0.00461984	0.00714692		0.118331	0.612906	0.0111117	0.00769893	0.0145245		0.052258	0.873402	0.0114671	0.00831407	0.0146201		0.000895721	0.331935	0.0117996	0.00830614	0.0152931		0.290481	1.12143	0.00871886	0.00608767	0.01135
0.489358	0.990398	0.00583788	0.00458289	0.00709286		0.410441	0.620246	0.0109927	0.00760913	0.0143762		0.0292476	0.883862	0.0113415	0.00821855	0.0144644		0.000792574	0.33591	0.0116626	0.00820903	0.0151162		0.0333317	1.13486	0.00863203	0.00601152	0.0112525
3.1911	1.00212	0.00579421	0.0045479	0.00704051		0.0657262	0.627587	0.0108737	0.00752077	0.0142265		0.176532	0.894322	0.0112183	0.0081262	0.0143105		0.00776765	0.339885	0.0115285	0.00811363	0.0149433		0.0343072	1.14829	0.00854723	0.00594286	0.0111516
3.80667	1.01384	0.00575178	0.00451416	0.0069894		0.0168949	0.634927	0.0107578	0.00743575	0.0140799		0.0379645	0.904782	0.011098	0.00803469	0.0141614		0.00131451	0.343861	0.0113975	0.00802055	0.0147745		0.212845	1.16172	0.00846521	0.00587813	0.0110523
3.19476	1.02556	0.0057102	0.00448116	0.00693924		0.280839	0.642267	0.0106466	0.00735356	0.0139396		0.020148	0.915242	0.0109802	0.00794564	0.0140148		0.0122599	0.347836	0.0112694	0.00792955	0.0146092		0.0197623	1.17515	0.00838091	0.00581368	0.0109481
1.7134	1.03728	0.00566834	0.00444788	0.00688881		0.237131	0.649607	0.010536	0.00727207	0.0137999		0.249118	0.925702	0.0108645	0.00785769	0.0138712		0.00110097	0.351811	0.0111442	0.00784047	0.014448		4.03125	1.18858	0.00830096	0.00575224	0.0108497
0.973594	1.049	0.00562929	0.00441682	0.00684175		0.131973	0.656947	0.0104271	0.00719146	0.0136627		0.129157	0.936162	0.0107515	0.00777181	0.0137312		0.000520752	0.355786	0.0110219	0.00775354	0.0142902		1.57808	1.20201	0.00822414	0.00568993	0.0107584
2.90305	1.06072	0.00559091	0.00438564	0.00679618		0.0690942	0.664287	0.0103225	0.0071153	0.0135296		0.23435	0.946622	0.0106402	0.00768792	0.0135924		0.000520752	0.359762	0.0109024	0.00766821	0.0141365		0.187971	1.21544	0.00815169	0.00563355	0.0106698
2.38636	1.07244	0.00555327	0.00435484	0.0067517		0.226753	0.671628	0.0102193	0.00703901	0.0133996		0.245171	0.957082	0.0105316	0.0076053	0.013458		0.000520752	0.363737	0.0107853	0.00758512	0.0139856		0.404646	1.22888	0.00807684	0.00557883	0.0105749
0.276073	1.08416	0.00551589	0.00432383	0.00670794		0.0757606	0.678968	0.010119	0.00696356	0.0132745		0.196271	0.967541	0.0104249	0.00752536	0.0133243		0.0693488	0.367712	0.0106706	0.00750365	0.0138376		0.0496098	1.24231	0.00800308	0.0055211	0.0104851
3.21518	1.09588	0.00547966	0.0042941	0.00666522		0.0417069	0.686308	0.0100192	0.00689094	0.0131474		0.00865944	0.978001	0.0103201	0.00744486	0.0131953		0.00117038	0.371687	0.0105584	0.00742417	0.0136927		0.0562349	1.25574	0.00793322	0.00546384	0.0104026
0.01348	1.1076	0.00544468	0.00426536	0.00662399		0.0616358	0.693648	0.00992392	0.00681921	0.0130286		0.033164	0.988461	0.0102181	0.00736763	0.0130685		0.0106726	0.375663	0.0104486	0.00734611	0.0135511		0.269079	1.26917	0.00786406	0.00540959	0.0103185
1.63264	1.11933	0.00540971	0.00423691	0.00658251		0.260686	0.700988	0.00982882	0.0067482	0.0129094		0.656244	0.998921	0.010118	0.00729131	0.0129447		0.075035	0.379638	0.0103409	0.00726968	0.0134121		0.335589	1.2826	0.00779101	0.00535278	0.0102292
2.05475	1.13105	0.0053755	0.00420939	0.00654162		0.2086	0.708329	0.00973684	0.00668099	0.0127927		0.149962	1.00938	0.0100193	0.00721681	0.0128218		0.000822081	0.383613	0.0102354	0.00719467	0.0132762		0.202868	1.29603	0.00772023	0.00529935	0.0101411
0.550041	1.14277	0.00534314	0.00418342	0.00650286		0.0781485	0.715669	0.00964597	0.00661259	0.0126794		0.0603684	1.01984	0.00992254	0.0071448	0.0127003		0.000550524	0.387589	0.0101322	0.00712117	0.0131432		0.0217296	1.30946	0.00765138	0.00524734	0.0100554
1.91625	1.15449	0.00531074	0.00415734	0.00646414		0.349297	0.723009	0.00955682	0.00654761	0.012566		0.0725784	1.0303	0.00982761	0.00707344	0.0125818		0.000550524	0.391564	0.010031	0.00704944	0.0130126		0.115611	1.32289	0.00758295	0.00519498	0.00997092
2.34276	1.16621	0.00527844	0.00413156	0.00642532		0.066189	0.730349	0.00946808	0.00648105	0.0124551		0.249726	1.04076	0.00973444	0.00700325	0.0124656		0.000792574	0.395539	0.00993167	0.00697894	0.0128844		0.218227	1.33632	0.00752075	0.00514453	0.00989697
2.00211	1.17793	0.00530037	0.00414839	0.00645235		0.0826082	0.737689	0.00947603	0.00648198	0.0124701		0.0491219	1.05122	0.00973927	0.00700347	0.0124751		0.00829495	0.399514	0.00993264	0.00697911	0.0128862		0.0281197	1.34975	0.00753049	0.00514557	0.0099154
1.95262	1.18965	0.00421661	0.00339429	0.00503892		0.0270843	0.74503	0.00787966	0.00547643	0.0102829		0.17433	1.06168	0.00754134	0.00554029	0.0095424		0.101098	0.40349	0.00213539	0.000127166	0.00414362		0.0469896	1.36318	0.00242181	0.00041175	0.00443187
0.165135	1.20137	0.00393691	0.00319699	0.00467683		0.0641569	0.75237	0.0071622	0.0050028	0.00932159		0.0823755	1.07214	0.00671252	0.00497083	0.00845422		0.349473	0.407465	0.00213645	0.000127075	0.00414582		0.0517736	1.37661	0.00243179	0.00041245	0.00445113
2.08772	1.21309	0.00372922	0.00304079	0.00441765		0.165065	0.75971	0.00654235	0.00454677	0.00853793		0.154046	1.0826	0.00606127	0.00449083	0.00763171		0.00148225	0.41144	0.00206701	0.00021552	0.0039185		0.0719945	1.39004	0.00239041	0.000411267	0.00436955
2.63335	1.22481	0.00356349	0.00291375	0.00421322		0.0821706	0.76705	0.0060082	0.00414879	0.0078676		0.0444264	1.09306	0.00551391	0.00406691	0.0069609		0.0203491	0.415415	0.00167731	0.000170824	0.00318379		1.29195	1.40347	0.00232591	0.000423572	0.00422825
0.722967	1.23653	0.00341973	0.00279836	0.0040411		0.0699439	0.77439	0.00556359	0.00380115	0.00732602		0.0117624	1.10352	0.00506216	0.00369479	0.00642952		0.00252672	0.419391	0.00145409	0.000143838	0.00276434		1.36072	1.4169	0.00230546	0.000418414	0.00419251
0.493254	1.24825	0.00329822	0.00269784	0.00389859		0.0899617	0.781731	0.00515785	0.00347546	0.00684024		0.153919	1.11398	0.00467711	0.00337317	0.00598105		0.00953715	0.423366	0.00128884	0.000104515	0.00247317		0.0186389	1.43033	0.00224194	0.000412101	0.00407177
0.00821713	1.25997	0.00319169	0.0026076	0.00377578		0.165056	0.789071	0.00481023	0.00319612	0.00642435		0.0583033	1.12444	0.00434405	0.00308975	0.00559835		0.00053068	0.427341	0.00112526	0.000120178	0.00213033		0.0383833	1.44376	0.00219374	0.000406027	0.00398146
0.295917	1.27169	0.00309966	0.00252871	0.00367061		0.0963413	0.796411	0.00450099	0.00294964	0.00605235		0.0167232	1.1349	0.00404423	0.0028284	0.00526005		0.0294924	0.431316	0.00102664	0.000153826	0.00189944		0.0256183	1.45719	0.00213728	0.000412455	0.0038621
2.95996	1.28341	0.00301309	0.00245138	0.00357479		0.109407	0.803751	0.00422131	0.00270998	0.00573265		0.0356057	1.14536	0.00377895	0.0025964	0.0049615		0.000792574	0.435292	0.000929139	0.000124751	0.00173353		0.0375159	1.47062	0.00209663	0.000411297	0.00378196
0.362488	1.29514	0.00293697	0.0023848	0.00348914		0.178397	0.811091	0.00396721	0.0024965	0.00543792		0.173067	1.15582	0.0035431	0.00238946	0.00469673		0.00131333	0.439267	0.000859319	0.000126767	0.00159187		1.0939	1.48405	0.00203067	0.000390258	0.00367108
0.307116	1.30686	0.0028706	0.0023249	0.0034163		0.110366	0.818432	0.00374292	0.0023131	0.00517275		0.124689	1.16628	0.00333535	0.0022127	0.004458		0.0535608	0.443242	0.00079629	0.000101689	0.00149089		0.300425	1.49748	0.00200122	0.00038824	0.00361419
2.49351	1.31858	0.00280754	0.00226682	0.00334826		0.050627	0.825772	0.00354471	0.00215179	0.00493763		0.121161	1.17674	0.00313585	0.00203884	0.00423287		0.0310015	0.447218	0.000728549	9.20271e-05	0.00136507		0.289606	1.51091	0.00196276	0.000386261	0.00353926
5.61912	1.3303	0.00275263	0.00221704	0.00328822		0.0708724	0.833112	0.00336898	0.00200326	0.0047347		0.45594	1.1872	0.00296297	0.00188971	0.00403622		0.00636477	0.451193	0.000683062	8.25482e-05	0.00128358		0.0489943	1.52434	0.00192941	0.00038021	0.00347862
2.75821	1.34202	0.00270039	0.00216898	0.0032318		0.0803456	0.840452	0.00320579	0.0018581	0.00455348		0.703795	1.19766	0.00279618	0.00174643	0.00384593		0.0132504	0.455168	0.000632945	6.63225e-05	0.00119957		0.0344992	1.53777	0.00189242	0.000365776	0.00341906
0.232794	1.35374	0.002652	0.00212374	0.00318026		0.153226	0.847792	0.0030534	0.00173285	0.00437396		0.0299542	1.20812	0.0026497	0.00162206	0.00367734		0.000826996	0.459143	0.0006004	5.99173e-05	0.00114088		0.015189	1.5512	0.00185737	0.000356247	0.00335849
0.238	1.36546	0.00260796	0.00208452	0.0031314		0.0822187	0.855132	0.0029199	0.0016257	0.0042141		0.0561668	1.21858	0.00251392	0.00150786	0.00351998		0.00229012	0.463119	0.000565367	4.58218e-05	0.00108491		0.0227695	1.56463	0.00182938	0.000349644	0.00330911
0.856708	1.37718	0.00256911	0.00204789	0.00309032		0.0802101	0.862473	0.00278577	0.00151007	0.00406147		0.247302	1.22904	0.00238949	0.00140503	0.00337396		0.00620759	0.467094	0.000534927	4.04673e-05	0.00102939		0.0790679	1.57806	0.00180114	0.000340404	0.00326188
1.84135	1.3889	0.00253342	0.00201444	0.00305239		0.11095	0.869813	0.00266605	0.00141003	0.00392206		0.14253	1.2395	0.00226923	0.0013063	0.00323217		0.00399822	0.471069	0.000491997	6.05657e-05	0.000923428		0.0695221	1.59149	0.00176975	0.000341593	0.0031979
2.45322	1.40062	0.00249812	0.00198109	0.00301516		0.0635313	0.877153	0.00255179	0.00131748	0.0037861		0.0501854	1.24996	0.00216127	0.00122026	0.00310228		0.000580267	0.475044	0.000466502	5.37278e-05	0.000879275		0.0409149	1.60492	0.00175271	0.000337728	0.00316769
0.585144	1.41234	0.00246769	0.00195382	0.00298157		0.0645111	0.884493	0.0024425	0.00123296	0.00365204		0.152418	1.26042	0.00205975	0.00114029	0.00297922		0.00138327	0.47902	0.000438053	5.29535e-05	0.000823153		0.0306715	1.61835	0.00172399	0.000322114	0.00312586
1.22047	1.42406	0.00243825	0.0019259	0.00295061		0.43611	0.891833	0.00234625	0.00115537	0.00353713		0.246553	1.27088	0.00196857	0.00106625	0.00287088		0.000550524	0.482995	0.000415888	5.77492e-05	0.000774026		0.0479208	1.63178	0.00170159	0.000325816	0.00307737
0.520228	1.43578	0.00241345	0.00190284	0.00292407		0.0332225	0.899174	0.00224913	0.00108061	0.00341765		0.0151311	1.28134	0.00188086	0.000996948	0.00276478		0.00296427	0.48697	0.000395588	5.21554e-05	0.000739021		0.0632893	1.64522	0.00168042	0.000316852	0.00304399
1.11047	1.4475	0.00239146	0.00188141	0.00290152		0.058007	0.906514	0.00215599	0.00101005	0.00330192		0.0167601	1.2918	0.00179991	0.000934801	0.00266502		0.000540604	0.490945	0.000378204	4.72664e-05	0.000709141		0.029072	1.65865	0.001659	0.000313402	0.0030046
0.473075	1.45923	0.0023702	0.0018602	0.00288019		0.0435058	0.913854	0.00207054	0.000944065	0.00319702		0.140487	1.30226	0.00172237	0.000876098	0.00256865		0.00103157	0.494921	0.000359261	5.01537e-05	0.000668368		0.054024	1.67208	0.00163539	0.000307692	0.00296309
0.61926	1.47095	0.00235058	0.00184171	0.00285946		0.0337607	0.921194	0.00199242	0.000884947	0.0030999		0.0109819	1.31272	0.0016517	0.00082294	0.00248046		0.00363991	0.498896	0.000343768	4.67046e-05	0.000640831		0.04463	1.68551	0.00160618	0.000304366	0.002908
0.389711	1.48267	0.00233242	0.00182519	0.00283965		0.0501316	0.928534	0.00191927	0.00082733	0.00301122		0.246563	1.32318	0.00158387	0.000772386	0.00239535		0.00154103	0.502871	0.000325667	5.02551e-05	0.000601079		0.104292	1.69894	0.00158549	0.000297364	0.00287362
0.17357	1.49439	0.00231582	0.00180988	0.00282176		0.0347159	0.935875	0.00184811	0.0007756	0.00292062		1.334	1.33364	0.00152148	0.000722803	0.00232015		0.00343743	0.506847	0.000312096	5.11572e-05	0.000573035		0.151909	1.71237	0.00156919	0.000289661	0.00284871
3.70833	1.50611	0.00230023	0.00179558	0.00280489		0.0349103	0.943215	0.00178328	0.000731969	0.0028346		0.110611	1.3441	0.00145975	0.000679357	0.00224014		0.00128417	0.510822	0.000297709	4.76254e-05	0.000547792		0.317414	1.7258	0.00155312	0.000283772	0.00282247
1.46327	1.51783	0.00228689	0.00178238	0.00279139		0.0311035	0.950555	0.00171659	0.000688104	0.00274508		0.0327129	1.35456	0.0014012	0.00063619	0.00216621		0.00276678	0.514797	0.000286236	4.34092e-05	0.000529064		0.255746	1.73923	0.00153608	0.000275998	0.00279617
0.387383	1.52955	0.00227506	0.0017712	0.00277893		0.0215771	0.957895	0.00165698	0.000645352	0.00266861		0.212614	1.36502	0.00134751	0.000597013	0.00209801		0.0802071	0.518772	0.000274255	4.2509e-05	0.000506001		0.0239431	1.75266	0.00150566	0.000262819	0.0027485
1.1986	1.54127	0.00226277	0.00176021	0.00276532		0.239576	0.965235	0.00159848	0.000603846	0.00259312		0.0439726	1.37548	0.0012973	0.000561257	0.00203334		0.00820322	0.522748	0.000263367	4.08846e-05	0.00048585		0.445618	1.76609	0.00148765	0.000255769	0.00271953
0.53838	1.55299	0.00225115	0.00174986	0.00275244		0.0490898	0.972576	0.0015467	0.000569258	0.00252413		0.0247069	1.38594	0.00125094	0.000528682	0.00197319		0.00115058	0.526723	0.000254848	3.61673e-05	0.000473528		0.401338	1.77952	0.00147134	0.000253356	0.00268932
1.1179	1.56471	0.00224202	0.00174212	0.00274191		0.508671	0.979916	0.00149491	0.000535442	0.00245437		0.0146232	1.3964	0.0012064	0.000496643	0.00191616		0.00208221	0.530698	0.000245204	3.42555e-05	0.000456152		0.0204133	1.79295	0.00145625	0.000251587	0.00266091
0.358743	1.57643	0.00223347	0.00173477	0.00273217		0.100773	0.987256	0.0014502	0.000506202	0.0023942		0.057895	1.40686	0.00116352	0.000467719	0.00185932		0.000609981	0.534673	0.000233807	3.6763e-05	0.000430851		0.14791	1.80638	0.00143264	0.000243453	0.00262183
0.102664	1.58815	0.00222536	0.00172696	0.00272376		0.160415	0.994596	0.00140276	0.000472985	0.00233253		0.0753211	1.41732	0.00112092	0.000441222	0.00180062		0.0355401	0.538649	0.00022611	3.23567e-05	0.000419864		2.35202	1.81981	0.00141682	0.000236708	0.00259693
1.6039	1.59987	0.00221836	0.00172053	0.00271618		0.100394	1.00194	0.0013578	0.000448375	0.00226722		0.554016	1.42778	0.00108191	0.000416927	0.0017469		0.00666459	0.542624	0.000218954	3.13097e-05	0.000406599		0.0592343	1.83324	0.00140295	0.00022775	0.00257814
1.5927	1.61159	0.00221277	0.00171416	0.00271137		0.0389655	1.00928	0.00131619	0.000419567	0.00221282		0.146488	1.43824	0.00104664	0.000392805	0.00170047		0.000550524	0.546599	0.000210077	2.99422e-05	0.000390211		0.305762	1.84667	0.00138664	0.000222755	0.00255052
0.931743	1.62331	0.00220799	0.00171077	0.00270522		0.0853219	1.01662	0.00127397	0.000388025	0.00215991		0.636013	1.4487	0.00101056	0.000368846	0.00165227		0.0164787	0.550574	0.00020309	2.66332e-05	0.000379548		0.081183	1.8601	0.00136863	0.000212225	0.00252503
0.00565386	1.63504	0.00220362	0.00170634	0.0027009		0.0637497	1.02396	0.00123907	0.000365121	0.00211302		0.0129685	1.45916	0.000978032	0.000348088	0.00160798		0.00217733	0.55455	0.000197304	2.54398e-05	0.000369168		0.0179237	1.87353	0.00135621	0.000206768	0.00250566
0.00378862	1.64676	0.0021999	0.00170339	0.0026964		0.15313	1.0313	0.00120616	0.000344784	0.00206754		0.0774694	1.46962	0.000946159	0.000327833	0.00156449		0.00950341	0.558525	0.00019055	2.30862e-05	0.000358014		0.0683122	1.88696	0.00133869	0.000199884	0.00247749
0.0468002	1.65848	0.0021967	0.00170113	0.00269228		0.165052	1.03864	0.00117623	0.000326567	0.00202589		0.458196	1.48008	0.000915049	0.000308968	0.00152113		0.00271282	0.5625	0.00018472	2.10326e-05	0.000348407		0.04398	1.90039	0.00132774	0.000196101	0.00245937
0.0454072	1.6702	0.00219257	0.00169887	0.00268626		0.100299	1.04598	0.00113997	0.000304021	0.00197591		0.927886	1.49054	0.000885067	0.000290095	0.00148004		0.0383424	0.566476	0.000178091	2.16343e-05	0.000334548		0.0521813	1.91382	0.0013141	0.000193481	0.00243473
0.0831402	1.68192	0.00219061	0.00169716	0.00268407		1.50049	1.05332	0.0011109	0.000284338	0.00193747		1.07186	1.501	0.000857405	0.000272803	0.00144201		0.224072	0.570451	0.000172299	2.1335e-05	0.000323262		0.104326	1.92725	0.00129853	0.000186058	0.002411
0.554739	1.69364	0.00218741	0.00169458	0.00268024		0.153615	1.06066	0.00108184	0.000268917	0.00189477		0.159522	1.51146	0.00082987	0.000256002	0.00140374		0.110408	0.574426	0.00016699	1.92977e-05	0.000314681		0.0441554	1.94068	0.00128514	0.000179806	0.00239047
0.00843272	1.70536	0.00218506	0.00169198	0.00267813		0.0998299	1.068	0.00105303	0.000251076	0.00185498		0.0347155	1.52192	0.000804845	0.000241107	0.00136858		0.00431764	0.578401	0.000162485	1.91299e-05	0.00030584		0.024421	1.95411	0.00127273	0.000172316	0.00237314
0.013437	1.71708	0.00218509	0.00169386	0.00267631		0.231339	1.07534	0.00102558	0.000232457	0.00181871		0.0926799	1.53238	0.000780678	0.000227921	0.00133343		0.0211748	0.582377	0.000157251	1.68333e-05	0.000297669		0.0474772	1.96754	0.00126348	0.000168853	0.0023581
2.55143	1.7288	0.00218522	0.0016931	0.00267734		0.110168	1.08268	0.00100062	0.000215423	0.00178582		0.0930053	1.54284	0.000757703	0.000215326	0.00130008		0.000510822	0.586352	0.000152885	1.57047e-05	0.000290065		0.098066	1.98097	0.0012518	0.000161486	0.0023421
1.6667	1.74052	0.00218442	0.00169307	0.00267577		0.115183	1.09002	0.000974168	0.000195375	0.00175296		0.112926	1.5533	0.000734807	0.000202569	0.00126705		0.078165	0.590327	0.00014865	1.45816e-05	0.000282719		0.118866	1.9944	0.00123841	0.000152315	0.0023245
1.0766	1.75224	0.00218252	0.00169171	0.00267332		0.628607	1.09736	0.000949081	0.000178712	0.00171945		0.0154231	1.56376	0.000713024	0.000190213	0.00123583		0.00301146	0.594302	0.000143775	1.52001e-05	0.000272349		0.240241	2.00783	0.00122405	0.000144927	0.00230317
1.43174	1.76396	0.00218294	0.00169268	0.00267321		0.0486193	1.1047	0.000925112	0.000165184	0.00168504		0.0678407	1.57422	0.000692623	0.000178859	0.00120639		0.00126766	0.598278	0.000139578	1.37744e-05	0.000265381		4.97481	2.02126	0.00121529	0.000141011	0.00228956
1.52213	1.77568	0.00218235	0.00169297	0.00267174		0.0594816	1.11204	0.00090226	0.000151236	0.00165328		0.0610915	1.58468	0.000673238	0.000167881	0.0011786		0.00300916	0.602253	0.000135802	1.35179e-05	0.000258086		2.01468	2.03469	0.00120214	0.000134381	0.0022699
0.426682	1.7874	0.0021833	0.00169481	0.00267179		0.246916	1.11938	0.000879906	0.000141029	0.00161878		0.0231575	1.59514	0.000653663	0.000156518	0.00115081		0.000619879	0.606228	0.000132372	1.26134e-05	0.00025213		1.97887	2.04813	0.00119119	0.00013247	0.00224991
3.15611	1.79912	0.00218402	0.00169573	0.00267232		0.125966	1.12672	0.000859786	0.00013254	0.00158703		0.0198067	1.6056	0.000635614	0.000147476	0.00112375		0.00212269	0.610203	0.000128973	1.15621e-05	0.000246383		0.97284	2.06156	0.00117926	0.000130856	0.00222767
2.36021	1.81085	0.00218503	0.00169695	0.0026731		0.0836528	1.13406	0.000838549	0.000122636	0.00155446		0.199317	1.61606	0.000616786	0.000136077	0.00109749		0.010614	0.614179	0.000125115	1.14471e-05	0.000238783		1.11358	2.07499	0.00116563	0.000127051	0.00220421
1.46115	1.82257	0.00218739	0.00169806	0.00267673		0.0200412	1.1414	0.000817312	0.000109472	0.00152515		0.941434	1.62652	0.000600214	0.00012732	0.00107311		0.00699333	0.618154	0.00012203	1.03243e-05	0.000233736		3.29858	2.08842	0.00115809	0.000124776	0.0021914
1.96966	1.83429	0.00218918	0.00170017	0.00267819		0.55187	1.14874	0.000798187	0.000100875	0.0014955		1.0447	1.63698	0.000582974	0.000119004	0.00104694		0.0346197	0.622129	0.000119272	9.51766e-06	0.000229026		0.760992	2.10185	0.00115249	0.000123025	0.00218195
0.443827	1.84601	0.00219103	0.00170109	0.00268096		0.0929081	1.15608	0.000777074	8.83791e-05	0.00146577		0.126668	1.64744	0.000566704	0.000111924	0.00102148		0.24011	0.626105	0.000115414	9.48056e-06	0.000221348		0.556924	2.11528	0.00114227	0.000118386	0.00216615
3.49435	1.85773	0.00219126	0.00170134	0.00268119		0.224301	1.16342	0.000755961	7.66789e-05	0.00143524		0.416361	1.6579	0.00055153	0.000104287	0.000998774		0.00423539	0.63008	0.000112826	9.52363e-06	0.000216128		0.0695568	2.12871	0.00112815	0.000112628	0.00214367
1.54938	1.86945	0.00219372	0.00170344	0.002684		0.153742	1.17076	0.000736711	6.51913e-05	0.00140823		0.121558	1.66836	0.000536627	9.60239e-05	0.00097723		0.00267252	0.634055	0.000110149	8.3976e-06	0.000211901		0.082768	2.14214	0.00111914	0.000110034	0.00212825
0.143749	1.88117	0.0021952	0.00170511	0.00268528		0.0775277	1.1781	0.000722678	5.61424e-05	0.00138921		0.959574	1.67882	0.000522232	8.93669e-05	0.000955096		0.00830965	0.63803	0.000107523	7.586e-06	0.00020746		0.0553967	2.15557	0.00111062	0.000106424	0.00211482
2.71475	1.89289	0.00219704	0.00170691	0.00268718		0.241134	1.18544	0.000705291	4.57911e-05	0.00136479		0.132486	1.68928	0.000508742	8.26445e-05	0.000934839		0.00312149	0.642006	0.000104903	6.90773e-06	0.000202899		6.01321	2.169	0.00110089	0.000103522	0.00209825
3.5169	1.90461	0.00219913	0.00171029	0.00268796		0.3535	1.19278	0.000689518	3.91588e-05	0.00133988		0.0690163	1.69974	0.000494951	7.59312e-05	0.00091397		0.017828	0.645981	0.000102422	6.63316e-06	0.00019821		1.47444	2.18243	0.00109359	0.0001003	0.00208687
3.89716	1.91633	0.00220171	0.00171368	0.00268975		0.0655348	1.20012	0.000673125	3.13308e-05	0.00131492		0.190273	1.71019	0.000482049	7.05205e-05	0.000893577		0.000846648	0.649956	9.98897e-05	5.97724e-06	0.000193802		6.921	2.19586	0.00108921	9.88772e-05	0.00207953
0.868726	1.92805	0.00220307	0.00171511	0.00269103		0.117987	1.20746	0.00065996	2.83825e-05	0.00129154		0.193168	1.72065	0.000469068	6.35827e-05	0.000874553		0.00156538	0.653931	9.69619e-05	5.64406e-06	0.00018828		0.17381	2.20929	0.0010802	9.61829e-05	0.00206422
2.39325	1.93977	0.00220539	0.00171932	0.00269147		0.221055	1.2148	0.000647914	2.11054e-05	0.00127472		1.83582	1.73111	0.000456675	5.84738e-05	0.000854875		0.000942017	0.657907	9.45116e-05	5.08278e-06	0.00018394		6.90266	2.22272	0.00107022	9.52904e-05	0.00204515
1.33006	1.95149	0.00220749	0.00172127	0.00269372		0.0903241	1.22214	0.00063537	1.44712e-05	0.00125627		0.117159	1.74157	0.000444822	5.37445e-05	0.000835899		0.00247901	0.661882	9.21305e-05	4.45935e-06	0.000179802		4.06502	2.23615	0.00106316	9.64807e-05	0.00202984
1.35449	1.96321	0.00220968	0.00172448	0.00269488		0.0610538	1.22948	0.000621957	8.11661e-06	0.0012358		0.272369	1.75203	0.000433366	4.89928e-05	0.000817739		0.000520752	0.665857	9.02645e-05	3.9077e-06	0.000176621		7.13569	2.24958	0.00105562	9.41685e-05	0.00201706
0.128014	1.97494	0.00221173	0.0017286	0.00269487		0.341158	1.23682	0.000610904	1.45134e-06	0.00122036		0.064254	1.76249	0.000422085	4.44072e-05	0.000799762		0.00565442	0.669832	8.83985e-05	3.29429e-06	0.000173503		0.802093	2.26301	0.00105124	9.18628e-05	0.00201061
0.00338506	1.98666	0.00221453	0.00173204	0.00269702		0.0542031	1.24416	0.000599106	-4.06543e-06	0.00120228		0.172765	1.77295	0.00041128	4.03968e-05	0.000782164		0.00225368	0.673808	8.64571e-05	3.03161e-06	0.000169883		9.62421	2.27644	0.00104272	8.72582e-05	0.00199817
5.09821	1.99838	0.00221707	0.00173622	0.00269792		0.175689	1.2515	0.000585196	-1.09304e-05	0.00118132		0.958114	1.78341	0.000400476	3.56833e-05	0.000765269		0.0205098	0.677783	8.44089e-05	2.68176e-06	0.000166136		5.45813	2.28987	0.0010359	8.65193e-05	0.00198528
0.217601	2.0101	0.00221967	0.00174149	0.00269785		0.163981	1.25884	0.000573274	-1.39172e-05	0.00116046		0.125327	1.79387	0.00038991	3.09757e-05	0.000748844		0.0398259	0.681758	8.23042e-05	2.60463e-06	0.000162004		0.077636	2.3033	0.00102568	8.24566e-05	0.0019689
3.72761	2.02182	0.00222044	0.00174303	0.00269785		0.17392	1.26618	0.000560606	-2.19431e-05	0.00114316		0.219941	1.80433	0.0003799	2.63151e-05	0.000733485		0.0065648	0.685734	8.08717e-05	2.20894e-06	0.000159535		0.150795	2.31673	0.00101838	8.0681e-05	0.00195607
0.720988	2.03354	0.00222338	0.00174649	0.00270027		0.0771095	1.27352	0.00055154	-2.66207e-05	0.0011297		0.0346783	1.81479	0.000370033	2.27321e-05	0.000717334		0.000619879	0.689709	7.92445e-05	1.85826e-06	0.000156631		10.585	2.33016	0.00101278	7.83351e-05	0.00194722
2.03005	2.04526	0.00222619	0.0017501	0.00270228		0.14117	1.28086	0.000542101	-2.90327e-05	0.00111324		0.0525936	1.82525	0.000361008	1.85916e-05	0.000703425		0.0148139	0.693684	7.77743e-05	1.60423e-06	0.000153944		2.6122	2.34359	0.00100402	7.24395e-05	0.00193559
2.08647	2.05698	0.00222867	0.0017536	0.00270374		0.222412	1.2882	0.000529806	-3.43891e-05	0.001094		0.0377613	1.83571	0.000352174	1.38194e-05	0.000690529		0.00053068	0.697659	7.59649e-05	1.40027e-06	0.00015053		10.5693	2.35702	0.000996958	6.86824e-05	0.00192523
0.174865	2.0687	0.00222889	0.00175619	0.00270159		0.318502	1.29554	0.000519871	-4.2343e-05	0.00108208		0.138674	1.84617	0.000343435	1.06785e-05	0.000676192		0.00436286	0.701635	7.45199e-05	1.18477e-06	0.000147855		3.00498	2.37045	0.000990142	6.74222e-05	0.00191286
1.12935	2.08042	0.00223123	0.00175976	0.00270269		0.156868	1.30288	0.00051155	-4.67602e-05	0.00106986		0.204243	1.85663	0.000335396	8.56926e-06	0.000662222		0.00403779	0.70561	7.26099e-05	1.07493e-06	0.000144145		0.0367516	2.38388	0.000984301	6.56471e-05	0.00190295
2.33441	2.09214	0.00223281	0.00176264	0.00270298		0.101547	1.31022	0.000502111	-4.91731e-05	0.0010534		0.0523658	1.86709	0.000327721	6.31134e-06	0.000649132		0.00191382	0.709585	7.11649e-05	6.99589e-07	0.00014163		0.0568827	2.39731	0.000974565	5.77808e-05	0.00189135
0.313102	2.10386	0.00223565	0.00176634	0.00270495		0.0457168	1.31756	0.000493915	-5.17671e-05	0.0010396		0.0584683	1.87755	0.000320476	4.41636e-06	0.000636536		0.00433337	0.71356	6.99397e-05	4.50374e-07	0.000139429		0.0219349	2.41074	0.00096775	5.68128e-05	0.00187869
0.017269	2.11558	0.00223863	0.00177048	0.00270678		0.104353	1.3249	0.000484848	-5.49911e-05	0.00102469		0.0976577	1.88801	0.000313485	2.53443e-06	0.000624436		0.00154185	0.717536	6.86392e-05	3.78378e-07	0.0001369		3.47219	2.42417	0.000958014	5.05635e-05	0.00186546
0.0344313	2.1273	0.00223875	0.00177253	0.00270497		0.200772	1.33225	0.000473299	-5.75279e-05	0.00100413		0.0362161	1.89847	0.000305843	4.32846e-07	0.000611252		0.00163902	0.721511	6.72696e-05	4.53376e-08	0.000134494		1.98373	2.4376	0.000950955	4.49081e-05	0.001857
0.0101038	2.13902	0.00224038	0.00177475	0.002706		0.620176	1.33959	0.000465847	-5.97575e-05	0.000991451		0.178156	1.90893	0.000298677	-1.74718e-06	0.000599101		0.00132698	0.725486	6.5925e-05	-9.9525e-08	0.00013195		2.3737	2.45103	0.000942923	4.45612e-05	0.00184129
0.00910341	2.15075	0.00224107	0.00177648	0.00270566		0.125206	1.34693	0.000456905	-6.40779e-05	0.000977888		0.0380145	1.91939	0.000292099	-4.16533e-06	0.000588363		0.00527425	0.729461	6.45868e-05	-5.43083e-07	0.000129717		0.389938	2.46447	0.000936838	3.95538e-05	0.00183412
3.75048	2.16247	0.00224335	0.00178075	0.00270594		0.0772576	1.35427	0.000449205	-6.60608e-05	0.000964471		0.246538	1.92985	0.000284965	-6.40375e-06	0.000576333		0.00625227	0.733437	6.33366e-05	-1.13008e-06	0.000127803		1.44773	2.4779	0.000928806	4.21982e-05	0.00181541
5.42951	2.17419	0.00224521	0.00178321	0.00270721		0.0617887	1.36161	0.000444237	-6.76358e-05	0.000956111		1.35136	1.94031	0.000278339	-1.00106e-05	0.000566689		0.00053068	0.737412	6.23313e-05	-1.23699e-06	0.0001259		0.0654241	2.49133	0.000921504	3.99717e-05	0.00180304
0.757112	2.18591	0.0022468	0.00178543	0.00270818		0.318779	1.36895	0.000437904	-6.95328e-05	0.00094534		1.72136	1.95077	0.000271698	-1.21067e-05	0.000555502		0.0033891	0.741387	6.12255e-05	-1.57694e-06	0.000124028		0.606366	2.50476	0.000912742	3.50668e-05	0.00179042
0.813898	2.19763	0.00224873	0.00178692	0.00271054		0.557811	1.37629	0.0004307	-7.40943e-05	0.000935495		0.0300625	1.96123	0.000265231	-1.4446e-05	0.000544908		0.00177525	0.745363	6.03648e-05	-1.75403e-06	0.000122484		7.38513	2.51819	0.000908604	3.04e-05	0.00178681
3.68992	2.20935	0.0022502	0.00178958	0.00271083		0.798709	1.38363	0.000424118	-7.69861e-05	0.000925223		0.0994866	1.97169	0.000259575	-1.59922e-05	0.000535141		0.00340518	0.749338	5.93344e-05	-1.82734e-06	0.000120496		3.16961	2.53162	0.000904466	2.69658e-05	0.00178197
3.24204	2.22107	0.00225091	0.00179111	0.00271072		0.113218	1.39097	0.00042002	-7.82477e-05	0.000918287		0.620362	1.98215	0.000253235	-1.74004e-05	0.00052387		0.00120793	0.753313	5.82915e-05	-2.20493e-06	0.000118788		8.45438	2.54505	0.000895217	2.31746e-05	0.00176726
2.44713	2.23279	0.00225164	0.00179318	0.0027101		0.253294	1.39831	0.000412692	-8.18313e-05	0.000907216		0.10495	1.99261	0.000247753	-1.91427e-05	0.000514649		0.000698948	0.757288	5.69972e-05	-2.23117e-06	0.000116226		8.42946	2.55848	0.000883047	1.50253e-05	0.00175107
1.62303	2.24451	0.00225292	0.00179631	0.00270953		0.105384	1.40565	0.00040611	-8.43067e-05	0.000896527		0.0794731	2.00307	0.000242033	-2.03975e-05	0.000504464		0.000619879	0.761264	5.58161e-05	-2.58366e-06	0.000114216		1.5421	2.57191	0.000877449	1.01538e-05	0.00174474
1.69621	2.25623	0.00225391	0.00179896	0.00270887		0.269263	1.41299	0.00039928	-8.51502e-05	0.00088371		0.0600128	2.01353	0.00023679	-2.24518e-05	0.000496032		0.00400058	0.765239	5.48988e-05	-2.7251e-06	0.000112523		0.567693	2.58534	0.000872825	8.65526e-06	0.00173699
1.38336	2.26795	0.00225615	0.00180321	0.00270908		0.115401	1.42033	0.000393567	-8.76091e-05	0.000874743		0.438617	2.02399	0.000232071	-2.27238e-05	0.000486866		0.00928305	0.769214	5.39187e-05	-3.09827e-06	0.000110936		7.16761	2.59877	0.000865279	7.38937e-06	0.00172317
0.334454	2.27967	0.00225654	0.00180517	0.00270792		0.0553379	1.42767	0.000386239	-8.92599e-05	0.000861739		0.0150701	2.03445	0.000226335	-2.38603e-05	0.000476531		0.00159371	0.773189	5.28318e-05	-3.31922e-06	0.000108983		0.357697	2.6122	0.000858221	3.22378e-06	0.00171322
2.2578	2.29139	0.00225782	0.00180791	0.00270773		0.0539564	1.43501	0.000379781	-9.02569e-05	0.00084982		0.0198317	2.04491	0.000221013	-2.45089e-05	0.000466534		0.00053068	0.777165	5.20213e-05	-3.4115e-06	0.000107454		0.197038	2.62563	0.000854326	2.26176e-06	0.00170639
3.91246	2.30311	0.00225869	0.00180943	0.00270795		0.0537025	1.44235	0.000372827	-9.36937e-05	0.000839347		0.0667146	2.05537	0.000216468	-2.56418e-05	0.000458579		0.00289029	0.78114	5.1192e-05	-3.42595e-06	0.00010581		3.54153	2.63906	0.000851162	-3.21391e-07	0.00170265
2.54129	2.31484	0.00225829	0.0018102	0.00270638		0.0902902	1.44969	0.000365748	-9.48411e-05	0.000826336		0.0876686	2.06583	0.00021194	-2.74327e-05	0.000451313		0.00142071	0.785115	5.02119e-05	-3.32733e-06	0.000103751		0.473073	2.65249	0.000847268	-2.93775e-06	0.00169747
2.70735	2.32656	0.0022583	0.00181221	0.00270439		0.0653152	1.45703	0.000358917	-9.79186e-05	0.000815753		0.0692984	2.07629	0.000207316	-2.85103e-05	0.000443143		0.000826996	0.78909	4.92003e-05	-3.59351e-06	0.000101994		3.49671	2.66592	0.00084386	-5.08116e-06	0.0016928
2.76739	2.33828	0.00225949	0.00181415	0.00270482		0.138112	1.46437	0.000353949	-9.80612e-05	0.00080596		0.0103953	2.08675	0.000203042	-2.93671e-05	0.000435452		0.00854265	0.793066	4.84275e-05	-3.65089e-06	0.000100506		0.604258	2.67935	0.000835098	-8.04511e-06	0.00167824
2.73741	2.35	0.00225941	0.00181422	0.00270461		0.191038	1.47171	0.000347864	-9.96556e-05	0.000795383		0.0647019	2.09721	0.000198991	-2.98356e-05	0.000427817		0.0140146	0.797041	4.76296e-05	-3.87835e-06	9.91376e-05		0.0490844	2.69278	0.000833151	-7.47974e-06	0.00167378
0.426019	2.36172	0.00226073	0.00181534	0.00270612		0.0498408	1.47905	0.000344014	-0.000100509	0.000788536		0.0410627	2.10767	0.000194907	-3.06262e-05	0.000420441		0.00511022	0.801016	4.68883e-05	-4.15343e-06	9.793e-05		0.0866519	2.70621	0.000824875	-1.30507e-05	0.0016628
1.04667	2.37344	0.00225981	0.00181549	0.00270413		0.146246	1.48639	0.000338922	-0.000102695	0.000780539		0.0444286	2.11813	0.000191205	-3.22494e-05	0.00041466		0.00619048	0.804992	4.60527e-05	-4.09067e-06	9.6196e-05		0.0720861	2.71964	0.000820251	-1.35002e-05	0.001654
2.16717	2.38516	0.00225984	0.00181766	0.00270202		0.129514	1.49373	0.000332712	-0.000103304	0.000768729		0.129133	2.12859	0.000187185	-3.31213e-05	0.000407492		0.0627682	0.808967	4.5305e-05	-4.09917e-06	9.47092e-05		0.0561192	2.73307	0.000815139	-1.61142e-05	0.00164639
3.16236	2.39688	0.00225919	0.00181776	0.00270062		0.0483332	1.50107	0.000327869	-0.000105078	0.000760816		0.0396005	2.13905	0.000182895	-3.40547e-05	0.000399846		0.00234506	0.812942	4.44568e-05	-4.14513e-06	9.30588e-05		0.0617721	2.7465	0.000812462	-1.72106e-05	0.00164213
2.77898	2.4086	0.00225879	0.00181766	0.00269992		0.0870177	1.50841	0.000322404	-0.000103697	0.000748506		0.0365396	2.14951	0.000178812	-3.50286e-05	0.000392653		0.0248988	0.816917	4.37406e-05	-4.31685e-06	9.17981e-05		0.0277504	2.75993	0.000804673	-2.03971e-05	0.00162974
0.678104	2.42032	0.0022587	0.00181712	0.00270029		0.0388567	1.51575	0.000316816	-0.000104723	0.000738354		0.2755	2.15997	0.000175285	-3.47252e-05	0.000385295		0.00512081	0.820893	4.30935e-05	-4.50365e-06	9.06906e-05		0.0379836	2.77336	0.000801022	-2.3056e-05	0.0016251
1.12982	2.43204	0.00225912	0.00181853	0.0026997		0.500146	1.52309	0.000312966	-0.000107193	0.000733124		0.0716204	2.17043	0.000171694	-3.50515e-05	0.000378439		0.00864061	0.824868	4.24275e-05	-4.67693e-06	8.95319e-05		0.130153	2.78679	0.000798345	-2.26301e-05	0.00161932
0.099365	2.44376	0.00225901	0.00181911	0.00269891		0.0148902	1.53043	0.000309861	-0.000109134	0.000728855		0.00759	2.18089	0.000167769	-3.64234e-05	0.000371962		0.0425038	0.828843	4.16987e-05	-4.82939e-06	8.82268e-05		0.0392597	2.80022	0.000795911	-2.38751e-05	0.0016157
0.415167	2.45548	0.00225883	0.00181978	0.00269789		2.09407	1.53777	0.000305017	-0.000111582	0.000721616		0.0326787	2.19135	0.000164194	-3.74351e-05	0.000365824		0.000698948	0.832818	4.09448e-05	-4.80683e-06	8.66964e-05		0.133624	2.81365	0.000789096	-2.75358e-05	0.00160573
2.25469	2.4672	0.0022582	0.00182062	0.00269578		0.186247	1.54511	0.000301292	-0.000112537	0.000715121		0.116717	2.20181	0.000160969	-3.86495e-05	0.000360587		0.00175619	0.836794	4.0549e-05	-4.68808e-06	8.5786e-05		0.0341772	2.82708	0.000785688	-2.9517e-05	0.00160089
1.49913	2.47892	0.00225669	0.00181985	0.00269354		0.0602865	1.55245	0.000297317	-0.000114055	0.00070869		0.0698578	2.21227	0.000157998	-3.96092e-05	0.000355605		0.00164889	0.840769	3.98453e-05	-4.76844e-06	8.4459e-05		0.0587528	2.84051	0.000785445	-3.08466e-05	0.00160174
6.26367	2.49065	0.00225552	0.00181935	0.0026917		0.166771	1.55979	0.00029235	-0.000114648	0.000699347		0.0446088	2.22273	0.000155185	-4.02361e-05	0.000350607		0.00124673	0.844744	3.9261e-05	-4.92791e-06	8.34499e-05		0.029138	2.85394	0.000779116	-3.48942e-05	0.00159313
4.27582	2.50237	0.00225487	0.00181966	0.00269009		0.0869633	1.56713	0.000288624	-0.00011665	0.000693898		0.0554605	2.23319	0.000151833	-4.08194e-05	0.000344485		0.00105044	0.848719	3.85448e-05	-5.04596e-06	8.21355e-05		0.0223873	2.86738	0.000775709	-3.61403e-05	0.00158756
1.63583	2.51409	0.00225365	0.00181923	0.00268806		0.0259904	1.57447	0.000283408	-0.000117626	0.000684442		0.0244393	2.24365	0.000148941	-4.01707e-05	0.000338053		0.00753613	0.852695	3.78411e-05	-5.16343e-06	8.08456e-05		0.0163314	2.88081	0.000770841	-3.67389e-05	0.00157842
0.472476	2.52581	0.00225215	0.00181804	0.00268627		0.17594	1.58181	0.000279309	-0.000118079	0.000676698		0.0228509	2.25411	0.000146018	-4.09452e-05	0.00033298		0.019855	0.85667	3.72945e-05	-5.21477e-06	7.98037e-05		0.135955	2.89424	0.000766703	-3.67282e-05	0.00157013
0.123956	2.53753	0.00225146	0.00181659	0.00268633		0.0432483	1.58915	0.000274963	-0.000119771	0.000669696		0.0499449	2.26457	0.00014311	-4.15226e-05	0.000327743		0.154161	0.860645	3.67919e-05	-5.41592e-06	7.89997e-05		0.0963898	2.90767	0.000762565	-4.03791e-05	0.00156551
0.124008	2.54925	0.00224975	0.00181527	0.00268422		0.221272	1.59649	0.000271982	-0.000120418	0.000664383		0.0183207	2.27503	0.000140711	-4.19562e-05	0.000323378		0.00153088	0.864621	3.62641e-05	-5.34675e-06	7.7875e-05		0.0939684	2.9211	0.000760131	-4.21933e-05	0.00156246
2.45424	2.56097	0.00224725	0.00181347	0.00268103		0.48538	1.60383	0.000267387	-0.000121244	0.000656018		0.0524329	2.28549	0.000137612	-4.17795e-05	0.000317005		0.0183727	0.868596	3.56798e-05	-5.4461e-06	7.68057e-05		0.0630862	2.93453	0.000756237	-4.39314e-05	0.00155641
0.682143	2.57269	0.00224648	0.00181286	0.0026801		0.0350094	1.61117	0.000263785	-0.000122602	0.000650173		0.00550886	2.29595	0.000135452	-4.23469e-05	0.00031325		0.000738405	0.872571	3.5196e-05	-5.53774e-06	7.59298e-05		0.316141	2.94796	0.000752829	-4.43872e-05	0.00155005
1.43401	2.58441	0.00224324	0.00180961	0.00267688		0.0462676	1.61851	0.000260432	-0.000124431	0.000645295		0.0949449	2.30641	0.000133243	-4.27553e-05	0.000309241		0.00330974	0.876546	3.46306e-05	-5.48724e-06	7.47484e-05		0.77643	2.96139	0.000746258	-4.57252e-05	0.00153824
2.2283	2.59613	0.0022407	0.00180659	0.00267481		0.0794735	1.62585	0.000257079	-0.000125794	0.000639952		0.25371	2.31687	0.000130892	-4.27536e-05	0.000304537		0.0334366	0.880522	3.40086e-05	-5.54748e-06	7.35647e-05		0.011624	2.97482	0.00074139	-4.69657e-05	0.00152975
1.94527	2.60785	0.002238	0.00180361	0.00267239		0.0722337	1.63319	0.000253974	-0.000126986	0.000634934		0.0517059	2.32733	0.000128445	-4.24553e-05	0.000299345		0.00428294	0.884497	3.36379e-05	-5.59152e-06	7.28674e-05		0.0316394	2.98825	0.000736765	-4.80947e-05	0.00152163
0.59648	2.61957	0.0022355	0.00180095	0.00267005		0.013718	1.64053	0.000253105	-0.000128082	0.000634291		0.111455	2.33779	0.000126157	-4.21921e-05	0.000294505		0.00360391	0.888472	3.30348e-05	-5.7103e-06	7.17799e-05		0.0422346	3.00168	0.000733358	-5.00712e-05	0.00151679
0.844699	2.63129	0.00223191	0.00179888	0.00266494		0.172109	1.64787	0.000249379	-0.000127655	0.000626413		0.169101	2.34825	0.000123869	-4.20723e-05	0.00028981		0.218013	0.892447	3.24819e-05	-5.80491e-06	7.07687e-05		0.0703676	3.01511	0.000731654	-4.84276e-05	0.00151174
0.190131	2.64301	0.00222876	0.00179496	0.00266256		0.0323937	1.65521	0.000245281	-0.000128119	0.00061868		0.667594	2.35871	0.000121327	-4.2241e-05	0.000284894		0.0534698	0.896423	3.19667e-05	-5.98033e-06	6.99137e-05		0.153973	3.02854	0.000726786	-5.12875e-05	0.00150486
0.374717	2.65473	0.00222656	0.00179139	0.00266173		0.0475959	1.66255	0.000241555	-0.000128956	0.000612066		0.0325858	2.36917	0.000118927	-4.18514e-05	0.000279706		0.00344681	0.900398	3.13761e-05	-5.83599e-06	6.85882e-05		0.0542228	3.04197	0.00071851	-5.27229e-05	0.00148974
4.36454	2.66646	0.00222388	0.00178725	0.00266052		0.176767	1.66989	0.000237953	-0.000130298	0.000606204		0.0766119	2.37963	0.00011648	-4.08696e-05	0.000273831		0.0206197	0.904373	3.08358e-05	-5.85404e-06	6.75257e-05		0.0478649	3.0554	0.000713642	-5.38366e-05	0.00148112
2.16078	2.67818	0.00222088	0.00178315	0.00265862		0.298287	1.67723	0.000234848	-0.000131436	0.000601133		0.483665	2.39009	0.00011424	-4.0735e-05	0.000269215		0.00175292	0.908348	3.05028e-05	-5.98786e-06	6.69935e-05		0.0932757	3.06883	0.000712669	-5.30022e-05	0.00147834
2.03433	2.6899	0.00221741	0.00177897	0.00265585		0.180588	1.68457	0.000230999	-0.000132454	0.000594451		0.0514274	2.40055	0.000112397	-3.99329e-05	0.000264727		0.0562934	0.912324	3.00442e-05	-6.01385e-06	6.61022e-05		0.369222	3.08226	0.000705854	-5.50468e-05	0.00146675
1.45004	2.70162	0.00221308	0.00177439	0.00265177		0.0374143	1.69191	0.000226652	-0.000132519	0.000585822		0.256223	2.41101	0.00011022	-4.01535e-05	0.000260594		0.000580267	0.916299	2.95793e-05	-6.14183e-06	6.53003e-05		0.0646953	3.09569	0.000702933	-5.55463e-05	0.00146141
2.59713	2.71334	0.00220969	0.00177021	0.00264917		0.271736	1.69925	0.00022392	-0.000131823	0.000579662		0.0683505	2.42147	0.000108171	-4.02542e-05	0.000256595		0.000619879	0.920274	2.90955e-05	-6.32266e-06	6.45136e-05		0.0705367	3.10912	0.000699282	-5.65614e-05	0.00145513
3.16696	2.72506	0.00220692	0.00176691	0.00264692		0.059487	1.70659	0.000221311	-0.000132121	0.000574744		0.323903	2.43193	0.000106137	-3.99586e-05	0.000252232		0.000609981	0.92425	2.86997e-05	-6.36232e-06	6.37617e-05		0.63567	3.12255	0.000696118	-5.71843e-05	0.00144942
2.85327	2.73678	0.00220244	0.00176183	0.00264304		0.532859	1.71394	0.000218579	-0.000132396	0.000569554		0.230817	2.44239	0.000104596	-3.98811e-05	0.000249072		0.00441959	0.928225	2.81405e-05	-6.21628e-06	6.24973e-05		0.144981	3.13598	0.000687842	-6.11628e-05	0.00143685
2.09519	2.7485	0.00219879	0.00175649	0.00264108		0.0905048	1.72128	0.000216468	-0.000132913	0.000565849		0.112604	2.45285	0.000102451	-4.00116e-05	0.000244913		0.00183429	0.9322	2.77824e-05	-6.38763e-06	6.19524e-05		0.272639	3.14941	0.000683948	-6.40621e-05	0.00143196
0.15779	2.76022	0.00219393	0.00175158	0.00263627		0.050935	1.72862	0.00021386	-0.000131061	0.00055878		0.164143	2.46331	0.000100639	-4.03032e-05	0.000241582		0.00300374	0.936175	2.72798e-05	-6.50332e-06	6.10628e-05		0.0504511	3.16284	0.000678593	-6.51281e-05	0.00142231
3.2021	2.77194	0.00218995	0.00174844	0.00263146		0.154476	1.73596	0.000212245	-0.000131447	0.000555937		0.628356	2.47377	9.88598e-05	-4.05454e-05	0.000238265		0.00181326	0.940151	2.6796e-05	-6.58056e-06	6.01725e-05		0.164492	3.17627	0.000673725	-6.76311e-05	0.00141508
2.4386	2.78366	0.00218528	0.00174545	0.0026251		0.0715274	1.7433	0.000208395	-0.000133933	0.000550724		0.050231	2.48423	9.6842e-05	-3.98584e-05	0.000233542		0.013932	0.944126	2.64504e-05	-6.5616e-06	5.94625e-05		0.430291	3.1897	0.000668857	-6.77052e-05	0.00140542
3.49585	2.79538	0.00218096	0.00174069	0.00262123		0.0778373	1.75064	0.000205787	-0.000133745	0.00054532		0.026367	2.49469	9.53484e-05	-3.93588e-05	0.000230056		0.0108508	0.948101	2.61677e-05	-6.65879e-06	5.89942e-05		0.0259057	3.20313	0.000667884	-6.81736e-05	0.00140394
1.60923	2.8071	0.00217555	0.00173546	0.00261565		0.0688684	1.75798	0.000204545	-0.000133313	0.000542404		0.0842646	2.50515	9.37278e-05	-3.92578e-05	0.000226713		0.0022645	0.952076	2.58724e-05	-6.6473e-06	5.83921e-05		0.231505	3.21656	0.000661555	-6.89834e-05	0.00139209
1.60436	2.81882	0.00216885	0.00172788	0.00260981		0.0797731	1.76532	0.000201689	-0.000132918	0.000536296		0.0693649	2.51561	9.23613e-05	-3.99433e-05	0.000224666		0.00154369	0.956052	2.55771e-05	-6.76939e-06	5.79237e-05		0.0311247	3.22999	0.000658878	-7.07354e-05	0.00138849
0.559871	2.83055	0.00216302	0.00172188	0.00260417		0.0560102	1.77266	0.00019846	-0.000134562	0.000531482		0.189399	2.52607	9.12173e-05	-4.02733e-05	0.000222708		0.000792574	0.960027	2.52253e-05	-6.79391e-06	5.72445e-05		0.124471	3.24342	0.000654253	-7.16824e-05	0.00138019
0.021573	2.84227	0.00215804	0.00171573	0.00260036		0.084839	1.78	0.000195728	-0.000135139	0.000526594		0.0144312	2.53653	8.96443e-05	-4.07091e-05	0.000219998		0.00433777	0.964002	2.47981e-05	-6.80601e-06	5.64022e-05		0.108799	3.25685	0.000652793	-7.05302e-05	0.00137612
1.34846	2.85399	0.00215172	0.00170881	0.00259463		0.218208	1.78734	0.000192871	-0.000135406	0.000521149		0.0195112	2.54699	8.80714e-05	-4.11009e-05	0.000217244		0.0103852	0.967977	2.44777e-05	-6.92521e-06	5.58805e-05		0.0322976	3.27028	0.000651333	-7.29541e-05	0.00137562
2.24195	2.86571	0.00214706	0.00170225	0.00259187		0.0923098	1.79468	0.000189767	-0.000135172	0.000514705		0.0857348	2.55745	8.65302e-05	-4.1044e-05	0.000214104		0.0198418	0.971953	2.41886e-05	-6.96862e-06	5.53459e-05		0.0286856	3.28372	0.000648655	-7.36183e-05	0.00137093
1.41634	2.87743	0.00214209	0.00169573	0.00258846		0.188112	1.80202	0.000186662	-0.000134155	0.000507479		0.0909468	2.56791	8.54656e-05	-4.0613e-05	0.000211544		0.00691013	0.975928	2.39185e-05	-7.00089e-06	5.48379e-05		0.441196	3.29715	0.000644274	-7.42462e-05	0.00136279
2.87188	2.88915	0.00213411	0.00168739	0.00258084		0.162449	1.80936	0.000184054	-0.000133129	0.000501236		0.0387749	2.57837	8.40038e-05	-4.08259e-05	0.000208834		0.00246236	0.979903	2.3642e-05	-7.11447e-06	5.43986e-05		0.0303373	3.31058	0.00064111	-7.64715e-05	0.00135869
1.66719	2.90087	0.0021286	0.00168137	0.00257584		0.23995	1.8167	0.000181818	-0.000131895	0.000495532		0.20108	2.58883	8.29552e-05	-4.09348e-05	0.000206845		0.00344138	0.983879	2.32399e-05	-7.12415e-06	5.3604e-05		0.0131001	3.32401	0.000637216	-7.94962e-05	0.00135393
1.69339	2.91259	0.00212293	0.00167397	0.00257188		0.0549352	1.82404	0.000180079	-0.000130764	0.000490922		0.0602903	2.59929	8.16682e-05	-4.04384e-05	0.000203775		0.014488	0.987854	2.29761e-05	-7.04572e-06	5.29979e-05		1.05871	3.33744	0.000634782	-7.60446e-05	0.00134561
3.5406	2.92431	0.00211704	0.00166653	0.00256756		0.143466	1.83138	0.000178713	-0.000129685	0.000487112		0.967744	2.60975	8.0556e-05	-4.02178e-05	0.00020133		0.0389112	0.991829	2.25991e-05	-7.06418e-06	5.22624e-05		0.309723	3.35087	0.000630887	-7.68812e-05	0.00133866
0.472835	2.93603	0.00210902	0.00165659	0.00256145		0.0712231	1.83872	0.000177347	-0.000129932	0.000484626		0.0919999	2.62021	7.92531e-05	-4.00228e-05	0.000198529		0.00690277	0.995804	2.2197e-05	-6.99165e-06	5.13857e-05		0.0926562	3.3643	0.000629427	-7.73957e-05	0.00133625
3.36999	2.94775	0.00210259	0.00164897	0.00255622		0.0541265	1.84606	0.000174367	-0.000129814	0.000478547		0.116476	2.63067	7.80614e-05	-3.96669e-05	0.00019579		0.000931952	0.99978	2.19457e-05	-7.0034e-06	5.08948e-05		0.186055	3.37773	0.000629183	-7.7662e-05	0.00133603
3.19191	2.95947	0.00209533	0.00163985	0.00255082		0.109912	1.8534	0.000172131	-0.000130514	0.000474776		0.135387	2.64113	7.67903e-05	-3.93885e-05	0.000192969		0.00131702	1.00375	2.15373e-05	-7.15166e-06	5.02263e-05		0.0257233	3.39116	0.000626993	-7.73957e-05	0.00133138
2.6097	2.97119	0.00208763	0.00163197	0.0025433		0.450295	1.86074	0.000170392	-0.000129058	0.000469843		0.220306	2.65159	7.56781e-05	-3.98575e-05	0.000191214		0.00104087	1.00773	2.12169e-05	-7.14683e-06	4.95806e-05		0.0586822	3.40459	0.000622855	-7.7987e-05	0.0013237
2.50266	2.98291	0.00208016	0.00162337	0.00253694		0.752001	1.86808	0.000168281	-0.000129446	0.000466008		0.101127	2.66205	7.46295e-05	-3.90491e-05	0.000188308		0.0014028	1.01171	2.09656e-05	-7.25201e-06	4.91832e-05		0.0707486	3.41802	0.0006175	-7.94087e-05	0.00131441
3.91528	2.99463	0.00207225	0.00161425	0.00253024		0.0872044	1.87542	0.000166667	-0.000128435	0.000461768		0.179883	2.67251	7.36444e-05	-3.86608e-05	0.00018595		0.00060008	1.01568	2.07645e-05	-7.26582e-06	4.87949e-05		0.457873	3.43145	0.000613849	-8.08997e-05	0.0013086
2.34265	3.00636	0.00206482	0.00160624	0.00252339		0.11499	1.88276	0.000164928	-0.000128252	0.000458108		0.0410254	2.68297	7.27546e-05	-3.8829e-05	0.000184338		0.00436427	1.01966	2.04881e-05	-7.29695e-06	4.82731e-05		3.30867	3.44488	0.000611172	-8.11171e-05	0.00130346
0.467716	3.01808	0.00205658	0.00159789	0.00251528		0.0111793	1.8901	0.00016381	-0.000128744	0.000456365		0.674421	2.69343	7.20714e-05	-3.84282e-05	0.000182571		0.00053068	1.02363	2.03059e-05	-7.04181e-06	4.76536e-05		0.771462	3.45831	0.000610685	-8.18437e-05	0.00130321
0.318068	3.0298	0.00204964	0.00159175	0.00250753		0.00818055	1.89744	0.000161823	-0.000128989	0.000452636		0.0315113	2.70389	7.09909e-05	-3.84008e-05	0.000180383		0.000922123	1.02761	2.00734e-05	-7.06796e-06	4.72148e-05		0.0766727	3.47174	0.000608738	-8.28655e-05	0.00130034
0.667424	3.04152	0.00204285	0.00158436	0.00250134		0.0483032	1.90478	0.000160084	-0.000127871	0.00044804		0.0282102	2.71435	6.99423e-05	-3.74884e-05	0.000177373		0.0187845	1.03158	1.98661e-05	-7.04979e-06	4.6782e-05		0.777009	3.48517	0.000604357	-8.38051e-05	0.00129252
1.27479	3.05324	0.00203508	0.00157705	0.00249311		0.136328	1.91212	0.000158346	-0.000126525	0.000443217		0.361278	2.72481	6.87506e-05	-3.7525e-05	0.000175026		0.00305668	1.03556	1.96336e-05	-6.93032e-06	4.61976e-05		6.47079	3.4986	0.000600949	-8.311e-05	0.00128501
1.3715	3.06496	0.00202691	0.0015681	0.00248571		0.114334	1.91946	0.000156855	-0.000127171	0.000440882		0.0390457	2.73527	6.78132e-05	-3.70492e-05	0.000172676		0.000792574	1.03953	1.93132e-05	-7.02114e-06	4.56476e-05		1.76049	3.51203	0.000599245	-8.2231e-05	0.00128072
4.63803	3.07668	0.00201754	0.00155818	0.0024769		0.16774	1.9268	0.000155986	-0.000127791	0.000439763		0.255101	2.74573	6.67963e-05	-3.66121e-05	0.000170205		0.00156912	1.04351	1.90556e-05	-7.10835e-06	4.52196e-05		0.130388	3.52546	0.000595838	-8.13494e-05	0.00127303
0.731887	3.0884	0.00200814	0.00154902	0.00246725		0.231319	1.93414	0.00015462	-0.000127889	0.000437129		0.0223923	2.75619	6.57159e-05	-3.63124e-05	0.000167744		0.00096147	1.04748	1.89111e-05	-6.94115e-06	4.47634e-05		0.0510302	3.53889	0.000591213	-8.49137e-05	0.00126734
0.0954029	3.10012	0.00200007	0.00153962	0.00246051		0.0253965	1.94148	0.000154247	-0.000128397	0.000436892		0.0702336	2.76665	6.49532e-05	-3.59811e-05	0.000165888		0.000629774	1.05146	1.87289e-05	-6.96006e-06	4.44179e-05		0.0296434	3.55232	0.000586102	-8.85187e-05	0.00126072
1.37809	3.11184	0.00199127	0.00152958	0.00245297		0.103542	1.94882	0.000152509	-0.0001274	0.000432418		0.120462	2.77711	6.41906e-05	-3.5705e-05	0.000164086		0.0893396	1.05543	1.85342e-05	-6.83624e-06	4.39045e-05		0.266972	3.56575	0.000581964	-8.91445e-05	0.00125307
3.20807	3.12356	0.00198368	0.00152137	0.00244598		0.168622	1.95616	0.000150273	-0.000126888	0.000427434		0.153411	2.78757	6.3269e-05	-3.54461e-05	0.000161984		0.0607093	1.05941	1.83331e-05	-6.66319e-06	4.33294e-05		0.143535	3.57918	0.000578557	-9.29126e-05	0.00125003
0.581057	3.13528	0.00197404	0.00151127	0.00243682		0.0731923	1.9635	0.000148907	-0.000126678	0.000424492		0.196825	2.79803	6.2554e-05	-3.5292e-05	0.0001604		0.0012636	1.06338	1.82389e-05	-6.69541e-06	4.31731e-05		0.0291255	3.59261	0.000576123	-9.46595e-05	0.0012469
2.40069	3.147	0.00196548	0.0015005	0.00243047		0.136983	1.97084	0.000146175	-0.000126443	0.000418793		0.0395408	2.80849	6.16484e-05	-3.54507e-05	0.000158747		0.000787654	1.06736	1.79938e-05	-6.7192e-06	4.27069e-05		0.24132	3.60604	0.000574419	-9.64999e-05	0.00124534
3.61071	3.15872	0.00195647	0.00149161	0.00242133		0.0266869	1.97818	0.000144809	-0.000125301	0.000414918		0.0303921	2.81895	6.08698e-05	-3.4937e-05	0.000156677		0.0171033	1.07133	1.77425e-05	-6.77302e-06	4.22581e-05		3.81979	3.61947	0.000573202	-9.48974e-05	0.0012413
0.216839	3.17044	0.00194682	0.00148092	0.00241272		0.0404424	1.98552	0.000142946	-0.000124567	0.000410459		0.390646	2.82941	6.00436e-05	-3.47705e-05	0.000154858		0.00118851	1.07531	1.75666e-05	-6.74893e-06	4.18821e-05		0.0534279	3.6329	0.000572228	-9.6363e-05	0.00124082
0.813283	3.18217	0.00193706	0.00146984	0.00240429		0.0619624	1.99286	0.000141456	-0.00012453	0.000407441		0.0122643	2.83986	5.92968e-05	-3.43864e-05	0.00015298		0.000895721	1.07928	1.73907e-05	-6.763e-06	4.15444e-05		1.81942	3.64633	0.000571255	-9.54364e-05	0.00123795
1.4318	3.19389	0.00192894	0.00146045	0.00239742		0.0538183	2.0002	0.000138972	-0.000124114	0.000402057		0.016835	2.85032	5.86772e-05	-3.4105e-05	0.000151459		0.000609981	1.08326	1.71645e-05	-6.7549e-06	4.10839e-05		0.42179	3.65976	0.000571985	-9.66339e-05	0.0012406
0.152952	3.20561	0.00191893	0.00144961	0.00238826		0.0322906	2.00754	0.000135991	-0.000122891	0.000394873		0.312814	2.86078	5.79622e-05	-3.37157e-05	0.00014964		0.00102294	1.08724	1.69258e-05	-6.81154e-06	4.06631e-05		0.105582	3.67319	0.000572228	-9.68862e-05	0.00124134
2.55556	3.21733	0.00190881	0.00143945	0.00237816		0.136858	2.01488	0.000134128	-0.000123338	0.000391595		0.0368204	2.87124	5.72948e-05	-3.34775e-05	0.000148067		0.00174518	1.09121	1.66682e-05	-6.79124e-06	4.01276e-05		0.0209691	3.68663	0.000569308	-9.67426e-05	0.00123536
3.12713	3.22905	0.00189891	0.00142922	0.00236859		0.0625651	2.02222	0.000132265	-0.000123162	0.000387692		0.420516	2.8817	5.66911e-05	-3.26639e-05	0.000146046		0.0592218	1.09519	1.62786e-05	-6.79277e-06	3.93501e-05		0.0227559	3.70006	0.000567604	-9.74183e-05	0.00123263
0.201201	3.24077	0.00189041	0.00141823	0.00236258		0.131564	2.02956	0.000130775	-0.000121222	0.000382772		0.0525059	2.89216	5.60714e-05	-3.23234e-05	0.000144466		0.00921076	1.09916	1.62095e-05	-6.79332e-06	3.92124e-05		1.89388	3.71349	0.000564196	-9.84078e-05	0.0012268
1.37237	3.25249	0.00188076	0.00140775	0.00235376		0.0703903	2.0369	0.000128539	-0.00012071	0.000377789		0.0695842	2.90262	5.53088e-05	-3.22527e-05	0.00014287		0.0240944	1.10314	1.60336e-05	-6.864e-06	3.89312e-05		1.1206	3.72692	0.000560545	-9.95962e-05	0.00122069
1.91852	3.26421	0.00187131	0.00139762	0.002345		0.0112013	2.04424	0.000127794	-0.000121405	0.000376994		0.0180299	2.91308	5.47368e-05	-3.22872e-05	0.000141761		0.00854555	1.10711	1.58137e-05	-6.86476e-06	3.84922e-05		0.140707	3.74035	0.000560058	-9.90874e-05	0.0012192
2.65548	3.27593	0.00186083	0.00138638	0.00233529		0.00783342	2.05158	0.000125931	-0.000120411	0.000372274		0.0360309	2.92354	5.40694e-05	-3.19172e-05	0.000140056		0.00280374	1.11109	1.55813e-05	-6.89318e-06	3.80557e-05		0.0988323	3.75378	0.000557868	-9.97664e-05	0.0012155
2.81031	3.28765	0.00184913	0.00137431	0.00232395		0.0390686	2.05892	0.000124441	-0.000119409	0.000368292		0.0516231	2.934	5.36722e-05	-3.21031e-05	0.000139448		0.00232843	1.11506	1.53928e-05	-6.91537e-06	3.77009e-05		0.00880841	3.76721	0.000558598	-9.82133e-05	0.00121541
2.28945	3.29937	0.00183862	0.00136282	0.00231442		0.178102	2.06626	0.000123323	-0.000117726	0.000364373		0.142021	2.94446	5.29413e-05	-3.14309e-05	0.000137314		0.00581902	1.11904	1.52546e-05	-6.93414e-06	3.74432e-05		0.0348349	3.78064	0.000555921	-0.000100891	0.00121273
1.51871	3.31109	0.00182832	0.00135264	0.002304		0.125167	2.0736	0.000121957	-0.000117588	0.000361503		0.0537877	2.95492	5.23376e-05	-3.15762e-05	0.000136251		0.00196838	1.12301	1.50912e-05	-6.96734e-06	3.71497e-05		0.0148726	3.79407	0.00055227	-0.000102616	0.00120716
1.64877	3.32281	0.00181792	0.00134135	0.00229448		0.0547572	2.08094	0.000121585	-0.000117703	0.000360872		0.14669	2.96538	5.15749e-05	-3.08739e-05	0.000134024		0.00442267	1.12699	1.49655e-05	-6.95791e-06	3.6889e-05		0.0193429	3.8075	0.000551783	-0.000101211	0.00120478
2.79984	3.33453	0.00180739	0.00132925	0.00228554		0.228586	2.08828	0.000120219	-0.000117965	0.000358402		0.0997336	2.97584	5.11459e-05	-3.09196e-05	0.000133211		0.439372	1.13096	1.47833e-05	-6.94153e-06	3.65082e-05		0.0866961	3.82093	0.000551053	-0.000101073	0.00120318
2.35558	3.34626	0.00179705	0.00131946	0.00227463		0.196023	2.09563	0.000117859	-0.000117242	0.00035296		2.48895	2.9863	5.05103e-05	-3.02105e-05	0.000131231		0.00894904	1.13494	1.45383e-05	-6.92348e-06	3.60001e-05		0.176333	3.83436	0.000549349	-0.00010124	0.00119994
1.6745	3.35798	0.00178654	0.00130798	0.0022651		0.0409874	2.10297	0.000116493	-0.000117325	0.00035031		0.395011	2.99676	4.97159e-05	-2.99087e-05	0.000129341		0.0317076	1.13891	1.43561e-05	-6.80203e-06	3.55143e-05		0.152463	3.84779	0.000548619	-0.000100514	0.00119775
6.13921	3.3697	0.0017743	0.00129703	0.00225158		0.0948722	2.11031	0.000114878	-0.000117586	0.000347342		0.076304	3.00722	4.8985e-05	-2.97032e-05	0.000127673		0.0267325	1.14289	1.41174e-05	-6.80433e-06	3.50391e-05		0.167907	3.86122	0.000545698	-9.98337e-05	0.00119123
0.77159	3.38142	0.0017644	0.00128585	0.00224295		0.0510913	2.11765	0.000113761	-0.000116909	0.00034443		0.0342681	3.01768	4.80794e-05	-2.94908e-05	0.00012565		0.000792574	1.14686	1.39289e-05	-6.83806e-06	3.46958e-05		1.20031	3.87465	0.000542534	-0.000101051	0.00118612
2.65204	3.39314	0.0017537	0.00127449	0.00223291		0.0487234	2.12499	0.000111525	-0.00011661	0.00033966		0.0331718	3.02814	4.76027e-05	-2.96763e-05	0.000124882		0.00737229	1.15084	1.37718e-05	-6.69692e-06	3.42406e-05		0.0552897	3.88808	0.000543751	-9.99039e-05	0.00118741
1.95726	3.40486	0.00174242	0.0012626	0.00222225		0.172804	2.13233	0.000110656	-0.000117221	0.000338533		0.0944107	3.0386	4.70148e-05	-2.9456e-05	0.000123486		0.0026622	1.15482	1.3665e-05	-6.59937e-06	3.39294e-05		0.0843263	3.90151	0.000543994	-0.000100502	0.00118849
0.086523	3.41658	0.00173044	0.00124988	0.002211		0.0516505	2.13967	0.000109538	-0.000116904	0.00033598		0.0231697	3.04906	4.63793e-05	-2.92959e-05	0.000122054		0.00179636	1.15879	1.35456e-05	-6.5486e-06	3.36399e-05		0.168366	3.91494	0.000542777	-0.000102518	0.00118807
1.35725	3.4283	0.00171958	0.00123788	0.00220127		0.0403845	2.14701	0.000107799	-0.000117105	0.000332704		0.0584026	3.05952	4.59185e-05	-2.92448e-05	0.000121082		0.00278472	1.16277	1.33634e-05	-6.54424e-06	3.32711e-05		0.0180966	3.92837	0.00054083	-0.000104332	0.00118599
1.20492	3.44002	0.00170681	0.00122491	0.00218871		0.151911	2.15435	0.000106682	-0.000117225	0.000330588		0.491181	3.06998	4.51399e-05	-2.88116e-05	0.000119091		0.0165838	1.16674	1.31938e-05	-6.5677e-06	3.29553e-05		0.0534561	3.9418	0.000539126	-0.000106804	0.00118506
0.198579	3.45174	0.00169569	0.00121376	0.00217762		0.0764299	2.16169	0.000105315	-0.000117644	0.000328275		0.286574	3.08044	4.48222e-05	-2.90167e-05	0.000118661		0.0357058	1.17072	1.30619e-05	-6.48157e-06	3.26053e-05		0.0829276	3.95523	0.000537909	-0.000107533	0.00118335
2.49464	3.46346	0.00168487	0.00120235	0.0021674		0.0585851	2.16903	0.000104694	-0.00011778	0.000327169		0.137065	3.0909	4.42343e-05	-2.9111e-05	0.00011758		0.0119269	1.17469	1.28483e-05	-6.53906e-06	3.22356e-05		0.0119142	3.96866	0.000539126	-0.000108129	0.00118638
1.97693	3.47518	0.00167323	0.00119145	0.00215501		0.180465	2.17637	0.000103204	-0.000117821	0.000324229		0.286414	3.10136	4.36305e-05	-2.89244e-05	0.000116185		0.0463381	1.17867	1.26849e-05	-6.51381e-06	3.18836e-05		0.288654	3.98209	0.000537422	-0.000108215	0.00118306
0.275343	3.4869	0.001662	0.00117991	0.00214408		0.253239	2.18371	0.000102707	-0.000117613	0.000323028		0.485322	3.11182	4.30267e-05	-2.88345e-05	0.000114888		0.0145164	1.18264	1.25655e-05	-6.5922e-06	3.17233e-05		0.0836372	3.99552	0.000535719	-0.000110757	0.00118219
1.02973	3.49862	0.0016513	0.00116808	0.00213452		0.105133	2.19105	0.000101838	-0.000117538	0.000321214		0.0830536	3.12228	4.24706e-05	-2.87831e-05	0.000113724		0.00555073	1.18662	1.24901e-05	-6.58053e-06	3.15608e-05		0.158059	4.00895	0.000535719	-0.000109458	0.0011809
0.0623443	3.51034	0.00163902	0.00115572	0.00212231		0.091795	2.19839	0.000100596	-0.000117183	0.000318375		0.105238	3.13274	4.18828e-05	-2.85771e-05	0.000112343		0.0222137	1.19059	1.23645e-05	-6.56605e-06	3.1295e-05		0.0204563	4.02238	0.000536205	-0.000108201	0.00118061
2.43285	3.52207	0.00162704	0.00114474	0.00210935		0.140624	2.20573	9.923e-05	-0.000117722	0.000316182		0.235023	3.1432	4.12949e-05	-2.83963e-05	0.000110986		0.00622934	1.19457	1.22451e-05	-6.58409e-06	3.10743e-05		0.2056	4.03581	0.000533285	-0.000111876	0.00117845
2.70648	3.53379	0.00161494	0.00113344	0.00209644		0.109219	2.21307	9.89816e-05	-0.000118302	0.000316265		0.149077	3.15366	4.08341e-05	-2.84591e-05	0.000110127		0.242256	1.19854	1.20818e-05	-6.53683e-06	3.07003e-05		0.0163022	4.04924	0.000532554	-0.000112636	0.00117775
0.550363	3.54551	0.00160372	0.00112282	0.00208462		0.151375	2.22041	9.81123e-05	-0.000118979	0.000315204		0.0629564	3.16412	4.01191e-05	-2.80502e-05	0.000108288		0.0533306	1.20252	1.19058e-05	-6.55057e-06	3.03622e-05		0.199504	4.06267	0.000534745	-0.000113032	0.00118252
1.88454	3.55723	0.00159222	0.00111085	0.0020736		0.0855623	2.22775	9.76155e-05	-0.000118851	0.000314082		0.0597029	3.17458	3.98013e-05	-2.82138e-05	0.000107816		0.0990297	1.20649	1.17865e-05	-6.54929e-06	3.01222e-05		0.0768827	4.0761	0.000533041	-0.000112921	0.001179
0.219934	3.56895	0.00158053	0.00109896	0.0020621		0.0749081	2.23509	9.67462e-05	-0.000118376	0.000311869		0.334175	3.18504	3.93723e-05	-2.84674e-05	0.000107212		0.00131348	1.21047	1.17174e-05	-6.58209e-06	3.00168e-05		0.156996	4.08953	0.000531581	-0.000114	0.00117716
1.46422	3.58067	0.00156889	0.00108815	0.00204963		0.0267752	2.24243	9.55042e-05	-0.000118538	0.000309546		0.0978366	3.1955	3.89592e-05	-2.81709e-05	0.000106089		0.00208169	1.21444	1.14975e-05	-6.60919e-06	2.96041e-05		0.053656	4.10297	0.000529147	-0.000116091	0.00117438
0.467188	3.59239	0.00155649	0.00107685	0.00203613		0.0860227	2.24977	9.43865e-05	-0.000117594	0.000306367		0.229773	3.20596	3.85143e-05	-2.82627e-05	0.000105291		0.00552247	1.21842	1.13781e-05	-6.57111e-06	2.93273e-05		0.0427029	4.1164	0.000526226	-0.000118555	0.00117101
2.719	3.60411	0.00154393	0.00106579	0.00202206		0.0120232	2.25711	9.35171e-05	-0.000116979	0.000304013		0.0185137	3.21642	3.8276e-05	-2.80874e-05	0.000104639		0.00206731	1.22239	1.1177e-05	-6.53929e-06	2.88934e-05		0.0533962	4.12983	0.000522088	-0.000120309	0.00116449
2.08176	3.61583	0.00153181	0.00105445	0.00200917		0.419403	2.26445	9.17784e-05	-0.000117198	0.000300755		0.119382	3.22688	3.7847e-05	-2.75221e-05	0.000103216		0.00372265	1.22637	1.10828e-05	-6.54032e-06	2.87059e-05		0.188147	4.14326	0.000520628	-0.00012177	0.00116303
0.212571	3.62755	0.00152012	0.00104321	0.00199703		0.14082	2.27179	9.07849e-05	-0.000115422	0.000296992		0.120922	3.23734	3.74975e-05	-2.72917e-05	0.000102287		0.0658064	1.23035	1.09132e-05	-6.5894e-06	2.84157e-05		0.142652	4.15669	0.000521358	-0.000122551	0.00116527
0.892008	3.63927	0.00150804	0.00103091	0.00198517		1.38864	2.27913	8.99155e-05	-0.00011501	0.000294841		0.455776	3.2478	3.70685e-05	-2.65034e-05	0.00010064		0.00473477	1.23432	1.07749e-05	-6.51339e-06	2.80633e-05		0.195377	4.17012	0.000520628	-0.000120786	0.00116204
0.647043	3.65099	0.00149551	0.00101989	0.00197113		0.260633	2.28647	8.8922e-05	-0.000114151	0.000291995		1.03215	3.25826	3.6846e-05	-2.63714e-05	0.000100063		0.00788053	1.2383	1.06933e-05	-6.58279e-06	2.79693e-05		0.177127	4.18355	0.000515273	-0.000121948	0.00115249
2.83749	3.66271	0.0014833	0.00100851	0.0019581		0.0472326	2.29381	8.74317e-05	-0.000115341	0.000290204		0.0629902	3.26872	3.62264e-05	-2.59281e-05	9.83808e-05		0.00177458	1.24227	1.05802e-05	-6.54733e-06	2.77077e-05		0.455751	4.19698	0.00051576	-0.000121493	0.00115301
0.0229113	3.67443	0.0014722	0.000997039	0.00194737		0.0605511	2.30115	8.59414e-05	-0.000114657	0.00028654		0.0376466	3.27918	3.57815e-05	-2.58309e-05	9.73939e-05		0.00665618	1.24625	1.04168e-05	-6.46087e-06	2.72945e-05		0.633844	4.21041	0.000512839	-0.000124548	0.00115023
0.0746151	3.68616	0.00146023	0.000985529	0.00193494		0.00547241	2.30849	8.46995e-05	-0.000114741	0.00028414		0.07132	3.28964	3.53366e-05	-2.58419e-05	9.65151e-05		0.00690337	1.25022	1.03351e-05	-6.37501e-06	2.70453e-05		1.36938	4.22384	0.000508215	-0.000126971	0.0011434
4.63573	3.69788	0.00144811	0.000973571	0.00192266		0.0869959	2.31583	8.32091e-05	-0.000114448	0.000280867		0.436921	3.3001	3.50347e-05	-2.55246e-05	9.5594e-05		0.00336626	1.2542	1.01969e-05	-6.36315e-06	2.6757e-05		0.710703	4.23727	0.000505051	-0.000128611	0.00113871
0.452328	3.7096	0.00143539	0.000961878	0.0019089		0.0212469	2.32317	8.29608e-05	-0.000113585	0.000279507		0.0794778	3.31056	3.45104e-05	-2.53991e-05	9.44198e-05		0.0531185	1.25817	1.00901e-05	-6.35395e-06	2.65342e-05		0.0261645	4.2507	0.000503347	-0.000129669	0.00113636
2.98834	3.72132	0.0014232	0.000949927	0.00189647		0.170996	2.33051	8.15946e-05	-0.000113244	0.000276434		0.0994366	3.32102	3.40973e-05	-2.51194e-05	9.3314e-05		0.0270796	1.26215	9.93933e-06	-6.38568e-06	2.62643e-05		2.40456	4.26413	0.000499939	-0.000129145	0.00112902
0.525723	3.73304	0.00141179	0.000938658	0.00188492		0.0393704	2.33785	8.07253e-05	-0.000113602	0.000275052		0.00961552	3.33148	3.37159e-05	-2.51561e-05	9.2588e-05		0.00154	1.26612	9.79483e-06	-6.37041e-06	2.59601e-05		3.763	4.27756	0.000498722	-0.000128908	0.00112635
0.154386	3.74476	0.00139906	0.000926936	0.00187119		0.0830792	2.34519	8.02285e-05	-0.000115779	0.000276236		0.0158345	3.34194	3.30327e-05	-2.5033e-05	9.10984e-05		0.0536973	1.2701	9.74457e-06	-6.3377e-06	2.58268e-05		0.22292	4.29099	0.000493367	-0.000129615	0.00111635
0.280845	3.75648	0.00138759	0.000917075	0.00185811		0.0177409	2.35253	7.91108e-05	-0.000115053	0.000273275		0.125857	3.3524	3.25561e-05	-2.46498e-05	8.97619e-05		0.00291536	1.27407	9.63776e-06	-6.3451e-06	2.56206e-05		0.0992661	4.30442	0.000491907	-0.00013046	0.00111427
0.891508	3.7682	0.00137539	0.000905805	0.00184497		0.243679	2.35987	7.78689e-05	-0.000113513	0.00026925		0.0106173	3.36286	3.20794e-05	-2.45319e-05	8.86907e-05		0.00100169	1.27805	9.57493e-06	-6.3428e-06	2.54927e-05		0.0469426	4.31785	0.00049142	-0.000131895	0.00111474
0.671281	3.77992	0.00136337	0.000894937	0.0018318		0.190879	2.36721	7.74963e-05	-0.0001136	0.000268593		0.0719939	3.37332	3.17775e-05	-2.4642e-05	8.8197e-05		0.00466461	1.28202	9.45556e-06	-6.30197e-06	2.52131e-05		0.101169	4.33128	0.000490933	-0.000130349	0.00111222
3.44752	3.79164	0.00135093	0.000884972	0.00181688		0.234948	2.37455	7.57576e-05	-0.00011264	0.000264156		0.285213	3.38378	3.1285e-05	-2.45682e-05	8.71381e-05		0.00716256	1.286	9.36132e-06	-6.3274e-06	2.505e-05		0.099655	4.34471	0.000489716	-0.000132121	0.00111155
1.09214	3.80336	0.00133996	0.000873952	0.00180597		0.141539	2.38189	7.4764e-05	-0.00011223	0.000261758		0.226436	3.39424	3.09195e-05	-2.45695e-05	8.64085e-05		0.00181552	1.28997	9.25451e-06	-6.40286e-06	2.49119e-05		0.0411511	4.35814	0.000488499	-0.00013431	0.00111131
0.825201	3.81508	0.00132945	0.000864916	0.00179399		0.0944504	2.38923	7.46398e-05	-0.000111824	0.000261103		0.112603	3.4047	3.057e-05	-2.42453e-05	8.53852e-05		0.00118851	1.29395	9.12257e-06	-6.31478e-06	2.45599e-05		2.09364	4.37157	0.000487039	-0.000134559	0.00110864
0.934525	3.8268	0.00131745	0.00085418	0.00178072		0.115075	2.39657	7.41431e-05	-0.000111433	0.000259719		0.0274841	3.41516	3.03952e-05	-2.45103e-05	8.53007e-05		0.00338661	1.29792	9.0409e-06	-6.33003e-06	2.44118e-05		9.97048	4.385	0.000485092	-0.000135154	0.00110534
0.145869	3.83852	0.0013051	0.000844319	0.00176587		0.447889	2.40391	7.33979e-05	-0.000111521	0.000258317		0.0245953	3.42562	3.00456e-05	-2.42661e-05	8.43573e-05		0.00611301	1.3019	8.97179e-06	-6.31545e-06	2.4259e-05		2.95536	4.39843	0.000483631	-0.000134853	0.00110212
0.49526	3.85024	0.00129338	0.000833769	0.00175298		0.0335635	2.41125	7.24044e-05	-0.000110898	0.000255707		0.19385	3.43608	2.97914e-05	-2.42403e-05	8.38232e-05		0.00159013	1.30588	8.85242e-06	-6.26915e-06	2.3974e-05		10.106	4.41186	0.000480711	-0.000136324	0.00109775
0.878784	3.86197	0.00128157	0.000823773	0.00173936		0.0753503	2.41859	7.16592e-05	-0.000110371	0.000253689		0.119931	3.44654	2.93942e-05	-2.40615e-05	8.28499e-05		0.00132808	1.30985	8.7833e-06	-6.29731e-06	2.38639e-05		0.0515099	4.42529	0.000482171	-0.000134433	0.00109878
2.15019	3.87369	0.00127029	0.000813426	0.00172716		0.0749554	2.42593	7.16592e-05	-0.000110689	0.000254007		0.0767588	3.457	2.91082e-05	-2.36434e-05	8.18598e-05		0.00104111	1.31383	8.70791e-06	-6.28383e-06	2.36997e-05		0.0530371	4.43872	0.000479981	-0.00013576	0.00109572
4.18317	3.88541	0.00125866	0.000802534	0.00171479		0.121018	2.43327	7.14108e-05	-0.000109815	0.000252636		0.212133	3.46746	2.89493e-05	-2.35681e-05	8.14667e-05		0.00285324	1.3178	8.57597e-06	-6.21093e-06	2.33629e-05		0.0417007	4.45215	0.000479494	-0.000135628	0.00109462
0.104707	3.89713	0.00124694	0.000791082	0.0017028		0.0934286	2.44061	7.07899e-05	-0.00011039	0.000251969		0.361607	3.47792	2.85044e-05	-2.37056e-05	8.07144e-05		0.000520752	1.32178	8.48173e-06	-6.22397e-06	2.31874e-05		0.0551504	4.46558	0.000478033	-0.00013654	0.00109261
2.4937	3.90885	0.00123589	0.000780834	0.00169094		0.178603	2.44795	7.05415e-05	-0.000110092	0.000251175		0.385412	3.48838	2.8139e-05	-2.35998e-05	7.98777e-05		0.00209271	1.32575	8.45032e-06	-6.21929e-06	2.31199e-05		2.44578	4.47901	0.000478033	-0.000137246	0.00109331
1.02204	3.92057	0.00122359	0.000770649	0.00167653		0.450323	2.45529	6.94237e-05	-0.000109557	0.000248405		0.668922	3.49884	2.80119e-05	-2.35591e-05	7.95828e-05		0.000797494	1.32973	8.38121e-06	-6.21984e-06	2.29823e-05		3.19063	4.49244	0.00047706	-0.000136772	0.00109089
0.939662	3.93229	0.00121242	0.000759573	0.00166526		0.109921	2.46263	6.95479e-05	-0.000109546	0.000248642		0.0703042	3.5093	2.77418e-05	-2.34756e-05	7.89591e-05		0.0102622	1.3337	8.36236e-06	-6.25429e-06	2.2979e-05		0.0251676	4.50588	0.000476816	-0.000137046	0.00109068
0.324712	3.94401	0.00120061	0.000748791	0.00165243		0.143187	2.46997	6.88028e-05	-0.00010937	0.000246975		0.0187384	3.51976	2.73922e-05	-2.3227e-05	7.80115e-05		0.000895721	1.33768	8.30581e-06	-6.27345e-06	2.28851e-05		0.108128	4.51931	0.000475843	-0.000136938	0.00108862
1.66243	3.95573	0.00118831	0.000737809	0.00163882		0.0728901	2.47732	6.81818e-05	-0.000108879	0.000245243		0.0124081	3.53022	2.70268e-05	-2.315e-05	7.72035e-05		0.00289818	1.34165	8.24299e-06	-6.26589e-06	2.27519e-05		0.0113494	4.53274	0.000476086	-0.000137767	0.00108994
0.232548	3.96745	0.00117621	0.0007275	0.00162492		0.15138	2.48466	6.81818e-05	-0.000108879	0.000245243		0.195345	3.54068	2.67725e-05	-2.30578e-05	7.66029e-05		0.000895721	1.34563	8.11105e-06	-6.21767e-06	2.24398e-05		0.120001	4.54617	0.000473652	-0.000137195	0.0010845
0.604732	3.97917	0.00116517	0.000718343	0.00161199		0.0476309	2.492	6.63189e-05	-0.000108754	0.000241392		0.203162	3.55114	2.65183e-05	-2.28781e-05	7.59148e-05		0.000836823	1.3496	8.02309e-06	-6.22149e-06	2.22677e-05		2.05824	4.5596	0.000474626	-0.000138476	0.00108773
0.0328494	3.99089	0.0011547	0.000709876	0.00159953		0.151298	2.49934	6.5698e-05	-0.000109016	0.000240411		0.178347	3.5616	2.62006e-05	-2.2513e-05	7.49141e-05		0.00548875	1.35358	7.9477e-06	-6.1579e-06	2.20533e-05		0.865097	4.57303	0.000473409	-0.000139636	0.00108645
1.12078	4.00261	0.00114361	0.00070017	0.00158704		0.0181625	2.50668	6.5077e-05	-0.000107974	0.000238128		0.21027	3.57206	2.58033e-05	-2.23789e-05	7.39855e-05		0.000748261	1.35755	7.89115e-06	-6.1356e-06	2.19179e-05		2.49877	4.58646	0.000473165	-0.000140248	0.00108658
0.720636	4.01433	0.00113202	0.000690804	0.00157323		0.110726	2.51402	6.49528e-05	-0.000107937	0.000237842		0.203293	3.58252	2.55332e-05	-2.21508e-05	7.32173e-05		0.00297875	1.36153	7.81576e-06	-6.12211e-06	2.17536e-05		0.0569548	4.59989	0.000470488	-0.000142691	0.00108367
0.367617	4.02605	0.00112064	0.000680955	0.00156032		0.187197	2.52136	6.4456e-05	-0.000107821	0.000236733		0.151061	3.59298	2.53108e-05	-2.20777e-05	7.26993e-05		0.0591067	1.3655	7.77178e-06	-6.05159e-06	2.15952e-05		0.362855	4.61332	0.000470245	-0.000141914	0.0010824
1.75919	4.03778	0.00110852	0.000671194	0.00154585		0.285396	2.5287	6.34625e-05	-0.000107031	0.000233956		0.2034	3.60344	2.50566e-05	-2.21323e-05	7.22455e-05		0.00130483	1.36948	7.62728e-06	-6.02962e-06	2.12842e-05		0.331356	4.62675	0.000469271	-0.000141852	0.00108039
0.568017	4.0495	0.00109668	0.000661399	0.00153196		0.109515	2.53604	6.32141e-05	-0.000106855	0.000233283		0.196594	3.6139	2.46593e-05	-2.2027e-05	7.13457e-05		0.0568098	1.37345	7.55817e-06	-6.08513e-06	2.12015e-05		1.06105	4.64018	0.000469028	-0.00014244	0.00108049
0.787048	4.06122	0.00108557	0.000652446	0.00151869		0.0849047	2.54338	6.25931e-05	-0.000106768	0.000231954		0.0355594	3.62436	2.43733e-05	-2.18948e-05	7.06415e-05		0.00298685	1.37743	7.45136e-06	-6.04802e-06	2.09507e-05		2.56481	4.65361	0.000466107	-0.000143055	0.00107527
3.02093	4.07294	0.00107364	0.000642611	0.00150467		0.117652	2.55072	6.14754e-05	-0.000106665	0.000229616		0.172147	3.63482	2.40397e-05	-2.18515e-05	6.99308e-05		0.00304273	1.38141	7.35083e-06	-5.96809e-06	2.06698e-05		1.45463	4.66704	0.000463429	-0.000144072	0.00107093
5.45915	4.08466	0.0010618	0.000633153	0.00149045		0.14928	2.55806	6.06061e-05	-0.000106399	0.000227611		0.0999106	3.64528	2.36901e-05	-2.16436e-05	6.90239e-05		0.000983854	1.38538	7.28801e-06	-5.95897e-06	2.0535e-05		3.62839	4.68047	0.000460509	-0.000146067	0.00106708
0.715445	4.09638	0.00105104	0.000624462	0.00147763		0.3733	2.5654	5.97367e-05	-0.000106198	0.000225671		0.224001	3.65574	2.34995e-05	-2.18481e-05	6.88471e-05		0.0030389	1.38936	7.23146e-06	-5.95554e-06	2.04185e-05		0.108789	4.6939	0.000461482	-0.00014719	0.00107015
0.212215	4.1081	0.0010399	0.000615613	0.00146419		0.0803129	2.57274	5.91157e-05	-0.000106488	0.000224719		0.211722	3.6662	2.31976e-05	-2.17507e-05	6.81459e-05		0.0019646	1.39333	7.20633e-06	-5.94939e-06	2.0362e-05		0.587685	4.70733	0.000459048	-0.000148015	0.00106611
3.31167	4.11982	0.00102808	0.000605425	0.00145073		0.24806	2.58008	5.87432e-05	-0.000105894	0.000223381		0.206369	3.67666	2.30387e-05	-2.17739e-05	6.78513e-05		0.00167494	1.39731	7.13722e-06	-5.93545e-06	2.02099e-05		0.0587367	4.72076	0.000459779	-0.000147901	0.00106746
2.78927	4.13154	0.00101659	0.000596266	0.00143692		0.298463	2.58742	5.84948e-05	-0.000105597	0.000222586		0.178808	3.68712	2.28162e-05	-2.14444e-05	6.70769e-05		0.00090218	1.40128	7.06183e-06	-5.94124e-06	2.00649e-05		0.0223238	4.73419	0.000458562	-0.000147872	0.00106499
0.10947	4.14326	0.00100548	0.00058713	0.00142383		0.385276	2.59476	5.78738e-05	-0.000105326	0.000221073		0.179417	3.69758	2.26415e-05	-2.15743e-05	6.68572e-05		0.00591956	1.40526	6.94245e-06	-5.92702e-06	1.98119e-05		0.0379871	4.74762	0.000458318	-0.000148069	0.00106471
1.2484	4.15498	0.000995519	0.000578624	0.00141241		0.0527997	2.6021	5.81222e-05	-0.000105443	0.000221687		0.0775149	3.70804	2.2276e-05	-2.15052e-05	6.60573e-05		0.00301463	1.40923	6.91104e-06	-5.86897e-06	1.9691e-05		0.0589361	4.76105	0.000456858	-0.000148059	0.00106177
7.63169	4.1667	0.000984568	0.00057053	0.00139861		0.065144	2.60944	5.78738e-05	-0.000105326	0.000221073		0.126985	3.7185	2.20854e-05	-2.14509e-05	6.56216e-05		0.000689075	1.41321	6.80423e-06	-5.84701e-06	1.94555e-05		0.0347294	4.77448	0.000456128	-0.000148538	0.00106079
1.50615	4.17842	0.00097338	0.000561872	0.00138489		0.0918957	2.61678	5.7377e-05	-0.000104911	0.000219665		0.0325368	3.72896	2.17994e-05	-2.11748e-05	6.47736e-05		0.000689075	1.41718	6.77282e-06	-5.85813e-06	1.94038e-05		1.52269	4.78791	0.00045272	-0.000151197	0.00105664
2.0467	4.19014	0.00096302	0.000554375	0.00137166		0.123299	2.62412	5.61351e-05	-0.000104104	0.000216374		0.0563969	3.73942	2.15769e-05	-2.11134e-05	6.42672e-05		0.0119105	1.42116	6.67858e-06	-5.88256e-06	1.92397e-05		1.16369	4.80134	0.000450286	-0.000153079	0.00105365
3.14754	4.20187	0.00095263	0.000545501	0.00135976		0.0645273	2.63146	5.57625e-05	-0.000103768	0.000215293		1.07583	3.74988	2.14657e-05	-2.05945e-05	6.35259e-05		0.177358	1.42513	6.61575e-06	-5.85937e-06	1.90909e-05		7.08904	4.81477	0.000449312	-0.000154029	0.00105265
0.293866	4.21359	0.000941383	0.00053603	0.00134674		0.19744	2.6388	5.56384e-05	-0.000103613	0.00021489		0.0926957	3.76034	2.12909e-05	-2.05984e-05	6.31803e-05		0.00199123	1.42911	6.54664e-06	-5.85158e-06	1.89449e-05		1.50114	4.8282	0.000448826	-0.000155158	0.00105281
0.944194	4.22531	0.000930727	0.000527702	0.00133375		0.705602	2.64614	5.51416e-05	-0.000103605	0.000213888		0.0973483	3.7708	2.10526e-05	-2.05426e-05	6.26478e-05		0.00308954	1.43308	6.50266e-06	-5.84089e-06	1.88462e-05		5.91572	4.84163	0.000448095	-0.000156313	0.0010525
1.84713	4.23703	0.000920574	0.000520466	0.00132068		0.186987	2.65348	5.48932e-05	-0.000103111	0.000212897		0.0899453	3.78126	2.08778e-05	-2.04712e-05	6.22268e-05		0.00310162	1.43706	6.42099e-06	-5.82585e-06	1.86678e-05		2.93798	4.85506	0.000446148	-0.00015577	0.00104807
1.1455	4.24875	0.000910791	0.000512729	0.00130885		0.184421	2.66082	5.38997e-05	-0.00010178	0.000209579		0.186027	3.79172	2.07825e-05	-2.05357e-05	6.21007e-05		0.000951392	1.44103	6.34559e-06	-5.83041e-06	1.85216e-05		8.48645	4.86849	0.000445175	-0.000156367	0.00104672
1.66955	4.26047	0.000900992	0.000505412	0.00129657		0.0850921	2.66816	5.32787e-05	-0.000101407	0.000207965		0.0453135	3.80218	2.06077e-05	-2.05181e-05	6.17336e-05		0.000550524	1.44501	6.27648e-06	-5.82771e-06	1.83807e-05		2.5392	4.88192	0.000444931	-0.000155741	0.0010456
0.423535	4.27219	0.000890706	0.000498484	0.00128293		0.223052	2.6755	5.24093e-05	-0.000101682	0.000206501		0.147079	3.81264	2.0417e-05	-2.03911e-05	6.12252e-05		0.0136093	1.44898	6.23879e-06	-5.80213e-06	1.82797e-05		0.3783	4.89535	0.000444444	-0.000155637	0.00104453
2.43054	4.28391	0.000880597	0.000490738	0.00127046		0.0147194	2.68284	5.27819e-05	-0.000102333	0.000207897		0.0839182	3.8231	2.01946e-05	-2.0274e-05	6.06632e-05		0.00234891	1.45296	6.13826e-06	-5.80766e-06	1.80842e-05		4.33344	4.90878	0.000442497	-0.000156597	0.00104159
0.592644	4.29563	0.000869941	0.00048267	0.00125721		0.207694	2.69018	5.26577e-05	-0.000102254	0.00020757		0.0298561	3.83356	2.00675e-05	-2.03129e-05	6.04479e-05		0.00662269	1.45694	6.06287e-06	-5.77e-06	1.78957e-05		0.647581	4.92222	0.000438846	-0.000156511	0.0010342
2.69127	4.30735	0.000860438	0.00047536	0.00124552		0.344754	2.69752	5.2161e-05	-0.000101961	0.000206283		0.703257	3.84402	1.97021e-05	-1.98884e-05	5.92925e-05		0.00270035	1.46091	6.00004e-06	-5.79085e-06	1.77909e-05		0.147942	4.93565	0.00043982	-0.000156549	0.00103619
0.562955	4.31907	0.000849709	0.000467933	0.00123148		0.0900462	2.70486	5.2161e-05	-0.000101618	0.00020594		0.198418	3.85448	1.94955e-05	-1.98273e-05	5.88183e-05		0.00136777	1.46489	5.9435e-06	-5.83442e-06	1.77214e-05		0.0956173	4.94908	0.000438846	-0.000154844	0.00103254
2.44962	4.33079	0.000839925	0.00046046	0.00121939		0.471125	2.7122	5.154e-05	-0.000101347	0.000204427		1.95299	3.86494	1.94161e-05	-1.96925e-05	5.85246e-05		0.00129709	1.46886	5.87438e-06	-5.78996e-06	1.75387e-05		3.81543	4.96251	0.000435195	-0.000157094	0.00102748
0.536744	4.34251	0.000830156	0.000452888	0.00120742		1.49917	2.71954	5.11674e-05	-0.000101311	0.000203646		0.279203	3.8754	1.92254e-05	-1.97329e-05	5.81837e-05		0.000550524	1.47284	5.77386e-06	-5.7328e-06	1.72805e-05		0.178427	4.97594	0.000430327	-0.000158664	0.00101932
0.109871	4.35423	0.000819958	0.000445492	0.00119442		0.124619	2.72688	5.04223e-05	-0.000100751	0.000201596		0.00334388	3.88586	1.90347e-05	-1.95721e-05	5.76415e-05		0.0126122	1.47681	5.70475e-06	-5.72969e-06	1.71392e-05		0.371369	4.98937	0.000427163	-0.000159424	0.00101375
3.67065	4.36595	0.000810514	0.000439456	0.00118157		0.135843	2.73422	5.04223e-05	-0.000100751	0.000201596		0.32265	3.89632	1.88282e-05	-1.93792e-05	5.70356e-05		0.019807	1.48079	5.64192e-06	-5.72898e-06	1.70128e-05		2.71887	5.0028	0.000424973	-0.000158741	0.00100869
1.49697	4.37768	0.00080076	0.000432617	0.0011689		0.0934557	2.74156	5.02981e-05	-0.000100162	0.000200758		1.21133	3.90678	1.86534e-05	-1.94038e-05	5.67106e-05		0.00118851	1.48476	5.62936e-06	-5.70393e-06	1.69626e-05		8.42862	5.01623	0.000422782	-0.000158613	0.00100418
0.171305	4.3894	0.000791848	0.000425965	0.00115773		0.075412	2.7489	4.96771e-05	-0.000100301	0.000199656		0.239322	3.91724	1.83515e-05	-1.93067e-05	5.60097e-05		0.00758829	1.48874	5.58538e-06	-5.7723e-06	1.69431e-05		2.06349	5.02966	0.000418888	-0.000159997	0.000997772
1.3217	4.40112	0.000782153	0.000419087	0.00114522		0.0937144	2.75624	4.91803e-05	-9.98869e-05	0.000198248		0.160007	3.9277	1.81291e-05	-1.90329e-05	5.5291e-05		0.0737377	1.49271	5.55396e-06	-5.72681e-06	1.68347e-05		5.64539	5.04309	0.000416697	-0.000161468	0.000994862
1.79795	4.41284	0.000772872	0.000412703	0.00113304		0.0486922	2.76358	4.86836e-05	-9.95004e-05	0.000196868		0.113613	3.93816	1.80337e-05	-1.89666e-05	5.50341e-05		0.00512729	1.49669	5.45972e-06	-5.66939e-06	1.65888e-05		0.416548	5.05652	0.000415967	-0.000163296	0.00099523
1.31925	4.42456	0.000763354	0.000405969	0.00112074		0.109797	2.77092	4.88077e-05	-9.98812e-05	0.000197497		0.135549	3.94862	1.78272e-05	-1.86949e-05	5.43493e-05		0.00629702	1.50066	5.42203e-06	-5.65919e-06	1.65032e-05		8.44774	5.06995	0.000414263	-0.000163234	0.00099176
0.673034	4.43628	0.000754531	0.000400287	0.00110878		0.0729806	2.77826	4.73174e-05	-9.85066e-05	0.000193142		0.131899	3.95908	1.75412e-05	-1.84906e-05	5.3573e-05		0.00189691	1.50464	5.34663e-06	-5.65559e-06	1.63489e-05		0.0374649	5.08338	0.000411586	-0.000164627	0.000987799
0.676178	4.448	0.000745102	0.000393929	0.00109628		0.0509093	2.7856	4.75658e-05	-9.89666e-05	0.000194098		0.255388	3.96953	1.73346e-05	-1.85985e-05	5.32677e-05		0.00459722	1.50861	5.34035e-06	-5.62365e-06	1.63043e-05		0.183633	5.09681	0.000408178	-0.000164925	0.000981282
1.32723	4.45972	0.000736929	0.000388136	0.00108572		0.0166751	2.79294	4.74416e-05	-9.89289e-05	0.000193812		0.190077	3.97999	1.70645e-05	-1.82722e-05	5.24013e-05		0.00738055	1.51259	5.34035e-06	-5.65888e-06	1.63396e-05		0.335638	5.11024	0.000405257	-0.000165415	0.00097593
2.10575	4.47144	0.00072818	0.000382376	0.00107398		0.0681042	2.80028	4.74416e-05	-9.86298e-05	0.000193513		0.0224975	3.99045	1.70645e-05	-1.82722e-05	5.24013e-05		0.00522871	1.51656	5.3215e-06	-5.66299e-06	1.6306e-05		0.0373033	5.12367	0.00040404	-0.00016512	0.000973201
1.17644	4.48316	0.000719017	0.000376105	0.00106193		0.616305	2.80762	4.75658e-05	-9.8709e-05	0.000193841		0.0250548	4.00091	1.68739e-05	-1.79861e-05	5.17338e-05		0.00257792	1.52054	5.29009e-06	-5.62302e-06	1.62032e-05		0.0706259	5.1371	0.00040331	-0.000165136	0.000971757
1.42564	4.49488	0.000710623	0.000370872	0.00105037		0.0883416	2.81496	4.64481e-05	-9.81743e-05	0.000191071		0.215045	4.01137	1.67467e-05	-1.78975e-05	5.1391e-05		0.0197579	1.52451	5.23983e-06	-5.59873e-06	1.60784e-05		0.175001	5.15053	0.000400146	-0.000164954	0.000965246
1.25046	4.5066	0.000702287	0.000365424	0.00103915		2.61546	2.8223	4.58271e-05	-9.73299e-05	0.000188984		0.294532	4.02183	1.65243e-05	-1.77946e-05	5.08432e-05		0.0120913	1.52849	5.17072e-06	-5.60763e-06	1.59491e-05		0.776609	5.16396	0.000398929	-0.000167445	0.000965303
0.334422	4.51832	0.000693804	0.000358773	0.00102883		0.072331	2.82964	4.60755e-05	-9.74468e-05	0.000189598		0.196122	4.03229	1.64131e-05	-1.77612e-05	5.05873e-05		0.012663	1.53247	5.16443e-06	-5.60714e-06	1.5936e-05		0.0488415	5.17739	0.000397469	-0.000168038	0.000962975
0.0850745	4.53004	0.000685247	0.000353368	0.00101713		0.0570127	2.83698	4.61997e-05	-9.7526e-05	0.000189925		0.0850291	4.04275	1.64607e-05	-1.77982e-05	5.07197e-05		0.00108088	1.53644	5.10789e-06	-5.58635e-06	1.58021e-05		0.0237543	5.19082	0.000395521	-0.000168632	0.000959675
0.583861	4.54176	0.000678508	0.000347891	0.00100912		0.0713769	2.84432	4.58271e-05	-9.55973e-05	0.000187252		0.0751309	4.05321	1.64766e-05	-1.77563e-05	5.07096e-05		0.00534617	1.54042	5.05763e-06	-5.59552e-06	1.57108e-05		9.53422	5.20425	0.000396008	-0.000168544	0.00096056
1.26161	4.55349	0.000669891	0.000341929	0.000997854		1.58539	2.85166	4.58271e-05	-9.55973e-05	0.000187252		0.203736	4.06367	1.63813e-05	-1.77742e-05	5.05368e-05		0.00095198	1.54439	5.02621e-06	-5.58527e-06	1.56377e-05		1.05607	5.21768	0.000393331	-0.000169001	0.000955662
4.3827	4.56521	0.000661305	0.000336555	0.000986055		0.269597	2.85901	4.5082e-05	-9.55519e-05	0.000185716		0.0946254	4.07413	1.62383e-05	-1.75596e-05	5.00363e-05		0.00933298	1.54837	4.93197e-06	-5.56112e-06	1.54251e-05		0.0279383	5.23111	0.00039041	-0.000169295	0.000950115
0.785034	4.57693	0.000653886	0.000331714	0.000976057		0.198135	2.86635	4.45852e-05	-9.47866e-05	0.000183957		0.132514	4.08459	1.62542e-05	-1.76116e-05	5.01199e-05		0.00167847	1.55234	4.85658e-06	-5.55947e-06	1.52726e-05		0.0846088	5.24454	0.000388706	-0.000167798	0.000945211
2.12771	4.58865	0.0006466	0.000327172	0.000966027		0.112744	2.87369	4.43368e-05	-9.44214e-05	0.000183095		0.038606	4.09505	1.6143e-05	-1.75329e-05	4.98188e-05		0.000550524	1.55632	4.81888e-06	-5.53867e-06	1.51764e-05		0.0788737	5.25797	0.000384325	-0.000168584	0.000937234
0.164231	4.60037	0.000638796	0.000323014	0.000954579		0.0274995	2.88103	4.40884e-05	-9.41867e-05	0.000182364		0.0195736	4.10551	1.59364e-05	-1.73437e-05	4.92165e-05		0.0160451	1.56029	4.76862e-06	-5.52608e-06	1.50633e-05		0.0611279	5.2714	0.000381648	-0.000168864	0.000932159
0.319477	4.61209	0.000631392	0.000318052	0.000944732		0.209667	2.88837	4.37158e-05	-9.35713e-05	0.000181003		0.0284334	4.11597	1.58093e-05	-1.72242e-05	4.88428e-05		0.00275691	1.56427	4.7372e-06	-5.53995e-06	1.50144e-05		0.142977	5.28483	0.000379701	-0.000168636	0.000928037
0.731138	4.62381	0.000623057	0.000312475	0.000933638		0.591591	2.89571	4.27223e-05	-9.22668e-05	0.000177711		0.0618418	4.12643	1.5571e-05	-1.70633e-05	4.82052e-05		0.00117962	1.56824	4.71836e-06	-5.56105e-06	1.49978e-05		0.0736528	5.29826	0.00037751	-0.000168143	0.000923163
2.83673	4.63553	0.000614603	0.000306715	0.000922491		0.0321254	2.90305	4.23497e-05	-9.20116e-05	0.000176711		0.304743	4.13689	1.5428e-05	-1.68405e-05	4.76965e-05		0.00100131	1.57222	4.67438e-06	-5.54417e-06	1.48929e-05		0.0974571	5.31169	0.000373372	-0.000167768	0.000914512
1.7744	4.64725	0.000607539	0.000301744	0.000913333		0.622108	2.91039	4.21013e-05	-9.16464e-05	0.000175849		0.0536296	4.14735	1.52691e-05	-1.67338e-05	4.7272e-05		0.00275143	1.57619	4.61783e-06	-5.53448e-06	1.47701e-05		0.0157987	5.32513	0.000371425	-0.00016907	0.000911921
2.56108	4.65897	0.000599839	0.000297177	0.0009025		0.527964	2.91773	4.17288e-05	-9.13111e-05	0.000174769		0.590821	4.15781	1.5142e-05	-1.67444e-05	4.70283e-05		0.00129709	1.58017	4.54244e-06	-5.51412e-06	1.4599e-05		0.052662	5.33856	0.000370938	-0.000168338	0.000910215
3.09244	4.67069	0.000592139	0.000292127	0.000892151		0.285038	2.92507	4.1853e-05	-9.12956e-05	0.000175001		0.420384	4.16827	1.51102e-05	-1.66173e-05	4.68377e-05		0.00053068	1.58414	4.51102e-06	-5.54321e-06	1.45653e-05		0.083058	5.35199	0.000369965	-0.000169806	0.000909735
0.969163	4.68241	0.000585503	0.000288035	0.00088297		0.012787	2.93241	4.13562e-05	-9.10135e-05	0.000173726		0.0539753	4.17873	1.48878e-05	-1.65819e-05	4.63574e-05		0.0301227	1.58812	4.50474e-06	-5.54641e-06	1.45559e-05		0.0660619	5.36542	0.000367531	-0.000171088	0.000906149
0.0963231	4.69413	0.000578232	0.000283625	0.000872838		0.121091	2.93975	4.13562e-05	-9.06704e-05	0.000173383		0.637711	4.18919	1.47924e-05	-1.66265e-05	4.62113e-05		0.00053068	1.59209	4.50474e-06	-5.52318e-06	1.45327e-05		0.177929	5.37885	0.000365584	-0.00017094	0.000902107
1.8166	4.70585	0.00057028	0.000278803	0.000861758		0.0451185	2.94709	4.07352e-05	-9.02984e-05	0.000171769		0.359902	4.19965	1.46335e-05	-1.64505e-05	4.57176e-05		0.00301092	1.59607	4.42935e-06	-5.55097e-06	1.44097e-05		0.0891554	5.39228	0.000363393	-0.000170959	0.000897744
1.50944	4.71758	0.000563512	0.000274192	0.000852832		0.00628033	2.95443	4.04868e-05	-9.03119e-05	0.000171286		0.335286	4.21011	1.45223e-05	-1.63426e-05	4.53873e-05		0.00489072	1.60004	4.42935e-06	-5.56537e-06	1.44241e-05		0.0734821	5.40571	0.000359255	-0.000172062	0.000890573
0.988588	4.7293	0.000556551	0.000269013	0.000844088		0.0138214	2.96177	3.99901e-05	-9.00298e-05	0.00017001		0.32973	4.22057	1.4284e-05	-1.62516e-05	4.48196e-05		0.000619879	1.60402	4.42307e-06	-5.56948e-06	1.44156e-05		0.13773	5.41914	0.000357551	-0.000172725	0.000887828
2.87343	4.74102	0.000549885	0.000265419	0.000834352		0.0635025	2.96911	3.99901e-05	-9.00298e-05	0.00017001		0.746876	4.23103	1.40933e-05	-1.58413e-05	4.4028e-05		0.00107078	1.608	4.36024e-06	-5.51373e-06	1.42342e-05		0.0271639	5.43257	0.000355848	-0.000172712	0.000884408
2.19725	4.75274	0.00054223	0.00026096	0.000823499		0.543182	2.97645	3.98659e-05	-8.99506e-05	0.000169682		0.0809383	4.24149	1.40457e-05	-1.58093e-05	4.39006e-05		0.00267648	1.61197	4.3728e-06	-5.52879e-06	1.42744e-05		0.0125583	5.446	0.0003539	-0.000173205	0.000881006
1.94289	4.76446	0.000535609	0.000257377	0.00081384		0.0384124	2.98379	3.94933e-05	-8.9824e-05	0.000168811		0.337397	4.25195	1.38709e-05	-1.56326e-05	4.33743e-05		0.0354268	1.61595	4.36024e-06	-5.5185e-06	1.4239e-05		0.0120977	5.45943	0.00035244	-0.000172454	0.000877334
1.39181	4.77618	0.000528485	0.000251986	0.000804984		0.0299937	2.99113	3.88723e-05	-8.9254e-05	0.000166999		0.0766652	4.26241	1.36008e-05	-1.56211e-05	4.28227e-05		0.00189909	1.61992	4.32254e-06	-5.50959e-06	1.41547e-05		0.163938	5.47286	0.00035098	-0.00017303	0.000874989
0.178222	4.7879	0.000521716	0.000248256	0.000795177		0.0342174	2.99847	3.86239e-05	-8.86407e-05	0.000165889		0.227576	4.27287	1.3426e-05	-1.56966e-05	4.25486e-05		0.0013247	1.6239	4.30369e-06	-5.49987e-06	1.41073e-05		0.797956	5.48629	0.000349519	-0.00017335	0.000872388
1.64633	4.79962	0.000515347	0.00024491	0.000785783		0.0851253	3.00581	3.87481e-05	-8.87199e-05	0.000166216		0.139753	4.28333	1.33307e-05	-1.56559e-05	4.23172e-05		0.000876101	1.62787	4.27856e-06	-5.48147e-06	1.40386e-05		0.0353353	5.49972	0.000344895	-0.00017504	0.000864829
2.02066	4.81134	0.000508356	0.000240328	0.000776384		0.0358948	3.01315	3.81272e-05	-8.8449e-05	0.000164703		0.126267	4.29379	1.32194e-05	-1.56288e-05	4.20677e-05		0.000836823	1.63185	4.24715e-06	-5.46361e-06	1.39579e-05		3.25475	5.51315	0.000341731	-0.00017588	0.000859341
0.914339	4.82306	0.000502637	0.000236818	0.000768455		0.105081	3.02049	3.82514e-05	-8.86045e-05	0.000165107		0.0222484	4.30425	1.30447e-05	-1.55476e-05	4.16369e-05		0.00277619	1.63582	4.15919e-06	-5.42896e-06	1.37473e-05		0.112149	5.52658	0.000341974	-0.000176746	0.000860693
0.203135	4.83478	0.000496488	0.000232622	0.000760355		0.100337	3.02783	3.81272e-05	-8.80691e-05	0.000164323		0.112409	4.31471	1.28381e-05	-1.55109e-05	4.11871e-05		0.00404461	1.6398	4.14662e-06	-5.46701e-06	1.37603e-05		0.0108316	5.54001	0.00033954	-0.000176603	0.000855683
1.53037	4.8465	0.000489321	0.000228555	0.000750087		0.574274	3.03517	3.8003e-05	-8.86179e-05	0.000164624		0.148567	4.32517	1.27269e-05	-1.5596e-05	4.10498e-05		0.00579419	1.64377	4.10893e-06	-5.49063e-06	1.37085e-05		0.108979	5.55344	0.000337106	-0.000177592	0.000851804
2.24606	4.85822	0.000483069	0.000225002	0.000741136		0.0119411	3.04251	3.76304e-05	-8.83456e-05	0.000163606		0.0835019	4.33563	1.25362e-05	-1.55585e-05	4.0631e-05		0.00423193	1.64775	4.09008e-06	-5.4888e-06	1.3669e-05		0.0410815	5.56687	0.000336132	-0.000177823	0.000850088
0.879665	4.86994	0.000477084	0.000222173	0.000731994		0.478498	3.04985	3.8003e-05	-8.8961e-05	0.000164967		0.441872	4.34609	1.23456e-05	-1.55195e-05	4.02106e-05		0.00226975	1.65172	4.06495e-06	-5.48838e-06	1.36183e-05		1.42421	5.5803	0.000335159	-0.000176944	0.000847261
0.28881	4.88166	0.000471098	0.000218663	0.000723533		0.157119	3.05719	3.7382e-05	-8.86902e-05	0.000163454		0.010654	4.35655	1.22343e-05	-1.55213e-05	3.999e-05		0.00249647	1.6557	4.0461e-06	-5.47152e-06	1.35637e-05		0.118499	5.59373	0.000332725	-0.000176324	0.000841773
2.95423	4.89339	0.000465024	0.000215367	0.000714681		0.391275	3.06453	3.71336e-05	-8.84556e-05	0.000162723		0.584203	4.36701	1.21708e-05	-1.55874e-05	3.99289e-05		0.0103417	1.65967	4.02725e-06	-5.45861e-06	1.35131e-05		0.0251607	5.60716	0.000331508	-0.000177262	0.000840278
1.08071	4.90511	0.00045895	0.000212355	0.000705544		0.309732	3.07187	3.68852e-05	-8.79956e-05	0.000161766		0.0987721	4.37747	1.20278e-05	-1.55742e-05	3.96298e-05		0.0042881	1.66365	3.98956e-06	-5.45983e-06	1.34389e-05		0.0312043	5.62059	0.00032883	-0.000178808	0.000836469
2.92889	4.91683	0.000453762	0.000209516	0.000698008		0.524897	3.07921	3.61401e-05	-8.55574e-05	0.000157838		0.0655507	4.38793	1.1996e-05	-1.55231e-05	3.95151e-05		0.00230863	1.66762	3.94558e-06	-5.443e-06	1.33341e-05		0.0542395	5.63402	0.000329074	-0.000179154	0.000837302
1.80665	4.92855	0.000448205	0.00020529	0.000691121		0.0823823	3.08655	3.60159e-05	-8.5402e-05	0.000157434		0.149644	4.39839	1.18212e-05	-1.54147e-05	3.90571e-05		0.00192242	1.6716	3.89531e-06	-5.41033e-06	1.3201e-05		0.0812383	5.64745	0.000327857	-0.000179727	0.000835441
1.02771	4.94027	0.000442973	0.000202459	0.000683488		0.0778727	3.09389	3.61401e-05	-8.58606e-05	0.000158141		0.110555	4.40885	1.16465e-05	-1.53646e-05	3.86575e-05		0.00125952	1.67558	3.88275e-06	-5.38515e-06	1.31506e-05		0.152176	5.66088	0.000325666	-0.00017869	0.000830023
1.5461	4.95199	0.00043718	0.000198999	0.000675361		0.0621929	3.10123	3.57675e-05	-8.52452e-05	0.00015678		0.0826247	4.41931	1.14876e-05	-1.51866e-05	3.81617e-05		0.016547	1.67955	3.83877e-06	-5.39084e-06	1.30684e-05		0.073219	5.67431	0.000322502	-0.000179531	0.000824535
1.14194	4.96371	0.000431933	0.000195532	0.000668335		0.0371639	3.10857	3.56433e-05	-8.46559e-05	0.000155943		0.0699258	4.42977	1.13287e-05	-1.51791e-05	3.78365e-05		0.0102046	1.68353	3.80736e-06	-5.39396e-06	1.30087e-05		0.0194301	5.68774	0.000318851	-0.000179175	0.000816877
3.0822	4.97543	0.000425771	0.000192064	0.000659477		0.192652	3.11591	3.58917e-05	-8.52693e-05	0.000157053		0.0458754	4.44023	1.1138e-05	-1.50536e-05	3.73296e-05		0.0280811	1.6875	3.81992e-06	-5.38527e-06	1.30251e-05		0.0811984	5.70117	0.000316904	-0.000179666	0.000813474
3.07555	4.98715	0.00041946	0.000187923	0.000650997		0.0846423	3.12325	3.50224e-05	-8.41526e-05	0.000154197		0.0282108	4.45069	1.10109e-05	-1.5001e-05	3.70228e-05		0.0047801	1.69148	3.83877e-06	-5.41076e-06	1.30883e-05		0.144031	5.7146	0.000317878	-0.000179913	0.000815668
4.20196	4.99887	0.000413593	0.000184528	0.000642657		0.0695972	3.13059	3.4153e-05	-8.25634e-05	0.000150869		0.0420606	4.46115	1.0852e-05	-1.48236e-05	3.65276e-05		0.00199603	1.69545	3.78851e-06	-5.35697e-06	1.2934e-05		0.00917627	5.72804	0.000316904	-0.000179883	0.000813691
1.82764	5.01059	0.000408361	0.000181357	0.000635364		0.0336466	3.13793	3.4153e-05	-8.25634e-05	0.000150869		0.0327056	4.47161	1.06772e-05	-1.4639e-05	3.59935e-05		0.00190825	1.69943	3.79479e-06	-5.35555e-06	1.29451e-05		0.595529	5.74147	0.00031593	-0.000180664	0.000812525
1.07646	5.02231	0.000403144	0.000178878	0.00062741		0.164069	3.14527	3.4774e-05	-8.26508e-05	0.000152199		0.433576	4.48207	1.05501e-05	-1.47568e-05	3.5857e-05		0.022652	1.7034	3.73824e-06	-5.26383e-06	1.27403e-05		0.543393	5.7549	0.000314227	-0.000180394	0.000808847
1.67946	5.03403	0.000398178	0.000175839	0.000620517		0.048376	3.15261	3.4774e-05	-8.26508e-05	0.000152199		0.602607	4.49253	1.04548e-05	-1.48165e-05	3.57261e-05		0.014568	1.70738	3.70055e-06	-5.2335e-06	1.26346e-05		2.19213	5.76833	0.000311062	-0.000183044	0.000805169
0.192562	5.04575	0.000392562	0.000172475	0.000612649		0.1304	3.15995	3.45256e-05	-8.22855e-05	0.000151337		0.114353	4.50299	1.03754e-05	-1.47436e-05	3.54943e-05		0.00446203	1.71135	3.6817e-06	-5.23761e-06	1.2601e-05		0.033006	5.78176	0.000310332	-0.000182556	0.00080322
0.582761	5.05748	0.000387212	0.000169825	0.000604599		0.378205	3.16729	3.4153e-05	-8.14616e-05	0.000149768		0.784038	4.51345	1.01688e-05	-1.46468e-05	3.49844e-05		0.000836823	1.71533	3.6817e-06	-5.23761e-06	1.2601e-05		0.0233833	5.79519	0.000309602	-0.000183286	0.00080249
1.80389	5.0692	0.000381744	0.000167318	0.00059617		0.180648	3.17463	3.36562e-05	-8.05585e-05	0.000147871		0.480617	4.52391	1.01211e-05	-1.44998e-05	3.47421e-05		0.0145795	1.7193	3.65657e-06	-5.23177e-06	1.25449e-05		0.0824525	5.80862	0.000309359	-0.000183459	0.000802177
2.18619	5.08092	0.000376231	0.00016474	0.000587722		0.130389	3.18197	3.32837e-05	-8.02862e-05	0.000146854		0.702782	4.53437	9.99403e-06	-1.44259e-05	3.4414e-05		0.00584042	1.72328	3.60631e-06	-5.1918e-06	1.24044e-05		0.0300873	5.82205	0.000308142	-0.000184172	0.000800455
3.06363	5.09264	0.000371502	0.000162239	0.000580764		0.208764	3.18931	3.32837e-05	-8.02862e-05	0.000146854		0.420534	4.54483	9.81925e-06	-1.44083e-05	3.40468e-05		0.00488045	1.72725	3.59374e-06	-5.1941e-06	1.23816e-05		0.0363161	5.83548	0.000307411	-0.000185531	0.000800354
2.96017	5.10436	0.000366285	0.000159976	0.000572593		0.209873	3.19665	3.29111e-05	-8.06288e-05	0.000146451		0.82054	4.55529	9.62858e-06	-1.43708e-05	3.3628e-05		0.0130047	1.73123	3.51207e-06	-5.13972e-06	1.21639e-05		8.64949	5.84891	0.000306194	-0.000185645	0.000798034
2.88133	5.11608	0.000360817	0.000156686	0.000564947		0.105557	3.20399	3.30353e-05	-8.06665e-05	0.000146737		0.561794	4.56575	9.48559e-06	-1.4254e-05	3.32252e-05		0.00125826	1.7352	3.44296e-06	-5.1199e-06	1.20058e-05		2.67476	5.86234	0.000304247	-0.000184639	0.000793134
3.48536	5.1278	0.000355999	0.000152986	0.000559011		0.0621738	3.21133	3.22901e-05	-7.95073e-05	0.000144088		0.21935	4.57621	9.48559e-06	-1.4254e-05	3.32252e-05		0.0014369	1.73918	3.41154e-06	-5.12626e-06	1.19493e-05		0.0138339	5.87577	0.0003023	-0.000185426	0.000790027
2.3538	5.13952	0.000351003	0.00015002	0.000551986		0.19047	3.21867	3.20417e-05	-7.98519e-05	0.000143935		0.480701	4.58667	9.40614e-06	-1.41198e-05	3.2932e-05		0.0176795	1.74315	3.39898e-06	-5.11121e-06	1.19092e-05		0.0338685	5.8892	0.000299379	-0.000186549	0.000785308
2.52486	5.15124	0.000346289	0.000147231	0.000545346		0.172126	3.22601	3.19175e-05	-7.93939e-05	0.000143229		0.483928	4.59713	9.31081e-06	-1.4079e-05	3.27006e-05		0.0123106	1.74713	3.34871e-06	-5.09861e-06	1.1796e-05		11.3692	5.90263	0.000298162	-0.000185499	0.000781824
1.95704	5.16296	0.000341707	0.000144456	0.000538959		0.0643469	3.23336	3.12966e-05	-7.82047e-05	0.000140798		0.651959	4.60759	9.1837e-06	-1.39087e-05	3.22761e-05		0.00290076	1.75111	3.32987e-06	-5.0922e-06	1.17519e-05		1.11793	5.91606	0.000297189	-0.000184816	0.000779193
1.76752	5.17468	0.000337288	0.000142224	0.000532352		0.139348	3.2407	3.06756e-05	-7.70155e-05	0.000138367		0.508704	4.61805	9.13603e-06	-1.38925e-05	3.21646e-05		0.0359781	1.75508	3.2796e-06	-5.08479e-06	1.1644e-05		0.0886855	5.92949	0.000296702	-0.000184822	0.000778226
5.02229	5.1864	0.000333017	0.000139673	0.000526361		0.82666	3.24804	3.0303e-05	-7.61917e-05	0.000136798		0.492395	4.62851	9.08837e-06	-1.38138e-05	3.19905e-05		0.00345491	1.75906	3.26704e-06	-5.06631e-06	1.16004e-05		0.0522639	5.94292	0.000295972	-0.000184548	0.000776492
1.62195	5.19812	0.000328509	0.000137191	0.000519828		0.114484	3.25538	3.0303e-05	-7.61917e-05	0.000136798		0.0464798	4.63897	9.02481e-06	-1.36572e-05	3.17068e-05		0.000570356	1.76303	3.19793e-06	-5.07969e-06	1.14755e-05		1.92743	5.95635	0.000294268	-0.000185596	0.000774132
0.126077	5.20984	0.000324386	0.000135149	0.000513623		0.460056	3.26272	3.05514e-05	-7.73701e-05	0.000138473		0.0927237	4.64943	8.8977e-06	-1.36506e-05	3.1446e-05		0.00777828	1.76701	3.22934e-06	-5.0934e-06	1.15521e-05		2.49164	5.96978	0.000293538	-0.000187016	0.000774092
0.784503	5.22156	0.000319657	0.000133311	0.000506002		0.145369	3.27006	3.00546e-05	-7.67702e-05	0.000136879		0.654827	4.65989	8.72293e-06	-1.3607e-05	3.10528e-05		0.00476994	1.77098	3.18536e-06	-5.02978e-06	1.14005e-05		0.0907799	5.98321	0.000292564	-0.000186115	0.000771243
2.1259	5.23329	0.000315637	0.000130791	0.000500483		1.56567	3.2774	2.98063e-05	-7.60255e-05	0.000135638		0.619995	4.67035	8.6117e-06	-1.35611e-05	3.07845e-05		0.00142255	1.77496	3.16651e-06	-5.01281e-06	1.13458e-05		3.77897	5.99664	0.000294025	-0.00018576	0.00077381
0.0162868	5.24501	0.000311499	0.000129049	0.000493948		0.122632	3.28474	2.96821e-05	-7.58701e-05	0.000135234		0.514869	4.68081	8.46871e-06	-1.35178e-05	3.04552e-05		0.0228059	1.77893	3.1351e-06	-5.01453e-06	1.12847e-05		1.19394	6.01007	0.000293781	-0.00018564	0.000773202
0.485827	5.25673	0.000307139	0.000126967	0.000487311		0.0910671	3.29208	2.93095e-05	-7.52547e-05	0.000133874		0.111924	4.69127	8.3416e-06	-1.34649e-05	3.01481e-05		0.00244766	1.78291	3.12253e-06	-5.03129e-06	1.12764e-05		0.115429	6.0235	0.000291834	-0.000185554	0.000769222
1.31003	5.26845	0.000302868	0.000125002	0.000480733		0.153568	3.29942	2.93095e-05	-7.52547e-05	0.000133874		0.106503	4.70173	8.16682e-06	-1.31963e-05	2.95299e-05		0.00225977	1.78688	3.11625e-06	-5.03119e-06	1.12637e-05		0.341925	6.03693	0.00028794	-0.000185379	0.000761258
2.36559	5.28017	0.000298966	0.000122805	0.000475127		0.33291	3.30676	2.89369e-05	-7.41059e-05	0.00013198		0.189966	4.71219	8.10326e-06	-1.31602e-05	2.93667e-05		0.00053068	1.79086	3.07855e-06	-5.01506e-06	1.11722e-05		3.602	6.05036	0.000286723	-0.000185733	0.000759179
0.203781	5.29189	0.00029539	0.00012136	0.000469419		0.0883881	3.3141	2.85643e-05	-7.3282e-05	0.000130411		0.26771	4.72265	7.96027e-06	-1.31169e-05	2.90374e-05		0.0359097	1.79483	3.03458e-06	-4.99108e-06	1.10602e-05		0.303482	6.06379	0.000285749	-0.000189053	0.000760551
2.97043	5.30361	0.000292049	0.000119946	0.000464153		0.565891	3.32144	2.81918e-05	-7.30097e-05	0.000129393		0.104838	4.73311	7.84904e-06	-1.2974e-05	2.86721e-05		0.00248828	1.79881	3.03458e-06	-5.00843e-06	1.10776e-05		4.43237	6.07722	0.000284045	-0.000189549	0.000757639
2.04824	5.31533	0.000288429	0.000117392	0.000459466		0.104327	3.32878	2.84401e-05	-7.36231e-05	0.000130503		0.131215	4.74357	7.70605e-06	-1.27838e-05	2.81959e-05		0.000639666	1.80278	3.02201e-06	-5.00603e-06	1.10501e-05		1.2875	6.09065	0.000284775	-0.00018963	0.000759181
0.832861	5.32705	0.000284468	0.000115874	0.000453061		0.0163745	3.33612	2.83159e-05	-7.45292e-05	0.000131161		0.287811	4.75403	7.57894e-06	-1.2731e-05	2.78889e-05		0.00110097	1.80676	2.97803e-06	-4.98205e-06	1.09381e-05		0.044327	6.10408	0.000285262	-0.000189734	0.000760258
1.96983	5.33877	0.000280773	0.000114036	0.00044751		0.1177	3.34346	2.83159e-05	-7.45292e-05	0.000131161		0.751491	4.76449	7.40416e-06	-1.27134e-05	2.75217e-05		0.00401027	1.81073	2.97803e-06	-4.9601e-06	1.09162e-05		0.0390703	6.11751	0.000282585	-0.000190034	0.000755204
2.7893	5.35049	0.000277211	0.000112084	0.000442338		0.12691	3.3508	2.83159e-05	-7.45292e-05	0.000131161		1.39274	4.77495	7.32472e-06	-1.26787e-05	2.73282e-05		0.0145473	1.81471	2.94033e-06	-4.95373e-06	1.08344e-05		0.0328041	6.13094	0.000283072	-0.000189265	0.000755408
0.535595	5.36221	0.000273457	0.00010963	0.000437284		0.108328	3.35814	2.85643e-05	-7.49892e-05	0.000132118		0.0629066	4.78541	7.14994e-06	-1.25136e-05	2.68135e-05		0.00349913	1.81868	2.89635e-06	-4.92893e-06	1.07216e-05		0.0162398	6.14438	0.000279908	-0.000188996	0.000748811
0.593688	5.37393	0.000269999	0.00010821	0.000431788		0.500664	3.36548	2.84401e-05	-7.53438e-05	0.000132224		0.376547	4.79587	6.97516e-06	-1.2492e-05	2.64423e-05		0.0259164	1.82266	2.86494e-06	-4.95264e-06	1.06825e-05		0.111395	6.15781	0.000280394	-0.000188543	0.000749332
0.883951	5.38565	0.000266659	0.000107323	0.000425995		0.164697	3.37282	2.85643e-05	-7.54992e-05	0.000132628		0.125363	4.80633	6.84805e-06	-1.24123e-05	2.61084e-05		0.0025863	1.82664	2.87751e-06	-4.97112e-06	1.07261e-05		6.1744	6.17124	0.000278934	-0.000188801	0.000746669
0.63519	5.39737	0.000263378	0.000105386	0.00042137		0.157794	3.38016	2.84401e-05	-7.542e-05	0.0001323		0.495336	4.81679	6.73683e-06	-1.24181e-05	2.58917e-05		0.00142245	1.83061	2.87122e-06	-4.96922e-06	1.07117e-05		8.6774	6.18467	0.000278204	-0.000188983	0.00074539
2.63618	5.4091	0.000259816	0.00010316	0.000416472		0.320212	3.3875	2.80676e-05	-7.52934e-05	0.000131429		0.659671	4.82725	6.70505e-06	-1.24605e-05	2.58706e-05		0.0230443	1.83459	2.83981e-06	-4.91613e-06	1.05957e-05		6.55744	6.1981	0.000276987	-0.000189993	0.000743967
0.0393606	5.42082	0.000256609	0.000101131	0.000412088		0.170711	3.39484	2.80676e-05	-7.52934e-05	0.000131429		0.203608	4.83771	6.57794e-06	-1.23244e-05	2.54803e-05		0.0260729	1.83856	2.83353e-06	-4.90459e-06	1.05716e-05		8.68014	6.21153	0.00027796	-0.000189832	0.000745753
1.66511	5.43254	0.000253831	9.96337e-05	0.000408028		0.150491	3.40218	2.79434e-05	-7.5138e-05	0.000131025		0.0614861	4.84817	6.43495e-06	-1.21099e-05	2.49798e-05		0.00120827	1.84254	2.7707e-06	-4.87272e-06	1.04141e-05		0.0511785	6.22496	0.00027577	-0.000189277	0.000740816
5.84806	5.44426	0.000250698	9.81973e-05	0.000403198		0.0507167	3.40952	2.75708e-05	-7.39353e-05	0.000129077		0.0752129	4.85863	6.33961e-06	-1.20424e-05	2.47216e-05		0.00213291	1.84651	2.7707e-06	-4.87272e-06	1.04141e-05		0.0537371	6.23839	0.000275283	-0.000189007	0.000739572
1.79359	5.45598	0.000247313	9.62887e-05	0.000398338		0.110936	3.41686	2.69498e-05	-7.32367e-05	0.000127136		0.230567	4.86909	6.29195e-06	-1.1937e-05	2.45209e-05		0.00585409	1.85049	2.75185e-06	-4.86632e-06	1.037e-05		0.18084	6.25182	0.000274796	-0.000189766	0.000739359
2.52463	5.4677	0.000244047	9.46828e-05	0.000393411		0.177467	3.4242	2.67014e-05	-7.2492e-05	0.000125895		0.0823788	4.87955	6.16484e-06	-1.18842e-05	2.42138e-05		0.000639666	1.85446	2.733e-06	-4.85818e-06	1.03242e-05		0.384013	6.26525	0.000275526	-0.00019034	0.000741393
3.29806	5.47942	0.000240914	9.27802e-05	0.000389047		0.280104	3.43154	2.63289e-05	-7.16682e-05	0.000124326		0.149091	4.89001	6.13306e-06	-1.18541e-05	2.41202e-05		0.00053068	1.85844	2.71415e-06	-4.84122e-06	1.02695e-05		0.0227046	6.27868	0.000273823	-0.000189608	0.000737253
0.183391	5.49114	0.000237825	9.12572e-05	0.000384393		0.342995	3.43888	2.59563e-05	-7.13958e-05	0.000123308		0.0444593	4.90047	6.00595e-06	-1.17442e-05	2.37561e-05		0.00720729	1.86241	2.69531e-06	-4.8114e-06	1.0202e-05		0.116757	6.29211	0.000272606	-0.000191061	0.000736272
0.835699	5.50286	0.000234899	8.94613e-05	0.000380336		0.108813	3.44622	2.59563e-05	-7.13958e-05	0.000123308		0.05465	4.91093	5.84706e-06	-1.16823e-05	2.33765e-05		0.125111	1.86639	2.67646e-06	-4.80957e-06	1.01625e-05		0.0210574	6.30554	0.000273579	-0.000189859	0.000737017
0.193571	5.51458	0.000231825	8.80418e-05	0.000375608		0.0782041	3.45356	2.58321e-05	-7.13166e-05	0.000122981		0.837233	4.92139	5.75173e-06	-1.15282e-05	2.30316e-05		0.0107433	1.87036	2.67017e-06	-4.80171e-06	1.01421e-05		0.053753	6.31897	0.000274066	-0.000189559	0.000737691
2.93458	5.5263	0.000229076	8.67517e-05	0.0003714		0.0246057	3.4609	2.58321e-05	-7.13166e-05	0.000122981		0.0831576	4.93185	5.70406e-06	-1.1512e-05	2.29201e-05		0.000560442	1.87434	2.64504e-06	-4.78744e-06	1.00775e-05		0.0489105	6.3324	0.000273092	-0.000190193	0.000736377
2.2425	5.53802	0.000226105	8.4899e-05	0.000367311		0.107574	3.46824	2.53353e-05	-7.0455e-05	0.000121126		0.120141	4.94231	5.67228e-06	-1.1497e-05	2.28416e-05		0.000520752	1.87831	2.65133e-06	-4.79144e-06	1.00941e-05		0.0523578	6.34583	0.000272119	-0.000190813	0.000735051
2.3611	5.54974	0.000223534	8.35723e-05	0.000363495		0.0286792	3.47558	2.54595e-05	-7.10443e-05	0.000121963		0.101354	4.95277	5.57695e-06	-1.12862e-05	2.24401e-05		0.00309687	1.88229	2.57593e-06	-4.78979e-06	9.94166e-06		0.0826431	6.35926	0.000271632	-0.000190819	0.000734083
1.12312	5.56146	0.000220607	8.21024e-05	0.000359112		0.13274	3.48292	2.53353e-05	-7.05863e-05	0.000121257		0.0901405	4.96323	5.49751e-06	-1.12133e-05	2.22083e-05		0.0261757	1.88626	2.5508e-06	-4.71445e-06	9.81605e-06		0.0794447	6.37269	0.000271875	-0.000190178	0.000733929
2.13587	5.57319	0.000217755	8.05875e-05	0.000354923		0.0258063	3.49026	2.50869e-05	-6.98416e-05	0.000120016		0.151877	4.97369	5.49751e-06	-1.12133e-05	2.22083e-05		0.00305303	1.89024	2.54452e-06	-4.71044e-06	9.79948e-06		0.0223889	6.38612	0.000270415	-0.000190128	0.000730958
5.04312	5.58491	0.000214696	7.91752e-05	0.000350216		0.111725	3.4976	2.49627e-05	-6.93837e-05	0.000119309		0.0839046	4.98415	5.25918e-06	-1.11694e-05	2.16877e-05		0.00626666	1.89421	2.5508e-06	-4.7183e-06	9.81991e-06		6.04695	6.39955	0.000268224	-0.000189996	0.000726445
0.84523	5.59663	0.000211518	7.74313e-05	0.000345605		0.0836916	3.50494	2.4466e-05	-6.8179e-05	0.000117111		0.169756	4.99461	5.13207e-06	-1.11168e-05	2.13809e-05		0.00144247	1.89819	2.5508e-06	-4.73438e-06	9.83599e-06		5.46606	6.41298	0.000268468	-0.000190292	0.000727227
1.45393	5.60835	0.0002084	7.56671e-05	0.000341133		0.0610188	3.51228	2.4466e-05	-6.8179e-05	0.000117111		0.152262	5.00507	5.0844e-06	-1.1082e-05	2.12508e-05		0.00095198	1.90217	2.53195e-06	-4.72061e-06	9.78452e-06		4.6157	6.42641	0.000267738	-0.00018929	0.000724766
3.8365	5.62007	0.000206006	7.44397e-05	0.000337572		0.0400003	3.51962	2.40934e-05	-6.75636e-05	0.00011575		0.147734	5.01553	5.03673e-06	-1.09148e-05	2.09883e-05		0.000609981	1.90614	2.48169e-06	-4.71319e-06	9.67658e-06		2.50457	6.43984	0.000269198	-0.00018875	0.000727146
1.78403	5.63179	0.000203257	7.30535e-05	0.00033346		0.124467	3.52696	2.39692e-05	-6.74844e-05	0.000115423		0.0927218	5.02599	4.89374e-06	-1.07295e-05	2.0517e-05		0.00110097	1.91012	2.43143e-06	-4.6817e-06	9.54456e-06		0.044764	6.45327	0.000267981	-0.000190609	0.000726571
5.36673	5.64351	0.000201055	7.19369e-05	0.000330172		0.0415383	3.5343	2.3224e-05	-6.66243e-05	0.000113072		0.256372	5.03645	4.70307e-06	-1.0604e-05	2.00102e-05		0.00111061	1.91409	2.41258e-06	-4.69724e-06	9.5224e-06		0.0908629	6.4667	0.000267494	-0.000190277	0.000725266
3.34294	5.65523	0.000198468	7.06612e-05	0.000326275		0.0150421	3.54164	2.28515e-05	-6.58004e-05	0.000111503		0.0665768	5.04691	4.6554e-06	-1.04986e-05	1.98094e-05		0.0048879	1.91807	2.40002e-06	-4.71467e-06	9.5147e-06		0.147768	6.48013	0.000269441	-0.000191269	0.000730152
1.33172	5.66695	0.000195409	6.89271e-05	0.000321891		0.0396622	3.54898	2.26031e-05	-6.50558e-05	0.000110262		0.0592572	5.05737	4.54418e-06	-1.04071e-05	1.94955e-05		0.00120725	1.92204	2.3686e-06	-4.70097e-06	9.43817e-06		0.0604064	6.49356	0.000269198	-0.000192375	0.000730771
0.119937	5.67867	0.000192867	6.76771e-05	0.000318057		0.165083	3.55632	2.24789e-05	-6.49003e-05	0.000109858		0.138762	5.06783	4.48063e-06	-1.03315e-05	1.92927e-05		0.0229847	1.92602	2.34975e-06	-4.68401e-06	9.38351e-06		0.0645424	6.50699	0.000268711	-0.00019074	0.000728163
1.49246	5.69039	0.000189778	6.6115e-05	0.000313441		0.120665	3.56366	2.21063e-05	-6.4628e-05	0.000108841		0.0638321	5.07829	4.36941e-06	-1.03058e-05	1.90446e-05		0.0244452	1.92999	2.34347e-06	-4.70126e-06	9.3882e-06		0.025564	6.52042	0.000270658	-0.000189608	0.000730925
0.430911	5.70211	0.000187354	6.49506e-05	0.000309758		0.0367608	3.571	2.17337e-05	-6.38041e-05	0.000107272		0.164746	5.08875	4.28996e-06	-1.02746e-05	1.88545e-05		0.00176572	1.93397	2.33091e-06	-4.69535e-06	9.35716e-06		0.146216	6.53385	0.000269685	-0.000190136	0.000729506
1.99303	5.71383	0.000184251	6.3894e-05	0.000304608		0.107609	3.57834	2.1237e-05	-6.29426e-05	0.000105416		0.015822	5.09921	4.19463e-06	-1.02435e-05	1.86328e-05		0.0214614	1.93794	2.30577e-06	-4.67438e-06	9.28593e-06		0.0205386	6.54729	0.000267738	-0.000189856	0.000725331
1.79365	5.72555	0.000182389	6.2923e-05	0.000301854		0.0362643	3.58568	2.09886e-05	-6.23292e-05	0.000104306		0.19848	5.10966	4.0993e-06	-1.01719e-05	1.83705e-05		0.00443713	1.94192	2.2618e-06	-4.61702e-06	9.14061e-06		0.0491744	6.56072	0.000268224	-0.000189925	0.000726374
2.42542	5.73727	0.000180246	6.17652e-05	0.000298726		0.0678447	3.59302	2.08644e-05	-6.21737e-05	0.000103902		0.0421158	5.12012	4.0993e-06	-1.01719e-05	1.83705e-05		0.00159984	1.94589	2.24295e-06	-4.60324e-06	9.08913e-06		0.312293	6.57415	0.000268468	-0.000190168	0.000727104
0.409237	5.749	0.000177851	6.08961e-05	0.000294807		0.0619359	3.60036	2.04918e-05	-6.13498e-05	0.000102333		0.0357466	5.13058	4.00397e-06	-1.00724e-05	1.80803e-05		0.0932891	1.94987	2.24295e-06	-4.60324e-06	9.08913e-06		3.59103	6.58758	0.000267494	-0.000190138	0.000725127
0.456375	5.76072	0.000175487	5.95591e-05	0.000291415		0.0610679	3.6077	2.02434e-05	-6.11152e-05	0.000101602		0.0590234	5.14104	3.9563e-06	-1.00295e-05	1.79421e-05		0.00135288	1.95384	2.24295e-06	-4.60324e-06	9.08913e-06		0.0841375	6.60101	0.000268468	-0.000190271	0.000727207
0.454393	5.77244	0.000173211	5.84464e-05	0.000287975		0.0658243	3.61505	2.02434e-05	-6.11152e-05	0.000101602		0.0354564	5.1515	3.92452e-06	-1.00297e-05	1.78787e-05		0.231289	1.95782	2.23038e-06	-4.59137e-06	9.05213e-06		0.0716197	6.61444	0.000268955	-0.00018988	0.00072779
0.229119	5.78416	0.000170817	5.69687e-05	0.000284665		0.077985	3.62239	2.02434e-05	-6.11152e-05	0.000101602		0.0655981	5.16196	3.8133e-06	-9.96902e-06	1.75956e-05		0.00568835	1.96179	2.20525e-06	-4.56514e-06	8.97564e-06		0.0435127	6.62787	0.000268711	-0.000190797	0.000728219
2.7419	5.79588	0.000169442	5.63047e-05	0.00028258		0.0866182	3.62973	2.02434e-05	-6.11152e-05	0.000101602		0.130461	5.17242	3.8133e-06	-9.96902e-06	1.75956e-05		0.013541	1.96577	2.1864e-06	-4.53512e-06	8.90792e-06		0.0314124	6.6413	0.000268955	-0.000191415	0.000729324
0.411236	5.8076	0.000167137	5.53086e-05	0.000278965		0.0277141	3.63707	1.98708e-05	-6.08429e-05	0.000100585		0.016912	5.18288	3.79741e-06	-1.00127e-05	1.76075e-05		0.000777811	1.96974	2.1864e-06	-4.53512e-06	8.90792e-06		0.11995	6.65473	0.000271145	-0.000191612	0.000733903
1.73398	5.81932	0.000164861	5.40695e-05	0.000275652		0.205657	3.64441	1.94983e-05	-6.0019e-05	9.90155e-05		0.154318	5.19334	3.6703e-06	-9.81787e-06	1.71585e-05		0.0334695	1.97372	2.16127e-06	-4.52928e-06	8.85182e-06		0.0905394	6.66816	0.000272119	-0.000189967	0.000734205
0.162805	5.83104	0.000163028	5.2979e-05	0.000273077		0.067142	3.65175	1.91257e-05	-5.91951e-05	9.74465e-05		0.0625867	5.2038	3.59086e-06	-9.78322e-06	1.69649e-05		0.000609981	1.9777	2.14871e-06	-4.51741e-06	8.81482e-06		0.110038	6.68159	0.000271145	-0.000190798	0.000733088
0.685066	5.84276	0.000160767	5.18979e-05	0.000269636		0.30185	3.65909	1.86289e-05	-5.85952e-05	9.5853e-05		0.109669	5.21426	3.57497e-06	-9.76334e-06	1.69133e-05		0.0352385	1.98167	2.12357e-06	-4.47172e-06	8.71887e-06		0.0997306	6.69502	0.000269198	-0.000190943	0.000729339
0.262389	5.85448	0.000158314	5.05401e-05	0.000266087		0.0984272	3.66643	1.85047e-05	-5.80059e-05	9.50154e-05		0.233231	5.22472	3.59086e-06	-9.78322e-06	1.69649e-05		0.00160981	1.98565	2.0796e-06	-4.44774e-06	8.60693e-06		0.0285803	6.70845	0.000267738	-0.000191142	0.000726617
2.17805	5.8662	0.000156525	4.91117e-05	0.000263939		0.167803	3.67377	1.80079e-05	-5.71444e-05	9.31603e-05		0.200888	5.23518	3.49553e-06	-9.67319e-06	1.66642e-05		0.0097833	1.98962	2.02933e-06	-4.39394e-06	8.45261e-06		0.0393315	6.72188	0.000268224	-0.000192171	0.00072862
2.62158	5.87792	0.00015484	4.80851e-05	0.000261596		0.233629	3.68111	1.7387e-05	-5.59552e-05	9.07292e-05		0.172579	5.24564	3.41608e-06	-9.56172e-06	1.63939e-05		0.00053068	1.9936	1.99792e-06	-4.30806e-06	8.3039e-06		0.0941361	6.73531	0.000270172	-0.000193019	0.000733362
1.98766	5.88964	0.000152564	4.70412e-05	0.000258088		0.0118448	3.68845	1.70144e-05	-5.47525e-05	8.87814e-05		0.154969	5.2561	3.36842e-06	-9.50485e-06	1.62417e-05		0.00219958	1.99757	1.95394e-06	-4.25156e-06	8.15944e-06		0.503939	6.74874	0.000268224	-0.000192804	0.000729253
2.34554	5.90136	0.000150466	4.60481e-05	0.000254884		0.17073	3.69579	1.71386e-05	-5.4908e-05	8.91852e-05		0.0282191	5.26656	3.32075e-06	-9.35788e-06	1.59994e-05		0.00221833	2.00155	1.89739e-06	-4.17829e-06	7.97308e-06		0.104729	6.76217	0.000268468	-0.000192202	0.000729138
2.03815	5.91308	0.000148382	4.46271e-05	0.000252137		0.277079	3.70313	1.72628e-05	-5.50634e-05	8.9589e-05		0.536175	5.27702	3.32075e-06	-9.35788e-06	1.59994e-05		0.0022912	2.00552	1.89111e-06	-4.19623e-06	7.97845e-06		0.927418	6.7756	0.000266277	-0.000192001	0.000724555
0.00587109	5.92481	0.000146712	4.37052e-05	0.000249719		0.263079	3.71047	1.70144e-05	-5.43187e-05	8.83476e-05		0.154973	5.28748	3.22542e-06	-9.29039e-06	1.57412e-05		0.000639666	2.0095	1.87855e-06	-4.19853e-06	7.95562e-06		0.0180363	6.78903	0.000267738	-0.000191542	0.000727017
0.248957	5.93653	0.000144717	4.27679e-05	0.000246666		0.215114	3.71781	1.68902e-05	-5.41633e-05	8.79437e-05		0.10004	5.29794	3.19364e-06	-9.28432e-06	1.56716e-05		0.00116403	2.01347	1.85342e-06	-4.19269e-06	7.89952e-06		0.0334926	6.80246	0.000268955	-0.000192241	0.00073015
2.08318	5.94825	0.000143047	4.21474e-05	0.000243946		0.749862	3.72515	1.6766e-05	-5.35741e-05	8.71061e-05		0.2461	5.3084	3.19364e-06	-9.28432e-06	1.56716e-05		0.0224639	2.01745	1.83457e-06	-4.15101e-06	7.82015e-06		0.0533642	6.81589	0.000267007	-0.000193333	0.000727348
1.67148	5.95997	0.000141406	4.11157e-05	0.000241697		0.283016	3.73249	1.68902e-05	-5.37295e-05	8.75099e-05		0.0874442	5.31886	3.13008e-06	-9.14251e-06	1.54027e-05		0.00101318	2.02142	1.80315e-06	-4.10693e-06	7.71324e-06		0.219844	6.82932	0.000266521	-0.000193264	0.000726306
0.502318	5.97169	0.00013984	4.03807e-05	0.000239299		0.185077	3.73983	1.65176e-05	-5.29056e-05	8.59409e-05		0.0913847	5.32932	3.09831e-06	-9.04724e-06	1.52439e-05		0.00114985	2.0254	1.79059e-06	-4.10454e-06	7.68571e-06		0.147545	6.84275	0.000266277	-0.000194221	0.000726776
1.96473	5.98341	0.000138332	3.97818e-05	0.000236883		0.055623	3.74717	1.65176e-05	-5.29056e-05	8.59409e-05		0.321844	5.33978	3.03475e-06	-8.93702e-06	1.50065e-05		0.00577561	2.02937	1.76546e-06	-4.10412e-06	7.63503e-06		0.0388897	6.85618	0.000267007	-0.000194859	0.000728874
2.65625	5.99513	0.000136573	3.89442e-05	0.000234203		0.245464	3.75451	1.65176e-05	-5.29056e-05	8.59409e-05		0.342654	5.35024	2.98709e-06	-8.79004e-06	1.47642e-05		0.000550524	2.03335	1.75289e-06	-4.06645e-06	7.57223e-06		0.354569	6.86961	0.00026433	-0.000194397	0.000723057
1.68501	6.00685	0.000134844	3.83934e-05	0.000231295		0.0265784	3.76185	1.61451e-05	-5.1703e-05	8.39931e-05		0.722895	5.3607	2.92353e-06	-8.67982e-06	1.45269e-05		0.0191306	2.03732	1.72148e-06	-4.01151e-06	7.45446e-06		4.44619	6.88304	0.00026506	-0.000194671	0.000724792
1.73186	6.01857	0.000133603	3.76635e-05	0.000229542		0.0435662	3.76919	1.57725e-05	-5.05542e-05	8.20991e-05		0.698359	5.37116	2.87586e-06	-8.53284e-06	1.42846e-05		0.00218214	2.0413	1.70263e-06	-3.95067e-06	7.35593e-06		1.01761	6.89647	0.000263356	-0.000193226	0.000719939
1.8084	6.03029	0.000132066	3.67033e-05	0.000227428		0.180869	3.77653	1.56483e-05	-4.99649e-05	8.12615e-05		0.553218	5.38162	2.87586e-06	-8.53284e-06	1.42846e-05		0.00290785	2.04527	1.69635e-06	-3.96861e-06	7.3613e-06		8.39859	6.9099	0.000262383	-0.000192974	0.000717739
2.25595	6.04201	0.000130558	3.59662e-05	0.000225151		0.0971496	3.78387	1.53999e-05	-4.95049e-05	8.03047e-05		0.0492293	5.39208	2.81231e-06	-8.39103e-06	1.40156e-05		0.00156355	2.04925	1.6775e-06	-3.92693e-06	7.28192e-06		0.0197495	6.92333	0.00026287	-0.000192967	0.000718707
0.542697	6.05373	0.000129051	3.50745e-05	0.000223027		0.0835303	3.79121	1.52757e-05	-4.89157e-05	7.94671e-05		0.0553915	5.40254	2.76464e-06	-8.35619e-06	1.38855e-05		0.00677982	2.05323	1.65237e-06	-3.89658e-06	7.20131e-06		0.409292	6.93676	0.000262139	-0.000193025	0.000717304
0.367916	6.06545	0.000127189	3.38621e-05	0.000220515		0.0449818	3.79855	1.51515e-05	-4.83265e-05	7.86295e-05		0.193346	5.413	2.65342e-06	-8.15288e-06	1.34597e-05		0.00823984	2.0572	1.63352e-06	-3.8828e-06	7.14984e-06		4.96008	6.95019	0.000263113	-0.000193489	0.000719716
1.89863	6.07717	0.000125785	3.31655e-05	0.000218404		0.0275797	3.80589	1.50273e-05	-4.8171e-05	7.82257e-05		0.256209	5.42346	2.62164e-06	-8.05761e-06	1.33009e-05		0.00254435	2.06118	1.6021e-06	-3.83872e-06	7.04293e-06		0.289382	6.96363	0.000261409	-0.000193075	0.000715894
2.00519	6.0889	0.00012413	3.25228e-05	0.000215736		0.121681	3.81323	1.46547e-05	-4.73471e-05	7.66566e-05		0.0625267	5.43392	2.5422e-06	-7.90547e-06	1.29899e-05		0.00435675	2.06515	1.55813e-06	-3.79663e-06	6.91288e-06		0.398298	6.97706	0.000261166	-0.000193684	0.000716015
0.0970632	6.10062	0.000122548	3.20121e-05	0.000213084		0.0576317	3.82057	1.46547e-05	-4.73471e-05	7.66566e-05		0.0229074	5.44438	2.57398e-06	-8.00074e-06	1.31487e-05		0.00683032	2.06913	1.56441e-06	-3.80449e-06	6.93331e-06		4.1169	6.99049	0.000262139	-0.000193331	0.00071761
0.282548	6.11234	0.000120952	3.11881e-05	0.000210716		0.333739	3.82791	1.42822e-05	-4.6902e-05	7.54663e-05		0.117887	5.45484	2.55809e-06	-7.92536e-06	1.30415e-05		0.00251779	2.0731	1.52043e-06	-3.78051e-06	6.82136e-06		0.514771	7.00392	0.000260679	-0.000194222	0.00071558
2.81896	6.12406	0.00011943	3.05015e-05	0.000208358		0.095505	3.83525	1.44064e-05	-4.70574e-05	7.58702e-05		0.0244725	5.4653	2.55809e-06	-7.92536e-06	1.30415e-05		0.006374	2.07708	1.4953e-06	-3.76624e-06	6.75683e-06		0.143594	7.01735	0.000259705	-0.000194205	0.000713616
0.214831	6.13578	0.000118366	2.99023e-05	0.000206829		0.0440832	3.84259	1.45306e-05	-4.76467e-05	7.67078e-05		0.087899	5.47576	2.52631e-06	-7.89534e-06	1.2948e-05		0.00480274	2.08105	1.48273e-06	-3.70662e-06	6.67208e-06		0.110073	7.03078	0.000260436	-0.000194706	0.000715577
2.28171	6.1475	0.000116829	2.94578e-05	0.0002042		0.159649	3.84993	1.42822e-05	-4.70333e-05	7.55976e-05		0.0311063	5.48622	2.52631e-06	-7.89534e-06	1.2948e-05		0.00147244	2.08503	1.42619e-06	-3.63962e-06	6.492e-06		0.460614	7.04421	0.000257272	-0.000193578	0.000708121
1.17201	6.15922	0.000115602	2.89823e-05	0.000202222		0.203779	3.85727	1.44064e-05	-4.76225e-05	7.64352e-05		0.307233	5.49668	2.52631e-06	-7.89534e-06	1.2948e-05		0.142287	2.089	1.38221e-06	-3.57055e-06	6.33496e-06		3.65074	7.05764	0.000255081	-0.000193596	0.000703758
1.19113	6.17094	0.000114523	2.84514e-05	0.000200595		0.282943	3.86461	1.44064e-05	-4.76225e-05	7.64352e-05		0.0427862	5.50714	2.47865e-06	-7.78993e-06	1.27472e-05		0.000991656	2.09298	1.38221e-06	-3.57055e-06	6.33496e-06		0.0270578	7.07107	0.000254838	-0.000193651	0.000703326
1.6876	6.18266	0.000113223	2.75746e-05	0.000198871		0.0404534	3.87195	1.40338e-05	-4.67986e-05	7.48662e-05		0.137456	5.5176	2.46276e-06	-7.71455e-06	1.26401e-05		0.00192843	2.09695	1.35079e-06	-3.56612e-06	6.26771e-06		6.40293	7.0845	0.000255081	-0.000193478	0.000703639
2.30108	6.19438	0.000111878	2.67575e-05	0.000196998		0.294378	3.87929	1.32886e-05	-4.65558e-05	7.3133e-05		0.0688127	5.52806	2.43098e-06	-7.56378e-06	1.24257e-05		0.00550471	2.10093	1.34451e-06	-3.55826e-06	6.24728e-06		1.82569	7.09793	0.000255081	-0.000193981	0.000704143
0.120782	6.2061	0.000110548	2.62745e-05	0.000194821		0.034971	3.88663	1.31644e-05	-4.59666e-05	7.22954e-05		0.0224372	5.53852	2.38331e-06	-7.40991e-06	1.21765e-05		0.00536366	2.1049	1.3131e-06	-3.51418e-06	6.14038e-06		0.0269232	7.11136	0.000256055	-0.000192966	0.000705075
3.09545	6.21782	0.000109513	2.58524e-05	0.000193174		0.158026	3.89397	1.2916e-05	-4.57319e-05	7.1564e-05		0.018269	5.54898	2.36742e-06	-7.33453e-06	1.20694e-05		0.000659439	2.10888	1.30053e-06	-3.53095e-06	6.13201e-06		1.52458	7.12479	0.000255324	-0.00019353	0.000704179
0.820296	6.22954	0.000108464	2.52188e-05	0.000191709		0.0800034	3.90131	1.2916e-05	-4.57319e-05	7.1564e-05		0.90709	5.55944	2.31976e-06	-7.22912e-06	1.18686e-05		0.0638013	2.11285	1.26912e-06	-3.51725e-06	6.05548e-06		0.108394	7.13822	0.000253377	-0.0001931	0.000699854
0.192243	6.24126	0.000107222	2.45001e-05	0.000189944		0.135477	3.90865	1.27919e-05	-4.55765e-05	7.11602e-05		0.0596765	5.5699	2.33565e-06	-7.24901e-06	1.19203e-05		0.00210929	2.11683	1.25655e-06	-3.47957e-06	5.99268e-06		3.54251	7.15165	0.00025289	-0.000192882	0.000698662
2.70229	6.25298	0.000105907	2.39606e-05	0.000187853		0.210486	3.91599	1.26677e-05	-4.49872e-05	7.03226e-05		0.677099	5.58036	2.27209e-06	-7.21293e-06	1.17571e-05		0.00152227	2.1208	1.25655e-06	-3.47957e-06	5.99268e-06		3.17587	7.16508	0.000253377	-0.000191298	0.000698052
1.90427	6.26471	0.000104784	2.30711e-05	0.000186496		0.0891295	3.92333	1.25435e-05	-4.48318e-05	6.99187e-05		0.0135224	5.59082	2.2562e-06	-7.19304e-06	1.17054e-05		0.0169728	2.12478	1.25027e-06	-3.46031e-06	5.96085e-06		0.619667	7.17851	0.00025289	-0.000190375	0.000696156
2.60873	6.27643	0.000103779	2.25615e-05	0.000184996		0.147639	3.93067	1.21709e-05	-4.36292e-05	6.79709e-05		0.0379076	5.60128	2.28798e-06	-7.22306e-06	1.1799e-05		0.00751573	2.12876	1.24399e-06	-3.4305e-06	5.91848e-06		3.19747	7.19194	0.000251917	-0.00019067	0.000694504
2.44679	6.28815	0.000102522	2.20653e-05	0.00018298		0.00967197	3.93801	1.17983e-05	-4.33568e-05	6.69535e-05		0.0179043	5.61174	2.22443e-06	-7.11283e-06	1.15617e-05		0.00390306	2.13273	1.24399e-06	-3.4305e-06	5.91848e-06		1.61508	7.20537	0.000251917	-0.00019067	0.000694504
1.25667	6.29987	0.000101163	2.15952e-05	0.00018073		0.00878409	3.94535	1.19225e-05	-4.39461e-05	6.77911e-05		0.0204641	5.6222	2.1132e-06	-7.00638e-06	1.12328e-05		0.00402805	2.13671	1.22514e-06	-3.41672e-06	5.867e-06		1.77264	7.2188	0.0002507	-0.000190936	0.000692336
3.6488	6.31159	0.000100291	2.10876e-05	0.000179494		0.125679	3.95269	1.14257e-05	-4.27414e-05	6.55929e-05		0.0882281	5.63266	2.08143e-06	-6.91111e-06	1.1074e-05		0.0169178	2.14068	1.20629e-06	-3.40295e-06	5.81553e-06		0.0108162	7.23223	0.000250456	-0.000191525	0.000692438
1.57952	6.32331	9.90494e-05	2.05874e-05	0.000177511		0.108525	3.96003	1.11773e-05	-4.19968e-05	6.43514e-05		0.0110606	5.64312	2.06554e-06	-6.89123e-06	1.10223e-05		0.00099133	2.14466	1.19373e-06	-3.39108e-06	5.77853e-06		0.0690616	7.24566	0.000248266	-0.000192492	0.000689024
1.48415	6.33503	9.80001e-05	2.00417e-05	0.000175959		0.198104	3.96737	1.11773e-05	-4.19968e-05	6.43514e-05		0.0955989	5.65358	2.03376e-06	-6.79596e-06	1.08635e-05		0.00141256	2.14863	1.18744e-06	-3.38321e-06	5.7581e-06		0.069485	7.25909	0.000247292	-0.000192758	0.000687342
0.854935	6.34675	9.68769e-05	1.94178e-05	0.000174336		0.0728018	3.97471	1.11773e-05	-4.19968e-05	6.43514e-05		0.0650862	5.66404	2.01787e-06	-6.77607e-06	1.08118e-05		0.00905057	2.15261	1.18744e-06	-3.38321e-06	5.7581e-06		0.0656228	7.27252	0.000247049	-0.000192495	0.000686593
1.84107	6.35847	9.55763e-05	1.87788e-05	0.000172374		0.21806	3.98205	1.13015e-05	-4.2586e-05	6.51891e-05		0.108859	5.6745	2.00198e-06	-6.70068e-06	1.07047e-05		0.000560442	2.15658	1.16859e-06	-3.34154e-06	5.67872e-06		2.3293	7.28595	0.000248509	-0.000191771	0.00068879
0.17873	6.37019	9.46896e-05	1.83877e-05	0.000170991		0.381472	3.98939	1.10532e-05	-4.18413e-05	6.39476e-05		0.110619	5.68496	1.95432e-06	-6.66584e-06	1.05745e-05		0.0134166	2.16056	1.14975e-06	-3.29986e-06	5.59935e-06		5.23507	7.29938	0.000247292	-0.000191833	0.000686418
4.30024	6.38191	9.3862e-05	1.80484e-05	0.000169676		0.26474	3.99674	1.0929e-05	-4.12521e-05	6.311e-05		0.0449972	5.69542	1.93843e-06	-6.53496e-06	1.04118e-05		0.00359487	2.16453	1.1309e-06	-3.29803e-06	5.55982e-06		3.39721	7.31281	0.000246075	-0.000191423	0.000683574
0.676893	6.39363	9.2857e-05	1.73214e-05	0.000168393		0.0619542	4.00408	1.0929e-05	-4.12521e-05	6.311e-05		0.0330307	5.70588	1.90665e-06	-6.50494e-06	1.03182e-05		0.0156934	2.16851	1.12461e-06	-3.29016e-06	5.53939e-06		4.11432	7.32624	0.000244858	-0.000192287	0.000682004
2.68334	6.40535	9.20441e-05	1.69492e-05	0.000167139		0.126168	4.01142	1.11773e-05	-4.19968e-05	6.43514e-05		0.167472	5.71634	1.85898e-06	-6.35108e-06	1.0069e-05		0.00232842	2.17248	1.11205e-06	-3.27829e-06	5.50239e-06		3.22153	7.33967	0.000243154	-0.000192265	0.000678574
0.722415	6.41707	9.12313e-05	1.64819e-05	0.000165981		0.0539981	4.01876	1.10532e-05	-4.14075e-05	6.35138e-05		0.11812	5.7268	1.8431e-06	-6.27569e-06	9.96188e-06		0.00111054	2.17646	1.0932e-06	-3.23661e-06	5.42301e-06		11.0244	7.3531	0.000241207	-0.000191668	0.000674083
0.490168	6.42879	9.01967e-05	1.57977e-05	0.000164596		0.155924	4.0261	1.0929e-05	-4.08183e-05	6.26762e-05		0.136469	5.73726	1.82721e-06	-6.25581e-06	9.91022e-06		0.000846648	2.18043	1.07435e-06	-3.17577e-06	5.32448e-06		7.73311	7.36654	0.000241451	-0.000191026	0.000673927
0.429501	6.44052	8.91326e-05	1.53266e-05	0.000162939		0.0214535	4.03344	1.0929e-05	-4.08183e-05	6.26762e-05		0.0525883	5.74772	1.79543e-06	-6.16054e-06	9.7514e-06		0.00878944	2.18441	1.0555e-06	-3.11493e-06	5.22594e-06		4.69756	7.37997	0.000240964	-0.000190628	0.000672555
0.720036	6.45224	8.8305e-05	1.51558e-05	0.000161454		0.215358	4.04078	1.13015e-05	-4.10906e-05	6.36937e-05		0.106516	5.75818	1.77954e-06	-6.08515e-06	9.64423e-06		0.00498265	2.18838	1.0555e-06	-3.11493e-06	5.22594e-06		0.459391	7.3934	0.000240964	-0.000191527	0.000673455
1.14485	6.46396	8.764e-05	1.51915e-05	0.000160088		0.03428	4.04812	1.15499e-05	-4.18353e-05	6.49351e-05		0.0797583	5.76864	1.77954e-06	-6.08515e-06	9.64423e-06		0.00704605	2.19236	1.04922e-06	-3.08512e-06	5.18357e-06		4.44231	7.40683	0.000237556	-0.000188971	0.000664084
2.25911	6.47568	8.68567e-05	1.49181e-05	0.000158795		0.0294765	4.05546	1.14257e-05	-4.1246e-05	6.40975e-05		0.0482045	5.7791	1.79543e-06	-6.16054e-06	9.7514e-06		0.0021467	2.19633	1.03037e-06	-3.05399e-06	5.11474e-06		0.342883	7.42026	0.000237069	-0.000188642	0.000662781
2.84219	6.4874	8.58812e-05	1.47771e-05	0.000156985		0.0284754	4.0628	1.10532e-05	-4.00434e-05	6.21497e-05		0.00715388	5.78956	1.77954e-06	-6.08515e-06	9.64423e-06		0.00227231	2.20031	1.01153e-06	-3.01231e-06	5.03536e-06		7.32883	7.43369	0.000236096	-0.000187899	0.000660091
1.52273	6.49912	8.48615e-05	1.42046e-05	0.000155518		0.0383635	4.07014	1.06806e-05	-3.82757e-05	5.96368e-05		0.242982	5.80002	1.76365e-06	-6.06527e-06	9.59257e-06		0.00140299	2.20429	1.00524e-06	-2.9825e-06	4.99299e-06		5.31267	7.44712	0.000234636	-0.000188248	0.000657519
1.8009	6.51084	8.40043e-05	1.38448e-05	0.000154164		0.0567487	4.07748	1.04322e-05	-3.7531e-05	5.83954e-05		0.0160826	5.81048	1.73187e-06	-5.98679e-06	9.45054e-06		0.00925194	2.20826	9.92677e-07	-2.94483e-06	4.93018e-06		0.0617589	7.46055	0.000234879	-0.000188701	0.000658459
2.69238	6.52256	8.32506e-05	1.35922e-05	0.000152909		0.0110867	4.08482	1.0308e-05	-3.73756e-05	5.79916e-05		0.336069	5.82094	1.73187e-06	-5.98679e-06	9.45054e-06		0.0115247	2.21224	9.86394e-07	-2.91502e-06	4.88781e-06		0.0530426	7.47398	0.000234392	-0.000188935	0.000657719
2.51796	6.53428	8.24525e-05	1.35089e-05	0.000151396		0.0688558	4.09216	9.93542e-06	-3.67602e-05	5.6631e-05		0.109584	5.8314	1.71599e-06	-5.91141e-06	9.34338e-06		0.00305374	2.21621	9.73829e-07	-2.87735e-06	4.82501e-06		0.0257666	7.48741	0.000234149	-0.000189039	0.000657337
2.96359	6.546	8.17431e-05	1.31597e-05	0.000150326		0.0482973	4.0995	9.68703e-06	-3.55817e-05	5.49557e-05		0.0384175	5.84186	1.7001e-06	-5.83602e-06	9.23621e-06		0.00174947	2.22019	9.61263e-07	-2.85408e-06	4.7766e-06		0.172617	7.50084	0.000231471	-0.000189283	0.000652226
1.52902	6.55772	8.06199e-05	1.24594e-05	0.00014878		0.0473046	4.10684	9.43865e-06	-3.4837e-05	5.37143e-05		0.129087	5.85232	1.66832e-06	-5.74075e-06	9.07739e-06		0.0024925	2.22416	9.36132e-07	-2.82373e-06	4.69599e-06		2.31981	7.51427	0.000230498	-0.000189453	0.000650448
0.439033	6.56944	8.00287e-05	1.24216e-05	0.000147636		0.0409044	4.11418	9.19026e-06	-3.40923e-05	5.24729e-05		0.0373607	5.86278	1.62065e-06	-5.58689e-06	8.8282e-06		0.000639666	2.22814	9.29849e-07	-2.81972e-06	4.67942e-06		2.46655	7.5277	0.000229768	-0.000189408	0.000648943
2.69817	6.58116	7.93637e-05	1.204e-05	0.000146687		0.0729173	4.12152	9.06607e-06	-3.39369e-05	5.2069e-05		0.134352	5.87324	1.57299e-06	-5.43303e-06	8.579e-06		0.00243812	2.23211	9.17284e-07	-2.78205e-06	4.61662e-06		0.0517689	7.54113	0.000229281	-0.000189189	0.000647751
2.79945	6.59288	7.83587e-05	1.15727e-05	0.000145145		0.645538	4.12886	8.94188e-06	-3.37815e-05	5.16652e-05		0.331594	5.8837	1.57299e-06	-5.43303e-06	8.579e-06		0.00108148	2.23609	8.8587e-07	-2.72189e-06	4.49363e-06		0.0125617	7.55456	0.000229037	-0.000189369	0.000647444
1.73277	6.60461	7.77232e-05	1.11867e-05	0.00014426		0.0188812	4.1362	8.81769e-06	-3.31922e-05	5.08276e-05		0.0428073	5.89416	1.5571e-06	-5.41314e-06	8.52734e-06		0.000866287	2.24006	8.79587e-07	-2.71403e-06	4.4732e-06		3.66148	7.56799	0.000228064	-0.000189635	0.000645762
1.70313	6.61633	7.68364e-05	1.07149e-05	0.000142958		0.0321295	4.14354	8.81769e-06	-3.31922e-05	5.08276e-05		0.0432258	5.90462	1.54121e-06	-5.33776e-06	8.42018e-06		0.0320015	2.24404	8.60739e-07	-2.70025e-06	4.42173e-06		1.90127	7.58142	0.000228551	-0.000189401	0.000646502
4.03312	6.62805	7.58906e-05	1.05903e-05	0.000141191		0.0460025	4.15088	8.44511e-06	-3.23683e-05	4.92586e-05		0.16892	5.91508	1.54121e-06	-5.33776e-06	8.42018e-06		0.00303189	2.24801	8.54456e-07	-2.69239e-06	4.4013e-06		0.0385456	7.59485	0.000227334	-0.000188669	0.000643336
1.91021	6.63977	7.51073e-05	1.00857e-05	0.000140129		0.0276252	4.15822	8.81769e-06	-3.31922e-05	5.08276e-05		0.118597	5.92554	1.50943e-06	-5.24249e-06	8.26135e-06		0.00129414	2.25199	8.35608e-07	-2.66125e-06	4.33247e-06		0.0317304	7.60828	0.000225143	-0.00018888	0.000639166
1.51851	6.65149	7.43092e-05	9.84624e-06	0.000138772		1.39028	4.16556	8.81769e-06	-3.31922e-05	5.08276e-05		0.562843	5.936	1.49354e-06	-5.1671e-06	8.15419e-06		0.00189833	2.25596	8.16759e-07	-2.61957e-06	4.25309e-06		0.0413032	7.62171	0.000223196	-0.000190238	0.00063663
2.65942	6.66321	7.36294e-05	9.48683e-06	0.000137772		0.384581	4.1729	8.69349e-06	-3.2603e-05	4.999e-05		0.0163472	5.94646	1.47765e-06	-5.09172e-06	8.04703e-06		0.0101071	2.25994	7.91628e-07	-2.55863e-06	4.14189e-06		0.056323	7.63514	0.000223196	-0.000190643	0.000637034
0.288984	6.67493	7.27131e-05	9.23442e-06	0.000136192		0.104413	4.18024	8.69349e-06	-3.2603e-05	4.999e-05		0.0519157	5.95692	1.46177e-06	-5.01633e-06	7.93986e-06		0.00179464	2.26391	7.79063e-07	-2.54676e-06	4.10489e-06		0.019226	7.64857	0.000221492	-0.000191422	0.000634406
1.2529	6.68665	7.22402e-05	8.83374e-06	0.000135647		0.151852	4.18758	8.44511e-06	-3.18583e-05	4.87485e-05		0.0604274	5.96738	1.44588e-06	-4.94095e-06	7.8327e-06		0.000895721	2.26789	7.7278e-07	-2.51695e-06	4.06251e-06		0.0260107	7.662	0.000220032	-0.000193089	0.000633152
2.56059	6.69837	7.17377e-05	8.73098e-06	0.000134744		0.0178334	4.19492	8.44511e-06	-3.18583e-05	4.87485e-05		0.0493107	5.97784	1.4141e-06	-4.84568e-06	7.67387e-06		0.0529993	2.27187	7.66497e-07	-2.48714e-06	4.02014e-06		0.0376405	7.67543	0.000220762	-0.00019304	0.000634563
0.00776648	6.71009	7.12943e-05	8.66625e-06	0.000133922		0.0185925	4.20226	8.44511e-06	-3.18583e-05	4.87485e-05		0.125959	5.9883	1.39821e-06	-4.82579e-06	7.62221e-06		0.00426013	2.27584	7.47649e-07	-2.44546e-06	3.94076e-06		0.0164204	7.68886	0.000220518	-0.000193682	0.000634718
0.447403	6.72181	7.0644e-05	8.21953e-06	0.000133068		0.070126	4.2096	8.44511e-06	-3.18583e-05	4.87485e-05		0.0800513	5.99876	1.39821e-06	-4.82579e-06	7.62221e-06		0.000836823	2.27982	7.47649e-07	-2.44546e-06	3.94076e-06		0.174056	7.70229	0.000218571	-0.000193447	0.00063059
2.10393	6.73353	6.99642e-05	7.78661e-06	0.000132142		0.0846836	4.21694	8.19672e-06	-3.11136e-05	4.75071e-05		0.212221	6.00922	1.39821e-06	-4.82579e-06	7.62221e-06		0.00620124	2.28379	7.35083e-07	-2.40779e-06	3.87796e-06		0.116027	7.71572	0.000217354	-0.000193276	0.000627985
0.354185	6.74525	6.93287e-05	7.58164e-06	0.000131076		0.0547723	4.22428	8.44511e-06	-3.22921e-05	4.91823e-05		0.0975447	6.01968	1.38232e-06	-4.75041e-06	7.51505e-06		0.00410006	2.28777	7.35083e-07	-2.40779e-06	3.87796e-06		0.108697	7.72915	0.000218571	-0.000192665	0.000629807
2.81887	6.75697	6.8708e-05	7.30242e-06	0.000130113		0.05866	4.23162	8.19672e-06	-3.15475e-05	4.79409e-05		0.452883	6.03014	1.36643e-06	-4.67502e-06	7.40789e-06		0.000836823	2.29174	7.22518e-07	-2.37012e-06	3.81516e-06		0.816376	7.74258	0.000219301	-0.000192353	0.000630956
2.3418	6.76869	6.81759e-05	6.90243e-06	0.000129449		0.0916622	4.23896	8.32091e-06	-3.21367e-05	4.87785e-05		0.126963	6.0406	1.35054e-06	-4.59964e-06	7.30072e-06		0.00155941	2.29572	7.0367e-07	-2.34763e-06	3.75497e-06		0.0401951	7.75601	0.000217111	-0.000192743	0.000626965
0.145561	6.78042	6.74961e-05	6.56088e-06	0.000128431		0.145564	4.2463	8.32091e-06	-3.21367e-05	4.87785e-05		0.105882	6.05106	1.35054e-06	-4.59964e-06	7.30072e-06		0.0010034	2.29969	6.97387e-07	-2.31782e-06	3.7126e-06		0.0399305	7.76944	0.000214433	-0.000193127	0.000621994
1.77709	6.79214	6.6964e-05	6.25668e-06	0.000127671		0.106498	4.25364	8.44511e-06	-3.22921e-05	4.91823e-05		0.0528235	6.06152	1.2711e-06	-4.56499e-06	7.10719e-06		0.000609981	2.30367	6.91104e-07	-2.28802e-06	3.67022e-06		0.0405978	7.78288	0.000212486	-0.000193574	0.000618546
1.16672	6.80386	6.64172e-05	6.09281e-06	0.000126742		0.0888278	4.26098	8.19672e-06	-3.15475e-05	4.79409e-05		0.0354445	6.07198	1.28699e-06	-4.64037e-06	7.21435e-06		0.00851739	2.30764	6.84821e-07	-2.28015e-06	3.6498e-06		0.0115783	7.79631	0.000212243	-0.000193725	0.000618211
1.95334	6.81558	6.5693e-05	5.78716e-06	0.000125599		0.0365148	4.26832	8.19672e-06	-3.15475e-05	4.79409e-05		0.0433997	6.08244	1.28699e-06	-4.64037e-06	7.21435e-06		0.00170926	2.31162	6.72256e-07	-2.22053e-06	3.56505e-06		0.310071	7.80974	0.000210296	-0.000193703	0.000614295
0.238102	6.8273	6.52053e-05	5.56615e-06	0.000124844		0.0606018	4.27566	8.19672e-06	-3.15475e-05	4.79409e-05		0.352998	6.0929	1.28699e-06	-4.64037e-06	7.21435e-06		0.00283304	2.31559	6.53408e-07	-2.1894e-06	3.49622e-06		0.551039	7.82317	0.000207618	-0.000193028	0.000608264
0.211948	6.83902	6.44516e-05	5.15988e-06	0.000123743		0.019923	4.283	8.32091e-06	-3.21367e-05	4.87785e-05		0.216325	6.10336	1.28699e-06	-4.64037e-06	7.21435e-06		0.00424866	2.31957	6.47125e-07	-2.15959e-06	3.45384e-06		0.0679817	7.8366	0.000206401	-0.000192296	0.000605099
0.446601	6.85074	6.39048e-05	4.89415e-06	0.000122915		0.0709939	4.29034	8.32091e-06	-3.21367e-05	4.87785e-05		0.329442	6.11382	1.23932e-06	-4.48651e-06	6.96516e-06		0.000550524	2.32354	6.34559e-07	-2.14772e-06	3.41684e-06		0.0493071	7.85003	0.000204211	-0.000191988	0.000600409
0.71509	6.86246	6.36978e-05	4.75501e-06	0.000122641		0.0520306	4.29768	8.19672e-06	-3.15475e-05	4.79409e-05		0.48952	6.12428	1.22343e-06	-4.41113e-06	6.85799e-06		0.000792574	2.32752	6.21994e-07	-2.11669e-06	3.36068e-06		0.0272403	7.86346	0.00020129	-0.000192746	0.000595326
0.0397255	6.87418	6.27668e-05	4.38339e-06	0.00012115		0.254635	4.30502	8.32091e-06	-3.21367e-05	4.87785e-05		0.00808928	6.13474	1.15988e-06	-4.25701e-06	6.57676e-06		0.000885913	2.33149	6.09428e-07	-2.07902e-06	3.29788e-06		5.43332	7.87689	0.000200316	-0.000192172	0.000592805
3.61774	6.8859	6.24268e-05	4.30459e-06	0.000120549		0.0405544	4.31236	8.32091e-06	-3.21367e-05	4.87785e-05		0.0451373	6.1452	1.15988e-06	-4.25701e-06	6.57676e-06		0.000550524	2.33547	6.15711e-07	-2.10219e-06	3.33361e-06		0.587077	7.89032	0.000198856	-0.000192083	0.000589795
2.22512	6.89762	6.18652e-05	4.53155e-06	0.000119199		0.0846121	4.3197	8.19672e-06	-3.15475e-05	4.79409e-05		0.0806533	6.15566	1.1281e-06	-4.16174e-06	6.41794e-06		0.00133385	2.33944	6.09428e-07	-2.07238e-06	3.29123e-06		0.0156531	7.90375	0.000196422	-0.000192711	0.000585555
1.76606	6.90934	6.14514e-05	4.32877e-06	0.000118574		0.0609783	4.32704	8.07253e-06	-3.09582e-05	4.71033e-05		0.0601586	6.16612	1.11221e-06	-4.14185e-06	6.36628e-06		0.0030119	2.34342	6.03145e-07	-2.04257e-06	3.24886e-06		6.85155	7.91718	0.000195692	-0.000193661	0.000585044
0.632966	6.92106	6.07864e-05	4.10423e-06	0.000117469		0.050713	4.33438	8.07253e-06	-3.09582e-05	4.71033e-05		0.066492	6.17658	1.08044e-06	-4.04658e-06	6.20745e-06		0.000895721	2.3474	5.9058e-07	-2.0049e-06	3.18606e-06		0.0376405	7.93061	0.000194962	-0.000193718	0.000583642
1.10197	6.93278	6.02248e-05	3.91974e-06	0.00011653		0.0240304	4.34172	8.32091e-06	-3.11929e-05	4.78347e-05		0.0525328	6.18704	1.03277e-06	-3.94118e-06	6.00671e-06		0.00162519	2.35137	5.78014e-07	-1.99303e-06	3.14906e-06		0.12382	7.94404	0.000194231	-0.000193531	0.000581994
1.68969	6.94451	5.97518e-05	3.78017e-06	0.000115723		0.034749	4.34906	8.19672e-06	-3.06036e-05	4.69971e-05		0.0571156	6.1975	9.69214e-07	-3.83095e-06	5.76938e-06		0.000792574	2.35535	5.84297e-07	-2.00089e-06	3.16948e-06		0.103842	7.95747	0.000192041	-0.000194765	0.000578847
0.605929	6.95623	5.93232e-05	3.6216e-06	0.000115025		0.20086	4.3564	8.19672e-06	-3.06036e-05	4.69971e-05		0.118382	6.20796	9.53325e-07	-3.75556e-06	5.66222e-06		0.00212557	2.35932	5.65449e-07	-1.96976e-06	3.10065e-06		0.0295207	7.9709	0.000192041	-0.000193646	0.000577727
0.819539	6.96795	5.84956e-05	3.25052e-06	0.000113741		0.203236	4.36374	8.19672e-06	-3.06036e-05	4.69971e-05		0.501632	6.21842	9.21548e-07	-3.66029e-06	5.50339e-06		0.01024	2.3633	5.46601e-07	-1.92808e-06	3.02128e-06		0.208623	7.98433	0.000190337	-0.000194843	0.000575518
0.638194	6.97967	5.81261e-05	3.19725e-06	0.000113055		0.0811033	4.37108	8.32091e-06	-3.0759e-05	4.74009e-05		0.750711	6.22888	8.73881e-07	-3.50643e-06	5.2542e-06		0.00114063	2.36727	5.40318e-07	-1.92407e-06	3.00471e-06		0.198404	7.99776	0.000187173	-0.00019463	0.000568976
1.37245	6.99139	5.76828e-05	3.10205e-06	0.000112263		0.0780411	4.37843	8.32091e-06	-3.0759e-05	4.74009e-05		0.196101	6.23933	8.73881e-07	-3.50643e-06	5.2542e-06		0.00737937	2.37125	5.27752e-07	-1.8864e-06	2.9419e-06		0.231003	8.01119	0.000184496	-0.000195621	0.000564612
0.80339	7.00311	5.71655e-05	2.84784e-06	0.000111483		0.174263	4.38577	8.32091e-06	-3.0759e-05	4.74009e-05		0.330504	6.24979	8.57993e-07	-3.43105e-06	5.14703e-06		0.0018302	2.37522	5.27752e-07	-1.8864e-06	2.9419e-06		0.655515	8.02462	0.000183035	-0.000194095	0.000560165
1.65	7.01483	5.68108e-05	2.76809e-06	0.000110853		0.104474	4.39311	8.32091e-06	-3.0759e-05	4.74009e-05		0.127917	6.26025	8.42104e-07	-3.35566e-06	5.03987e-06		0.00186061	2.3792	5.15187e-07	-1.84873e-06	2.8791e-06		2.671	8.03805	0.000183279	-0.000194379	0.000560936
0.299244	7.02655	5.63822e-05	2.77934e-06	0.000109985		0.063689	4.40045	8.44511e-06	-3.13483e-05	4.82385e-05		0.307089	6.27071	8.10326e-07	-3.26039e-06	4.88105e-06		0.000609981	2.38317	5.08904e-07	-1.81892e-06	2.83672e-06		0.0618757	8.05148	0.000183522	-0.000194324	0.000561368
0.0207659	7.03827	5.58502e-05	2.70653e-06	0.000108994		0.0785411	4.40779	8.44511e-06	-3.13483e-05	4.82385e-05		0.111299	6.28117	8.10326e-07	-3.26039e-06	4.88105e-06		0.00122723	2.38715	5.08904e-07	-1.81892e-06	2.83672e-06		0.242179	8.06491	0.000181331	-0.000193079	0.000555742
0.358019	7.04999	5.5259e-05	2.50648e-06	0.000108012		0.111728	4.41513	8.44511e-06	-3.13483e-05	4.82385e-05		0.465216	6.29163	8.10326e-07	-3.26039e-06	4.88105e-06		0.00658061	2.39112	5.21469e-07	-1.85659e-06	2.89953e-06		0.043893	8.07834	0.000179384	-0.000193158	0.000551926
2.46926	7.06171	5.48156e-05	2.3343e-06	0.000107297		0.310193	4.42247	8.5693e-06	-3.19375e-05	4.90761e-05		0.363569	6.30209	7.78549e-07	-3.16512e-06	4.72222e-06		0.00206687	2.3951	5.21469e-07	-1.85659e-06	2.89953e-06		0.0203151	8.09177	0.000178897	-0.000192676	0.000550471
4.02131	7.07343	5.43279e-05	2.05707e-06	0.000106599		0.110499	4.42981	8.32091e-06	-3.11929e-05	4.78347e-05		0.209483	6.31255	7.6266e-07	-3.08974e-06	4.61506e-06		0.00467645	2.39907	5.34035e-07	-1.89426e-06	2.96233e-06		0.107992	8.1052	0.000177194	-0.000193342	0.000547729
0.262637	7.08515	5.37663e-05	1.76297e-06	0.00010577		0.115897	4.43715	8.07253e-06	-3.04482e-05	4.65932e-05		0.0209764	6.32301	7.30883e-07	-3.05972e-06	4.52148e-06		0.00441717	2.40305	5.34035e-07	-1.87231e-06	2.94038e-06		0.0437399	8.11863	0.000178897	-0.000193324	0.000551119
1.83511	7.09687	5.33968e-05	1.60145e-06	0.000105192		0.0727003	4.44449	8.19672e-06	-3.10374e-05	4.74309e-05		0.615672	6.33347	7.14994e-07	-2.98433e-06	4.41432e-06		0.00173522	2.40702	5.08904e-07	-1.81137e-06	2.82918e-06		0.284331	8.13206	0.000177437	-0.000193225	0.0005481
0.24424	7.10859	5.29535e-05	1.31697e-06	0.00010459		0.182454	4.45183	8.07253e-06	-3.04482e-05	4.65932e-05		0.374125	6.34393	6.83216e-07	-2.95431e-06	4.32075e-06		0.00112083	2.411	4.96338e-07	-1.7737e-06	2.76638e-06		0.0619298	8.14549	0.00017549	-0.000193407	0.000544387
0.516232	7.12032	5.23918e-05	1.12269e-06	0.000103661		0.17007	4.45917	8.32091e-06	-3.11929e-05	4.78347e-05		0.090963	6.35439	6.67328e-07	-2.87893e-06	4.21358e-06		0.000895721	2.41497	4.96338e-07	-1.7737e-06	2.76638e-06		0.11552	8.15892	0.000175003	-0.000192536	0.000542542
0.555734	7.13204	5.19633e-05	1.08951e-06	0.000102837		0.058004	4.46651	8.19672e-06	-3.10374e-05	4.74309e-05		0.251872	6.36485	6.51439e-07	-2.80354e-06	4.10642e-06		0.001174	2.41895	5.02621e-07	-1.80351e-06	2.80875e-06		0.0632473	8.17235	0.000174029	-0.000193065	0.000541123
1.81433	7.14376	5.12539e-05	8.62413e-07	0.000101645		0.0293587	4.47385	8.19672e-06	-3.10374e-05	4.74309e-05		1.08772	6.37531	6.51439e-07	-2.80354e-06	4.10642e-06		0.0209399	2.42293	4.83773e-07	-1.76183e-06	2.72938e-06		0.415781	8.18579	0.000174029	-0.000191772	0.00053983
2.47773	7.15548	5.08548e-05	7.21942e-07	0.000100988		0.211854	4.48119	8.32091e-06	-3.11929e-05	4.78347e-05		0.215736	6.38577	6.67328e-07	-2.87893e-06	4.21358e-06		0.00486878	2.4269	4.71207e-07	-1.74996e-06	2.69237e-06		1.30574	8.19922	0.000172812	-0.00019121	0.000536835
0.388021	7.1672	5.0308e-05	4.31673e-07	0.000100184		0.431871	4.48853	8.19672e-06	-3.10374e-05	4.74309e-05		0.129123	6.39623	6.51439e-07	-2.80354e-06	4.10642e-06		0.0251159	2.43088	4.71207e-07	-1.74996e-06	2.69237e-06		0.0667713	8.21265	0.000172812	-0.00019121	0.000536835
3.14434	7.17892	5.00272e-05	3.58754e-07	9.96956e-05		0.120043	4.49587	8.19672e-06	-3.10374e-05	4.74309e-05		0.0546536	6.40669	6.51439e-07	-2.80354e-06	4.10642e-06		0.00477637	2.43485	4.58642e-07	-1.73809e-06	2.65537e-06		0.989471	8.22608	0.000171595	-0.000190939	0.00053413
0.0381032	7.19064	4.94213e-05	4.42541e-08	9.87982e-05		0.329408	4.50321	8.19672e-06	-3.10374e-05	4.74309e-05		0.167445	6.41715	6.3555e-07	-2.72816e-06	3.99926e-06		0.00053068	2.43883	4.58642e-07	-1.73809e-06	2.65537e-06		0.368582	8.23951	0.000172082	-0.000191032	0.000535196
0.00636992	7.20236	4.89631e-05	-9.35651e-08	9.80198e-05		0.596061	4.51055	8.19672e-06	-3.10374e-05	4.74309e-05		0.295581	6.42761	6.3555e-07	-2.72816e-06	3.99926e-06		0.131011	2.4428	4.46076e-07	-1.67847e-06	2.57062e-06		0.656658	8.25294	0.000173299	-0.000192004	0.000538602
4.01329	7.21408	4.87119e-05	-2.20814e-07	9.76445e-05		0.0449213	4.51789	8.07253e-06	-3.0882e-05	4.70271e-05		0.39811	6.43807	6.19661e-07	-2.65277e-06	3.89209e-06		0.00053068	2.44678	4.58642e-07	-1.71614e-06	2.63343e-06		1.13582	8.26637	0.000171352	-0.000192359	0.000535063
1.5435	7.2258	4.81059e-05	-2.61343e-07	9.64732e-05		0.0328126	4.52523	8.07253e-06	-3.0882e-05	4.70271e-05		0.228361	6.44853	6.03773e-07	-2.57739e-06	3.78493e-06		0.00234765	2.45075	4.52359e-07	-1.68633e-06	2.59105e-06		3.1147	8.2798	0.000172326	-0.000192754	0.000537406
2.85297	7.23752	4.76921e-05	-3.3777e-07	9.5722e-05		0.176667	4.53257	8.07253e-06	-3.0882e-05	4.70271e-05		0.0684618	6.45899	6.03773e-07	-2.57739e-06	3.78493e-06		0.00053068	2.45473	4.58642e-07	-1.6942e-06	2.61148e-06		0.23008	8.29323	0.000170865	-0.000193028	0.000534759
1.81378	7.24924	4.71305e-05	-5.82362e-07	9.48433e-05		0.218061	4.53991	7.94834e-06	-3.02928e-05	4.61894e-05		0.0723543	6.46945	6.03773e-07	-2.57739e-06	3.78493e-06		0.00270981	2.4587	4.64925e-07	-1.72401e-06	2.65386e-06		0.0852605	8.30666	0.000172812	-0.000194382	0.000540007
1.05644	7.26096	4.67019e-05	-6.64506e-07	9.40683e-05		0.0445344	4.54725	7.94834e-06	-3.02928e-05	4.61894e-05		0.0628196	6.47991	6.03773e-07	-2.57739e-06	3.78493e-06		0.00118851	2.46268	4.71207e-07	-1.75382e-06	2.69623e-06		3.69049	8.32009	0.000171352	-0.000194474	0.000537178
2.01723	7.27268	4.63176e-05	-7.41183e-07	9.33765e-05		0.0780885	4.55459	7.82414e-06	-2.97035e-05	4.53518e-05		0.0456709	6.49037	5.71995e-07	-2.48212e-06	3.62611e-06		0.00404007	2.46665	4.58642e-07	-1.71614e-06	2.63343e-06		2.80269	8.33352	0.000169405	-0.000194243	0.000533053
1.78328	7.2844	4.59482e-05	-9.36345e-07	9.28327e-05		0.025329	4.56193	7.45156e-06	-2.85009e-05	4.3404e-05		0.0352997	6.50083	5.87884e-07	-2.5575e-06	3.73327e-06		0.000510822	2.47063	4.64925e-07	-1.72401e-06	2.65386e-06		0.133983	8.34695	0.000169161	-0.00019374	0.000532063
4.73675	7.29613	4.56674e-05	-9.89338e-07	9.23241e-05		1.22066	4.56927	7.20318e-06	-2.77562e-05	4.21626e-05		0.231373	6.51129	5.71995e-07	-2.48212e-06	3.62611e-06		0.00208327	2.4746	4.58642e-07	-1.6942e-06	2.61148e-06		1.50469	8.36038	0.000169161	-0.00019374	0.000532063
2.06171	7.30785	4.50762e-05	-1.28485e-06	9.14373e-05		0.0317235	4.57661	7.20318e-06	-2.77562e-05	4.21626e-05		0.473646	6.52175	5.71995e-07	-2.48212e-06	3.62611e-06		0.0162614	2.47858	4.58642e-07	-1.6942e-06	2.61148e-06		1.20721	8.37381	0.000168675	-0.000193259	0.000530608
1.55715	7.31957	4.47067e-05	-1.39985e-06	9.08133e-05		0.0751445	4.58395	7.07899e-06	-2.7167e-05	4.13249e-05		0.050498	6.53221	5.87884e-07	-2.5575e-06	3.73327e-06		0.0121931	2.48255	4.52359e-07	-1.66439e-06	2.56911e-06		1.51782	8.38724	0.000169405	-0.000193792	0.000532602
0.113893	7.33129	4.42781e-05	-1.46128e-06	9.00175e-05		0.219381	4.59129	6.95479e-06	-2.65777e-05	4.04873e-05		0.163944	6.54267	5.87884e-07	-2.5575e-06	3.73327e-06		0.000639666	2.48653	4.52359e-07	-1.66439e-06	2.56911e-06		0.733887	8.40067	0.000169648	-0.000193152	0.000532449
0.976982	7.34301	4.38052e-05	-1.68857e-06	8.9299e-05		0.0465999	4.59863	6.95479e-06	-2.65777e-05	4.04873e-05		0.066552	6.55313	5.87884e-07	-2.5575e-06	3.73327e-06		0.000659439	2.4905	4.52359e-07	-1.66439e-06	2.56911e-06		4.68056	8.4141	0.000168918	-0.000193081	0.000530917
0.704562	7.35473	4.32584e-05	-1.90599e-06	8.84227e-05		0.0472483	4.60597	6.95479e-06	-2.65777e-05	4.04873e-05		0.0175841	6.56359	5.87884e-07	-2.5575e-06	3.73327e-06		0.000669321	2.49448	4.39794e-07	-1.62672e-06	2.5063e-06		0.324353	8.42753	0.000166241	-0.000192749	0.00052523
0.145918	7.36645	4.29332e-05	-1.94103e-06	8.78075e-05		0.0397217	4.61331	6.8306e-06	-2.59885e-05	3.96497e-05		0.0246969	6.57405	5.71995e-07	-2.48212e-06	3.62611e-06		0.00263806	2.49846	4.39794e-07	-1.62672e-06	2.5063e-06		5.90542	8.44096	0.000165511	-0.000192561	0.000523582
1.97815	7.37817	4.24307e-05	-2.10946e-06	8.6971e-05		0.0853015	4.62065	6.8306e-06	-2.59885e-05	3.96497e-05		0.0213374	6.58451	5.71995e-07	-2.48212e-06	3.62611e-06		0.0255171	2.50243	4.46076e-07	-1.65653e-06	2.54868e-06		0.230869	8.45439	0.00016405	-0.000193231	0.000521332
0.524545	7.38989	4.18839e-05	-2.33858e-06	8.61064e-05		0.245843	4.62799	6.70641e-06	-2.53992e-05	3.88121e-05		0.130696	6.59497	5.71995e-07	-2.48212e-06	3.62611e-06		0.00121387	2.50641	4.33511e-07	-1.62549e-06	2.49252e-06		8.21087	8.46782	0.000163563	-0.000193531	0.000520658
2.51829	7.40161	4.1411e-05	-2.44426e-06	8.52662e-05		0.170911	4.63533	6.8306e-06	-2.59885e-05	3.96497e-05		0.170807	6.60543	5.71995e-07	-2.48212e-06	3.62611e-06		0.0083445	2.51038	4.27228e-07	-1.59569e-06	2.45014e-06		7.84752	8.48125	0.00016259	-0.000193515	0.000518694
2.09912	7.41333	4.09085e-05	-2.76154e-06	8.45785e-05		0.534607	4.64267	6.70641e-06	-2.53992e-05	3.88121e-05		0.574555	6.61589	5.56106e-07	-2.46223e-06	3.57444e-06		0.00533789	2.51436	4.33511e-07	-1.62549e-06	2.49252e-06		2.95888	8.49468	0.00016259	-0.000194033	0.000519212
3.85882	7.42505	4.06868e-05	-2.88993e-06	8.42636e-05		1.40665	4.65001	6.8306e-06	-2.59885e-05	3.96497e-05		0.0162677	6.62635	5.56106e-07	-2.46223e-06	3.57444e-06		0.00060008	2.51833	4.39794e-07	-1.6553e-06	2.53489e-06		5.99991	8.50811	0.000161129	-0.000194923	0.000517182
0.63113	7.43677	4.02434e-05	-2.95655e-06	8.34434e-05		0.710969	4.65735	6.70641e-06	-2.53992e-05	3.88121e-05		0.0638633	6.63681	5.40218e-07	-2.38685e-06	3.46728e-06		0.0014538	2.52231	4.20945e-07	-1.61362e-06	2.45551e-06		0.0565137	8.52154	0.000160156	-0.00019467	0.000514982
2.54839	7.44849	3.98887e-05	-3.12389e-06	8.29014e-05		0.137475	4.66469	6.70641e-06	-2.53992e-05	3.88121e-05		0.0958781	6.64727	4.92551e-07	-2.28144e-06	3.26654e-06		0.00112044	2.52628	4.20945e-07	-1.61362e-06	2.45551e-06		0.165001	8.53497	0.000158939	-0.000194559	0.000512437
0.0562182	7.46022	3.95488e-05	-3.29965e-06	8.23973e-05		0.0164209	4.67203	6.58222e-06	-2.481e-05	3.79744e-05		1.69828	6.65773	4.92551e-07	-2.28144e-06	3.26654e-06		0.00214989	2.53026	4.20945e-07	-1.61362e-06	2.45551e-06		0.105174	8.5484	0.000159912	-0.000195427	0.000515252
0.409687	7.47194	3.92237e-05	-3.3033e-06	8.17507e-05		0.105956	4.67937	6.45802e-06	-2.42208e-05	3.71368e-05		0.0628405	6.66819	4.92551e-07	-2.28144e-06	3.26654e-06		0.000718683	2.53423	4.20945e-07	-1.61362e-06	2.45551e-06		0.059115	8.56183	0.000159182	-0.000194927	0.000513292
0.350383	7.48366	3.87212e-05	-3.4765e-06	8.09189e-05		0.172706	4.68671	6.45802e-06	-2.42208e-05	3.71368e-05		0.680643	6.67865	4.92551e-07	-2.28144e-06	3.26654e-06		0.00381027	2.53821	4.39794e-07	-1.64476e-06	2.52434e-06		0.021065	8.57526	0.000158695	-0.000193838	0.000511229
2.04069	7.49538	3.83961e-05	-3.62101e-06	8.04131e-05		0.0641572	4.69405	6.45802e-06	-2.42208e-05	3.71368e-05		1.02685	6.68911	4.76663e-07	-2.20606e-06	3.15938e-06		0.00230057	2.54218	4.33511e-07	-1.61495e-06	2.48197e-06		0.330173	8.58869	0.000158209	-0.000193255	0.000509672
2.75497	7.5071	3.78049e-05	-3.76854e-06	7.93783e-05		0.215401	4.70139	6.45802e-06	-2.42208e-05	3.71368e-05		0.155719	6.69957	4.76663e-07	-2.20606e-06	3.15938e-06		0.00244323	2.54616	4.27228e-07	-1.58514e-06	2.4396e-06		0.396894	8.60213	0.000158695	-0.000193178	0.000510569
0.891306	7.51882	3.75389e-05	-3.97346e-06	7.90512e-05		1.04143	4.70873	6.45802e-06	-2.42208e-05	3.71368e-05		0.025988	6.71003	4.60774e-07	-2.13067e-06	3.05222e-06		0.000540604	2.55013	4.27228e-07	-1.58514e-06	2.4396e-06		0.0307369	8.61556	0.000157965	-0.000193066	0.000508996
1.97225	7.53054	3.72876e-05	-4.04997e-06	7.86252e-05		0.150082	4.71607	6.33383e-06	-2.36315e-05	3.62992e-05		0.0567289	6.72049	4.60774e-07	-2.13067e-06	3.05222e-06		0.0025154	2.55411	4.33511e-07	-1.61495e-06	2.48197e-06		0.0088537	8.62899	0.000156505	-0.00019333	0.000506339
2.28031	7.54226	3.68147e-05	-4.37832e-06	7.80077e-05		0.319449	4.72341	6.45802e-06	-2.42208e-05	3.71368e-05		0.0817963	6.73095	4.44885e-07	-2.05529e-06	2.94506e-06		0.00153615	2.55808	4.33511e-07	-1.61495e-06	2.48197e-06		0.10567	8.64242	0.000156748	-0.000192685	0.000506181
0.0669715	7.55398	3.64009e-05	-4.4341e-06	7.72359e-05		0.179773	4.73075	6.33383e-06	-2.36315e-05	3.62992e-05		0.0379056	6.74141	4.13108e-07	-1.96001e-06	2.78623e-06		0.000570356	2.56206	4.14662e-07	-1.57327e-06	2.40259e-06		0.0311618	8.65585	0.000156261	-0.000192873	0.000505395
1.83361	7.5657	3.60462e-05	-4.46478e-06	7.65571e-05		0.128124	4.73809	6.33383e-06	-2.36315e-05	3.62992e-05		0.0104079	6.75187	3.97219e-07	-1.88463e-06	2.67907e-06		0.00053068	2.56603	4.0838e-07	-1.54346e-06	2.36022e-06		6.4135	8.66928	0.000155531	-0.00019369	0.000504753
0.852718	7.57742	3.54994e-05	-4.8354e-06	7.58341e-05		0.0330153	4.74543	6.08544e-06	-2.28869e-05	3.50577e-05		1.16935	6.76233	3.97219e-07	-1.88463e-06	2.67907e-06		0.00536235	2.57001	4.02097e-07	-1.51365e-06	2.31784e-06		0.781991	8.68271	0.000155531	-0.00019369	0.000504753
1.69825	7.58914	3.50412e-05	-5.05771e-06	7.51401e-05		0.0957013	4.75277	6.08544e-06	-2.28869e-05	3.50577e-05		0.0506581	6.77279	4.13108e-07	-1.96001e-06	2.78623e-06		0.00239755	2.57399	4.0838e-07	-1.54346e-06	2.36022e-06		4.4748	8.69614	0.000155288	-0.000193712	0.000504288
1.2561	7.60086	3.47013e-05	-5.22697e-06	7.46295e-05		0.0113206	4.76012	6.08544e-06	-2.28869e-05	3.50577e-05		0.0545227	6.78325	3.97219e-07	-1.88463e-06	2.67907e-06		0.00127579	2.57796	4.0838e-07	-1.54346e-06	2.36022e-06		1.33759	8.70957	0.000156018	-0.000194593	0.000506629
1.76915	7.61258	3.445e-05	-5.32854e-06	7.42286e-05		0.0969391	4.76746	6.08544e-06	-2.28869e-05	3.50577e-05		0.191421	6.79371	3.97219e-07	-1.88463e-06	2.67907e-06		0.0157706	2.58194	4.0838e-07	-1.54346e-06	2.36022e-06		0.0315302	8.723	0.000155775	-0.000194615	0.000506164
2.5335	7.6243	3.40214e-05	-5.55526e-06	7.35982e-05		0.0564876	4.7748	5.83706e-06	-2.277e-05	3.44441e-05		0.0479304	6.80417	3.97219e-07	-1.88463e-06	2.67907e-06		0.000609981	2.58591	4.02097e-07	-1.5356e-06	2.33979e-06		0.226211	8.73643	0.000155531	-0.000193819	0.000504882
1.93661	7.63603	3.35929e-05	-5.98011e-06	7.31658e-05		0.0327398	4.78214	5.71287e-06	-2.26145e-05	3.40403e-05		0.0623718	6.81463	3.8133e-07	-1.80924e-06	2.5719e-06		0.00560422	2.58989	4.20945e-07	-1.57728e-06	2.41917e-06		0.0681673	8.74986	0.000155775	-0.000193893	0.000505442
1.65455	7.64775	3.30608e-05	-6.07159e-06	7.21932e-05		0.152004	4.78948	5.71287e-06	-2.26145e-05	3.40403e-05		0.0806932	6.82509	3.65441e-07	-1.73386e-06	2.46474e-06		0.00284575	2.59386	4.14662e-07	-1.54747e-06	2.37679e-06		0.337364	8.76329	0.000155288	-0.00019397	0.000504546
1.70367	7.65947	3.24992e-05	-6.24373e-06	7.12421e-05		0.0444414	4.79682	5.71287e-06	-2.26145e-05	3.40403e-05		0.0402937	6.83555	3.65441e-07	-1.73386e-06	2.46474e-06		0.0120615	2.59784	4.27228e-07	-1.58514e-06	2.4396e-06		0.0795466	8.77672	0.000154071	-0.000193995	0.000502137
2.81569	7.67119	3.22332e-05	-6.26788e-06	7.07342e-05		0.0148534	4.80416	5.71287e-06	-2.26145e-05	3.40403e-05		0.136028	6.84601	3.49553e-07	-1.65847e-06	2.35758e-06		0.00634932	2.60181	4.33511e-07	-1.61495e-06	2.48197e-06		0.0516723	8.79015	0.000154558	-0.000194707	0.000503823
0.0787873	7.68291	3.17898e-05	-6.46374e-06	7.00434e-05		0.0218535	4.8115	5.83706e-06	-2.32038e-05	3.48779e-05		0.0289443	6.85647	3.49553e-07	-1.65847e-06	2.35758e-06		0.147317	2.60579	4.33511e-07	-1.61495e-06	2.48197e-06		0.0216702	8.80358	0.000153827	-0.000194954	0.000502609
2.29732	7.69463	3.12282e-05	-6.76237e-06	6.92188e-05		0.0778406	4.81884	5.83706e-06	-2.32038e-05	3.48779e-05		0.121232	6.86693	3.33664e-07	-1.58309e-06	2.25042e-06		0.00635976	2.60976	4.27228e-07	-1.58514e-06	2.4396e-06		0.0779569	8.81701	0.000153341	-0.000195677	0.000502359
1.28994	7.70635	3.077e-05	-6.97343e-06	6.85135e-05		0.0553235	4.82618	5.71287e-06	-2.26145e-05	3.40403e-05		0.0406498	6.87739	3.49553e-07	-1.65847e-06	2.35758e-06		0.0287746	2.61374	4.27228e-07	-1.58514e-06	2.4396e-06		0.103797	8.83044	0.000153827	-0.000195449	0.000503104
2.2757	7.71807	3.04006e-05	-7.05244e-06	6.78536e-05		0.0698503	4.83352	5.71287e-06	-2.26145e-05	3.40403e-05		0.0333845	6.88785	3.65441e-07	-1.73386e-06	2.46474e-06		0.0083001	2.61771	4.14662e-07	-1.54747e-06	2.37679e-06		0.00944372	8.84387	0.000153341	-0.000195356	0.000502037
1.28494	7.72979	3.01345e-05	-7.16684e-06	6.74359e-05		0.0749216	4.84086	5.71287e-06	-2.26145e-05	3.40403e-05		0.188228	6.89831	3.65441e-07	-1.73386e-06	2.46474e-06		0.00573491	2.62169	4.14662e-07	-1.54747e-06	2.37679e-06		0.0253711	8.8573	0.000153584	-0.000195643	0.000502811
2.08229	7.74151	2.95434e-05	-7.48111e-06	6.65679e-05		0.0681202	4.8482	5.71287e-06	-2.26145e-05	3.40403e-05		0.230809	6.90877	3.65441e-07	-1.73386e-06	2.46474e-06		0.0426629	2.62566	4.02097e-07	-1.5098e-06	2.31399e-06		0.0651321	8.87073	0.00015261	-0.000195908	0.000501129
3.49644	7.75323	2.90705e-05	-7.52866e-06	6.56696e-05		0.0281588	4.85554	5.58867e-06	-2.20253e-05	3.32026e-05		0.129918	6.91923	3.65441e-07	-1.73386e-06	2.46474e-06		0.00183461	2.62964	4.02097e-07	-1.5098e-06	2.31399e-06		0.00977474	8.88416	0.000152124	-0.000196655	0.000500902
0.726391	7.76495	2.88635e-05	-7.56772e-06	6.52948e-05		0.174187	4.86288	5.58867e-06	-2.20253e-05	3.32026e-05		0.0641245	6.92969	3.65441e-07	-1.73386e-06	2.46474e-06		0.001589	2.63361	4.02097e-07	-1.5098e-06	2.31399e-06		0.0265589	8.89759	0.000152124	-0.000196212	0.00050046
2.37345	7.77667	2.83463e-05	-7.83891e-06	6.45315e-05		0.231219	4.87022	5.58867e-06	-2.20253e-05	3.32026e-05		0.0443447	6.94015	3.49553e-07	-1.65847e-06	2.35758e-06		0.00182431	2.63759	3.95814e-07	-1.47999e-06	2.27161e-06		0.0515763	8.91102	0.000152367	-0.000196191	0.000500925
0.635941	7.78839	2.80211e-05	-8.04075e-06	6.4083e-05		0.0389461	4.87756	5.71287e-06	-2.26145e-05	3.40403e-05		0.170783	6.95061	3.49553e-07	-1.65847e-06	2.35758e-06		0.000609981	2.64156	3.89531e-07	-1.45018e-06	2.22924e-06		0.06931	8.92445	0.000151637	-0.000196507	0.00049978
1.33206	7.80011	2.77995e-05	-8.14318e-06	6.37421e-05		0.0799358	4.8849	5.83706e-06	-2.32038e-05	3.48779e-05		0.0357397	6.96107	3.49553e-07	-1.65847e-06	2.35758e-06		0.00346702	2.64554	3.83249e-07	-1.42037e-06	2.18687e-06		0.0253165	8.93788	0.000152367	-0.000197007	0.000501741
0.269454	7.81184	2.75925e-05	-8.09932e-06	6.32844e-05		0.136156	4.89224	5.58867e-06	-2.29691e-05	3.41465e-05		0.00817316	6.97153	3.65441e-07	-1.73386e-06	2.46474e-06		0.00254483	2.64952	3.76966e-07	-1.39056e-06	2.14449e-06		0.0917264	8.95131	0.00015188	-0.000197096	0.000500856
0.180299	7.82356	2.72378e-05	-8.09663e-06	6.25723e-05		0.375601	4.89958	5.58867e-06	-2.29691e-05	3.41465e-05		0.498918	6.98199	3.65441e-07	-1.73386e-06	2.46474e-06		0.00277151	2.65349	3.76966e-07	-1.39056e-06	2.14449e-06		0.0361668	8.96474	0.000151637	-0.00019635	0.000499623
0.304386	7.83528	2.69275e-05	-8.2133e-06	6.20683e-05		0.12456	4.90692	5.58867e-06	-2.29691e-05	3.41465e-05		0.115063	6.99245	3.8133e-07	-1.80924e-06	2.5719e-06		0.00455016	2.65747	3.76966e-07	-1.39056e-06	2.14449e-06		0.130183	8.97817	0.00015042	-0.000196114	0.000496954
3.96545	7.847	2.64989e-05	-8.33654e-06	6.13343e-05		0.0914743	4.91426	5.58867e-06	-2.29691e-05	3.41465e-05		0.146099	7.00291	3.8133e-07	-1.80924e-06	2.5719e-06		0.00103271	2.66144	3.76966e-07	-1.39056e-06	2.14449e-06		0.0718284	8.9916	0.00015042	-0.000195578	0.000496418
3.71147	7.85872	2.62329e-05	-8.42198e-06	6.08877e-05		0.12626	4.9216	5.71287e-06	-2.35584e-05	3.49841e-05		0.0452211	7.01337	3.8133e-07	-1.80924e-06	2.5719e-06		0.00674923	2.66542	3.76966e-07	-1.39056e-06	2.14449e-06		0.0309782	9.00504	0.000150907	-0.00019444	0.000496253
4.25584	7.87044	2.56713e-05	-8.7667e-06	6.01092e-05		0.0551542	4.92894	5.58867e-06	-2.34029e-05	3.45803e-05		0.0716498	7.02383	3.8133e-07	-1.80924e-06	2.5719e-06		0.0297019	2.66939	3.89531e-07	-1.42823e-06	2.20729e-06		0.0458009	9.01847	0.000148959	-0.000193547	0.000491466
4.21634	7.88216	2.51688e-05	-8.87396e-06	5.92115e-05		0.0287569	4.93628	5.58867e-06	-2.34029e-05	3.45803e-05		0.0714908	7.03429	3.65441e-07	-1.73386e-06	2.46474e-06		0.323867	2.67337	3.89531e-07	-1.42823e-06	2.20729e-06		0.201822	9.0319	0.000147499	-0.000192923	0.000487921
1.67723	7.89388	2.48289e-05	-8.84939e-06	5.85071e-05		0.305255	4.94362	5.46448e-06	-2.28137e-05	3.37427e-05		0.378485	7.04475	3.8133e-07	-1.80924e-06	2.5719e-06		0.038142	2.67734	3.76966e-07	-1.39056e-06	2.14449e-06		0.0862459	9.04533	0.000148473	-0.000193791	0.000490736
1.07467	7.9056	2.45037e-05	-8.89594e-06	5.79034e-05		0.333174	4.95096	5.71287e-06	-2.35584e-05	3.49841e-05		0.426999	7.05521	3.65441e-07	-1.73386e-06	2.46474e-06		0.00269176	2.68132	3.83249e-07	-1.42037e-06	2.18687e-06		0.0172579	9.05876	0.000148716	-0.000193946	0.000491378
2.19804	7.91732	2.42229e-05	-8.99476e-06	5.74406e-05		0.0824436	4.9583	5.58867e-06	-2.29691e-05	3.41465e-05		0.134194	7.06567	3.8133e-07	-1.80924e-06	2.5719e-06		0.00227832	2.68529	3.70683e-07	-1.3827e-06	2.12406e-06		0.0369549	9.07219	0.000148716	-0.000194793	0.000492225
2.22062	7.92904	2.39421e-05	-9.11767e-06	5.70019e-05		0.0818991	4.96564	5.58867e-06	-2.29691e-05	3.41465e-05		0.361493	7.07613	3.8133e-07	-1.80924e-06	2.5719e-06		0.0106579	2.68927	3.76966e-07	-1.41251e-06	2.16644e-06		0.054886	9.08562	0.000148959	-0.000194651	0.00049257
1.75952	7.94076	2.35874e-05	-9.23744e-06	5.64123e-05		1.23984	4.97298	5.46448e-06	-2.23799e-05	3.33088e-05		0.211607	7.08659	3.8133e-07	-1.80924e-06	2.5719e-06		0.00176572	2.69324	3.70683e-07	-1.40464e-06	2.14601e-06		0.210455	9.09905	0.000149933	-0.000195519	0.000495385
3.24113	7.95248	2.32918e-05	-9.34183e-06	5.59255e-05		0.0978713	4.98032	5.46448e-06	-2.23799e-05	3.33088e-05		0.942007	7.09705	3.8133e-07	-1.80924e-06	2.5719e-06		0.000792574	2.69722	3.70683e-07	-1.40464e-06	2.14601e-06		0.271916	9.11248	0.00015042	-0.000195516	0.000496356
1.15378	7.9642	2.29224e-05	-9.45241e-06	5.52971e-05		0.145787	4.98766	5.2161e-06	-2.16352e-05	3.20674e-05		2.31849	7.10751	3.65441e-07	-1.73386e-06	2.46474e-06		0.00118851	2.70119	3.76966e-07	-1.43445e-06	2.18838e-06		0.129982	9.12591	0.000150907	-0.000196232	0.000498045
0.280375	7.97593	2.26268e-05	-9.52063e-06	5.47742e-05		0.15499	4.995	5.2161e-06	-2.16352e-05	3.20674e-05		0.425469	7.11797	3.49553e-07	-1.65847e-06	2.35758e-06		0.00133385	2.70517	3.70683e-07	-1.40464e-06	2.14601e-06		0.362731	9.13934	0.000150663	-0.000195896	0.000497222
2.1743	7.98765	2.2346e-05	-9.53931e-06	5.42313e-05		0.095774	5.00234	5.2161e-06	-2.16352e-05	3.20674e-05		0.514399	7.12843	3.49553e-07	-1.65847e-06	2.35758e-06		0.0016655	2.70914	3.70683e-07	-1.40464e-06	2.14601e-06		0.0333176	9.15277	0.000151393	-0.000195737	0.000498523
2.64444	7.99937	2.1873e-05	-9.65062e-06	5.33967e-05		0.149789	5.00968	5.2161e-06	-2.16352e-05	3.20674e-05		0.0702691	7.13889	3.49553e-07	-1.65847e-06	2.35758e-06		0.019401	2.71312	3.644e-07	-1.37483e-06	2.10363e-06		0.10702	9.1662	0.000151637	-0.00019619	0.000499464
3.51106	8.01109	2.17253e-05	-9.64197e-06	5.30925e-05		0.0063628	5.01702	5.2161e-06	-2.16352e-05	3.20674e-05		0.0978834	7.14935	3.49553e-07	-1.65847e-06	2.35758e-06		0.00267801	2.71709	3.644e-07	-1.37483e-06	2.10363e-06		8.68759	9.17963	0.000153097	-0.00019632	0.000502514
2.81049	8.02281	2.13262e-05	-9.74432e-06	5.23968e-05		0.265928	5.02436	5.2161e-06	-2.16352e-05	3.20674e-05		0.131404	7.15981	3.65441e-07	-1.73386e-06	2.46474e-06		0.000510822	2.72107	3.58118e-07	-1.34502e-06	2.06126e-06		1.94433	9.19306	0.000153341	-0.000196394	0.000503075
1.26725	8.03453	2.07942e-05	-9.89003e-06	5.14784e-05		0.349403	5.0317	5.2161e-06	-2.16352e-05	3.20674e-05		0.115166	7.17027	3.65441e-07	-1.73386e-06	2.46474e-06		0.00566601	2.72505	3.51835e-07	-1.31522e-06	2.01888e-06		8.95912	9.20649	0.00015261	-0.000197176	0.000502397
0.543389	8.04625	2.06612e-05	-9.96499e-06	5.12873e-05		0.0453594	5.03904	5.0919e-06	-2.1046e-05	3.12298e-05		0.0822477	7.18073	3.65441e-07	-1.73386e-06	2.46474e-06		0.000520752	2.72902	3.51835e-07	-1.31522e-06	2.01888e-06		5.6816	9.21992	0.000152854	-0.00019725	0.000502957
0.0352888	8.05797	2.03065e-05	-1.00792e-05	5.06921e-05		0.1103	5.04638	5.2161e-06	-2.16352e-05	3.20674e-05		0.0531321	7.19119	3.49553e-07	-1.65847e-06	2.35758e-06		0.0197431	2.733	3.32987e-07	-1.25438e-06	1.92035e-06		1.7368	9.23335	0.000154801	-0.000197609	0.000507211
0.0455415	8.06969	2.00404e-05	-1.02006e-05	5.02815e-05		0.741656	5.05372	5.2161e-06	-2.16352e-05	3.20674e-05		0.0188086	7.20165	3.49553e-07	-1.65847e-06	2.35758e-06		0.0591079	2.73697	3.32987e-07	-1.25438e-06	1.92035e-06		0.135668	9.24678	0.000155288	-0.000196959	0.000507535
0.578417	8.08141	1.97301e-05	-1.03073e-05	4.97674e-05		0.170441	5.06106	5.2161e-06	-2.16352e-05	3.20674e-05		0.0365025	7.21211	3.33664e-07	-1.58309e-06	2.25042e-06		0.00187378	2.74095	3.32987e-07	-1.25438e-06	1.92035e-06		0.166643	9.26021	0.000153827	-0.000195968	0.000503623
0.585157	8.09313	1.94641e-05	-1.04404e-05	4.93685e-05		0.309079	5.0684	5.2161e-06	-2.16352e-05	3.20674e-05		0.118918	7.22257	3.33664e-07	-1.58309e-06	2.25042e-06		0.0429168	2.74492	3.32987e-07	-1.25438e-06	1.92035e-06		1.1313	9.27364	0.000153827	-0.000195968	0.000503623
1.67549	8.10485	1.91389e-05	-1.04648e-05	4.87426e-05		0.353956	5.07574	4.84352e-06	-2.08113e-05	3.04984e-05		0.0940715	7.23303	3.33664e-07	-1.58309e-06	2.25042e-06		0.000639666	2.7489	3.26704e-07	-1.22457e-06	1.87797e-06		0.331409	9.28707	0.000153341	-0.000196045	0.000502727
1.41921	8.11657	1.88729e-05	-1.05136e-05	4.82594e-05		0.0466089	5.08308	4.84352e-06	-2.08113e-05	3.04984e-05		0.00964004	7.24349	3.33664e-07	-1.58309e-06	2.25042e-06		0.000792574	2.75287	3.20421e-07	-1.2167e-06	1.85755e-06		1.81712	9.3005	0.00015261	-0.000195174	0.000500395
2.63929	8.12829	1.85921e-05	-1.06214e-05	4.78055e-05		0.0923034	5.09042	4.71932e-06	-2.02221e-05	2.96607e-05		0.0124091	7.25395	3.33664e-07	-1.58309e-06	2.25042e-06		0.00369015	2.75685	3.14138e-07	-1.18689e-06	1.81517e-06		1.24022	9.31393	0.000151393	-0.000194882	0.000497669
2.25455	8.14001	1.84295e-05	-1.05728e-05	4.74318e-05		0.0706721	5.09776	4.71932e-06	-2.02221e-05	2.96607e-05		0.0244447	7.26441	3.49553e-07	-1.65847e-06	2.35758e-06		0.0184714	2.76082	3.14138e-07	-1.18689e-06	1.81517e-06		4.26563	9.32736	0.000150907	-0.000193475	0.000495289
0.213579	8.15174	1.82817e-05	-1.05367e-05	4.71002e-05		0.0430465	5.1051	4.47094e-06	-1.94774e-05	2.84193e-05		0.208291	7.27487	3.49553e-07	-1.65847e-06	2.35758e-06		0.000836823	2.7648	3.01573e-07	-1.14922e-06	1.75237e-06		6.40758	9.34079	0.00015042	-0.000193015	0.000493855
1.75753	8.16346	1.79861e-05	-1.06227e-05	4.6595e-05		0.162822	5.11244	4.47094e-06	-1.94774e-05	2.84193e-05		0.166007	7.28533	3.49553e-07	-1.65847e-06	2.35758e-06		0.00130338	2.76877	3.01573e-07	-1.14922e-06	1.75237e-06		0.200006	9.35422	0.000150907	-0.000193108	0.000494922
2.17507	8.17518	1.77201e-05	-1.07245e-05	4.61648e-05		0.225223	5.11978	4.47094e-06	-1.94774e-05	2.84193e-05		0.0539412	7.29579	3.49553e-07	-1.65847e-06	2.35758e-06		0.00923198	2.77275	2.9529e-07	-1.11941e-06	1.70999e-06		0.617753	9.36765	0.000150176	-0.00019286	0.000493213
1.47723	8.1869	1.74689e-05	-1.0807e-05	4.57447e-05		0.04362	5.12712	4.34675e-06	-1.88882e-05	2.75817e-05		0.358681	7.30625	3.49553e-07	-1.65847e-06	2.35758e-06		0.100821	2.77672	3.01573e-07	-1.14922e-06	1.75237e-06		0.234942	9.38108	0.000148473	-0.000192446	0.000489391
3.20052	8.19862	1.73506e-05	-1.08608e-05	4.5562e-05		0.264121	5.13447	4.22255e-06	-1.82989e-05	2.6744e-05		0.388381	7.31671	3.49553e-07	-1.65847e-06	2.35758e-06		0.0238691	2.7807	3.01573e-07	-1.14922e-06	1.75237e-06		0.0103616	9.39451	0.000147742	-0.000193176	0.000488661
1.25174	8.21034	1.70698e-05	-1.09293e-05	4.5069e-05		0.0795134	5.14181	4.22255e-06	-1.82989e-05	2.6744e-05		0.0863653	7.32717	3.49553e-07	-1.65847e-06	2.35758e-06		0.00880814	2.78467	3.01573e-07	-1.14922e-06	1.75237e-06		0.0271681	9.40794	0.000148229	-0.000193099	0.000489558
2.45453	8.22206	1.68777e-05	-1.09734e-05	4.47288e-05		0.0529967	5.14915	4.34675e-06	-1.88882e-05	2.75817e-05		0.206281	7.33763	3.49553e-07	-1.65847e-06	2.35758e-06		0.0838404	2.78865	2.89007e-07	-1.11155e-06	1.68956e-06		0.447351	9.42138	0.000147256	-0.0001916	0.000486111
7.13388	8.23378	1.66708e-05	-1.09731e-05	4.43147e-05		0.0322493	5.15649	4.22255e-06	-1.82989e-05	2.6744e-05		0.0896446	7.34809	3.49553e-07	-1.65847e-06	2.35758e-06		0.0269708	2.79263	2.89007e-07	-1.11155e-06	1.68956e-06		5.51057	9.43481	0.000147986	-0.000191976	0.000487948
0.784558	8.2455	1.64639e-05	-1.08737e-05	4.38015e-05		0.22224	5.16383	4.22255e-06	-1.82989e-05	2.6744e-05		0.0892963	7.35855	3.49553e-07	-1.65847e-06	2.35758e-06		0.00555221	2.7966	2.76442e-07	-1.07388e-06	1.62676e-06		1.57379	9.44824	0.000146282	-0.000189787	0.000482351
1.10084	8.25722	1.63013e-05	-1.08122e-05	4.34149e-05		0.317817	5.17117	4.22255e-06	-1.82989e-05	2.6744e-05		0.0517054	7.369	3.33664e-07	-1.58309e-06	2.25042e-06		0.0013832	2.80058	2.63876e-07	-1.03621e-06	1.56396e-06		0.322769	9.46167	0.000144822	-0.00018996	0.000479603
4.40081	8.26894	1.60353e-05	-1.07841e-05	4.28547e-05		0.0439515	5.17851	4.09836e-06	-1.77097e-05	2.59064e-05		0.0535024	7.37946	3.49553e-07	-1.65847e-06	2.35758e-06		0.00564039	2.80455	2.63876e-07	-1.03621e-06	1.56396e-06		1.10774	9.4751	0.000144335	-0.00019066	0.00047933
2.56552	8.28066	1.57397e-05	-1.08215e-05	4.2301e-05		0.228429	5.18585	4.09836e-06	-1.77097e-05	2.59064e-05		0.119581	7.38992	3.33664e-07	-1.58309e-06	2.25042e-06		0.00102782	2.80853	2.63876e-07	-1.03621e-06	1.56396e-06		0.814638	9.48853	0.000143361	-0.000190037	0.000476759
2.40594	8.29238	1.5518e-05	-1.08563e-05	4.18923e-05		0.0582552	5.19319	3.84998e-06	-1.6965e-05	2.4665e-05		0.0829427	7.40038	3.49553e-07	-1.65847e-06	2.35758e-06		0.00173428	2.8125	2.70159e-07	-1.06602e-06	1.60633e-06		0.0596523	9.50196	0.000143361	-0.000190623	0.000477346
1.97322	8.3041	1.51929e-05	-1.09845e-05	4.13703e-05		0.0959353	5.20053	3.72578e-06	-1.63758e-05	2.38273e-05		0.176284	7.41084	3.49553e-07	-1.65847e-06	2.35758e-06		0.00163925	2.81648	2.63876e-07	-1.03621e-06	1.56396e-06		2.25499	9.51539	0.000143848	-0.000191659	0.000479355
0.519106	8.31583	1.51338e-05	-1.09692e-05	4.12368e-05		0.39123	5.20787	3.72578e-06	-1.63758e-05	2.38273e-05		0.43031	7.4213	3.49553e-07	-1.65847e-06	2.35758e-06		0.00136528	2.82045	2.63876e-07	-1.03621e-06	1.56396e-06		3.60657	9.52882	0.000143605	-0.000191764	0.000478973
1.95377	8.32755	1.48234e-05	-1.0938e-05	4.05849e-05		0.158949	5.21521	3.4774e-06	-1.56311e-05	2.25859e-05		0.0995503	7.43176	3.33664e-07	-1.58309e-06	2.25042e-06		0.00053068	2.82443	2.57593e-07	-1.0064e-06	1.52158e-06		3.42599	9.54225	0.000142875	-0.000191516	0.000477265
3.64753	8.33927	1.46313e-05	-1.10017e-05	4.02643e-05		0.241152	5.22255	3.3532e-06	-1.50419e-05	2.17483e-05		0.0301307	7.44222	3.49553e-07	-1.65847e-06	2.35758e-06		0.0332078	2.8284	2.57593e-07	-1.0064e-06	1.52158e-06		3.22088	9.55568	0.000143118	-0.000192586	0.000478821
0.60105	8.35099	1.44096e-05	-1.10574e-05	3.98766e-05		0.143993	5.22989	3.3532e-06	-1.50419e-05	2.17483e-05		0.0776628	7.45268	3.49553e-07	-1.65847e-06	2.35758e-06		0.000560442	2.83238	2.51311e-07	-9.76588e-07	1.47921e-06		0.058957	9.56911	0.000142144	-0.000190897	0.000475186
2.25206	8.36271	1.4247e-05	-1.10293e-05	3.95234e-05		0.725454	5.23723	3.22901e-06	-1.44526e-05	2.09107e-05		0.238681	7.46314	3.49553e-07	-1.65847e-06	2.35758e-06		0.00126915	2.83635	2.51311e-07	-9.76588e-07	1.47921e-06		1.29267	9.58254	0.000141658	-0.000190804	0.000474119
1.44109	8.37443	1.40845e-05	-1.10067e-05	3.91757e-05		0.317168	5.24457	3.22901e-06	-1.44526e-05	2.09107e-05		0.205904	7.4736	3.33664e-07	-1.58309e-06	2.25042e-06		0.000560442	2.84033	2.51311e-07	-9.76588e-07	1.47921e-06		2.46508	9.59597	0.000140927	-0.000190313	0.000472168
1.18866	8.38615	1.37445e-05	-1.1078e-05	3.85671e-05		0.150981	5.25191	3.10482e-06	-1.38634e-05	2.0073e-05		0.296715	7.48406	3.33664e-07	-1.58309e-06	2.25042e-06		0.0010112	2.8443	2.38745e-07	-9.38916e-07	1.41641e-06		3.65027	9.6094	0.000140197	-0.000189656	0.000470051
2.42846	8.39787	1.36115e-05	-1.11011e-05	3.83242e-05		0.597656	5.25925	3.22901e-06	-1.44526e-05	2.09107e-05		0.604807	7.49452	3.33664e-07	-1.58309e-06	2.25042e-06		0.000560442	2.84828	2.38745e-07	-9.38916e-07	1.41641e-06		2.90521	9.62283	0.000139467	-0.000189903	0.000468837
0.368923	8.40959	1.34933e-05	-1.10972e-05	3.80838e-05		0.266186	5.26659	3.22901e-06	-1.44526e-05	2.09107e-05		0.161391	7.50498	3.33664e-07	-1.58309e-06	2.25042e-06		0.00562451	2.85225	2.2618e-07	-9.01244e-07	1.3536e-06		1.987	9.63626	0.00013825	-0.000188961	0.000465461
0.248325	8.42131	1.33751e-05	-1.11238e-05	3.78739e-05		0.11856	5.27393	3.22901e-06	-1.44526e-05	2.09107e-05		0.152979	7.51544	3.33664e-07	-1.58309e-06	2.25042e-06		0.00182761	2.85623	2.19897e-07	-8.71435e-07	1.31123e-06		5.79655	9.64969	0.000136303	-0.000187607	0.000460213
3.79035	8.43303	1.30795e-05	-1.12512e-05	3.74102e-05		0.0267369	5.28127	3.22901e-06	-1.44526e-05	2.09107e-05		0.121353	7.5259	3.33664e-07	-1.58309e-06	2.25042e-06		0.00119353	2.8602	2.13614e-07	-8.41626e-07	1.26885e-06		3.81482	9.66312	0.000138007	-0.000187754	0.000463767
3.42557	8.44475	1.29021e-05	-1.12876e-05	3.70919e-05		0.0318992	5.28861	3.22901e-06	-1.44526e-05	2.09107e-05		0.636666	7.53636	3.33664e-07	-1.58309e-06	2.25042e-06		0.00675163	2.86418	2.19897e-07	-8.71435e-07	1.31123e-06		0.814506	9.67655	0.000137033	-0.000187528	0.000461593
1.34819	8.45647	1.27543e-05	-1.13743e-05	3.6883e-05		0.0263068	5.29595	3.22901e-06	-1.44526e-05	2.09107e-05		0.0923041	7.54682	3.17775e-07	-1.5077e-06	2.14325e-06		0.000550524	2.86816	2.07331e-07	-8.33763e-07	1.24843e-06		0.233035	9.68998	0.000136546	-0.00018753	0.000460623
3.10741	8.46819	1.25474e-05	-1.14767e-05	3.65716e-05		0.0324214	5.30329	3.22901e-06	-1.44526e-05	2.09107e-05		0.0457917	7.55728	3.33664e-07	-1.58309e-06	2.25042e-06		0.00291212	2.87213	2.07331e-07	-8.33763e-07	1.24843e-06		0.147519	9.70341	0.00013679	-0.000187604	0.000461183
1.73747	8.47991	1.24588e-05	-1.14527e-05	3.63702e-05		0.161966	5.31063	3.22901e-06	-1.44526e-05	2.09107e-05		0.0942326	7.56774	3.17775e-07	-1.5077e-06	2.14325e-06		0.00146904	2.87611	2.07331e-07	-8.33763e-07	1.24843e-06		0.0256215	9.71684	0.000136546	-0.000187585	0.000460678
0.986162	8.49164	1.23258e-05	-1.144e-05	3.60915e-05		0.0959482	5.31797	3.22901e-06	-1.44526e-05	2.09107e-05		0.0648245	7.5782	3.17775e-07	-1.5077e-06	2.14325e-06		0.00161483	2.88008	2.07331e-07	-8.33763e-07	1.24843e-06		0.0518402	9.73027	0.000136546	-0.000187585	0.000460678
0.128076	8.50336	1.21336e-05	-1.14986e-05	3.57658e-05		0.144197	5.32531	3.3532e-06	-1.50419e-05	2.17483e-05		0.359314	7.58866	3.01886e-07	-1.43232e-06	2.03609e-06		0.0254214	2.88406	2.07331e-07	-8.33763e-07	1.24843e-06		5.01499	9.7437	0.000135573	-0.000187725	0.000458871
1.57645	8.51508	1.20006e-05	-1.14961e-05	3.54973e-05		0.068883	5.33265	3.3532e-06	-1.50419e-05	2.17483e-05		0.0501261	7.59912	3.17775e-07	-1.5077e-06	2.14325e-06		0.00330975	2.88803	2.07331e-07	-8.33763e-07	1.24843e-06		2.21313	9.75713	0.000135816	-0.000188472	0.000460104
0.497623	8.5268	1.18085e-05	-1.15024e-05	3.51194e-05		0.137833	5.33999	3.3532e-06	-1.50419e-05	2.17483e-05		0.0568242	7.60958	3.17775e-07	-1.5077e-06	2.14325e-06		0.00306376	2.89201	2.07331e-07	-8.33763e-07	1.24843e-06		0.0808186	9.77056	0.000135816	-0.000188472	0.000460104
1.54112	8.53852	1.16755e-05	-1.15395e-05	3.48905e-05		0.0640876	5.34733	3.4774e-06	-1.56311e-05	2.25859e-05		0.202949	7.62004	3.17775e-07	-1.5077e-06	2.14325e-06		0.00387971	2.89598	2.01048e-07	-8.03954e-07	1.20605e-06		0.0396873	9.78399	0.000134599	-0.0001883	0.000457498
5.91557	8.55024	1.14833e-05	-1.15489e-05	3.45156e-05		0.306499	5.35467	3.4774e-06	-1.56311e-05	2.25859e-05		0.111489	7.6305	3.17775e-07	-1.5077e-06	2.14325e-06		0.00136283	2.89996	1.94766e-07	-7.74145e-07	1.16368e-06		0.0700698	9.79742	0.000134112	-0.000187584	0.000455809
1.08034	8.56196	1.1306e-05	-1.16163e-05	3.42283e-05		0.235367	5.36201	3.4774e-06	-1.56311e-05	2.25859e-05		0.083222	7.64096	3.17775e-07	-1.5077e-06	2.14325e-06		0.0056854	2.90393	1.88483e-07	-7.44336e-07	1.1213e-06		0.0643582	9.81085	0.000132408	-0.000187084	0.000451901
1.61364	8.57368	1.10991e-05	-1.16072e-05	3.38054e-05		0.34199	5.36935	3.3532e-06	-1.50419e-05	2.17483e-05		0.214823	7.65142	3.33664e-07	-1.58309e-06	2.25042e-06		0.0260788	2.90791	1.88483e-07	-7.44336e-07	1.1213e-06		0.0507127	9.82429	0.000132165	-0.000186929	0.000451259
3.21405	8.5854	1.09809e-05	-1.1553e-05	3.35147e-05		0.17353	5.37669	3.3532e-06	-1.50419e-05	2.17483e-05		0.0764825	7.66188	3.17775e-07	-1.5077e-06	2.14325e-06		0.0450712	2.91188	1.88483e-07	-7.44336e-07	1.1213e-06		0.663661	9.83772	0.000130705	-0.000186583	0.000447992
1.26389	8.59712	1.07001e-05	-1.16172e-05	3.30173e-05		0.118933	5.38403	3.22901e-06	-1.44526e-05	2.09107e-05		0.0392027	7.67234	3.01886e-07	-1.43232e-06	2.03609e-06		0.00587955	2.91586	1.88483e-07	-7.44336e-07	1.1213e-06		0.0474827	9.85115	0.000130948	-0.000185943	0.000447839
0.651961	8.60884	1.05523e-05	-1.15891e-05	3.26936e-05		0.197717	5.39137	3.3532e-06	-1.50419e-05	2.17483e-05		0.145992	7.6828	3.01886e-07	-1.43232e-06	2.03609e-06		0.00227388	2.91983	1.88483e-07	-7.44336e-07	1.1213e-06		0.0167931	9.86458	0.000131191	-0.000186507	0.00044889
0.123489	8.62056	1.03158e-05	-1.15278e-05	3.21594e-05		0.187355	5.39871	3.4774e-06	-1.56311e-05	2.25859e-05		0.149859	7.69326	3.01886e-07	-1.43232e-06	2.03609e-06		0.00624294	2.92381	1.88483e-07	-7.44336e-07	1.1213e-06		0.152153	9.87801	0.000129974	-0.000184799	0.000444748
0.187545	8.63228	1.02271e-05	-1.15607e-05	3.2015e-05		0.638028	5.40605	3.4774e-06	-1.56311e-05	2.25859e-05		0.0809979	7.70372	3.01886e-07	-1.43232e-06	2.03609e-06		0.00147681	2.92778	1.822e-07	-7.14527e-07	1.07893e-06		0.168952	9.89144	0.000128757	-0.000183858	0.000441372
2.96032	8.644	1.0035e-05	-1.15936e-05	3.16636e-05		0.109925	5.41339	3.4774e-06	-1.56311e-05	2.25859e-05		0.155073	7.71418	3.01886e-07	-1.43232e-06	2.03609e-06		0.00216709	2.93176	1.75917e-07	-6.84718e-07	1.03655e-06		0.113248	9.90487	0.000128514	-0.000183784	0.000440812
0.19854	8.65572	9.93154e-06	-1.15684e-05	3.14315e-05		0.0862816	5.42073	3.4774e-06	-1.56311e-05	2.25859e-05		0.0824707	7.72464	3.01886e-07	-1.43232e-06	2.03609e-06		0.0061083	2.93573	1.57069e-07	-6.53585e-07	9.67723e-07		0.0704605	9.9183	0.000127784	-0.00018325	0.000438818
3.42767	8.66745	9.78375e-06	-1.15374e-05	3.11049e-05		0.063291	5.42807	3.4774e-06	-1.56311e-05	2.25859e-05		0.0798796	7.7351	3.01886e-07	-1.43232e-06	2.03609e-06		0.0195427	2.93971	1.57069e-07	-6.53585e-07	9.67723e-07		0.107206	9.93173	0.00012754	-0.000183176	0.000438257
0.0595895	8.67917	9.62118e-06	-1.15173e-05	3.07596e-05		0.137849	5.43541	3.4774e-06	-1.56311e-05	2.25859e-05		0.0160504	7.74556	3.17775e-07	-1.5077e-06	2.14325e-06		0.00421672	2.94369	1.63352e-07	-6.83394e-07	1.0101e-06		0.18475	9.94516	0.000127054	-0.000183253	0.00043736
0.253685	8.69089	9.35516e-06	-1.14157e-05	3.0126e-05		0.110199	5.44275	3.4774e-06	-1.56311e-05	2.25859e-05		0.113034	7.75602	3.17775e-07	-1.5077e-06	2.14325e-06		0.000520752	2.94766	1.57069e-07	-6.53585e-07	9.67723e-07		0.50156	9.95859	0.00012535	-0.000182859	0.000433559
0.372053	8.70261	9.20737e-06	-1.13335e-05	2.97483e-05		0.166264	5.45009	3.60159e-06	-1.62203e-05	2.34235e-05		0.257652	7.76648	3.17775e-07	-1.5077e-06	2.14325e-06		0.0425982	2.95164	1.50786e-07	-6.23776e-07	9.25349e-07		0.0623739	9.97202	0.000124863	-0.000183088	0.000432814
2.33092	8.71433	9.00046e-06	-1.1238e-05	2.92389e-05		0.148149	5.45743	3.4774e-06	-1.56311e-05	2.25859e-05		0.0762242	7.77694	3.17775e-07	-1.5077e-06	2.14325e-06		0.00916559	2.95561	1.50786e-07	-6.23776e-07	9.25349e-07		0.0370145	9.98545	0.000124133	-0.000183017	0.000431283
2.40651	8.72605	8.80833e-06	-1.1325e-05	2.89417e-05		0.16102	5.46477	3.60159e-06	-1.62203e-05	2.34235e-05		0.0416798	7.7874	3.17775e-07	-1.5077e-06	2.14325e-06		0.000866287	2.95959	1.57069e-07	-6.53585e-07	9.67723e-07		1.10304	9.99888	0.000123646	-0.000183106	0.000430398
4.20132	8.73777	8.64576e-06	-1.12214e-05	2.85129e-05		0.0536519	5.47211	3.84998e-06	-1.6455e-05	2.41549e-05		0.450789	7.79786	3.17775e-07	-1.5077e-06	2.14325e-06		0.0106475	2.96356	1.63352e-07	-6.83394e-07	1.0101e-06		0.0341772	10.0123	0.000122673	-0.000181788	0.000427133
2.31306	8.74949	8.46841e-06	-1.11921e-05	2.81289e-05		0.3082	5.47945	3.84998e-06	-1.6455e-05	2.41549e-05		0.0761768	7.80832	3.17775e-07	-1.5077e-06	2.14325e-06		0.00350712	2.96754	1.63352e-07	-6.83394e-07	1.0101e-06		0.023905	10.0257	0.000121212	-0.000182703	0.000425127
0.138252	8.76121	8.29107e-06	-1.12088e-05	2.77909e-05		0.053508	5.48679	3.97417e-06	-1.70442e-05	2.49926e-05		0.255635	7.81878	3.01886e-07	-1.43232e-06	2.03609e-06		0.0042651	2.97151	1.57069e-07	-6.53585e-07	9.67723e-07		0.034757	10.0392	0.000121212	-0.000182703	0.000425127
0.269734	8.77293	8.18761e-06	-1.12141e-05	2.75893e-05		0.204964	5.49413	3.97417e-06	-1.70442e-05	2.49926e-05		0.215085	7.82924	3.01886e-07	-1.43232e-06	2.03609e-06		0.00748422	2.97549	1.57069e-07	-6.53585e-07	9.67723e-07		0.0354528	10.0526	0.000119022	-0.000181995	0.000420038
2.28954	8.78465	8.0546e-06	-1.11652e-05	2.72744e-05		0.0222327	5.50147	3.84998e-06	-1.6455e-05	2.41549e-05		0.190757	7.8397	3.01886e-07	-1.43232e-06	2.03609e-06		0.00053068	2.97946	1.57069e-07	-6.53585e-07	9.67723e-07		0.0833909	10.066	0.000119265	-0.000181973	0.000420503
3.64606	8.79637	7.87725e-06	-1.11043e-05	2.68588e-05		0.236087	5.50881	3.72578e-06	-1.62996e-05	2.37511e-05		0.0398848	7.85016	3.01886e-07	-1.43232e-06	2.03609e-06		0.00363864	2.98344	1.50786e-07	-6.23776e-07	9.25349e-07		0.010376	10.0795	0.000118535	-0.000182145	0.000419215
1.51294	8.80809	7.78858e-06	-1.09649e-05	2.6542e-05		0.0968325	5.51616	3.60159e-06	-1.57103e-05	2.29135e-05		0.03309	7.86062	3.01886e-07	-1.43232e-06	2.03609e-06		0.00331673	2.98741	1.31938e-07	-5.82097e-07	8.45973e-07		0.00895158	10.0929	0.000118291	-0.000182071	0.000418654
1.67142	8.81981	7.6999e-06	-1.09595e-05	2.63593e-05		0.168541	5.5235	3.60159e-06	-1.57103e-05	2.29135e-05		0.119444	7.87108	3.01886e-07	-1.43232e-06	2.03609e-06		0.00182273	2.99139	1.31938e-07	-5.82097e-07	8.45973e-07		0.0308639	10.1063	0.000117805	-0.000181978	0.000417588
0.0862393	8.83154	7.67034e-06	-1.09596e-05	2.63003e-05		0.363661	5.53084	3.60159e-06	-1.57103e-05	2.29135e-05		0.116666	7.88154	3.01886e-07	-1.43232e-06	2.03609e-06		0.000520752	2.99536	1.19373e-07	-5.44425e-07	7.8317e-07		0.0482954	10.1198	0.000116831	-0.000181752	0.000415414
0.153398	8.84326	7.46344e-06	-1.08433e-05	2.57701e-05		0.241564	5.53818	3.60159e-06	-1.57103e-05	2.29135e-05		0.118781	7.892	3.01886e-07	-1.43232e-06	2.03609e-06		0.0136384	2.99934	1.1309e-07	-5.14616e-07	7.40795e-07		0.150606	10.1332	0.000116101	-0.000181099	0.000413301
0.984785	8.85498	7.38954e-06	-1.07601e-05	2.55392e-05		0.0526694	5.54552	3.60159e-06	-1.57103e-05	2.29135e-05		0.070877	7.90246	2.85998e-07	-1.35693e-06	1.92893e-06		0.00548206	3.00331	1.1309e-07	-5.14616e-07	7.40795e-07		0.0935924	10.1466	0.000115371	-0.000180228	0.000410969
2.84206	8.8667	7.33042e-06	-1.06957e-05	2.53565e-05		0.05469	5.55286	3.4774e-06	-1.51211e-05	2.20759e-05		0.0934921	7.91292	2.85998e-07	-1.35693e-06	1.92893e-06		0.0153751	3.00729	1.1309e-07	-5.14616e-07	7.40795e-07		0.019226	10.16	0.000114884	-0.000179645	0.000409412
0.342802	8.87842	7.22697e-06	-1.06653e-05	2.51192e-05		0.0918839	5.5602	3.60159e-06	-1.57103e-05	2.29135e-05		0.021653	7.92338	2.70109e-07	-1.28155e-06	1.82177e-06		0.0101867	3.01126	1.1309e-07	-5.14616e-07	7.40795e-07		0.0273985	10.1735	0.00011318	-0.000179144	0.000405504
0.293009	8.89014	7.1383e-06	-1.06599e-05	2.49365e-05		0.120101	5.56754	3.60159e-06	-1.57103e-05	2.29135e-05		0.0992095	7.93384	2.5422e-07	-1.20616e-06	1.7146e-06		0.00133385	3.01524	1.1309e-07	-5.14616e-07	7.40795e-07		0.238749	10.1869	0.000113423	-0.00017989	0.000406737
0.0318974	8.90186	7.03484e-06	-1.06468e-05	2.47165e-05		0.159959	5.57488	3.60159e-06	-1.57103e-05	2.29135e-05		0.027721	7.9443	2.5422e-07	-1.20616e-06	1.7146e-06		0.0149324	3.01922	1.06807e-07	-4.84807e-07	6.98421e-07		0.01749	10.2003	0.00011172	-0.000176374	0.000399813
0.0807808	8.91358	6.96095e-06	-1.06707e-05	2.45926e-05		0.0957211	5.58222	3.60159e-06	-1.57103e-05	2.29135e-05		0.154797	7.95476	2.5422e-07	-1.20616e-06	1.7146e-06		0.224068	3.02319	1.06807e-07	-4.84807e-07	6.98421e-07		0.0512932	10.2138	0.000112206	-0.000177781	0.000402194
1.39951	8.9253	6.88705e-06	-1.06264e-05	2.44005e-05		0.147228	5.58956	3.60159e-06	-1.57103e-05	2.29135e-05		0.0334568	7.96522	2.5422e-07	-1.20616e-06	1.7146e-06		0.00389528	3.02717	1.06807e-07	-4.84807e-07	6.98421e-07		0.0385558	10.2272	0.00011172	-0.0001773	0.000400739
1.49764	8.93702	6.7097e-06	-1.064e-05	2.40594e-05		0.0945242	5.5969	3.4774e-06	-1.51211e-05	2.20759e-05		0.04477	7.97568	2.5422e-07	-1.20616e-06	1.7146e-06		0.0138701	3.03114	1.06807e-07	-4.84807e-07	6.98421e-07		0.0536053	10.2406	0.000110016	-0.000177328	0.000397359
0.21235	8.94874	6.65059e-06	-1.05907e-05	2.38919e-05		0.0765752	5.60424	3.4774e-06	-1.51211e-05	2.20759e-05		0.0114067	7.98614	2.5422e-07	-1.20616e-06	1.7146e-06		0.00495497	3.03512	1.06807e-07	-4.84807e-07	6.98421e-07		0.348534	10.2541	0.000109529	-0.000177331	0.000396389
1.66808	8.96046	6.53235e-06	-1.05138e-05	2.35785e-05		0.0658846	5.61158	3.3532e-06	-1.45318e-05	2.12383e-05		0.0245069	7.9966	2.70109e-07	-1.28155e-06	1.82177e-06		0.081527	3.03909	1.1309e-07	-5.14616e-07	7.40795e-07		0.0730984	10.2675	0.000108312	-0.000177159	0.000393784
0.425239	8.97218	6.44368e-06	-1.04929e-05	2.33802e-05		0.821646	5.61892	3.22901e-06	-1.39426e-05	2.04006e-05		0.192519	8.00706	2.85998e-07	-1.35693e-06	1.92893e-06		0.00805693	3.04307	1.1309e-07	-5.14616e-07	7.40795e-07		2.88865	10.2809	0.000108312	-0.000177159	0.000393784
0.0438626	8.9839	6.41412e-06	-1.04975e-05	2.33258e-05		0.083134	5.62626	3.10482e-06	-1.33534e-05	1.9563e-05		0.0608794	8.01752	2.70109e-07	-1.28155e-06	1.82177e-06		0.000777811	3.04704	1.1309e-07	-5.14616e-07	7.40795e-07		0.245926	10.2943	0.000108799	-0.00017707	0.000394668
0.210081	8.99562	6.36978e-06	-1.04651e-05	2.32047e-05		0.0692475	5.6336	3.10482e-06	-1.33534e-05	1.9563e-05		1.88691	8.02798	2.70109e-07	-1.28155e-06	1.82177e-06		0.000659439	3.05102	1.19373e-07	-5.44425e-07	7.8317e-07		0.217094	10.3078	0.000108555	-0.000176915	0.000394026
0.0305208	9.00735	6.26633e-06	-1.04347e-05	2.29674e-05		0.0221021	5.64094	3.10482e-06	-1.33534e-05	1.9563e-05		0.0336566	8.03844	2.70109e-07	-1.28155e-06	1.82177e-06		0.00298872	3.05499	1.19373e-07	-5.44425e-07	7.8317e-07		5.81755	10.3212	0.000107825	-0.000176258	0.000391908
0.630249	9.01907	6.23677e-06	-1.04068e-05	2.28803e-05		0.0752253	5.64828	2.98063e-06	-1.27641e-05	1.87254e-05		1.11584	8.0489	3.01886e-07	-1.37682e-06	1.98059e-06		0.00140251	3.05897	1.1309e-07	-5.14616e-07	7.40795e-07		4.98785	10.3346	0.000107095	-0.00017704	0.00039123
0.647695	9.03079	6.19244e-06	-1.03489e-05	2.27338e-05		0.0752289	5.65562	2.85643e-06	-1.21749e-05	1.78877e-05		0.110087	8.05936	3.33664e-07	-1.47209e-06	2.13942e-06		0.00180083	3.06294	1.1309e-07	-5.14616e-07	7.40795e-07		6.34759	10.3481	0.000105878	-0.000176311	0.000388067
2.07732	9.04251	6.08898e-06	-1.0216e-05	2.2394e-05		0.315298	5.66296	2.73224e-06	-1.15856e-05	1.70501e-05		0.0329711	8.06982	3.49553e-07	-1.54747e-06	2.24658e-06		0.00383222	3.06692	1.00524e-07	-4.76944e-07	6.77992e-07		6.521	10.3615	0.000105148	-0.000174696	0.000384992
0.414064	9.05423	5.98553e-06	-1.0117e-05	2.20881e-05		0.242513	5.6703	2.85643e-06	-1.21749e-05	1.78877e-05		0.0214934	8.08028	3.65441e-07	-1.62286e-06	2.35374e-06		0.00402342	3.07089	1.06807e-07	-5.06752e-07	7.20366e-07		0.0610823	10.3749	0.000105635	-0.000174925	0.000386195
0.607887	9.06595	5.91163e-06	-1.00848e-05	2.19081e-05		0.212543	5.67764	2.85643e-06	-1.21749e-05	1.78877e-05		0.0788837	8.09074	3.65441e-07	-1.62286e-06	2.35374e-06		0.115594	3.07487	1.06807e-07	-5.06752e-07	7.20366e-07		1.78324	10.3884	0.000104661	-0.00017473	0.000384052
0.522422	9.07767	5.80818e-06	-1.00544e-05	2.16707e-05		0.0609073	5.68498	2.60805e-06	-1.14302e-05	1.66463e-05		0.0195199	8.1012	3.65441e-07	-1.62286e-06	2.35374e-06		0.0720163	3.07884	1.00524e-07	-4.76944e-07	6.77992e-07		0.90783	10.4018	0.000104904	-0.000174804	0.000384613
0.260041	9.08939	5.7195e-06	-1.01006e-05	2.15396e-05		0.253915	5.69232	2.48385e-06	-1.0841e-05	1.58087e-05		0.262187	8.11166	3.65441e-07	-1.62286e-06	2.35374e-06		0.0112578	3.08282	1.00524e-07	-4.76944e-07	6.77992e-07		3.57747	10.4152	0.000103201	-0.000173985	0.000380386
0.289394	9.10111	5.58649e-06	-1.0008e-05	2.1181e-05		0.0528465	5.69966	2.48385e-06	-1.0841e-05	1.58087e-05		0.057644	8.12212	3.65441e-07	-1.62286e-06	2.35374e-06		0.0212513	3.08679	1.00524e-07	-4.76944e-07	6.77992e-07		9.00397	10.4286	0.000101497	-0.000173781	0.000376775
3.33884	9.11283	5.54216e-06	-1.00185e-05	2.11028e-05		0.0501511	5.707	2.48385e-06	-1.0841e-05	1.58087e-05		0.183338	8.13258	4.13108e-07	-1.72826e-06	2.55448e-06		0.00482752	3.09077	9.42415e-08	-4.47135e-07	6.35617e-07		0.2245	10.4421	0.000100037	-0.000172684	0.000372757
0.60311	9.12455	5.5126e-06	-9.99057e-06	2.10158e-05		0.0856388	5.71434	2.48385e-06	-1.0841e-05	1.58087e-05		0.286653	8.14304	3.97219e-07	-1.65288e-06	2.44732e-06		0.00956395	3.09475	9.42415e-08	-4.47135e-07	6.35617e-07		1.67277	10.4555	9.95497e-05	-0.000172687	0.000371786
3.03615	9.13627	5.40914e-06	-9.95085e-06	2.07691e-05		1.24626	5.72168	2.60805e-06	-1.14302e-05	1.66463e-05		0.0183064	8.1535	3.97219e-07	-1.65288e-06	2.44732e-06		0.00130637	3.09872	9.42415e-08	-4.47135e-07	6.35617e-07		0.233066	10.4689	9.88195e-05	-0.000171816	0.000369455
1.15146	9.14799	5.35003e-06	-9.91729e-06	2.06173e-05		0.0565577	5.72902	2.60805e-06	-1.14302e-05	1.66463e-05		0.0874595	8.16396	4.13108e-07	-1.72826e-06	2.55448e-06		0.00127715	3.1027	9.42415e-08	-4.47135e-07	6.35617e-07		0.13694	10.4824	9.76025e-05	-0.000171346	0.000366551
0.0126248	9.15971	5.27613e-06	-9.84341e-06	2.03957e-05		0.069689	5.73636	2.60805e-06	-1.14302e-05	1.66463e-05		0.121271	8.17442	4.44885e-07	-1.82353e-06	2.7133e-06		0.00352549	3.10667	9.42415e-08	-4.47135e-07	6.35617e-07		3.95861	10.4958	9.71157e-05	-0.000171484	0.000365715
1.96164	9.17143	5.29091e-06	-9.85284e-06	2.04347e-05		0.0182305	5.7437	2.73224e-06	-1.20195e-05	1.74839e-05		0.146955	8.18488	4.44885e-07	-1.82353e-06	2.7133e-06		0.000866287	3.11065	9.42415e-08	-4.47135e-07	6.35617e-07		0.0566531	10.5092	9.58987e-05	-0.000171014	0.000362812
1.39899	9.18316	5.2318e-06	-9.83911e-06	2.03027e-05		0.0952665	5.75104	2.60805e-06	-1.14302e-05	1.66463e-05		0.168554	8.19534	4.28996e-07	-1.74815e-06	2.60614e-06		0.00192622	3.11462	9.42415e-08	-4.47135e-07	6.35617e-07		0.0533277	10.5227	9.37082e-05	-0.00017035	0.000357767
1.66448	9.19488	5.1579e-06	-9.80688e-06	2.01227e-05		0.044759	5.75838	2.48385e-06	-1.0841e-05	1.58087e-05		0.25632	8.2058	4.13108e-07	-1.67276e-06	2.49898e-06		0.0156953	3.1186	9.42415e-08	-4.47135e-07	6.35617e-07		0.0423392	10.5361	9.34648e-05	-0.000170277	0.000357206
3.8113	9.2066	5.1579e-06	-9.80688e-06	2.01227e-05		0.0866377	5.76572	2.48385e-06	-1.0841e-05	1.58087e-05		0.0183586	8.21626	4.28996e-07	-1.74815e-06	2.60614e-06		0.00123975	3.12257	1.00524e-07	-4.76944e-07	6.77992e-07		0.0282509	10.5495	9.4195e-05	-0.00017003	0.00035842
2.22077	9.21832	5.12834e-06	-9.76341e-06	2.00201e-05		0.0265301	5.77306	2.48385e-06	-1.0841e-05	1.58087e-05		0.0817776	8.22672	4.28996e-07	-1.74815e-06	2.60614e-06		0.0045898	3.12655	1.00524e-07	-4.76944e-07	6.77992e-07		0.0183336	10.563	9.37082e-05	-0.000169801	0.000357217
0.862779	9.23004	5.05445e-06	-9.65972e-06	1.97686e-05		0.221807	5.7804	2.35966e-06	-1.02517e-05	1.49711e-05		0.0685708	8.23718	4.76663e-07	-1.85355e-06	2.80688e-06		0.0130403	3.13052	1.00524e-07	-4.76944e-07	6.77992e-07		0.0681389	10.5764	9.1761e-05	-0.000169442	0.000352964
2.98204	9.24176	4.95099e-06	-9.57461e-06	1.94766e-05		0.137124	5.78774	2.35966e-06	-1.02517e-05	1.49711e-05		0.0761485	8.24764	4.92551e-07	-1.92894e-06	2.91404e-06		0.00723173	3.1345	1.00524e-07	-4.76944e-07	6.77992e-07		0.0262833	10.5898	9.10308e-05	-0.000169194	0.000351255
2.01124	9.25348	4.86232e-06	-9.43667e-06	1.91613e-05		0.0861672	5.79508	2.35966e-06	-1.02517e-05	1.49711e-05		0.0749018	8.2581	4.92551e-07	-1.92894e-06	2.91404e-06		0.0751273	3.13847	1.00524e-07	-4.76944e-07	6.77992e-07		0.0135594	10.6032	9.0544e-05	-0.000168965	0.000350053
1.1519	9.2652	4.81798e-06	-9.4216e-06	1.90576e-05		0.0495283	5.80242	2.35966e-06	-1.02517e-05	1.49711e-05		0.0298296	8.26856	4.92551e-07	-1.92894e-06	2.91404e-06		0.0240689	3.14245	1.00524e-07	-4.76944e-07	6.77992e-07		0.0446252	10.6167	9.07874e-05	-0.000169607	0.000351182
2.02215	9.27692	4.8032e-06	-9.3671e-06	1.89735e-05		0.0884003	5.80976	2.35966e-06	-1.02517e-05	1.49711e-05		0.0471596	8.27902	4.92551e-07	-1.92894e-06	2.91404e-06		0.0244118	3.14642	1.00524e-07	-4.76944e-07	6.77992e-07		0.0597746	10.6301	9.0544e-05	-0.000169588	0.000350676
0.207512	9.28864	4.74409e-06	-9.33354e-06	1.88217e-05		0.0436132	5.8171	2.35966e-06	-1.02517e-05	1.49711e-05		0.0541225	8.28948	5.40218e-07	-2.03434e-06	3.11478e-06		0.0437567	3.1504	9.42415e-08	-4.47135e-07	6.35617e-07		0.0090866	10.6435	9.07874e-05	-0.000169743	0.000351318
1.57928	9.30036	4.69975e-06	-9.2603e-06	1.86598e-05		0.2059	5.82444	2.35966e-06	-1.02517e-05	1.49711e-05		0.671676	8.29994	5.56106e-07	-2.10973e-06	3.22194e-06		0.0030925	3.15437	9.42415e-08	-4.47135e-07	6.35617e-07		0.042098	10.657	8.98138e-05	-0.000169727	0.000349354
0.689171	9.31208	4.55196e-06	-9.14988e-06	1.82538e-05		0.114806	5.83178	2.35966e-06	-1.02517e-05	1.49711e-05		0.0871086	8.3104	5.40218e-07	-2.03434e-06	3.11478e-06		0.00414122	3.15835	9.42415e-08	-4.47135e-07	6.35617e-07		0.0135875	10.6704	8.90836e-05	-0.000169479	0.000347646
0.506274	9.3238	4.50762e-06	-9.11748e-06	1.81327e-05		0.0490193	5.83912	2.48385e-06	-1.0841e-05	1.58087e-05		0.113394	8.32086	5.56106e-07	-2.10973e-06	3.22194e-06		0.00568294	3.16232	9.42415e-08	-4.47135e-07	6.35617e-07		0.881209	10.6838	9.0544e-05	-0.000170513	0.000351601
2.72146	9.33552	4.47806e-06	-9.10357e-06	1.80597e-05		0.136954	5.84646	2.60805e-06	-1.14302e-05	1.66463e-05		0.145437	8.33132	5.56106e-07	-2.10973e-06	3.22194e-06		0.00698049	3.1663	9.42415e-08	-4.47135e-07	6.35617e-07		0.0215748	10.6973	8.95704e-05	-0.00016996	0.000349101
0.917817	9.34725	4.38939e-06	-8.96562e-06	1.77444e-05		0.100585	5.8538	2.60805e-06	-1.14302e-05	1.66463e-05		0.0661403	8.34178	5.71995e-07	-2.18511e-06	3.3291e-06		0.00563288	3.17028	9.42415e-08	-4.47135e-07	6.35617e-07		0.164176	10.7107	9.03006e-05	-0.000170831	0.000351432
0.11353	9.35897	4.28593e-06	-8.8666e-06	1.74385e-05		0.0904029	5.86114	2.60805e-06	-1.14302e-05	1.66463e-05		0.192243	8.35224	5.71995e-07	-2.18511e-06	3.3291e-06		0.000609981	3.17425	8.79587e-08	-4.17326e-07	5.93243e-07		2.83387	10.7241	8.95704e-05	-0.000170297	0.000349438
2.38322	9.37069	4.21204e-06	-8.76292e-06	1.7187e-05		0.391211	5.86848	2.60805e-06	-1.14302e-05	1.66463e-05		0.365727	8.3627	5.87884e-07	-2.2605e-06	3.43627e-06		0.00205454	3.17823	8.79587e-08	-4.17326e-07	5.93243e-07		0.332229	10.7375	8.85968e-05	-0.000167936	0.00034513
1.63061	9.38241	4.21204e-06	-8.76292e-06	1.7187e-05		0.052333	5.87582	2.60805e-06	-1.14302e-05	1.66463e-05		0.0963638	8.37316	5.87884e-07	-2.2605e-06	3.43627e-06		0.00447536	3.1822	8.79587e-08	-4.17326e-07	5.93243e-07		0.118195	10.751	8.83534e-05	-0.000167991	0.000344698
1.94481	9.39413	4.15292e-06	-8.72806e-06	1.70339e-05		0.308221	5.88316	2.48385e-06	-1.0841e-05	1.58087e-05		0.094625	8.38362	5.87884e-07	-2.2605e-06	3.43627e-06		0.00114068	3.18618	8.79587e-08	-4.17326e-07	5.93243e-07		0.76732	10.7644	8.85968e-05	-0.000168737	0.000345931
0.696647	9.40585	4.15292e-06	-8.72806e-06	1.70339e-05		0.502245	5.8905	2.60805e-06	-1.14302e-05	1.66463e-05		0.354996	8.39408	5.87884e-07	-2.2605e-06	3.43627e-06		0.000797494	3.19015	8.79587e-08	-4.17326e-07	5.93243e-07		0.0185764	10.7778	8.6893e-05	-0.000167808	0.000341594
2.93473	9.41757	4.13814e-06	-8.70957e-06	1.69859e-05		0.215447	5.89785	2.60805e-06	-1.14302e-05	1.66463e-05		0.0488685	8.40454	5.87884e-07	-2.2605e-06	3.43627e-06		0.00203455	3.19413	8.79587e-08	-4.17326e-07	5.93243e-07		0.461238	10.7913	8.73798e-05	-0.000169268	0.000344027
3.77972	9.42929	4.09381e-06	-8.61152e-06	1.67991e-05		0.124283	5.90519	2.60805e-06	-1.14302e-05	1.66463e-05		0.297159	8.415	5.87884e-07	-2.2605e-06	3.43627e-06		0.00199357	3.1981	8.79587e-08	-4.17326e-07	5.93243e-07		0.179147	10.8047	8.71364e-05	-0.000169112	0.000343385
3.26532	9.44101	4.07903e-06	-8.65372e-06	1.68118e-05		0.0276414	5.91253	2.60805e-06	-1.14302e-05	1.66463e-05		0.382601	8.42546	5.71995e-07	-2.18511e-06	3.3291e-06		0.00333634	3.20208	8.79587e-08	-4.17326e-07	5.93243e-07		0.551476	10.8181	8.64062e-05	-0.000168241	0.000341054
1.60604	9.45273	4.01991e-06	-8.51037e-06	1.65502e-05		0.273082	5.91987	2.60805e-06	-1.14302e-05	1.66463e-05		0.171939	8.43592	5.71995e-07	-2.18511e-06	3.3291e-06		0.00402822	3.20605	8.79587e-08	-4.17326e-07	5.93243e-07		0.100012	10.8316	8.64062e-05	-0.000167569	0.000340381
0.26758	9.46445	3.94601e-06	-8.40668e-06	1.62987e-05		0.512904	5.92721	2.73224e-06	-1.20195e-05	1.74839e-05		0.0476724	8.44638	5.56106e-07	-2.10973e-06	3.22194e-06		0.00618221	3.21003	8.16759e-08	-3.87517e-07	5.50868e-07		0.255506	10.845	8.54326e-05	-0.000166756	0.000337622
2.2708	9.47617	3.85734e-06	-8.30433e-06	1.6019e-05		0.540036	5.93455	2.73224e-06	-1.20195e-05	1.74839e-05		0.4511	8.45684	5.56106e-07	-2.10973e-06	3.22194e-06		0.00324878	3.214	8.16759e-08	-3.87517e-07	5.50868e-07		0.0549918	10.8584	8.34855e-05	-0.000164687	0.000331657
5.62651	9.48789	3.813e-06	-8.28927e-06	1.59153e-05		0.123414	5.94189	2.73224e-06	-1.20195e-05	1.74839e-05		0.0507132	8.4673	5.87884e-07	-2.205e-06	3.38077e-06		0.00242327	3.21798	8.16759e-08	-3.87517e-07	5.50868e-07		0.0142804	10.8719	8.25119e-05	-0.000164113	0.000329136
1.42786	9.49961	3.76867e-06	-8.25686e-06	1.57942e-05		0.0776222	5.94923	2.73224e-06	-1.20195e-05	1.74839e-05		0.036735	8.47776	5.87884e-07	-2.205e-06	3.38077e-06		0.000619879	3.22195	8.79587e-08	-4.17326e-07	5.93243e-07		0.0532057	10.8853	8.22685e-05	-0.000163808	0.000328345
1.48121	9.51133	3.76867e-06	-8.25686e-06	1.57942e-05		0.0593169	5.95657	2.73224e-06	-1.20195e-05	1.74839e-05		0.0843812	8.48822	5.71995e-07	-2.12961e-06	3.2736e-06		0.000510822	3.22593	9.42415e-08	-4.47135e-07	6.35617e-07		0.205844	10.8987	8.12949e-05	-0.00016249	0.000325079
0.188934	9.52306	3.69477e-06	-8.15317e-06	1.55427e-05		0.0665271	5.96391	2.73224e-06	-1.20195e-05	1.74839e-05		0.225269	8.49868	5.71995e-07	-2.12961e-06	3.2736e-06		0.000792574	3.2299	9.42415e-08	-4.47135e-07	6.35617e-07		2.66886	10.9121	8.15383e-05	-0.000163644	0.000326721
1.29575	9.53478	3.65043e-06	-8.13811e-06	1.5439e-05		0.155374	5.97125	2.85643e-06	-1.26087e-05	1.83216e-05		0.154717	8.50913	5.71995e-07	-2.12961e-06	3.2736e-06		0.00116956	3.23388	9.42415e-08	-4.47135e-07	6.35617e-07		5.08823	10.9256	8.17817e-05	-0.000163718	0.000327282
2.84511	9.5465	3.63565e-06	-8.13362e-06	1.54049e-05		0.0559812	5.97859	2.85643e-06	-1.26087e-05	1.83216e-05		0.32252	8.51959	5.71995e-07	-2.12961e-06	3.2736e-06		0.00132698	3.23785	9.42415e-08	-4.47135e-07	6.35617e-07		0.553189	10.939	8.05647e-05	-0.000162989	0.000324118
1.33453	9.55822	3.59132e-06	-8.10122e-06	1.52838e-05		0.225559	5.98593	2.85643e-06	-1.26087e-05	1.83216e-05		0.0357069	8.53005	5.71995e-07	-2.12961e-06	3.2736e-06		0.00181552	3.24183	9.42415e-08	-4.47135e-07	6.35617e-07		0.157481	10.9524	8.00779e-05	-0.000162529	0.000322685
0.797704	9.56994	3.50264e-06	-7.99887e-06	1.50042e-05		0.181206	5.99327	2.73224e-06	-1.20195e-05	1.74839e-05		0.184297	8.54051	5.71995e-07	-2.12961e-06	3.2736e-06		0.002041	3.24581	9.42415e-08	-4.47135e-07	6.35617e-07		0.345557	10.9659	7.95911e-05	-0.000161813	0.000320995
0.919408	9.58166	3.42875e-06	-7.98846e-06	1.4846e-05		0.0639073	6.00061	2.73224e-06	-1.20195e-05	1.74839e-05		0.0699719	8.55097	5.87884e-07	-2.205e-06	3.38077e-06		0.00178534	3.24978	9.42415e-08	-4.47135e-07	6.35617e-07		3.85187	10.9793	7.91043e-05	-0.000161353	0.000319562
1.82278	9.59338	3.38441e-06	-7.91523e-06	1.4684e-05		0.228398	6.00795	2.73224e-06	-1.20195e-05	1.74839e-05		0.0476404	8.56143	6.03773e-07	-2.28039e-06	3.48793e-06		0.00224415	3.25376	9.42415e-08	-4.47135e-07	6.35617e-07		2.44558	10.9927	7.83741e-05	-0.00016082	0.000317568
2.16612	9.6051	3.36963e-06	-7.95743e-06	1.46967e-05		0.747973	6.01529	2.73224e-06	-1.20195e-05	1.74839e-05		0.042985	8.57189	6.03773e-07	-2.28039e-06	3.48793e-06		0.00498153	3.25773	9.42415e-08	-4.47135e-07	6.35617e-07		0.0523546	11.0062	7.59401e-05	-0.000159467	0.000311347
2.04656	9.61682	3.29574e-06	-7.8896e-06	1.44811e-05		0.209469	6.02263	2.73224e-06	-1.20195e-05	1.74839e-05		0.0334027	8.58235	6.03773e-07	-2.28039e-06	3.48793e-06		0.0263198	3.26171	8.79587e-08	-4.17326e-07	5.93243e-07		0.0141656	11.0196	7.56967e-05	-0.000159163	0.000310556
3.00484	9.62854	3.1775e-06	-7.78736e-06	1.41424e-05		0.453175	6.02997	2.73224e-06	-1.20195e-05	1.74839e-05		0.0322903	8.59281	6.19661e-07	-2.35577e-06	3.59509e-06		0.00937033	3.26568	9.42415e-08	-4.47135e-07	6.35617e-07		0.130575	11.033	7.47231e-05	-0.000157474	0.00030692
0.104498	9.64026	3.10361e-06	-7.74308e-06	1.39503e-05		0.0181408	6.03731	2.73224e-06	-1.20195e-05	1.74839e-05		0.0103185	8.60327	6.19661e-07	-2.35577e-06	3.59509e-06		0.00140515	3.26966	9.42415e-08	-4.47135e-07	6.35617e-07		6.12006	11.0464	7.39929e-05	-0.00015694	0.000304926
2.26539	9.65198	3.04449e-06	-7.70952e-06	1.37985e-05		0.238277	6.04465	2.60805e-06	-1.14302e-05	1.66463e-05		0.167625	8.61373	6.19661e-07	-2.35577e-06	3.59509e-06		0.00053068	3.27363	9.42415e-08	-4.47135e-07	6.35617e-07		4.34622	11.0599	7.35061e-05	-0.000156711	0.000303724
0.188442	9.6637	2.9706e-06	-7.60583e-06	1.3547e-05		0.0672216	6.05199	2.73224e-06	-1.20195e-05	1.74839e-05		0.305154	8.62419	6.03773e-07	-2.28039e-06	3.48793e-06		0.0180669	3.27761	9.42415e-08	-4.47135e-07	6.35617e-07		1.61364	11.0733	7.37495e-05	-0.00015673	0.000304229
2.35601	9.67542	2.94104e-06	-7.57791e-06	1.346e-05		0.150564	6.05933	2.60805e-06	-1.14302e-05	1.66463e-05		1.0866	8.63465	6.03773e-07	-2.28039e-06	3.48793e-06		0.00731516	3.28158	9.42415e-08	-4.47135e-07	6.35617e-07		1.34475	11.0867	7.30194e-05	-0.000156197	0.000302235
0.165524	9.68715	2.88192e-06	-7.47538e-06	1.32392e-05		0.320806	6.06667	2.60805e-06	-1.14302e-05	1.66463e-05		0.493207	8.64511	5.87884e-07	-2.205e-06	3.38077e-06		0.0360011	3.28556	1.00524e-07	-4.76944e-07	6.77992e-07		0.00999343	11.1002	7.25326e-05	-0.000155295	0.00030036
1.19941	9.69887	2.8228e-06	-7.37286e-06	1.30185e-05		0.0912946	6.07401	2.60805e-06	-1.14302e-05	1.66463e-05		0.84614	8.65557	5.87884e-07	-2.205e-06	3.38077e-06		0.015464	3.28953	1.00524e-07	-4.76944e-07	6.77992e-07		0.0272741	11.1136	7.22892e-05	-0.00015414	0.000298719
3.45843	9.71059	2.74891e-06	-7.26917e-06	1.2767e-05		0.032935	6.08135	2.48385e-06	-1.0841e-05	1.58087e-05		0.515474	8.66603	5.87884e-07	-2.205e-06	3.38077e-06		0.10157	3.29351	1.00524e-07	-4.76944e-07	6.77992e-07		0.265334	11.127	7.20458e-05	-0.000153836	0.000297927
0.172092	9.72231	2.73413e-06	-7.25068e-06	1.27189e-05		0.226344	6.08869	2.48385e-06	-1.0841e-05	1.58087e-05		0.690265	8.67649	5.87884e-07	-2.205e-06	3.38077e-06		0.0242238	3.29748	1.00524e-07	-4.76944e-07	6.77992e-07		0.0125617	11.1405	7.1559e-05	-0.000153376	0.000296494
0.328948	9.73403	2.67501e-06	-7.17928e-06	1.25293e-05		0.0312492	6.09603	2.48385e-06	-1.0841e-05	1.58087e-05		1.12794	8.68695	5.87884e-07	-2.205e-06	3.38077e-06		0.00144189	3.30146	1.06807e-07	-5.06752e-07	7.20366e-07		0.0280439	11.1539	7.1559e-05	-0.000154226	0.000297344
0.195434	9.74575	2.67501e-06	-7.17928e-06	1.25293e-05		0.229491	6.10337	2.48385e-06	-1.0841e-05	1.58087e-05		0.383374	8.69741	5.87884e-07	-2.205e-06	3.38077e-06		0.00494331	3.30543	1.06807e-07	-5.06752e-07	7.20366e-07		0.0338418	11.1673	7.25326e-05	-0.000154452	0.000299517
0.012673	9.75747	2.67501e-06	-7.17928e-06	1.25293e-05		0.0567057	6.11071	2.48385e-06	-1.0841e-05	1.58087e-05		0.242615	8.70787	5.87884e-07	-2.205e-06	3.38077e-06		0.00133385	3.30941	1.00524e-07	-4.76944e-07	6.77992e-07		0.447353	11.1807	7.22892e-05	-0.000154297	0.000298875
0.00831437	9.76919	2.63068e-06	-7.08124e-06	1.23426e-05		0.290401	6.11805	2.48385e-06	-1.0841e-05	1.58087e-05		0.0708025	8.71833	5.87884e-07	-2.205e-06	3.38077e-06		0.0017943	3.31338	9.42415e-08	-4.47135e-07	6.35617e-07		2.05775	11.1942	7.05854e-05	-0.000153903	0.000295074
0.0307164	9.78091	2.60112e-06	-6.99262e-06	1.21949e-05		0.078895	6.12539	2.35966e-06	-1.02517e-05	1.49711e-05		0.0942618	8.72879	6.03773e-07	-2.28039e-06	3.48793e-06		0.00328483	3.31736	9.42415e-08	-4.47135e-07	6.35617e-07		5.52316	11.2076	6.9125e-05	-0.000151632	0.000289882
0.0149155	9.79263	2.60112e-06	-7.03769e-06	1.22399e-05		0.265116	6.13273	2.23547e-06	-9.66249e-06	1.41334e-05		0.0569556	8.73925	6.03773e-07	-2.28039e-06	3.48793e-06		0.00299143	3.32134	9.42415e-08	-4.47135e-07	6.35617e-07		2.41166	11.221	6.93684e-05	-0.000152786	0.000291523
0.309158	9.80435	2.57156e-06	-6.98296e-06	1.21261e-05		0.560476	6.14007	2.23547e-06	-9.66249e-06	1.41334e-05		0.0637905	8.74971	6.03773e-07	-2.28039e-06	3.48793e-06		0.0108948	3.32531	9.42415e-08	-4.47135e-07	6.35617e-07		0.330031	11.2345	6.88816e-05	-0.000152326	0.00029009
0.0126579	9.81607	2.542e-06	-6.95503e-06	1.2039e-05		0.222191	6.14741	2.23547e-06	-9.66249e-06	1.41334e-05		0.14751	8.76017	6.03773e-07	-2.28039e-06	3.48793e-06		0.00137931	3.32929	1.00524e-07	-4.76944e-07	6.77992e-07		0.0245871	11.2479	6.88816e-05	-0.000152326	0.00029009
0.0354934	9.82779	2.49766e-06	-6.92263e-06	1.1918e-05		0.105072	6.15475	2.23547e-06	-9.66249e-06	1.41334e-05		0.0596876	8.77063	6.03773e-07	-2.28039e-06	3.48793e-06		0.0183127	3.33326	9.42415e-08	-4.47135e-07	6.35617e-07		0.026097	11.2613	6.9125e-05	-0.000152631	0.000290881
0.883882	9.83951	2.48289e-06	-6.9132e-06	1.1879e-05		0.0569913	6.16209	2.35966e-06	-1.02517e-05	1.49711e-05		0.0537672	8.78109	6.03773e-07	-2.28039e-06	3.48793e-06		0.00213999	3.33724	9.42415e-08	-4.47135e-07	6.35617e-07		0.216122	11.2748	6.88816e-05	-0.000152476	0.000290239
0.0574993	9.85123	2.49766e-06	-6.9317e-06	1.1927e-05		0.148953	6.16943	2.35966e-06	-1.02517e-05	1.49711e-05		0.0523715	8.79155	6.03773e-07	-2.28039e-06	3.48793e-06		0.00182372	3.34121	8.79587e-08	-4.17326e-07	5.93243e-07		0.701289	11.2882	6.88816e-05	-0.000153099	0.000290862
0.521834	9.86296	2.49766e-06	-6.9317e-06	1.1927e-05		0.203362	6.17677	2.35966e-06	-1.02517e-05	1.49711e-05		0.152668	8.80201	6.03773e-07	-2.28039e-06	3.48793e-06		0.00207239	3.34519	8.79587e-08	-4.17326e-07	5.93243e-07		4.56027	11.3016	6.88816e-05	-0.000153099	0.000290862
0.575459	9.87468	2.48289e-06	-6.86158e-06	1.18273e-05		0.325777	6.18411	2.23547e-06	-9.66249e-06	1.41334e-05		0.110437	8.81247	6.03773e-07	-2.28039e-06	3.48793e-06		0.00315175	3.34916	8.79587e-08	-4.17326e-07	5.93243e-07		0.0444984	11.3151	6.74212e-05	-0.000152065	0.000286907
2.45179	9.8864	2.46811e-06	-6.79145e-06	1.17277e-05		0.108101	6.19145	2.23547e-06	-9.66249e-06	1.41334e-05		1.37679	8.82293	6.19661e-07	-2.35577e-06	3.59509e-06		0.00222542	3.35314	8.79587e-08	-4.17326e-07	5.93243e-07		0.0416593	11.3285	6.71778e-05	-0.00015191	0.000286265
2.35929	9.89812	2.43855e-06	-6.76353e-06	1.16406e-05		0.202833	6.19879	2.11128e-06	-9.07325e-06	1.32958e-05		0.0866452	8.83339	6.19661e-07	-2.35577e-06	3.59509e-06		0.00725237	3.35711	8.16759e-08	-3.87517e-07	5.50868e-07		4.25602	11.3419	6.64476e-05	-0.000150704	0.000283599
0.789553	9.90984	2.42377e-06	-6.74504e-06	1.15926e-05		0.0465379	6.20613	1.7387e-06	-8.24936e-06	1.17268e-05		0.0400299	8.84385	6.19661e-07	-2.35577e-06	3.59509e-06		0.000787654	3.36109	7.53932e-08	-3.57708e-07	5.08494e-07		0.647772	11.3553	6.64476e-05	-0.000150704	0.000283599
1.92762	9.92156	2.36465e-06	-6.64251e-06	1.13718e-05		0.700076	6.21347	1.7387e-06	-8.24936e-06	1.17268e-05		0.088233	8.85431	6.3555e-07	-2.43116e-06	3.70226e-06		0.00122733	3.36506	7.53932e-08	-3.57708e-07	5.08494e-07		3.88421	11.3688	6.64476e-05	-0.000149961	0.000282857
0.102432	9.93328	2.27598e-06	-6.50456e-06	1.10565e-05		0.0139742	6.22081	1.61451e-06	-7.66012e-06	1.08891e-05		0.0135201	8.86477	6.3555e-07	-2.43116e-06	3.70226e-06		0.0122225	3.36904	7.53932e-08	-3.57708e-07	5.08494e-07		1.01532	11.3822	6.57174e-05	-0.000149713	0.000281148
0.459726	9.945	2.23164e-06	-6.36145e-06	1.08247e-05		0.078116	6.22815	1.61451e-06	-7.66012e-06	1.08891e-05		0.0794301	8.87523	6.3555e-07	-2.43116e-06	3.70226e-06		0.00259665	3.37301	7.53932e-08	-3.57708e-07	5.08494e-07		0.0812572	11.3956	6.5474e-05	-0.000149558	0.000280506
4.73464	9.95672	2.17253e-06	-6.25892e-06	1.0604e-05		0.333702	6.23549	1.61451e-06	-7.66012e-06	1.08891e-05		0.0123092	8.88569	6.3555e-07	-2.43116e-06	3.70226e-06		0.00210601	3.37699	7.53932e-08	-3.57708e-07	5.08494e-07		2.33589	11.4091	6.47438e-05	-0.000149487	0.000278975
3.28406	9.96844	2.1873e-06	-6.32904e-06	1.07036e-05		0.0217078	6.24283	1.49031e-06	-7.07088e-06	1.00515e-05		0.0211791	8.89615	6.3555e-07	-2.43116e-06	3.70226e-06		0.00239837	3.38096	8.16759e-08	-3.87517e-07	5.50868e-07		3.4689	11.4225	6.37702e-05	-0.000147126	0.000274667
0.222531	9.98016	2.12819e-06	-6.36693e-06	1.06233e-05		0.0655142	6.25017	1.49031e-06	-7.07088e-06	1.00515e-05		0.103245	8.90661	6.3555e-07	-2.43116e-06	3.70226e-06		0.00204085	3.38494	8.16759e-08	-3.87517e-07	5.50868e-07		6.13051	11.4359	6.37702e-05	-0.000147126	0.000274667
2.14436	9.99188	2.09863e-06	-6.27832e-06	1.04756e-05		0.0627756	6.25751	1.49031e-06	-7.07088e-06	1.00515e-05		0.363985	8.91707	6.3555e-07	-2.43116e-06	3.70226e-06		0.0107651	3.38892	8.16759e-08	-3.87517e-07	5.50868e-07		3.62333	11.4494	6.40136e-05	-0.0001472	0.000275227
0.192788	10.0036	2.05429e-06	-6.24591e-06	1.03545e-05		0.0663085	6.26485	1.49031e-06	-7.07088e-06	1.00515e-05		0.0871588	8.92753	6.3555e-07	-2.43116e-06	3.70226e-06		0.00453644	3.39289	8.16759e-08	-3.87517e-07	5.50868e-07		2.37206	11.4628	6.37702e-05	-0.000146895	0.000274436
0.0485365	10.0153	2.05429e-06	-6.24591e-06	1.03545e-05		0.124524	6.27219	1.49031e-06	-7.07088e-06	1.00515e-05		0.0583864	8.93799	6.51439e-07	-2.50654e-06	3.80942e-06		0.00171202	3.39687	8.16759e-08	-3.87517e-07	5.50868e-07		4.48567	11.4762	6.27966e-05	-0.00014572	0.000271313
3.91686	10.027	2.00996e-06	-6.14787e-06	1.01678e-05		0.0562751	6.27954	1.36612e-06	-6.48164e-06	9.21388e-06		0.0473172	8.94845	6.51439e-07	-2.50654e-06	3.80942e-06		0.00330443	3.40084	8.16759e-08	-3.87517e-07	5.50868e-07		0.0809175	11.4896	6.304e-05	-0.000145875	0.000271955
2.09627	10.0388	1.96562e-06	-6.04982e-06	9.98106e-06		0.221494	6.28688	1.36612e-06	-6.48164e-06	9.21388e-06		0.0747854	8.95891	6.51439e-07	-2.50654e-06	3.80942e-06		0.00374996	3.40482	8.16759e-08	-3.87517e-07	5.50868e-07		0.0511469	11.5031	6.25532e-05	-0.000145646	0.000270752
1.22755	10.0505	1.96562e-06	-6.04982e-06	9.98106e-06		0.0878237	6.29422	1.24193e-06	-5.8924e-06	8.37626e-06		0.392877	8.96937	6.51439e-07	-2.50654e-06	3.80942e-06		0.0023356	3.40879	8.16759e-08	-3.87517e-07	5.50868e-07		0.0693893	11.5165	6.27966e-05	-0.000146543	0.000272137
0.480507	10.0622	1.93606e-06	-5.96121e-06	9.83332e-06		0.118273	6.30156	1.24193e-06	-5.8924e-06	8.37626e-06		0.029605	8.97983	6.51439e-07	-2.50654e-06	3.80942e-06		0.000971368	3.41277	8.16759e-08	-3.87517e-07	5.50868e-07		0.011708	11.5299	6.27966e-05	-0.000145871	0.000271464
1.2423	10.0739	1.89172e-06	-5.94614e-06	9.72958e-06		0.0557905	6.3089	1.24193e-06	-5.8924e-06	8.37626e-06		1.63833	8.99029	6.51439e-07	-2.50654e-06	3.80942e-06		0.00237228	3.41674	8.16759e-08	-3.87517e-07	5.50868e-07		0.032871	11.5434	6.35268e-05	-0.000147486	0.000274539
1.15483	10.0856	1.84739e-06	-5.98269e-06	9.67746e-06		0.313861	6.31624	1.24193e-06	-5.8924e-06	8.37626e-06		0.130287	9.00075	6.51439e-07	-2.50654e-06	3.80942e-06		0.00991158	3.42072	8.16759e-08	-3.87517e-07	5.50868e-07		0.0201381	11.5568	6.23098e-05	-0.00014583	0.00027045
0.148972	10.0974	1.84739e-06	-5.98269e-06	9.67746e-06		0.125746	6.32358	1.24193e-06	-5.8924e-06	8.37626e-06		0.0296882	9.01121	6.51439e-07	-2.50654e-06	3.80942e-06		0.00293819	3.42469	8.16759e-08	-3.87517e-07	5.50868e-07		0.0286915	11.5702	6.1823e-05	-0.000145738	0.000269384
0.0301764	10.1091	1.78827e-06	-5.88017e-06	9.4567e-06		0.0711773	6.33092	1.24193e-06	-5.8924e-06	8.37626e-06		0.0162106	9.02167	6.51439e-07	-2.50654e-06	3.80942e-06		0.00658229	3.42867	8.16759e-08	-3.87517e-07	5.50868e-07		3.84718	11.5837	6.13363e-05	-0.000145508	0.000268181
2.0855	10.1208	1.77349e-06	-5.86167e-06	9.40865e-06		0.142439	6.33826	1.24193e-06	-5.8924e-06	8.37626e-06		0.148528	9.03213	6.51439e-07	-2.50654e-06	3.80942e-06		0.000767964	3.43264	8.16759e-08	-3.87517e-07	5.50868e-07		0.643651	11.5971	6.08495e-05	-0.000145279	0.000266978
1.43044	10.1325	1.77349e-06	-5.86167e-06	9.40865e-06		0.0539456	6.3456	1.24193e-06	-5.8924e-06	8.37626e-06		0.135083	9.04259	6.3555e-07	-2.43116e-06	3.70226e-06		0.00669059	3.43662	7.53932e-08	-3.57708e-07	5.08494e-07		6.08282	11.6105	6.06061e-05	-0.000144975	0.000266187
0.737349	10.1443	1.72915e-06	-5.76363e-06	9.22193e-06		0.16607	6.35294	1.24193e-06	-5.8924e-06	8.37626e-06		0.155077	9.05305	6.19661e-07	-2.35577e-06	3.59509e-06		0.00151051	3.44059	7.53932e-08	-3.57708e-07	5.08494e-07		0.401567	11.6239	5.96325e-05	-0.000144401	0.000263666
0.206263	10.156	1.67004e-06	-5.73006e-06	9.07014e-06		0.0923576	6.36028	1.24193e-06	-5.8924e-06	8.37626e-06		0.131395	9.06351	6.19661e-07	-2.35577e-06	3.59509e-06		0.000910428	3.44457	7.53932e-08	-3.57708e-07	5.08494e-07		0.511133	11.6374	5.86589e-05	-0.000143588	0.000260906
2.31448	10.1677	1.69959e-06	-5.80306e-06	9.20225e-06		0.0190641	6.36762	1.24193e-06	-5.8924e-06	8.37626e-06		0.0343711	9.07397	6.19661e-07	-2.35577e-06	3.59509e-06		0.119214	3.44854	6.91104e-08	-3.27899e-07	4.66119e-07		0.937487	11.6508	5.86589e-05	-0.000143588	0.000260906
3.64723	10.1794	1.67004e-06	-5.71444e-06	9.05451e-06		0.607211	6.37496	1.24193e-06	-5.8924e-06	8.37626e-06		0.0870818	9.08443	6.03773e-07	-2.28039e-06	3.48793e-06		0.00407051	3.45252	6.91104e-08	-3.27899e-07	4.66119e-07		3.52172	11.6642	5.86589e-05	-0.000143588	0.000260906
2.01702	10.1911	1.67004e-06	-5.71444e-06	9.05451e-06		0.0620174	6.3823	1.24193e-06	-5.8924e-06	8.37626e-06		0.0643404	9.09489	5.71995e-07	-2.18511e-06	3.3291e-06		0.00219846	3.45649	6.91104e-08	-3.27899e-07	4.66119e-07		3.06767	11.6777	5.79287e-05	-0.000142717	0.000258575
1.52325	10.2029	1.58136e-06	-5.5765e-06	8.73922e-06		0.0521868	6.38964	1.24193e-06	-5.8924e-06	8.37626e-06		0.0473782	9.10535	5.40218e-07	-2.08984e-06	3.17028e-06		0.00150194	3.46047	6.91104e-08	-3.27899e-07	4.66119e-07		1.41244	11.6911	5.81721e-05	-0.000142872	0.000259217
1.50551	10.2146	1.58136e-06	-5.5765e-06	8.73922e-06		0.0973195	6.39698	1.24193e-06	-5.8924e-06	8.37626e-06		0.101898	9.11581	5.40218e-07	-2.08984e-06	3.17028e-06		0.00181437	3.46445	6.91104e-08	-3.27899e-07	4.66119e-07		3.25183	11.7045	5.81721e-05	-0.000142872	0.000259217
0.66824	10.2263	1.58136e-06	-5.5765e-06	8.73922e-06		0.0981903	6.40432	1.11773e-06	-5.30316e-06	7.53863e-06		0.0464497	9.12627	5.24329e-07	-2.01446e-06	3.06312e-06		0.00788488	3.46842	6.28276e-08	-2.9809e-07	4.23745e-07		0.0287265	11.718	5.76853e-05	-0.000142643	0.000258014
0.778897	10.238	1.56658e-06	-5.50638e-06	8.63954e-06		0.0504416	6.41166	1.11773e-06	-5.30316e-06	7.53863e-06		0.22295	9.13673	5.24329e-07	-2.01446e-06	3.06312e-06		0.00210685	3.4724	6.28276e-08	-2.9809e-07	4.23745e-07		0.0589689	11.7314	5.69551e-05	-0.000141437	0.000255347
2.30344	10.2497	1.53702e-06	-5.41776e-06	8.49181e-06		0.15853	6.419	1.11773e-06	-5.30316e-06	7.53863e-06		0.0701993	9.14719	5.24329e-07	-2.01446e-06	3.06312e-06		0.000619879	3.47637	6.28276e-08	-2.9809e-07	4.23745e-07		0.0131101	11.7448	5.64683e-05	-0.000141208	0.000254145
3.53713	10.2615	1.52225e-06	-5.34764e-06	8.39213e-06		0.0494281	6.42634	1.11773e-06	-5.30316e-06	7.53863e-06		0.0846693	9.15765	5.0844e-07	-1.93907e-06	2.95595e-06		0.0123574	3.48035	6.28276e-08	-2.9809e-07	4.23745e-07		0.0346764	11.7583	5.62249e-05	-0.000141134	0.000253584
1.08651	10.2732	1.50747e-06	-5.27752e-06	8.29245e-06		0.0795175	6.43368	1.11773e-06	-5.30316e-06	7.53863e-06		0.150664	9.16811	5.0844e-07	-1.93907e-06	2.95595e-06		0.0231851	3.48432	5.65449e-08	-2.68281e-07	3.8137e-07		0.0209981	11.7717	5.62249e-05	-0.000141134	0.000253584
2.22559	10.2849	1.46313e-06	-5.20428e-06	8.13054e-06		0.084445	6.44102	1.11773e-06	-5.30316e-06	7.53863e-06		0.0619618	9.17857	4.60774e-07	-1.83367e-06	2.75522e-06		0.0208177	3.4883	5.65449e-08	-2.68281e-07	3.8137e-07		0.0373864	11.7851	5.57381e-05	-0.000139675	0.000251151
1.83823	10.2966	1.49269e-06	-5.23221e-06	8.21758e-06		0.109032	6.44836	1.11773e-06	-5.30316e-06	7.53863e-06		0.0270669	9.18903	4.60774e-07	-1.83367e-06	2.75522e-06		0.000550524	3.49227	5.65449e-08	-2.68281e-07	3.8137e-07		0.818785	11.7985	5.47645e-05	-0.000137986	0.000247515
2.6978	10.3083	1.46313e-06	-5.20428e-06	8.13054e-06		0.0774701	6.4557	9.93542e-07	-4.71392e-06	6.70101e-06		0.0338737	9.19949	4.60774e-07	-1.83367e-06	2.75522e-06		0.000822081	3.49625	5.02621e-08	-2.38472e-07	3.38996e-07		0.0134408	11.812	5.45211e-05	-0.000137682	0.000246724
2.93601	10.3201	1.44835e-06	-5.13416e-06	8.03086e-06		0.53196	6.46304	9.93542e-07	-4.71392e-06	6.70101e-06		0.104199	9.20995	4.44885e-07	-1.75828e-06	2.64805e-06		0.00115935	3.50022	5.02621e-08	-2.38472e-07	3.38996e-07		10.2652	11.8254	5.42777e-05	-0.000137526	0.000246082
2.2076	10.3318	1.41879e-06	-5.04555e-06	7.88313e-06		0.0708045	6.47038	9.93542e-07	-4.71392e-06	6.70101e-06		0.148426	9.22041	4.28996e-07	-1.7384e-06	2.59639e-06		0.0544543	3.5042	5.02621e-08	-2.38472e-07	3.38996e-07		0.694485	11.8388	5.33041e-05	-0.0001373	0.000243909
1.00636	10.3435	1.37445e-06	-4.9475e-06	7.69641e-06		0.111163	6.47772	8.69349e-07	-4.12468e-06	5.86338e-06		0.0883749	9.23087	4.28996e-07	-1.7384e-06	2.59639e-06		0.000639666	3.50817	5.02621e-08	-2.38472e-07	3.38996e-07		1.66733	11.8523	5.30607e-05	-0.000137145	0.000243267
0.501954	10.3552	1.3449e-06	-4.85889e-06	7.54868e-06		0.0545613	6.48506	8.69349e-07	-4.12468e-06	5.86338e-06		0.474374	9.24133	4.28996e-07	-1.7384e-06	2.59639e-06		0.00619114	3.51215	5.65449e-08	-2.68281e-07	3.8137e-07		1.39175	11.8657	5.30607e-05	-0.000137145	0.000243267
1.78152	10.3669	1.33012e-06	-4.78877e-06	7.449e-06		0.0378277	6.4924	8.69349e-07	-4.12468e-06	5.86338e-06		0.208939	9.25179	4.44885e-07	-1.81378e-06	2.70355e-06		0.0115184	3.51612	5.65449e-08	-2.68281e-07	3.8137e-07		2.8486	11.8791	5.23305e-05	-0.00013553	0.000240191
1.716	10.3787	1.30056e-06	-4.70015e-06	7.30127e-06		0.2073	6.49974	8.69349e-07	-4.12468e-06	5.86338e-06		0.183431	9.26225	4.28996e-07	-1.7384e-06	2.59639e-06		0.00053068	3.5201	5.02621e-08	-2.38472e-07	3.38996e-07		1.18895	11.8926	5.03834e-05	-0.000133446	0.000234213
0.710128	10.3904	1.25622e-06	-4.60211e-06	7.11455e-06		0.0114557	6.50708	8.69349e-07	-4.12468e-06	5.86338e-06		0.0866804	9.27271	4.28996e-07	-1.7384e-06	2.59639e-06		0.000961812	3.52407	5.02621e-08	-2.38472e-07	3.38996e-07		9.08482	11.906	5.014e-05	-0.000133142	0.000233422
0.00462896	10.4021	1.25622e-06	-4.60211e-06	7.11455e-06		0.24108	6.51442	9.93542e-07	-4.71392e-06	6.70101e-06		0.00868492	9.28317	3.8133e-07	-1.63299e-06	2.39565e-06		0.00208123	3.52805	5.02621e-08	-2.38472e-07	3.38996e-07		2.48956	11.9194	5.014e-05	-0.000133142	0.000233422
0.113041	10.4138	1.24144e-06	-4.53199e-06	7.01487e-06		0.0639127	6.52176	9.93542e-07	-4.71392e-06	6.70101e-06		0.0210247	9.29363	3.65441e-07	-1.55761e-06	2.28849e-06		0.0032704	3.53202	5.02621e-08	-2.38472e-07	3.38996e-07		8.26055	11.9328	5.014e-05	-0.000133142	0.000233422
2.95464	10.4255	1.24144e-06	-4.53199e-06	7.01487e-06		0.068068	6.5291	9.93542e-07	-4.71392e-06	6.70101e-06		0.0271568	9.30409	3.65441e-07	-1.55761e-06	2.28849e-06		0.0544701	3.536	5.02621e-08	-2.38472e-07	3.38996e-07		2.63527	11.9463	4.98966e-05	-0.000132837	0.00023263
1.67042	10.4373	1.22666e-06	-4.51349e-06	6.96682e-06		0.00957204	6.53644	9.93542e-07	-4.71392e-06	6.70101e-06		0.0191328	9.31455	3.65441e-07	-1.55761e-06	2.28849e-06		0.00815091	3.53998	5.02621e-08	-2.38472e-07	3.38996e-07		10.1696	11.9597	4.8923e-05	-0.000131661	0.000229507
0.388483	10.449	1.19711e-06	-4.42487e-06	6.81908e-06		0.0462703	6.54378	1.11773e-06	-5.30316e-06	7.53863e-06		0.228049	9.32501	3.8133e-07	-1.63299e-06	2.39565e-06		0.0384196	3.54395	5.02621e-08	-2.38472e-07	3.38996e-07		2.62604	11.9731	4.79494e-05	-0.000129973	0.000225872
1.01589	10.4607	1.19711e-06	-4.42487e-06	6.81908e-06		0.143499	6.55112	1.11773e-06	-5.30316e-06	7.53863e-06		0.178125	9.33547	3.33664e-07	-1.52759e-06	2.19492e-06		0.00114406	3.54793	5.02621e-08	-2.38472e-07	3.38996e-07		8.75619	11.9866	4.74626e-05	-0.000129513	0.000224438
2.36929	10.4724	1.18233e-06	-4.35475e-06	6.71941e-06		0.0628054	6.55846	1.11773e-06	-5.30316e-06	7.53863e-06		0.121038	9.34593	3.17775e-07	-1.4522e-06	2.08775e-06		0.194851	3.5519	5.02621e-08	-2.38472e-07	3.38996e-07		3.62371	12	4.69758e-05	-0.000129053	0.000223005
1.73999	10.4842	1.18233e-06	-4.35475e-06	6.71941e-06		0.322728	6.5658	1.11773e-06	-5.30316e-06	7.53863e-06		0.0273156	9.35639	3.17775e-07	-1.4522e-06	2.08775e-06		0.599672	3.55588	5.02621e-08	-2.38472e-07	3.38996e-07		0.020475	12.0134	4.72192e-05	-0.000129951	0.000224389
0.361292	10.4959	1.19711e-06	-4.37325e-06	6.76746e-06		0.0525226	6.57314	9.93542e-07	-4.71392e-06	6.70101e-06		0.0370261	9.36685	3.01886e-07	-1.37682e-06	1.98059e-06		0.518046	3.55985	5.02621e-08	-2.38472e-07	3.38996e-07		0.0462857	12.0269	4.57588e-05	-0.000128917	0.000220434
2.17918	10.5076	1.16755e-06	-4.28463e-06	6.61973e-06		0.144683	6.58048	8.69349e-07	-4.12468e-06	5.86338e-06		0.149044	9.37731	3.01886e-07	-1.37682e-06	1.98059e-06		0.00372827	3.56383	5.02621e-08	-2.38472e-07	3.38996e-07		0.00984051	12.0403	4.57588e-05	-0.000128917	0.000220434
0.610276	10.5193	1.16755e-06	-4.28463e-06	6.61973e-06		0.029947	6.58782	8.69349e-07	-4.12468e-06	5.86338e-06		0.0339193	9.38777	2.85998e-07	-1.30143e-06	1.87343e-06		0.00142451	3.5678	5.02621e-08	-2.38472e-07	3.38996e-07		0.0491885	12.0537	4.45418e-05	-0.000126586	0.00021567
0.602445	10.531	1.18233e-06	-4.35475e-06	6.71941e-06		0.105621	6.59516	9.93542e-07	-4.71392e-06	6.70101e-06		0.0441992	9.39823	3.01886e-07	-1.37682e-06	1.98059e-06		0.00316166	3.57178	5.02621e-08	-2.38472e-07	3.38996e-07		0.0468311	12.0671	4.42984e-05	-0.000125431	0.000214028
0.599648	10.5428	1.18233e-06	-4.35475e-06	6.71941e-06		0.569867	6.6025	9.93542e-07	-4.71392e-06	6.70101e-06		0.0304734	9.40869	2.85998e-07	-1.30143e-06	1.87343e-06		0.00053068	3.57575	5.02621e-08	-2.38472e-07	3.38996e-07		0.0543548	12.0806	4.42984e-05	-0.000125431	0.000214028
1.50353	10.5545	1.16755e-06	-4.28463e-06	6.61973e-06		0.248412	6.60984	1.11773e-06	-5.30316e-06	7.53863e-06		0.364181	9.41915	2.85998e-07	-1.30143e-06	1.87343e-06		0.000792574	3.57973	5.02621e-08	-2.38472e-07	3.38996e-07		0.126346	12.094	4.2838e-05	-0.000123746	0.000209422
2.65343	10.5662	1.12321e-06	-4.18659e-06	6.43301e-06		0.0362305	6.61718	1.11773e-06	-5.30316e-06	7.53863e-06		0.299866	9.42961	2.85998e-07	-1.30143e-06	1.87343e-06		0.000895721	3.5837	5.02621e-08	-2.38472e-07	3.38996e-07		0.0232945	12.1074	4.21078e-05	-0.00012254	0.000206755
3.93631	10.5779	1.10843e-06	-4.16809e-06	6.38495e-06		0.0553039	6.62452	9.93542e-07	-4.71392e-06	6.70101e-06		0.429718	9.44007	2.85998e-07	-1.30143e-06	1.87343e-06		0.00627119	3.58768	5.02621e-08	-2.38472e-07	3.38996e-07		0.0338418	12.1209	4.18644e-05	-0.000121385	0.000205114
3.75377	10.5896	1.09365e-06	-4.09797e-06	6.28528e-06		0.266776	6.63186	1.11773e-06	-5.30316e-06	7.53863e-06		0.449857	9.45053	2.85998e-07	-1.30143e-06	1.87343e-06		0.00827503	3.59165	5.02621e-08	-2.38472e-07	3.38996e-07		0.031113	12.1343	4.18644e-05	-0.000121385	0.000205114
4.6984	10.6014	1.09365e-06	-4.09797e-06	6.28528e-06		0.199721	6.6392	1.11773e-06	-5.30316e-06	7.53863e-06		0.501477	9.46099	2.85998e-07	-1.30143e-06	1.87343e-06		0.000580267	3.59563	5.02621e-08	-2.38472e-07	3.38996e-07		0.602354	12.1477	4.13776e-05	-0.000119925	0.000202681
0.994569	10.6131	1.06409e-06	-3.95773e-06	6.08592e-06		0.187173	6.64654	1.11773e-06	-5.30316e-06	7.53863e-06		0.443899	9.47145	2.85998e-07	-1.30143e-06	1.87343e-06		0.00680832	3.5996	5.02621e-08	-2.38472e-07	3.38996e-07		8.45114	12.1612	4.13776e-05	-0.000119925	0.000202681
2.28263	10.6248	1.06409e-06	-3.95773e-06	6.08592e-06		0.171533	6.65388	1.11773e-06	-5.30316e-06	7.53863e-06		0.654098	9.48191	2.85998e-07	-1.30143e-06	1.87343e-06		0.0144125	3.60358	5.02621e-08	-2.38472e-07	3.38996e-07		0.363659	12.1746	4.06474e-05	-0.000119392	0.000200687
3.23427	10.6365	1.06409e-06	-3.95773e-06	6.08592e-06		0.280956	6.66123	9.93542e-07	-4.71392e-06	6.70101e-06		0.0590269	9.49237	2.85998e-07	-1.30143e-06	1.87343e-06		0.0615457	3.60755	5.02621e-08	-2.38472e-07	3.38996e-07		8.53622	12.188	4.0404e-05	-0.000119087	0.000199895
1.06669	10.6482	1.06409e-06	-3.95773e-06	6.08592e-06		0.467233	6.66857	9.93542e-07	-4.71392e-06	6.70101e-06		0.335599	9.50283	2.85998e-07	-1.30143e-06	1.87343e-06		0.0299703	3.61153	5.02621e-08	-2.38472e-07	3.38996e-07		0.584432	12.2015	4.0404e-05	-0.000119087	0.000199895
4.7098	10.66	1.03454e-06	-3.86911e-06	5.93819e-06		0.255786	6.67591	9.93542e-07	-4.71392e-06	6.70101e-06		0.0353916	9.51329	2.5422e-07	-1.20616e-06	1.7146e-06		0.0176935	3.61551	5.02621e-08	-2.38472e-07	3.38996e-07		0.033185	12.2149	3.96738e-05	-0.000117472	0.00019682
1.9594	10.6717	1.03454e-06	-3.86911e-06	5.93819e-06		0.176898	6.68325	9.93542e-07	-4.71392e-06	6.70101e-06		0.471168	9.52375	2.5422e-07	-1.20616e-06	1.7146e-06		0.00767143	3.61948	4.39794e-08	-2.08663e-07	2.96621e-07		0.0159188	12.2283	3.94304e-05	-0.000116318	0.000195178
2.36993	10.6834	1.00498e-06	-3.7805e-06	5.79045e-06		0.155473	6.69059	9.93542e-07	-4.71392e-06	6.70101e-06		0.540951	9.53421	2.5422e-07	-1.20616e-06	1.7146e-06		0.00324638	3.62346	3.76966e-08	-1.78854e-07	2.54247e-07		0.0659619	12.2417	3.89437e-05	-0.000114858	0.000192745
0.942577	10.6951	1.00498e-06	-3.7805e-06	5.79045e-06		0.051386	6.69793	9.93542e-07	-4.71392e-06	6.70101e-06		0.702587	9.54467	2.5422e-07	-1.20616e-06	1.7146e-06		0.0173739	3.62743	3.76966e-08	-1.78854e-07	2.54247e-07		0.0917069	12.2552	3.89437e-05	-0.000114858	0.000192745
0.963539	10.7068	9.75419e-07	-3.69188e-06	5.64272e-06		0.0187146	6.70527	8.69349e-07	-4.12468e-06	5.86338e-06		0.089505	9.55513	2.5422e-07	-1.20616e-06	1.7146e-06		0.00358991	3.63141	3.76966e-08	-1.78854e-07	2.54247e-07		4.85057	12.2686	3.79701e-05	-0.00011317	0.00018911
1.68899	10.7186	9.31082e-07	-3.59384e-06	5.456e-06		0.202213	6.71261	8.69349e-07	-4.12468e-06	5.86338e-06		0.0133144	9.56559	2.5422e-07	-1.20616e-06	1.7146e-06		0.00102294	3.63538	3.76966e-08	-1.78854e-07	2.54247e-07		0.0417289	12.282	3.77267e-05	-0.000112865	0.000188318
2.62034	10.7303	9.16303e-07	-3.52372e-06	5.35632e-06		0.0722656	6.71995	8.69349e-07	-4.12468e-06	5.86338e-06		0.699362	9.57605	2.5422e-07	-1.20616e-06	1.7146e-06		0.00697465	3.63936	3.76966e-08	-1.78854e-07	2.54247e-07		0.0892048	12.2955	3.74833e-05	-0.00011171	0.000186677
2.08378	10.742	9.16303e-07	-3.52372e-06	5.35632e-06		0.10325	6.72729	8.69349e-07	-4.12468e-06	5.86338e-06		0.364037	9.58651	2.5422e-07	-1.20616e-06	1.7146e-06		0.00635728	3.64333	3.76966e-08	-1.78854e-07	2.54247e-07		0.82113	12.3089	3.67531e-05	-0.000110095	0.000183602
0.112807	10.7537	9.01524e-07	-3.50522e-06	5.30827e-06		0.13559	6.73463	8.69349e-07	-4.12468e-06	5.86338e-06		0.0162502	9.59697	2.38331e-07	-1.13078e-06	1.60744e-06		0.00988466	3.64731	3.76966e-08	-1.78854e-07	2.54247e-07		0.0214522	12.3223	3.65097e-05	-0.000108941	0.00018196
2.25309	10.7654	8.86745e-07	-3.4351e-06	5.20859e-06		0.0486027	6.74197	8.69349e-07	-4.12468e-06	5.86338e-06		0.0455893	9.60743	2.22443e-07	-1.05539e-06	1.50028e-06		0.00441036	3.65128	3.76966e-08	-1.78854e-07	2.54247e-07		1.78929	12.3358	3.62663e-05	-0.000107786	0.000180318
2.28824	10.7772	8.57187e-07	-3.29486e-06	5.00923e-06		0.764857	6.74931	8.69349e-07	-4.12468e-06	5.86338e-06		0.72483	9.61789	2.22443e-07	-1.05539e-06	1.50028e-06		0.000836823	3.65526	3.76966e-08	-1.78854e-07	2.54247e-07		4.67515	12.3492	3.62663e-05	-0.000107786	0.000180318
1.42595	10.7889	8.42408e-07	-3.22474e-06	4.90956e-06		0.14192	6.75665	8.69349e-07	-4.12468e-06	5.86338e-06		0.772791	9.62835	2.22443e-07	-1.05539e-06	1.50028e-06		0.00130483	3.65923	3.76966e-08	-1.78854e-07	2.54247e-07		0.228091	12.3626	3.60229e-05	-0.000106631	0.000178677
3.54206	10.8006	8.42408e-07	-3.22474e-06	4.90956e-06		0.0378318	6.76399	8.69349e-07	-4.12468e-06	5.86338e-06		0.498078	9.6388	2.06554e-07	-9.80007e-07	1.39311e-06		0.00743485	3.66321	3.14138e-08	-1.49045e-07	2.11872e-07		0.0929759	12.376	3.62663e-05	-0.000107786	0.000180318
0.6684	10.8123	8.1285e-07	-3.13612e-06	4.76182e-06		0.13051	6.77133	8.69349e-07	-4.12468e-06	5.86338e-06		0.274343	9.64926	1.90665e-07	-9.04622e-07	1.28595e-06		0.00828359	3.66718	3.14138e-08	-1.49045e-07	2.11872e-07		2.13748	12.3895	3.65097e-05	-0.00010809	0.00018111
1.57588	10.8241	7.9807e-07	-3.066e-06	4.66214e-06		0.10181	6.77867	8.69349e-07	-4.12468e-06	5.86338e-06		0.47964	9.65972	1.90665e-07	-9.04622e-07	1.28595e-06		0.00330871	3.67116	3.14138e-08	-1.49045e-07	2.11872e-07		4.16987	12.4029	3.62663e-05	-0.000107786	0.000180318
0.356766	10.8358	7.9807e-07	-3.066e-06	4.66214e-06		0.230181	6.78601	7.45156e-07	-3.53544e-06	5.02575e-06		0.0473446	9.67018	1.90665e-07	-9.04622e-07	1.28595e-06		0.0157468	3.67513	3.14138e-08	-1.49045e-07	2.11872e-07		0.0536589	12.4163	3.50493e-05	-0.000106078	0.000176177
3.03739	10.8475	7.83291e-07	-2.99588e-06	4.56247e-06		0.395847	6.79335	7.45156e-07	-3.53544e-06	5.02575e-06		0.0533743	9.68064	1.90665e-07	-9.04622e-07	1.28595e-06		0.00253973	3.67911	3.14138e-08	-1.49045e-07	2.11872e-07		0.0304073	12.4298	3.52927e-05	-0.000106383	0.000176968
0.174349	10.8592	7.83291e-07	-2.99588e-06	4.56247e-06		0.0891618	6.80069	8.69349e-07	-4.12468e-06	5.86338e-06		0.0519686	9.6911	2.06554e-07	-9.80007e-07	1.39311e-06		0.00124965	3.68308	2.51311e-08	-1.19236e-07	1.69498e-07		0.0970964	12.4432	3.48059e-05	-0.000104923	0.000174535
2.0092	10.8709	7.83291e-07	-2.99588e-06	4.56247e-06		0.120807	6.80803	8.69349e-07	-4.12468e-06	5.86338e-06		0.102496	9.70156	2.06554e-07	-9.80007e-07	1.39311e-06		0.00393301	3.68706	2.51311e-08	-1.19236e-07	1.69498e-07		0.682221	12.4566	3.50493e-05	-0.000106078	0.000176177
0.108891	10.8827	7.83291e-07	-2.99588e-06	4.56247e-06		0.186897	6.81537	8.69349e-07	-4.12468e-06	5.86338e-06		0.0963734	9.71202	2.06554e-07	-9.80007e-07	1.39311e-06		0.00123819	3.69104	2.51311e-08	-1.19236e-07	1.69498e-07		0.0477486	12.4701	3.48059e-05	-0.000104923	0.000174535
1.44427	10.8944	7.68512e-07	-2.92576e-06	4.46279e-06		0.124955	6.82271	8.69349e-07	-4.12468e-06	5.86338e-06		0.0236528	9.72248	2.06554e-07	-9.80007e-07	1.39311e-06		0.00372585	3.69501	2.51311e-08	-1.19236e-07	1.69498e-07		2.35332	12.4835	3.45625e-05	-0.000103769	0.000172894
0.304792	10.9061	7.53733e-07	-2.85564e-06	4.36311e-06		0.0470428	6.83005	9.93542e-07	-4.71392e-06	6.70101e-06		0.0851462	9.73294	2.06554e-07	-9.80007e-07	1.39311e-06		0.0525803	3.69899	1.88483e-08	-8.94269e-08	1.27123e-07		0.0771815	12.4969	3.43191e-05	-0.000102614	0.000171252
1.89596	10.9178	7.38954e-07	-2.78552e-06	4.26343e-06		0.19874	6.83739	9.93542e-07	-4.71392e-06	6.70101e-06		0.0110522	9.7434	1.90665e-07	-9.04622e-07	1.28595e-06		0.00138541	3.70296	1.88483e-08	-8.94269e-08	1.27123e-07		0.133229	12.5104	3.28587e-05	-0.000100928	0.000166646
2.08857	10.9295	6.94617e-07	-2.68748e-06	4.07671e-06		0.147452	6.84473	9.93542e-07	-4.71392e-06	6.70101e-06		0.0078762	9.75386	1.90665e-07	-9.04622e-07	1.28595e-06		0.00119822	3.70694	1.88483e-08	-8.94269e-08	1.27123e-07		0.194541	12.5238	3.23719e-05	-9.94688e-05	0.000164213
0.83503	10.9413	6.94617e-07	-2.68748e-06	4.07671e-06		0.775433	6.85207	9.93542e-07	-4.71392e-06	6.70101e-06		0.0223057	9.76432	2.06554e-07	-9.80007e-07	1.39311e-06		0.00211291	3.71091	1.88483e-08	-8.94269e-08	1.27123e-07		1.15125	12.5372	3.23719e-05	-9.94688e-05	0.000164213
0.612336	10.953	6.94617e-07	-2.68748e-06	4.07671e-06		0.0732527	6.85941	9.93542e-07	-4.71392e-06	6.70101e-06		0.0253847	9.77478	1.90665e-07	-9.04622e-07	1.28595e-06		0.136061	3.71489	1.88483e-08	-8.94269e-08	1.27123e-07		0.559299	12.5506	3.26153e-05	-0.000100624	0.000165854
2.86731	10.9647	6.65059e-07	-2.61448e-06	3.9446e-06		0.0241636	6.86675	9.93542e-07	-4.71392e-06	6.70101e-06		0.172512	9.78524	1.90665e-07	-9.04622e-07	1.28595e-06		0.000993631	3.71886	1.88483e-08	-8.94269e-08	1.27123e-07		0.209582	12.5641	3.23719e-05	-9.94688e-05	0.000164213
0.31674	10.9764	6.35501e-07	-2.52587e-06	3.79687e-06		0.151934	6.87409	9.93542e-07	-4.71392e-06	6.70101e-06		0.0654741	9.7957	1.90665e-07	-9.04622e-07	1.28595e-06		0.00136466	3.72284	1.88483e-08	-8.94269e-08	1.27123e-07		0.0841599	12.5775	3.23719e-05	-9.94688e-05	0.000164213
0.395042	10.9881	6.20721e-07	-2.45575e-06	3.69719e-06		0.0229989	6.88143	9.93542e-07	-4.71392e-06	6.70101e-06		0.217221	9.80616	1.90665e-07	-9.04622e-07	1.28595e-06		0.00344302	3.72681	1.25655e-08	-5.96179e-08	8.4749e-08		8.29427	12.5909	3.18851e-05	-9.90089e-05	0.000162779
2.46188	10.9999	6.05942e-07	-2.38563e-06	3.59751e-06		0.0767632	6.88877	9.93542e-07	-4.71392e-06	6.70101e-06		0.124789	9.81662	1.90665e-07	-9.04622e-07	1.28595e-06		0.00532556	3.73079	1.25655e-08	-5.96179e-08	8.4749e-08		4.71568	12.6044	3.16417e-05	-9.87043e-05	0.000161988
0.937102	11.0116	5.76384e-07	-2.29701e-06	3.44978e-06		0.18921	6.89611	8.69349e-07	-4.12468e-06	5.86338e-06		0.06649	9.82708	1.90665e-07	-9.04622e-07	1.28595e-06		0.000792574	3.73476	1.25655e-08	-5.96179e-08	8.4749e-08		3.15878	12.6178	3.11549e-05	-9.72448e-05	0.000159555
1.68069	11.0233	5.46826e-07	-2.20839e-06	3.30204e-06		0.0645492	6.90345	8.69349e-07	-4.12468e-06	5.86338e-06		0.116108	9.83754	1.74776e-07	-8.29237e-07	1.17879e-06		0.0040342	3.73874	1.25655e-08	-5.96179e-08	8.4749e-08		2.53974	12.6312	2.99379e-05	-9.49142e-05	0.00015479
1.12542	11.035	5.46826e-07	-2.20839e-06	3.30204e-06		0.163118	6.91079	8.69349e-07	-4.12468e-06	5.86338e-06		0.625792	9.848	1.74776e-07	-8.29237e-07	1.17879e-06		0.00195635	3.74271	1.25655e-08	-5.96179e-08	8.4749e-08		5.99965	12.6447	2.99379e-05	-9.49142e-05	0.00015479
0.152223	11.0467	5.46826e-07	-2.20839e-06	3.30204e-06		0.0355536	6.91813	8.69349e-07	-4.12468e-06	5.86338e-06		0.684296	9.85846	1.74776e-07	-8.29237e-07	1.17879e-06		0.028344	3.74669	1.25655e-08	-5.96179e-08	8.4749e-08		1.22987	12.6581	2.99379e-05	-9.49142e-05	0.00015479
1.15876	11.0585	5.46826e-07	-2.20839e-06	3.30204e-06		0.357364	6.92547	8.69349e-07	-4.12468e-06	5.86338e-06		0.0614432	9.86892	1.58888e-07	-7.53852e-07	1.07163e-06		0.0119676	3.75066	1.25655e-08	-5.96179e-08	8.4749e-08		0.207322	12.6715	2.96945e-05	-9.46096e-05	0.000153999
1.71893	11.0702	5.32047e-07	-2.13827e-06	3.20237e-06		0.0676898	6.93281	8.69349e-07	-4.12468e-06	5.86338e-06		0.459485	9.87938	1.58888e-07	-7.53852e-07	1.07163e-06		0.00345012	3.75464	1.25655e-08	-5.96179e-08	8.4749e-08		0.0518503	12.6849	2.94511e-05	-9.34548e-05	0.000152357
4.02488	11.0819	5.17268e-07	-2.06815e-06	3.10269e-06		0.0993787	6.94015	8.69349e-07	-4.12468e-06	5.86338e-06		0.0133711	9.88984	1.74776e-07	-8.29237e-07	1.17879e-06		0.000895721	3.75861	1.25655e-08	-5.96179e-08	8.4749e-08		0.0557825	12.6984	2.92077e-05	-9.31502e-05	0.000151566
0.0946154	11.0936	5.17268e-07	-2.06815e-06	3.10269e-06		0.146641	6.94749	8.69349e-07	-4.12468e-06	5.86338e-06		0.0227234	9.9003	1.58888e-07	-7.53852e-07	1.07163e-06		0.00361464	3.76259	1.25655e-08	-5.96179e-08	8.4749e-08		0.127767	12.7118	2.84775e-05	-9.15355e-05	0.000148491
2.15538	11.1053	5.17268e-07	-2.06815e-06	3.10269e-06		0.123199	6.95483	8.69349e-07	-4.12468e-06	5.86338e-06		0.0154769	9.91076	1.58888e-07	-7.53852e-07	1.07163e-06		0.00122723	3.76657	1.25655e-08	-5.96179e-08	8.4749e-08		0.082673	12.7252	2.79908e-05	-9.00761e-05	0.000146058
3.63904	11.1171	5.17268e-07	-2.06815e-06	3.10269e-06		0.080259	6.96217	8.69349e-07	-4.12468e-06	5.86338e-06		0.243339	9.92122	1.58888e-07	-7.53852e-07	1.07163e-06		0.000629774	3.77054	1.25655e-08	-5.96179e-08	8.4749e-08		0.203568	12.7387	2.77474e-05	-8.97714e-05	0.000145266
1.88219	11.1288	5.17268e-07	-2.06815e-06	3.10269e-06		0.0518505	6.96951	8.69349e-07	-4.12468e-06	5.86338e-06		0.194032	9.93168	1.58888e-07	-7.53852e-07	1.07163e-06		0.00133385	3.77452	1.25655e-08	-5.96179e-08	8.4749e-08		0.0460358	12.7521	2.70172e-05	-8.81568e-05	0.000142191
0.250162	11.1405	5.02489e-07	-1.99803e-06	3.00301e-06		0.1442	6.97685	8.69349e-07	-4.12468e-06	5.86338e-06		0.0364873	9.94214	1.58888e-07	-7.53852e-07	1.07163e-06		0.00956905	3.77849	6.28276e-09	-2.9809e-08	4.23745e-08		0.0277913	12.7655	2.70172e-05	-8.81568e-05	0.000142191
3.22989	11.1522	4.72931e-07	-1.85779e-06	2.80365e-06		0.155567	6.98419	8.69349e-07	-4.12468e-06	5.86338e-06		0.372483	9.9526	1.58888e-07	-7.53852e-07	1.07163e-06		0.000895721	3.78247	6.28276e-09	-2.9809e-08	4.23745e-08		0.280672	12.779	2.6287e-05	-8.65421e-05	0.000139116
0.251601	11.164	4.8771e-07	-1.92791e-06	2.90333e-06		0.187453	6.99153	8.69349e-07	-4.12468e-06	5.86338e-06		1.0704	9.96306	1.58888e-07	-7.53852e-07	1.07163e-06		0.00121387	3.78644	6.28276e-09	-2.9809e-08	4.23745e-08		0.0253405	12.7924	2.53134e-05	-8.48536e-05	0.00013548
4.46522	11.1757	4.72931e-07	-1.85779e-06	2.80365e-06		0.0201219	6.99887	8.69349e-07	-4.12468e-06	5.86338e-06		0.157418	9.97352	1.58888e-07	-7.53852e-07	1.07163e-06		0.0131282	3.79042	6.28276e-09	-2.9809e-08	4.23745e-08		0.0635198	12.8058	2.507e-05	-8.36987e-05	0.000133839
0.741223	11.1874	4.72931e-07	-1.85779e-06	2.80365e-06		0.0877314	7.00621	8.69349e-07	-4.12468e-06	5.86338e-06		0.0464314	9.98398	1.58888e-07	-7.53852e-07	1.07163e-06		0.00130706	3.79439	6.28276e-09	-2.9809e-08	4.23745e-08		1.71715	12.8192	2.507e-05	-8.36987e-05	0.000133839
0.113181	11.1991	4.72931e-07	-1.85779e-06	2.80365e-06		0.111478	7.01355	8.69349e-07	-4.12468e-06	5.86338e-06		0.212443	9.99444	1.58888e-07	-7.53852e-07	1.07163e-06		0.00416718	3.79837	6.28276e-09	-2.9809e-08	4.23745e-08		0.82025	12.8327	2.43398e-05	-8.20841e-05	0.000130764
2.86805	11.2108	4.72931e-07	-1.85779e-06	2.80365e-06		0.138178	7.02089	8.69349e-07	-4.12468e-06	5.86338e-06		0.212845	10.0049	1.58888e-07	-7.53852e-07	1.07163e-06		0.000629774	3.80234	6.28276e-09	-2.9809e-08	4.23745e-08		1.25543	12.8461	2.3853e-05	-8.06246e-05	0.000128331
0.403328	11.2226	4.43372e-07	-1.76917e-06	2.65592e-06		0.0384188	7.02823	8.69349e-07	-4.12468e-06	5.86338e-06		0.165068	10.0154	1.58888e-07	-7.53852e-07	1.07163e-06		0.0827961	3.80632	6.28276e-09	-2.9809e-08	4.23745e-08		0.283346	12.8595	2.33662e-05	-7.94225e-05	0.000126155
0.172725	11.2343	4.43372e-07	-1.76917e-06	2.65592e-06		0.0779302	7.03557	8.69349e-07	-4.12468e-06	5.86338e-06		0.120696	10.0258	1.58888e-07	-7.53852e-07	1.07163e-06		0.0954549	3.81029	6.28276e-09	-2.9809e-08	4.23745e-08		0.736989	12.873	2.23926e-05	-7.77339e-05	0.000122519
0.0686611	11.246	4.13814e-07	-1.68056e-06	2.50819e-06		0.0393523	7.04292	9.93542e-07	-4.71392e-06	6.70101e-06		0.143976	10.0363	1.58888e-07	-7.53852e-07	1.07163e-06		0.0306733	3.81427	6.28276e-09	-2.9809e-08	4.23745e-08		0.892652	12.8864	2.19058e-05	-7.72741e-05	0.000121086
0.0238403	11.2577	3.84256e-07	-1.54032e-06	2.30883e-06		0.0236397	7.05026	9.93542e-07	-4.71392e-06	6.70101e-06		0.195575	10.0467	1.58888e-07	-7.53852e-07	1.07163e-06		0.00500292	3.81824	6.28276e-09	-2.9809e-08	4.23745e-08		2.63136	12.8998	2.1419e-05	-7.58146e-05	0.000118653
0.0888773	11.2694	3.54698e-07	-1.4517e-06	2.1611e-06		0.0152444	7.0576	9.93542e-07	-4.71392e-06	6.70101e-06		0.17971	10.0572	1.58888e-07	-7.53852e-07	1.07163e-06		0.00103114	3.82222	6.28276e-09	-2.9809e-08	4.23745e-08		0.18034	12.9133	2.06888e-05	-7.41999e-05	0.000115578
2.69701	11.2812	3.54698e-07	-1.4517e-06	2.1611e-06		0.0306079	7.06494	9.93542e-07	-4.71392e-06	6.70101e-06		0.119957	10.0677	1.58888e-07	-7.53852e-07	1.07163e-06		0.00374256	3.82619	6.28276e-09	-2.9809e-08	4.23745e-08		0.0323787	12.9267	2.0202e-05	-7.27405e-05	0.000113145
1.91318	11.2929	3.39919e-07	-1.38158e-06	2.06142e-06		0.191729	7.07228	9.93542e-07	-4.71392e-06	6.70101e-06		0.0541017	10.0781	1.58888e-07	-7.53852e-07	1.07163e-06		0.00220569	3.83017	6.28276e-09	-2.9809e-08	4.23745e-08		0.026097	12.9401	1.97152e-05	-7.12811e-05	0.000110712
0.012934	11.3046	3.2514e-07	-1.31146e-06	1.96174e-06		0.0177495	7.07962	9.93542e-07	-4.71392e-06	6.70101e-06		0.174391	10.0886	1.58888e-07	-7.53852e-07	1.07163e-06		0.00579438	3.83414	6.28276e-09	-2.9809e-08	4.23745e-08		0.0453872	12.9536	1.97152e-05	-7.12811e-05	0.000110712
4.92681	11.3163	3.2514e-07	-1.31146e-06	1.96174e-06		0.0506333	7.08696	9.93542e-07	-4.71392e-06	6.70101e-06		0.202271	10.099	1.58888e-07	-7.53852e-07	1.07163e-06		0.00112409	3.83812	6.28276e-09	-2.9809e-08	4.23745e-08		0.037828	12.967	1.8985e-05	-6.96664e-05	0.000107636
3.4625	11.328	3.10361e-07	-1.24134e-06	1.86206e-06		0.0881855	7.0943	9.93542e-07	-4.71392e-06	6.70101e-06		0.151036	10.1095	1.58888e-07	-7.53852e-07	1.07163e-06		0.00060008	3.8421	6.28276e-09	-2.9809e-08	4.23745e-08		0.105387	12.9804	1.84982e-05	-6.82069e-05	0.000105203
3.05275	11.3398	2.66023e-07	-1.09822e-06	1.63027e-06		0.245323	7.10164	9.93542e-07	-4.71392e-06	6.70101e-06		0.0888908	10.12	1.58888e-07	-7.53852e-07	1.07163e-06		0.0017943	3.84607	6.28276e-09	-2.9809e-08	4.23745e-08		0.179143	12.9938	1.80114e-05	-6.67475e-05	0.00010277
2.09494	11.3515	2.80803e-07	-1.16834e-06	1.72995e-06		0.254082	7.10898	9.93542e-07	-4.71392e-06	6.70101e-06		0.0131672	10.1304	1.58888e-07	-7.53852e-07	1.07163e-06		0.0217689	3.85005	6.28276e-09	-2.9809e-08	4.23745e-08		0.771021	13.0073	1.72812e-05	-6.51328e-05	9.96953e-05
3.67634	11.3632	2.66023e-07	-1.09822e-06	1.63027e-06		0.103713	7.11632	9.93542e-07	-4.71392e-06	6.70101e-06		0.00577744	10.1409	1.58888e-07	-7.53852e-07	1.07163e-06		0.00619168	3.85402	6.28276e-09	-2.9809e-08	4.23745e-08		0.13828	13.0207	1.67945e-05	-6.36734e-05	9.72623e-05
2.92158	11.3749	2.66023e-07	-1.09822e-06	1.63027e-06		0.0674947	7.12366	1.11773e-06	-5.30316e-06	7.53863e-06		0.170201	10.1513	1.74776e-07	-8.29237e-07	1.17879e-06		0.00656895	3.858	6.28276e-09	-2.9809e-08	4.23745e-08		0.042145	13.0341	1.60643e-05	-6.20587e-05	9.41872e-05
2.15232	11.3866	2.66023e-07	-1.09822e-06	1.63027e-06		0.375497	7.131	1.11773e-06	-5.30316e-06	7.53863e-06		0.0108758	10.1618	1.58888e-07	-7.53852e-07	1.07163e-06		0.00120793	3.86197	6.28276e-09	-2.9809e-08	4.23745e-08		0.086112	13.0476	1.60643e-05	-6.20587e-05	9.41872e-05
0.73595	11.3984	2.66023e-07	-1.09822e-06	1.63027e-06		0.629208	7.13834	1.11773e-06	-5.30316e-06	7.53863e-06		0.0560263	10.1723	1.58888e-07	-7.53852e-07	1.07163e-06		0.00196518	3.86595	6.28276e-09	-2.9809e-08	4.23745e-08		0.725553	13.061	1.55775e-05	-6.05993e-05	9.17542e-05
3.51372	11.4101	2.66023e-07	-1.09822e-06	1.63027e-06		0.080388	7.14568	1.11773e-06	-5.30316e-06	7.53863e-06		0.0812655	10.1827	1.42999e-07	-6.78467e-07	9.64464e-07		0.00322504	3.86992	6.28276e-09	-2.9809e-08	4.23745e-08		0.75638	13.0744	1.53341e-05	-5.94445e-05	9.01126e-05
2.3162	11.4218	2.66023e-07	-1.09822e-06	1.63027e-06		0.0542165	7.15302	1.11773e-06	-5.30316e-06	7.53863e-06		0.0840743	10.1932	1.42999e-07	-6.78467e-07	9.64464e-07		0.00199584	3.8739	6.28276e-09	-2.9809e-08	4.23745e-08		0.0683507	13.0879	1.48473e-05	-5.7985e-05	8.76796e-05
2.15929	11.4335	2.51244e-07	-1.0281e-06	1.53059e-06		0.0181799	7.16036	1.11773e-06	-5.30316e-06	7.53863e-06		0.0674735	10.2036	1.42999e-07	-6.78467e-07	9.64464e-07		0.00659476	3.87787	6.28276e-09	-2.9809e-08	4.23745e-08		0.0255432	13.1013	1.41171e-05	-5.63703e-05	8.46045e-05
3.48472	11.4452	2.51244e-07	-1.0281e-06	1.53059e-06		0.038165	7.1677	1.11773e-06	-5.30316e-06	7.53863e-06		0.0535201	10.2141	1.42999e-07	-6.78467e-07	9.64464e-07		0.00060008	3.88185	6.28276e-09	-2.9809e-08	4.23745e-08		0.0211517	13.1147	1.36303e-05	-5.59105e-05	8.3171e-05
1.77949	11.457	2.36465e-07	-9.57983e-07	1.43091e-06		0.111324	7.17504	1.11773e-06	-5.30316e-06	7.53863e-06		0.654804	10.2246	1.42999e-07	-6.78467e-07	9.64464e-07		0.0069458	3.88582	6.28276e-09	-2.9809e-08	4.23745e-08		0.0503183	13.1281	1.36303e-05	-5.59105e-05	8.3171e-05
3.08834	11.4687	1.92128e-07	-8.5994e-07	1.2442e-06		0.0794478	7.18238	1.11773e-06	-5.30316e-06	7.53863e-06		0.474991	10.235	1.42999e-07	-6.78467e-07	9.64464e-07		0.00162923	3.8898	6.28276e-09	-2.9809e-08	4.23745e-08		0.244343	13.1416	1.36303e-05	-5.59105e-05	8.3171e-05
1.891	11.4804	1.77349e-07	-7.8982e-07	1.14452e-06		0.10889	7.18972	1.11773e-06	-5.30316e-06	7.53863e-06		0.432563	10.2455	1.42999e-07	-6.78467e-07	9.64464e-07		0.00458453	3.89377	6.28276e-09	-2.9809e-08	4.23745e-08		0.0635814	13.155	1.33869e-05	-5.47557e-05	8.15294e-05
1.41642	11.4921	1.77349e-07	-7.8982e-07	1.14452e-06		0.146967	7.19706	1.11773e-06	-5.30316e-06	7.53863e-06		0.0275196	10.2559	1.42999e-07	-6.78467e-07	9.64464e-07		0.00218214	3.89775	6.28276e-09	-2.9809e-08	4.23745e-08		0.884399	13.1684	1.29001e-05	-5.32962e-05	7.90964e-05
1.95324	11.5039	1.77349e-07	-7.8982e-07	1.14452e-06		0.094278	7.2044	1.11773e-06	-5.30316e-06	7.53863e-06		0.207401	10.2664	1.2711e-07	-6.03081e-07	8.57302e-07		0.00159371	3.90172	6.28276e-09	-2.9809e-08	4.23745e-08		3.78651	13.1819	1.24133e-05	-5.18368e-05	7.66634e-05
1.44999	11.5156	1.77349e-07	-7.8982e-07	1.14452e-06		0.0391093	7.21174	1.11773e-06	-5.30316e-06	7.53863e-06		0.285629	10.2769	1.2711e-07	-6.03081e-07	8.57302e-07		0.00122985	3.9057	6.28276e-09	-2.9809e-08	4.23745e-08		1.70821	13.1953	1.19265e-05	-5.03773e-05	7.42303e-05
0.156617	11.5273	1.77349e-07	-7.8982e-07	1.14452e-06		0.501944	7.21908	1.11773e-06	-5.30316e-06	7.53863e-06		0.168283	10.2873	1.2711e-07	-6.03081e-07	8.57302e-07		0.000609981	3.90968	0	0	0		0.033276	13.2087	1.16831e-05	-4.92225e-05	7.25887e-05
0.878492	11.539	1.77349e-07	-7.8982e-07	1.14452e-06		0.0132217	7.22642	1.11773e-06	-5.30316e-06	7.53863e-06		0.0958966	10.2978	1.11221e-07	-5.27696e-07	7.50139e-07		0.00507964	3.91365	0	0	0		1.08467	13.2222	1.16831e-05	-4.92225e-05	7.25887e-05
2.15524	11.5507	1.77349e-07	-7.8982e-07	1.14452e-06		0.121618	7.23376	1.11773e-06	-5.30316e-06	7.53863e-06		0.354167	10.3082	1.11221e-07	-5.27696e-07	7.50139e-07		0.00103271	3.91763	0	0	0		0.0484574	13.2356	1.16831e-05	-4.92225e-05	7.25887e-05
2.25568	11.5625	1.77349e-07	-7.8982e-07	1.14452e-06		0.121584	7.2411	1.11773e-06	-5.30316e-06	7.53863e-06		0.0295209	10.3187	1.11221e-07	-5.27696e-07	7.50139e-07		0.00102294	3.9216	0	0	0		2.83004	13.249	1.14397e-05	-4.80677e-05	7.09471e-05
0.282354	11.5742	1.77349e-07	-7.8982e-07	1.14452e-06		0.0870254	7.24844	9.93542e-07	-4.71392e-06	6.70101e-06		0.172751	10.3292	1.2711e-07	-6.03081e-07	8.57302e-07		0.00491269	3.92558	0	0	0		4.71948	13.2624	1.09529e-05	-4.66083e-05	6.85141e-05
1.17233	11.5859	1.77349e-07	-7.8982e-07	1.14452e-06		0.0495857	7.25578	9.93542e-07	-4.71392e-06	6.70101e-06		0.00739509	10.3396	1.2711e-07	-6.03081e-07	8.57302e-07		0.0270159	3.92955	0	0	0		0.0249768	13.2759	1.04661e-05	-4.51488e-05	6.60811e-05
1.53088	11.5976	1.77349e-07	-7.8982e-07	1.14452e-06		0.0334754	7.26312	9.93542e-07	-4.71392e-06	6.70101e-06		0.793273	10.3501	1.2711e-07	-6.03081e-07	8.57302e-07		0.000797494	3.93353	0	0	0		2.18334	13.2893	1.02227e-05	-4.3994e-05	6.44394e-05
1.14833	11.6093	1.6257e-07	-7.19699e-07	1.04484e-06		0.121429	7.27046	9.93542e-07	-4.71392e-06	6.70101e-06		0.0263058	10.3605	1.2711e-07	-6.03081e-07	8.57302e-07		0.00121763	3.9375	0	0	0		0.383065	13.3027	9.97931e-06	-4.28392e-05	6.27978e-05
0.744408	11.6211	1.6257e-07	-7.19699e-07	1.04484e-06		0.0977205	7.2778	8.69349e-07	-4.12468e-06	5.86338e-06		0.0331272	10.371	1.11221e-07	-5.27696e-07	7.50139e-07		0.00102782	3.94148	0	0	0		0.632976	13.3162	9.97931e-06	-4.28392e-05	6.27978e-05
1.37547	11.6328	1.47791e-07	-6.49579e-07	9.45161e-07		0.025194	7.28514	8.69349e-07	-4.12468e-06	5.86338e-06		0.2343	10.3815	1.11221e-07	-5.27696e-07	7.50139e-07		0.00142071	3.94545	0	0	0		2.91537	13.3296	9.73591e-06	-4.16844e-05	6.11562e-05
2.34872	11.6445	1.47791e-07	-6.49579e-07	9.45161e-07		0.12581	7.29248	9.93542e-07	-4.71392e-06	6.70101e-06		0.117494	10.3919	1.11221e-07	-5.27696e-07	7.50139e-07		0.0564348	3.94943	0	0	0		2.09616	13.343	9.49252e-06	-4.05296e-05	5.95146e-05
1.10682	11.6562	1.47791e-07	-6.49579e-07	9.45161e-07		0.0162904	7.29982	9.93542e-07	-4.71392e-06	6.70101e-06		0.051804	10.4024	1.11221e-07	-5.27696e-07	7.50139e-07		0.0990201	3.9534	0	0	0		0.164456	13.3565	8.76232e-06	-3.81726e-05	5.56972e-05
0.273464	11.6679	1.18233e-07	-5.60962e-07	7.97428e-07		0.035358	7.30716	9.93542e-07	-4.71392e-06	6.70101e-06		0.0653449	10.4128	1.11221e-07	-5.27696e-07	7.50139e-07		0.185551	3.95738	0	0	0		1.36858	13.3699	8.51892e-06	-3.70178e-05	5.40556e-05
2.3816	11.6797	1.18233e-07	-5.60962e-07	7.97428e-07		0.120831	7.3145	9.93542e-07	-4.71392e-06	6.70101e-06		0.275748	10.4233	1.11221e-07	-5.27696e-07	7.50139e-07		0.00405476	3.96135	0	0	0		2.57964	13.3833	8.27553e-06	-3.5863e-05	5.2414e-05
2.56264	11.6914	1.18233e-07	-5.60962e-07	7.97428e-07		0.0513053	7.32184	9.93542e-07	-4.71392e-06	6.70101e-06		0.291587	10.4338	1.11221e-07	-5.27696e-07	7.50139e-07		0.0852215	3.96533	0	0	0		3.98345	13.3968	8.27553e-06	-3.5863e-05	5.2414e-05
0.743831	11.7031	1.03454e-07	-4.90842e-07	6.97749e-07		0.0368654	7.32918	8.69349e-07	-4.12468e-06	5.86338e-06		0.227472	10.4442	1.11221e-07	-5.27696e-07	7.50139e-07		0.227376	3.9693	0	0	0		0.0151337	13.4102	8.27553e-06	-3.5863e-05	5.2414e-05
1.919	11.7148	1.03454e-07	-4.90842e-07	6.97749e-07		0.0717435	7.33652	1.11773e-06	-4.86935e-06	7.10482e-06		0.18066	10.4547	1.11221e-07	-5.27696e-07	7.50139e-07		0.218223	3.97328	0	0	0		9.35372	13.4236	8.27553e-06	-3.5863e-05	5.2414e-05
1.81193	11.7265	1.18233e-07	-5.60962e-07	7.97428e-07		0.117636	7.34386	1.11773e-06	-4.86935e-06	7.10482e-06		0.252796	10.4651	1.2711e-07	-6.03081e-07	8.57302e-07		0.038715	3.97725	6.28276e-09	-2.9809e-08	4.23745e-08		1.38716	13.437	8.51892e-06	-3.70178e-05	5.40556e-05
3.82104						0.152567						0.0500446						0.264841						4.88447
1.79119						0.0978041						0.118742						0.00441256						2.65358
3.43477						0.329538						0.214906						0.0018181						0.0409165
1.42386						0.697641						0.249976						0.00252764						1.67084
2.8433						0.177803						0.138043						0.00271542						1.70738
1.25637						0.150981						0.0138431						0.00160862						0.760212
0.204156						1.0009						0.116553						0.00331474						3.13999
0.20778						0.127157						0.131213						0.000934923						0.0464334
0.255958						0.105937						0.321614						0.0017943						4.1075
3.57905						0.238819						0.732158						0.000639666						1.77459
0.640085						0.168687						0.199722						0.00184186						2.83316
1.34044						0.123841						0.282836						0.0049747						4.41282
1.64556						0.103058						0.0467341						0.0123074						3.65764
2.74458						0.222873						0.979846						0.00231505						1.03199
3.62356						0.0804214						0.172007						0.00806948						1.42611
1.79804						0.173703						0.0419515						0.0269911						0.100235
0.67342						0.0964103						0.070338						0.0856109						0.0277543
0.568349						0.196006						0.196648						0.00103122						0.0125837
3.49383						0.103446						0.126976						0.00519426						0.0974484
1.10632						0.200552						0.506751						0.000639666						2.03995
0.173864						0.376894						0.124835						0.00291449						0.0337486
3.07489						0.238507						0.11289						0.00138577						0.620601
1.67344						0.0919351						0.10254						0.000981742						1.77072
3.39588						0.118409						0.0289307						0.0232532						0.174703
0.446835						0.30331						0.0184058						0.00245878						1.10141
3.01869						0.0548215						0.103367						0.00114066						0.0439071
3.00877						0.121672						0.31114						0.0460443						0.0284851
1.67303						0.0173119						0.12579						0.00265085						0.486339
3.70656						0.945421						0.1651						0.00175515						5.24834
0.0709717						0.198735						0.182664						0.00380845						2.23968
2.95064						0.0547855						0.128587						0.0606963						0.212087
2.50346						0.0209724						0.0161348						0.000895721						4.53991
0.00584474						0.167546						0.0844855						0.0171802						0.0461891
0.151852						0.0477878						0.102065						0.00883861						0.195338
0.0980067						0.340612						0.0435579						0.00931679						0.0600687
0.060009						0.0452257						0.0623219						0.112059						0.0516476
0.0305262						0.119961						0.0194161						0.00163505						0.126
0.117692						0.0495007						0.246268						0.0525048						1.01492
0.0366487						0.163084						0.0567906						0.0118294						1.14735
0.247471						0.0954583						0.102501						0.0164062						0.180916
0.324212						0.317772						0.118341						0.00501214						6.37703
0.00496701						0.0900016						0.0560252						0.000895721						1.45412
0.00707896						0.102322						0.0532557						0.0107638						0.402917
2.5795						0.116108						0.0813021						0.00449901						0.132769
0.630122						0.241156						2.04256						0.0601326						0.110005
0.00829402						1.94188						0.107623						0.00429202						0.0297781
0.135729						0.149259						0.103734						0.000895721						0.0797377
0.196845						0.0784933						0.585685						0.0111193						0.0575901
2.04443						0.10063						0.0476939						0.00179849						0.0463018
2.39193						0.141678						0.0369974						0.00060008						0.404362
0.880315						0.0575685						0.0388758						0.116999						0.242495
1.60652						0.137185						0.107787						0.00365002						0.208294
2.27842						0.085401						0.113027						0.0136664						0.262168
1.90076						0.00927365						0.0232529						0.00233682						0.0394098
1.46541						0.0136158						0.150637						0.0337078						0.0317226
0.00408204						0.0681053						0.486442						0.00789007						0.470729
0.0152486						0.19505						0.168542						0.000911604						0.0416732
0.03959						0.15305						0.0314976						0.00797878						1.25117
0.0195757						0.191744						0.181533						0.00141737						4.0062
1.75286						0.497333						0.0229619						0.000792574						0.0381868
0.185541						1.24127						0.087562						0.00162507						1.00909
2.32756						0.126424						0.116252						0.00198088						0.0232289
2.12597						0.391844						0.129434						0.00351815						0.0334424
0.186964						0.0741094						0.00810061						0.00915339						0.0411396
2.3683						0.248794						0.210313						0.00134339						0.0801744
1.72512						0.300163						0.0739241						0.00249259						0.690404
1.35638						0.0476592						0.0549184						0.00173463						1.41703
1.13207						0.184428						0.0774556						0.0369432						1.80286
2.96383						0.130627						0.277509						0.116456						0.666351
2.74437						0.0271773						0.0840021						0.0264531						0.250283
0.523295						0.149099						0.113668						0.0410283						0.0410937
1.22675						0.0201689						0.187855						0.013094						1.51805
1.69162						0.106633						0.0593469						0.000550524						0.0961706
3.53694						0.0376822						0.0876047						0.00254256						0.113182
1.28468						0.177215						0.0410299						0.0015637						0.0792017
1.18105						0.0376859						0.324179						0.00956911						0.0090866
2.75774						0.0788568						0.281869						0.360422						0.0729461
0.191073						0.18214						0.219563						0.0351339						0.0278834
1.07609						0.198955						0.192274						0.0863277						0.0504677
1.96748						0.176396						0.0688147						0.292605						0.14313
1.24846						0.069799						0.358403						0.0163215						0.41877
0.95992						1.89571						0.205075						0.000882169						0.659236
0.805941						0.0191967						0.233982						0.000550524						0.281858
1.63806						0.0410734						0.0388833						0.00126192						0.0208897
2.3677						0.080233						0.0190507						0.0060821						0.0408795
0.176767						0.0868524						0.0517699						0.00118851						0.181937
2.5162						0.650459						0.0674594						0.00119394						0.301415
0.368651						0.0437721						0.151693						0.0024026						3.82573
2.26283						0.137982						3.21789						0.000792574						3.38376
0.786731						0.0532233						0.0720428						0.0612976						3.31001
0.773815						0.636184						0.269289						0.00724957						3.56214
1.72942						0.0766495						0.157309						0.00821785						0.365307
2.09552						0.194685						0.12532						0.00747391						0.0259647
2.82798						0.0985542						0.205035						0.00357357						0.287864
1.00029						0.0326355						0.0274677						0.00273072						0.107677
1.29578						0.0323134						0.0976321						0.0770133						1.73575
1.26684						0.0106447						0.0417928						0.0321182						1.89305
1.53626						0.121548						0.245837						0.00157415						0.00874793
4.5866						0.0626895						0.112365						0.00215304						4.56841
0.396301						0.0233788						0.976277						0.021925						0.418327
0.0952994						0.0420557						0.129369						0.000570356						1.2682
1.82619						0.564432						0.0979726						0.000881007						1.82097
0.160436						0.100007						0.411935						0.00714387						0.688196
1.25385						0.652593						0.0198849						0.000846648						0.388583
0.722614						0.0297942						0.185379						0.000792574						0.205742
2.16047						0.0929383						0.233184						0.00402929						0.0186201
0.131768						0.054241						0.0301723						0.00345872						0.632016
0.148738						0.0133423						0.187736						0.00178615						0.0428556
0.514194						0.0141103						0.274426						0.0766884						1.33517
2.58135						0.0180143						0.200374						0.0178233						0.0606142
1.16502						0.029764						0.0880125						0.0200568						0.0679659
1.41013						0.0347819						0.3671						0.00349975						3.12228
2.08174						0.024918						0.186183						0.00249408						0.582344
3.3353						0.0175171						0.0539039						0.00642854						0.128323
1.26482						0.326976						0.112167						0.0142457						0.405734
1.58188						0.274679						0.0823312						0.00365291						4.89359
0.789055						0.0708009						0.0549275						0.00364753						1.99054
2.98274						0.0623536						0.309746						0.00053068						4.18765
1.63802						0.00890415						0.0834388						0.0495803						0.0313571
3.31489						0.10864						0.0844519						0.00530275						0.173765
2.72698						0.274663						0.24992						0.00204717						0.036456
0.910426						0.152031						0.428969						0.0016655						0.544918
2.64332						0.165913						0.0677484						0.005373						0.140799
1.97591						0.0336812						0.0914027						0.000792574						1.6084
0.431812						0.208225						0.0664408						0.00826349						0.0153855
3.1887						0.391747						0.0348322						0.000792574						1.07345
0.005258						0.174348						0.258259						0.0081942						0.986022
0.0797707						0.11716						0.0575624						0.00209271						0.132442
4.03533						0.136503						0.0243928						0.0165287						0.0686894
3.37774						0.150387						0.0960169						0.0138844						0.116277
0.953044						0.0575578						0.0515931						0.00381206						0.12451
1.75191						0.0912087						0.346644						0.00060008						0.0409667
1.42328						0.109477						0.0918197						0.00472781						0.0258253
3.22529						0.0885809						0.0625791						0.0088334						0.193744
0.749257						0.180005						0.141712						0.351813						0.632735
2.65981						0.233587						0.0161604						0.00095198						0.450848
2.18976						0.0269251						0.0215468						0.00233621						0.364628
2.74944						0.0989806						0.274226						0.00162861						0.330203
0.499329						0.337623						0.0302473						0.000560442						0.0341772
3.19462						0.0116274						0.0519113						0.00431946						0.0660561
3.75103						0.143746						0.0413415						0.000510822						0.017475
1.33515						0.0220497						0.0213342						0.000619879						0.0205335
3.04414						0.035977						0.0871486						0.00299673						0.0313808
2.12528						0.146504						0.0313996						0.000629774						0.0967519
0.452368						1.55847						0.0624996						0.0125704						0.0760818
1.574						0.398497						0.0712422						0.00237101						0.0526708
1.0739						0.0573515						0.0292861						0.00441485						0.0162042
0.119072						1.14601						0.0592004						0.00862041						0.601285
2.90226						0.00928654						0.0473423						0.00909762						0.195875
0.879714						0.0952654						0.087085						0.0171705						0.0751895
0.378909						0.0516114						0.112621						0.002001						0.268412
0.1117						0.814768						0.109241						0.0101142						0.03277
0.719836						0.0587833						0.111778						0.00221532						0.0399263
1.89126						0.0961883						0.317155						0.00331042						0.0217231
2.1427						0.195205						0.0380673						0.012096						0.31599
0.0563939						0.0614557						0.0346535						0.0082355						2.04488
3.52386						0.0489953						0.070523						0.00236464						0.382367
0.626185						0.0139377						0.139657						0.00120883						3.52373
1.85581						0.133862						0.0311458						0.00340545						0.0922298
2.4759						0.206272						0.286399						0.0123508						0.0642425
1.46394						0.201263						0.0830223						0.00633293						0.180644
3.10145						0.130046						0.0953421						0.000797494						0.233905
0.303061						0.0408799						0.27269						0.00217744						0.337083
1.78014						0.191514						0.450409						0.0323704						0.122688
2.02983						0.103986						0.0348456						0.0380763						0.229172
3.2722						0.307089						0.501184						0.00366415						0.00883106
0.796485						0.174586						0.18435						0.000629774						0.985635
0.937269						0.0683868						0.0376633						0.0417168						0.322583
2.69215						0.151873						0.0149542						0.00348892						0.142287
1.82308						0.119587						1.12107						0.0024439						0.0523798
0.933738						0.155765						0.60472						0.0218268						0.0784971
0.519121						1.8905						0.0636594						0.00611814						0.0371257
3.91617						0.103577						0.0536056						0.00319695						0.158964
1.33604						0.127759						0.0378321						0.000895721						0.0300298
1.73313						0.11629						0.536502						0.00660094						0.0192635
0.376976						0.217937						0.0691588						0.0132987						0.0193916
1.15292						0.901056						0.122438						0.00160981						10.3596
2.90219						0.0128759						0.072965						0.00242448						5.44198
0.283876						0.0706818						0.0775513						0.000550524						0.0418976
1.09686						0.689609						0.781875						0.00105223						0.0683693
2.33762						0.612028						0.0214576						0.000550524						0.184931
2.5321						0.130197						0.694253						0.0145173						0.091918
2.65044						0.115161						0.0313414						0.000609981						0.014154
2.91205						0.176495						0.60825						0.0407444						0.0218448
6.6567						0.348791						0.865045						0.0250314						0.0296955
0.430736						0.0233882						0.827335						0.00118851						0.101374
0.780285						0.394637						0.946557						0.0229566						0.342475
4.03223						0.173556						0.483413						0.00948988						0.526085
2.64885						0.0846429						1.58812						0.0428912						0.0177331
0.939238						0.0549334						0.0322185						0.00121387						0.824806
1.80801						0.0889333						0.807062						0.126758						0.140329
2.2741						0.0393535						0.655009						0.0667635						7.13686
1.75116						0.267031						1.07928						0.0666572						0.0219002
2.15122						0.109886						0.0951659						0.00090218						0.243092
2.87464						0.132788						0.0386999						0.00142261						0.563684
0.157392						0.199873						0.284011						0.0205817						7.54037
0.350747						0.0592187						0.148936						0.00241259						0.0293413
1.75939						0.147493						0.29925						0.0166387						0.130736
0.741931						0.208159						1.04439						0.00172962						0.325832
2.90502						0.0332797						0.0899372						0.000609981						0.121432
0.657919						0.715717						0.0980677						0.00140654						0.608735
0.247069						0.204607						0.0530622						0.00197641						1.65578
0.641126						0.50677						0.345857						0.00123703						0.0473907
0.0205841						0.164646						0.0687132						0.000659439						3.90855
0.220594						0.076685						0.0188082						0.00159953						1.16593
0.461948						0.0218237						0.183932						0.00302322						3.71466
0.247758						0.324343						0.447523						0.00352544						1.47253
0.207383						0.0357459						0.113768						0.04605						0.327225
0.38065						0.262225						0.192035						0.00765526						1.60219
0.814897						0.0831395						0.04152						0.0106276						0.0377584
1.90268						0.0957388						0.474434						0.00183622						0.0860785
1.87922						0.0388638						0.0454073						0.00491189						0.100493
0.02381						0.163853						0.190249						0.00141311						0.0342488
0.129324						0.122666						0.035351						0.061033						10.722
2.12081						0.0179643						0.0390807						0.00175515						5.36103
1.22906						0.160313						0.0479074						0.00564009						0.0543909
3.68412						0.318603						0.134918						0.00251816						0.08358
1.69766						0.0514293						0.0569607						0.000895721						0.0422914
0.25185						0.0516978						0.0717076						0.00207577						0.776618
3.07528						0.104534						0.0818						0.000629774						0.618109
1.38701						0.0663866						0.0648339						0.000629774						0.962363
0.245995						0.0513926						0.0695656						0.0979732						0.103027
0.440331						0.0299286						0.0819689						0.0047326						0.105813
0.318736						0.0597152						0.0450263						0.0012633						0.12115
2.55204						0.152292						0.116387						0.00125943						0.0268515
0.994506						0.0576931						0.0951228						0.000826996						0.376756
2.13385						0.196037						0.0487137						0.00182379						0.019226
2.17298						0.0368276						0.128546						0.00141265						1.88733
0.336355						0.0379214						0.028154						0.00330377						0.125651
1.19777						0.557784						0.0228611						0.00113079						0.0684456
1.20992						0.123122						0.0969903						0.00060008						0.441783
1.33226						0.0269471						0.0745662						0.00212973						0.585234
3.53454						0.0523919						0.0632266						0.00131333						0.12554
0.826499						0.0275331						0.0454387						0.00121387						1.10038
1.81384						3.02199						0.0573158						0.00144053						7.3973
2.4368						2.32668						0.241969						0.0121505						3.94303
5.41028						0.030085						0.0600151						0.0146367						6.68913
0.618675						2.88195						0.0379037						0.0037025						2.22225
2.89729						0.0425621						0.0904339						0.0365908						1.00436
1.67825						0.0407882						0.0514918						0.104869						10.3531
0.568728						0.0246008						0.564367						0.00090218						3.19266
3.67253						0.0248835						0.734024						0.00625849						0.373155
0.145204						0.410385						0.161371						0.000619879						0.2122
1.06293						0.159977						0.102402						0.00160329						0.546827
1.23382						0.163032						0.431072						0.0103624
2.34956						0.828922						0.11053						0.00712274
0.901974						0.188032						0.0507102						0.0017943
0.818228						0.0276957						0.0411504						0.00265774
0.016813						0.124477						0.0434274						0.0011399
0.00351544						0.0344802						0.545048						0.00184186
0.00950572						0.074263						0.036615						0.00249726
0.016105						0.0590094						0.895405						0.029581
0.00792454						0.0367368						0.0286658						0.00168271
1.2448						0.0191352						0.0825813						0.0225979
2.11562						0.120921						0.0548708						0.00224636
1.89166						0.0519406						0.0838283						0.00488511
2.50581						0.0376016						0.150644						0.00221629
1.45781						0.112561						0.137653						0.00118851
3.12564						0.130465						0.110906						0.00733597
0.261953						0.071996						0.168067						0.00387925
1.52764						0.0591524						0.042785						0.00178859
1.12762						0.156001						0.286496						0.00155378
0.317543						0.171829						0.119596						0.000895721
0.837844						0.277504						0.0561272						0.000629774
2.17947						0.486167						0.194237						0.00786367
0.603856						0.179075						0.0910875						0.0262091
1.60111						0.03475						0.0213931						0.00161525
3.70846						0.149628						0.215313						0.00973206
0.627722						0.0406283						0.197582						0.0056189
2.14276						0.0146184						0.0488985						0.00180574
0.326564						0.0242011						0.0338892						0.0734005
1.51749						0.131596						0.0184788						0.00438236
0.29307						0.257735						0.0264773						0.0398484
1.91765						0.102389						0.0553749						0.040988
4.38663						0.0171591						0.288428						0.00828607
1.58876						0.51406						0.0254871						0.0461516
0.299919						0.370553						0.18294						0.00285017
0.199439						0.222363						0.0397033						0.00397323
0.776818						0.0775123						0.0452271						0.0275486
1.26864						0.22522						0.06342						0.00236156
1.92027						0.23213						0.0268631						0.00690901
2.07379						0.0844477						0.0382843						0.0051971
0.239002						0.172616						0.0200759						0.0221619
1.94814						0.0218101						1.40854						0.00325523
2.13407						0.0328313						0.230009						0.00142708
0.369399						0.125624						0.0666515						0.00116403
0.707916						0.0321628						0.0962967						0.00133385
0.407202						0.0232247						0.151127						0.0134256
1.03859						0.0602046						0.0390157						0.000961861
1.90292						0.103433						0.0230444						0.000797494
2.89535						0.14949						0.0478497						0.0298646
3.10396						0.0923165						0.0637488						0.00372746
1.09117						0.0293516						0.0533471						0.0190711
1.54147						0.0290945						0.0600078						0.0013584
1.55359						0.0525963						0.321961						0.0022649
0.89518						0.0710585						0.0963295						0.0192827
2.91071						0.117565						1.20554						0.00671806
0.260638						0.130497						0.289121						0.0010512
1.56373						0.0431817						0.0938039						0.00521359
3.32982						0.0219987						0.118518						0.000777811
4.74484						0.668441						0.168746						0.00468914
1.01767						0.0394854						0.0474683						0.000659439
4.82555						0.0472471						0.206667						0.0118828
0.977494						0.0157231						0.0694262						0.00879123
0.438385						0.0780134						0.553002						0.0026917
2.16842						0.0679178						0.00748668						0.000792574
1.63536						0.16638						0.0460384						0.0249878
1.22177						0.133361						0.391414						0.0442797
1.15222						0.182218						0.240963						0.00771686
0.416705						0.1765						0.0192965						0.00189388
1.53074						0.0717929						0.133734						0.0038789
0.492421						0.0406494						0.0809056						0.000590175
3.07839						0.28397						0.206295						0.00191324
3.41487						0.0356571						0.0487269						0.00757925
2.38662						0.620805						0.0833363						0.00238282
1.82028						0.690521						0.139017						0.00306379
0.364171						0.281973						0.0935628						0.00179451
0.452752						0.34002						0.114735						0.0095765
0.222321						0.0585578						0.0500748						0.00171289
0.355081						0.226635						0.585766						0.00430254
1.46802						0.253068						0.0634237						0.00740373
1.11147						0.305001						0.0830762						0.000895721
2.60083						0.0678791						0.213243						0.00053068
1.70037						0.070917						0.0962397						0.00196284
3.68068						0.201909						0.115465						0.000792574
1.52786						0.127892						0.122465						0.001174
0.272206						0.0900667						0.0513597						0.0538194
1.81308						0.231638						0.141447						0.00213465
0.916966						0.230396						0.0576448						0.00053068
0.659061						0.18161						0.039481						0.0210978
2.20211						0.10782						0.152143						0.0191979
3.30088						0.118673						0.0400671						0.0259386
2.28022						0.509728						0.0569293						0.00216062
1.80404						0.22908						0.238906						0.00376376
0.329931						0.172128						0.257919						0.00118851
1.87491						0.0701211						0.0543258						0.000550524
2.85217						0.0917213						0.0637404						0.00107173
0.494939						0.26857						0.0611564						0.000895721
0.578759						0.0813268						0.0355486						0.0182205
0.641717						0.0393613						0.0443675						0.0265866
2.7481						0.31322						0.04958						0.0026362
1.99325						0.086204						0.0253803						0.0432578
1.08713						0.21299						0.0416999						0.00191673
0.0514306						0.289407						0.0331733						0.00399216
3.15836						0.121353						0.0514844						0.00242183
0.551897						0.0737843						0.0519355						0.0666642
0.636959						0.118026						0.05517						0.00368486
0.871403						0.748285						0.0765452						0.0225238
0.273542						0.0567865						0.133801						0.00279893
0.149571						0.271634						0.0704298						0.000895721
0.737153						0.104321						0.0888126						0.00123722
1.08626						0.015702						0.0635276						0.000797494
1.94721						0.117817						0.0610845						0.00206754
0.840579						0.203083						0.0438696						0.0159365
2.03467						0.0919166						0.0556492						0.00855905
2.12941						0.156237						0.951876						0.00131451
0.609078						0.164465						0.0383107						0.000550524
1.94962						1.03606						0.0570541						0.00736867
3.07782						1.16531						0.0484347						0.00433347
0.87003						0.198092						0.0924753						0.00096194
0.477873						0.0923652						0.0401605						0.00237765
2.07911						0.0134939						0.435234						0.00201699
1.32744						0.0691293						0.00607813						0.00147234
1.66312						0.0660779						0.229993						0.00160329
1.34348						0.0699722						0.0412003						0.00107173
0.857445						0.191919						0.203163						0.000550524
0.179307						0.219172						0.13124						0.00156128
0.305748						0.0242161						0.136427						0.109719
1.88052						0.0551481						0.0935572						0.111916
1.43657						0.764066						0.102298						0.00138324
0.324937						0.204476						0.0466367						0.00279329
2.28923						0.0771763						0.0384394						0.0100913
0.335248						0.0359586						0.0688214						0.00126126
0.98073						0.148701						0.0553569						0.000836823
2.92989						0.197636						0.0224045						0.00107128
1.82445						0.329898						0.431914						0.0436426
0.355336						0.127732						0.0987175						0.000981784
3.68931						0.32334						0.175179						0.00119822
2.4295						0.0530457						0.0276655						0.0166614
0.20633						0.0297906						0.0825131						0.00226104
1.71647						0.284959						0.0263798						0.000510822
2.83714						0.0369633						0.0840461						0.00118851
0.110888						0.0235542						0.0192897						0.0028387
1.10785						0.0874364						0.0476292						0.00133385
0.219219						0.0227754						0.0998449						0.000520752
0.294461						0.014283						0.0783358						0.0023384
1.21779						0.0888966						0.0265628						0.00561788
0.13191						1.01279						0.00858954						0.00285695
2.41257						0.229091						0.0996878						0.00183473
3.31727						0.0859361						0.0154879						0.00512741
3.33729						0.0706266						0.107454						0.00273081
1.34311						0.0499324						0.131448						0.00378527
0.691942						0.18223						0.124224						0.00101128
0.0299386						0.0821381						0.0429823						0.140718
2.06221						0.0770654						0.0182065						0.00876483
2.28492						0.172287						0.059136						0.00116403
1.08375						0.0752278						0.0449706						0.00287699
0.420131						0.156558						0.0438431						0.000792574
2.05713						0.086106						0.490976						0.00235414
4.39139						0.444489						0.0395774						0.00242592
0.264444						0.356301						0.446455						0.00101318
1.22855						0.200576						0.196741						0.00800489
0.720737						0.0726276						0.0177515						0.0117773
1.49937						0.016073						0.0760997						0.00365515
2.22685						0.118238						0.454796						0.00533486
2.69318						0.0250659						0.0575599						0.0139163
3.20102						0.0393056						0.0949924						0.0416929
3.92363						0.0317064						0.0640987						0.0889368
1.19316						0.0788205						0.41188						0.0976501
3.6136						0.0947384						0.477889						0.00977534
1.6321						0.100253						0.13167						0.490685
2.0238						0.162097						0.233133						0.00639818
1.92896						0.0409601						0.194642						0.00560524
0.198506						0.127247						0.263907						0.00153733
0.764756						0.0272187						0.191905						0.00173375
3.03153						0.22319						0.452626						0.00144673
0.340218						0.0699323						0.141588						0.00512024
0.235161						0.0603145						0.0890069						0.00341979
0.0517263						0.538955						0.226291						0.00219994
0.554362						0.0499291						0.116464						0.00655651
1.01601						0.148926						0.207929						0.175062
2.51289						0.0781542						0.0735641						0.00198226
0.0741732						0.0728422						0.113449						0.000942017
0.316777						1.3089						0.176502						0.0213362
1.43729						0.106721						0.0737581						0.00146252
2.97537						0.288761						0.112344						0.000550524
1.5906						0.0418868						0.337356						0.000520752
4.82664						0.110251						0.0382441						0.00742632
0.181133						0.0566594						0.0801738						0.0342174
2.2154						0.422193						0.0181503						0.000971368
0.674626						0.135188						0.376187						0.00274132
0.151865						0.0632271						0.238307						0.0091066
1.00865						0.171118						0.166016						0.00114974
1.17567						0.0191471						0.143147						0.00153185
0.741374						0.191425						0.241121						0.00384153
3.41831						0.0712633						0.536407						0.000659439
0.554843						0.27807						0.0455639						0.0132234
0.60785						0.0350871						0.304239						0.00156179
3.43457						0.241544						0.207032						0.0111498
0.158761						0.0818596						0.0437804						0.0031318
0.305753						0.0604351						0.0713594						0.00129337
1.91877						0.022586						0.0584326						0.000971825
1.12754						0.0982241						0.0697705						0.00300012
1.90956						0.0933717						0.0399546						0.000550524
1.26613						0.069283						0.242479						0.0093551
2.01719						0.0493849						0.04934						0.0996002
1.22382						0.224622						0.0157769						0.00603188
1.18308						0.0693391						0.47003						0.000792574
1.97427						0.408992						0.0346354						0.000550524
0.115741						0.117172						0.0569119						0.00053068
0.645766						0.216365						0.0471485						0.00199357
2.25041						0.100577						0.0652628						0.0133217
1.62094						0.102323						0.248612						0.00347463
2.15572						0.0243593						0.0869077						0.00366609
0.770422						0.280565						0.0593205						0.00166131
0.267969						0.0530183						0.0206589						0.000669321
2.11756						0.0339036						0.600758						0.0107937
0.425042						0.46718						0.0742251						0.00053068
0.838711						0.0668954						0.112921						0.00327085
5.37742						0.0829447						0.0674506						0.00590029
2.89323						0.134865						0.390546						0.00484588
0.0250271						0.0682926						2.90707						0.00145201
0.013622						0.109808						0.803519						0.0017053
0.0317431						0.107299						0.0311798						0.0276741
0.0241752						0.0242281						0.332546						0.00769006
0.260695						0.0545918						0.423343						0.00329748
0.0342074						0.117124						0.0766529						0.000792574
0.0717645						0.163568						0.13428						0.00126717
0.371012						0.148146						0.121895						0.0147694
0.0832039						0.0985084						0.141246						0.0114443
0.26131						1.66234						0.0750821						0.0041836
0.252092						0.216301						0.176454						0.0127829
1.27981						0.0323516						0.0993439						0.00460763
3.08418						0.204497						0.0918355						0.0140791
0.342673						0.0469894						0.0843446						0.00367496
0.435627						0.0979412						0.0952624						0.00751144
1.40938						0.175204						0.036121						0.00753819
0.017768						0.0249918						0.0407353						0.000951784
1.29914						0.0388904						0.0476841						0.00145616
2.18122						0.0132929						0.200254						0.000689075
0.34834						0.0551853						0.0824736						0.0034849
1.82182						0.510478						0.779556						0.0231359
1.0271						0.139787						0.165368						0.00060008
1.63177						0.0623701						0.0193557						0.00269623
0.578572						0.28315						0.186555						0.00417325
1.66869						0.0752206						0.117026						0.00053068
1.69551						0.1079						0.320577						0.00142255
1.2694						0.135872						0.0836006						0.00053068
1.58551						0.106755						0.198051						0.000792574
2.03124						0.0606421						0.22132						0.000895721
1.32058						0.355139						0.185686						0.00217458
0.365002						0.528972						0.267469						0.00518922
0.511212						0.0208762						0.561376						0.00341706
1.10402						0.185083						0.127735						0.0229739
1.97638						0.0548521						0.858813						0.00296209
0.454948						0.116241						0.0866181						0.0012991
1.59792						0.430092						0.0195161						0.00124338
4.47267						0.13336						0.0487553						0.000689075
0.227067						0.100616						0.0442899						0.00276849
0.57206						0.055108						0.218005						0.00648086
0.567963						0.040957						0.146874						0.000560442
4.52387						0.0980873						0.248815						0.0236317
0.452821						0.0281633						0.0695823						0.0368359
0.450281						0.162031						0.0098156						0.0121855
0.0332954						0.231441						0.096424						0.00857929
0.132072						0.290892						0.0140798						0.00760759
0.205071						0.128767						0.0491915						0.00214791
0.17011						0.00989843						0.00935189						0.00226389
0.427279						0.177073						0.175413						0.000895721
1.44486						0.108398						0.0588721						0.00209394
2.50855						0.255233						0.0196412						0.000952012
1.93089						0.192717						0.0723826						0.0019369
0.0794264						0.0669657						0.0402909						0.0043782
0.454046						0.0633918						0.0541474						0.0016655
2.02043						0.108736						0.101428						0.0184234
0.288937						0.117851						0.29791						0.00053068
0.682749						0.1157						0.103264						0.00546331
0.398105						0.0227887						0.0792041						0.00443652
1.86947						0.0911006						0.0912754						0.0528845
0.638904						0.136961						0.0354403						0.0214455
2.28962						0.204202						0.132828						0.00166958
0.0429453						0.101701						0.13927						0.0134778
2.35232						0.562325						0.0456628						0.00430927
1.31752						0.430918						0.146479						0.000689075
0.118953						0.0932924						0.0193832						0.00170214
1.28054						2.33306						0.138325						0.0054237
0.674652						0.46142						0.0164157						0.00118851
0.157011						2.17535						0.17488						0.00187569
0.573656						0.455328						0.747167						0.00060008
2.8101						0.128816						0.0820312						0.000895721
0.416235						0.0594453						0.37376						0.00561913
3.14207						0.095001						0.25593						0.00101318
2.93242						0.0456863						0.151571						0.0186549
1.9431						0.0981986						0.0946348						0.209522
1.91945						0.141539						0.0110394						0.0125451
0.299435						1.02897						0.0484349						0.0111327
1.46914						0.322903						0.214491						0.0110493
0.0190587						0.380421						0.0496577						0.0100089
2.23657						0.230772						0.0298355						0.00219154
1.74007						0.177114						0.110491						0.0139563
0.340587						1.39682						0.024924						0.00392757
0.488924						0.0583342						0.0334299						0.00426894
0.980459						0.0916911						0.277512						0.00267014
2.74563						0.0386569						0.775407						0.000895721
2.68601						0.243946						0.10931						0.0027918
3.68532						0.0986313						0.793468						0.0109905
2.7141						0.0655593						0.0433047						0.00361072
0.136091						0.160148						0.0264906						0.00550697
2.86902						0.0734195						0.431578						0.00639621
1.25225						0.0285632						0.0598333						0.0219416
2.95543						0.118773						0.155771						0.0374612
0.651338						0.0311783						0.124373						0.00451162
0.603324						0.0494698						0.169125						0.0102754
1.13267						0.897804						0.360124						1.13342
1.03626						0.0289094						0.0324121						0.027419
0.141283						0.0132022						0.00922941						0.00655615
2.64329						0.553918						0.239994						0.0198732
1.05102						0.123978						0.0985486						0.0888069
0.207971						0.0586148						0.176434						0.0120846
0.173479						0.41843						0.0657356						0.00390934
0.0608415						0.0484891						0.529998						0.00216575
0.415569						0.786562						0.732455						0.00344353
1.22959						0.092058						0.063578						0.00328214
0.280917						0.0877514						0.0166623						0.00323555
0.181982						0.0655427						0.169443						0.000540604
2.1312						0.141299						0.0480975						0.000689075
0.079258						0.0679798						0.0544312						0.00319766
1.39833						0.0998851						0.0362632						0.0164922
0.328848						0.228465						0.0498594						0.00127747
2.84614						0.15254						0.615094						0.00267341
1.05568						0.0345749						0.417375						0.000550524
3.14431						0.141343						0.127807						0.00487177
0.142082						0.11241						0.349042						0.00053068
1.48219						0.0269098						0.0175243						0.00445999
0.938044						0.14159						0.0308136						0.000560442
3.24112						0.0573477						0.102699						0.00219893
0.844508						0.0841175						0.06326						0.00234358
0.350241						1.58126						0.0568011						0.0103779
1.33377						0.184334						0.239188						0.00168939
1.28712						0.0421666						0.177013						0.0011983
0.277923						0.0462247						0.0267211						0.00132325
2.40927						0.636275						0.0817403						0.00053068
2.66758						0.195277						0.320373						0.000895721
6.38348						0.127484						0.446613						0.0178064
2.01369						0.438138						0.15351						0.00482724
2.59882						0.0417131						0.0396582						0.000777811
2.32915						0.0332944						0.0147143						0.00933782
1.22568						0.0797001						0.0139936						0.0864259
0.679592						0.914334						0.138568						0.00390478
0.986315						0.216131						0.0359354						0.00283238
1.07209						0.0722675						0.162585						0.0474029
7.11586						0.0633007						0.0561329						0.00120391
0.92567						0.0357013						0.0639241						0.000629774
2.6936						0.0242018						0.0470076						0.00167501
0.390819						0.145119						0.116972						0.00153226
0.839705						0.0239477						0.204561						0.00385458
0.207337						0.105906						0.141104						0.00119886
1.85257						0.107896						0.0664734						0.000961812
2.85175						0.0330098						0.0556159						0.00119394
3.06068						0.0706647						0.00902069						0.000792574
4.18642						0.517762						0.0209503						0.00460905
4.17434						0.10935						0.043143						0.00298198
0.252791						0.232632						0.0360674						0.0166326
1.08169						0.0516408						0.0977948						0.00444481
2.00967						0.253273						0.121048						0.000659439
2.03347						0.0526195						0.0402243						0.0274238
1.99746						0.0654007						0.498779						0.00200196
2.459						0.231075						0.198822						0.00162481
1.29454						0.0775921						0.0372706						0.00133385
1.44401						0.0469804						0.101436						0.000895721
2.52622						0.11769						0.0402182						0.00463818
1.57285						0.628001						0.0377197						0.000550524
1.5544						0.190614						0.026426						0.000792574
0.501558						0.0333854						0.134981						0.00216562
2.97671						0.00584535						0.0681396						0.0152677
0.76795						0.0971617						0.0294617						0.00127715
0.149857						0.0551986						0.0430266						0.0353509
0.911696						0.00919538						0.0927918						0.00289547
2.28974						0.162511						0.0684095						0.00115935
1.9063						0.140459						1.01899						0.0609337
1.16606						0.00703667						0.0986693						0.00285029
0.230246						0.0377127						0.213879						0.0430323
0.361518						0.0667521						0.198682						0.0405426
0.101388						0.0598317						0.0286037						0.00120494
0.160242						0.0822887						0.0523076						0.159276
4.2261						0.0422222						0.105219						0.00722344
0.486703						0.111968						0.036504						0.199839
1.07539						0.139941						0.0313419						0.0114952
0.0313327						0.095738						0.0376112						0.00318613
1.18398						0.0692932						0.0319754						0.00107173
0.355911						0.248093						0.0304526						0.00289176
0.826966						0.096138						0.0184815						0.0152291
1.56382						0.101008						0.0497177						0.00053068
1.33635						0.085766						0.163896						0.00701522
0.115898						0.155448						0.163246						0.000792574
1.22616						0.227833						0.160101						0.000550524
0.87928						0.0514157						0.351944						0.000797494
0.0256201						0.0308635						0.050044						0.0427451
0.172634						0.0406779						0.00874097						0.0196975
2.14933						0.0107123						0.0324446						0.0242656
0.216449						0.0413282						0.176084						0.00257101
0.460834						0.0190857						0.12366						0.00133385
1.14114						0.0304716						0.257569						0.00855542
0.370794						0.235795						0.158157						0.00644929
4.31607						0.0243763						0.0292555						0.0170833
2.52982						0.0586647						0.117346						0.000826996
2.47597						0.0680394						0.0471131						0.304892
1.13498						0.156087						0.0682957						0.00102294
1.53729						0.0363814						0.225054						0.0164921
0.494492						0.0916062						0.0770704						0.00123833
1.78728						0.0520737						0.0124245						0.000550524
2.19131						0.0455557						0.0604622						0.000981784
0.92006						0.106993						0.137744						0.00212228
0.581505						0.113025						0.0423141						0.0780711
0.231549						0.199719						0.0902058						0.0104786
0.270534						0.0984944						0.0611271						0.00199565
0.0363882						0.324995						0.071825						0.00971034
0.827689						0.0480149						0.377392						0.000609981
0.297617						0.250756						0.0274507						0.00466167
0.0946443						0.0252576						0.196672						0.00169322
0.0833025						0.265891						0.0869878						0.00116403
1.81558						0.125551						0.0647575						0.0080112
3.0452						0.102099						0.249181						0.000609981
2.48899						1.04759						0.0227523						0.00417492
0.554175						0.209878						0.142042						0.011783
0.235444						0.125848						0.0199413						0.00137443
0.0378436						0.0583164						0.122327						0.000895721
0.0126196						0.0954676						0.0326826						0.0579816
0.0197479						0.0453137						0.0253118						0.0342882
0.0113638						0.15642						0.131558						0.00121763
1.82317						0.033182						0.12107						0.00119394
0.275417						0.307011						0.10403						0.0026897
0.481219						0.100684						0.0963021						0.0021156
0.692862						0.0809637						0.250208						0.00319299
0.305438						0.1796						0.473601						0.00159984
1.04277						0.0761945						0.0753097						0.00124721
1.12026						0.191757						0.171624						0.00175404
0.196292						0.13034						0.0489496						0.00290858
3.55005						0.0665628						0.110974						0.00764588
0.334444						0.078139						0.206183						0.0083096
2.53286						0.624941						0.5969						0.00118851
0.283982						0.0525825						0.504107						0.000895721
1.17888						0.00915576						0.303195						0.0016655
2.32178						0.0164573						0.337322						0.00156495
0.749951						0.0518142						0.0889536						0.00133385
3.20597						0.202822						0.0785745						0.00156495
1.65319						0.160335						0.109361						0.00906039
2.10226						0.0858945						0.0827506						0.00713537
0.486184						0.0482898						0.0300821						0.000895721
3.1364						0.0789737						0.431081						0.00370574
2.38715						0.0913247						0.296007						0.00753295
1.27586						0.158471						0.169186						0.000895721
1.87666						0.112672						0.029698						0.00053068
1.52308						0.143245						0.127688						0.00156495
3.16295						0.110551						0.199586						0.0138537
0.15358						0.246339						0.0651293						0.00293529
0.24981						0.0716935						0.0330963						0.00962666
3.03031						0.325661						0.0596339						0.000895721
2.1482						0.74247						0.0516409						0.0195114
1.37518						0.116089						0.835277						0.0017645
0.47129						0.06603						0.10552						0.0020051
0.494884						0.227852						0.0910114						0.000792574
6.18424						0.0433951						0.100897						0.00123379
0.0653292						0.602454						0.0523552						0.00612618
0.979338						0.093685						0.0963163						0.00412942
0.369097						0.0945202						0.173122						0.000550524
1.07003						0.0777115						0.049607						0.00167358
1.36472						0.267655						0.26103						0.00194184
1.67244						0.142797						0.0308609						0.00519785
0.276434						0.100323						0.132587						0.00286578
0.821448						0.0917061						0.0942373						0.00121387
2.61609						0.492168						0.211768						0.00197628
4.95629						0.131419						0.474615						0.0028991
0.290673						0.204299						0.0639935						0.0115102
0.183374						1.62215						0.0742759						0.00138463
0.0958525						0.105414						0.116185						0.00685978
0.017393						0.0389049						0.0734609						0.00269461
1.05615						0.383082						0.0694677						0.00984957
0.531245						0.123006						0.202707						0.000520752
3.13357						0.153995						0.032525						0.00164122
1.94122						0.0471969						0.0472257						0.00598864
0.794404						0.156996						0.0626345						0.00330222
1.50939						0.0580688						0.0276571						0.00758971
3.5136						0.102915						0.0733936						0.000895721
3.04613						0.271232						0.052425						0.00690586
2.18987						0.0756456						0.0677675						0.00430264
2.4427						0.104122						0.0368241						0.0177465
2.12636						0.0825672						0.642459						0.00207516
0.689662						0.073435						0.22841						0.000590175
0.311089						0.25203						0.0376839						0.00102148
2.21804						1.24517						0.018247						0.00405028
2.07335						0.0483716						0.110324						0.00261712
0.7764						0.183232						0.44779						0.0142166
0.175664						0.0779766						0.165787						0.00546861
2.26451						0.0509135						0.0516914						0.00290997
2.6314						0.0252874						0.483966						0.0183733
0.209354						0.11733						0.0834006						0.0480399
1.52429						0.0814492						0.0535318						0.0887842
0.858425						0.103862						0.408731						0.0276222
1.54584						0.141953						0.106668						0.107139
2.83629						0.0786989						1.05469						0.00354471
2.51927						0.11753						0.124496						0.00591481
2.86554						0.106381						0.131417						0.00423844
1.89687						0.0759564						0.594225						0.00988425
1.91541						0.068918						0.0928867						0.00464222
2.74515						0.0980301						0.101823						0.00854948
0.0351103						0.398119						0.0483001						0.0100105
0.00973917						0.0316196						0.12494						0.000698948
0.160579						0.107869						0.0843011						0.00415372
0.0368703						0.167515						0.0532557						0.029182
0.013381						0.023667						0.0583595						0.000609981
0.10225						0.267411						0.124832						0.00053068
1.26512						0.0405477						0.0956551						0.00229075
0.766106						0.0244648						0.0437716						0.00158871
2.39763						5.771						0.0856241						0.00857625
0.887309						0.017192						0.2742						0.00966804
1.20622						0.348697						0.106367						0.00185615
2.9287						0.156813						0.00758458						0.00429427
0.592595						0.0272064						0.0829098						0.00107173
1.53787						0.0846496						0.0812938						0.00053068
1.65341						0.0965142						0.145418						0.0128938
0.574516						0.0492065						0.0870995						0.00925502
2.91146						0.394334						0.0356656						0.00391166
1.18337						0.111651						0.0695027						0.00342985
1.40218						0.0787107						0.0605601						0.000882169
0.558164						0.141842						0.02738						0.000570356
0.790445						0.104728						0.160609						0.00503157
0.121025						0.0319744						0.0730228						0.00135207
3.18927						0.0260153						0.0527245						0.00120996
0.900488						0.0658921						0.00757237						0.00717062
0.902575						0.0250579						0.0234161						0.00272539
0.176018						0.122418						0.112091						0.00053068
0.0922086						0.246456						0.101855						0.00363965
0.10959						0.127061						0.106282						0.00422748
0.0378653						0.244782						0.118898						0.00404386
2.05314						0.147799						0.645943						0.00256066
2.35246						0.0442033						0.277446						0.00147635
2.50972						0.17709						0.264975						0.000510822
2.15426						0.0326217						0.0878924						0.00132292
2.34706						0.135224						0.0923636						0.000981784
1.02074						0.16522						0.0774719						0.00396773
3.25529						0.0979741						0.0429925						0.00184994
0.148281						0.0482571						0.0534157						0.00138316
0.128308						0.482524						0.075689						0.000836823
0.382147						0.059574						0.0481925						0.00126717
0.0567028						0.0543271						0.0764811						0.00456138
3.66317						0.0674799						0.096912						0.0169172
4.07778						0.211631						0.0440777						0.000792574
0.342102						0.0442903						0.0458439						0.0218682
0.231729						0.0763489						0.141372						0.287355
2.65599						0.175164						0.187171						0.0031288
3.29232						0.0551875						0.182303						0.00156951
2.66339						0.186886						0.0340345						0.00235235
2.59759						0.0777269						0.101428						0.0028893
4.96035						0.0850291						0.0432938						0.00686373
0.53798						0.127008						0.0204278						0.0021003
0.086693						0.349535						0.0530736						0.00160528
2.93941						0.0731746						0.330896						0.00164938
0.774762						0.0185956						0.112008						0.00174874
0.0497453						0.0441347						0.141941						0.000895721
0.168481						0.34619						0.0585209						0.00159007
2.79891						0.0662005						0.073992						0.0014468
1.88574						0.0650932						0.0640233						0.00315214
0.197381						0.135155						0.167427						0.00133318
0.366852						0.434494						0.0423253						0.00451916
2.21664						0.205626						0.756539						0.000826996
0.0286089						0.0739097						0.155177						0.00053068
0.696471						0.0224597						0.201977						0.0116698
1.82501						0.151096						0.0541805						0.00306425
1.05687						0.121933						0.127726						0.00053068
0.226073						0.0455525						0.0223972						0.00131558
2.48406						0.115733						0.066142						0.00607933
1.67463						0.0490314						0.101785						0.00703874
4.55796						0.0104952						0.213817						0.0424255
0.517525						0.042836						0.341316						0.00120391
1.76594						0.0477182						0.0693555						0.00246781
1.57835						0.00804348						0.0731636						0.0136776
1.59426						0.111617						0.106211						0.0013927
1.62316						0.08747						0.103936						0.0379978
0.493413						0.157953						0.0625815						0.00838455
3.6346						0.100127						0.560203						0.00399136
0.488958						0.363683						0.187657						0.32051
0.809631						0.106183						0.0743028						0.0027283
2.10404						0.0424676						0.261878						0.00126611
0.75036						0.312773						0.141687						0.00385644
0.891737						0.0728453						0.0223944						0.0011399
0.374713						0.139265						0.0128121						0.0134329
0.0888297						0.94571						0.0392684						0.0047995
1.91965						0.0522773						0.0369999						0.0072396
1.64357						0.0402833						0.0265799						0.00455636
2.04557						0.0526143						0.0190199						0.00511035
2.06296						0.266291						0.104807						0.0048202
2.42969						0.0369359						0.0182418						0.0132371
0.820035						0.0575703						0.0555322						0.005953
0.0777466						0.0301876						0.13237						0.00344689
2.6819						0.0495345						0.665727						0.00672553
2.95307						0.043151						0.0149317						0.00748317
1.12629						0.191351						1.0208						0.00423776
3.1925						0.115004						0.0176671						0.000961861
0.94764						0.103063						0.0812752						0.0376932
2.40765						0.361625						0.0477032						0.00118851
0.113056						0.0511727						0.0871553						0.00328085
3.58549						0.0558486						0.295013						0.00753564
0.112978						0.0686164						0.288047						0.00322507
2.07668						0.0439938						0.0329649						0.0138891
0.309669						0.102255						0.141042						0.000570356
0.045239						0.0824327						0.211234						0.00159984
1.06802						0.410856						0.563662						0.0701413
1.78821						0.52801						0.24438						0.0124381
3.88288						0.270361						0.249908						0.00949824
2.96979						0.0269616						0.0574918						0.00142322
2.17746						0.209675						0.0925255						0.000797494
2.48551						0.189697						0.0364608						0.00133385
1.00193						0.225923						0.0377284						0.000550524
0.82583						0.187241						0.191475						0.000550524
1.34053						0.402813						0.327951						0.00533963
0.211501						0.297808						0.0335521						0.000520752
0.12707						1.01024						0.0507984						0.00797936
2.30976						0.039915						0.0137576						0.000639666
0.90794						0.0702136						0.0238562						0.00401745
2.41926						0.0917456						0.0293796						0.00228374
0.171342						0.0536066						0.208709						0.00458687
0.358701						0.0942243						0.0418512						0.00427449
1.63912						0.459219						0.0320938						0.0950242
2.38482						0.0704275						0.258661						0.0132244
0.305537						0.434411						0.061809						0.00860232
2.26647						0.298506						0.0683113						0.00913095
3.41784						0.0231662						0.0313615						0.00209676
2.29268						0.0629193						0.236469						0.0249033
3.30498						0.202781						0.0676671						0.00588134
0.129382						0.0482475						0.181243						0.000792574
3.43705						0.493113						0.275081						0.012323
0.412209						0.247505						0.073302						0.0032495
1.11814						0.578336						0.357888						0.00226499
2.52496						0.0265972						0.608091						0.0132563
5.32953						0.25086						0.329772						0.0329983
3.50365						0.204241						0.582248						0.00217025
1.96575						0.104688						0.152633						0.000836823
3.23125						0.0775802						0.0828824						0.0019122
1.3976						0.372976						0.554472						0.00242933
1.03525						0.0396431						0.165955						0.00113928
2.7555						0.0947917						0.202772						0.0303019
2.36956						0.0715113						0.222526						0.00174518
0.97975						0.0759154						0.132069						0.0576771
1.98552						0.108362						0.0396212						0.00960606
3.25191						0.0415706						0.233284						0.00283751
2.85393						0.0270194						0.21039						0.00399459
2.03535						0.0614868						0.241179						0.0057452
2.95773						0.367825						0.0805542						0.00118915
2.70687						0.0326893						0.0616464						0.00328692
0.911366						0.0340327						0.0919402						0.000792574
2.34102						0.0701946						0.385021						0.000792574
0.628009						1.09439						0.516025						0.000892151
5.28104						0.027181						0.135832						0.000550524
2.66841						0.220428						0.110217						0.00060008
2.20524						0.171585						0.184965						0.0016655
0.786986						0.0504543						0.104045						0.0427996
0.73788						0.0411516						0.108126						0.00247673
2.77897						0.348392						0.0308783						0.00183817
2.06541						0.251157						0.503815						0.0432024
1.43512						0.463864						0.318393						0.00117952
0.0406163						0.215227						0.20283						0.00498835
0.118131						0.156833						0.452186						0.00366541
1.0949						0.672663						0.107763						0.0040561
1.83129						0.0226541						0.183456						0.00184521
1.46574						0.257555						0.531898						0.00140497
1.20235						1.04205						0.0111006						0.00133385
1.56988						0.458858						0.115886						0.00154
0.737221						0.238651						0.149659						0.000895721
2.90847						0.149458						0.4826						0.00194591
2.63399						0.316594						0.263904						0.000981638
1.32892						0.383787						0.453976						0.00153615
2.8021						0.34943						0.0146934						0.00370244
0.15913						0.0909294						0.0137593						0.0785592
1.93326						0.247616						0.061291						0.290293
1.07617						0.196134						0.0231041						1.20339
0.47606						0.445062						0.0249191						0.0107226
1.51279						0.0817881						0.122331						0.0297779
0.0476958						0.0309175						0.104617						0.00357778
2.85077						0.0878555						0.15124						0.00413554
2.45627						0.0838647						0.0148467						0.00164513
1.97556						0.110032						0.0467011						0.00118889
1.11977						0.0221794						0.135659						0.052274
0.507922						1.68325						0.0361113						0.00308041
0.230687						0.012098						0.264345						0.0133029
0.398303						0.0508938						0.220142						0.00295648
0.67096						0.00468263						0.0708486						0.00210264
2.70227						0.0996868						0.0630612						0.00247212
0.466189						0.0694458						0.038937						0.000792574
1.57838						0.558002						0.152106						0.000792574
3.10891						0.494062						0.496771						0.00339541
0.918083						0.105458						0.31515						0.00869651
3.34803						0.0391566						0.015079						0.0103216
0.508325						0.204498						0.0232976						0.0424491
2.78936						0.0123962						0.0265502						0.0136413
1.07565						0.019463						0.621318						0.0112314
0.0274705						0.0890933						0.0110283						0.00535321
0.884543						0.945107						0.159159						0.00438583
0.345868						0.110828						0.0432712						0.0459506
2.24535						0.0938019						0.0602208						0.017386
0.123804						0.240112						0.123361						0.00119911
2.46904						0.0847572						0.0261368						0.00309062
2.55768						0.19159						0.148452						0.000659439
2.0868						0.160004						0.0809213						0.00959582
2.07773						0.0495298						0.0343305						0.00366342
3.67085						0.239504						0.0653414						0.0162722
3.04749						0.0517165						0.0707679						0.00104104
2.02161						0.127986						0.132799						0.000971896
3.07145						0.759933						0.0898182						0.0115038
3.06029						0.0643472						0.0639129						0.000629774
0.592532						0.10408						0.0662732						0.0230791
3.86218						0.0277229						0.666312						0.00117357
4.74956						0.277914						0.137285						0.00163517
1.07857						0.030957						0.378952						0.0607102
0.124972						0.113101						0.0960352						0.000510822
2.27498						0.0111556						0.364245						0.0835807
3.40511						0.126136						0.0292977						0.000895721
0.392507						0.225658						0.606229						0.003687
2.39262						0.20553						0.20033						0.0144382
1.56904						0.307938						0.0638216						0.0162515
3.97606						0.188967						0.0676424						0.108318
1.39753						0.247747						0.0591488						0.0755906
2.26166						0.0416731						0.172376						0.00159968
2.3526						0.00883406						0.0824319						0.00140256
3.90035						1.07072						0.64306						0.00165858
2.04444						0.622755						0.0852252						0.00060008
0.44714						0.0485031						0.0462659						0.00133385
0.267308						0.121251						0.26						0.00309666
2.56443						0.0356105						0.539273						0.000895721
1.00338						0.131595						0.152124						0.00199666
4.56898						0.0705388						0.437973						0.0246864
0.328869						0.0396617						0.0428493						0.00147392
0.183638						0.359876						0.121893						0.598086
0.271993						0.061345						0.0404934						0.0103581
2.34156						0.26397						0.0933626						0.00132698
3.15127						0.107191						0.114236						0.0490252
1.13379						0.208287						0.0641735						0.139038
3.69039						0.117294						0.0883983						0.00248181
0.285655						2.83886						0.0636806						0.0382271
0.683267						0.523735						0.12987						0.0167596
3.67861						0.0993251						0.0655353						0.0109736
2.40063						0.372462						0.0379281						0.0113111
1.77151						0.266809						0.591826						0.00558047
1.72755						0.320417						0.0459969						0.00252642
2.26367						0.269237						0.134864						0.0200287
0.235164						0.392374						0.0996657						0.000629774
3.07255						0.493868						0.0609665						0.00155346
0.428203						0.086136						0.0790998						0.0123863
0.267199						0.0695969						0.268216						0.0409441
1.29592						0.0283841						0.450021						0.00141107
2.38836						0.0780185						0.0932642						0.00174831
2.43148						0.0328318						0.0173064						0.00191781
1.68529						0.0354082						0.0459479						0.00665669
0.789728						0.0175363						0.240248						0.00110097
0.735863						0.0682491						0.116629						0.0170836
0.347975						0.0840302						0.100673						0.0270366
[truncated: 46,235 more rows]
